# Supplementary material for: Parahydrogen-induced polarization and spin order transfer in ethyl pyruvate at high magnetic fields
Source: Sci Rep. 2022 Nov 12;12:19361. doi: 10.1038/s41598-022-22347-1 (PMC9653431; doi:10.1038/s41598-022-22347-1)
Supplement: Supplementary file 1 — Supplementary Information 1. [file 41598_2022_22347_MOESM1_ESM.zip]

Archive with 201 entries (183 files):
- FA_processing/
- FA_processing/105_1H25mm1.5mL/
- FA_processing/105_1H25mm1.5mL/amplitudes_vs_ppm.csv
- FA_processing/105_1H25mm1.5mL/desktop.ini
- FA_processing/105_1H25mm1.5mL/FA_PDF_ECDF.txt
- FA_processing/105_1H25mm1.5mL/periods_vs_ppm.csv
- FA_processing/105_1H25mm1.5mL/period_total_vs_ppm.csv
- FA_processing/105_1H25mm1.5mL/PPM_A_Am_P4_P4m.txt
- FA_processing/105_1H25mm1.5mL/stack2.csv
- FA_processing/105_1H25mm1.5mL/vplist
- FA_processing/106_1H25mm1.5mL/
- FA_processing/106_1H25mm1.5mL/amplitudes_vs_ppm.csv
- FA_processing/106_1H25mm1.5mL/desktop.ini
- FA_processing/106_1H25mm1.5mL/FA_PDF_ECDF.txt
- FA_processing/106_1H25mm1.5mL/periods_vs_ppm.csv
- FA_processing/106_1H25mm1.5mL/period_total_vs_ppm.csv
- FA_processing/106_1H25mm1.5mL/PPM_A_Am_P4_P4m.txt
- FA_processing/106_1H25mm1.5mL/stack2.csv
- FA_processing/106_1H25mm1.5mL/vplist
- FA_processing/125/
- FA_processing/125/amplitudes_vs_ppm.csv
- FA_processing/125/desktop.ini
- FA_processing/125/FA_PDF_ECDF.txt
- FA_processing/125/periods_vs_ppm.csv
- FA_processing/125/period_total_vs_ppm.csv
- FA_processing/125/PPM_A_Am_P4_P4m.txt
- FA_processing/125/stack2.csv
- FA_processing/125/vplist
- FA_processing/126/
- FA_processing/126/amplitudes_vs_ppm.csv
- FA_processing/126/desktop.ini
- FA_processing/126/FA_PDF_ECDF.txt
- FA_processing/126/periods_vs_ppm.csv
- FA_processing/126/period_total_vs_ppm.csv
- FA_processing/126/PPM_A_Am_P4_P4m.txt
- FA_processing/126/stack2.csv
- FA_processing/126/vplist
- FA_processing/21_1H25mm/
- FA_processing/21_1H25mm/amplitudes_vs_ppm.csv
- FA_processing/21_1H25mm/desktop.ini
- FA_processing/21_1H25mm/FA_PDF_ECDF.txt
- FA_processing/21_1H25mm/periods_vs_ppm.csv
- FA_processing/21_1H25mm/period_total_vs_ppm.csv
- FA_processing/21_1H25mm/PPM_A_Am_P4_P4m.txt
- FA_processing/21_1H25mm/stack2.csv
- FA_processing/21_1H25mm/vplist
- FA_processing/225/
- FA_processing/225/amplitudes_vs_ppm.csv
- FA_processing/225/desktop.ini
- FA_processing/225/FA_PDF_ECDF.txt
- FA_processing/225/periods_vs_ppm.csv
- FA_processing/225/period_total_vs_ppm.csv
- FA_processing/225/PPM_A_Am_P4_P4m.txt
- FA_processing/225/stack2.csv
- FA_processing/225/vplist
- FA_processing/226/
- FA_processing/226/amplitudes_vs_ppm.csv
- FA_processing/226/desktop.ini
- FA_processing/226/FA_PDF_ECDF.txt
- FA_processing/226/periods_vs_ppm.csv
- FA_processing/226/period_total_vs_ppm.csv
- FA_processing/226/PPM_A_Am_P4_P4m.txt
- FA_processing/226/stack2.csv
- FA_processing/226/vplist
- FA_processing/23_1H25mm/
- FA_processing/23_1H25mm/amplitudes_vs_ppm.csv
- FA_processing/23_1H25mm/desktop.ini
- FA_processing/23_1H25mm/FA_PDF_ECDF.txt
- FA_processing/23_1H25mm/periods_vs_ppm.csv
- FA_processing/23_1H25mm/period_total_vs_ppm.csv
- FA_processing/23_1H25mm/PPM_A_Am_P4_P4m.txt
- FA_processing/23_1H25mm/stack2.csv
- FA_processing/23_1H25mm/vplist
- FA_processing/avgFAraw.m
- FA_processing/desktop.ini
- FA_processing/load_System_name.m
- FA_processing/out/
- FA_processing/out/desktop.ini
- FA_processing/out/ESOTHERIC_L_CompFA_NEEth-Pyruvate-spin911DFA.dat
- FA_processing/out/ESOTHERIC_L_CompFA_NEEth-Pyruvate-spin911DFA.mat
- FA_processing/out/ESOTHERIC_L_CompFA_NEEth-Pyruvate-spin951DFA.dat
- FA_processing/out/ESOTHERIC_L_CompFA_NEEth-Pyruvate-spin951DFA.mat
- FA_processing/out/ESOTHERIC_L_CompFA_NEEth-PyruvateD3-spin611DFA.dat
- FA_processing/out/ESOTHERIC_L_CompFA_NEEth-PyruvateD3-spin611DFA.mat
- FA_processing/out/ESOTHERIC_L_CompFA_NEEth-PyruvateD3-spin651DFA.dat
- FA_processing/out/ESOTHERIC_L_CompFA_NEEth-PyruvateD3-spin651DFA.mat
- FA_processing/out/ESOTHERIC_L_CompFA_NEEth-PyruvateD6-spin311DFA.dat
- FA_processing/out/ESOTHERIC_L_CompFA_NEEth-PyruvateD6-spin311DFA.mat
- FA_processing/out/ESOTHERIC_L_CompFA_NEEth-PyruvateD6-spin351DFA.dat
- FA_processing/out/ESOTHERIC_L_CompFA_NEEth-PyruvateD6-spin351DFA.mat
- FA_processing/out/ESOTHERIC_L_FA_NEEth-Pyruvate-spin911DFA.dat
- FA_processing/out/ESOTHERIC_L_FA_NEEth-Pyruvate-spin911DFA.mat
- FA_processing/out/ESOTHERIC_L_FA_NEEth-Pyruvate-spin951DFA.dat
- FA_processing/out/ESOTHERIC_L_FA_NEEth-Pyruvate-spin951DFA.mat
- FA_processing/out/ESOTHERIC_L_FA_NEEth-PyruvateD3-spin611DFA.dat
- FA_processing/out/ESOTHERIC_L_FA_NEEth-PyruvateD3-spin611DFA.mat
- FA_processing/out/ESOTHERIC_L_FA_NEEth-PyruvateD3-spin651DFA.dat
- FA_processing/out/ESOTHERIC_L_FA_NEEth-PyruvateD3-spin651DFA.mat
- FA_processing/out/ESOTHERIC_L_FA_NEEth-PyruvateD6-spin311DFA.dat
- FA_processing/out/ESOTHERIC_L_FA_NEEth-PyruvateD6-spin311DFA.mat
- FA_processing/out/ESOTHERIC_L_FA_NEEth-PyruvateD6-spin351DFA.dat
- FA_processing/out/ESOTHERIC_L_FA_NEEth-PyruvateD6-spin351DFA.mat
- FA_processing/PlotData.m
- FA_processing/Start_FA_analysis.m
- lib/
- lib/clean_coh.m
- lib/desktop.ini
- lib/ESOTHERIC.m
- lib/ESOTHERIC_L.m
- lib/ESOTHERIC_L_CompFA_NE.m
- lib/ESOTHERIC_L_FA_1.m
- lib/ESOTHERIC_L_FA_NE.m
- lib/get_Amplitudes.m
- lib/get_Amplitudes3D.m
- lib/get_INEPT3map.m
- lib/get_INEPTmap.m
- lib/get_INEPTmap1DFA.m
- lib/get_INEPTmapFA.m
- lib/load_System.m
- lib/load_System_name.m
- lib/load_Ymap.m
- lib/plot2D.m
- lib/plot2Df.m
- lib/plot_Ymap.m
- lib/save_Ymap.m
- MOIN/
- MOIN/desktop.ini
- MOIN/functions/
- MOIN/functions/classes/
- MOIN/functions/classes/DensityMatrix.m
- MOIN/functions/classes/desktop.ini
- MOIN/functions/classes/MRI_3DO.m
- MOIN/functions/classes/MRI_MultyResSLICE.m
- MOIN/functions/classes/MRI_SLICE.m
- MOIN/functions/classes/SPIN.m
- MOIN/functions/classes/SpinOperators.m
- MOIN/functions/desktop.ini
- MOIN/functions/drawing/
- MOIN/functions/drawing/desktop.ini
- MOIN/functions/drawing/myplot.m
- MOIN/functions/drawing/Plot2D.m
- MOIN/functions/drawing/Plot2DLog.m
- MOIN/functions/drawing/Plot3O.m
- MOIN/functions/drawing/PlotCSI_Imag.m
- MOIN/functions/drawing/PlotImag.m
- MOIN/functions/drawing/PlotImagProc.m
- MOIN/functions/drawing/PlotSLICE.m
- MOIN/functions/drawing/PlotSLICE_M.m
- MOIN/functions/drawing/PlotSpec.m
- MOIN/functions/drawing/SaveData.m
- MOIN/functions/drawing/WriteMyVideo.m
- MOIN/functions/sub_dens/
- MOIN/functions/sub_dens/collectX.m
- MOIN/functions/sub_dens/collectY.m
- MOIN/functions/sub_dens/CosTheta.m
- MOIN/functions/sub_dens/Create_V1.m
- MOIN/functions/sub_dens/desktop.ini
- MOIN/functions/sub_dens/EvolutionH_RDT_sol.m
- MOIN/functions/sub_dens/EvolutionH_RD_sol.m
- MOIN/functions/sub_dens/H2Super.m
- MOIN/functions/sub_dens/HZ.m
- MOIN/functions/sub_dens/HZeeman1.m
- MOIN/functions/sub_dens/HZJij.m
- MOIN/functions/sub_dens/HZJijzz.m
- MOIN/functions/sub_dens/HZJij_RF1.m
- MOIN/functions/sub_dens/KronSuper.m
- MOIN/functions/sub_dens/mtz2vec.m
- MOIN/functions/sub_dens/P2.m
- MOIN/functions/sub_dens/RDD.m
- MOIN/functions/sub_dens/RDD_EN.m
- MOIN/functions/sub_dens/RLFF.m
- MOIN/functions/sub_dens/RLFF_EN.m
- MOIN/functions/sub_dens/RLFF_POP.m
- MOIN/functions/sub_dens/SABRE_CAP_NL.m
- MOIN/functions/sub_dens/SABRE_CAP_sol.m
- MOIN/functions/sub_dens/TraceSuper.m
- MOIN/functions/sub_dens/TraceSuper1.m
- MOIN/functions/sub_dens/vec2mtz.m
- MOIN/functions/sub_dens/VJij.m
- MOIN/functions/sub_MRI/
- MOIN/functions/sub_MRI/addZEROSaround.m
- MOIN/functions/sub_MRI/Bloch.m
- MOIN/functions/sub_MRI/BlochRadDam.m
- MOIN/functions/sub_MRI/desktop.ini
- MOIN/functions/sub_MRI/GAUSSaround.m
- MOIN/functions/sub_MRI/GrayMap.m
- out/
- out/desktop.ini
- out/ESOTHERIC_LEth-PyruvateD6-spin3.tiff
- out/ESOTHERIC_LEth-PyruvateD6-spin3_3D.mat
- out/ESOTHERIC_L_CompFA_NEEth-PyruvateD6-spin35.mat
- out/ESOTHERIC_L_CompFA_NEEth-PyruvateD6-spin35.tiff
- out/ESOTHERIC_L_CompFA_NEEth-PyruvateD6-spin351DFA.dat
- out/ESOTHERIC_L_CompFA_NEEth-PyruvateD6-spin351DFA.mat
- LoadPath.m
- plot_3D.m
- plot_FA.m
- readme.txt
- start_ESOTHERIC_1DFA.m
- start_ESOTHERIC_3D.m
- start_ESOTHERIC_FA.m
