# Supplementary material for: Parahydrogen-induced polarization and spin order transfer in ethyl pyruvate at high magnetic fields
Source: Sci Rep. 2022 Nov 12;12:19361. doi: 10.1038/s41598-022-22347-1 (PMC9653431; doi:10.1038/s41598-022-22347-1)
Supplement: Supplementary file 1 — Supplementary Information 1. [file 41598_2022_22347_MOESM1_ESM.zip › FA_processing/105_1H25mm1.5mL/amplitudes_vs_ppm.csv]

-0.992884	-10928.4009234997
-0.973201	-14958.0590392295
-0.953519	-117.434696922937
-0.933837	3882.30330085347
-0.914154	1707.49223665304
-0.894472	14734.5185580659
-0.874789	18113.2469061743
-0.855107	582.477743920497
-0.835425	31463.8730900078
-0.815742	38056.7345988431
-0.79606	-16036.8759797663
-0.776378	52491.0293812571
-0.756695	1416.10022992244
-0.737013	1046.86483681526
-0.717331	917.316054365999
-0.697648	-2025.24414074162
-0.677966	1348.94389804272
-0.658283	-38438.5429531453
-0.638601	-16184.5108213826
-0.618919	-3782.60123105244
-0.599236	-37077.1697551934
-0.579554	12707.106065509
-0.559872	29352.6741551047
-0.540189	48243.2948935931
-0.520507	69661.5615024487
-0.500825	11864.9530219814
-0.481142	8964.49700246022
-0.46146	336.317486158487
-0.441777	-102490.713008027
-0.422095	-53583.3788473408
-0.402413	-12364.3198589857
-0.38273	84804.0810420825
-0.363048	75557.8397106775
-0.343366	586046.606674124
-0.323683	897407.697588299
-0.304001	1298026.30129093
-0.284319	1747334.71715037
-0.264636	2038390.65010356
-0.244954	2288970.84548647
-0.225271	2566775.67861872
-0.205589	2848638.49002798
-0.185907	3183004.57836594
-0.166224	3438528.64839823
-0.146542	3728460.49419176
-0.12686	4004824.24577608
-0.107177	4284622.09877815
-0.0874949	4599574.84270738
-0.0678126	4837579.94643659
-0.0481302	5191037.72280501
-0.0284478	5451223.58063505
-0.00876546	4418466.78995141
0.0109169	3730116.5448741
0.0305993	3473426.93411288
0.0502816	3369909.50637295
0.069964	3115258.33927453
0.0896464	2989468.90657149
0.109329	2901486.61767359
0.129011	2802466.88615164
0.148693	2724851.20887102
0.168376	2639297.76956543
0.188058	2601984.20293765
0.207741	2567091.07849651
0.227423	2492370.61640807
0.247105	2429282.63226079
0.266788	2384917.66285488
0.28647	2352815.58965327
0.306152	2320890.37009065
0.325835	2288779.34398952
0.345517	2259494.63136054
0.365199	2223909.01400204
0.384882	2191699.50612842
0.404564	2182375.61992641
0.424247	2170458.46369931
0.443929	2142597.90560483
0.463611	2114026.97336212
0.483294	2096684.91323484
0.502976	2069272.07830701
0.522658	2066641.4024203
0.542341	2065283.4265157
0.562023	2039072.61201861
0.581705	2018655.66797346
0.601388	2010271.333276
0.62107	1989483.42473617
0.640753	1992649.68949336
0.660435	1987702.00552727
0.680117	1969964.99194442
0.6998	1954953.21562361
0.719482	1949573.86073562
0.739164	1938806.02405685
0.758847	1938889.04442854
0.778529	1923737.1232149
0.798211	1910588.9161514
0.817894	1905421.1178918
0.837576	1901430.36842702
0.857259	1902682.78501658
0.876941	1893490.27266492
0.896623	1885232.57628763
0.916306	1874194.06013998
0.935988	1867221.38009231
0.95567	1861018.76248041
0.975353	1863322.40885558
0.995035	1864040.67047248
1.01472	1859892.30772806
1.0344	1848878.75562178
1.05408	1837285.57685452
1.07376	1826460.80152487
1.09345	1844173.97421275
1.11313	1841081.00526919
1.13281	1813137.38597302
1.15249	1828635.2691352
1.17218	1807608.83557531
1.19186	1838040.65814183
1.21154	1826438.35605753
1.23122	1828176.31785693
1.25091	1817740.25347897
1.27059	1814108.71833669
1.29027	1813123.879851
1.30995	1807275.91468825
1.32964	1815193.22402563
1.34932	1808687.51698729
1.369	1818618.03189493
1.38868	1808484.75189681
1.40836	1809915.33802906
1.42805	1820430.83366919
1.44773	1814437.52323686
1.46741	1816913.49919302
1.48709	1812012.61177278
1.50678	1814981.42943735
1.52646	1795144.36097539
1.54614	1813207.34288962
1.56582	1807539.26713442
1.58551	1793080.80015623
1.60519	1816497.64234177
1.62487	1814495.09616418
1.64455	1813633.19964905
1.66424	1819838.26659433
1.68392	1796750.97361087
1.7036	1796641.58731107
1.72328	1821714.6005749
1.74296	1819267.23215335
1.76265	1834337.85298086
1.78233	1824076.24608728
1.80201	1825925.55492063
1.82169	1830371.52973489
1.84138	1807312.06280046
1.86106	1830811.3441972
1.88074	1841037.13139138
1.90042	1839565.61425507
1.92011	1841843.31974165
1.93979	1835971.07238605
1.95947	1825355.53987684
1.97915	1852606.96540811
1.99884	1844398.95435474
2.01852	1849912.61036241
2.0382	1846848.46017216
2.05788	1851482.15629939
2.07757	1866634.77408621
2.09725	1837439.650723
2.11693	1861461.22915472
2.13661	1830890.54003357
2.15629	1857478.4349322
2.17598	1869504.53729726
2.19566	1868957.92678169
2.21534	1865315.11762428
2.23502	1869362.21294838
2.25471	1870079.81145274
2.27439	1870404.93837192
2.29407	1847901.56895606
2.31375	1868662.38791143
2.33344	1869996.25111943
2.35312	1862564.76576253
2.3728	1869916.05119829
2.39248	1840357.19223226
2.41217	1890010.66393459
2.43185	1872179.8082832
2.45153	1868328.57399645
2.47121	1876454.37950327
2.49089	1868596.43964717
2.51058	1870343.10852736
2.53026	1868556.80757438
2.54994	1811080.91021998
2.56962	1861271.50474726
2.58931	1821605.28087625
2.60899	1859073.47481019
2.62867	1854594.63081381
2.64835	1851275.02662295
2.66804	1842419.62157164
2.68772	1844767.92710249
2.7074	1842251.90088427
2.72708	1841857.51566271
2.74677	1829086.07576875
2.76645	1770991.96483293
2.78613	1821453.9696436
2.80581	1813510.52667395
2.82549	1811092.71632671
2.84518	1807894.40707179
2.86486	1675350.83926036
2.88454	1677918.66897911
2.90422	1660386.71751494
2.92391	1660278.71553479
2.94359	1708639.35992764
2.96327	1641893.15626942
2.98295	1626794.34240472
3.00264	1616502.22858519
3.02232	1608336.17615508
3.042	1612229.34799641
3.06168	1593277.39763785
3.08137	1572650.24365412
3.10105	1561261.69342812
3.12073	1553796.48220583
3.14041	1542847.19117158
3.1601	1525906.86748931
3.17978	1509390.3587203
3.19946	1498207.59748248
3.21914	1485318.73581675
3.23882	1469167.15232577
3.25851	1456815.8972543
3.27819	1446001.03729013
3.29787	1435013.42356099
3.31755	1422223.5074072
3.33724	1403448.50439748
3.35692	1389534.31453599
3.3766	1382007.22682633
3.39628	1370492.48849298
3.41597	1352522.51717261
3.43565	1343141.06181632
3.45533	1332068.94532228
3.47501	1317880.04202895
3.4947	1308813.01131244
3.51438	1300734.22968615
3.53406	1292072.27695349
3.55374	1279025.97055216
3.57342	1274646.3496003
3.59311	1257011.19010416
3.61279	1254076.43697822
3.63247	1251985.12503714
3.65215	1248907.42037089
3.67184	1252593.29791718
3.69152	1255956.79261479
3.7112	1263679.18271724
3.73088	1270779.19362974
3.75057	1284516.95178662
3.77025	1309336.50696235
3.78993	1440073.14364984
3.80961	1488891.43740751
3.8293	1608749.97295173
3.84898	1911968.65766527
3.86866	3217000.82315631
3.88834	2504735.79743488
3.90802	2097111.80531686
3.92771	1845960.53076971
3.94739	1607099.28847805
3.96707	1419599.66507208
3.98675	1270623.8015267
4.00644	1061334.90133705
4.02612	884439.057442264
4.0458	657922.117544795
4.06548	483292.015349478
4.08517	-6818.94885204551
4.10485	83992.5288075385
4.12453	-195928.941118121
4.14421	-73464.6472152831
4.1639	-127849.187375644
4.18358	1159.86432035365
4.20326	788.798657936542
4.22294	1076.9148036637
4.24263	291.885122151631
4.26231	5372.28025935433
4.28199	219407.333788394
4.30167	215296.148525451
4.32135	206052.892313262
4.34104	192805.350278667
4.36072	185224.40022986
4.3804	173950.005630382
4.40008	-17289.4973115856
4.41977	170486.08689803
4.43945	161884.601193335
4.45913	154422.317882166
4.47881	147379.192353764
4.4985	137832.739447746
4.51818	138071.66006226
4.53786	125782.299425303
4.55754	134149.973798174
4.57723	12063.417815453
4.59691	-36706.8168851221
4.61659	5971.634789063
4.63627	122210.329328293
4.65595	-32200.3917221722
4.67564	-7949.37186777141
4.69532	-8741.65915262318
4.715	-13.8262823263635
4.73468	98902.5873116134
4.75437	106268.583507326
4.77405	30727.3385401377
4.79373	21897.1934786677
4.81341	15428.5262989308
4.8331	11168.8179992035
4.85278	94000.5783560894
4.87246	6174.99227029301
4.89214	2924.99563289084
4.91183	5133.0379314345
4.93151	-2855.13423410658
4.95119	-5925.80949963235
4.97087	80461.981965186
