# Supplementary material for: Parahydrogen-induced polarization and spin order transfer in ethyl pyruvate at high magnetic fields
Source: Sci Rep. 2022 Nov 12;12:19361. doi: 10.1038/s41598-022-22347-1 (PMC9653431; doi:10.1038/s41598-022-22347-1)
Supplement: Supplementary file 1 — Supplementary Information 1. [file 41598_2022_22347_MOESM1_ESM.zip › FA_processing/105_1H25mm1.5mL/FA_PDF_ECDF.txt]

   0.0000000e+00  -4.4644753e-04  -4.4644753e-04
   5.0000000e-01   0.0000000e+00  -4.4644753e-04
   1.0000000e+00   0.0000000e+00  -4.4644753e-04
   1.5000000e+00   0.0000000e+00  -4.4644753e-04
   2.0000000e+00   0.0000000e+00  -4.4644753e-04
   2.5000000e+00   0.0000000e+00  -4.4644753e-04
   3.0000000e+00   0.0000000e+00  -4.4644753e-04
   3.5000000e+00   0.0000000e+00  -4.4644753e-04
   4.0000000e+00   0.0000000e+00  -4.4644753e-04
   4.5000000e+00   0.0000000e+00  -4.4644753e-04
   5.0000000e+00   0.0000000e+00  -4.4644753e-04
   5.5000000e+00   0.0000000e+00  -4.4644753e-04
   6.0000000e+00   0.0000000e+00  -4.4644753e-04
   6.5000000e+00   0.0000000e+00  -4.4644753e-04
   7.0000000e+00   0.0000000e+00  -4.4644753e-04
   7.5000000e+00   0.0000000e+00  -4.4644753e-04
   8.0000000e+00   0.0000000e+00  -4.4644753e-04
   8.5000000e+00   0.0000000e+00  -4.4644753e-04
   9.0000000e+00   0.0000000e+00  -4.4644753e-04
   9.5000000e+00   0.0000000e+00  -4.4644753e-04
   1.0000000e+01   0.0000000e+00  -4.4644753e-04
   1.0500000e+01   0.0000000e+00  -4.4644753e-04
   1.1000000e+01   0.0000000e+00  -4.4644753e-04
   1.1500000e+01   0.0000000e+00  -4.4644753e-04
   1.2000000e+01   0.0000000e+00  -4.4644753e-04
   1.2500000e+01   0.0000000e+00  -4.4644753e-04
   1.3000000e+01   0.0000000e+00  -4.4644753e-04
   1.3500000e+01   0.0000000e+00  -4.4644753e-04
   1.4000000e+01   0.0000000e+00  -4.4644753e-04
   1.4500000e+01   0.0000000e+00  -4.4644753e-04
   1.5000000e+01   0.0000000e+00  -4.4644753e-04
   1.5500000e+01   0.0000000e+00  -4.4644753e-04
   1.6000000e+01   0.0000000e+00  -4.4644753e-04
   1.6500000e+01   0.0000000e+00  -4.4644753e-04
   1.7000000e+01   0.0000000e+00  -4.4644753e-04
   1.7500000e+01   0.0000000e+00  -4.4644753e-04
   1.8000000e+01   0.0000000e+00  -4.4644753e-04
   1.8500000e+01   0.0000000e+00  -4.4644753e-04
   1.9000000e+01   0.0000000e+00  -4.4644753e-04
   1.9500000e+01   0.0000000e+00  -4.4644753e-04
   2.0000000e+01   0.0000000e+00  -4.4644753e-04
   2.0500000e+01   0.0000000e+00  -4.4644753e-04
   2.1000000e+01   0.0000000e+00  -4.4644753e-04
   2.1500000e+01   0.0000000e+00  -4.4644753e-04
   2.2000000e+01   0.0000000e+00  -4.4644753e-04
   2.2500000e+01   0.0000000e+00  -4.4644753e-04
   2.3000000e+01   0.0000000e+00  -4.4644753e-04
   2.3500000e+01   0.0000000e+00  -4.4644753e-04
   2.4000000e+01   0.0000000e+00  -4.4644753e-04
   2.4500000e+01   0.0000000e+00  -4.4644753e-04
   2.5000000e+01   0.0000000e+00  -4.4644753e-04
   2.5500000e+01   0.0000000e+00  -4.4644753e-04
   2.6000000e+01   0.0000000e+00  -4.4644753e-04
   2.6500000e+01   0.0000000e+00  -4.4644753e-04
   2.7000000e+01   0.0000000e+00  -4.4644753e-04
   2.7500000e+01   0.0000000e+00  -4.4644753e-04
   2.8000000e+01   0.0000000e+00  -4.4644753e-04
   2.8500000e+01   0.0000000e+00  -4.4644753e-04
   2.9000000e+01   0.0000000e+00  -4.4644753e-04
   2.9500000e+01   0.0000000e+00  -4.4644753e-04
   3.0000000e+01   0.0000000e+00  -4.4644753e-04
   3.0500000e+01   0.0000000e+00  -4.4644753e-04
   3.1000000e+01   0.0000000e+00  -4.4644753e-04
   3.1500000e+01   0.0000000e+00  -4.4644753e-04
   3.2000000e+01   0.0000000e+00  -4.4644753e-04
   3.2500000e+01   0.0000000e+00  -4.4644753e-04
   3.3000000e+01   0.0000000e+00  -4.4644753e-04
   3.3500000e+01   0.0000000e+00  -4.4644753e-04
   3.4000000e+01   0.0000000e+00  -4.4644753e-04
   3.4500000e+01   0.0000000e+00  -4.4644753e-04
   3.5000000e+01   0.0000000e+00  -4.4644753e-04
   3.5500000e+01   0.0000000e+00  -4.4644753e-04
   3.6000000e+01   0.0000000e+00  -4.4644753e-04
   3.6500000e+01   0.0000000e+00  -4.4644753e-04
   3.7000000e+01   0.0000000e+00  -4.4644753e-04
   3.7500000e+01   0.0000000e+00  -4.4644753e-04
   3.8000000e+01   0.0000000e+00  -4.4644753e-04
   3.8500000e+01   0.0000000e+00  -4.4644753e-04
   3.9000000e+01   0.0000000e+00  -4.4644753e-04
   3.9500000e+01   0.0000000e+00  -4.4644753e-04
   4.0000000e+01   0.0000000e+00  -4.4644753e-04
   4.0500000e+01   0.0000000e+00  -4.4644753e-04
   4.1000000e+01   0.0000000e+00  -4.4644753e-04
   4.1500000e+01   0.0000000e+00  -4.4644753e-04
   4.2000000e+01   0.0000000e+00  -4.4644753e-04
   4.2500000e+01   0.0000000e+00  -4.4644753e-04
   4.3000000e+01   0.0000000e+00  -4.4644753e-04
   4.3500000e+01   0.0000000e+00  -4.4644753e-04
   4.4000000e+01   0.0000000e+00  -4.4644753e-04
   4.4500000e+01   0.0000000e+00  -4.4644753e-04
   4.5000000e+01   0.0000000e+00  -4.4644753e-04
   4.5500000e+01   0.0000000e+00  -4.4644753e-04
   4.6000000e+01   0.0000000e+00  -4.4644753e-04
   4.6500000e+01   0.0000000e+00  -4.4644753e-04
   4.7000000e+01   0.0000000e+00  -4.4644753e-04
   4.7500000e+01   0.0000000e+00  -4.4644753e-04
   4.8000000e+01   0.0000000e+00  -4.4644753e-04
   4.8500000e+01   0.0000000e+00  -4.4644753e-04
   4.9000000e+01   0.0000000e+00  -4.4644753e-04
   4.9500000e+01   0.0000000e+00  -4.4644753e-04
   5.0000000e+01   0.0000000e+00  -4.4644753e-04
   5.0500000e+01   0.0000000e+00  -4.4644753e-04
   5.1000000e+01   0.0000000e+00  -4.4644753e-04
   5.1500000e+01   0.0000000e+00  -4.4644753e-04
   5.2000000e+01   0.0000000e+00  -4.4644753e-04
   5.2500000e+01   2.0153002e-03   1.5688527e-03
   5.3000000e+01   1.0565049e-02   1.2133902e-02
   5.3500000e+01   6.5572364e-03   1.8691138e-02
   5.4000000e+01   4.2062419e-03   2.2897380e-02
   5.4500000e+01   5.7073402e-03   2.8604720e-02
   5.5000000e+01   4.7785202e-03   3.3383240e-02
   5.5500000e+01   0.0000000e+00   3.3383240e-02
   5.6000000e+01   0.0000000e+00   3.3383240e-02
   5.6500000e+01   2.4183786e-03   3.5801619e-02
   5.7000000e+01   1.4991543e-03   3.7300773e-02
   5.7500000e+01   3.8847295e-04   3.7689246e-02
   5.8000000e+01   0.0000000e+00   3.7689246e-02
   5.8500000e+01   3.6887343e-04   3.8058119e-02
   5.9000000e+01   0.0000000e+00   3.8058119e-02
   5.9500000e+01   1.1414996e-02   4.9473115e-02
   6.0000000e+01   3.2813790e-03   5.2754494e-02
   6.0500000e+01   6.8769085e-04   5.3442185e-02
   6.1000000e+01   4.2205596e-04   5.3864241e-02
   6.1500000e+01   0.0000000e+00   5.3864241e-02
   6.2000000e+01   1.1012387e-03   5.4965480e-02
   6.2500000e+01   0.0000000e+00   5.4965480e-02
   6.3000000e+01   3.1406839e-04   5.5279548e-02
   6.3500000e+01   8.3569596e-04   5.6115244e-02
   6.4000000e+01   0.0000000e+00   5.6115244e-02
   6.4500000e+01   0.0000000e+00   5.6115244e-02
   6.5000000e+01   2.9834799e-03   5.9098724e-02
   6.5500000e+01   6.1091580e-03   6.5207882e-02
   6.6000000e+01   3.5935816e-03   6.8801464e-02
   6.6500000e+01   4.9057803e-04   6.9292042e-02
   6.7000000e+01   2.8618478e-03   7.2153889e-02
   6.7500000e+01   2.8541837e-03   7.5008073e-02
   6.8000000e+01   4.6951617e-04   7.5477589e-02
   6.8500000e+01   2.8457850e-03   7.8323374e-02
   6.9000000e+01   3.4006203e-03   8.1723995e-02
   6.9500000e+01   2.8575632e-03   8.4581558e-02
   7.0000000e+01   3.1788632e-03   8.7760421e-02
   7.0500000e+01   3.1829051e-03   9.0943326e-02
   7.1000000e+01   0.0000000e+00   9.0943326e-02
   7.1500000e+01   2.9144137e-03   9.3857740e-02
   7.2000000e+01   3.1695026e-03   9.7027242e-02
   7.2500000e+01   2.9638786e-03   9.9991121e-02
   7.3000000e+01   0.0000000e+00   9.9991121e-02
   7.3500000e+01   2.9822870e-03   1.0297341e-01
   7.4000000e+01   6.9844586e-03   1.0995787e-01
   7.4500000e+01   3.0352785e-03   1.1299315e-01
   7.5000000e+01   3.0605076e-03   1.1605365e-01
   7.5500000e+01   0.0000000e+00   1.1605365e-01
   7.6000000e+01   3.0818844e-03   1.1913554e-01
   7.6500000e+01   7.7675481e-03   1.2690309e-01
   7.7000000e+01   3.1490688e-03   1.3005215e-01
   7.7500000e+01   4.5015975e-03   1.3455375e-01
   7.8000000e+01   6.1556336e-03   1.4070939e-01
   7.8500000e+01   1.0501251e-02   1.5121064e-01
   7.9000000e+01   3.2698498e-03   1.5448049e-01
   7.9500000e+01   0.0000000e+00   1.5448049e-01
   8.0000000e+01   3.2948864e-03   1.5777537e-01
   8.0500000e+01   1.6421092e-02   1.7419646e-01
   8.1000000e+01   0.0000000e+00   1.7419646e-01
   8.1500000e+01   2.1058212e-02   1.9525468e-01
   8.2000000e+01   3.4138453e-03   1.9866852e-01
   8.2500000e+01   1.2565463e-02   2.1123398e-01
   8.3000000e+01   1.1972705e-02   2.2320669e-01
   8.3500000e+01   1.3278586e-02   2.3648527e-01
   8.4000000e+01   1.4021193e-02   2.5050647e-01
   8.4500000e+01   1.4580526e-02   2.6508699e-01
   8.5000000e+01   4.1531616e-02   3.0661861e-01
   8.5500000e+01   3.6736575e-03   3.1029227e-01
   8.6000000e+01   3.6647864e-03   3.1395705e-01
   8.6500000e+01   3.6833937e-03   3.1764045e-01
   8.7000000e+01   3.1693062e-02   3.4933351e-01
   8.7500000e+01   7.5243937e-03   3.5685790e-01
   8.8000000e+01   1.3910351e-02   3.7076825e-01
   8.8500000e+01   2.4723372e-02   3.9549163e-01
   8.9000000e+01   2.4299435e-02   4.1979106e-01
   8.9500000e+01   1.1778356e-02   4.3156942e-01
   9.0000000e+01   1.9400394e-02   4.5096981e-01
   9.0500000e+01   1.9160176e-02   4.7012999e-01
   9.1000000e+01   2.4053529e-02   4.9418352e-01
   9.1500000e+01   1.9232470e-02   5.1341599e-01
   9.2000000e+01   2.7325267e-02   5.4074125e-01
   9.2500000e+01   2.7299592e-02   5.6804085e-01
   9.3000000e+01   2.6744434e-02   5.9478528e-01
   9.3500000e+01   3.9668589e-02   6.3445387e-01
   9.4000000e+01   4.3188104e-02   6.7764197e-01
   9.4500000e+01   7.2164986e-02   7.4980696e-01
   9.5000000e+01   9.6114305e-02   8.4592126e-01
   9.5500000e+01   1.5386396e-01   9.9978522e-01
   9.6000000e+01   0.0000000e+00   9.9978522e-01
   9.6500000e+01   0.0000000e+00   9.9978522e-01
   9.7000000e+01   0.0000000e+00   9.9978522e-01
   9.7500000e+01   0.0000000e+00   9.9978522e-01
   9.8000000e+01   0.0000000e+00   9.9978522e-01
   9.8500000e+01   0.0000000e+00   9.9978522e-01
   9.9000000e+01   0.0000000e+00   9.9978522e-01
   9.9500000e+01   0.0000000e+00   9.9978522e-01
   1.0000000e+02   0.0000000e+00   9.9978522e-01
   1.0050000e+02   0.0000000e+00   9.9978522e-01
   1.0100000e+02   0.0000000e+00   9.9978522e-01
   1.0150000e+02   0.0000000e+00   9.9978522e-01
   1.0200000e+02   0.0000000e+00   9.9978522e-01
   1.0250000e+02   0.0000000e+00   9.9978522e-01
   1.0300000e+02   0.0000000e+00   9.9978522e-01
   1.0350000e+02   0.0000000e+00   9.9978522e-01
   1.0400000e+02   0.0000000e+00   9.9978522e-01
   1.0450000e+02   0.0000000e+00   9.9978522e-01
   1.0500000e+02   0.0000000e+00   9.9978522e-01
   1.0550000e+02   0.0000000e+00   9.9978522e-01
   1.0600000e+02   0.0000000e+00   9.9978522e-01
   1.0650000e+02   0.0000000e+00   9.9978522e-01
   1.0700000e+02  -8.4484767e-05   9.9970073e-01
   1.0750000e+02   0.0000000e+00   9.9970073e-01
   1.0800000e+02   0.0000000e+00   9.9970073e-01
   1.0850000e+02   0.0000000e+00   9.9970073e-01
   1.0900000e+02   0.0000000e+00   9.9970073e-01
   1.0950000e+02   0.0000000e+00   9.9970073e-01
   1.1000000e+02   0.0000000e+00   9.9970073e-01
   1.1050000e+02   0.0000000e+00   9.9970073e-01
   1.1100000e+02   0.0000000e+00   9.9970073e-01
   1.1150000e+02   0.0000000e+00   9.9970073e-01
   1.1200000e+02   0.0000000e+00   9.9970073e-01
   1.1250000e+02   0.0000000e+00   9.9970073e-01
   1.1300000e+02   0.0000000e+00   9.9970073e-01
   1.1350000e+02   0.0000000e+00   9.9970073e-01
   1.1400000e+02   0.0000000e+00   9.9970073e-01
   1.1450000e+02   0.0000000e+00   9.9970073e-01
   1.1500000e+02   0.0000000e+00   9.9970073e-01
   1.1550000e+02   0.0000000e+00   9.9970073e-01
   1.1600000e+02   0.0000000e+00   9.9970073e-01
   1.1650000e+02   0.0000000e+00   9.9970073e-01
   1.1700000e+02   0.0000000e+00   9.9970073e-01
   1.1750000e+02   0.0000000e+00   9.9970073e-01
   1.1800000e+02   0.0000000e+00   9.9970073e-01
   1.1850000e+02   0.0000000e+00   9.9970073e-01
   1.1900000e+02   0.0000000e+00   9.9970073e-01
   1.1950000e+02   0.0000000e+00   9.9970073e-01
   1.2000000e+02   0.0000000e+00   9.9970073e-01
   1.2050000e+02   0.0000000e+00   9.9970073e-01
   1.2100000e+02   0.0000000e+00   9.9970073e-01
   1.2150000e+02   0.0000000e+00   9.9970073e-01
   1.2200000e+02   0.0000000e+00   9.9970073e-01
   1.2250000e+02   0.0000000e+00   9.9970073e-01
   1.2300000e+02   0.0000000e+00   9.9970073e-01
   1.2350000e+02   0.0000000e+00   9.9970073e-01
   1.2400000e+02   0.0000000e+00   9.9970073e-01
   1.2450000e+02   0.0000000e+00   9.9970073e-01
   1.2500000e+02   0.0000000e+00   9.9970073e-01
   1.2550000e+02   0.0000000e+00   9.9970073e-01
   1.2600000e+02   0.0000000e+00   9.9970073e-01
   1.2650000e+02   0.0000000e+00   9.9970073e-01
   1.2700000e+02   0.0000000e+00   9.9970073e-01
   1.2750000e+02   0.0000000e+00   9.9970073e-01
   1.2800000e+02   0.0000000e+00   9.9970073e-01
   1.2850000e+02   0.0000000e+00   9.9970073e-01
   1.2900000e+02   0.0000000e+00   9.9970073e-01
   1.2950000e+02   0.0000000e+00   9.9970073e-01
   1.3000000e+02   0.0000000e+00   9.9970073e-01
   1.3050000e+02   0.0000000e+00   9.9970073e-01
   1.3100000e+02   0.0000000e+00   9.9970073e-01
   1.3150000e+02   0.0000000e+00   9.9970073e-01
   1.3200000e+02   0.0000000e+00   9.9970073e-01
   1.3250000e+02   0.0000000e+00   9.9970073e-01
   1.3300000e+02   0.0000000e+00   9.9970073e-01
   1.3350000e+02   0.0000000e+00   9.9970073e-01
   1.3400000e+02   0.0000000e+00   9.9970073e-01
   1.3450000e+02   0.0000000e+00   9.9970073e-01
   1.3500000e+02   0.0000000e+00   9.9970073e-01
   1.3550000e+02   0.0000000e+00   9.9970073e-01
   1.3600000e+02  -4.6147611e-06   9.9969612e-01
   1.3650000e+02   0.0000000e+00   9.9969612e-01
   1.3700000e+02   2.4538792e-06   9.9969857e-01
   1.3750000e+02   0.0000000e+00   9.9969857e-01
   1.3800000e+02  -2.9131967e-04   9.9940725e-01
   1.3850000e+02   0.0000000e+00   9.9940725e-01
   1.3900000e+02   0.0000000e+00   9.9940725e-01
   1.3950000e+02   0.0000000e+00   9.9940725e-01
   1.4000000e+02   0.0000000e+00   9.9940725e-01
   1.4050000e+02   0.0000000e+00   9.9940725e-01
   1.4100000e+02   0.0000000e+00   9.9940725e-01
   1.4150000e+02   0.0000000e+00   9.9940725e-01
   1.4200000e+02   0.0000000e+00   9.9940725e-01
   1.4250000e+02   0.0000000e+00   9.9940725e-01
   1.4300000e+02   0.0000000e+00   9.9940725e-01
   1.4350000e+02   0.0000000e+00   9.9940725e-01
   1.4400000e+02   0.0000000e+00   9.9940725e-01
   1.4450000e+02   0.0000000e+00   9.9940725e-01
   1.4500000e+02   0.0000000e+00   9.9940725e-01
   1.4550000e+02   0.0000000e+00   9.9940725e-01
   1.4600000e+02   0.0000000e+00   9.9940725e-01
   1.4650000e+02   0.0000000e+00   9.9940725e-01
   1.4700000e+02   0.0000000e+00   9.9940725e-01
   1.4750000e+02   0.0000000e+00   9.9940725e-01
   1.4800000e+02   0.0000000e+00   9.9940725e-01
   1.4850000e+02   0.0000000e+00   9.9940725e-01
   1.4900000e+02   0.0000000e+00   9.9940725e-01
   1.4950000e+02   0.0000000e+00   9.9940725e-01
   1.5000000e+02   0.0000000e+00   9.9940725e-01
   1.5050000e+02   0.0000000e+00   9.9940725e-01
   1.5100000e+02   0.0000000e+00   9.9940725e-01
   1.5150000e+02   0.0000000e+00   9.9940725e-01
   1.5200000e+02   0.0000000e+00   9.9940725e-01
   1.5250000e+02   0.0000000e+00   9.9940725e-01
   1.5300000e+02   0.0000000e+00   9.9940725e-01
   1.5350000e+02   0.0000000e+00   9.9940725e-01
   1.5400000e+02   0.0000000e+00   9.9940725e-01
   1.5450000e+02   0.0000000e+00   9.9940725e-01
   1.5500000e+02   0.0000000e+00   9.9940725e-01
   1.5550000e+02   0.0000000e+00   9.9940725e-01
   1.5600000e+02   0.0000000e+00   9.9940725e-01
   1.5650000e+02   0.0000000e+00   9.9940725e-01
   1.5700000e+02   0.0000000e+00   9.9940725e-01
   1.5750000e+02   0.0000000e+00   9.9940725e-01
   1.5800000e+02   0.0000000e+00   9.9940725e-01
   1.5850000e+02   0.0000000e+00   9.9940725e-01
   1.5900000e+02   0.0000000e+00   9.9940725e-01
   1.5950000e+02   0.0000000e+00   9.9940725e-01
   1.6000000e+02   0.0000000e+00   9.9940725e-01
   1.6050000e+02   0.0000000e+00   9.9940725e-01
   1.6100000e+02   0.0000000e+00   9.9940725e-01
   1.6150000e+02   0.0000000e+00   9.9940725e-01
   1.6200000e+02   0.0000000e+00   9.9940725e-01
   1.6250000e+02   0.0000000e+00   9.9940725e-01
   1.6300000e+02   0.0000000e+00   9.9940725e-01
   1.6350000e+02   0.0000000e+00   9.9940725e-01
   1.6400000e+02   0.0000000e+00   9.9940725e-01
   1.6450000e+02   0.0000000e+00   9.9940725e-01
   1.6500000e+02   0.0000000e+00   9.9940725e-01
   1.6550000e+02   0.0000000e+00   9.9940725e-01
   1.6600000e+02   0.0000000e+00   9.9940725e-01
   1.6650000e+02   0.0000000e+00   9.9940725e-01
   1.6700000e+02   0.0000000e+00   9.9940725e-01
   1.6750000e+02   0.0000000e+00   9.9940725e-01
   1.6800000e+02   0.0000000e+00   9.9940725e-01
   1.6850000e+02   0.0000000e+00   9.9940725e-01
   1.6900000e+02   0.0000000e+00   9.9940725e-01
   1.6950000e+02   0.0000000e+00   9.9940725e-01
   1.7000000e+02   0.0000000e+00   9.9940725e-01
   1.7050000e+02   0.0000000e+00   9.9940725e-01
   1.7100000e+02   0.0000000e+00   9.9940725e-01
   1.7150000e+02   0.0000000e+00   9.9940725e-01
   1.7200000e+02   0.0000000e+00   9.9940725e-01
   1.7250000e+02   0.0000000e+00   9.9940725e-01
   1.7300000e+02   0.0000000e+00   9.9940725e-01
   1.7350000e+02   0.0000000e+00   9.9940725e-01
   1.7400000e+02   0.0000000e+00   9.9940725e-01
   1.7450000e+02   0.0000000e+00   9.9940725e-01
   1.7500000e+02   0.0000000e+00   9.9940725e-01
   1.7550000e+02   0.0000000e+00   9.9940725e-01
   1.7600000e+02   3.5155743e-05   9.9944241e-01
   1.7650000e+02   0.0000000e+00   9.9944241e-01
   1.7700000e+02   0.0000000e+00   9.9944241e-01
   1.7750000e+02   0.0000000e+00   9.9944241e-01
   1.7800000e+02   0.0000000e+00   9.9944241e-01
   1.7850000e+02   0.0000000e+00   9.9944241e-01
   1.7900000e+02   0.0000000e+00   9.9944241e-01
   1.7950000e+02   0.0000000e+00   9.9944241e-01
   1.8000000e+02   0.0000000e+00   9.9944241e-01
