# Supplementary material for: Parahydrogen-induced polarization and spin order transfer in ethyl pyruvate at high magnetic fields
Source: Sci Rep. 2022 Nov 12;12:19361. doi: 10.1038/s41598-022-22347-1 (PMC9653431; doi:10.1038/s41598-022-22347-1)
Supplement: Supplementary file 1 — Supplementary Information 1. [file 41598_2022_22347_MOESM1_ESM.zip › FA_processing/105_1H25mm1.5mL/periods_vs_ppm.csv]

-0.992884	45.4361044884847
-0.973201	28.7643441419501
-0.953519	4.05294570891938
-0.933837	41.3442926758152
-0.914154	40.8768630119194
-0.894472	24.5176869957585
-0.874789	50.5988561853245
-0.855107	65.6049101104928
-0.835425	41.3118618539371
-0.815742	42.4221432834279
-0.79606	24.2982455553564
-0.776378	24.3298347953548
-0.756695	96.0429405436987
-0.737013	98.9503477231933
-0.717331	99.4171757984734
-0.697648	144.44830168347
-0.677966	97.8261637790339
-0.658283	42.9353911700778
-0.638601	60.3480211391611
-0.618919	83.6403693451461
-0.599236	183.515062419736
-0.579554	49.8413453699899
-0.559872	49.3051231717012
-0.540189	50.2468350007314
-0.520507	51.9503432973115
-0.500825	46.4640138045831
-0.481142	46.3844516987496
-0.46146	46.2539977291062
-0.441777	53.6178851365096
-0.422095	58.1290190698642
-0.402413	56.8065239298593
-0.38273	82.18956834007
-0.363048	84.2349366981122
-0.343366	253.401572204211
-0.323683	250.590082104304
-0.304001	251.709004308465
-0.284319	265.571719638917
-0.264636	257.153521612847
-0.244954	249.398090045645
-0.225271	243.052482263496
-0.205589	241.438469012549
-0.185907	244.479343085556
-0.166224	240.045550864051
-0.146542	236.505859808896
-0.12686	237.690489799989
-0.107177	235.594360651072
-0.0874949	233.818170772434
-0.0678126	232.432546131574
-0.0481302	231.184038929742
-0.0284478	231.155040449869
-0.00876546	230.655259246203
0.0109169	226.049506716136
0.0305993	225.284232574399
0.0502816	225.519189721557
0.069964	223.48438119994
0.0896464	222.969021473142
0.109329	221.747948823685
0.129011	221.230901367468
0.148693	220.491067545729
0.168376	219.90376853424
0.188058	219.540732165311
0.207741	218.781354923814
0.227423	218.072413061781
0.247105	217.483006633807
0.266788	217.032849940563
0.28647	216.517828455998
0.306152	215.976508714129
0.325835	215.513050931
0.345517	215.075965653771
0.365199	214.697366392771
0.384882	214.249736028549
0.404564	213.859049426289
0.424247	213.540626431658
0.443929	213.145478620404
0.463611	212.800200729681
0.483294	212.540335742204
0.502976	212.235592294325
0.522658	211.987240571381
0.542341	211.643148750337
0.562023	211.372967694735
0.581705	211.081425107995
0.601388	210.916336103259
0.62107	210.653504311025
0.640753	210.376731362132
0.660435	210.186326681515
0.680117	209.982671708576
0.6998	209.849009448737
0.719482	209.558462450445
0.739164	209.365877558799
0.758847	209.154205497193
0.778529	209.052473946851
0.798211	208.829620195245
0.817894	208.676222662547
0.837576	208.4605703385
0.857259	208.325657499478
0.876941	208.154418623099
0.896623	208.052504414
0.916306	207.944889626318
0.935988	207.785970071466
0.95567	207.631866156509
0.975353	207.431908456589
0.995035	207.430408730124
1.01472	207.173378404162
1.0344	207.492148057504
1.05408	207.474109529895
1.07376	207.196638343181
1.09345	206.977782765372
1.11313	206.849568194685
1.13281	206.989868032972
1.15249	206.671040289437
1.17218	206.839471128452
1.19186	206.527394157499
1.21154	206.420803995739
1.23122	206.557585001028
1.25091	206.25848017304
1.27059	206.172485319142
1.29027	206.102426676775
1.30995	206.267197167348
1.32964	206.205066122989
1.34932	206.145731201561
1.369	205.809012484009
1.38868	206.132739933798
1.40836	205.795115523995
1.42805	205.661997849568
1.44773	205.865201050919
1.46741	205.799829797799
1.48709	205.542920660002
1.50678	205.535834542497
1.52646	205.751189691786
1.54614	205.636241256346
1.56582	205.393921103389
1.58551	205.616550530053
1.60519	205.442905395262
1.62487	205.509425970955
1.64455	205.272671319341
1.66424	205.531332330427
1.68392	205.452410589813
1.7036	205.441182351324
1.72328	205.212030168568
1.74296	205.213258169778
1.76265	205.155391361687
1.78233	205.204101479668
1.80201	205.212715656063
1.82169	205.204871156393
1.84138	205.419721498069
1.86106	205.253021239877
1.88074	205.252314545211
1.90042	205.311584899036
1.92011	205.299581778827
1.93979	205.376390993227
1.95947	205.564057105999
1.97915	205.423888638691
1.99884	205.493222039651
2.01852	205.588989303289
2.0382	205.662267732728
2.05788	205.742793665135
2.07757	205.570551238738
2.09725	206.079532605147
2.11693	205.757937585028
2.13661	206.223277669021
2.15629	206.378328296006
2.17598	206.004999934369
2.19566	206.029348833672
2.21534	206.211911997707
2.23502	206.207818781547
2.25471	206.402859739448
2.27439	207.32564470356
2.29407	207.46671959043
2.31375	207.344589429998
2.33344	207.486201598904
2.35312	207.820110406915
2.3728	207.945402216262
2.39248	208.651718529551
2.41217	208.71276806424
2.43185	208.984409603259
2.45153	209.23302009951
2.47121	209.773673111408
2.49089	210.037913284399
2.51058	210.343878184282
2.53026	210.847220725873
2.54994	211.443792631102
2.56962	211.824681301139
2.58931	212.299041247908
2.60899	212.7637435373
2.62867	213.316792810116
2.64835	213.752109279334
2.66804	214.45701586944
2.68772	215.054604268621
2.7074	216.001482877057
2.72708	216.539343897587
2.74677	217.312216135484
2.76645	217.621040320592
2.78613	218.487224571648
2.80581	219.923253608306
2.82549	220.339329274179
2.84518	221.769722610622
2.86486	220.390159159764
2.88454	221.077144386549
2.90422	222.202671810016
2.92391	223.837113888122
2.94359	225.463988955231
2.96327	224.606308304873
2.98295	225.60647078724
3.00264	226.894686429819
3.02232	227.588912031466
3.042	228.900392161398
3.06168	230.293240326374
3.08137	231.012198700069
3.10105	232.582320725469
3.12073	234.011695287523
3.14041	234.519391542249
3.1601	236.197302617366
3.17978	238.039229530407
3.19946	238.62264892831
3.21914	240.298051884626
3.23882	241.337045445737
3.25851	243.328957389492
3.27819	245.892819207551
3.29787	247.624531372175
3.31755	249.371883921317
3.33724	251.027470849592
3.35692	252.845517820085
3.3766	254.607804699907
3.39628	256.564916837053
3.41597	258.558088471065
3.43565	260.973035685918
3.45533	263.272150137989
3.47501	265.337293008052
3.4947	267.563194320334
3.51438	269.918902068303
3.53406	272.368281663707
3.55374	274.073607704263
3.57342	277.539496576057
3.59311	280.214039212675
3.61279	282.237285508117
3.63247	284.975300264061
3.65215	287.11372564005
3.67184	289.66749172167
3.69152	292.801198758834
3.7112	296.556317728622
3.73088	298.839130482482
3.75057	300.545309377266
3.77025	302.309369892373
3.78993	328.167835768319
3.80961	328.728255540385
3.8293	328.885799786795
3.84898	331.110403801976
3.86866	369.128488980365
3.88834	358.864022917906
3.90802	356.653471082099
3.92771	363.197484705841
3.94739	366.605023041853
3.96707	370.604701589767
3.98675	365.906732792543
4.00644	346.10825482548
4.02612	373.557988651005
4.0458	342.833390164265
4.06548	315.717047088932
4.08517	-4.08745797596828
4.10485	106.254085754418
4.12453	-26416718257.5731
4.14421	108.701562245616
4.1639	142.425374831804
4.18358	102.123848292199
4.20326	97.826450337831
4.22294	143.416348033115
4.24263	237.389937006131
4.26231	106.511040010623
4.28199	297.374427821812
4.30167	295.453050358563
4.32135	288.972366849385
4.34104	309.600481675247
4.36072	322.228567513365
4.3804	308.904703303321
4.40008	78.1689192587978
4.41977	340.264467048016
4.43945	334.05087081356
4.45913	323.61160214024
4.47881	323.583615519322
4.4985	311.687048387225
4.51818	280.52099452872
4.53786	300.273882374217
4.55754	285.355971873389
4.57723	102.283458113577
4.59691	14.9566068313434
4.61659	43.2272940218451
4.63627	279.210152091677
4.65595	44.8439692695782
4.67564	13.2662306879851
4.69532	67.4613436624418
4.715	54.7627840737857
4.73468	271.910919063616
4.75437	284.009425161867
4.77405	23.6473552123394
4.79373	57.2548282083935
4.81341	111.482890878977
4.8331	79.2752672554097
4.85278	297.217414762828
4.87246	73.8086952293413
4.89214	107.468979519021
4.91183	23.5278969666896
4.93151	-8.49016291271754
4.95119	97.6480925792521
4.97087	279.892582952772
