# Supplementary material for: Parahydrogen-induced polarization and spin order transfer in ethyl pyruvate at high magnetic fields
Source: Sci Rep. 2022 Nov 12;12:19361. doi: 10.1038/s41598-022-22347-1 (PMC9653431; doi:10.1038/s41598-022-22347-1)
Supplement: Supplementary file 1 — Supplementary Information 1. [file 41598_2022_22347_MOESM1_ESM.zip › FA_processing/105_1H25mm1.5mL/PPM_A_Am_P4_P4m.txt]

  -9.9288400e-01  -2.4901669e-05   0.0000000e+00   1.1359026e+01   0.0000000e+00
  -9.7320100e-01  -3.4083727e-05  -3.4083727e-05   7.1910860e+00   7.1910860e+00
  -9.5351900e-01  -2.6758901e-07  -2.6758901e-07   1.0132364e+00   1.0132364e+00
  -9.3383700e-01   8.8462926e-06   8.8462926e-06   1.0336073e+01   1.0336073e+01
  -9.1415400e-01   3.8907253e-06   3.8907253e-06   1.0219216e+01   1.0219216e+01
  -8.9447200e-01   3.3574363e-05   3.3574363e-05   6.1294217e+00   6.1294217e+00
  -8.7478900e-01   4.1273200e-05   4.1273200e-05   1.2649714e+01   1.2649714e+01
  -8.5510700e-01   1.3272452e-06   1.3272452e-06   1.6401228e+01   1.6401228e+01
  -8.3542500e-01   7.1694199e-05   7.1694199e-05   1.0327965e+01   1.0327965e+01
  -8.1574200e-01   8.6716823e-05   8.6716823e-05   1.0605536e+01   1.0605536e+01
  -7.9606000e-01  -3.6541941e-05  -3.6541941e-05   6.0745614e+00   6.0745614e+00
  -7.7637800e-01   1.1960709e-04   1.1960709e-04   6.0824587e+00   6.0824587e+00
  -7.5669500e-01   3.2267538e-06   3.2267538e-06   2.4010735e+01   2.4010735e+01
  -7.3701300e-01   2.3854068e-06   2.3854068e-06   2.4737587e+01   2.4737587e+01
  -7.1733100e-01   2.0902144e-06   2.0902144e-06   2.4854294e+01   2.4854294e+01
  -6.9764800e-01  -4.6147611e-06  -4.6147611e-06   3.6112075e+01   3.6112075e+01
  -6.7796600e-01   3.0737301e-06   3.0737301e-06   2.4456541e+01   2.4456541e+01
  -6.5828300e-01  -8.7586819e-05  -8.7586819e-05   1.0733848e+01   1.0733848e+01
  -6.3860100e-01  -3.6878344e-05  -3.6878344e-05   1.5087005e+01   1.5087005e+01
  -6.1891900e-01  -8.6191095e-06  -8.6191095e-06   2.0910092e+01   2.0910092e+01
  -5.9923600e-01  -8.4484767e-05  -8.4484767e-05   4.5878766e+01   4.5878766e+01
  -5.7955400e-01   2.8954661e-05   2.8954661e-05   1.2460336e+01   1.2460336e+01
  -5.5987200e-01   6.6883580e-05   6.6883580e-05   1.2326281e+01   1.2326281e+01
  -5.4018900e-01   1.0992812e-04   1.0992812e-04   1.2561709e+01   1.2561709e+01
  -5.2050700e-01   1.5873220e-04   1.5873220e-04   1.2987586e+01   1.2987586e+01
  -5.0082500e-01   2.7035715e-05   2.7035715e-05   1.1616003e+01   1.1616003e+01
  -4.8114200e-01   2.0426679e-05   2.0426679e-05   1.1596113e+01   1.1596113e+01
  -4.6146000e-01   7.6633963e-07   7.6633963e-07   1.1563499e+01   1.1563499e+01
  -4.4177700e-01  -2.3353735e-04  -2.3353735e-04   1.3404471e+01   1.3404471e+01
  -4.2209500e-01  -1.2209614e-04  -1.2209614e-04   1.4532255e+01   1.4532255e+01
  -4.0241300e-01  -2.8173582e-05  -2.8173582e-05   1.4201631e+01   1.4201631e+01
  -3.8273000e-01   1.9323624e-04   1.9323624e-04   2.0547392e+01   2.0547392e+01
  -3.6304800e-01   1.7216758e-04   1.7216758e-04   2.1058734e+01   2.1058734e+01
  -3.4336600e-01   1.3353773e-03   1.3353773e-03   6.3350393e+01   6.3350393e+01
  -3.2368300e-01   2.0448508e-03   2.0448508e-03   6.2647521e+01   6.2647521e+01
  -3.0400100e-01   2.9577082e-03   2.9577082e-03   6.2927251e+01   6.2927251e+01
  -2.8431900e-01   3.9815112e-03   3.9815112e-03   6.6392930e+01   6.6392930e+01
  -2.6463600e-01   4.6447170e-03   4.6447170e-03   6.4288380e+01   6.4288380e+01
  -2.4495400e-01   5.2156939e-03   5.2156939e-03   6.2349523e+01   6.2349523e+01
  -2.2527100e-01   5.8487055e-03   5.8487055e-03   6.0763121e+01   6.0763121e+01
  -2.0558900e-01   6.4909636e-03   6.4909636e-03   6.0359617e+01   6.0359617e+01
  -1.8590700e-01   7.2528568e-03   7.2528568e-03   6.1119836e+01   6.1119836e+01
  -1.6622400e-01   7.8350989e-03   7.8350989e-03   6.0011388e+01   6.0011388e+01
  -1.4654200e-01   8.4957433e-03   8.4957433e-03   5.9126465e+01   5.9126465e+01
  -1.2686000e-01   9.1254712e-03   9.1254712e-03   5.9422622e+01   5.9422622e+01
  -1.0717700e-01   9.7630241e-03   9.7630241e-03   5.8898590e+01   5.8898590e+01
  -8.7494900e-02   1.0480682e-02   1.0480682e-02   5.8454543e+01   5.8454543e+01
  -6.7812600e-02   1.1023005e-02   1.1023005e-02   5.8108137e+01   5.8108137e+01
  -4.8130200e-02   1.1828401e-02   1.1828401e-02   5.7796010e+01   5.7796010e+01
  -2.8447800e-02   1.2421265e-02   1.2421265e-02   5.7788760e+01   5.7788760e+01
  -8.7654600e-03   1.0068005e-02   1.0068005e-02   5.7663815e+01   5.7663815e+01
   1.0916900e-02   8.4995168e-03   8.4995168e-03   5.6512377e+01   5.6512377e+01
   3.0599300e-02   7.9146188e-03   7.9146188e-03   5.6321058e+01   5.6321058e+01
   5.0281600e-02   7.6787420e-03   7.6787420e-03   5.6379797e+01   5.6379797e+01
   6.9964000e-02   7.0984888e-03   7.0984888e-03   5.5871095e+01   5.5871095e+01
   8.9646400e-02   6.8118626e-03   6.8118626e-03   5.5742255e+01   5.5742255e+01
   1.0932900e-01   6.6113844e-03   6.6113844e-03   5.5436987e+01   5.5436987e+01
   1.2901100e-01   6.3857561e-03   6.3857561e-03   5.5307725e+01   5.5307725e+01
   1.4869300e-01   6.2088995e-03   6.2088995e-03   5.5122767e+01   5.5122767e+01
   1.6837600e-01   6.0139557e-03   6.0139557e-03   5.4975942e+01   5.4975942e+01
   1.8805800e-01   5.9289323e-03   5.9289323e-03   5.4885183e+01   5.4885183e+01
   2.0774100e-01   5.8494242e-03   5.8494242e-03   5.4695339e+01   5.4695339e+01
   2.2742300e-01   5.6791646e-03   5.6791646e-03   5.4518103e+01   5.4518103e+01
   2.4710500e-01   5.5354111e-03   5.5354111e-03   5.4370752e+01   5.4370752e+01
   2.6678800e-01   5.4343202e-03   5.4343202e-03   5.4258212e+01   5.4258212e+01
   2.8647000e-01   5.3611718e-03   5.3611718e-03   5.4129457e+01   5.4129457e+01
   3.0615200e-01   5.2884264e-03   5.2884264e-03   5.3994127e+01   5.3994127e+01
   3.2583500e-01   5.2152576e-03   5.2152576e-03   5.3878263e+01   5.3878263e+01
   3.4551700e-01   5.1485288e-03   5.1485288e-03   5.3768991e+01   5.3768991e+01
   3.6519900e-01   5.0674428e-03   5.0674428e-03   5.3674342e+01   5.3674342e+01
   3.8488200e-01   4.9940495e-03   4.9940495e-03   5.3562434e+01   5.3562434e+01
   4.0456400e-01   4.9728040e-03   4.9728040e-03   5.3464762e+01   5.3464762e+01
   4.2424700e-01   4.9456493e-03   4.9456493e-03   5.3385157e+01   5.3385157e+01
   4.4392900e-01   4.8821657e-03   4.8821657e-03   5.3286370e+01   5.3286370e+01
   4.6361100e-01   4.8170634e-03   4.8170634e-03   5.3200050e+01   5.3200050e+01
   4.8329400e-01   4.7775474e-03   4.7775474e-03   5.3135084e+01   5.3135084e+01
   5.0297600e-01   4.7150840e-03   4.7150840e-03   5.3058898e+01   5.3058898e+01
   5.2265800e-01   4.7090897e-03   4.7090897e-03   5.2996810e+01   5.2996810e+01
   5.4234100e-01   4.7059954e-03   4.7059954e-03   5.2910787e+01   5.2910787e+01
   5.6202300e-01   4.6462709e-03   4.6462709e-03   5.2843242e+01   5.2843242e+01
   5.8170500e-01   4.5997485e-03   4.5997485e-03   5.2770356e+01   5.2770356e+01
   6.0138800e-01   4.5806437e-03   4.5806437e-03   5.2729084e+01   5.2729084e+01
   6.2107000e-01   4.5332760e-03   4.5332760e-03   5.2663376e+01   5.2663376e+01
   6.4075300e-01   4.5404907e-03   4.5404907e-03   5.2594183e+01   5.2594183e+01
   6.6043500e-01   4.5292168e-03   4.5292168e-03   5.2546582e+01   5.2546582e+01
   6.8011700e-01   4.4888009e-03   4.4888009e-03   5.2495668e+01   5.2495668e+01
   6.9980000e-01   4.4545948e-03   4.4545948e-03   5.2462252e+01   5.2462252e+01
   7.1948200e-01   4.4423373e-03   4.4423373e-03   5.2389616e+01   5.2389616e+01
   7.3916400e-01   4.4178015e-03   4.4178015e-03   5.2341469e+01   5.2341469e+01
   7.5884700e-01   4.4179907e-03   4.4179907e-03   5.2288551e+01   5.2288551e+01
   7.7852900e-01   4.3834652e-03   4.3834652e-03   5.2263118e+01   5.2263118e+01
   7.9821100e-01   4.3535054e-03   4.3535054e-03   5.2207405e+01   5.2207405e+01
   8.1789400e-01   4.3417300e-03   4.3417300e-03   5.2169056e+01   5.2169056e+01
   8.3757600e-01   4.3326366e-03   4.3326366e-03   5.2115143e+01   5.2115143e+01
   8.5725900e-01   4.3354904e-03   4.3354904e-03   5.2081414e+01   5.2081414e+01
   8.7694100e-01   4.3145441e-03   4.3145441e-03   5.2038605e+01   5.2038605e+01
   8.9662300e-01   4.2957280e-03   4.2957280e-03   5.2013126e+01   5.2013126e+01
   9.1630600e-01   4.2705754e-03   4.2705754e-03   5.1986222e+01   5.1986222e+01
   9.3598800e-01   4.2546873e-03   4.2546873e-03   5.1946493e+01   5.1946493e+01
   9.5567000e-01   4.2405539e-03   4.2405539e-03   5.1907967e+01   5.1907967e+01
   9.7535300e-01   4.2458030e-03   4.2458030e-03   5.1857977e+01   5.1857977e+01
   9.9503500e-01   4.2474397e-03   4.2474397e-03   5.1857602e+01   5.1857602e+01
   1.0147200e+00   4.2379871e-03   4.2379871e-03   5.1793345e+01   5.1793345e+01
   1.0344000e+00   4.2128914e-03   4.2128914e-03   5.1873037e+01   5.1873037e+01
   1.0540800e+00   4.1864750e-03   4.1864750e-03   5.1868527e+01   5.1868527e+01
   1.0737600e+00   4.1618095e-03   4.1618095e-03   5.1799160e+01   5.1799160e+01
   1.0934500e+00   4.2021710e-03   4.2021710e-03   5.1744446e+01   5.1744446e+01
   1.1131300e+00   4.1951233e-03   4.1951233e-03   5.1712392e+01   5.1712392e+01
   1.1328100e+00   4.1314505e-03   4.1314505e-03   5.1747467e+01   5.1747467e+01
   1.1524900e+00   4.1667642e-03   4.1667642e-03   5.1667760e+01   5.1667760e+01
   1.1721800e+00   4.1188530e-03   4.1188530e-03   5.1709868e+01   5.1709868e+01
   1.1918600e+00   4.1881955e-03   4.1881955e-03   5.1631849e+01   5.1631849e+01
   1.2115400e+00   4.1617583e-03   4.1617583e-03   5.1605201e+01   5.1605201e+01
   1.2312200e+00   4.1657185e-03   4.1657185e-03   5.1639396e+01   5.1639396e+01
   1.2509100e+00   4.1419386e-03   4.1419386e-03   5.1564620e+01   5.1564620e+01
   1.2705900e+00   4.1336638e-03   4.1336638e-03   5.1543121e+01   5.1543121e+01
   1.2902700e+00   4.1314197e-03   4.1314197e-03   5.1525607e+01   5.1525607e+01
   1.3099500e+00   4.1180944e-03   4.1180944e-03   5.1566799e+01   5.1566799e+01
   1.3296400e+00   4.1361349e-03   4.1361349e-03   5.1551267e+01   5.1551267e+01
   1.3493200e+00   4.1213109e-03   4.1213109e-03   5.1536433e+01   5.1536433e+01
   1.3690000e+00   4.1439388e-03   4.1439388e-03   5.1452253e+01   5.1452253e+01
   1.3886800e+00   4.1208489e-03   4.1208489e-03   5.1533185e+01   5.1533185e+01
   1.4083600e+00   4.1241086e-03   4.1241086e-03   5.1448779e+01   5.1448779e+01
   1.4280500e+00   4.1480695e-03   4.1480695e-03   5.1415499e+01   5.1415499e+01
   1.4477300e+00   4.1344130e-03   4.1344130e-03   5.1466300e+01   5.1466300e+01
   1.4674100e+00   4.1400548e-03   4.1400548e-03   5.1449957e+01   5.1449957e+01
   1.4870900e+00   4.1288875e-03   4.1288875e-03   5.1385730e+01   5.1385730e+01
   1.5067800e+00   4.1356523e-03   4.1356523e-03   5.1383959e+01   5.1383959e+01
   1.5264600e+00   4.0904512e-03   4.0904512e-03   5.1437797e+01   5.1437797e+01
   1.5461400e+00   4.1316099e-03   4.1316099e-03   5.1409060e+01   5.1409060e+01
   1.5658200e+00   4.1186945e-03   4.1186945e-03   5.1348480e+01   5.1348480e+01
   1.5855100e+00   4.0857491e-03   4.0857491e-03   5.1404138e+01   5.1404138e+01
   1.6051900e+00   4.1391072e-03   4.1391072e-03   5.1360726e+01   5.1360726e+01
   1.6248700e+00   4.1345442e-03   4.1345442e-03   5.1377356e+01   5.1377356e+01
   1.6445500e+00   4.1325802e-03   4.1325802e-03   5.1318168e+01   5.1318168e+01
   1.6642400e+00   4.1467192e-03   4.1467192e-03   5.1382833e+01   5.1382833e+01
   1.6839200e+00   4.0941121e-03   4.0941121e-03   5.1363103e+01   5.1363103e+01
   1.7036000e+00   4.0938628e-03   4.0938628e-03   5.1360296e+01   5.1360296e+01
   1.7232800e+00   4.1509947e-03   4.1509947e-03   5.1303008e+01   5.1303008e+01
   1.7429600e+00   4.1454180e-03   4.1454180e-03   5.1303315e+01   5.1303315e+01
   1.7626500e+00   4.1797583e-03   4.1797583e-03   5.1288848e+01   5.1288848e+01
   1.7823300e+00   4.1563760e-03   4.1563760e-03   5.1301025e+01   5.1301025e+01
   1.8020100e+00   4.1605898e-03   4.1605898e-03   5.1303179e+01   5.1303179e+01
   1.8216900e+00   4.1707205e-03   4.1707205e-03   5.1301218e+01   5.1301218e+01
   1.8413800e+00   4.1181768e-03   4.1181768e-03   5.1354930e+01   5.1354930e+01
   1.8610600e+00   4.1717227e-03   4.1717227e-03   5.1313255e+01   5.1313255e+01
   1.8807400e+00   4.1950234e-03   4.1950234e-03   5.1313079e+01   5.1313079e+01
   1.9004200e+00   4.1916703e-03   4.1916703e-03   5.1327896e+01   5.1327896e+01
   1.9201100e+00   4.1968604e-03   4.1968604e-03   5.1324895e+01   5.1324895e+01
   1.9397900e+00   4.1834797e-03   4.1834797e-03   5.1344098e+01   5.1344098e+01
   1.9594700e+00   4.1592910e-03   4.1592910e-03   5.1391014e+01   5.1391014e+01
   1.9791500e+00   4.2213866e-03   4.2213866e-03   5.1355972e+01   5.1355972e+01
   1.9988400e+00   4.2026837e-03   4.2026837e-03   5.1373306e+01   5.1373306e+01
   2.0185200e+00   4.2152472e-03   4.2152472e-03   5.1397247e+01   5.1397247e+01
   2.0382000e+00   4.2082652e-03   4.2082652e-03   5.1415567e+01   5.1415567e+01
   2.0578800e+00   4.2188236e-03   4.2188236e-03   5.1435698e+01   5.1435698e+01
   2.0775700e+00   4.2533507e-03   4.2533507e-03   5.1392638e+01   5.1392638e+01
   2.0972500e+00   4.1868261e-03   4.1868261e-03   5.1519883e+01   5.1519883e+01
   2.1169300e+00   4.2415621e-03   4.2415621e-03   5.1439484e+01   5.1439484e+01
   2.1366100e+00   4.1719031e-03   4.1719031e-03   5.1555819e+01   5.1555819e+01
   2.1562900e+00   4.2324868e-03   4.2324868e-03   5.1594582e+01   5.1594582e+01
   2.1759800e+00   4.2598898e-03   4.2598898e-03   5.1501250e+01   5.1501250e+01
   2.1956600e+00   4.2586442e-03   4.2586442e-03   5.1507337e+01   5.1507337e+01
   2.2153400e+00   4.2503437e-03   4.2503437e-03   5.1552978e+01   5.1552978e+01
   2.2350200e+00   4.2595655e-03   4.2595655e-03   5.1551955e+01   5.1551955e+01
   2.2547100e+00   4.2612006e-03   4.2612006e-03   5.1600715e+01   5.1600715e+01
   2.2743900e+00   4.2619414e-03   4.2619414e-03   5.1831411e+01   5.1831411e+01
   2.2940700e+00   4.2106648e-03   4.2106648e-03   5.1866680e+01   5.1866680e+01
   2.3137500e+00   4.2579708e-03   4.2579708e-03   5.1836147e+01   5.1836147e+01
   2.3334400e+00   4.2610102e-03   4.2610102e-03   5.1871550e+01   5.1871550e+01
   2.3531200e+00   4.2440767e-03   4.2440767e-03   5.1955028e+01   5.1955028e+01
   2.3728000e+00   4.2608274e-03   4.2608274e-03   5.1986351e+01   5.1986351e+01
   2.3924800e+00   4.1934740e-03   4.1934740e-03   5.2162930e+01   5.2162930e+01
   2.4121700e+00   4.3066154e-03   4.3066154e-03   5.2178192e+01   5.2178192e+01
   2.4318500e+00   4.2659857e-03   4.2659857e-03   5.2246102e+01   5.2246102e+01
   2.4515300e+00   4.2572102e-03   4.2572102e-03   5.2308255e+01   5.2308255e+01
   2.4712100e+00   4.2757258e-03   4.2757258e-03   5.2443418e+01   5.2443418e+01
   2.4908900e+00   4.2578206e-03   4.2578206e-03   5.2509478e+01   5.2509478e+01
   2.5105800e+00   4.2618005e-03   4.2618005e-03   5.2585970e+01   5.2585970e+01
   2.5302600e+00   4.2577302e-03   4.2577302e-03   5.2711805e+01   5.2711805e+01
   2.5499400e+00   4.1267645e-03   4.1267645e-03   5.2860948e+01   5.2860948e+01
   2.5696200e+00   4.2411298e-03   4.2411298e-03   5.2956170e+01   5.2956170e+01
   2.5893100e+00   4.1507456e-03   4.1507456e-03   5.3074760e+01   5.3074760e+01
   2.6089900e+00   4.2361213e-03   4.2361213e-03   5.3190936e+01   5.3190936e+01
   2.6286700e+00   4.2259158e-03   4.2259158e-03   5.3329198e+01   5.3329198e+01
   2.6483500e+00   4.2183516e-03   4.2183516e-03   5.3438027e+01   5.3438027e+01
   2.6680400e+00   4.1981735e-03   4.1981735e-03   5.3614254e+01   5.3614254e+01
   2.6877200e+00   4.2035244e-03   4.2035244e-03   5.3763651e+01   5.3763651e+01
   2.7074000e+00   4.1977914e-03   4.1977914e-03   5.4000371e+01   5.4000371e+01
   2.7270800e+00   4.1968927e-03   4.1968927e-03   5.4134836e+01   5.4134836e+01
   2.7467700e+00   4.1677915e-03   4.1677915e-03   5.4328054e+01   5.4328054e+01
   2.7664500e+00   4.0354171e-03   4.0354171e-03   5.4405260e+01   5.4405260e+01
   2.7861300e+00   4.1504008e-03   4.1504008e-03   5.4621806e+01   5.4621806e+01
   2.8058100e+00   4.1323007e-03   4.1323007e-03   5.4980813e+01   5.4980813e+01
   2.8254900e+00   4.1267914e-03   4.1267914e-03   5.5084832e+01   5.5084832e+01
   2.8451800e+00   4.1195037e-03   4.1195037e-03   5.5442431e+01   5.5442431e+01
   2.8648600e+00   3.8174873e-03   3.8174873e-03   5.5097540e+01   5.5097540e+01
   2.8845400e+00   3.8233384e-03   3.8233384e-03   5.5269286e+01   5.5269286e+01
   2.9042200e+00   3.7833898e-03   3.7833898e-03   5.5550668e+01   5.5550668e+01
   2.9239100e+00   3.7831437e-03   3.7831437e-03   5.5959278e+01   5.5959278e+01
   2.9435900e+00   3.8933392e-03   3.8933392e-03   5.6365997e+01   5.6365997e+01
   2.9632700e+00   3.7412500e-03   3.7412500e-03   5.6151577e+01   5.6151577e+01
   2.9829500e+00   3.7068455e-03   3.7068455e-03   5.6401618e+01   5.6401618e+01
   3.0026400e+00   3.6833937e-03   3.6833937e-03   5.6723672e+01   5.6723672e+01
   3.0223200e+00   3.6647864e-03   3.6647864e-03   5.6897228e+01   5.6897228e+01
   3.0420000e+00   3.6736575e-03   3.6736575e-03   5.7225098e+01   5.7225098e+01
   3.0616800e+00   3.6304732e-03   3.6304732e-03   5.7573310e+01   5.7573310e+01
   3.0813700e+00   3.5834717e-03   3.5834717e-03   5.7753050e+01   5.7753050e+01
   3.1010500e+00   3.5575216e-03   3.5575216e-03   5.8145580e+01   5.8145580e+01
   3.1207300e+00   3.5405112e-03   3.5405112e-03   5.8502924e+01   5.8502924e+01
   3.1404100e+00   3.5155619e-03   3.5155619e-03   5.8629848e+01   5.8629848e+01
   3.1601000e+00   3.4769614e-03   3.4769614e-03   5.9049326e+01   5.9049326e+01
   3.1797800e+00   3.4393265e-03   3.4393265e-03   5.9509807e+01   5.9509807e+01
   3.1994600e+00   3.4138453e-03   3.4138453e-03   5.9655662e+01   5.9655662e+01
   3.2191400e+00   3.3844764e-03   3.3844764e-03   6.0074513e+01   6.0074513e+01
   3.2388200e+00   3.3476731e-03   3.3476731e-03   6.0334261e+01   6.0334261e+01
   3.2585100e+00   3.3195293e-03   3.3195293e-03   6.0832239e+01   6.0832239e+01
   3.2781900e+00   3.2948864e-03   3.2948864e-03   6.1473205e+01   6.1473205e+01
   3.2978700e+00   3.2698498e-03   3.2698498e-03   6.1906133e+01   6.1906133e+01
   3.3175500e+00   3.2407064e-03   3.2407064e-03   6.2342971e+01   6.2342971e+01
   3.3372400e+00   3.1979253e-03   3.1979253e-03   6.2756868e+01   6.2756868e+01
   3.3569200e+00   3.1662202e-03   3.1662202e-03   6.3211379e+01   6.3211379e+01
   3.3766000e+00   3.1490688e-03   3.1490688e-03   6.3651951e+01   6.3651951e+01
   3.3962800e+00   3.1228311e-03   3.1228311e-03   6.4141229e+01   6.4141229e+01
   3.4159700e+00   3.0818844e-03   3.0818844e-03   6.4639522e+01   6.4639522e+01
   3.4356500e+00   3.0605076e-03   3.0605076e-03   6.5243259e+01   6.5243259e+01
   3.4553300e+00   3.0352785e-03   3.0352785e-03   6.5818038e+01   6.5818038e+01
   3.4750100e+00   3.0029473e-03   3.0029473e-03   6.6334323e+01   6.6334323e+01
   3.4947000e+00   2.9822870e-03   2.9822870e-03   6.6890799e+01   6.6890799e+01
   3.5143800e+00   2.9638786e-03   2.9638786e-03   6.7479726e+01   6.7479726e+01
   3.5340600e+00   2.9441413e-03   2.9441413e-03   6.8092070e+01   6.8092070e+01
   3.5537400e+00   2.9144137e-03   2.9144137e-03   6.8518402e+01   6.8518402e+01
   3.5734200e+00   2.9044342e-03   2.9044342e-03   6.9384874e+01   6.9384874e+01
   3.5931100e+00   2.8642504e-03   2.8642504e-03   7.0053510e+01   7.0053510e+01
   3.6127900e+00   2.8575632e-03   2.8575632e-03   7.0559321e+01   7.0559321e+01
   3.6324700e+00   2.8527979e-03   2.8527979e-03   7.1243825e+01   7.1243825e+01
   3.6521500e+00   2.8457850e-03   2.8457850e-03   7.1778431e+01   7.1778431e+01
   3.6718400e+00   2.8541837e-03   2.8541837e-03   7.2416873e+01   7.2416873e+01
   3.6915200e+00   2.8618478e-03   2.8618478e-03   7.3200300e+01   7.3200300e+01
   3.7112000e+00   2.8794442e-03   2.8794442e-03   7.4139079e+01   7.4139079e+01
   3.7308800e+00   2.8956224e-03   2.8956224e-03   7.4709783e+01   7.4709783e+01
   3.7505700e+00   2.9269256e-03   2.9269256e-03   7.5136327e+01   7.5136327e+01
   3.7702500e+00   2.9834799e-03   2.9834799e-03   7.5577342e+01   7.5577342e+01
   3.7899300e+00   3.2813790e-03   3.2813790e-03   8.2041959e+01   8.2041959e+01
   3.8096100e+00   3.3926173e-03   3.3926173e-03   8.2182064e+01   8.2182064e+01
   3.8293000e+00   3.6657293e-03   3.6657293e-03   8.2221450e+01   8.2221450e+01
   3.8489800e+00   4.3566493e-03   4.3566493e-03   8.2777601e+01   8.2777601e+01
   3.8686600e+00   7.3303213e-03   7.3303213e-03   9.2282122e+01   9.2282122e+01
   3.8883400e+00   5.7073402e-03   5.7073402e-03   8.9716006e+01   8.9716006e+01
   3.9080200e+00   4.7785202e-03   4.7785202e-03   8.9163368e+01   8.9163368e+01
   3.9277100e+00   4.2062419e-03   4.2062419e-03   9.0799371e+01   9.0799371e+01
   3.9473900e+00   3.6619680e-03   3.6619680e-03   9.1651256e+01   9.1651256e+01
   3.9670700e+00   3.2347277e-03   3.2347277e-03   9.2651175e+01   9.2651175e+01
   3.9867500e+00   2.8952684e-03   2.8952684e-03   9.1476683e+01   9.1476683e+01
   4.0064400e+00   2.4183786e-03   2.4183786e-03   8.6527064e+01   8.6527064e+01
   4.0261200e+00   2.0153002e-03   2.0153002e-03   9.3389497e+01   9.3389497e+01
   4.0458000e+00   1.4991543e-03   1.4991543e-03   8.5708348e+01   8.5708348e+01
   4.0654800e+00   1.1012387e-03   1.1012387e-03   7.8929262e+01   7.8929262e+01
   4.0851700e+00  -1.5537791e-05  -1.5537791e-05  -1.0218645e+00  -1.0218645e+00
   4.1048500e+00   1.9138703e-04   1.9138703e-04   2.6563521e+01   2.6563521e+01
   4.1245300e+00  -4.4644753e-04  -4.4644753e-04  -6.6041796e+09  -6.6041796e+09
   4.1442100e+00  -1.6739799e-04  -1.6739799e-04   2.7175391e+01   2.7175391e+01
   4.1639000e+00  -2.9131967e-04  -2.9131967e-04   3.5606344e+01   3.5606344e+01
   4.1835800e+00   2.6428896e-06   2.6428896e-06   2.5530962e+01   2.5530962e+01
   4.2032600e+00   1.7973721e-06   1.7973721e-06   2.4456613e+01   2.4456613e+01
   4.2229400e+00   2.4538792e-06   2.4538792e-06   3.5854087e+01   3.5854087e+01
   4.2426300e+00   6.6509517e-07   6.6509517e-07   5.9347484e+01   5.9347484e+01
   4.2623100e+00   1.2241383e-05   1.2241383e-05   2.6627760e+01   2.6627760e+01
   4.2819900e+00   4.9994586e-04   4.9994586e-04   7.4343607e+01   7.4343607e+01
   4.3016700e+00   4.9057803e-04   4.9057803e-04   7.3863263e+01   7.3863263e+01
   4.3213500e+00   4.6951617e-04   4.6951617e-04   7.2243092e+01   7.2243092e+01
   4.3410400e+00   4.3933006e-04   4.3933006e-04   7.7400120e+01   7.7400120e+01
   4.3607200e+00   4.2205596e-04   4.2205596e-04   8.0557142e+01   8.0557142e+01
   4.3804000e+00   3.9636590e-04   3.9636590e-04   7.7226176e+01   7.7226176e+01
   4.4000800e+00  -3.9396188e-05  -3.9396188e-05   1.9542230e+01   1.9542230e+01
   4.4197700e+00   3.8847295e-04   3.8847295e-04   8.5066117e+01   8.5066117e+01
   4.4394500e+00   3.6887343e-04   3.6887343e-04   8.3512718e+01   8.3512718e+01
   4.4591300e+00   3.5186973e-04   3.5186973e-04   8.0902901e+01   8.0902901e+01
   4.4788100e+00   3.3582112e-04   3.3582112e-04   8.0895904e+01   8.0895904e+01
   4.4985000e+00   3.1406839e-04   3.1406839e-04   7.7921762e+01   7.7921762e+01
   4.5181800e+00   3.1461280e-04   3.1461280e-04   7.0130249e+01   7.0130249e+01
   4.5378600e+00   2.8661002e-04   2.8661002e-04   7.5068471e+01   7.5068471e+01
   4.5575400e+00   3.0567677e-04   3.0567677e-04   7.1338993e+01   7.1338993e+01
   4.5772300e+00   2.7487941e-05   2.7487941e-05   2.5570865e+01   2.5570865e+01
   4.5969100e+00  -8.3640874e-05  -8.3640874e-05   3.7391517e+00   3.7391517e+00
   4.6165900e+00   1.3607084e-05   1.3607084e-05   1.0806824e+01   1.0806824e+01
   4.6362700e+00   2.7847086e-04   2.7847086e-04   6.9802538e+01   6.9802538e+01
   4.6559500e+00  -7.3372445e-05  -7.3372445e-05   1.1210992e+01   1.1210992e+01
   4.6756400e+00  -1.8113595e-05  -1.8113595e-05   3.3165577e+00   3.3165577e+00
   4.6953200e+00  -1.9918916e-05  -1.9918916e-05   1.6865336e+01   1.6865336e+01
   4.7150000e+00  -3.1504838e-08  -3.1504838e-08   1.3690696e+01   1.3690696e+01
   4.7346800e+00   2.2536138e-04   2.2536138e-04   6.7977730e+01   6.7977730e+01
   4.7543700e+00   2.4214568e-04   2.4214568e-04   7.1002356e+01   7.1002356e+01
   4.7740500e+00   7.0015917e-05   7.0015917e-05   5.9118388e+00   5.9118388e+00
   4.7937300e+00   4.9895375e-05   4.9895375e-05   1.4313707e+01   1.4313707e+01
   4.8134100e+00   3.5155743e-05   3.5155743e-05   2.7870723e+01   2.7870723e+01
   4.8331000e+00   2.5449488e-05   2.5449488e-05   1.9818817e+01   1.9818817e+01
   4.8527800e+00   2.1419156e-04   2.1419156e-04   7.4304354e+01   7.4304354e+01
   4.8724600e+00   1.4070459e-05   1.4070459e-05   1.8452174e+01   1.8452174e+01
   4.8921400e+00   6.6649525e-06   6.6649525e-06   2.6867245e+01   2.6867245e+01
   4.9118300e+00   1.1696241e-05   1.1696241e-05   5.8819742e+00   5.8819742e+00
   4.9315100e+00  -6.5057649e-06  -6.5057649e-06  -2.1225407e+00  -2.1225407e+00
   4.9511900e+00  -1.3502666e-05  -1.3502666e-05   2.4412023e+01   2.4412023e+01
   4.9708700e+00   1.8334225e-04   0.0000000e+00   6.9973146e+01   0.0000000e+00
