# Supplementary material for: Parahydrogen-induced polarization and spin order transfer in ethyl pyruvate at high magnetic fields
Source: Sci Rep. 2022 Nov 12;12:19361. doi: 10.1038/s41598-022-22347-1 (PMC9653431; doi:10.1038/s41598-022-22347-1)
Supplement: Supplementary file 1 — Supplementary Information 1. [file 41598_2022_22347_MOESM1_ESM.zip › FA_processing/105_1H25mm1.5mL/stack2.csv]

	AP_1H13C_25mmB1.105.ser#1	AP_1H13C_25mmB1.105.ser#2	AP_1H13C_25mmB1.105.ser#3	AP_1H13C_25mmB1.105.ser#4	AP_1H13C_25mmB1.105.ser#5	AP_1H13C_25mmB1.105.ser#6	AP_1H13C_25mmB1.105.ser#7	AP_1H13C_25mmB1.105.ser#8	AP_1H13C_25mmB1.105.ser#9	AP_1H13C_25mmB1.105.ser#10	AP_1H13C_25mmB1.105.ser#11	AP_1H13C_25mmB1.105.ser#12	AP_1H13C_25mmB1.105.ser#13	AP_1H13C_25mmB1.105.ser#14	AP_1H13C_25mmB1.105.ser#15	AP_1H13C_25mmB1.105.ser#16	AP_1H13C_25mmB1.105.ser#17	AP_1H13C_25mmB1.105.ser#18	AP_1H13C_25mmB1.105.ser#19	AP_1H13C_25mmB1.105.ser#20	AP_1H13C_25mmB1.105.ser#21	AP_1H13C_25mmB1.105.ser#22	AP_1H13C_25mmB1.105.ser#23	AP_1H13C_25mmB1.105.ser#24	AP_1H13C_25mmB1.105.ser#25	AP_1H13C_25mmB1.105.ser#26	AP_1H13C_25mmB1.105.ser#27	AP_1H13C_25mmB1.105.ser#28	AP_1H13C_25mmB1.105.ser#29	AP_1H13C_25mmB1.105.ser#30	AP_1H13C_25mmB1.105.ser#31	AP_1H13C_25mmB1.105.ser#32	AP_1H13C_25mmB1.105.ser#33	AP_1H13C_25mmB1.105.ser#34	AP_1H13C_25mmB1.105.ser#35	AP_1H13C_25mmB1.105.ser#36	AP_1H13C_25mmB1.105.ser#37	AP_1H13C_25mmB1.105.ser#38	AP_1H13C_25mmB1.105.ser#39	AP_1H13C_25mmB1.105.ser#40	AP_1H13C_25mmB1.105.ser#41	AP_1H13C_25mmB1.105.ser#42	AP_1H13C_25mmB1.105.ser#43	AP_1H13C_25mmB1.105.ser#44	AP_1H13C_25mmB1.105.ser#45	AP_1H13C_25mmB1.105.ser#46	AP_1H13C_25mmB1.105.ser#47	AP_1H13C_25mmB1.105.ser#48	AP_1H13C_25mmB1.105.ser#49
-18.7661	-24.4000	2926.66	6060.58	9314.45	12260.0	14645.5	16493.8	18381.0	20374.1	21547.3	23296.4	23612.4	24405.6	25390.9	25219.8	26033.3	25829.7	24979.4	25053.9	24349.1	23994.9	23266.7	22210.5	21544.2	20686.4	19564.7	18333.0	17113.5	15168.8	14245.1	12482.9	11074.1	9451.44	8135.74	6332.27	4790.88	3389.45	1654.52	156.999	-1075.91	-2196.96	-3535.30	-4176.80	-4916.47	-5955.10	-7181.04	-7840.93	-8279.50	-8896.99
-18.7464	-132.404	2812.19	6083.53	9373.26	11679.2	14561.5	16507.4	18657.9	20124.6	21666.0	22388.4	23352.3	24201.6	24808.3	25322.8	25095.5	25281.6	25396.7	24667.0	24399.3	24006.5	22988.5	22507.0	21300.7	20224.7	18774.2	17899.4	16823.6	15457.7	13881.8	12338.8	10714.2	9389.93	7819.06	6225.87	4498.51	3033.95	977.151	-623.071	-1288.49	-2606.76	-3500.88	-4777.83	-6015.18	-6199.41	-7651.15	-8037.73	-8713.61	-9269.85
-18.7267	413.101	2799.45	6050.92	8828.84	11898.0	14145.2	16337.8	18440.3	19940.5	21252.4	22317.7	23321.1	23890.0	24401.5	24853.6	24953.3	24726.5	25094.3	23797.7	24058.3	23639.7	22662.1	21962.5	20845.7	19795.3	18627.1	17487.6	16570.6	14631.6	13623.8	12088.2	10950.8	9199.82	7371.06	5627.74	4025.57	3043.11	624.809	-690.948	-2191.69	-2909.39	-3999.87	-5440.89	-6091.38	-6889.83	-7852.94	-8321.48	-9402.42	-9981.39
-18.7070	71.1025	3019.33	6195.20	8901.43	11289.1	13948.4	16517.6	18009.6	19744.6	21106.4	21913.4	22885.8	23616.2	24126.9	24891.3	24843.6	24607.3	24389.8	24256.1	24071.5	22989.2	22498.2	21540.7	20800.8	20003.5	18654.0	17479.0	16011.3	14708.0	13569.5	11626.7	10069.9	9205.09	6831.48	5293.93	3705.22	2369.48	697.594	-1097.62	-2475.00	-3532.02	-4389.65	-5268.02	-6598.84	-7614.44	-8231.71	-8944.92	-9611.70	-10184.0
-18.6873	20.9665	2540.51	5804.80	8952.86	11468.2	14022.6	16446.5	18104.3	19364.0	20317.9	21978.1	22762.3	23618.1	23851.0	24464.3	24124.2	24625.2	24343.8	23917.5	23515.0	22567.8	21866.4	21349.6	20247.3	19187.9	18188.7	16796.7	15396.8	14020.8	12609.7	11722.9	9855.32	8101.68	6760.43	5055.63	3402.56	1813.46	511.608	-1614.59	-2106.05	-3779.73	-4838.05	-5519.41	-6658.34	-7479.69	-8692.71	-9366.82	-10203.4	-10485.5
-18.6676	179.977	2320.42	5955.39	8913.20	11662.1	13773.6	16082.0	17816.0	19113.3	20993.9	21889.7	22365.0	23580.6	23892.3	24341.4	24102.0	23907.5	23992.6	23944.6	23199.8	22104.6	21775.3	21324.9	19802.1	18948.9	17980.7	16482.4	15494.6	14000.4	12598.5	11059.4	9742.11	7868.12	6687.88	5042.26	3230.45	1466.79	-96.5917	-1639.29	-2967.81	-3934.15	-4937.23	-6179.08	-7098.03	-8173.63	-8864.84	-9700.37	-10875.6	-11044.6
-18.6480	295.875	2693.67	6109.22	8823.41	11487.9	13671.9	15298.6	17665.0	19067.8	20097.6	21699.6	22558.0	22921.7	23531.3	23795.5	23746.4	23722.8	23474.8	23225.9	23201.5	22105.2	20935.7	21164.0	19545.0	18684.1	17096.7	16751.3	14880.1	14019.5	12379.5	10753.2	8888.02	7969.65	5652.57	4659.42	3207.59	1248.86	-383.348	-2251.18	-3130.25	-4183.14	-5535.32	-6775.77	-7833.38	-8294.95	-9192.79	-10296.9	-10756.3	-11988.2
-18.6283	-66.1442	2500.27	5445.22	8777.29	11446.9	13334.0	15492.1	17590.2	18687.4	20015.9	20890.0	22540.4	23199.0	23002.4	23693.9	23636.7	23587.6	23237.0	22785.6	22931.9	22081.5	21209.3	20149.2	19138.5	18517.4	17501.8	16103.5	15059.8	12947.8	12203.4	9505.39	8847.91	7940.49	5709.42	4189.10	2502.38	595.444	-702.525	-2328.11	-3712.08	-5002.75	-5526.34	-6860.63	-7857.90	-8567.48	-9503.89	-10544.0	-11140.9	-11522.5
-18.6086	-484.097	2672.90	5909.37	8631.12	11012.9	13466.6	15169.8	17122.2	18350.9	20202.2	21282.6	21526.4	22361.0	23047.4	23021.4	23605.6	23621.0	23192.9	22605.7	22379.7	21761.7	20912.4	20177.7	19270.6	18285.1	16915.6	15945.0	14426.7	12628.4	11827.2	10116.1	8909.06	7013.55	5077.39	3718.61	2085.05	678.389	-1088.18	-2575.18	-4081.99	-5363.74	-6336.25	-7168.94	-8656.77	-9358.26	-10085.2	-10901.9	-11484.7	-12465.5
-18.5889	-20.2950	2860.18	5322.57	8171.70	11208.3	13471.0	15400.1	17098.5	19002.2	19484.7	21095.4	21885.5	22506.5	22704.7	23156.8	22955.4	22785.2	22940.1	22905.7	22407.8	21494.2	20353.0	19873.4	19135.0	17699.7	16709.8	15756.0	14280.3	12589.1	11334.6	9709.18	8094.94	6862.10	5121.81	3795.39	2147.84	175.128	-1212.91	-2781.84	-4604.89	-5662.65	-6657.90	-7725.32	-8199.64	-8995.53	-10724.0	-11198.1	-11963.8	-12653.7
-18.5692	-35.9269	2428.40	5502.84	8095.63	11165.4	13474.8	15496.8	16844.8	18265.0	19838.8	20820.2	21721.9	22121.3	22578.4	23040.6	22679.1	22808.1	22432.1	22476.4	21829.9	21525.3	20321.4	20157.0	18101.4	17633.7	16530.0	15301.3	13862.2	12958.0	11407.5	9453.54	8201.36	6415.11	4769.91	3153.72	1718.88	627.602	-1403.19	-2676.92	-4402.81	-5706.31	-6781.21	-8121.07	-8702.71	-9776.25	-10506.4	-10987.1	-12407.9	-12560.8
-18.5496	3.09602	2807.48	5472.60	8055.50	11003.6	12922.3	15138.8	16861.7	18467.4	19526.2	20684.8	21112.8	21836.5	22537.4	22981.4	22640.2	22671.2	22691.7	22557.4	21190.8	21302.4	20597.7	19479.0	18653.4	17638.3	16182.9	15123.4	13285.2	12439.9	11186.6	9277.41	7585.29	6478.79	4357.14	3159.75	1320.98	229.853	-2100.94	-3522.03	-5268.27	-6086.74	-7064.32	-7243.76	-9616.03	-9585.09	-10826.5	-11797.3	-12958.8	-13015.3
-18.5299	-110.686	2926.64	5465.66	8079.81	10172.7	13151.8	15094.8	16814.7	18301.7	19256.4	20272.0	20909.0	21870.9	22438.7	22608.3	22288.5	22327.4	22888.6	21851.8	21558.6	21022.1	20367.7	19148.8	18137.1	17359.6	15909.2	14956.4	13324.5	11682.1	10876.5	8741.83	7401.86	6090.73	4275.88	2351.35	1395.67	-332.224	-2252.49	-4113.79	-5504.70	-5798.18	-7416.86	-8659.54	-8894.95	-10392.8	-11434.6	-12351.8	-12575.3	-13963.2
-18.5102	108.634	2327.33	5396.78	8466.52	10304.2	12880.2	14588.5	16689.7	18147.8	19708.8	19924.9	21153.3	21872.5	21734.6	22668.4	22455.7	21862.7	21937.8	21547.9	21014.3	20262.8	19765.0	19272.9	17561.4	17108.8	15775.3	14318.7	13290.9	11718.8	10247.1	8907.83	7548.68	5604.08	4310.63	2582.82	857.853	-207.858	-2771.67	-4080.52	-5838.07	-6369.73	-7635.67	-8588.13	-10208.6	-10940.8	-11413.5	-12190.4	-13293.2	-14053.9
-18.4905	179.275	2440.55	5292.43	7724.30	10414.2	12844.6	14733.2	16454.2	18061.1	19107.5	19979.7	20851.3	21682.4	21328.9	22755.6	22145.6	21874.8	21843.7	20917.8	21268.3	20155.3	19795.4	18450.3	17979.5	16829.5	15523.6	14142.6	13098.0	11406.3	10280.0	8925.21	7120.93	5480.74	3980.27	2594.50	1167.08	-627.721	-2427.18	-4559.46	-6017.42	-6846.93	-7924.16	-9176.36	-10211.5	-11166.8	-12291.0	-12682.7	-13794.5	-14219.6
-18.4708	66.2981	2708.00	5628.96	7798.63	10424.5	12768.4	15058.4	16983.5	17921.3	19273.7	20568.9	21178.0	21321.4	21865.4	21507.1	21694.1	22422.3	21235.5	21278.7	20563.7	20647.5	19751.1	18237.3	17110.9	16499.4	15516.1	13879.1	12868.7	11539.6	10018.1	8739.12	7287.11	5049.10	3834.85	2002.52	227.335	-648.057	-2544.04	-4622.66	-5407.91	-6756.09	-7670.14	-9293.03	-10395.7	-10628.0	-12563.2	-12706.1	-14235.3	-14338.4
-18.4511	598.651	2585.85	5751.57	8606.54	10569.0	12508.7	14332.2	15695.0	17625.9	18825.4	19980.2	21119.5	21655.3	21840.8	21889.3	21766.1	21854.0	21196.9	21370.9	20450.1	20182.5	19320.8	18070.9	17012.3	16053.8	15647.3	14402.8	12227.4	11410.7	10351.1	8295.33	6837.99	5168.20	3330.31	2090.87	-390.437	-1211.06	-3035.67	-4666.32	-6507.88	-6859.29	-8347.12	-9285.02	-10809.9	-11336.4	-12487.5	-13161.7	-14019.8	-14489.4
-18.4315	-72.2232	2250.12	5275.93	7994.17	10710.3	12394.4	14915.7	16057.4	17454.8	18913.3	19374.4	20660.5	21387.7	21165.7	21768.4	21800.6	21675.2	21840.7	20939.0	20523.1	19994.5	19182.3	18449.0	16972.6	16393.6	14866.0	13267.9	11961.7	10981.9	9707.24	8062.37	6838.16	4964.99	3191.94	2208.62	57.0565	-1451.85	-3300.62	-5143.93	-6157.91	-7462.74	-8564.99	-9636.42	-10396.6	-11360.4	-12763.9	-13675.8	-14533.2	-14912.0
-18.4118	-357.063	2630.54	5412.51	8195.16	10375.4	12752.3	14321.7	16074.6	17389.3	18638.4	19585.5	20385.0	20569.9	21406.8	21759.9	21828.8	21749.1	20954.1	20166.6	20516.9	19415.4	18942.9	18451.8	16900.1	15886.4	15098.0	13352.2	12528.4	10483.3	9957.47	7769.93	6666.24	5104.26	3545.63	1707.83	27.1189	-1992.17	-3231.23	-5140.09	-6921.40	-8043.80	-9037.05	-9948.34	-10727.8	-12270.0	-13174.6	-13823.4	-14437.1	-15543.6
-18.3921	316.955	2410.16	5008.36	7846.12	10042.9	12671.6	14350.5	16463.1	17650.9	18670.8	19966.2	19895.7	21289.2	21107.7	21190.0	21116.7	21172.5	20978.7	20493.0	20583.2	19573.2	18666.4	18553.9	16713.9	15674.0	14877.4	13372.1	11402.5	10734.0	9246.48	7634.19	6255.61	5098.39	2731.80	1073.14	-157.630	-1605.22	-3340.45	-5323.53	-6626.53	-7208.56	-8881.88	-10147.7	-10996.0	-11877.9	-13119.1	-13656.9	-14280.1	-15099.5
-18.3724	174.639	2602.85	5345.85	7594.41	9771.83	12548.6	14033.4	15503.6	16944.0	18382.8	19605.7	20674.9	20521.7	21602.9	21714.0	20835.4	20761.4	21150.7	20120.8	20757.6	19630.7	18290.4	18229.4	16785.7	16117.0	14700.6	13085.9	11867.4	10570.1	8898.18	7629.71	5973.04	4408.55	3257.52	835.240	-160.127	-1984.24	-3399.71	-5407.28	-6584.24	-7942.92	-8862.58	-10649.0	-11372.5	-12239.4	-12975.7	-13847.6	-15135.0	-15306.9
-18.3527	341.786	2757.03	5059.30	7952.55	10155.8	13206.9	14833.7	15577.7	16898.0	18576.2	19219.4	20287.9	20964.3	20978.4	21629.4	21546.1	21415.3	21341.3	20952.6	20235.0	19006.5	18250.2	17542.7	17052.8	14825.9	14205.2	13568.2	12146.8	10307.2	9030.44	7167.55	5549.76	4640.06	2340.51	815.112	-621.090	-2465.92	-4097.63	-6027.65	-6813.95	-8106.07	-9468.08	-10497.2	-11405.5	-11854.8	-12920.8	-13921.1	-15118.8	-15813.2
-18.3330	137.939	2433.09	5560.03	8165.49	10057.9	12777.2	14388.4	16597.1	16954.0	18734.5	19304.4	19742.9	20788.5	21377.1	21357.1	21286.2	20940.9	20402.0	20669.0	19548.3	19681.7	18225.0	17991.0	16842.7	15488.4	14549.0	13497.8	11538.3	10265.8	8699.61	7837.27	6002.97	3824.89	2676.70	453.815	-668.153	-2320.04	-4144.42	-5631.90	-7605.73	-8168.50	-8951.77	-10246.7	-11823.3	-12633.3	-13636.2	-14493.1	-15055.5	-15821.8
-18.3134	-87.6190	1716.00	5257.01	8003.32	10445.4	12539.0	14073.0	16068.8	17261.3	18191.5	19299.8	20285.2	20860.0	21226.7	20767.1	21419.8	21026.4	20903.1	20899.2	19294.2	19208.1	18019.8	17790.2	16520.7	15344.3	14263.9	12986.3	12122.1	10589.8	9186.26	7291.09	6011.93	4113.32	2817.88	1175.91	-558.957	-2397.94	-4427.92	-5314.66	-7062.61	-8628.45	-9461.16	-10347.6	-11490.9	-13044.5	-14052.8	-13922.0	-15716.4	-16093.7
-18.2937	-331.062	2380.25	5311.00	7758.61	10150.2	11914.8	14042.9	15994.2	17530.9	18475.6	19533.8	19968.1	20106.0	21121.1	21483.3	21128.7	21268.2	20710.8	20342.8	20032.3	19188.0	18108.8	17717.8	17121.6	15512.6	13951.0	12954.7	11587.4	10663.7	9050.82	6907.64	5411.17	3904.69	2849.47	982.566	-47.4688	-2524.00	-4475.77	-5850.75	-6906.21	-8068.44	-9668.37	-11069.9	-11731.8	-12778.2	-13727.3	-14633.8	-15733.8	-16129.3
-18.2740	226.334	2438.88	5129.87	7457.68	10272.4	12266.0	13490.0	15987.2	17190.2	18242.7	19071.3	20012.3	20889.7	21289.1	21111.8	21203.5	20803.7	21252.3	20091.9	20363.2	19068.5	18653.7	17311.4	16382.5	15654.2	14459.7	13149.4	11527.0	10137.5	8821.12	6785.05	5610.77	4215.56	2430.81	720.498	-1237.31	-2652.37	-3979.54	-6350.91	-6454.19	-8349.38	-10051.4	-10807.5	-12127.8	-13094.6	-13412.0	-14657.3	-15486.4	-15702.9
-18.2543	-571.685	2034.93	5261.99	8118.82	9904.89	12041.4	14035.7	15464.8	17247.7	18008.6	19876.4	19873.5	20972.7	21560.4	21684.4	20795.8	20101.7	20456.9	20385.6	19448.6	19209.2	18387.5	17495.6	16281.0	15021.6	14265.3	12739.5	11655.3	10103.6	8860.59	6984.72	5723.69	4191.13	2407.14	644.967	-743.501	-2196.49	-4367.17	-6357.68	-7103.26	-8252.09	-9530.21	-10772.6	-12131.5	-12830.8	-13710.5	-14836.9	-15686.4	-16434.7
-18.2346	39.7298	2352.23	5101.90	8023.69	9953.55	11932.3	13963.7	15993.9	17013.9	18247.8	19321.2	20112.0	20317.9	21127.5	21293.1	20903.9	20532.3	20844.3	20591.4	19458.1	19104.5	18180.7	17722.1	16064.0	14672.1	13913.8	13104.0	11182.8	9906.70	9242.07	6534.90	5554.40	4252.10	2555.42	525.193	-1031.25	-2435.96	-4348.34	-5835.93	-7788.63	-8581.34	-10622.1	-10383.9	-12403.7	-13216.2	-13553.3	-14788.0	-16002.6	-16884.9
-18.2150	-148.409	2815.55	5224.16	7397.34	10430.9	12291.4	13681.1	16194.4	17069.9	18240.5	18979.3	19934.7	21022.9	20808.7	20962.6	21303.3	21133.5	20205.4	19986.6	19708.2	19581.1	18195.4	17454.4	16375.9	15678.7	13776.3	12302.4	11279.5	9776.48	8838.37	7179.31	6037.70	4153.71	2246.54	922.303	-1286.92	-2292.56	-4462.66	-5547.03	-7991.10	-8438.65	-9569.46	-11192.3	-12258.5	-12638.9	-14112.5	-14520.9	-15929.9	-16662.2
-18.1953	281.433	2572.64	5241.98	7748.82	10346.5	12229.0	14296.7	15869.7	17091.0	18146.2	19569.3	20310.2	20357.5	20510.5	20976.1	20613.6	20819.9	20556.4	20233.1	19525.3	18454.6	18513.9	17371.2	16620.9	15418.6	14047.8	12556.4	11267.0	9764.35	8431.47	6733.41	5364.33	3677.85	2029.75	614.631	-1049.08	-2857.76	-4333.01	-6291.45	-7728.04	-9241.04	-10082.3	-11172.6	-12233.0	-12763.4	-14253.0	-15427.3	-15641.0	-16354.5
-18.1756	-344.169	1796.96	5483.62	7848.76	10629.6	12301.0	14988.1	15779.7	17352.1	18626.6	19377.0	20147.2	20411.9	20744.7	20742.5	20486.2	20693.6	20413.2	20037.2	19742.9	18341.6	18181.4	17391.0	16310.8	14913.2	13558.0	13116.1	11169.7	9537.75	8118.25	7226.67	5443.23	4081.43	2834.62	279.492	-1299.72	-2751.03	-4569.93	-6438.19	-7448.67	-8473.61	-9421.02	-10973.9	-11859.6	-12919.7	-14570.0	-15115.5	-16034.1	-16287.6
-18.1559	-531.445	2898.96	5331.70	8172.84	9811.24	12252.9	14155.6	16664.8	16873.4	17667.6	19028.2	19759.0	20619.1	21093.8	21257.4	20996.4	20341.8	20409.6	20334.3	19806.3	18893.2	18028.6	16972.8	15400.4	15471.2	13785.1	12382.4	11442.2	9691.14	8396.78	7231.89	5117.15	3908.06	2196.35	431.441	-1194.41	-2295.13	-4536.44	-6132.19	-8471.06	-8864.12	-9923.65	-11388.7	-12375.8	-13240.3	-14063.1	-15219.2	-16119.4	-16563.7
-18.1362	50.1869	2518.01	5404.02	7517.66	9955.13	11991.4	14099.5	16009.0	17203.6	18418.7	18800.4	20385.8	20116.5	20852.9	21155.1	21376.8	21012.6	20097.7	20212.2	19596.5	19097.8	17812.5	17142.8	15698.7	15178.7	14586.2	12470.5	11196.2	9644.18	8492.28	7055.36	5670.43	3840.26	1427.68	475.705	-972.643	-2769.88	-4388.53	-6446.44	-7734.60	-8644.96	-10684.3	-11032.3	-12273.9	-13366.5	-14262.0	-15091.3	-16401.8	-16672.8
-18.1165	-280.765	2448.86	5219.41	7555.72	10488.9	12329.7	14015.3	16777.5	17044.3	18172.5	19605.9	19738.6	20492.6	20885.9	20445.8	21498.9	20689.3	20654.4	19717.7	20059.2	18591.6	18031.5	17477.4	16404.7	15407.9	14436.7	12594.3	11426.3	9783.64	8856.44	6976.14	5314.22	4064.54	2067.21	82.5650	-1355.13	-2765.08	-4259.82	-6169.28	-8108.44	-8675.25	-9800.05	-10972.8	-12024.2	-13477.8	-14299.8	-15075.9	-16303.5	-17120.9
-18.0969	706.862	2053.47	5121.65	6750.50	10393.7	12686.5	14677.4	15661.6	17377.8	18275.4	19541.3	20095.6	20259.1	21203.0	20708.1	21389.6	20415.1	20259.7	20754.6	19920.6	18780.6	18338.3	16990.0	16201.2	14861.4	14290.4	12118.6	11034.9	10249.3	8262.49	7154.05	5727.30	3556.93	2441.63	609.674	-849.081	-3173.69	-4953.00	-6100.24	-7999.59	-9227.66	-10145.3	-11507.1	-12062.0	-13508.1	-14772.5	-15128.4	-15811.7	-16523.4
-18.0772	488.958	2503.32	5660.18	7949.64	10390.6	12031.5	13958.4	15792.3	17003.4	17885.2	19542.3	20227.9	20748.5	20764.8	21088.2	21237.1	20675.7	20628.4	20685.7	19122.2	18928.6	18030.3	17021.5	16817.7	15145.9	14577.0	12636.0	11362.9	10202.4	8016.99	7427.98	5803.92	3975.07	2155.73	-222.884	-952.167	-3217.20	-4937.34	-6549.68	-8017.71	-8626.72	-9839.19	-11440.5	-12450.1	-13459.8	-14020.6	-15202.0	-15948.4	-16705.1
-18.0575	-201.924	2687.89	5363.72	7738.81	9610.28	12085.8	14143.1	15622.5	16789.5	18830.5	19210.5	19960.0	20661.8	20868.3	20988.4	20534.0	20682.1	20432.5	19752.0	19415.0	19244.3	18018.9	17686.4	16042.0	15576.6	13619.4	12473.9	11787.5	10051.2	8217.61	7229.30	5169.73	4215.81	1727.73	419.880	-1212.19	-3124.21	-4679.21	-6014.14	-7630.07	-9264.24	-9965.58	-11581.1	-13058.5	-13403.7	-14075.0	-15222.3	-16500.4	-16944.5
-18.0378	-252.002	2805.21	5273.19	7645.34	10263.8	12109.4	14051.8	15349.9	16703.9	17869.6	20015.5	20178.0	20027.3	20766.8	20932.8	20663.5	21509.6	20561.6	20537.4	19575.7	19110.2	17958.9	17535.2	16629.4	15180.2	13831.8	12379.0	11317.3	9896.27	8823.39	6677.74	5271.24	3773.74	1942.86	548.868	-1397.58	-2678.58	-4325.96	-6604.65	-7770.74	-8863.52	-10150.7	-11227.4	-12837.1	-13619.1	-14878.3	-15272.3	-15830.6	-17130.4
-18.0181	-22.1383	2268.38	5460.64	7939.45	9675.66	12472.0	14346.9	15581.9	16908.7	17947.6	19145.2	19441.3	20272.1	20491.2	21333.0	20764.3	20143.6	20545.8	19787.4	19589.9	19375.6	18427.5	17195.9	15857.2	15121.2	14071.0	12522.4	11596.4	9764.40	8520.40	7226.08	5235.44	3431.70	2256.33	-9.12572	-1432.04	-3034.79	-4861.35	-6285.24	-8248.36	-9222.96	-9776.11	-11824.9	-12417.3	-13210.8	-14348.0	-15303.7	-16337.7	-17096.7
-17.9984	423.939	2635.31	5726.21	7726.92	10519.1	12853.3	14268.8	15546.6	17014.6	18457.5	19762.2	20213.9	20228.1	21693.7	21594.8	21111.5	21327.0	20588.6	20109.0	20123.7	18856.3	17931.3	16599.4	15365.2	15244.4	13616.4	12265.4	10872.7	9300.34	8507.73	6634.13	5206.64	3567.37	1882.42	395.457	-1231.03	-2621.00	-4774.58	-6624.71	-7635.63	-8977.72	-10401.3	-11167.1	-12361.7	-13486.2	-14660.1	-15557.4	-15919.6	-16922.8
-17.9788	-776.179	2295.18	5509.05	7759.65	10488.9	12329.8	14469.1	15828.2	16527.6	18281.1	19421.3	20088.2	20837.0	21080.8	20897.5	20778.3	20691.7	20621.9	20563.9	19304.3	19258.6	18109.7	17216.6	16240.5	14961.7	13807.5	12472.1	11222.1	9679.84	7941.79	6459.37	5242.43	3728.83	2117.19	1044.40	-1077.15	-2825.34	-4636.94	-6134.05	-7506.54	-9106.48	-9713.88	-11496.9	-12618.3	-13462.2	-15016.1	-15345.3	-16446.3	-17360.1
-17.9591	344.256	2711.79	5729.64	8123.08	10544.3	12481.0	13931.7	15527.8	17850.1	18704.0	19347.0	20130.2	20911.7	20761.0	20852.5	20777.1	19941.5	20387.0	20548.9	20010.6	18941.6	17391.2	17593.0	16224.3	14876.0	13450.9	12378.5	11473.6	9816.89	8671.53	6705.50	4895.50	3681.17	1813.26	78.9163	-1250.92	-3640.35	-5100.17	-6251.38	-7372.52	-8733.76	-10370.6	-12133.7	-12652.2	-12780.1	-14890.5	-15251.9	-16562.6	-16734.5
-17.9394	143.998	2608.64	5390.04	7418.05	9990.15	12594.1	14272.9	15842.6	17041.1	18329.3	19013.7	19889.0	20572.4	20889.2	21667.3	21613.7	20844.2	20881.5	20235.5	19969.6	19213.9	17870.7	17557.2	16491.5	15217.2	13899.6	12558.1	11074.1	9747.70	8714.95	6866.08	5771.86	3344.46	2060.64	7.76343	-1261.93	-2807.23	-4425.69	-6457.13	-7587.65	-8991.17	-10403.1	-11329.3	-12881.8	-13725.3	-14958.2	-15570.9	-16608.8	-17158.1
-17.9197	-343.893	2847.07	5262.62	7805.10	10032.8	12577.7	13599.5	16499.5	17144.6	18918.3	18677.6	20345.2	20315.3	20208.8	21282.6	20703.5	20986.2	21010.9	20298.2	19574.0	19617.0	18152.3	17071.2	16083.0	14849.0	13887.2	12479.9	11277.4	9326.35	8936.20	6920.45	5819.35	3456.13	1687.78	373.463	-1513.52	-2826.26	-4729.72	-6460.43	-8131.50	-8910.04	-9937.48	-11427.8	-12394.6	-13492.1	-14514.1	-15300.6	-16465.9	-16921.5
-17.9000	-309.118	2732.24	5604.13	7911.23	9889.99	12317.3	14978.7	16013.1	16890.3	19042.5	19166.3	20101.8	20216.2	21144.2	20913.3	21140.9	20670.5	20732.1	20621.6	20245.6	18957.3	17820.8	17539.0	16466.7	15016.6	14079.3	12597.7	11183.0	10167.3	9073.86	7005.68	5424.64	4047.20	2070.71	76.4220	-1356.25	-3048.10	-4863.99	-6452.32	-7436.37	-9448.71	-10363.3	-11440.7	-12318.8	-13585.9	-14491.4	-15151.0	-16229.4	-16712.2
-17.8804	-227.088	2650.27	4910.64	8064.87	10347.1	12001.7	14467.6	16062.4	17530.2	18633.6	19746.3	20305.3	20473.0	20788.6	20772.6	20803.4	20937.6	20427.5	20272.7	19719.8	18754.8	18864.7	17373.9	16320.6	15452.7	13966.1	12572.4	11292.9	9600.50	8310.02	6742.52	5483.24	3849.26	1204.62	491.560	-2209.52	-2578.26	-4951.17	-6077.83	-8075.84	-9196.45	-10325.5	-11774.2	-12643.7	-13067.1	-14692.0	-15871.5	-16294.9	-16872.7
-17.8607	107.002	2077.54	5073.37	7858.32	9828.60	12461.8	14164.0	16607.1	17124.5	18044.5	18883.5	20446.7	20379.1	20617.9	20629.0	21217.1	20077.1	20273.0	20218.0	19733.8	19499.7	18000.3	17420.6	15783.7	15323.3	13463.4	12228.8	11585.8	10218.0	8030.27	6749.95	4716.86	3902.01	2359.84	-9.00365	-1552.62	-2819.84	-4743.92	-6377.63	-8239.31	-8432.47	-9906.55	-11279.3	-12738.6	-13603.9	-14706.6	-15436.9	-16781.8	-16583.6
-17.8410	464.566	2293.89	4969.59	7990.94	10418.2	12175.9	14312.6	16218.4	17232.4	18099.5	19390.3	19861.0	20610.9	20701.3	21536.9	21192.0	20936.8	20405.1	20126.8	19713.3	19027.9	17855.6	17611.8	16394.4	14709.8	14349.4	12896.8	11315.7	9808.24	8645.82	6724.31	5557.14	3665.17	1402.29	155.486	-1428.89	-2679.21	-4747.76	-5901.49	-8212.98	-9255.65	-10337.3	-11689.0	-13022.4	-13205.7	-14605.0	-15579.1	-16977.0	-17042.9
-17.8213	559.729	2376.43	5394.04	7868.47	10282.9	12087.5	14251.0	16260.2	16906.6	18427.9	19118.5	19818.5	20274.6	20457.8	20783.1	20541.6	21225.3	20249.3	20362.3	19823.9	18816.4	18177.7	17309.4	16902.1	15160.8	14148.1	12247.1	11252.7	10454.1	8050.99	6698.98	5590.01	3692.57	2482.11	-479.226	-1294.34	-3529.63	-4817.67	-6700.04	-8046.17	-9734.65	-10111.8	-11007.4	-12908.5	-13340.2	-14300.0	-15163.8	-16388.2	-16946.2
-17.8016	-21.0775	2398.15	5435.65	7352.84	10346.1	12130.8	14439.5	16455.6	17065.3	19009.4	19659.4	19707.5	20912.6	21118.2	21449.7	21312.5	21138.2	21187.7	20481.7	19384.7	19026.6	18331.0	17795.9	17042.9	14711.1	14746.1	12558.1	11950.3	9993.60	8342.81	6675.96	5200.15	3541.96	2155.36	426.196	-991.657	-3442.49	-5074.07	-6395.81	-7282.43	-9558.71	-10666.6	-11813.0	-12409.3	-14276.5	-14819.4	-15409.6	-16787.3	-17343.9
-17.7819	217.017	3247.81	5348.04	7908.56	10124.9	12231.6	14188.7	15955.2	16962.4	17807.7	19185.1	20193.6	20805.8	21410.7	21712.3	21464.6	20406.2	20558.8	20129.9	19685.8	18884.6	18109.7	17331.1	16528.4	15471.2	14359.3	13282.3	11229.4	9810.82	8624.00	6442.40	4887.59	3758.49	2062.30	684.600	-1650.06	-2569.66	-4844.74	-6543.51	-7938.19	-8761.35	-10815.1	-11651.5	-12168.3	-13584.4	-14561.2	-15441.2	-16016.0	-17098.5
-17.7623	146.312	2444.54	5385.12	8219.97	10494.7	12991.0	14660.4	15936.4	17274.9	18794.1	19862.9	20091.7	20249.8	20917.9	21415.8	20861.3	21244.5	20566.1	19979.9	20006.3	18900.2	17514.0	17869.0	16027.9	15290.7	13504.9	12592.7	10724.3	9930.32	8385.43	6655.97	5606.30	4418.54	2271.42	-43.7390	-1816.57	-2773.28	-5134.97	-6093.22	-7693.85	-9449.48	-10196.7	-11857.6	-12649.3	-13108.1	-15107.8	-15215.9	-16101.1	-16945.6
-17.7426	194.341	2435.88	5550.42	8009.67	10724.9	12411.0	14335.0	16267.4	17697.2	18885.9	19850.0	20052.7	20712.0	21588.4	21220.8	21128.3	21087.1	20678.6	20324.4	19883.4	18588.6	18285.0	17102.6	15937.9	14843.7	13942.4	12624.4	11488.5	9849.17	8087.75	7253.21	5456.91	4386.83	1635.42	-264.313	-1048.17	-2970.71	-4670.37	-6781.53	-8295.51	-8653.17	-10434.8	-11951.2	-12908.8	-13500.9	-14693.5	-15374.2	-16243.7	-16786.1
-17.7229	-220.831	2741.84	5393.30	7849.30	10031.7	12549.9	14054.1	16007.5	17644.4	19039.9	19537.9	20607.2	20695.0	20862.1	21033.5	20785.7	21186.7	20613.3	20522.4	19246.1	18925.2	17659.5	17633.5	16219.1	15208.1	14413.0	12928.2	11194.3	9760.46	8037.16	7121.13	5082.89	4231.13	1652.94	200.757	-1174.23	-2834.40	-4161.93	-6320.68	-7780.06	-9241.51	-9966.42	-11536.0	-12839.5	-13679.0	-14992.7	-15251.5	-16566.0	-17133.9
-17.7032	-166.781	1736.66	4992.37	7203.98	10523.2	12448.9	14394.4	16223.1	17505.1	18439.9	19859.9	20717.7	20789.0	20785.0	21227.7	21574.1	21298.7	21042.9	20164.9	20055.7	19275.2	18859.8	17552.7	15778.6	15367.5	14112.9	12325.1	11542.7	9971.44	8374.49	6575.55	5617.92	3303.47	1479.68	374.049	-1516.98	-3409.58	-4678.36	-6094.03	-7669.81	-8345.83	-10027.6	-11715.0	-12770.1	-13930.6	-14506.9	-15259.4	-16761.0	-17711.3
-17.6835	201.729	2444.65	5249.90	7658.62	10648.4	12444.5	14596.2	16369.8	16868.4	18814.3	19240.8	20499.5	20483.6	21175.1	21272.2	20790.6	20489.2	20902.8	20840.8	19805.9	19013.2	18182.2	17404.1	16404.0	15373.9	13733.7	12815.5	11759.2	10049.8	7922.79	6792.78	5918.95	4245.36	2432.56	-222.061	-1473.44	-2978.25	-4850.67	-6475.62	-8237.90	-9335.96	-10342.8	-11645.9	-13176.0	-13373.4	-13959.5	-15478.8	-16870.8	-17711.6
-17.6638	-430.113	2511.42	6018.26	7956.43	10654.2	12832.3	14282.9	16263.5	17342.4	18683.9	19788.9	20437.7	20588.7	21871.4	20739.7	21228.9	21304.1	20857.0	20497.9	19727.4	19587.0	17747.8	17194.6	16385.0	15822.1	13630.4	12727.8	11480.4	9695.50	8244.39	7118.51	5078.54	3587.61	1623.08	-312.386	-1215.79	-2751.44	-4920.25	-7334.77	-8179.72	-8620.98	-10168.8	-11728.2	-12754.0	-13231.2	-14800.7	-15640.7	-15871.9	-17716.7
-17.6442	151.253	3135.53	5479.54	7975.23	10110.0	12590.7	14458.6	15737.3	17693.7	18539.1	19833.9	20206.6	21244.2	21188.9	21706.2	21011.0	21360.0	20939.9	20102.4	20095.6	19272.0	17909.7	17332.8	16358.1	15176.6	13999.8	11922.1	11218.1	9536.39	9162.82	7217.92	5317.13	3507.18	1700.22	804.712	-1185.50	-3160.98	-4768.23	-6615.55	-7863.91	-9387.97	-10084.8	-11446.3	-12651.8	-13149.5	-14672.3	-15599.3	-16616.4	-17259.6
-17.6245	248.885	2626.83	5650.22	8283.71	11179.2	12644.6	14095.2	15603.7	17041.9	18684.4	19168.2	20178.6	20640.4	20902.3	21230.4	21694.0	21146.6	20628.2	20410.8	19856.3	19648.1	18782.0	18037.4	16760.2	15345.6	14023.2	13010.4	11404.6	9678.81	8121.44	6776.88	5044.01	3254.83	2099.71	299.817	-1171.71	-2453.30	-4526.52	-6345.31	-8318.69	-9157.92	-10249.1	-11927.7	-12601.7	-13274.2	-14491.2	-15477.3	-16630.0	-16577.3
-17.6048	25.7430	2459.67	5833.06	7800.66	10605.0	12281.1	14866.1	16456.7	17286.5	18426.2	20040.1	20426.7	20698.3	20982.1	21881.5	20893.6	21667.3	21110.5	20227.7	19857.9	18908.4	18461.1	17168.6	16438.1	15050.2	14413.5	13337.9	12018.1	10576.6	8701.34	6449.96	5556.14	3781.01	1665.06	-195.614	-1666.47	-2669.52	-5179.60	-6748.08	-7780.92	-9498.09	-10589.2	-11657.5	-12840.2	-13467.8	-14948.9	-15210.1	-15918.2	-16806.7
-17.5851	-326.314	2481.46	4712.10	8452.77	9853.24	13217.6	14629.2	15817.2	17289.6	18812.2	19233.5	20332.6	20705.1	20837.7	21329.1	21573.8	21334.2	21067.9	20481.8	20065.5	19317.7	18073.2	17082.6	16362.3	15130.0	13982.5	12913.6	11426.7	10066.1	8602.27	6284.89	5565.04	3924.07	1957.11	757.638	-1086.20	-2619.00	-4862.43	-6739.57	-7973.66	-9372.36	-10255.8	-12083.2	-12871.5	-13590.8	-14208.8	-15892.4	-16767.1	-17225.6
-17.5654	38.1481	2938.63	5565.22	8035.01	9989.67	12088.8	14020.0	16396.5	17445.5	18756.1	19570.2	20308.3	20726.1	21492.4	21167.2	21158.5	20898.1	21042.5	20465.2	20238.9	19640.7	18526.3	17251.4	16646.7	15358.7	14253.7	12960.5	11694.3	9790.10	8636.63	6629.35	5853.98	3602.75	1890.94	137.019	-838.344	-2989.42	-4745.72	-6225.42	-8035.37	-9297.56	-10340.1	-11449.1	-12899.3	-12899.4	-15308.3	-15343.5	-16888.7	-17174.7
-17.5458	39.9010	3257.28	5334.69	7901.89	10475.3	12782.8	14385.7	16329.2	16984.9	18233.1	19293.1	20142.1	20962.3	21353.4	21286.5	21436.2	20820.1	20732.5	20736.7	20134.9	19103.8	18373.4	17481.4	16510.3	15424.8	14223.4	12521.4	11617.7	10200.3	8131.04	6393.20	5682.56	3738.14	2166.47	323.172	-1209.94	-3459.14	-4819.41	-6623.28	-8019.92	-8974.73	-10558.0	-11976.1	-12568.2	-13188.5	-14829.9	-14958.6	-16666.1	-17291.9
-17.5261	-177.465	2356.68	4904.44	7297.42	10394.2	12504.1	14638.3	15854.7	17291.0	18658.0	19870.6	19729.4	20743.0	21115.1	21643.3	21326.2	21183.5	20529.5	20632.5	20244.7	19372.7	17640.4	17567.4	16738.0	14882.6	14399.9	12756.8	11316.4	10367.2	8800.69	7096.64	5284.92	3856.47	2038.32	-32.0507	-1164.09	-3072.94	-4749.84	-6591.88	-7747.71	-8907.39	-10321.3	-11439.8	-12603.2	-13186.3	-14880.0	-15351.6	-16490.3	-17002.7
-17.5064	58.4788	2410.94	5785.74	7929.82	10758.5	12217.1	14462.5	16137.2	17616.8	18721.8	20021.7	20604.3	21104.2	20751.4	21072.2	21466.6	21665.4	20536.8	20564.9	20812.5	19031.3	18177.1	17809.7	16398.5	15194.3	14274.0	12590.4	11656.2	9981.78	8831.21	6692.64	5333.34	4002.80	1707.45	145.987	-1079.45	-2950.07	-5147.04	-6523.32	-8034.76	-9489.79	-10529.0	-11958.8	-13102.8	-13379.5	-14977.1	-16297.2	-16319.8	-17189.1
-17.4867	274.514	2845.32	5438.18	8363.35	10649.3	12216.7	14288.1	16178.4	17308.6	18803.8	20056.6	20360.8	20466.9	21030.2	21347.0	21234.4	20940.5	20996.8	21082.9	19514.2	19215.6	18385.7	17849.4	16779.2	15293.3	14524.2	13411.4	11603.4	10095.2	8507.60	6745.99	4622.76	3724.23	1884.18	343.068	-949.770	-2966.51	-4701.87	-6435.74	-7351.69	-8821.64	-10160.6	-11861.8	-12324.1	-13418.3	-15409.8	-15889.8	-16956.4	-16976.1
-17.4670	102.636	2358.88	5476.88	8449.77	9917.61	13035.3	14316.4	15923.0	17692.5	18690.3	19113.4	20561.0	20848.9	21603.2	21836.6	21438.1	21066.4	21043.7	20949.9	20123.2	18935.4	18694.8	17350.5	16413.3	15173.2	13916.6	12758.9	11627.4	10384.4	8715.62	6718.13	5199.75	3459.85	2023.05	663.669	-1146.23	-2490.91	-4999.68	-6683.50	-8300.01	-9458.36	-10944.6	-11829.0	-12316.4	-13661.9	-14415.5	-15106.6	-16882.1	-17117.2
-17.4473	391.689	1959.53	5184.78	7838.27	10728.9	12948.2	14574.4	16615.5	18092.2	18654.0	19675.4	20105.1	20892.8	21162.4	21476.2	21304.6	20828.7	21210.0	20769.7	20353.1	19195.8	17822.9	17714.2	16709.5	15611.2	13882.9	13038.7	11118.3	9423.86	8324.71	7187.47	4846.75	3349.11	1628.53	5.16410	-1064.47	-3349.43	-5737.32	-6987.65	-7853.81	-9484.00	-10246.8	-11620.2	-13225.5	-13363.0	-14664.6	-15590.7	-16580.3	-17244.9
-17.4277	335.016	2425.06	5212.52	8694.74	10325.7	12600.6	14887.4	15970.9	16956.2	19338.2	19577.4	20140.7	20337.7	21706.6	21342.8	21005.3	21212.1	21018.6	20433.2	19914.1	19254.7	18291.9	17784.0	16341.3	15010.9	14511.7	12794.2	11120.7	10429.9	8318.83	6774.02	5577.91	3934.67	1323.35	-5.81990	-1153.76	-2193.74	-5182.73	-6478.72	-7847.52	-9616.00	-10620.7	-11789.1	-12683.2	-13855.1	-15164.6	-15818.0	-16420.8	-17762.5
-17.4080	-273.945	3202.65	5344.37	8126.67	10377.9	12426.4	14276.6	15888.0	16981.5	18563.2	19387.2	20134.7	21186.3	21688.0	21625.4	21077.3	21404.6	21051.1	20401.2	19995.9	19081.6	18269.0	17529.1	16868.9	15213.3	13835.7	13109.9	10938.0	10138.1	8530.61	6666.37	5340.86	3599.78	2318.80	128.114	-1714.36	-2841.95	-5443.94	-6529.61	-8411.10	-9275.84	-9962.38	-11928.2	-12814.6	-13555.8	-14910.0	-14963.8	-16645.7	-16817.9
-17.3883	-264.154	-538.876	-205.103	21.4233	-623.923	-45.8980	225.799	-136.604	-127.803	-408.608	-312.731	-692.715	-371.613	-565.854	-92.3904	-700.444	-301.752	38.6934	-422.887	-198.529	-849.277	-861.128	-594.628	-555.559	-717.658	-997.209	-559.003	-445.944	-1240.93	-590.447	-1379.03	-500.843	-733.167	-400.731	-583.874	-443.094	-740.370	-67.2742	-615.437	22.9841	-472.319	-697.468	-182.848	-363.255	-546.292	98.1834	-398.107	467.520	-292.545
-17.3686	-116.072	-249.061	-72.5114	175.559	-339.094	-695.680	-393.308	-413.783	-404.791	-282.566	-806.747	-857.119	-753.571	-910.130	-603.252	-822.844	-1083.98	-426.246	-140.455	-233.347	-841.887	-605.710	-670.290	-21.5281	-721.948	-764.708	-707.782	-509.675	-85.0001	-730.267	-213.545	-66.6417	1.95135	28.1307	-364.222	-787.320	-322.700	-508.275	-361.706	-147.449	-583.673	-320.627	316.300	-614.565	-432.883	-1244.95	-632.478	-535.012	-553.446
-17.3489	251.162	-53.9695	127.678	-406.540	-669.038	-427.921	-254.290	-98.9320	-1030.61	-696.565	-347.676	-401.328	-565.599	-580.489	-507.302	-607.333	-875.640	-1324.95	-493.728	-120.213	-479.758	-481.519	-159.236	-608.966	-805.911	-605.955	-328.226	-607.667	-598.261	-96.6749	-155.258	29.5571	-147.570	-418.823	-242.571	-730.278	-167.323	-621.465	-683.760	-461.145	-660.451	-924.861	-310.328	157.552	-504.538	142.804	520.524	-224.498	-323.239
-17.3292	-142.748	124.533	-320.192	-348.376	-132.890	-619.286	-513.975	115.920	-28.5783	-858.231	-581.897	-1379.16	-656.705	-946.623	-1179.12	-138.383	-472.811	-530.159	-554.225	-693.228	-209.691	-789.160	-518.380	-771.702	-689.160	-373.813	-472.687	-621.227	4.42672	166.049	-696.819	50.0398	-367.349	-474.409	-405.932	-277.592	-577.344	498.702	-731.698	-606.053	-301.375	-303.754	43.0069	-324.831	-541.110	135.563	-306.806	-288.886	-175.631
-17.3096	-433.048	-284.032	108.876	-380.406	-195.163	-444.245	-737.494	-510.074	-336.492	-77.7977	-294.920	62.3624	-372.089	-420.848	-463.471	-576.734	-799.031	-930.387	-936.801	-428.850	-561.358	-339.503	-654.083	-835.113	-156.450	-1475.15	-295.688	-559.753	-511.772	-587.072	-288.656	-223.748	-381.380	-400.050	200.153	-1252.47	-825.642	-330.887	-297.181	-325.736	210.652	-738.449	-521.933	-53.6739	-493.083	-684.452	-929.319	235.173	-284.230
-17.2899	-364.248	-264.386	247.641	-597.817	-106.534	-499.187	-426.808	-125.096	-862.347	-406.135	-673.215	-817.330	-127.336	-36.2269	-678.678	-796.258	-300.348	-483.110	-335.110	-604.954	-471.245	-845.039	-324.629	-737.848	41.9872	-466.056	-448.218	-448.439	-679.761	-298.970	-864.612	-470.818	-1.70058	-567.919	131.831	-171.483	-469.564	-217.113	163.562	-701.660	155.925	-478.736	-806.758	-258.564	-42.5364	41.0492	-125.639	-390.654	-815.349
-17.2702	86.5656	-19.8130	-265.464	-509.987	217.304	-223.529	-442.445	-357.606	-385.793	-450.116	-959.263	303.809	-266.923	-221.343	-359.729	-612.747	-870.357	-403.099	-597.502	-105.269	-801.888	-1052.96	-278.232	-728.592	-503.636	-614.510	-209.500	-668.044	-242.601	-643.635	178.845	-771.865	-1033.54	-245.859	7.56725	-81.8306	-116.906	-84.7948	-517.821	-746.549	-245.221	-847.345	-1149.71	512.736	-626.328	-232.463	-333.045	-360.994	-355.667
-17.2505	172.120	546.651	158.328	-256.948	-47.2801	-288.325	-426.172	-683.145	-700.401	-204.230	215.540	-100.544	-640.526	-0.203135	-440.307	-723.390	-287.180	-562.089	-211.504	-885.093	-591.849	-367.452	-476.690	-337.610	-243.387	-386.554	-493.065	-29.6805	-933.669	-681.610	-543.864	-158.924	-651.270	-253.995	-284.417	265.903	-447.725	-726.201	23.0942	-846.487	-248.358	-349.797	-474.437	-1021.86	90.9484	161.198	153.637	-348.768	-323.410
-17.2308	124.171	32.2889	209.131	-308.408	-105.734	-387.756	63.3831	-479.569	-646.728	-473.548	-1015.84	-976.960	-640.102	-768.826	-651.821	-556.481	-306.163	-698.208	-987.737	-1180.88	-817.335	-293.469	-1167.89	-222.813	-545.027	-493.462	-405.567	-390.863	-506.507	-378.152	-1326.43	-51.4551	-535.209	-670.145	90.8370	-342.657	411.977	-525.391	-264.354	-758.316	-648.640	-501.526	-794.117	-24.3223	-1029.90	-66.6594	-949.022	-231.742	-371.581
-17.2112	-575.701	194.044	-384.024	-283.749	-357.961	-158.877	-135.573	-141.659	92.0541	179.866	-493.690	-655.663	-110.850	-657.060	-357.559	-306.849	-563.469	-498.970	-638.387	-510.236	-99.5982	-1142.18	-526.621	-843.012	-524.338	-405.299	-780.114	-685.263	-10.4489	-422.970	-610.997	-351.853	-700.629	-93.0314	-534.846	-50.2295	162.371	-602.065	-525.080	39.5866	-27.9209	-432.279	-533.717	-285.492	100.692	-173.123	-305.616	165.410	-357.494
-17.1915	147.678	-475.174	200.290	-443.970	216.667	-254.097	-501.646	108.823	-312.962	-725.648	-34.6003	-253.965	-648.506	-220.111	-332.621	-1282.09	-242.284	-82.2670	-209.837	-301.821	-324.385	-202.460	-106.811	-207.902	-359.353	-487.831	55.2156	-192.727	52.6261	-659.710	-293.642	-401.377	196.394	-1014.00	-278.704	-33.0751	-770.979	-64.8203	-336.343	139.081	-197.514	-269.778	-490.272	155.500	-905.484	-78.1219	332.985	-209.736	-226.482
-17.1718	138.092	95.2752	-386.252	-301.928	-147.120	-221.072	-736.808	-755.348	-298.893	-201.573	-525.247	-133.590	-635.586	-459.652	-368.946	-301.943	-999.375	-910.931	-599.532	-650.128	-113.090	4.63951	-688.014	-344.987	-914.743	-341.430	-1013.53	-3.17128	333.506	-469.716	-196.830	-231.679	-142.517	-469.619	-186.238	-628.874	-445.921	-377.505	15.0066	-257.094	-192.408	-528.404	-149.592	161.584	-435.571	-348.527	597.195	-485.785	-557.661
-17.1521	-14.9233	-197.298	-25.1452	117.205	-99.9654	-314.922	-412.911	-552.916	-184.273	-422.190	-423.216	-77.2750	-532.122	-242.920	-677.722	-529.384	-347.112	-105.983	-637.497	-695.530	-167.296	15.7759	-1079.94	-1035.42	-230.964	-344.321	-350.726	-555.247	-24.5743	-783.419	-312.060	-781.187	-161.780	-480.893	-342.907	-500.497	-530.488	-275.890	-575.450	-73.1904	-434.160	-62.2149	-204.765	-145.496	-425.470	-432.023	-331.536	-768.121	-494.401
-17.1324	345.515	165.087	-368.113	-20.4685	-390.399	-303.906	-463.790	-155.519	-834.083	-571.581	-1005.66	-145.463	-643.098	-448.832	-128.165	-530.937	-563.087	-664.635	-90.4289	-112.007	-698.210	-350.447	-289.252	-691.602	-1174.41	-10.1823	108.136	-513.446	-665.675	-498.639	-361.989	-249.530	-313.942	-364.933	-685.201	-173.137	-28.3911	-832.174	-313.368	87.4198	-939.323	-240.143	-398.553	-614.539	-94.1944	-197.597	-269.349	-59.0957	-370.799
-17.1127	175.561	223.309	149.447	-184.598	-386.236	-177.692	554.770	-700.506	-1064.44	-818.245	245.128	-430.113	-563.454	-302.939	-192.965	80.9507	-901.157	-951.362	-83.1817	-153.867	-311.136	-777.991	-133.698	-289.636	-630.870	-690.545	-312.374	-970.187	-593.811	-658.434	-434.754	-62.8341	-178.022	-355.908	-742.225	-120.629	-306.657	-415.216	-257.367	-618.132	-33.3963	-43.3343	-523.428	-40.0751	-107.387	147.491	-291.389	-195.798	-114.018
-17.0931	-161.479	47.5468	-206.028	-73.9907	-142.042	-200.846	-385.526	-443.833	25.1040	-619.446	-101.331	103.470	-312.929	-333.975	-771.788	-691.193	-453.961	-530.145	-1114.24	-707.638	-376.532	-302.739	-226.022	-220.112	34.5355	-923.340	-597.668	-19.8382	-71.0432	-133.993	-277.389	51.9986	-183.119	-658.266	-787.962	82.7135	87.3093	143.940	-355.124	-420.043	-505.888	0.620951	-229.794	-569.709	196.704	-383.582	209.987	-76.7781	-530.947
-17.0734	57.4221	-175.304	190.550	365.416	4.63686	-301.700	476.871	-380.868	-130.821	-487.983	-815.637	-544.307	-478.683	-1064.65	279.861	-819.436	-86.2456	-377.070	-285.039	-646.222	-496.741	-1286.41	-121.879	-299.281	-505.914	-101.667	-468.845	-98.5952	-159.442	114.417	-3.94332	277.010	-212.109	-128.116	69.7122	-512.489	-484.388	-463.116	-384.706	-636.429	89.1195	-267.819	-212.029	-342.386	-312.199	-816.605	-246.257	-82.5686	23.6479
-17.0537	101.513	-256.467	-527.897	-371.033	-332.890	-289.898	-546.099	-148.163	-586.818	-384.840	-975.684	-729.799	-392.260	-1044.75	-112.075	-693.248	-475.781	-499.822	-683.244	-416.716	-412.859	-411.152	-985.515	-409.921	-324.477	-876.327	-607.217	-508.577	-271.463	-274.076	-124.478	-593.730	-513.793	219.531	-675.991	-141.910	-135.166	-522.980	-110.487	-315.350	-427.621	-908.680	-655.896	-586.911	11.0982	-299.774	-676.237	-101.019	-605.785
-17.0340	181.807	156.133	-267.473	171.000	-329.894	186.389	-528.099	-395.121	39.6286	-42.3294	-301.398	-632.940	-405.095	-500.624	-915.036	-347.277	-752.210	-162.957	149.139	-274.037	-592.833	-1148.54	-686.304	-343.545	-338.605	-212.625	54.9224	-412.522	-1305.54	-439.986	-19.5964	-299.141	-693.997	-555.204	-933.530	-214.158	62.6891	-80.7789	-265.818	-368.112	40.0049	-122.534	-363.890	-130.798	-298.150	-479.249	-199.778	-15.9141	-634.421
-17.0143	267.818	300.572	-523.367	-531.480	-1.12106	-783.672	-231.452	-404.134	-352.508	-487.523	-801.913	-164.885	-404.268	-862.880	-1322.67	89.5196	-1060.39	-758.882	-668.441	-683.449	-632.123	-211.036	-340.960	-277.893	-560.585	-508.689	-969.808	-223.391	-363.748	-585.998	-801.987	-588.028	-123.017	-542.476	-117.274	-421.563	-350.963	-736.103	-19.4647	-69.2326	-450.464	-297.586	-234.152	-744.143	116.040	-507.178	-285.156	-429.644	-205.707
-16.9946	-358.138	300.006	-487.712	478.531	287.376	416.966	-373.380	-60.4910	-97.2315	-494.745	-510.541	-426.945	-719.752	-666.068	-413.722	-455.964	-784.477	-831.815	112.932	-563.904	-825.243	30.5559	-466.787	-38.5384	-899.359	-228.124	-923.972	-274.693	-20.4801	-453.477	27.6379	-432.830	-594.290	-387.299	-173.205	-460.862	-339.527	-167.100	-377.796	-931.785	-778.790	-543.466	-63.5055	-820.891	-573.610	-78.1132	-387.535	-192.014	-708.722
-16.9750	-64.1759	-233.873	-318.357	-290.281	-288.356	-275.878	-623.562	-367.521	-107.402	-154.489	324.678	-341.779	-707.178	-719.334	-335.495	-584.509	-594.429	-953.616	-74.5452	-98.5276	-554.954	-698.428	-460.028	-414.286	-100.650	-129.591	15.0869	89.3160	-472.711	-1018.24	-350.509	-323.903	-145.323	-454.973	-438.366	-110.489	-420.279	-206.165	-519.433	-370.038	-209.777	-498.073	-81.7575	347.609	100.160	-253.050	-760.798	123.996	-166.536
-16.9553	2.02804	38.1014	686.775	-94.7089	-311.360	-236.744	-267.215	-412.752	-301.114	-285.449	-189.664	-958.013	-456.480	-344.012	-38.8175	-422.148	-214.965	-166.531	-639.823	-946.864	-273.927	-460.544	-492.754	-124.206	-272.168	-632.789	-460.971	-409.104	-257.602	-56.0748	-280.484	-504.563	-116.552	-384.022	-425.773	-44.1821	-163.109	-355.779	-232.162	-493.566	-352.258	-288.566	44.8040	-222.644	-168.214	-447.372	-669.166	-86.5007	-622.764
-16.9356	-32.0421	-534.636	-21.7606	-143.073	-568.080	-442.459	-692.550	-231.119	-47.7357	-589.287	-760.894	-724.858	-293.659	-693.836	-531.900	-495.395	-374.370	-473.946	-806.760	-183.706	-197.277	-452.245	-208.616	-490.769	-690.872	-605.833	170.811	-671.768	62.6175	-489.042	-367.009	-457.142	-329.710	179.565	-1090.71	-135.557	27.2832	-522.895	-307.115	-243.227	-371.352	17.9177	-495.225	-352.863	144.804	169.553	-214.184	-733.729	-227.092
-16.9159	231.148	-66.2579	-170.574	-252.755	137.033	-12.2373	-346.875	-141.337	-537.429	-626.702	-799.221	-499.208	-296.938	-423.208	-399.754	-847.621	-1082.89	-337.916	-169.423	-211.320	-700.235	-723.201	-490.490	-926.757	-745.110	-363.363	-560.132	-359.088	-52.5567	224.425	216.918	-29.6746	-328.299	-286.571	62.4221	146.574	231.593	-669.840	-652.739	-50.2373	-261.428	-395.026	-430.688	-345.762	-348.173	-291.528	165.269	-493.046	146.107
-16.8962	375.910	336.134	-159.411	-322.350	251.096	-312.388	-10.5697	-588.404	-110.773	-648.381	89.7763	-32.0884	-567.808	-661.121	-463.660	-332.190	-533.553	74.3724	-483.541	-429.751	-284.099	-228.751	-299.168	-547.314	-363.147	35.2809	-712.911	-533.569	-179.498	202.374	-45.9702	53.9995	-207.610	-150.621	-118.145	-561.056	-41.6446	-502.397	135.903	-81.4888	-576.280	-521.492	-402.083	96.1282	-358.139	-226.966	-51.5408	-1130.94	-514.598
-16.8766	91.2907	-404.155	-19.3296	-327.846	147.806	137.357	-305.676	-24.0513	-785.362	-24.4563	-356.512	-500.259	-416.367	-693.372	-927.842	171.907	-427.701	-1011.06	-193.340	-987.228	-407.065	-484.919	52.2015	-290.826	-1288.08	-372.962	550.526	-96.4753	36.3977	-762.790	-388.580	242.159	-313.947	-14.9554	-234.897	-34.0195	-224.992	-578.075	-347.119	8.53930	-319.890	-223.980	121.486	-277.174	-778.677	-634.630	-417.491	-178.349	-357.684
-16.8569	66.3913	-55.1010	-194.899	-543.137	-261.171	144.871	-281.781	55.1266	140.866	-466.787	-560.202	136.364	-596.706	-630.688	-315.954	-103.864	-218.444	-311.251	-632.588	-1033.78	-477.093	-285.673	-518.938	-754.717	-665.239	-218.805	-381.461	-547.515	-838.134	-693.267	-435.256	-619.398	-433.671	-440.660	-173.990	-255.246	116.080	-305.858	213.674	-731.880	-478.694	-218.796	-746.278	-408.637	-394.467	-715.051	-474.959	-234.982	-266.421
-16.8372	-355.354	31.6334	-191.655	-234.224	281.369	34.9163	-156.427	-348.337	-205.301	-397.830	-133.470	12.7435	-435.824	-367.298	35.4550	-768.072	-491.900	-341.788	68.5981	-440.160	-742.783	-782.979	-671.008	-480.859	-517.672	-835.872	-56.9658	-679.873	-194.472	-749.718	-214.103	-234.223	-159.332	-308.843	-417.683	-39.5258	-492.323	-461.641	-494.889	-403.965	-104.211	-114.770	-463.920	-685.907	-431.305	61.4068	-532.913	-735.766	-373.077
-16.8175	-225.285	-175.515	-592.196	-518.363	-494.940	-656.813	-41.7102	-528.833	-75.5934	-267.860	-365.175	-1112.93	-614.837	-559.233	-514.443	-206.860	-340.681	-835.905	-693.863	-669.407	-323.928	-329.677	-190.212	-405.618	-669.970	-216.835	-286.462	-623.668	360.235	-146.177	-902.522	-298.063	-183.052	-870.440	-481.022	-1152.91	131.440	479.356	16.3512	-694.073	-95.8426	-43.9171	-906.486	-433.057	-326.765	24.5205	-170.856	-265.668	-494.433
-16.7978	203.705	-296.159	-155.682	-294.677	-670.035	-472.548	-253.182	-695.053	-891.698	-607.875	-31.7214	-0.949711	-718.360	-430.295	-685.004	-472.724	-162.894	-702.455	-460.735	-101.266	-192.760	-239.798	-485.570	-612.835	-345.664	-310.404	35.6323	-490.300	-427.652	-767.714	-757.112	621.561	-191.260	-365.091	-792.406	-282.868	-423.871	-997.426	-506.655	-553.707	-210.421	-139.650	-663.868	-10.5699	-77.4745	-299.818	158.753	-503.058	542.931
-16.7781	687.312	374.684	-166.510	437.754	-153.792	-417.792	-189.996	-403.012	-493.133	-731.145	-571.651	-536.720	-134.948	-188.194	27.7485	-472.070	-463.030	-790.189	-538.577	-814.168	-888.936	-102.290	112.027	-950.435	-123.941	-668.643	-331.789	149.522	22.2327	-633.630	-175.752	-790.963	-345.363	140.515	-81.9545	-297.404	-553.425	34.1260	130.451	-278.382	-496.312	-562.775	-248.416	-295.110	-389.389	96.3852	12.0726	-543.949	-278.609
-16.7585	-613.863	-163.817	189.167	115.915	-155.708	-322.312	248.932	-623.913	-731.890	-429.938	-1301.59	-466.832	-1194.66	-286.055	-105.609	-668.467	-551.481	-376.830	-320.242	-642.473	-179.910	-218.550	-980.826	51.3857	-372.771	-29.0869	-584.221	-418.115	-387.718	-1004.86	-316.579	-616.039	122.523	-739.213	230.103	-474.288	344.387	-421.602	-397.053	221.143	352.262	-218.858	-487.714	-417.799	-707.127	-588.513	1.60523	226.500	-417.519
-16.7388	316.603	126.484	342.319	-160.866	-496.518	-647.763	-832.363	-742.913	307.892	-350.378	-154.483	-383.283	-120.147	-784.106	-1064.38	-358.752	-530.753	-1071.19	-567.673	-746.149	-505.271	-294.650	-532.018	-951.718	-345.439	-317.723	-1154.23	-408.119	-148.664	-617.875	-225.604	-172.019	89.8150	-313.267	323.544	-324.976	-482.578	176.025	-141.697	-195.513	-65.6576	-594.642	-513.966	-558.534	-427.839	-119.698	-486.299	95.5701	-571.881
-16.7191	-557.175	-122.587	-151.757	33.3174	-165.111	-676.669	-763.925	1.38160	-540.068	-376.469	-232.059	-583.802	-47.3046	82.3506	78.9099	-723.205	-426.716	-325.266	-235.213	-405.179	-466.623	-374.130	-666.546	-214.607	-564.070	-836.169	-292.345	-188.379	-245.603	101.886	-609.338	-632.025	89.5505	-235.569	-968.312	43.3631	-444.339	-451.440	-548.605	-5.26652	-261.414	-104.396	-68.1724	-321.253	-155.748	171.081	-212.751	156.472	-910.435
-16.6994	-147.393	79.3465	-381.329	118.767	137.584	321.595	-317.161	-585.741	-476.754	-808.497	-667.338	-246.515	-476.531	-510.052	-265.236	-425.687	479.437	-338.346	-224.811	-486.655	-545.161	-544.879	-384.677	-510.879	-665.230	-281.900	31.9810	-1027.19	-250.756	-707.414	-294.373	-682.673	-147.954	-215.869	-132.823	-252.569	110.064	-387.343	-40.6353	-154.519	-585.510	-537.803	-742.960	-230.401	-556.266	88.8213	-908.542	-198.227	-27.8821
-16.6797	-489.557	-562.564	372.879	-224.410	272.016	-410.113	-74.6211	-311.957	-140.608	-655.479	-890.340	-254.886	-1146.13	-855.887	-344.229	-710.551	-395.741	-386.681	-612.741	-377.891	241.322	7.46844	-337.770	-485.743	-552.959	-681.357	-525.194	258.182	-322.293	-134.114	-591.099	-46.3499	-189.148	-526.542	287.011	-139.209	-566.156	232.069	100.700	-451.782	641.167	-385.690	-130.149	-614.986	231.102	-508.370	-573.350	-607.722	-734.436
-16.6600	543.648	393.988	-380.270	-754.396	-459.879	-106.476	-108.722	-282.225	16.5806	242.361	-358.410	-289.743	-290.589	149.196	-247.176	-200.060	-657.083	-311.844	-572.969	-521.704	-439.334	-202.366	-364.449	-504.649	-82.1835	-871.484	-33.7489	-132.856	-111.595	-110.726	-312.946	-659.338	-611.113	-811.100	-730.201	-286.176	-591.656	-247.139	-659.342	293.682	-152.107	220.944	69.9344	-153.780	-537.963	-194.574	-289.555	-227.180	-839.350
-16.6404	-203.590	286.114	168.108	-863.814	-143.050	-426.281	-392.781	-609.552	-305.486	-939.427	-188.423	-375.132	-330.563	-132.707	-221.840	248.141	-448.124	-553.531	-16.3437	-171.256	-471.109	-470.521	-614.950	-439.658	-279.416	-955.675	-110.033	-601.549	233.813	-508.169	99.3842	-508.288	-193.310	-327.180	-609.649	-188.645	486.707	-137.474	-231.462	-255.310	-676.997	1.85303	53.6495	235.312	-273.703	-843.928	-96.7553	-165.400	276.055
-16.6207	-121.521	-26.6687	-187.906	-187.773	-80.5811	-220.639	-165.082	306.215	-821.214	132.156	-594.664	65.0166	-690.918	-426.031	-106.182	-644.366	226.179	-9.87610	-242.500	18.2005	68.0528	-1027.32	-745.115	-683.352	-108.483	-16.6643	45.1750	-706.551	19.6856	249.350	-585.554	-126.396	-604.164	-830.785	520.335	-51.1782	219.012	-95.1255	-298.495	-660.645	443.145	-567.216	-402.623	-540.779	287.740	-529.149	102.347	307.594	-314.533
-16.6010	-546.900	-284.351	392.306	-445.078	-467.333	-40.9227	-21.4841	-174.849	-677.780	-90.9212	118.680	-532.489	-600.767	-348.675	-508.056	-469.326	-613.362	-438.791	-495.045	-677.231	-1135.75	-702.259	-32.9010	-357.923	-130.411	-155.657	-474.737	-704.091	-719.572	-669.548	-356.097	-20.9036	-83.0842	-669.457	-682.371	-779.344	115.083	-283.223	-474.466	-361.949	231.132	-882.533	-43.9100	-162.749	-92.5321	-9.77349	-510.910	-201.411	607.923
-16.5813	505.283	-333.164	-30.5296	-123.842	-185.458	-63.2868	-417.879	-122.815	-466.765	-148.757	-415.123	-461.927	21.1253	-533.635	-858.073	-367.815	-810.361	-23.3226	10.5850	-163.480	-113.282	-240.847	-221.886	-336.043	-467.134	-123.872	-369.051	-640.188	-426.824	-228.692	-464.001	-30.5895	1.94566	-300.806	-1047.91	223.791	330.876	96.2001	-21.8026	369.209	-97.9399	-832.667	-855.989	228.422	-523.288	-30.5281	-577.284	-198.882	348.253
-16.5616	114.931	353.500	-123.061	577.830	-242.266	-245.221	-578.916	-201.971	-317.878	-486.734	-151.637	-256.876	-425.893	-350.876	-198.015	-720.662	-143.694	-232.031	-525.691	-640.202	-53.8722	87.4905	-525.306	-333.084	-677.979	-99.6114	62.0877	-796.707	-682.945	-365.498	-378.369	-149.784	16.8659	-450.854	-289.489	-258.397	-592.550	-568.580	100.436	-227.794	-324.799	-375.834	506.520	-476.116	52.3697	-162.372	-255.359	-254.944	-485.159
-16.5420	-130.474	-91.7501	-170.497	-25.5421	-583.875	-282.556	-150.446	176.667	676.540	-198.789	35.0436	18.1947	548.510	-886.686	-480.841	159.557	-988.806	-588.357	-627.308	68.4899	-36.0762	-40.4627	-610.393	-136.949	-223.844	-365.190	-288.118	-132.936	3.25980	291.146	-330.887	-623.205	-77.2084	-45.4229	-827.193	-472.571	-851.481	-374.104	-378.476	-24.3083	-57.1438	105.804	-341.640	-100.513	240.610	459.667	-42.7196	-168.574	-174.428
-16.5223	10.7393	-412.111	-259.233	-169.774	161.741	-317.088	-690.694	-697.424	-265.679	304.227	-484.387	-262.724	3.25204	-321.581	-264.115	93.8362	-745.256	-596.895	66.9713	-314.106	-270.705	-215.728	-797.039	-238.550	337.588	-815.011	-493.453	-549.649	207.131	-501.252	7.17144	-640.243	-141.907	103.197	-654.703	-16.7607	-16.3646	519.566	-402.265	86.4298	-135.908	-853.576	-14.9194	-433.452	56.2457	102.192	-594.524	-184.058	-178.738
-16.5026	-179.557	-180.770	316.462	666.148	275.142	-196.655	-48.9194	-347.096	-684.256	-265.529	-777.433	-664.249	-682.682	-673.233	-186.775	-441.408	-610.547	-534.600	-473.816	-178.538	-117.750	-302.241	-300.076	-35.0724	-526.427	-42.1717	-421.543	-56.9413	-482.628	-490.183	-474.432	-463.311	-182.641	81.7209	-490.675	-227.093	-66.9565	155.838	173.427	-16.2582	-422.827	-336.504	53.9934	-48.5453	-362.798	-561.570	-104.091	-65.0959	-277.749
-16.4829	-89.9312	104.304	-72.8198	-407.534	-693.208	77.5699	-723.183	-461.555	-880.485	-617.908	-512.256	-666.642	312.852	-477.077	-509.154	-335.511	-111.801	-587.819	-546.166	-604.011	-629.457	-7.98114	-671.338	-425.230	-374.990	-711.775	197.564	-802.521	-210.713	-723.946	-129.138	-743.168	-99.4631	-108.958	-523.446	-641.750	-396.127	-63.2537	-197.500	-504.031	270.413	-602.299	104.350	101.020	-3.89329	-34.8453	134.359	-147.640	148.725
-16.4632	594.215	4.63041	-99.9493	-389.595	538.399	-572.643	-378.482	-196.974	-1.25139	-353.988	-0.360052	-6.68241	-422.429	-366.795	-1093.72	-173.974	-519.087	-910.673	-696.024	-571.933	-250.851	-560.802	229.668	-719.280	-636.923	-631.110	-3.13593	-24.2644	28.1134	-349.568	-22.8860	-166.915	-572.460	-416.397	-425.137	-555.657	-759.884	-54.1536	-473.057	-516.672	448.129	120.636	344.358	191.641	-415.478	-584.695	-205.246	267.435	-80.2968
-16.4435	-48.5999	-207.011	160.047	-177.263	-527.240	-527.121	-494.008	-353.125	-419.079	-457.577	-58.9196	-795.330	-343.873	-263.053	-293.163	-170.079	-513.415	-454.043	-159.846	-204.623	-572.871	282.956	-530.417	-282.084	-249.446	-251.797	-673.842	-470.822	102.092	-9.23980	-442.781	-470.044	-536.538	480.232	8.08463	-253.121	-329.398	-44.2444	-287.453	-699.763	450.954	-607.040	-448.897	393.929	245.577	-168.443	-673.549	-550.211	-527.624
-16.4239	-107.983	-172.908	457.668	221.949	-587.389	-434.166	-274.564	-381.710	-460.011	-374.101	-749.034	-102.279	-452.642	-507.139	368.508	-230.527	-279.571	-342.865	-635.727	-442.649	-345.799	273.977	-787.909	-346.204	-159.353	-716.262	-310.646	-110.836	-63.0281	-765.203	-480.050	159.987	-355.181	-639.131	3.79706	52.5017	40.2069	-122.583	-93.1792	-593.219	-681.184	-26.1240	-423.562	-485.139	390.220	-103.117	-787.801	-1160.33	-662.035
-16.4042	-213.506	54.1863	-477.968	278.305	58.2908	375.492	53.2610	-256.659	-987.151	-524.119	-135.773	-564.940	-540.911	-1012.14	-375.840	-285.336	-564.990	-285.227	-830.870	21.0440	-266.733	-418.009	138.021	-425.081	-158.547	-334.648	-268.795	-686.490	-961.624	-362.927	-223.666	-242.248	-206.433	-348.537	762.668	-344.708	-205.567	-461.753	-643.864	-240.246	186.019	-659.334	55.6842	18.6180	33.1581	-29.1655	-261.677	-531.099	-55.8533
-16.3845	223.041	-72.9555	-46.2991	96.2588	-292.004	-678.954	36.8769	36.0468	80.0506	-654.841	202.146	-562.184	-927.112	-318.336	-180.794	-628.934	84.1925	-664.878	-169.434	325.665	-1066.01	-524.863	-652.015	-70.5643	-32.4356	49.4516	-131.704	-568.213	-8.66272	-169.615	-397.525	-228.836	47.9404	-446.361	-263.698	-121.582	-301.405	-84.7317	-148.424	-325.719	-170.837	-328.333	762.783	68.9937	-378.458	-127.732	138.413	-429.845	358.611
-16.3648	-22.8250	-223.079	-806.645	276.875	-537.085	-321.971	-184.435	84.0842	-100.720	246.976	-22.5776	-517.295	-413.810	-486.677	371.887	144.591	-886.586	63.0145	-362.098	-99.7187	-575.707	-525.934	-964.260	-124.989	122.029	-576.583	-57.4267	-847.566	-192.256	-598.112	-317.968	-91.6256	-408.343	83.3365	-587.713	-35.9502	-425.249	80.0206	-523.967	222.740	-517.293	-594.546	-293.043	389.287	-516.973	44.2126	-406.420	-170.991	-34.6762
-16.3451	-148.635	303.120	87.7212	-177.560	-41.3884	-229.891	-623.029	72.1555	-292.974	-56.1040	-978.489	-376.545	-249.816	184.568	-288.026	-212.470	-463.727	-642.096	-377.049	-152.641	-349.316	-927.282	-82.8020	-207.885	-536.832	-538.950	-644.475	-88.7957	-312.370	-470.552	-21.7153	-372.315	-326.372	-438.344	-466.732	-499.985	-307.102	-511.247	-154.717	-64.3680	80.8356	-91.5178	-260.876	-15.2288	-572.424	-370.988	258.980	-288.725	102.300
-16.3254	-311.294	-309.336	-18.9006	320.285	47.8695	-76.5802	-271.150	-390.582	-674.922	-867.325	-527.285	231.536	-418.805	-231.483	-182.959	-515.365	-522.925	105.911	-312.269	-490.739	-867.104	-176.131	-169.142	-69.7212	-216.475	-219.091	-569.964	62.4821	74.4911	-542.569	-152.313	98.6693	-133.179	-224.053	-353.171	-750.967	-580.799	-352.968	-374.890	-416.467	447.323	-263.794	-266.216	-690.989	159.730	-57.6857	-325.890	80.9832	-257.245
-16.3058	248.323	79.9993	168.818	33.0040	46.5624	46.3651	-224.326	-271.271	-241.110	198.191	-537.772	-502.259	-735.181	-35.5594	-38.1056	-869.282	-495.561	-74.1852	-157.838	-1021.13	-363.367	-119.351	99.6203	-315.274	-157.865	-440.582	-124.968	83.4842	-567.965	-47.1434	191.665	545.685	-425.317	-363.206	-417.341	93.7827	-439.869	-190.408	6.98058	280.662	-304.072	-653.274	-602.702	-517.795	409.120	-112.872	-734.276	183.743	-317.390
-16.2861	408.110	-321.305	-539.302	84.8244	-487.605	-607.023	126.943	282.401	-618.127	-11.7925	-303.511	-644.184	-153.804	-350.118	-71.4869	-531.947	-130.924	-61.1985	-523.257	-313.511	426.744	-538.683	-6.52736	-806.298	281.747	-668.366	-485.456	-624.378	-77.9075	-231.049	-844.942	-352.662	-349.704	-151.090	-514.577	-333.493	-285.175	-337.155	-490.783	108.947	151.561	-327.707	79.7876	148.501	52.7688	91.8330	-422.740	326.451	-562.629
-16.2664	-398.230	-496.798	-183.684	-787.175	170.298	82.4932	-405.509	-314.898	346.157	-495.070	-569.574	-730.247	-282.613	174.462	-25.3940	-701.030	-174.059	-412.115	-682.919	-10.9588	-402.051	-217.338	133.050	-58.2589	-261.103	-555.137	226.735	-662.839	-42.5323	-530.172	25.4185	-157.501	329.367	-198.707	228.919	19.7369	-45.4655	-719.528	-135.906	24.8949	105.265	-186.901	290.088	-102.604	-362.311	51.1738	190.142	-95.5694	-182.058
-16.2467	-196.276	311.492	-209.450	-696.778	-500.441	-188.235	-301.390	117.267	-392.825	-208.685	61.6920	95.2535	-509.123	213.934	-240.417	-648.188	-631.391	-818.580	221.818	-402.484	292.908	-691.053	-145.419	-276.092	334.988	-237.066	-228.879	-936.623	-689.614	178.810	206.927	72.6274	-298.787	-112.047	509.714	-836.275	176.721	71.9076	72.8252	-492.974	-327.065	-337.009	-331.973	-59.8229	-335.979	-329.671	-191.313	336.651	-694.269
-16.2270	87.2013	732.304	-80.2929	81.4822	125.306	-127.114	611.105	-431.552	105.704	32.6560	-349.289	-492.579	-458.092	-139.998	-226.601	156.823	32.6946	-207.610	-638.598	34.0327	116.842	-641.381	-779.010	-267.607	-570.107	96.1385	-6.28545	-475.821	-67.4659	-306.319	74.8435	-377.775	-226.792	98.2066	-155.702	-696.526	-218.000	-195.794	13.6043	-693.198	-456.567	-82.0915	-279.203	-136.789	372.860	-267.686	-73.0845	-255.891	-236.439
-16.2074	158.097	-72.2515	42.5311	110.407	326.234	2.03798	-15.6232	-814.564	-183.545	-203.864	-367.893	-461.633	-240.905	-524.277	118.488	367.037	-364.817	-486.004	-219.679	-348.091	-497.481	-136.238	-641.248	-33.2160	-486.490	-63.1657	134.987	-458.243	-346.545	-818.717	-301.392	-647.839	-83.6458	-4.43696	553.127	-350.687	-363.076	-126.780	-364.735	-336.098	-411.408	-540.525	-196.821	-472.074	-377.992	-144.537	-22.6080	-89.0441	-30.2830
-16.1877	-182.588	-498.851	-234.596	-278.952	-825.040	2.19087	-696.680	-347.063	74.9467	79.1124	-323.443	-173.986	56.7469	-591.433	-286.908	-364.447	-374.541	-241.339	-405.091	-307.363	-504.830	-237.222	-209.267	0.715197	-311.456	-195.422	-490.469	35.1341	209.373	-37.9846	0.258037	31.0001	-525.108	-539.096	-846.266	-957.233	-354.462	-1126.85	-402.879	72.2494	-18.5654	-53.4168	-485.282	48.5856	-228.629	-386.039	-423.704	-272.057	-448.320
-16.1680	436.952	194.277	-254.406	587.216	-44.9850	-545.516	-424.430	-58.2735	-542.989	41.4108	-276.742	-672.456	328.306	204.685	-929.774	-169.223	-332.377	-965.432	-589.961	-234.092	274.099	-155.670	-416.100	-864.374	83.9361	-839.655	-4.61239	-559.613	-634.936	-641.155	-627.048	-10.4493	122.705	339.278	-922.335	141.999	341.033	-371.333	-182.567	-464.309	-30.1355	476.860	-394.817	115.289	-194.186	-103.646	-146.228	-374.097	-214.364
-16.1483	-472.915	79.0184	248.568	213.097	406.706	76.5041	352.815	-136.267	-357.341	-541.262	-121.735	-73.8507	-592.470	-51.8408	-428.237	-498.955	-280.949	-46.2881	135.459	-528.618	-639.311	147.038	-510.732	-364.378	-344.234	-444.621	-539.647	-564.291	-156.221	-596.128	-291.523	-601.849	-342.828	-422.045	84.0901	56.5850	27.0126	-29.4008	-348.137	-299.272	-235.659	186.806	6.93583	-155.354	-186.433	-239.321	-436.632	-283.049	-188.937
-16.1286	-252.598	-228.775	-268.820	267.909	24.0923	-693.394	-480.237	-66.5776	218.280	-540.555	-108.135	-238.576	-190.197	-672.365	-107.900	-14.0401	197.819	87.4141	-20.1102	-121.257	-515.713	-364.626	-158.996	-242.713	-553.819	-214.610	-573.814	-671.158	520.387	72.6151	87.1857	-218.784	-519.956	-387.592	-190.674	-650.185	-234.265	-87.1833	-46.6545	363.958	85.7563	-484.587	-364.758	-77.9992	285.767	719.557	-642.472	151.777	353.020
-16.1089	-292.535	-106.964	385.388	-150.260	-116.354	-621.106	-284.974	-256.496	-410.375	101.051	-260.378	-213.862	-31.4033	-46.4160	-419.749	63.3067	-490.123	-455.859	-27.6220	-646.503	-526.966	-279.895	-145.559	-449.680	-52.9167	-572.839	-398.092	-7.36383	-151.202	-211.269	331.407	-92.7229	141.655	-353.603	-248.149	211.365	240.892	434.362	-266.586	-742.387	-322.328	168.495	358.084	192.611	-145.372	59.1010	-232.167	-528.248	-92.1104
-16.0893	-469.098	-254.178	-403.584	125.552	-174.845	135.870	-388.286	-582.756	-46.2417	-263.337	-157.305	-251.172	-794.106	-168.940	-864.035	-372.783	-362.973	-1120.93	275.665	-131.029	-273.293	-325.422	-374.563	-526.080	-828.059	-779.087	251.525	-236.787	-79.1704	100.287	-957.277	-579.021	39.2037	85.7473	-221.275	461.560	-29.8967	560.793	-67.0171	-307.294	-283.438	-784.726	308.948	147.475	108.257	-296.000	-117.086	-152.383	-520.656
-16.0696	-407.258	73.6135	-448.409	-284.009	-254.676	126.516	-356.231	-339.297	-114.692	-142.953	-381.159	-82.0507	191.464	-318.987	-493.345	125.194	-214.202	-322.006	-107.415	89.6686	-286.699	105.278	-197.986	-148.910	210.053	-170.388	-194.991	-468.863	-182.414	133.199	-508.676	-57.4252	434.824	-292.349	-432.973	-561.909	203.036	-85.1214	-226.449	409.806	-171.496	-646.476	-787.097	-467.450	80.9024	-678.583	222.490	-637.395	-129.262
-16.0499	173.420	405.863	95.3271	-353.096	-393.463	-221.363	-99.4848	-479.019	-152.374	-448.605	-629.855	-496.122	157.029	-155.973	-354.325	-470.086	-443.936	82.6436	-652.998	-151.819	-231.033	-660.806	-842.047	398.945	70.0481	-607.176	-462.910	-359.294	-650.217	-912.648	134.941	-333.504	-399.712	-273.868	-244.562	-14.9815	348.708	-324.119	15.3791	-95.0876	-77.8206	-567.599	283.441	-359.943	-116.125	-292.255	-665.746	-233.695	-340.641
-16.0302	28.8555	-321.012	-9.91070	-47.0891	124.365	268.373	-482.424	-306.500	127.571	-663.580	-556.238	-220.792	-237.284	-92.9311	-69.9088	52.2718	-439.062	-1366.87	-222.487	-192.863	-55.7035	-506.129	-422.239	122.246	-41.4168	-154.661	-279.002	-247.487	-251.203	165.213	-304.262	-195.659	307.632	24.5915	-461.594	-160.027	239.875	-468.370	85.3414	-142.915	368.017	-253.990	-142.844	29.1887	-824.295	-435.751	-186.262	-33.3188	-716.320
-16.0105	189.727	120.103	400.499	-201.708	136.932	-154.886	-505.911	-315.318	-166.201	-32.6892	-465.366	-422.680	-777.465	-553.109	453.723	-614.250	8.93864	-414.411	-191.464	-239.223	-681.014	-8.84515	-266.303	-307.252	-183.800	-619.872	-195.085	-269.068	-540.748	-184.338	-91.7192	-108.335	379.151	-62.3827	-276.781	-334.122	107.318	244.921	-36.7707	287.166	280.706	-61.4109	334.871	176.632	-203.701	140.866	-240.131	-665.335	100.503
-15.9908	198.131	-140.100	163.373	-100.279	-568.852	-163.631	-61.8577	-932.124	-188.735	-589.887	-215.099	-100.274	250.826	-523.895	-158.802	-357.688	-447.119	-333.697	2.21844	-18.0921	-755.755	-131.329	-326.359	-221.227	-151.458	498.156	-226.376	-79.0403	248.126	-466.614	321.643	-641.448	-228.325	-248.829	-403.450	-535.887	-145.179	114.517	260.575	88.4771	-14.5621	507.247	-164.597	-469.676	-329.587	287.489	-114.057	-148.932	-58.8374
-15.9712	-274.661	-278.528	338.468	-711.334	135.098	2.73915	-751.019	68.5087	-211.501	-309.694	66.6066	76.5593	-312.285	296.465	130.781	127.937	-417.700	-636.527	-495.177	62.5399	-252.705	175.671	232.207	-294.018	78.5604	-319.421	-220.566	-81.8621	-44.6780	-258.568	-472.470	-214.175	-252.657	-278.904	-373.614	-567.893	-711.703	45.7039	-121.577	-782.791	-490.736	31.8236	-563.801	-326.721	-170.995	-381.293	-730.192	12.8879	117.238
-15.9515	314.519	-674.832	-25.3608	-330.345	-342.461	-398.956	25.9254	126.330	108.702	-415.955	-629.077	-510.286	-151.970	-581.375	-272.231	-50.8746	51.2891	-142.478	3.32299	-199.519	-510.379	-336.320	-399.002	-411.414	-87.8403	-348.342	-11.0465	-333.325	-197.832	-182.564	521.015	-652.017	-507.586	705.249	-209.614	244.404	-770.721	-370.178	-1.49999	-152.626	322.586	371.539	-430.178	-42.4699	102.973	-136.259	-580.435	-321.648	157.584
-15.9318	177.633	133.467	-50.9579	-331.634	-39.2149	-258.406	170.601	287.885	-210.444	-330.018	-433.388	-345.197	-228.503	71.7232	118.820	-555.493	-233.687	-372.846	35.7658	-316.077	-170.509	30.0056	-360.172	-582.965	-853.070	-344.976	-423.139	-661.300	-299.112	44.9518	19.0417	57.9239	173.053	-494.689	-659.372	328.629	-30.3497	-86.5100	-185.189	84.8181	94.3225	-34.2685	137.485	-584.132	-323.445	386.726	-507.184	-183.759	-81.8287
-15.9121	-155.367	-269.747	-62.2967	363.704	-40.9030	125.760	221.928	-235.775	-100.253	-237.633	256.433	-446.640	-314.748	-425.899	-631.179	-205.975	335.784	234.991	-659.305	-567.628	35.0488	-159.740	-150.346	-410.149	-177.365	-320.356	-907.183	-553.430	-463.076	-45.6812	-151.615	-369.605	-212.789	-197.505	-151.387	39.0162	-403.948	-581.544	-241.109	209.499	81.8283	-549.996	-454.871	-363.864	18.7032	-136.927	98.0107	19.2874	-157.781
-15.8924	641.489	-445.409	238.299	-149.470	65.1700	-389.144	-291.234	-108.454	21.9713	264.550	-229.131	22.7264	-684.734	-341.157	-289.868	106.196	-107.762	-148.363	-722.370	-48.3135	-191.464	-132.780	-482.624	-2.21421	-269.727	-710.410	-689.917	-380.403	-348.629	-540.100	41.1745	74.6779	15.4229	-284.716	-210.896	-106.518	750.944	-338.269	-106.478	235.330	-175.953	239.390	-162.514	175.426	229.839	-120.289	-15.0440	-369.554	-175.488
-15.8728	1.81299	-20.8908	-311.121	397.256	-17.4013	-87.5721	56.6768	67.2543	-476.734	-255.492	-192.121	431.468	-151.294	-319.258	-252.328	-14.6518	-256.811	208.978	244.041	146.390	-735.955	-424.900	-281.861	-0.520369	-205.457	-629.754	-328.236	-198.097	-421.513	-682.735	-93.3169	51.5414	-79.9908	-284.423	-142.199	370.282	-216.512	97.6274	-428.754	20.8664	-204.863	-18.7443	-990.319	147.177	-178.125	83.8105	117.077	-15.4234	-525.498
-15.8531	-342.513	-559.156	-459.896	-415.004	-37.7624	-36.2633	-421.412	-67.0642	29.4683	-117.877	-583.457	-1067.84	130.132	91.7463	-615.948	2.79365	-253.806	-35.1756	-135.616	-568.253	-15.3061	-157.380	-215.150	-781.056	-607.448	-139.526	-234.645	50.5154	-326.169	318.001	300.812	108.094	-768.639	-322.641	-349.968	-277.595	332.654	-40.7697	88.4256	162.741	-364.123	-236.564	-83.7913	-477.797	-909.734	-143.785	-462.473	-162.911	-74.0235
-15.8334	21.2253	-447.972	311.330	88.0992	455.207	-489.256	-537.412	-253.668	-287.382	-604.143	13.3800	-426.789	-31.5063	-201.612	296.780	57.6266	-595.766	37.0963	-69.6819	-160.868	-244.351	-921.177	-496.226	-21.8585	-85.2318	-723.794	220.085	-20.1725	-966.568	-457.777	-200.782	-310.392	295.062	525.215	-551.940	-223.385	129.963	26.2466	20.1122	-499.173	170.409	-803.043	-200.379	208.418	-205.478	377.807	250.850	-348.077	-250.015
-15.8137	-5.87754	205.161	180.583	-176.115	-195.587	-548.488	-496.984	-546.155	-378.751	-437.025	-358.983	166.999	-462.581	-285.625	-180.427	-352.239	29.0314	-252.995	128.455	-97.7323	-120.806	4.80404	-261.546	-561.433	-97.8985	-666.387	48.6799	-300.167	-648.418	-328.400	2.73491	-600.814	-215.213	-148.998	-291.175	-759.444	157.395	-132.685	68.6713	7.47981	-219.485	-806.308	-564.666	-50.9818	96.4214	117.943	-655.441	234.284	-324.035
-15.7940	65.7281	-440.417	-451.512	-185.790	-448.739	552.178	228.667	-517.432	-189.769	-406.834	-323.348	669.883	-431.445	-552.083	-386.856	-424.366	-358.478	-60.1754	-166.613	-300.855	-367.354	-432.482	343.044	353.354	570.809	-182.837	-56.8241	-387.876	-12.3914	-58.6997	-970.220	-477.785	14.6480	-121.990	-362.634	326.460	-89.1107	-357.232	-332.931	72.8452	143.416	-413.995	-607.752	55.7623	31.5236	-257.217	-302.305	-615.013	-5.81866
-15.7743	-344.696	-68.0417	-874.363	2.49387	-315.399	-508.815	-74.5556	-349.335	-76.7622	-315.594	-210.283	-547.008	-72.2423	-208.381	-16.5734	-279.621	-361.534	-148.077	-144.267	-239.886	-31.8625	-63.9260	64.7047	-327.502	-150.506	-280.379	247.681	-673.574	-637.392	-551.234	-47.3573	-632.224	-275.690	-545.155	-262.395	-485.761	-333.294	406.712	-320.484	-87.2752	-299.230	-472.390	214.581	-19.6619	-853.650	-859.568	231.008	-238.031	6.69379
-15.7547	144.516	515.486	-448.789	-139.277	-64.9654	249.087	-381.211	-176.689	-613.751	-326.797	155.534	-275.444	4.41751	167.535	-105.741	-188.703	-489.636	-948.693	392.688	42.9873	210.056	-302.109	-154.249	-408.667	478.626	-407.493	-233.213	-370.714	-70.0011	350.205	250.542	-403.285	-202.140	-417.214	49.2788	13.7214	-12.9782	-147.439	221.970	-335.790	423.643	136.014	-122.659	-440.276	-472.074	270.359	-620.755	-240.980	155.834
-15.7350	137.808	-818.050	276.677	-322.256	-221.534	-330.938	-228.926	128.125	-160.045	76.6370	245.847	-76.3326	107.136	-195.818	-199.259	-261.082	52.6037	-543.786	284.043	-269.812	-326.942	95.7548	-222.920	-327.777	-348.778	-494.464	-191.163	-98.8592	-357.398	303.225	-126.332	-13.4977	-744.546	-221.258	-72.8736	4.14671	78.5377	157.437	-404.712	-359.795	-532.306	4.60444	-268.300	-432.891	55.5614	66.0247	67.7788	-22.8638	-201.625
-15.7153	46.9545	653.736	-156.735	-167.333	135.735	15.5010	-175.755	-449.683	405.173	5.87327	-141.726	-170.218	-444.295	113.043	22.8503	-210.368	222.987	14.3164	159.402	-846.795	-337.108	-616.922	385.414	-47.0664	-330.597	5.77829	-384.594	-279.743	-422.163	-476.127	-463.803	-267.279	424.058	13.0761	-431.006	-213.447	-142.793	215.319	-608.046	353.177	-330.780	-96.0632	-122.598	-362.227	-113.351	410.511	-25.2950	-191.160	-199.633
-15.6956	-26.9573	212.305	106.685	-36.2574	-342.733	596.475	-492.310	-37.7086	-194.058	-56.8126	395.871	-199.040	163.912	298.522	-546.524	110.011	-188.644	-197.757	-530.187	-281.515	109.248	-218.997	-450.070	-190.662	-445.176	-90.8331	-285.579	-102.941	58.1393	-146.274	48.0073	-507.998	-285.960	217.225	-346.282	-360.938	-418.803	87.4096	-63.0535	-32.3707	261.607	-280.884	120.137	121.043	386.133	335.670	-105.822	-334.842	527.888
-15.6759	-18.0000	-163.631	-405.399	278.039	-573.319	-560.665	-313.440	-476.162	206.408	-79.1319	-303.697	-222.156	212.405	-346.935	-100.355	-199.876	-319.713	-54.6083	-487.636	-328.286	-292.513	-179.951	-243.749	-109.748	-285.023	55.1215	431.824	-632.705	25.0528	-447.396	-251.479	-502.875	-249.300	-376.180	108.351	-69.8968	-112.111	342.768	-212.365	21.4149	187.519	-116.865	146.852	-28.2671	-248.899	-308.934	-430.594	-527.067	210.438
-15.6562	-697.006	572.387	300.209	-67.3440	-328.990	-269.323	365.065	-51.5917	-368.235	126.568	-73.7703	205.131	-549.804	128.103	423.841	483.830	441.669	-114.074	-421.101	-481.423	-455.045	-202.596	-315.030	248.830	-547.618	224.040	91.5480	-100.907	31.4354	67.0417	507.444	241.218	411.605	-391.076	-325.066	-285.477	311.289	-155.258	-84.7868	-22.2703	92.2245	63.8167	-134.213	-258.914	-480.359	273.574	-30.6243	-399.890	616.494
-15.6366	-303.737	-302.515	75.0810	-156.824	367.001	580.781	-40.8703	-36.1515	-411.648	-217.598	-645.743	114.989	-270.357	-252.264	552.948	-216.879	63.7626	70.7735	-280.519	-652.220	-321.762	30.4283	-706.800	-35.7772	-282.324	-240.132	-372.878	-595.079	-792.387	159.330	-386.192	-508.732	334.473	-302.383	71.0613	203.618	-314.094	-452.628	-288.644	-184.867	-217.377	460.554	106.912	294.803	-370.993	7.61439	-26.8044	25.5587	358.930
-15.6169	472.679	366.254	-638.420	-34.8866	-183.926	182.478	119.252	67.9280	31.0239	-387.704	-676.898	-380.501	-372.537	-70.7597	99.5663	-463.886	-380.449	210.638	-446.179	-318.001	32.7439	-227.891	37.5375	107.007	0.494934	254.007	320.458	-45.0782	-78.1798	-297.752	1.83754	-439.788	-136.980	260.822	56.8241	135.975	-19.0645	-209.960	-929.618	112.815	88.4139	-370.118	-253.308	-136.196	-51.8302	-105.715	-281.224	-57.7022	156.144
-15.5972	-628.443	205.958	576.523	-40.1863	-519.544	-0.596075	-594.590	-200.601	79.5499	-311.780	-148.131	-121.626	-296.308	-461.807	-214.811	-84.0557	-59.8671	-263.566	428.501	-303.792	-168.909	-12.9875	184.609	-989.305	73.0561	440.859	-4.64349	-197.551	-258.762	134.055	-676.206	-760.999	345.362	-687.810	-207.314	-29.5139	-94.7278	70.5008	-240.253	323.025	104.719	446.344	258.897	-264.060	128.200	-195.112	404.248	73.9730	-171.490
-15.5775	-75.6713	165.314	-8.96832	-656.487	-179.597	-261.591	-195.361	-212.944	160.429	166.132	-642.205	-137.872	281.352	-208.169	-440.207	-142.779	-313.247	-481.884	-237.068	-436.556	-296.195	329.770	-372.952	-437.896	261.128	-438.464	-283.564	-190.663	-164.380	-137.974	211.536	-365.427	-711.489	281.100	-301.577	-241.519	451.106	294.360	-621.162	373.745	238.099	-428.543	621.771	88.2357	17.9923	87.8089	607.925	-581.385	102.684
-15.5578	223.066	-28.8907	-367.368	88.7314	408.378	-209.971	-114.586	-258.743	-419.205	-249.600	-981.037	-109.808	-459.775	-449.309	56.2957	-54.9444	-207.299	240.567	106.538	-59.9923	417.771	-659.254	491.299	-160.814	-194.390	-442.441	157.295	59.2102	-25.8376	571.418	94.5221	-152.357	415.908	-281.239	221.367	-418.180	306.836	-19.1181	-163.722	-69.5936	64.2920	220.453	-51.5440	-346.735	95.4752	300.605	-32.2938	-562.976	-255.385
-15.5382	-245.986	-593.471	-94.5119	-28.9937	232.035	-305.892	190.019	-273.833	-444.573	-234.901	158.249	103.847	178.137	45.0762	-661.122	-238.322	-32.4664	-180.320	-356.092	132.502	153.807	-354.986	-367.702	-307.235	-169.778	199.358	-447.606	-376.263	26.5831	-530.771	64.3362	-618.364	30.3403	-110.385	6.73991	290.709	-486.707	667.004	570.099	331.435	-175.264	-159.117	-120.913	-36.7653	102.248	-384.900	-315.075	-3.69502	-357.855
-15.5185	67.0918	-87.1488	309.191	-639.982	24.8773	10.5078	-526.147	-209.106	-159.216	-564.056	280.590	-689.654	-831.531	-305.510	-641.475	106.342	-883.459	208.619	105.954	183.845	-286.344	229.467	-274.241	-68.9454	-54.5193	-244.998	-249.586	-45.4714	-61.9589	168.167	-353.510	8.11802	-403.552	-328.551	105.582	-527.742	-271.497	294.193	-313.839	-276.793	-176.639	-255.411	-743.360	-416.679	298.357	-374.913	379.593	194.714	105.302
-15.4988	-449.563	-157.984	-44.5565	436.540	-443.573	-204.596	-262.182	8.73827	113.848	76.6516	40.8935	-194.140	-33.3294	299.022	-416.629	-462.290	-9.23372	-400.130	-299.080	126.086	-61.0195	-219.395	-144.036	-283.678	-154.880	64.6698	-138.478	136.989	300.820	91.0916	-578.683	69.1138	-149.833	315.183	-114.340	-64.1938	-221.538	-184.091	88.4613	-448.159	-81.2090	235.307	352.720	-555.381	153.271	101.375	165.692	-427.437	322.611
-15.4791	-282.609	54.2201	-116.888	35.8063	145.670	-718.234	-353.919	-356.635	-120.575	88.9870	-133.769	-236.559	126.507	603.836	-240.151	128.006	227.793	224.071	-291.274	-371.934	-165.957	-556.248	-167.048	-592.731	-274.227	301.015	-637.404	-100.677	-245.232	-306.357	-54.1779	-361.560	-71.0525	-155.080	70.1020	68.2149	-128.364	146.885	322.661	-546.681	450.393	-345.583	101.700	746.627	-36.3958	-251.240	-333.860	-51.1207	101.612
-15.4594	307.565	-77.1420	-86.5993	-7.59194	211.348	-6.04221	170.621	220.111	-806.094	-189.354	-7.15420	171.433	-628.945	-377.321	-190.363	-293.674	-199.919	-247.433	-292.549	-148.936	-30.2263	545.194	-503.470	102.656	386.472	-179.440	-187.043	597.766	-66.1202	-183.618	-456.795	-3.64565	-304.921	-161.724	-266.672	-276.281	171.133	157.456	-191.411	-840.083	-504.931	-210.435	39.6133	-492.546	535.210	220.601	-33.4303	263.653	-36.7401
-15.4397	721.276	-280.953	-276.565	-65.8270	40.5989	-393.205	-326.330	-301.370	169.860	-79.3636	-255.583	-770.260	-97.2833	-33.8265	-425.528	-87.7315	-222.046	-160.066	166.355	-375.334	-6.66435	-107.443	-6.49053	459.289	-406.436	-408.937	189.030	73.2002	-452.573	-77.2892	40.0548	-33.2170	135.194	-22.5932	-362.649	-57.6318	-367.225	312.191	268.276	301.679	18.0402	-325.023	533.728	-150.820	-406.556	-85.0406	143.757	-556.099	82.5417
-15.4201	195.489	-324.889	205.155	267.834	-368.696	-5.98467	110.632	422.375	-363.474	-188.905	-48.0130	-215.970	539.262	-275.685	-504.257	-214.616	-609.715	221.878	-273.168	-491.589	-462.994	309.909	21.4581	-338.054	0.577750	-482.760	-194.622	96.4531	-349.962	-577.781	-537.307	-11.6228	-300.705	-249.084	-216.556	549.311	242.144	-133.232	-194.908	193.768	-351.227	-259.998	-55.9807	35.1182	206.259	198.807	-11.5873	399.090	246.028
-15.4004	207.573	531.044	-165.691	174.347	-602.596	43.9513	362.568	-237.355	-461.404	-314.277	-535.257	-635.771	188.372	-212.933	-405.266	33.1536	-35.0321	332.930	229.720	-358.974	-257.381	-473.574	-289.073	-189.224	-410.381	-12.9883	60.0621	246.573	-81.2099	-265.770	255.143	366.856	373.352	-49.6231	-258.877	-533.172	-343.193	-674.492	-423.819	892.623	402.416	-3.57776	487.173	404.621	16.8495	118.760	-389.588	-517.242	612.502
-15.3807	380.816	456.459	-197.377	-233.005	-311.440	170.243	-560.260	267.238	-95.6944	-364.796	138.359	-222.018	-40.5763	-455.173	-338.249	-451.992	-135.359	37.4075	-41.2658	-445.231	-157.567	-445.454	405.627	-537.633	-345.833	-198.149	-402.040	-271.428	-154.286	101.364	-91.0954	163.230	201.369	52.2027	-161.073	-357.854	-195.192	192.690	-197.007	-301.387	140.499	-97.0622	183.961	5.50269	-498.603	-28.1816	-334.469	-14.9183	-49.7839
-15.3610	304.667	61.4755	479.614	362.531	-353.845	69.5680	88.7261	-34.4604	135.506	-371.202	25.6927	281.911	-178.369	-85.7888	-496.326	-211.381	6.92855	-262.109	70.5601	339.177	-103.439	41.0641	-322.330	-230.998	262.378	-252.673	-85.5218	-537.575	-558.005	-342.129	342.841	-23.4436	-140.357	-24.3386	-366.043	-500.817	-553.206	-284.507	283.890	305.768	-393.230	-348.742	96.1023	-172.441	-343.600	-122.711	-9.55373	-599.347	189.167
-15.3413	-348.754	449.152	77.4569	-9.73940	370.231	-42.5105	-461.280	-67.7491	-34.9867	-238.499	-196.884	-110.175	-400.981	276.805	214.939	62.7577	105.725	-530.791	-8.88767	-303.826	35.4083	240.738	66.7166	-256.040	541.459	-248.154	-263.841	-463.508	-510.041	-204.013	-497.107	-128.988	87.5309	-397.008	-361.061	198.453	-422.011	-569.290	-409.926	84.6761	54.2176	603.427	111.872	-302.017	-258.010	259.695	-627.216	-394.153	262.119
-15.3216	248.614	-279.094	-378.614	-130.214	128.649	214.027	-109.815	149.951	-429.845	796.054	-518.600	-193.230	-420.856	-355.517	481.573	-68.0543	-198.890	-291.451	-575.812	527.390	90.3392	119.722	-298.452	-541.499	413.952	-148.407	20.5057	-244.018	468.964	-559.628	-553.563	-10.7508	-160.234	-382.789	-376.440	-15.2576	-521.866	-44.0456	-205.682	-187.966	-105.275	531.445	-119.230	-174.423	-48.7096	325.302	-577.331	-97.4093	-373.762
-15.3020	-574.040	-433.979	151.183	-111.112	340.306	-32.8432	-580.085	501.429	-154.465	307.295	197.802	-36.8991	-171.849	-750.595	-26.8936	-185.382	-51.1303	-426.261	25.8516	-49.6521	-342.840	-98.1514	-660.016	-395.711	-229.554	-442.109	138.625	174.348	-611.908	388.234	306.049	-158.480	164.875	-430.008	-316.052	-146.640	-160.502	-136.651	34.4113	-220.240	62.6271	-182.392	-198.765	-366.999	436.659	303.089	366.033	-487.393	-45.2963
-15.2823	73.3991	-533.536	97.0598	-64.7775	-568.092	-445.381	-54.0820	-187.984	-518.541	477.562	-259.482	-755.449	-281.302	-79.3268	185.488	26.6036	-12.1599	-59.5265	161.180	-385.930	163.945	-678.367	-59.9372	-554.853	-292.526	-894.541	-391.971	-514.904	-201.593	-162.720	149.657	-852.195	-881.933	108.726	-502.058	-233.625	-239.924	-171.089	-129.315	-225.200	161.119	-380.026	-535.480	-246.698	-633.459	107.227	-655.286	-501.920	-535.593
-15.2626	38.1497	-498.777	-194.510	-375.274	4.16243	-359.199	255.596	144.659	289.154	592.697	103.608	469.316	-160.900	-461.120	96.1407	-74.6486	-82.6638	72.7087	-95.2953	-219.178	135.622	-139.024	381.903	5.59527	177.622	400.517	217.109	79.7971	-443.086	-133.625	-292.372	-331.129	-520.356	-229.680	-132.260	-89.1757	248.792	-112.436	-316.272	-365.994	-64.9446	256.022	135.180	83.4312	-69.6947	371.131	-459.407	-244.166	-345.411
-15.2429	95.5735	-160.007	98.8930	-104.987	287.661	328.704	-180.992	-395.614	-63.7888	-296.205	-224.588	95.0748	-448.028	-197.298	-63.5966	-257.868	-101.474	-90.3158	-272.669	-1.71285	46.2154	-436.540	252.679	-15.1825	-439.308	-209.928	-25.8655	-129.382	-230.130	376.279	-157.782	-491.778	718.690	-651.642	94.0633	-37.8064	659.915	-303.092	-349.699	-265.910	-319.586	339.468	-259.828	-201.540	27.0227	96.9197	-426.820	42.7571	55.7784
-15.2232	-682.207	-167.415	274.327	-224.588	252.601	78.4319	-68.5340	-197.749	-155.142	-42.3593	494.913	225.149	33.1579	50.9179	-178.269	-329.621	194.445	-148.601	-50.0570	-329.616	-23.3176	76.7058	35.1889	10.5963	-170.865	-586.387	139.687	-230.617	479.873	-124.625	-429.355	-14.3617	-348.541	398.572	241.936	200.710	-684.806	441.154	-249.819	39.4549	-193.379	-67.2012	485.626	-647.243	67.8252	143.008	-310.839	55.8105	150.706
-15.2035	-341.756	327.785	271.699	637.068	-680.310	-195.979	-682.640	260.055	25.0867	-480.963	-663.024	111.509	392.909	-438.662	218.214	-64.9303	-571.699	451.364	11.4041	-68.5157	-640.143	126.009	-238.841	-248.699	-64.8963	305.393	-338.322	224.648	-224.744	417.778	-527.014	-112.932	133.392	91.3343	-737.751	152.489	289.053	-101.265	49.2266	140.158	37.6614	-511.505	-260.936	-409.611	293.058	438.181	-570.270	-12.6885	-417.172
-15.1839	-128.667	270.834	97.0809	-88.7031	-9.04903	32.7143	-245.897	-187.916	-121.848	-657.542	-805.110	-100.150	333.302	147.198	503.258	45.4575	-213.470	-124.660	-540.282	-522.670	7.46589	-210.036	-200.500	-168.395	261.367	95.5308	-156.147	216.086	-618.174	-225.352	-198.074	411.682	-220.948	-106.741	-357.634	180.204	-393.595	-218.070	300.703	159.194	3.94131	-18.5379	-430.657	56.4836	-568.026	-317.294	-331.418	-432.345	449.900
-15.1642	-285.690	133.964	-5.90958	210.840	-130.656	-177.099	29.4123	-127.909	31.7536	-62.1691	-7.13774	-104.974	43.6542	-86.8936	243.484	91.9845	46.9692	-97.1938	-114.352	-300.728	377.970	-180.262	-169.277	-568.958	-600.941	-863.764	-471.302	-105.813	-486.284	-61.5292	186.256	-71.9153	26.2883	225.812	-212.049	44.4124	230.114	-423.872	-378.285	-33.2736	-27.0022	-24.6934	271.832	-169.341	112.025	381.601	606.862	179.005	-205.194
-15.1445	500.387	269.489	-182.202	-441.092	446.561	202.661	-312.594	-129.995	139.932	-337.940	2.05276	-87.9367	-428.897	-173.682	-491.226	-429.532	-7.71551	-507.311	327.082	284.972	-529.978	432.570	819.836	191.592	-84.1720	-254.545	512.842	-246.381	-144.040	30.2499	-432.100	213.809	145.807	170.651	-623.073	-15.2304	4.43611	103.046	72.5935	230.441	-488.234	-121.150	348.972	-20.8493	-112.640	14.2703	3.26594	3.89801	-52.4184
-15.1248	-191.633	214.041	629.228	34.8158	-391.519	-266.358	97.7406	-26.0890	465.254	154.911	273.010	440.403	37.3124	-389.322	49.2910	216.140	41.0929	-516.253	-467.142	-451.860	491.868	443.292	168.803	339.870	-526.198	79.4055	-133.261	-378.148	-23.2614	556.861	-2.77378	-109.126	115.349	-4.33443	-206.101	92.3297	-344.805	81.6603	-138.793	307.021	-360.306	47.2693	-97.4255	-894.199	-33.0243	-263.109	16.8950	-51.8397	-629.121
-15.1051	795.278	-44.9245	199.793	-184.292	466.650	212.379	0.674146	200.624	31.6555	72.2402	446.842	-123.810	-129.514	58.7825	-19.5891	160.398	-125.253	35.7197	-99.4337	-503.725	89.7221	-45.6979	262.971	-460.595	103.133	-120.515	-482.312	-99.2823	170.949	-29.9348	-222.083	215.079	151.272	207.786	-273.409	-306.700	-776.482	-79.2372	12.8608	70.6257	-28.5921	386.819	-231.869	-125.940	-11.9997	-150.109	-157.448	-95.2155	394.447
-15.0855	81.8875	-430.693	-130.215	-232.740	-371.501	146.497	-173.989	-197.671	-228.909	-39.4026	-725.746	-145.003	-262.735	-80.7105	73.6155	-479.134	-634.811	-481.031	328.583	27.3841	-16.0273	260.845	-315.089	39.4987	285.485	-72.6088	-703.016	-198.321	306.057	-58.7819	-196.806	79.6057	-403.567	983.943	-397.841	192.755	102.899	-138.262	-185.460	-204.025	-277.758	297.767	-202.192	-103.769	-337.016	-136.810	-154.220	-473.898	-492.540
-15.0658	-149.607	115.360	225.281	-447.887	232.369	347.318	43.6073	-432.799	-352.204	519.870	-68.3380	364.284	-51.8809	-114.215	-207.383	-271.037	-236.227	460.587	-125.825	370.443	-213.610	-62.8946	122.141	-68.0457	-123.183	81.3823	-513.653	122.098	-642.133	-196.044	-344.972	-652.870	-235.425	-386.832	-336.538	-208.785	-5.45281	-498.989	295.617	44.8174	596.215	-87.9240	-244.984	-16.4604	244.512	-206.228	-81.4819	-375.335	329.701
-15.0461	63.4804	-71.0748	-131.981	-557.897	-351.686	-486.505	134.073	319.793	-291.402	301.500	-249.984	-6.87409	-20.5986	0.513396	369.096	248.005	-254.809	95.3817	358.255	469.460	26.3335	94.6702	123.108	-442.134	143.345	-302.649	124.056	-407.682	-258.830	24.2736	383.632	-102.868	47.6193	-345.772	-142.301	-23.0009	17.9332	-120.521	165.652	-77.0829	345.684	702.315	-75.6119	375.742	680.895	-262.712	-34.0102	226.661	-458.370
-15.0264	220.848	25.3188	258.633	-286.597	224.128	-80.2118	271.208	-313.424	-72.2628	-26.3895	-389.867	473.681	496.991	105.379	-490.814	176.618	-288.802	186.836	-72.6573	181.982	546.691	-291.642	100.537	129.965	370.983	40.4977	414.346	117.217	-142.427	-179.675	-773.830	-286.073	-145.997	39.9366	102.242	-244.634	203.419	84.6386	19.3690	64.6178	-118.799	86.4409	159.200	-279.300	-118.318	297.206	-421.487	-249.784	91.5676
-15.0067	-223.911	286.529	52.8495	567.018	206.867	-242.139	-9.51166	42.4919	228.224	75.9371	-403.900	-40.3838	-62.0880	53.2184	20.3735	-361.761	-67.8270	149.135	-163.425	181.956	213.286	-290.621	-20.2633	-280.356	-191.795	-666.095	-328.275	155.317	67.9112	-276.490	426.716	-447.240	221.615	-754.229	-432.356	-167.102	-13.3912	-97.5633	113.998	-406.463	-134.661	128.619	-54.7524	-281.784	-73.6128	-197.780	-233.817	-39.3734	-102.182
-14.9870	156.758	-51.8720	-208.743	6.12378	-119.974	-67.2030	-39.5666	212.727	-0.368389	99.1865	66.3014	-2.79757	-28.6630	577.225	-61.6161	-8.93072	189.824	181.592	241.865	-51.3900	-18.6419	-217.251	-443.658	-79.7136	-430.999	-73.6211	-174.224	-321.228	204.262	-8.35351	294.036	279.995	-485.512	-452.459	161.160	-401.932	320.153	-100.558	17.6568	134.010	-78.8284	-129.874	-642.878	-326.440	43.2830	395.861	119.637	40.0594	-65.3972
-14.9674	-77.2974	-551.479	-683.433	-83.6105	-147.540	120.699	7.44527	-75.6970	163.156	-149.632	-345.553	58.7436	-287.856	303.272	22.9373	-552.005	242.837	-55.7970	-900.934	-421.769	-586.527	-321.690	157.563	15.5298	-134.180	321.315	-401.703	-87.6274	-96.1181	-296.543	457.521	-147.506	201.444	-246.134	264.447	128.795	7.79593	426.000	-125.016	-115.841	-92.4241	372.788	-538.946	228.678	-390.500	-259.491	767.559	-289.683	-40.3223
-14.9477	86.0250	-109.733	-23.6556	-66.1990	-32.6480	443.297	-37.8646	-74.8943	-5.85584	-121.494	232.876	-328.914	78.4521	-335.234	-578.173	32.9509	-305.747	-607.886	3.51333	155.224	-311.011	-15.0814	271.930	9.13768	-122.508	-16.2093	-103.550	186.346	-102.078	-122.441	255.442	-487.016	177.008	116.892	636.078	-8.14625	-28.9805	751.973	-62.7936	-122.564	-166.572	291.120	-293.923	209.405	-471.981	248.519	-208.862	438.064	-336.809
-14.9280	-292.116	-379.398	-156.116	170.748	228.192	47.3303	-99.8580	-199.323	-152.307	-266.315	-282.104	-459.487	-46.7767	-822.950	-112.593	-279.115	248.274	253.937	506.482	368.258	590.093	-58.5148	751.650	-542.812	413.548	90.1733	-316.970	2.01299	101.464	-288.340	69.8736	-259.237	-164.064	87.8349	-223.646	205.302	101.539	-334.102	255.914	-288.389	83.2101	445.054	353.159	151.128	-150.068	-38.3372	-112.318	-72.9244	-181.520
-14.9083	-23.6467	298.680	-132.425	64.6099	23.1862	130.203	23.3568	198.074	-342.558	-214.253	142.707	106.082	-176.745	-440.500	385.678	-631.496	31.2827	-408.574	-434.879	32.8880	563.495	77.8589	-352.163	-160.457	296.066	64.8958	229.169	-138.723	-614.738	3.70053	143.389	-397.939	-136.608	220.295	-209.957	-368.297	335.297	353.983	-159.537	222.775	562.677	-414.728	-94.9472	92.3202	1.87686	86.2379	-124.608	141.555	-247.947
-14.8886	8.63822	293.800	-477.949	-175.564	305.577	116.372	9.80095	111.438	-352.632	-142.697	75.5169	96.4080	-197.844	-172.694	-456.271	738.787	-704.231	315.636	458.276	-129.002	259.709	269.278	315.998	280.808	-265.021	838.340	610.692	255.132	-64.6178	158.718	-542.296	-17.3892	-550.054	-197.449	-405.078	47.4546	13.0069	-51.2622	37.3503	45.2811	-214.066	269.781	514.664	547.086	289.043	111.843	622.380	-51.6391	325.355
-14.8689	-22.3234	-228.059	-437.427	96.8325	-55.2499	-428.957	289.139	115.945	10.4812	-336.789	15.6858	32.8245	-55.1437	-687.916	-283.675	236.707	-295.246	73.7768	-77.5676	-408.665	102.391	-190.161	-165.742	-164.093	276.954	584.515	496.974	148.236	-516.489	384.478	-276.111	-149.879	87.7741	726.316	256.365	180.844	-280.012	233.419	-545.436	-241.551	-117.951	-321.628	-228.429	97.2591	-324.188	313.309	175.477	-435.880	377.032
-14.8493	-290.511	-207.614	-57.7959	-76.3216	185.232	-4.49136	89.7918	-20.7786	-38.7708	19.2666	163.369	207.417	458.285	-208.106	-394.873	236.032	-15.7136	-164.954	-548.402	-194.945	126.609	-15.9974	-180.835	90.3556	-40.8218	314.292	-93.9117	314.595	-8.33908	-173.264	147.276	-605.453	109.066	-228.495	-271.384	30.6573	70.1305	432.805	-518.905	204.026	-61.9828	-44.9779	-663.852	714.111	269.524	-98.2556	5.71395	345.002	128.921
-14.8296	343.275	-123.728	524.481	-349.614	-450.122	198.466	139.905	196.698	41.5480	415.846	-430.439	381.015	-296.579	-111.320	-15.1286	43.0453	54.3601	-119.597	-304.874	-270.240	-629.528	-180.890	292.619	91.7392	-228.647	-310.719	75.2300	-52.5221	140.946	-152.107	15.4280	-39.4621	-299.633	95.8267	192.958	265.987	-162.683	-208.061	150.141	115.243	-158.500	480.816	-50.8686	-62.8653	526.765	8.18616	318.237	-71.6647	472.561
-14.8099	44.3513	238.122	-286.861	397.945	-287.442	-511.670	-92.6159	178.250	-158.421	163.211	-341.508	149.150	-216.271	646.885	295.032	-427.863	-164.297	863.019	-294.360	94.1076	112.422	391.797	432.155	-210.558	-10.7125	-207.589	-114.958	-351.839	-105.707	-175.568	-112.501	-105.385	-19.1155	127.560	386.196	-602.206	-293.982	140.742	-433.106	58.0592	-210.088	-84.3420	-426.858	58.8286	-268.942	-702.648	-164.013	46.7142	-488.943
-14.7902	178.571	276.920	-257.583	-203.462	12.4492	-22.4829	36.3707	-200.571	180.202	38.0111	371.820	-164.827	-175.313	415.274	-403.452	123.045	-588.952	64.9054	-435.780	227.614	-55.7424	58.5844	-240.914	-64.9813	-38.2095	188.796	-504.106	-520.954	225.337	-416.223	16.6332	260.336	297.233	-164.041	-93.2955	-197.300	-125.214	-252.190	221.936	243.160	-575.695	-226.475	-204.828	-325.888	98.8748	-145.529	-172.533	-120.359	-68.4520
-14.7705	-262.010	-78.7315	-391.807	-471.694	-15.3963	396.867	-108.389	-431.963	117.092	31.3463	-36.6882	-232.683	66.8887	-44.4546	87.5582	-592.769	-259.094	245.143	-254.209	159.449	232.441	329.673	-60.3591	387.882	161.122	-16.1996	-588.051	465.744	42.3500	87.3155	414.231	-233.652	-235.308	275.598	123.991	-173.385	-183.559	-93.3611	-279.480	48.6039	143.415	-309.393	-309.466	212.751	137.482	-191.923	-255.948	-240.928	-79.8464
-14.7509	150.745	283.285	227.336	587.070	-378.676	-206.081	89.6471	579.789	689.028	32.6003	676.398	168.024	-87.6428	15.0058	-402.725	611.010	-31.7264	-115.476	-195.491	120.377	-1.43129	237.602	-437.232	296.246	-481.466	97.7640	134.252	24.1933	-263.452	-200.303	-404.716	-189.295	-236.904	126.932	-15.4787	-298.702	199.325	-382.444	17.9615	263.206	-514.347	-6.95298	625.251	-259.422	348.522	90.3404	-539.931	141.704	-376.275
-14.7312	-43.7585	28.7485	-79.0203	228.507	-161.477	100.351	-209.393	-433.087	-111.618	68.8063	102.886	-41.3993	-117.529	-218.915	-4.76230	-632.557	-158.345	-201.834	531.498	-188.605	-459.669	-280.678	185.375	454.879	-246.970	190.307	43.1029	235.264	-9.15530	72.7712	-145.308	-7.15213	170.092	-213.534	-295.411	303.059	-286.630	-86.3768	473.988	-437.107	-125.012	584.802	-80.2551	-83.6686	-827.907	-499.275	-54.7585	-614.637	-230.567
-14.7115	-60.1847	-387.110	-167.336	-586.790	314.097	-31.2566	-453.840	434.065	191.031	667.479	-256.209	135.881	-28.1686	-333.047	-79.4333	-826.057	-324.687	486.295	72.8317	-7.28381	325.156	170.115	-302.534	-308.533	-545.645	252.081	-227.135	-334.045	7.32400	-437.984	28.3652	166.442	-620.184	-3.21933	96.7635	-532.292	-126.130	788.702	84.0347	-350.822	171.741	94.0669	-256.587	380.561	-717.599	-97.3318	209.033	-559.309	-200.181
-14.6918	-47.2273	489.184	293.629	154.919	355.444	-56.6683	-231.036	-309.428	-268.369	49.6384	-482.712	74.2119	530.908	186.953	301.504	284.927	327.622	126.696	139.454	-124.058	139.919	498.853	442.047	-164.427	-207.094	72.1625	148.737	-39.5650	-362.168	140.081	-516.617	-352.955	-58.0943	-900.558	-451.895	365.308	593.431	-68.5630	-291.986	-531.882	-146.833	-419.902	-185.767	123.902	-1.03821	-550.295	476.919	643.071	-254.718
-14.6721	-21.0752	-288.570	214.494	602.695	363.150	420.974	137.734	-4.32210	238.472	-197.337	-105.453	-118.260	295.209	-97.1919	87.6659	-129.552	-60.2958	15.7370	40.2409	-331.955	-178.399	-350.018	511.735	8.22481	64.3719	332.715	-715.816	184.214	-193.408	39.2657	91.7730	-618.829	-18.4157	-213.641	71.1912	381.978	-123.145	243.249	367.497	-504.681	-325.195	-89.7864	-657.640	200.470	-171.154	-356.655	159.304	-2.81961	251.191
-14.6524	-52.2146	-13.3741	42.6164	-64.8222	-173.684	-23.7696	33.8835	-384.141	-238.034	-382.965	888.185	-388.045	434.939	629.182	567.651	-1.63259	-93.0618	-196.287	-63.9800	-175.078	-57.8052	-105.603	-396.089	43.8545	-130.618	-13.9901	77.8426	512.053	-280.774	259.773	-655.758	-863.341	419.715	-36.3142	-737.871	-148.909	-132.889	-495.455	-482.632	-51.8056	126.813	-207.736	-411.976	598.243	114.495	-3.32196	-209.566	-77.1474	-373.811
-14.6328	172.045	-233.928	455.984	209.385	-197.258	-129.041	14.3177	-50.3545	101.176	-381.021	520.014	-461.786	538.363	-353.316	-102.561	-39.7300	174.749	-4.81810	-69.2809	-60.3726	-186.641	65.2046	-447.298	429.745	417.719	219.687	-117.453	-232.519	265.804	227.607	-126.763	353.466	-60.9298	-59.4473	421.242	-81.5405	-32.9156	40.0992	193.244	-449.994	463.737	146.018	-200.921	-186.296	40.1155	-625.547	-258.233	-425.834	249.818
-14.6131	-419.872	150.512	-115.441	-75.6827	-375.422	171.437	-78.6544	99.6996	-467.896	237.092	-170.254	351.469	-680.539	-137.469	139.228	-152.557	-165.290	-364.148	104.140	-110.282	303.172	550.300	-257.155	243.139	274.597	338.770	233.060	-427.029	237.761	-53.1279	-4.21699	-24.8964	-267.344	-574.620	194.202	-285.186	-356.372	-204.682	-8.05831	22.2494	-10.2516	12.0976	292.248	38.7624	151.271	-188.196	719.202	327.383	-133.119
-14.5934	187.060	95.2921	142.412	-262.011	-196.584	276.357	612.583	339.719	-127.870	-116.287	-418.750	-377.428	392.147	804.936	-459.373	166.096	322.779	-117.903	302.845	218.900	-342.269	-219.899	345.628	142.046	-251.510	575.044	94.1553	-381.745	-414.838	276.646	-177.419	-398.318	606.426	164.945	-158.623	128.725	-206.222	49.6236	435.471	-19.3123	277.107	-177.921	262.154	-105.186	-360.125	-243.893	-256.292	422.368	202.501
-14.5737	-224.880	99.0525	544.807	-84.8883	270.913	-46.1297	251.605	130.451	369.229	-761.071	-273.219	89.4442	-294.481	498.789	212.601	365.395	-287.011	-164.563	80.9765	-112.178	-236.181	-59.2653	75.3398	-21.0326	-5.11395	296.847	-181.548	299.415	-263.891	-425.367	-284.697	418.729	-754.613	-212.922	34.5900	168.180	116.072	125.665	-29.1567	107.956	285.014	158.206	276.648	460.297	-242.270	341.583	-218.701	-353.656	-626.211
-14.5540	277.040	-24.4735	415.664	-143.113	-28.1497	10.9305	281.348	387.804	46.2844	-223.738	-24.7497	391.667	483.019	146.976	223.693	-452.238	368.312	222.393	-677.196	278.129	309.551	-304.151	277.962	-211.992	-313.596	-576.341	-439.349	-362.114	-488.616	-206.732	74.9903	-173.275	-199.594	-123.705	663.437	-174.035	251.584	-100.315	-53.1592	-70.1100	-114.099	276.230	115.741	382.275	-226.898	102.591	109.738	191.204	53.4933
-14.5343	-254.612	-306.193	-378.967	156.729	-66.1633	-83.7386	-11.2382	-303.356	126.646	569.672	70.2200	117.022	-152.408	237.101	-502.589	-84.7824	409.286	428.419	167.036	345.532	565.887	-146.364	380.628	-124.878	282.360	-218.093	498.167	306.172	-128.115	-110.061	305.182	182.280	614.543	-232.801	490.116	-89.4560	-320.388	-578.781	378.421	249.946	-480.717	-196.815	-138.308	-214.842	-46.1866	390.929	94.4401	374.225	-401.558
-14.5147	166.857	-449.471	-621.706	-222.542	59.2897	88.2445	-317.431	409.942	175.586	244.652	211.800	18.6518	-296.128	131.753	-259.437	-286.612	-32.8430	-112.907	306.831	295.528	241.302	412.969	-324.439	-345.934	92.3159	620.257	-153.172	165.303	366.660	-191.881	600.164	598.929	248.124	-461.981	-449.815	140.125	-97.1048	98.7882	-624.169	-233.125	106.304	-58.2119	162.059	-845.892	126.159	-503.343	-202.322	111.706	188.453
-14.4950	-367.899	193.736	-339.055	-54.7669	478.482	-367.008	-91.5363	-226.717	196.866	312.282	164.459	127.453	-640.034	15.2970	292.403	-395.300	323.807	45.4801	-268.113	-66.6673	-529.193	-25.7965	276.972	-78.0026	421.700	-383.059	174.121	742.667	-184.072	-45.8390	-85.1227	-156.874	225.411	142.820	648.772	-477.726	61.6826	102.039	-588.742	160.350	540.620	189.474	-240.446	143.366	-193.029	-211.086	-275.260	532.774	485.138
-14.4753	14.7108	465.119	-276.715	102.321	367.588	-43.0350	199.195	687.242	-95.7065	-416.339	328.570	328.868	201.532	-92.3854	416.166	56.9832	-144.675	121.444	317.632	102.810	542.682	556.540	-125.977	59.6198	479.225	376.811	178.623	1033.33	24.8341	-275.894	504.910	115.622	-78.6545	105.837	-495.026	201.386	-486.983	280.414	-394.952	-152.038	-31.1343	-275.769	364.120	691.608	-133.991	-328.680	-17.9822	79.2040	-349.643
-14.4556	-184.820	-167.267	400.719	60.1620	178.902	206.618	-241.529	-137.078	36.0875	139.379	54.5972	-208.299	-588.199	272.945	-421.644	556.872	368.886	-294.060	6.13771	33.8213	116.046	-20.7223	406.707	414.979	483.690	-124.297	-135.145	103.271	271.040	112.950	-186.778	-70.7920	107.730	298.431	235.923	-155.238	394.521	71.2195	41.1081	-345.196	-32.7459	316.843	-333.397	-30.3087	441.762	-156.520	236.283	-400.266	382.123
-14.4359	-42.2845	463.748	-58.9924	140.985	-135.059	29.2234	417.249	-420.672	335.042	105.685	331.872	-35.3701	372.449	-370.036	-197.510	21.6517	122.098	-467.432	132.921	-0.188449	96.3767	-261.859	798.608	148.750	-277.683	546.993	-27.9263	-88.4163	404.398	-125.329	556.137	-378.499	-515.328	-213.112	172.534	332.173	278.818	130.417	224.599	151.699	-113.326	289.494	-150.550	381.226	-214.035	-186.004	61.6198	78.2932	397.509
-14.4163	-40.6294	-127.145	-359.230	-118.566	-8.43707	106.776	304.811	-19.3282	-42.9864	227.150	-314.708	531.263	32.6732	-6.69729	65.9482	194.140	238.002	-79.6431	286.858	-245.178	-172.471	-28.8354	-123.238	283.535	166.828	-154.617	796.856	-542.721	-556.909	84.5656	208.531	-152.534	-88.7455	-17.9809	318.802	571.266	359.993	-204.164	-268.047	492.249	387.128	-161.368	-38.4381	717.171	-288.668	283.495	-29.0356	58.2535	-179.498
-14.3966	-63.2640	126.579	297.072	363.779	-48.1237	-143.391	71.3976	-215.327	487.897	194.778	-94.3336	-6.93670	113.673	579.888	-65.6116	187.337	158.008	129.773	-68.3897	283.340	40.1220	273.278	245.319	-89.9589	99.9155	440.428	60.1372	546.468	111.510	-468.037	0.0920203	207.255	201.446	-116.384	180.856	875.494	-71.7602	115.688	-217.834	201.280	-377.284	-65.2624	92.3672	-3.89397	-417.533	-134.588	-416.567	-47.3594	235.971
-14.3769	11.4109	-4.92446	-124.681	440.997	-132.467	398.260	29.4940	960.161	-374.924	168.912	-386.660	55.2094	-109.469	278.054	501.872	132.970	512.658	150.032	188.611	129.243	287.082	-168.462	545.353	523.910	254.722	4.86245	-241.242	-378.371	399.079	27.4668	143.123	60.4860	-4.76703	-8.39327	185.152	-74.7996	318.052	-108.118	-106.179	-329.218	230.838	-149.872	-192.398	-290.939	-409.586	-239.380	-63.8968	-408.277	-521.402
-14.3572	-156.306	167.098	-484.812	294.294	164.059	-480.742	194.592	131.430	-191.774	-336.140	565.434	-370.178	109.770	-10.7183	369.257	272.435	75.7809	-228.562	5.99098	-146.866	-158.889	-260.953	-161.521	-346.587	397.454	662.461	-10.9457	-390.633	-29.8890	581.128	228.205	160.830	-231.000	-113.218	82.3679	-116.610	408.031	199.187	558.331	-52.2341	402.412	-113.364	-201.973	-66.2772	-305.623	214.918	-107.328	300.641	-153.647
-14.3375	415.853	-174.044	145.315	314.188	-193.649	275.594	-565.173	225.324	-135.013	-148.866	150.567	12.8215	155.986	247.822	212.411	256.413	-230.496	-9.31571	78.0628	654.942	32.2403	-175.877	-175.472	485.751	207.650	-95.5204	-13.7792	-327.032	320.682	-286.452	-210.356	283.716	70.2529	-61.6915	-212.489	-221.332	488.880	-128.374	413.399	-405.316	-72.0800	251.903	364.471	-354.768	-95.4181	-339.534	130.315	-106.282	-2.59987
-14.3178	-28.6086	38.8751	524.943	274.436	242.781	400.630	169.799	56.3016	48.4121	541.767	156.866	-126.122	175.013	-175.025	-351.545	377.428	41.3824	560.962	141.415	182.135	66.1895	-327.203	525.769	436.754	-159.467	248.262	323.602	651.846	178.975	-60.3627	243.753	-131.074	-129.296	395.953	1030.42	186.759	-202.501	-0.745848	-192.206	265.193	-126.034	162.928	-29.0826	412.656	629.520	66.8166	-166.307	-470.280	395.627
-14.2982	425.937	-426.868	200.727	-67.9991	570.864	-190.388	99.0095	223.372	218.870	-40.1291	375.485	755.268	116.903	-57.1093	-13.6704	280.271	539.398	36.3227	220.905	-268.493	541.840	362.925	112.953	-100.569	425.958	-38.2342	-7.78036	84.1732	-49.0627	-257.607	433.229	-222.602	-278.299	412.845	-253.516	-190.300	-307.851	356.716	270.586	-123.623	126.670	36.5078	27.6656	134.504	-178.295	-306.044	-433.010	33.6729	-305.074
-14.2785	-313.448	-15.8313	-125.010	264.349	-529.907	825.906	178.330	-397.422	29.9843	231.745	-6.77597	14.9141	-79.9599	102.898	153.007	82.6697	-259.573	312.961	-421.678	385.216	-179.778	-790.400	-349.868	83.6623	226.437	207.705	275.904	-172.308	-115.945	-125.880	43.8962	377.998	218.599	-225.429	-50.2846	-494.228	-460.402	186.229	-130.802	-108.834	166.465	-90.4580	-374.438	-79.9063	415.709	100.007	587.477	377.252	-322.551
-14.2588	-407.030	-609.681	-115.160	105.824	469.786	-249.424	-65.9122	507.992	-69.0959	337.465	-175.703	-79.6177	-27.0607	-143.296	75.2329	-273.118	81.6460	501.028	244.035	300.316	450.153	589.329	26.1503	246.312	229.113	497.460	143.087	103.846	322.121	-56.3770	-344.328	350.882	-565.680	189.421	388.222	533.439	347.262	-13.9782	612.306	-392.740	-56.4857	229.109	-43.4215	-185.123	-258.160	127.573	160.109	-225.604	-6.51169
-14.2391	-238.124	46.7123	98.1508	-240.101	202.536	-160.760	-12.9092	24.3718	150.364	41.4181	399.584	243.642	-90.9042	735.838	-489.024	-445.394	100.044	-133.831	-260.273	-11.0700	-288.548	173.473	88.5786	-180.586	-855.355	-512.173	391.257	-33.4033	142.842	-78.8327	281.561	374.487	-117.741	300.398	435.511	61.6414	-160.776	-687.433	316.791	-53.9646	319.987	166.832	254.792	206.365	-23.8147	141.061	233.107	-105.495	-285.333
-14.2194	543.020	111.528	14.3738	-175.858	26.8742	-327.143	181.720	219.959	395.926	-170.931	-167.922	195.953	310.990	-454.021	-547.211	-61.7883	-224.899	350.334	-175.932	56.2350	198.174	101.873	-151.550	173.144	-98.7710	-352.062	51.1318	364.252	-484.811	-51.4251	-17.8194	419.401	-10.2009	-146.045	-283.083	164.628	434.471	409.963	-822.683	-232.861	-207.012	-436.313	205.574	162.957	-79.0817	-102.503	257.489	-635.417	461.202
-14.1997	-420.032	273.550	-121.855	-448.126	-260.554	-425.649	-28.8094	737.901	109.520	378.303	49.6546	861.995	465.500	153.139	32.3354	-162.170	157.929	333.050	-31.7881	-396.047	423.382	530.255	242.066	298.909	-241.013	-156.681	430.584	325.849	-217.820	122.490	404.190	131.629	-150.026	-461.707	-74.1107	-485.518	548.319	287.425	319.476	-403.030	298.959	8.97149	-2.58733	141.060	-292.725	-222.666	-257.560	-61.3530	-474.641
-14.1801	318.757	328.530	-495.919	-729.291	-97.6332	-70.6603	-383.810	-61.1429	362.416	185.548	379.345	45.8931	508.060	393.562	127.837	163.733	534.655	119.743	403.141	297.711	394.894	-179.633	650.424	224.908	133.728	-114.542	146.442	144.955	250.867	112.183	281.288	-447.025	-407.362	366.445	-307.207	-134.119	678.433	-332.310	-33.7036	-304.233	42.5286	156.238	-201.540	104.876	-236.489	623.446	-137.279	-310.010	395.624
-14.1604	47.7321	514.101	-552.346	-69.8096	192.318	370.082	-137.210	-719.232	-214.299	335.147	595.703	-41.0085	320.906	13.1546	355.745	-40.6605	127.741	-34.4133	-199.470	231.525	-255.940	254.475	-75.7236	230.986	-93.3927	-383.048	-222.816	-151.971	387.589	-201.554	-145.943	495.183	-39.4498	272.625	202.992	712.512	-70.6526	-243.453	-120.412	163.407	46.8586	149.943	-50.1868	-141.991	706.258	-15.2886	-278.684	137.986	481.752
-14.1407	119.207	169.789	593.364	-68.9469	348.207	-174.943	-43.3273	296.892	323.629	-232.204	165.846	273.419	165.580	-25.3694	-205.083	-61.5956	-234.904	-73.9083	-232.214	110.104	199.745	-260.959	90.4511	380.618	-253.233	327.813	319.484	-319.571	-49.9952	418.159	280.019	183.358	-257.690	-212.513	-136.420	131.527	665.508	144.805	-580.980	280.590	-67.6096	-43.7303	-631.308	605.659	-97.8630	-83.0860	-262.064	-11.1637	40.7696
-14.1210	-54.5203	-201.475	249.409	73.0969	161.007	120.119	409.623	-310.302	72.7575	22.7514	150.668	-258.591	176.690	206.241	-4.25660	-219.632	494.344	271.516	-184.354	-406.469	423.481	530.063	465.450	326.620	76.6717	737.859	24.3079	-324.826	223.989	87.8382	291.329	425.601	-32.6399	-126.556	-5.34588	-7.84283	494.903	-230.926	-413.008	46.9255	-343.354	83.5381	-539.581	-92.7783	370.450	-316.979	-4.98828	221.238	117.499
-14.1013	183.122	417.397	463.977	158.973	-354.824	5.04452	455.614	-303.482	-10.7355	-214.317	193.738	327.051	-283.999	663.894	358.144	44.7276	45.0865	-387.382	433.484	399.258	568.247	49.2575	-81.0516	-69.5312	65.2234	298.998	148.460	331.037	438.940	51.4691	89.9408	-596.165	-423.303	-241.064	-355.150	208.175	-13.0556	32.9693	-147.618	101.789	124.923	-424.539	54.6461	56.0490	-248.481	211.449	798.175	470.978	-459.278
-14.0817	418.905	220.268	-403.933	-253.752	368.896	324.265	336.463	-306.568	54.7279	227.414	-419.365	82.2517	543.800	176.246	-428.961	342.506	329.933	201.827	-271.307	87.2869	249.999	6.85248	17.3141	18.4995	568.196	-115.818	264.557	-66.3978	111.220	122.959	189.755	-230.156	45.7666	254.541	29.0843	150.307	-391.803	158.412	-89.6136	177.127	365.604	51.8325	180.026	-380.740	-256.086	410.938	-115.474	-460.445	-395.601
-14.0620	40.0528	-47.3564	-331.649	481.576	306.520	-165.648	11.8545	-310.415	391.064	-72.1268	312.611	130.593	107.914	93.3515	32.2082	247.829	406.033	-210.415	120.162	592.142	-138.823	93.8528	309.297	16.3415	-114.317	453.764	160.950	-14.0129	-8.45086	-201.753	368.820	593.586	-63.0248	-327.987	263.329	-619.854	-381.293	-131.465	-342.879	210.483	252.891	150.553	383.059	-121.783	-267.943	-467.480	178.793	-434.298	356.171
-14.0423	-264.877	5.59897	-14.5679	-205.255	342.072	552.057	536.991	385.030	50.1676	241.007	118.364	212.777	317.448	162.145	-99.0362	-189.153	795.181	-104.643	303.768	-63.9871	-382.453	-246.198	151.155	-172.729	-411.340	655.045	178.992	8.75533	393.045	-17.2473	-68.2068	-150.880	566.894	308.170	173.843	71.4390	-248.804	257.181	-17.7278	-68.8576	-410.896	236.277	-323.407	-572.482	536.740	141.119	-626.913	152.439	112.831
-14.0226	-357.498	-419.353	299.956	493.295	-382.153	-43.9891	558.749	492.860	-73.2364	231.204	165.615	243.869	-147.291	136.965	19.7365	-197.294	210.637	611.351	248.352	102.266	-224.967	50.3184	148.094	397.061	95.4346	187.505	434.991	866.273	-185.737	-123.853	-567.227	-481.200	-324.021	-89.8546	-264.344	417.623	-538.552	166.293	561.873	94.8153	-61.5699	-345.479	-328.397	-361.927	-289.817	-334.916	-165.281	-119.467	354.482
-14.0029	-359.467	-20.8244	-28.7258	511.228	52.9599	55.7850	-410.150	171.058	84.1348	-471.889	-41.0642	-401.878	337.227	647.701	-255.226	78.5253	315.700	-144.857	264.959	617.640	646.628	227.741	237.021	218.289	372.141	209.431	177.236	12.8198	300.434	553.277	238.089	-36.6604	-406.746	404.118	75.8806	670.998	513.651	-18.8440	-187.531	-546.828	-278.532	331.350	-269.739	422.887	-356.339	118.939	397.274	385.657	421.682
-13.9832	-131.689	142.602	-62.4035	366.665	-146.705	441.411	-160.607	598.862	382.879	-18.2417	-14.6867	-299.035	200.200	-0.353684	388.374	427.499	94.3475	36.4111	161.853	141.123	436.475	314.436	-170.881	371.066	-211.872	156.522	337.935	352.077	256.447	-406.478	-37.1131	288.641	118.891	708.791	86.5865	359.815	78.4699	180.399	-17.0023	242.305	384.002	186.559	-49.0719	72.7314	-291.072	-149.893	-63.9014	127.639	-438.616
-13.9636	17.5619	118.846	-238.662	358.857	-202.073	166.003	-226.643	-114.788	-149.742	316.205	671.546	-301.943	-199.201	60.0704	90.6388	508.428	486.578	333.903	-545.441	122.545	-373.540	434.609	224.343	-274.527	-160.230	571.737	412.164	106.337	345.574	382.209	447.997	457.590	-80.4661	235.335	147.556	351.514	78.4330	-598.886	381.602	-283.485	278.700	-322.811	119.940	-388.451	-74.2709	88.1268	-115.988	310.573	520.698
-13.9439	812.886	-113.772	-773.059	-522.121	-499.884	317.346	-123.160	336.339	127.712	-318.647	-346.577	947.587	-162.562	675.752	-538.202	355.067	605.728	341.009	-125.051	-122.938	121.120	160.874	323.208	-181.606	-140.010	-324.438	-40.3864	296.918	-107.331	165.506	113.798	417.895	-106.789	460.687	277.465	378.636	103.195	-846.034	661.823	180.339	51.8672	-462.014	14.4107	297.983	524.887	-228.628	-136.626	-322.448	-196.974
-13.9242	648.226	14.7508	-117.860	165.642	193.992	-287.012	-159.104	212.342	111.009	224.621	185.519	567.052	161.143	328.849	25.6159	345.393	-126.011	319.137	-23.2763	521.310	346.820	-435.836	-3.29622	41.9495	-63.4274	143.403	-46.9926	-160.778	262.997	251.590	194.544	168.458	371.669	-201.849	370.825	491.701	-229.295	-78.1340	207.520	-208.913	-337.960	-13.2982	285.107	122.496	-89.0387	388.211	265.579	-421.097	-44.8942
-13.9045	-372.618	-97.1695	125.517	181.393	326.243	-328.926	71.7024	-180.629	-47.6271	580.594	476.409	251.420	-582.449	434.862	267.542	-27.4237	-402.070	144.407	399.263	264.305	441.288	570.318	108.062	-68.5765	427.484	310.005	204.289	733.109	43.7574	-115.201	793.335	27.4487	110.859	-19.3331	376.787	625.147	235.528	-281.447	210.369	95.7346	96.4421	248.967	-146.485	-260.314	518.591	22.1482	27.9231	337.963	-153.338
-13.8848	-36.8469	-421.876	29.6503	441.513	114.921	227.090	88.7469	32.8208	464.873	-92.3148	642.106	227.810	221.134	153.100	484.062	750.044	207.838	664.888	627.668	418.275	528.545	337.583	-149.555	484.284	66.3001	352.506	32.4330	-439.444	-102.112	135.021	-142.022	-146.977	223.713	123.850	463.079	168.671	213.637	382.612	393.800	-113.242	-432.383	290.504	347.815	-155.541	-537.690	-206.610	157.027	343.393	312.280
-13.8651	133.608	-108.462	207.190	-238.621	441.628	543.450	-17.1450	312.686	599.171	-123.914	16.3319	930.050	444.784	-281.922	414.453	-112.917	-587.417	407.854	558.529	109.288	-122.487	241.079	289.281	307.978	-41.2005	252.944	-131.501	304.046	54.0358	312.751	9.63286	222.586	643.549	462.487	-127.093	-93.3583	-240.530	142.430	18.9021	109.420	18.0831	-213.679	-78.9583	190.565	274.901	-57.3959	472.904	44.9774	211.127
-13.8455	382.424	435.291	-183.171	19.0881	15.9293	-307.543	95.3444	125.012	367.792	419.647	477.568	228.108	743.297	427.736	71.2678	33.2913	403.319	-234.965	-167.408	385.490	187.999	-137.763	-175.035	881.247	-325.157	206.386	144.623	-146.173	-360.451	130.817	-54.8553	-115.636	-113.863	-466.028	113.220	89.3591	168.631	166.000	219.900	-5.60233	-794.556	-372.812	-299.269	-164.965	-355.260	-622.396	302.649	130.428	-170.719
-13.8258	224.823	180.179	-309.141	-1056.01	-109.080	674.787	632.905	-206.508	-74.8212	-301.651	220.100	51.1683	-79.0231	309.761	281.348	398.203	475.043	54.7366	-45.7887	163.584	223.627	329.869	227.391	363.284	-405.252	99.9918	145.752	-478.253	505.576	597.447	229.663	195.669	-168.319	520.627	102.362	117.462	10.9487	327.777	22.4135	-332.591	-499.146	-123.487	-216.486	-2.43484	337.623	-196.698	402.982	16.1562	-250.186
-13.8061	-61.4982	226.358	-93.1631	680.751	187.435	342.961	193.460	36.9765	291.795	197.509	141.104	566.394	-305.828	-723.666	349.506	449.100	181.622	-87.8415	175.779	392.118	309.197	-95.2134	1210.50	434.521	361.258	309.434	285.115	113.448	244.443	284.668	-364.248	736.804	-171.804	58.3912	164.306	-314.799	121.666	35.5729	303.635	273.026	583.603	-97.3292	201.480	233.558	241.992	38.0805	64.9852	224.031	-438.006
-13.7864	-723.006	-474.808	538.016	-333.658	121.992	626.987	107.651	-74.7517	1066.96	189.088	-239.813	360.363	550.352	66.2427	570.662	359.455	51.2608	518.952	-215.595	7.59276	42.5885	-375.950	-139.857	126.521	82.3916	382.720	282.812	720.867	-483.578	335.563	401.221	260.899	-250.290	272.984	46.7664	239.962	-279.692	270.223	-166.013	316.523	-156.622	-120.782	-42.7857	-367.453	-486.823	112.635	-329.617	100.125	-115.858
-13.7667	-235.266	54.4818	35.3839	235.794	-547.965	266.176	259.239	832.685	586.814	1037.21	691.722	486.722	422.656	-47.8996	342.641	88.2562	254.159	216.198	-110.531	582.259	102.146	286.836	207.401	104.615	-198.824	355.796	-636.133	353.249	121.422	218.152	-199.613	695.902	-76.2176	569.450	38.1558	162.498	-405.834	156.580	173.427	-271.180	-224.339	61.2106	394.078	431.572	376.325	-290.133	-364.116	266.682	49.6852
-13.7471	-728.223	-318.989	-83.2433	290.717	-222.068	-16.3063	-481.443	27.7763	440.031	131.899	-234.860	45.6228	-53.0269	788.930	-204.501	244.924	-143.888	522.915	50.9508	-246.967	167.491	356.752	404.239	857.441	622.832	94.3669	-88.0486	289.949	-117.777	509.810	90.3121	676.717	-510.217	280.121	555.583	21.3492	338.913	147.881	51.8065	297.710	-95.7475	315.141	107.243	-155.140	381.368	-753.639	117.705	-198.005	-454.614
-13.7274	568.267	483.019	119.942	91.5865	552.549	62.9072	244.878	-187.376	-525.025	-51.8533	170.398	297.883	107.298	476.493	-366.313	-223.949	-235.140	-244.553	476.445	16.7584	288.454	-196.787	622.335	305.367	-214.738	156.684	88.1625	27.3728	521.103	689.658	-540.918	267.417	-83.5581	34.0689	-386.326	165.848	-449.187	-896.799	-27.6853	172.113	-814.698	-50.8667	400.942	-442.623	294.555	-156.464	-313.760	184.870	-347.002
-13.7077	279.007	-379.053	-24.0066	544.195	-29.0192	-533.283	606.312	-398.661	144.230	-120.519	228.860	-38.7269	208.513	367.782	347.234	40.0210	441.341	212.609	-91.6807	411.656	328.511	-132.005	256.632	93.2414	362.865	613.602	153.413	445.608	18.8953	-28.1156	192.722	76.2594	-26.5317	62.6119	149.158	-60.4913	-79.6388	174.819	129.654	154.110	-7.48866	93.4718	-273.782	-289.109	368.274	-256.321	414.269	-89.5807	-43.5437
-13.6880	267.085	-100.884	-473.019	93.9958	76.3635	558.649	441.365	401.694	209.294	-313.304	238.397	181.969	444.862	536.499	194.983	409.995	217.834	336.579	26.8784	-75.7325	893.989	538.149	-197.183	99.5441	10.8702	507.958	627.792	-102.422	81.0866	24.0725	-240.241	275.998	-385.493	-151.271	-106.025	-98.3501	-138.692	-130.927	-284.655	126.734	-445.255	295.938	413.999	-473.692	137.172	-85.6579	-228.232	-46.9739	-594.627
-13.6683	-197.580	-268.597	428.576	196.189	379.892	-107.397	-8.69317	391.603	519.690	96.5141	569.357	26.0879	252.804	54.8433	-97.6072	169.391	121.630	143.274	186.398	135.097	168.841	416.581	-43.5987	169.467	205.001	251.071	167.102	373.985	339.367	2.32611	136.409	275.309	-157.739	620.435	642.623	-54.6728	-284.440	-337.129	193.709	-338.358	134.490	200.409	-36.9294	-840.912	-224.268	-3.78656	108.738	-684.857	-451.727
-13.6486	21.1488	47.6273	-144.833	312.142	12.9637	139.838	-81.7370	94.0055	-6.33388	268.859	781.236	82.7729	423.690	306.990	245.500	-401.535	70.8053	459.912	-351.574	-39.3988	-273.264	296.600	288.238	177.839	297.851	-83.1480	-89.1791	-131.843	-188.470	469.038	-278.552	10.5074	-4.51101	-209.451	-97.4786	218.551	54.7571	288.049	-104.875	-436.400	-86.2437	-143.934	-259.796	-367.604	85.6419	-180.670	196.569	28.3981	-306.712
-13.6290	337.875	-93.2975	-550.823	246.591	605.057	397.089	459.622	369.850	-11.2691	-275.235	38.4864	186.056	23.1536	449.560	633.493	486.743	-417.734	-650.507	-98.1182	471.136	-101.675	479.360	-284.054	72.9107	417.164	58.3427	-46.2918	-704.281	245.679	-145.153	437.781	74.2527	166.817	67.1311	25.2224	-4.79377	527.233	-258.426	-62.7055	-94.7591	-325.530	-44.9920	-332.948	208.893	40.4990	50.5713	-7.39610	280.634	-115.733
-13.6093	-369.342	101.993	501.111	237.034	384.826	207.421	189.808	797.758	114.823	280.754	-322.735	589.265	171.684	-510.302	119.801	462.515	540.998	109.535	130.650	347.403	223.323	436.521	299.932	346.958	-279.008	265.853	595.516	608.534	93.7224	-120.430	-372.788	271.004	694.906	-291.643	511.581	725.021	549.734	72.5910	-171.686	516.879	-175.338	-72.5274	-340.555	123.633	-185.914	-238.183	-557.833	-141.004	-172.730
-13.5896	83.8085	471.585	65.0290	27.4808	504.628	576.374	-12.1379	-303.501	389.638	698.546	-77.6668	-112.572	260.790	-145.703	-344.315	422.861	321.545	-94.5907	682.563	794.072	376.006	10.6175	440.965	250.009	82.0310	871.974	-258.915	535.674	-420.569	213.555	624.966	158.256	241.319	65.0773	652.004	447.543	253.529	20.8711	-480.393	127.354	567.403	-212.149	303.678	0.518060	-288.841	-759.269	-248.444	-287.593	223.463
-13.5699	547.026	71.7853	-376.282	102.459	-0.674492	-73.7592	-150.762	342.922	541.696	500.590	414.622	777.531	-71.1472	339.098	927.141	562.013	221.916	167.586	-30.0621	229.687	-284.256	488.475	-213.325	449.121	7.38024	-300.310	563.645	530.274	22.9922	211.644	-43.5416	-234.534	-28.4325	507.301	-121.474	-266.144	-77.9727	-575.269	523.318	-215.200	-60.5337	-232.391	345.272	269.345	-165.036	-336.873	133.850	54.8098	24.3662
-13.5502	-146.713	361.279	499.740	84.5574	106.655	121.980	613.700	213.955	153.970	49.8940	666.159	78.4047	797.245	1057.02	280.290	-65.5133	485.169	217.046	402.001	114.669	121.302	-390.134	-229.535	-286.754	308.382	157.932	919.653	525.100	207.011	-128.185	54.4921	253.193	385.538	600.225	306.552	90.2189	156.793	389.575	331.236	80.2778	163.092	-30.4881	107.307	-428.467	-356.581	-604.086	589.406	-13.2132	77.9332
-13.5305	41.0620	-155.377	442.745	-292.046	362.578	282.493	-139.422	296.041	243.455	275.020	436.191	-664.358	336.041	-172.296	147.357	479.566	125.106	311.575	432.190	220.006	574.509	-65.2524	190.183	620.010	102.291	246.695	391.948	-45.8776	264.126	213.700	14.2477	984.627	-272.137	81.2368	548.074	200.662	216.007	254.751	276.920	50.9177	221.040	-167.067	-96.1301	-314.510	-393.214	315.427	114.462	30.7845	240.027
-13.5109	-88.2422	-183.489	-468.477	483.369	-59.5612	448.140	610.747	532.218	-320.242	314.054	197.293	491.862	87.0290	-101.534	141.084	200.186	365.761	187.449	452.478	254.463	92.8293	141.146	510.415	-200.040	77.7563	-218.941	-349.152	644.157	687.481	-164.407	-34.0561	63.1180	229.592	-44.8733	-154.456	550.417	121.152	7.36982	233.919	375.274	-120.698	17.2200	-771.033	-69.7386	-161.187	87.5116	-35.9148	-148.301	269.037
-13.4912	273.983	-437.302	419.489	-96.7537	303.524	177.665	448.601	118.756	239.815	-364.899	70.3080	-324.309	675.910	65.0742	207.279	39.3993	440.421	-48.5718	249.052	-138.847	251.198	-51.4519	-260.951	31.5562	61.0607	1074.43	-295.243	252.788	396.651	288.776	-360.406	181.390	449.651	-156.695	31.2998	-153.896	-31.7855	486.904	25.6757	172.059	38.8086	6.81021	382.603	423.223	8.12241	-80.9067	112.459	235.889	345.996
-13.4715	-585.480	191.586	57.5854	235.048	-78.0402	-4.71896	189.849	912.589	416.719	291.149	22.9558	-111.331	55.2470	681.458	-459.454	155.215	-250.222	958.826	336.807	320.260	1095.04	560.207	-121.589	60.1728	603.508	88.5097	422.271	195.842	261.211	229.980	39.9335	69.3592	630.986	759.903	616.488	-272.626	-2.88234	-111.880	185.709	-125.427	-410.522	-314.554	464.896	-741.346	276.027	-280.413	-77.2389	-477.418	-56.7280
-13.4518	-569.800	249.478	285.554	234.029	-295.355	136.590	518.268	-64.3443	5.18350	574.963	445.343	372.097	274.388	265.286	662.102	175.576	398.797	190.487	432.591	-25.7344	-518.541	91.7366	185.207	299.563	561.651	-175.469	167.630	-140.709	-163.346	499.170	350.973	-512.576	549.313	216.857	-539.202	6.94266	342.501	-55.4939	-233.489	-228.198	57.2988	640.996	477.080	366.676	-27.9204	495.668	-10.4021	177.475	-71.0258
-13.4321	33.0427	335.344	424.386	-258.453	20.5987	44.1860	155.306	-239.744	381.383	418.772	266.554	569.786	230.720	22.9092	294.002	-341.172	132.049	323.944	17.6683	253.493	458.347	-39.3141	-38.9905	292.352	207.697	353.297	419.494	362.283	420.222	577.204	-263.223	78.8015	-241.853	163.635	-275.265	34.8946	130.060	-515.358	-10.6520	117.205	125.318	-109.757	-547.395	8.91971	-174.762	-408.260	-508.052	418.990	-319.265
-13.4125	-108.619	304.477	402.426	-63.0255	380.571	-282.062	68.9696	-180.938	223.119	196.194	323.045	179.332	52.3037	-37.3290	-3.73059	215.505	541.075	107.495	307.756	712.340	373.528	217.847	253.447	-281.156	295.534	225.070	0.524376	454.340	81.3589	-10.3055	402.413	629.307	321.438	17.0188	-264.944	-71.0463	102.897	5.92677	-90.7247	-489.556	-991.395	548.409	-26.5861	-142.672	-393.920	-472.283	446.103	42.2004	-548.355
-13.3928	16.0278	-66.8087	234.587	92.9784	-64.3719	-313.899	350.987	-602.183	193.518	-341.618	644.745	333.697	90.2694	689.105	156.728	598.526	-179.365	402.480	-308.590	189.609	284.678	365.420	705.853	645.169	293.752	254.787	334.971	258.945	-34.9899	920.366	743.972	296.324	32.1508	25.3942	159.893	-57.3038	108.462	37.5160	-199.097	-73.3331	-871.466	-61.9918	130.414	-81.4656	764.294	-535.324	40.1031	75.9310	65.9307
-13.3731	418.734	256.473	51.8593	190.357	254.199	7.11618	354.741	-495.243	-132.017	174.040	222.367	114.767	627.846	-32.4658	1011.16	768.352	-67.0211	150.067	397.059	328.528	43.2643	352.898	579.189	-197.703	79.1809	156.350	347.283	542.305	-36.6921	276.565	-163.478	289.303	158.345	166.887	895.572	282.893	69.4995	-268.935	-217.694	398.935	-375.573	126.755	261.784	-53.7482	-339.544	-315.881	213.303	346.389	-1110.42
-13.3534	379.985	-146.848	-444.190	35.8728	298.189	420.057	79.2850	497.723	297.027	393.938	534.449	268.206	188.748	135.551	170.702	101.941	628.096	860.363	236.581	552.249	260.744	36.4899	-368.122	-11.7620	389.005	54.3737	-316.183	430.540	743.079	69.7349	-390.146	-92.0198	587.207	-151.042	106.551	-483.842	2.20249	-330.961	486.816	-374.854	674.896	-620.105	112.553	-74.2799	207.240	-67.5569	102.135	89.8214	-76.6451
-13.3337	275.695	175.067	-349.916	-734.217	353.116	8.80920	204.428	510.085	417.128	13.6933	343.256	279.233	377.614	-90.7764	470.237	176.200	618.041	139.380	615.727	608.254	401.309	438.459	431.641	257.417	373.478	106.962	47.2531	312.388	69.9690	368.341	194.456	252.738	170.991	-1.98179	227.969	-230.229	-271.522	78.3558	-497.904	302.532	-726.479	-223.387	576.885	-125.443	615.438	289.340	-89.7234	-255.650	-204.746
-13.3140	624.701	88.1203	363.534	161.843	357.193	69.3442	881.612	345.563	277.184	448.116	516.357	657.713	278.740	365.855	231.773	-126.468	-295.606	164.154	463.392	62.8253	-54.3028	627.153	263.060	549.791	-208.110	605.267	33.2270	323.538	297.941	383.201	-90.4123	338.066	-394.721	357.651	128.044	-47.2578	-674.601	207.058	-306.026	-192.361	-313.051	500.864	198.198	-305.327	-811.322	-69.3195	-168.615	-137.216	261.565
-13.2944	183.230	67.6555	766.503	599.895	188.043	710.088	198.324	438.709	538.548	786.555	698.413	121.753	518.722	429.385	696.578	548.683	371.065	111.021	5.97567	-266.496	345.104	53.2186	456.873	-331.710	83.6642	233.574	48.7045	847.515	181.890	-29.0872	63.7060	126.102	140.144	388.827	-186.543	-209.774	-740.827	53.3589	-13.6217	-158.762	-201.679	-276.315	277.548	119.035	-182.358	-828.284	133.328	-589.274	207.436
-13.2747	-344.521	-59.8491	503.624	106.146	556.466	323.583	337.971	278.901	320.294	185.455	159.115	238.104	114.157	389.335	315.837	552.040	319.776	341.177	309.659	201.766	76.4384	78.3569	85.5155	386.212	240.594	450.175	195.101	0.608768	-44.6247	260.403	407.896	210.112	-30.5526	189.080	390.565	7.98112	-352.951	-308.092	225.744	162.944	-314.786	36.4009	131.992	-491.375	-454.167	371.707	-460.097	336.672	80.2515
-13.2550	-660.294	63.4117	63.0300	162.867	150.194	-48.8178	48.8221	163.416	408.096	534.400	281.090	-146.569	177.390	-32.5827	-179.743	259.084	554.346	425.535	314.716	166.503	-24.3427	-20.0803	-44.8727	1093.62	346.544	-400.662	-101.234	-150.712	509.830	-133.808	81.5315	-98.7060	133.265	483.415	68.3125	345.786	561.032	-502.555	-56.5773	-227.639	247.004	365.939	-305.237	-487.243	166.891	-165.442	202.755	368.995	318.008
-13.2353	208.766	63.4076	147.025	-58.6688	297.666	-38.8634	404.900	110.045	64.0041	255.774	542.178	-119.271	306.228	193.890	132.406	-31.6240	215.516	260.380	-8.94629	71.6391	128.250	129.096	615.377	163.235	-75.5403	28.3116	-490.487	410.489	866.099	-115.936	256.556	287.296	-467.612	88.6280	-142.788	111.044	-375.689	288.173	-165.466	-411.934	-423.879	-91.1565	-224.219	-49.0639	-567.172	-90.9836	-104.387	88.0330	-119.036
-13.2156	481.117	578.037	50.3985	-446.603	345.770	670.552	682.344	178.459	-175.528	-117.111	350.116	331.191	552.997	396.652	473.020	333.380	340.938	30.3303	284.655	-6.54514	228.162	224.026	341.356	22.9159	0.818090	200.037	440.912	387.367	-274.728	799.724	234.140	299.501	9.94003	-106.104	727.731	-648.455	363.843	-133.416	771.862	-328.155	-221.303	-317.497	41.3654	54.6706	-811.594	-144.252	583.726	-524.769	-996.279
-13.1959	374.078	260.382	-206.407	-267.380	361.409	933.852	343.354	-7.08090	281.308	430.788	673.619	67.1124	279.528	-275.326	171.739	778.288	296.455	366.127	994.531	-183.068	109.415	569.949	354.645	710.514	385.440	389.541	242.733	438.363	265.719	510.624	-100.833	304.901	291.154	-465.841	-262.571	361.859	-193.954	-98.1994	-52.4521	37.1511	-655.056	292.383	81.4717	92.1130	302.805	-227.126	-520.490	-71.8779	130.987
-13.1763	202.429	540.191	-161.531	142.865	-362.799	-162.161	521.255	10.2158	549.990	371.884	185.333	409.521	382.977	308.991	604.996	756.581	764.756	-68.3256	596.031	248.082	-39.0012	169.671	-373.163	251.701	98.2485	211.780	836.375	365.979	616.528	-117.709	-365.721	-273.248	504.180	119.592	185.504	-109.289	-97.5959	214.368	-227.700	195.431	-411.980	-104.250	-204.981	162.882	214.770	222.851	576.140	-658.978	582.291
-13.1566	221.280	104.829	-304.710	484.281	171.149	146.324	536.876	656.672	-257.139	966.801	56.9655	-362.334	634.642	661.545	90.6851	142.046	652.533	392.248	320.233	7.94933	-163.843	742.818	235.232	30.8576	159.860	420.172	-95.4286	308.261	363.361	94.0643	-104.218	454.734	-149.733	-347.115	122.217	-86.3985	-72.6018	-548.171	4.87243	-255.264	-47.5622	-138.799	62.0855	-369.106	155.398	-452.286	114.292	-251.541	-346.043
-13.1369	61.7776	571.321	453.001	397.811	-112.415	72.4761	220.236	273.549	110.973	528.885	180.327	148.059	-87.7453	644.309	214.260	107.012	563.114	676.074	328.184	51.1036	140.997	460.757	88.2980	-123.614	194.890	-79.8100	297.591	-74.5127	199.084	272.781	437.377	-8.00430	-403.690	150.007	-299.549	-231.799	-195.646	33.6877	350.016	301.795	115.834	-220.493	-511.566	-6.17526	-595.804	367.928	-221.185	694.282	35.6589
-13.1172	-279.309	6.58521	225.716	-106.976	91.8173	-144.835	-187.758	879.086	37.4055	-75.0885	239.358	409.165	-169.678	-160.352	555.209	509.527	303.883	476.353	421.152	545.390	488.644	-4.64451	-205.916	53.3816	492.993	489.294	269.095	337.132	590.990	-160.933	315.834	70.5598	473.469	170.446	407.122	-344.414	-174.379	-618.152	207.705	260.834	276.858	50.2865	63.8588	-62.1132	-431.281	309.747	-215.033	-210.318	658.324
-13.0975	589.986	140.821	524.743	82.2235	11.4802	22.0390	558.503	58.4338	-181.496	168.688	531.911	903.575	551.359	-72.1562	739.114	104.483	791.403	905.532	382.739	206.919	-75.8428	-228.592	350.321	-75.1087	235.126	19.1025	511.297	485.386	133.053	-155.186	371.221	493.756	-632.308	-264.215	-148.404	266.844	-257.586	-76.4932	-337.977	-181.517	-207.567	173.928	-255.475	-498.883	-306.415	556.637	165.032	-300.790	-64.2349
-13.0779	6.32123	466.036	698.627	929.218	-234.341	-62.9431	-238.425	440.218	379.783	865.392	523.118	389.110	308.852	1086.52	94.6779	247.674	-225.979	125.310	-31.9260	238.431	326.659	-31.8589	571.320	370.332	-324.678	-77.9391	398.507	-304.952	171.023	388.447	-214.070	-291.621	163.558	369.529	814.961	-11.5608	395.518	-426.194	316.778	-183.787	327.198	477.371	-820.440	-127.985	191.633	230.415	-21.7170	237.211	-149.371
-13.0582	0.986702	-230.914	46.8600	73.2360	239.396	-33.6755	784.423	2.05332	456.169	508.099	560.647	364.068	727.020	323.595	489.165	126.622	384.484	180.980	203.312	126.026	131.153	322.464	355.725	-76.7476	506.046	383.995	246.628	291.382	-24.6639	257.253	454.090	-178.568	36.9437	525.738	728.439	178.324	-431.655	-164.054	1020.38	-58.0487	-347.249	314.446	-230.516	60.4517	-137.556	-190.373	-18.3033	247.918	-644.272
-13.0385	-244.516	91.0989	169.379	-139.318	306.129	-129.485	508.374	291.117	371.995	-306.843	129.428	446.706	306.769	-141.831	336.438	364.207	698.204	512.794	378.650	175.110	174.508	484.775	393.608	-134.948	-265.352	339.662	-176.528	349.380	300.916	92.6082	-225.335	419.897	271.391	-311.324	448.987	-214.892	-334.961	-343.027	-153.074	575.839	-40.9143	225.168	321.836	-38.6290	-356.725	174.676	348.783	-100.846	266.405
-13.0188	-107.123	62.2931	477.329	76.1250	61.7188	-30.3668	380.036	441.029	464.305	280.497	-6.03645	297.118	474.773	349.869	-246.611	565.595	185.484	7.49892	709.638	-137.489	363.130	122.236	62.8660	370.519	54.5811	421.936	-175.027	59.1867	-14.7454	-28.0183	-307.393	250.321	167.286	-358.675	-334.143	638.728	-168.917	271.839	458.236	19.5142	-525.911	-230.741	-67.2312	-461.670	700.715	110.720	-221.005	-55.6368	124.115
-12.9991	14.9660	30.1055	-368.571	61.6604	194.116	784.854	571.623	224.389	56.8296	345.415	-203.700	638.179	492.317	572.640	390.487	367.240	820.452	1301.20	331.544	940.768	600.002	216.680	-179.664	-11.7610	198.357	-134.764	127.892	942.491	150.922	271.974	80.2444	321.060	-19.3675	467.123	-338.123	378.848	-240.805	112.598	-230.603	93.5006	-184.776	370.225	28.8166	170.433	116.468	-269.412	-127.736	-246.032	-369.552
-12.9794	213.728	40.3772	143.979	594.215	235.836	613.218	314.487	192.108	420.729	-169.109	260.054	477.817	161.490	-266.943	654.322	414.376	402.368	46.1455	111.142	-106.478	-1.22094	-21.1101	157.725	71.0885	-71.2987	211.290	352.041	130.360	507.615	99.7369	-113.385	800.491	391.978	-281.284	746.171	-191.827	-0.748675	311.874	412.359	-181.741	-193.951	190.749	-317.137	-622.354	-463.434	-215.567	-195.509	-197.339	-444.850
-12.9598	237.227	-40.5723	-262.662	-26.6351	28.4583	276.626	622.679	81.3996	442.287	303.232	681.069	50.5027	408.175	259.559	730.010	178.575	757.729	-6.82381	383.964	589.522	-38.2049	362.204	513.681	579.277	743.742	592.508	-242.019	249.740	326.598	368.006	242.720	166.934	-106.343	34.3300	-63.1122	-419.137	-352.586	-394.821	173.049	-440.301	11.2032	4.85694	-52.1581	381.172	-111.056	-610.180	308.191	359.417	-42.9808
-12.9401	124.799	291.604	-79.5671	704.318	39.3079	189.523	411.877	950.627	872.586	741.977	301.894	344.838	766.844	46.5642	398.849	177.084	626.170	150.386	21.1963	789.334	85.3516	-387.617	-203.003	944.885	-220.514	-124.136	155.295	376.891	491.201	478.755	560.884	312.665	443.456	303.222	46.7097	-287.447	-322.037	-569.319	-249.521	-552.073	-365.431	-30.0831	174.335	-417.851	-44.4049	48.8582	294.965	-39.1031	-342.729
-12.9204	204.291	-132.068	-79.5046	-105.261	787.990	460.804	247.750	-0.0772468	123.088	805.586	735.268	169.174	-73.4831	208.985	399.982	-74.4596	-222.218	814.624	419.046	824.332	222.064	324.438	657.658	-21.5650	670.373	681.424	377.211	110.252	336.819	79.2784	-249.257	113.785	-312.305	-46.7467	-341.680	359.638	-322.049	731.993	-114.020	442.503	568.498	327.366	-306.659	55.8698	357.243	104.943	469.017	901.687	721.472
-12.9007	-321.120	116.328	-76.7968	440.501	105.777	483.957	-90.8387	1.04251	-67.5901	162.861	756.542	-75.5253	175.311	540.263	430.248	520.062	377.784	396.411	580.096	513.812	231.679	-30.3541	396.027	250.053	525.691	-134.491	135.399	555.711	-267.910	-123.841	-95.4775	63.7339	285.061	13.0491	305.999	31.6154	189.076	-114.253	23.9780	-829.712	-445.314	-230.601	183.236	-268.373	-66.3357	272.574	138.177	153.924	42.6095
-12.8810	41.6084	-171.427	509.870	-325.733	143.418	65.2386	573.905	382.769	184.152	433.722	465.005	319.811	-235.939	646.749	343.059	609.415	469.140	590.929	856.462	315.381	5.76027	563.225	329.792	593.723	457.426	150.525	123.365	108.496	451.170	-19.8189	-11.6749	184.211	-413.300	-39.0830	-141.494	49.3777	95.2613	-38.9432	83.3560	171.017	-354.363	-126.631	-424.984	229.097	240.903	93.2517	230.567	393.911	-107.130
-12.8613	332.464	235.241	-196.711	-25.2251	119.770	293.912	-190.503	359.428	458.875	476.063	492.932	815.957	719.910	168.552	844.071	545.270	269.048	813.725	330.332	441.797	653.273	677.846	74.9163	718.540	176.603	449.956	526.312	720.207	624.865	457.572	829.545	692.161	54.1415	22.3692	119.611	198.145	-249.380	-104.823	-112.232	-320.358	-502.511	-498.985	255.587	659.926	45.5804	-540.574	101.233	-62.9854	-180.106
-12.8417	302.354	47.4675	320.945	-135.426	68.5011	153.120	523.661	348.130	80.8282	86.0564	-10.3383	460.262	428.224	285.546	-31.1426	140.327	272.830	564.649	341.682	207.803	1.83007	826.605	-89.1919	-128.478	-221.407	200.794	-19.4934	533.602	780.414	700.416	409.537	444.433	256.455	369.054	389.574	-295.884	-102.216	95.9161	-112.493	-83.9817	166.173	-205.355	160.346	484.261	-73.3166	-121.952	-215.484	214.730	-618.815
-12.8220	-227.104	285.535	474.525	92.9981	-100.966	582.496	911.458	606.581	190.920	673.392	719.791	342.512	269.918	756.511	820.270	618.061	349.297	175.498	766.442	43.0053	-276.020	-70.6691	190.438	785.263	54.4496	110.408	277.094	1.75175	20.6803	167.498	-110.530	375.004	229.306	-235.656	360.435	-379.050	-230.428	-184.444	68.5489	-77.0159	-315.143	127.078	9.44479	-363.957	-154.051	109.757	240.458	-26.3763	-660.245
-12.8023	-619.433	-323.363	12.2715	-352.946	423.350	-162.359	256.002	805.092	-130.659	551.546	321.413	194.391	479.330	-210.462	482.023	62.8947	627.076	449.231	811.224	766.863	718.418	296.800	234.777	-306.456	536.110	388.536	242.741	30.7058	390.335	169.739	531.668	420.996	-170.815	293.323	395.361	-317.722	165.236	-468.805	-771.479	-351.005	-793.857	-567.619	345.844	392.147	87.4279	163.881	-181.277	-368.005	-443.947
-12.7826	546.781	235.573	-178.003	287.638	639.907	411.376	606.953	-224.935	473.023	338.623	896.672	468.997	306.172	158.857	418.085	-164.218	505.064	821.702	590.606	325.118	90.6980	227.180	584.584	-51.2588	-95.5327	-97.7529	646.523	165.382	311.044	-26.0048	164.531	-440.803	27.5365	-103.147	414.104	137.690	369.602	334.970	-125.223	123.848	-38.1960	214.905	-257.659	-311.880	-208.060	-475.601	-323.067	-538.314	-329.725
-12.7629	-159.529	-230.207	306.878	-206.310	100.359	-222.793	-226.937	153.592	167.949	756.995	209.850	-62.5796	383.023	447.076	143.746	753.763	-83.3039	455.913	18.9710	476.943	644.509	434.142	469.160	297.039	483.372	254.573	223.270	-194.920	100.431	212.352	536.456	495.075	218.701	-425.261	280.691	346.153	45.7509	-218.515	575.233	-200.280	5.11869	-497.364	-161.532	180.304	315.813	421.268	-255.066	223.574	90.5158
-12.7433	517.946	-9.63228	443.356	-39.0971	135.525	255.135	47.5817	408.268	608.998	31.2203	867.022	353.186	174.777	633.303	237.520	622.540	698.612	427.598	953.174	223.310	-46.5545	-125.075	-353.602	291.132	-184.041	878.761	-320.040	417.102	972.486	283.752	396.440	227.849	686.753	-71.1230	299.708	-216.353	-171.851	-72.8907	-123.835	-70.6433	135.231	308.170	-299.420	121.016	459.276	530.759	23.7488	-83.9342	-195.908
-12.7236	221.794	-172.154	-223.206	519.356	-54.2136	113.362	174.044	318.408	363.212	79.6144	202.457	347.118	693.535	163.587	370.518	360.233	258.384	173.690	480.037	97.5871	213.582	168.639	217.282	645.253	586.731	219.400	579.512	931.299	583.905	630.959	-113.015	446.534	1001.62	-266.692	415.445	-91.1237	-454.405	-618.484	33.5931	-53.3180	-223.844	-180.890	-171.442	-186.120	781.668	221.540	391.003	-508.319	35.6799
-12.7039	47.8829	-534.052	157.384	144.033	331.582	530.856	716.831	118.502	769.587	290.729	220.467	686.059	498.958	549.816	337.974	176.596	972.667	94.3339	-186.198	601.091	107.423	201.895	263.744	530.253	581.497	608.635	215.437	327.473	234.373	-146.519	74.6362	607.174	-40.7177	424.875	-382.901	-431.882	-236.317	-244.177	-57.2139	-175.705	-637.277	-664.726	132.353	163.902	64.4209	-319.070	-41.7234	185.608	-64.2892
-12.6842	-199.879	160.439	119.744	452.024	357.543	55.9001	557.987	811.120	11.5555	214.066	664.863	125.894	498.766	618.566	322.158	221.310	770.627	406.723	737.406	-0.0539577	573.296	-13.4508	791.233	451.060	566.226	343.111	367.629	-62.6507	843.876	-195.367	617.026	25.0633	97.1038	110.485	684.562	-146.857	591.073	-52.9247	286.613	-41.3475	257.222	79.5155	-447.066	-316.094	-143.750	-7.91045	203.564	-404.844	-373.645
-12.6645	-437.605	230.337	-444.388	39.0171	42.4318	187.831	-33.7320	834.115	403.554	844.779	197.171	200.281	64.9796	165.259	336.042	512.627	443.894	81.6842	-143.426	460.204	33.2120	234.769	421.074	-26.0376	212.639	73.5406	-24.2009	456.013	38.1382	-182.853	-52.6703	497.869	72.5814	503.798	158.034	-187.747	-201.831	-532.482	44.9665	-102.421	-214.632	-4.07015	-873.467	-461.240	214.697	374.246	-367.861	117.516	-401.569
-12.6448	-112.684	-40.8667	604.131	41.3809	-59.3642	94.4511	-119.259	182.987	-229.684	721.723	174.514	353.923	611.679	446.479	885.082	351.593	522.409	733.153	196.934	268.596	75.3721	-94.6815	-293.433	126.223	484.721	175.668	82.8986	-47.3628	662.760	470.408	453.968	13.9315	239.650	410.012	-197.647	-133.930	-273.170	19.9569	5.56427	15.8629	138.925	-145.994	17.2423	317.014	234.881	299.328	214.994	-517.772	-310.479
-12.6252	-469.779	87.7708	16.1034	65.6919	136.944	669.055	211.958	204.339	618.895	102.787	719.453	496.258	784.032	78.8088	603.444	493.951	493.312	909.783	638.417	649.793	146.675	292.628	430.329	-8.81044	222.742	611.357	-300.337	-489.122	612.858	403.563	625.638	511.848	350.347	344.267	-166.961	-90.5693	-239.848	-459.722	-71.2696	-461.137	-181.655	-146.574	-167.010	-616.224	-88.9286	117.738	-293.689	-494.696	-344.823
-12.6055	175.781	334.318	213.178	608.824	868.177	553.381	388.684	565.464	353.750	84.3254	657.686	281.884	305.827	522.577	372.105	105.615	703.402	550.455	31.9741	-81.9692	308.526	36.0005	264.957	119.002	703.364	423.562	415.183	281.500	277.009	479.643	-108.100	-40.0051	-591.136	-83.8672	-469.378	132.087	-138.650	-429.453	15.5754	-101.775	-588.154	426.889	-183.763	209.609	-210.813	-92.1441	-198.295	189.657	-411.622
-12.5858	-190.506	165.911	434.080	-246.952	766.158	356.974	380.950	-132.452	512.730	384.090	646.843	913.157	35.9603	712.928	667.956	564.465	776.648	260.848	1116.70	713.949	540.481	82.7864	-214.724	150.571	19.4724	207.326	77.8309	138.167	654.765	449.110	296.931	367.111	656.254	-235.622	-212.073	143.862	15.1696	-551.800	244.698	101.125	-740.262	290.399	129.442	190.016	-117.093	185.050	168.195	272.530	-108.569
-12.5661	-509.606	405.171	180.932	152.276	544.663	-54.5533	576.172	294.449	293.174	419.712	548.946	144.270	718.200	489.269	848.758	347.879	331.502	357.029	766.730	650.598	410.879	297.466	-149.034	-176.385	-101.148	-86.1926	504.585	128.576	-14.7352	20.2507	261.160	695.978	-37.6685	124.484	349.311	92.8163	-37.2336	97.0762	443.828	80.0726	-432.180	-78.7813	-203.336	59.1453	-410.569	656.633	-603.921	183.255	-419.362
-12.5464	98.6415	428.476	333.829	-221.754	896.437	10.0319	239.417	-114.727	553.008	385.499	-14.7822	398.936	184.461	1015.46	628.062	500.690	770.878	332.924	488.985	-36.3874	611.472	302.557	197.023	265.511	31.8498	515.940	172.146	46.7680	-161.139	120.973	-45.2846	-161.229	350.282	594.085	-415.595	-287.370	149.239	300.151	-465.656	-676.510	-9.67064	-231.622	-58.7171	434.104	-70.1855	-71.8113	92.0864	274.931	175.779
-12.5267	91.7949	-179.821	494.849	-219.487	340.248	265.989	489.839	56.2658	2.95062	544.153	41.1945	763.526	646.482	-7.43698	392.647	383.650	510.636	735.059	666.688	655.342	500.087	194.174	146.847	397.615	473.055	267.995	63.8496	366.374	755.392	-54.8132	339.373	325.391	484.541	-447.205	737.953	381.639	208.857	-219.164	-139.586	79.5530	-38.8785	-113.731	-280.560	171.376	-182.447	376.112	-333.402	462.826	-418.964
-12.5071	56.7024	-155.953	-359.446	163.144	158.424	186.748	182.943	439.085	-113.642	663.315	469.832	454.935	216.664	578.387	114.978	800.341	512.253	220.449	760.174	421.936	278.275	280.615	761.037	182.867	-472.252	673.120	375.121	945.798	698.229	637.552	195.552	-149.127	315.898	-232.537	-2.09849	-85.8820	636.773	-157.994	-504.409	-682.596	-2.30319	-283.350	346.904	-85.2133	-149.069	-73.5557	-489.189	-297.140	-552.085
-12.4874	-336.767	117.894	382.696	-372.902	457.429	-18.9474	66.6515	621.376	370.710	331.120	243.509	747.725	225.309	101.048	593.290	532.229	882.708	595.981	592.266	607.445	763.909	-64.0166	83.0550	397.406	161.331	191.758	378.007	136.257	80.4945	-56.1614	201.301	777.445	250.464	363.136	-45.6721	549.546	-493.148	-332.236	-142.739	-386.556	459.412	-307.469	-257.649	-317.162	-37.5581	-20.3419	-396.246	-282.432	-262.358
-12.4677	103.166	-210.628	830.353	129.440	-156.969	-460.603	425.620	621.581	827.979	556.423	778.919	573.713	471.807	1179.38	-89.4777	578.213	519.153	459.814	440.974	409.030	659.232	269.632	42.5780	599.607	38.2314	-194.306	651.391	663.983	1011.16	70.5522	-141.869	215.041	200.987	-62.9199	32.9043	187.556	-157.686	308.826	-22.1742	-342.203	-40.6973	-477.639	210.725	-185.308	-122.235	-280.710	166.330	-205.937	110.568
-12.4480	24.1034	707.080	44.4486	92.6237	296.694	478.274	480.119	7.59469	56.8585	669.039	521.271	248.160	26.5299	511.823	675.190	206.259	592.380	415.869	327.577	386.979	309.890	325.325	118.760	429.513	569.792	-20.2177	847.922	1.62830	-116.268	585.448	650.782	254.953	373.216	-135.031	-379.028	-411.726	-564.443	-216.368	-26.8647	512.189	-728.261	-185.757	53.7033	404.181	-697.067	490.531	-34.4910	97.7959	76.6781
-12.4283	157.176	322.174	172.182	418.964	470.757	-210.350	324.103	-110.112	218.139	191.784	882.239	744.039	248.433	414.044	551.196	678.074	442.915	115.676	859.665	285.535	175.268	419.948	926.412	393.297	137.567	192.630	-127.364	597.027	503.271	-337.405	473.273	423.656	556.322	517.909	255.286	-249.893	137.952	-352.943	672.724	373.486	-812.132	-464.649	-704.128	-587.534	-246.662	336.534	69.3033	-432.274	-245.519
-12.4087	204.910	65.9716	180.957	931.713	87.3701	210.774	420.980	425.497	537.527	309.583	365.983	511.188	469.666	167.607	347.952	284.557	396.857	853.578	271.478	10.5562	-42.5737	623.843	28.8034	29.1412	344.838	343.255	130.347	-127.534	285.508	370.501	308.933	123.740	197.408	552.595	137.193	178.809	-480.928	-257.042	16.5766	159.930	-760.818	-444.574	-383.863	-375.107	-184.384	-359.066	-656.929	-100.978	187.332
-12.3890	59.4428	-177.405	-13.1149	-46.4693	519.387	525.940	632.959	623.282	206.032	-136.778	217.451	687.133	-59.2462	305.969	1085.69	-71.3397	388.046	842.088	536.089	597.851	-156.093	687.113	573.090	112.888	-42.6663	272.245	540.452	282.835	299.272	267.021	426.751	114.942	227.064	3.31922	-234.968	101.219	362.464	-84.6439	161.621	-310.816	208.453	333.679	35.9474	20.0483	-456.232	195.305	229.074	-3.14358	-490.375
-12.3693	-67.4381	366.197	-99.0879	535.612	-59.1468	979.536	441.897	602.349	1129.95	715.107	961.505	501.335	535.025	941.377	-0.206546	379.248	525.893	342.532	806.189	224.421	71.5288	373.261	558.894	537.158	-234.623	672.696	82.1473	-169.180	198.031	226.457	-102.819	57.5370	242.862	330.979	434.923	-306.261	-160.749	-136.078	38.6951	99.0459	-440.453	-60.7608	102.813	19.0412	169.817	-97.6108	-159.830	-1.01709	-378.152
-12.3496	660.975	134.337	174.585	39.9351	74.6541	169.997	126.707	345.863	259.784	609.414	641.818	212.747	78.4756	549.588	1021.49	156.422	222.061	385.567	518.942	280.762	657.014	393.199	36.8029	482.382	589.529	49.2152	51.7428	241.407	441.507	310.477	219.600	215.283	-14.1065	673.446	35.4434	-353.198	-75.8363	-261.867	-480.546	-88.0788	-120.514	-804.048	-426.160	88.2721	121.532	621.185	-624.379	-505.983	-503.237
-12.3299	611.390	595.708	-273.017	-16.7458	-220.035	-60.6921	988.022	311.813	219.815	264.159	907.540	780.266	883.300	-70.7159	474.765	308.232	848.790	229.239	1065.27	45.2640	254.868	111.401	-28.0238	96.9979	412.570	577.813	283.619	408.065	107.783	69.3573	423.642	327.781	-232.128	181.725	-175.739	770.332	605.284	-341.794	-44.7021	230.723	-310.077	-746.666	-231.307	-419.873	-92.5275	453.986	123.622	-192.694	-213.903
-12.3102	94.9883	277.423	93.2192	-6.98421	286.616	295.559	313.612	173.325	-111.080	161.694	727.858	602.825	1114.25	207.318	526.236	676.053	863.624	869.164	229.481	105.548	-11.5153	-140.765	220.319	610.660	287.089	295.021	288.194	480.924	163.018	322.600	-97.2919	705.560	663.599	402.207	-83.9215	-39.3789	318.625	-25.9464	-242.915	-136.298	-17.7738	293.209	-591.906	-325.550	-28.4535	186.053	492.928	13.7300	-282.502
-12.2906	-458.293	290.482	256.616	527.646	1019.39	726.396	-326.293	55.4604	506.094	810.061	342.020	-52.7093	1094.98	779.555	700.940	190.975	847.109	441.088	402.202	-95.9674	703.908	169.542	656.697	768.382	419.851	174.063	374.007	182.258	497.537	121.772	310.848	45.9587	-55.9834	89.2359	388.953	-167.599	44.8460	-195.451	68.4417	-368.481	-88.3338	209.634	-522.630	-326.483	-760.826	-175.106	-510.899	21.1195	211.105
-12.2709	-406.018	-342.545	545.441	504.042	869.227	137.506	697.638	649.166	546.987	460.386	829.383	259.708	-237.725	907.911	861.418	371.255	224.197	436.356	324.892	434.671	477.673	-342.162	453.197	198.237	34.4480	40.7709	926.682	132.680	633.308	-186.926	647.050	431.620	45.5270	-54.8202	69.1802	669.341	116.482	-444.210	-604.061	-540.713	-494.002	24.6501	-184.621	384.853	-26.5526	-429.255	45.8994	-185.070	-34.8081
-12.2512	41.0558	-193.033	318.366	-309.150	250.325	393.396	240.177	590.075	786.731	949.841	430.689	-102.780	547.316	540.749	833.416	269.341	376.493	82.5383	863.688	162.786	653.568	494.333	657.705	38.2440	-17.7567	-42.4361	381.340	-86.1880	79.4501	221.956	878.811	115.946	221.204	759.210	-253.203	-235.741	-177.180	-202.674	-421.165	195.437	237.836	187.987	-287.679	-125.729	-130.573	354.421	62.7414	386.984	-115.367
-12.2315	27.1771	-196.349	341.690	264.489	-87.2410	-52.0658	-196.401	-71.0416	-345.073	166.026	50.6813	306.934	731.745	821.456	548.251	438.690	950.625	301.415	733.083	578.906	-46.4288	-31.3415	897.002	-49.5411	557.324	342.351	326.658	6.53349	369.410	-306.476	122.592	318.803	415.280	609.864	-8.73352	-244.807	6.52213	140.479	-454.322	124.957	-544.771	-441.312	-401.076	-147.585	-357.107	-623.394	7.24016	258.706	-586.937
-12.2118	237.637	135.364	377.445	631.744	757.980	379.537	325.038	102.235	-245.020	647.149	685.059	21.8123	132.737	464.958	544.891	264.349	1078.09	965.797	443.989	170.163	570.031	-162.759	222.381	-27.9450	472.556	735.318	743.779	128.835	568.279	-12.6507	60.4519	306.154	401.876	-626.395	442.410	376.406	-91.5110	-154.789	235.154	-281.014	193.219	-102.784	-400.000	-146.172	-454.566	245.883	232.053	-657.959	667.143
-12.1921	44.0977	413.361	-76.9871	133.863	280.886	286.766	207.295	329.062	429.733	607.446	544.353	-26.6758	300.010	207.193	340.967	382.588	238.699	522.946	240.261	697.602	598.013	599.269	463.238	-103.088	137.991	113.477	1162.32	163.988	213.224	61.4305	230.241	129.561	783.605	-195.394	-107.936	-523.284	350.987	-146.759	-179.770	-86.8363	-244.790	-1041.90	-234.721	-374.651	-564.254	12.3729	-219.874	34.2423	-109.703
-12.1725	3.09173	-423.381	266.541	188.923	332.639	981.173	249.139	637.080	815.274	733.805	395.395	627.007	15.1816	348.809	21.5296	709.691	576.238	591.635	130.642	524.207	349.308	218.614	327.153	-48.8247	623.089	-119.034	470.050	879.419	242.858	-4.06441	-48.8713	571.004	-243.897	-59.0530	106.215	-88.0729	-330.553	539.359	-47.9243	-512.938	-380.632	-13.2128	-223.148	-352.094	-56.6711	-342.968	-449.158	-398.386	-68.7684
-12.1528	179.485	-298.594	235.873	517.246	158.435	364.340	392.973	540.983	1044.54	428.468	640.371	374.019	549.585	940.460	482.415	304.287	-83.9732	396.478	377.091	24.2585	308.599	584.748	488.765	591.386	-152.280	838.778	334.660	28.7745	356.781	614.981	239.388	354.034	355.745	-39.3560	-432.620	378.453	-516.039	-235.481	-182.012	-653.269	-94.0342	-50.2045	245.033	-206.270	-793.562	-11.8577	-102.706	-113.742	-528.380
-12.1331	-393.681	-324.311	-339.560	546.248	378.951	146.300	357.411	1043.51	547.142	481.377	384.336	934.729	688.784	811.599	364.529	773.752	794.373	504.563	442.810	323.667	320.687	593.539	387.932	170.608	447.905	342.523	-70.6880	222.391	482.749	318.548	-753.850	-606.830	104.390	253.105	14.4875	-32.7666	209.855	-401.831	-234.449	219.470	-322.984	-591.964	-550.361	-154.206	-158.502	-351.411	-855.009	-53.3939	-325.576
-12.1134	89.4397	141.869	498.301	198.109	437.175	634.507	543.983	581.885	556.495	518.909	1002.45	-150.454	440.607	785.261	1004.03	730.663	462.815	-6.28891	197.073	567.199	270.624	452.976	-424.784	313.290	359.270	-224.615	350.507	183.831	514.609	120.475	31.1316	113.591	101.135	-208.759	18.4180	-261.791	-278.153	-236.859	-378.591	-339.617	-470.074	110.440	-827.446	-54.1898	334.013	-353.938	312.709	-516.598	-107.188
-12.0937	-125.273	-123.634	231.606	455.769	565.861	142.767	819.375	207.683	573.074	803.160	661.948	445.152	332.916	-293.541	896.199	261.433	83.2635	517.006	308.385	553.985	485.865	-132.424	698.172	211.605	64.2560	527.126	406.927	128.821	981.273	-72.0812	-219.824	424.683	181.695	473.768	33.1784	549.704	15.6358	265.749	-182.892	-343.831	-41.8426	-551.460	147.676	-867.687	343.076	212.346	-664.323	-282.469	-157.835
-12.0741	-43.5827	-12.9433	198.292	27.0476	483.686	434.450	463.562	513.591	695.950	564.223	1012.01	1192.31	252.461	16.6524	939.069	918.060	405.771	637.890	-27.7137	326.123	285.789	-76.6022	402.600	564.552	-45.1982	667.151	-322.181	-425.991	162.251	153.027	443.691	614.956	57.8075	166.513	-567.299	59.4654	656.038	120.898	164.275	-624.140	-751.219	-129.945	-126.806	-596.485	-612.357	46.8602	-350.528	352.828	-163.517
-12.0544	157.387	141.332	60.7512	736.592	-93.3329	40.8440	815.124	785.542	133.761	1031.62	393.697	1508.45	1166.59	306.465	409.177	840.191	1005.36	691.976	659.639	308.869	405.112	414.955	830.160	-160.223	46.8425	-28.9266	566.454	293.940	332.604	120.722	86.9787	56.2239	-102.771	-28.6746	154.719	188.806	206.528	-125.761	-441.701	78.8794	-656.068	-191.902	-95.7126	106.546	-258.546	-157.400	64.6124	-322.177	-91.5110
-12.0347	-133.787	259.191	-188.028	323.523	297.546	584.117	446.611	132.701	680.703	559.935	688.540	563.416	333.276	260.733	399.990	392.541	185.862	462.409	344.547	356.165	1010.52	183.158	518.897	147.941	236.955	183.281	587.984	361.281	72.0717	456.463	630.596	455.154	-628.117	437.701	-409.210	184.302	285.625	364.355	212.883	213.065	-393.250	-194.643	-1049.81	189.868	-317.940	-98.0775	-331.463	-238.904	-589.992
-12.0150	-109.612	212.069	240.605	159.954	235.643	-8.23641	-167.818	231.990	783.371	376.481	107.944	460.867	741.626	345.960	341.580	588.719	943.475	901.915	574.972	350.242	198.070	157.643	435.833	245.659	-455.824	36.7439	1251.46	-32.8369	531.429	-313.110	320.563	48.0176	68.3651	-102.854	-266.982	416.685	185.579	-136.062	-218.626	-669.445	-56.6530	-745.631	-843.578	177.084	-173.048	443.891	126.704	-169.006	-922.918
-11.9953	794.570	96.3292	717.945	694.242	324.733	205.900	157.612	853.450	496.831	1160.72	511.978	-3.19400	817.300	347.208	1002.71	154.305	559.975	736.588	957.029	344.279	144.747	272.192	-36.5830	86.7842	394.837	331.879	764.134	48.3582	236.395	344.223	-105.304	648.429	383.419	351.154	-139.420	101.047	-93.9089	-456.252	-309.979	-550.480	-112.284	-442.231	-83.4171	-197.082	-219.285	-104.889	-902.565	-293.856	-258.166
-11.9756	263.321	150.048	623.778	402.871	192.727	444.334	182.208	89.1431	318.752	494.519	182.021	602.118	336.521	578.525	294.466	608.878	476.437	931.696	419.955	278.538	-155.524	376.534	392.314	199.817	813.463	10.0350	372.466	177.112	878.178	-160.297	151.426	157.743	149.867	-168.443	132.228	77.6022	-350.523	123.359	-463.774	90.6626	-442.303	93.2501	-637.495	244.042	-166.611	-87.6174	-401.664	-167.753	-762.031
-11.9560	-590.366	193.696	121.346	183.850	586.893	325.604	316.378	72.8151	-249.107	407.415	470.014	631.187	540.113	950.596	479.382	-51.1202	1050.15	318.947	687.502	410.220	791.488	361.783	404.021	861.843	94.1122	183.504	383.863	-18.7439	653.080	765.306	213.478	514.497	-10.2297	-58.6943	909.205	102.742	-58.6504	69.6569	-245.068	94.0035	-25.5146	73.2835	-219.772	-781.164	-150.996	-573.974	-127.385	-289.525	28.5558
-11.9363	-48.6816	333.008	201.484	165.816	284.162	333.746	441.385	176.801	515.546	617.363	994.955	562.138	833.831	819.135	498.285	763.804	667.897	1320.10	580.927	850.956	532.154	237.835	-57.9445	56.4897	680.888	695.445	-211.373	455.187	-278.299	108.620	-71.1877	-227.567	-338.536	-0.0808841	-225.388	-21.2396	277.729	15.1122	-701.995	-32.1282	-1026.04	-326.965	-531.396	-436.749	-176.347	-33.4431	202.630	269.640	-367.636
-11.9166	373.597	453.956	217.920	172.680	106.703	601.616	501.486	546.985	116.313	476.152	560.417	613.394	341.070	-88.4915	813.137	801.167	192.134	538.641	295.836	576.695	-318.232	119.899	695.895	-135.237	427.179	597.038	-145.426	-167.164	648.210	-200.586	39.8323	394.588	204.249	-3.11414	-116.876	-19.4921	51.1346	228.961	-625.272	-39.1912	440.868	-241.613	-801.670	-448.500	-399.466	237.419	-53.1487	-327.914	-127.410
-11.8969	-247.886	-195.381	146.268	88.0421	522.692	425.264	94.5546	912.465	1062.69	485.076	1104.71	297.084	402.181	941.951	257.792	466.285	674.013	499.164	630.538	268.789	526.302	629.462	493.324	452.534	31.8282	-396.886	245.211	201.616	972.161	250.362	916.845	-197.581	502.747	-625.768	131.396	35.7763	-255.093	-60.8115	-238.182	220.325	-348.385	-485.779	-458.760	-297.062	-607.966	-225.583	-304.557	-38.4212	-138.795
-11.8772	-202.443	-162.888	670.719	581.368	181.319	898.963	672.840	441.126	1039.76	799.473	1050.58	457.664	1103.54	508.691	1012.20	352.629	927.426	16.8772	724.714	781.912	425.091	609.200	639.941	366.654	554.905	-77.8391	668.170	122.448	576.842	254.555	590.182	481.665	285.170	210.757	58.9168	-560.846	212.995	-155.455	-130.577	-137.717	-137.695	-253.580	91.0381	-253.887	-80.7883	-25.1628	25.6764	-411.735	182.166
-11.8575	-140.106	-114.365	526.822	462.297	208.658	346.502	1102.82	679.384	523.392	810.595	232.078	579.129	194.606	62.7978	596.197	209.463	504.995	298.069	371.596	214.795	591.355	51.6187	796.845	465.499	576.331	70.4242	-100.108	193.499	289.067	-220.433	69.8247	-22.1590	233.769	-177.786	401.247	-198.021	-290.828	111.065	-79.9769	397.731	171.375	-228.386	-28.5980	-391.902	-963.894	622.702	201.984	-138.871	-861.796
-11.8379	351.387	424.376	-142.707	178.026	635.558	735.140	780.100	553.793	729.903	331.773	439.517	778.003	88.5495	522.864	588.503	523.307	1118.58	290.664	1127.39	-1.25243	1197.97	-204.725	171.038	236.015	441.066	606.614	186.454	90.7205	150.224	263.202	596.220	-134.689	482.262	704.681	-87.6595	-71.9119	-503.576	-78.7375	-341.346	-600.404	-395.566	-359.394	3.23589	-318.211	-90.2714	-449.030	-226.458	-164.232	-457.315
-11.8182	310.210	119.313	36.5921	372.042	-649.908	684.211	469.632	463.981	393.333	661.198	965.328	740.641	492.849	585.159	1407.32	915.395	621.377	702.882	323.748	1008.88	628.725	-86.3095	407.672	60.5253	150.466	254.571	318.269	732.696	342.643	-313.989	404.867	-58.3047	441.030	126.049	-491.445	-272.031	-515.818	355.248	5.87149	-448.839	-89.3610	-105.604	-189.335	460.784	-475.194	-186.344	-179.226	-549.870	-802.396
-11.7985	169.356	-249.111	168.872	817.352	397.918	182.082	609.397	514.598	405.925	519.582	774.662	1189.67	374.095	501.102	200.843	74.6202	434.963	657.264	812.092	844.486	553.716	380.489	-32.5511	652.088	-22.6274	165.276	573.925	1025.52	399.002	313.145	-304.013	324.690	66.3826	122.699	-144.746	-189.651	491.027	153.555	-145.604	-386.818	107.619	-357.549	288.785	-639.477	-115.864	135.833	-594.783	44.6461	-222.301
-11.7788	83.8400	-50.7218	254.862	478.806	126.335	326.785	-110.508	932.872	819.722	529.532	568.090	518.409	599.574	171.413	261.302	529.128	541.085	497.519	322.523	912.086	331.066	466.017	579.786	200.557	61.2494	298.201	309.526	154.632	458.164	-77.5278	123.820	472.394	402.960	194.922	-481.417	173.025	347.625	272.632	-72.6341	-680.303	-491.184	-9.71361	-95.2876	-240.671	-391.706	152.077	-253.459	-115.691	-156.766
-11.7591	138.381	-453.706	595.470	273.191	994.482	681.998	839.919	298.637	754.541	751.128	452.341	1025.03	240.923	417.276	683.350	268.295	947.181	1250.23	968.001	-88.2300	298.127	133.314	649.142	478.755	676.064	604.644	42.7360	385.306	744.081	-64.7085	309.154	485.399	289.712	57.6486	-81.2088	230.028	129.981	-3.08296	337.019	-425.760	-142.613	-209.244	-136.473	-23.3788	-916.755	330.886	-385.674	-205.927	146.592
-11.7395	154.932	147.865	830.869	325.443	111.841	464.526	96.2816	551.810	1004.35	1094.93	94.6198	83.4092	285.091	256.389	318.876	627.709	918.094	578.511	835.763	560.880	557.307	280.822	183.265	451.147	736.205	252.136	-610.608	-133.881	350.138	-700.674	658.521	486.545	122.677	143.733	-312.096	90.9190	88.6348	-303.267	-480.155	-435.753	-333.895	165.827	-656.643	-951.225	-465.057	148.206	104.897	-469.699	-275.738
-11.7198	428.882	4.57561	199.991	52.8412	268.724	603.346	865.646	1019.91	159.358	1382.50	469.086	559.540	733.596	113.465	744.393	657.174	463.891	1031.93	576.868	1158.33	105.519	227.043	-132.238	666.374	-188.867	433.423	613.087	-356.670	422.975	-74.3597	136.587	198.379	192.625	23.3811	-341.287	-578.455	220.128	-436.524	166.744	-473.259	-422.016	-526.202	-609.612	208.345	-717.418	-35.1310	-265.653	-184.139	-433.850
-11.7001	-336.821	353.250	518.242	111.324	439.745	7.83594	350.927	210.226	75.0188	616.257	827.107	538.600	889.313	466.315	213.545	220.394	842.781	794.106	472.131	442.318	23.4266	160.124	1184.85	405.350	81.6844	563.496	346.637	-8.78917	196.279	162.234	-181.731	247.280	-26.0546	-216.116	-323.844	-896.966	176.435	199.936	-375.160	-549.742	5.86842	-181.570	-576.929	-208.772	-654.658	16.1577	-276.177	-574.973	-242.181
-11.6804	374.966	75.9794	591.952	246.789	354.246	117.028	681.540	374.921	565.265	258.740	952.278	845.434	225.826	110.012	530.356	681.463	381.461	874.551	409.165	695.723	479.300	142.185	132.810	-190.214	164.219	-38.4866	386.949	-37.2930	-60.4491	38.6236	949.707	31.2737	-193.327	-284.622	-948.267	-108.902	215.494	-479.010	-233.758	165.043	-980.823	-405.052	-581.048	-463.204	-893.016	170.962	-194.228	-218.092	-746.817
-11.6607	-278.321	179.810	-114.730	562.982	698.037	375.556	709.495	532.268	444.333	514.424	25.4313	613.221	460.071	607.022	868.737	867.135	427.357	485.521	377.100	187.465	142.150	795.737	369.933	177.832	-1.79842	-171.039	105.430	276.918	696.965	-107.387	490.948	474.777	196.170	318.030	-178.220	100.046	242.729	-327.355	74.7194	-3.35251	-388.053	-279.866	-1015.99	-1116.42	204.533	237.725	-1126.45	-1116.45	-999.215
-11.6410	-324.280	-16.7452	-200.179	-87.7758	385.295	106.048	206.716	597.527	518.518	158.200	1183.02	758.815	402.325	441.108	464.429	1195.49	1400.13	712.301	417.134	651.156	549.513	41.6616	518.667	-220.509	136.155	220.178	135.904	340.649	287.593	-500.596	59.2729	360.645	764.645	-133.446	-457.795	31.8873	-376.388	-259.506	-234.934	-356.402	-418.646	187.748	-579.013	-509.569	-474.270	469.526	-234.080	-538.892	-558.153
-11.6214	-172.283	-135.216	194.913	647.334	322.006	495.416	539.954	760.360	183.056	395.358	778.073	514.303	390.707	769.697	934.308	61.4383	147.141	985.951	990.895	445.276	-363.394	297.755	286.340	284.971	-186.844	223.231	539.099	50.5969	508.707	-216.751	166.835	-250.621	341.039	161.552	-107.481	-495.636	64.5197	-144.796	128.079	-108.748	-36.2630	-760.927	-216.332	-227.981	-349.388	-12.5348	-433.542	-720.234	-646.832
-11.6017	111.252	-16.2010	146.301	393.349	365.838	231.100	967.665	735.637	1076.23	505.751	444.029	579.572	1269.03	611.410	477.035	698.261	962.780	574.882	631.623	82.3443	110.209	40.9641	202.055	-35.2998	519.607	29.5487	133.906	101.346	525.048	185.324	281.272	848.779	11.2701	333.424	182.521	-135.951	26.3141	-422.132	-9.67745	113.458	-205.763	-911.333	-485.502	-517.913	-667.268	258.448	-113.143	-548.631	-835.227
-11.5820	647.768	-148.306	570.326	404.012	8.40018	993.200	455.995	-42.4986	423.476	587.162	893.911	457.972	1103.45	223.596	5.93653	580.581	957.224	574.149	381.566	284.213	786.931	-71.0391	498.668	240.618	-41.7221	-98.0819	189.188	-405.051	469.636	415.540	688.432	473.510	43.6143	-278.771	-586.093	-335.750	-263.385	-440.497	-476.789	-290.616	-15.1211	-661.419	-393.601	-572.156	-8.67650	124.251	-312.105	-269.480	-531.601
-11.5623	-247.129	-150.582	-375.280	4.15085	694.830	574.547	206.860	230.879	246.259	190.544	721.094	543.126	908.881	710.122	685.855	678.835	1461.09	246.075	332.725	113.607	239.375	95.3643	527.829	409.089	82.4954	-373.679	289.797	91.1202	380.757	114.210	269.933	-200.189	87.2001	552.359	-642.386	-20.0080	53.3746	63.5167	-337.207	-797.899	-658.250	-74.4954	223.556	17.3006	-687.526	-435.834	-407.784	-487.319	-461.088
-11.5426	-188.595	492.790	233.123	982.547	206.647	91.4856	236.483	-47.1194	132.348	280.641	578.453	183.508	238.747	17.1786	598.924	611.332	556.034	543.344	349.108	1137.13	97.1397	4.87013	245.966	256.998	653.789	-19.4752	-34.7430	295.796	811.937	-499.448	818.103	-299.226	159.238	1134.66	-440.245	-17.2575	-341.918	561.376	-936.000	-83.6173	-473.951	-845.966	-487.049	-256.012	-614.688	-112.623	-797.520	-212.055	-652.056
-11.5229	-429.695	377.655	-72.9689	366.276	408.477	724.543	115.684	670.392	290.205	346.853	610.545	362.741	823.550	1204.07	634.137	474.822	554.576	515.467	830.848	466.222	469.479	238.842	265.170	83.7813	60.2336	-419.885	175.982	583.838	30.8265	178.026	-187.533	-263.017	102.934	154.165	-469.820	-406.480	167.017	-967.406	-552.042	247.770	54.1805	-917.950	-43.8967	-668.534	-699.670	56.0781	-319.513	-185.507	-795.397
-11.5033	-419.896	-103.815	405.575	328.946	581.396	403.266	550.076	506.071	388.190	989.572	1118.06	543.866	530.606	821.260	1162.75	342.151	1027.48	561.398	-190.091	833.561	401.168	356.945	728.518	336.829	261.801	532.109	518.812	506.365	329.178	-443.818	-207.548	771.298	-232.481	-422.673	-359.043	111.529	-244.949	322.240	-59.8810	-381.319	-649.930	-611.018	-780.613	-261.391	-260.267	92.4922	223.865	-652.615	-681.689
-11.4836	34.4753	532.381	372.825	251.023	219.224	691.717	661.769	780.112	120.531	316.994	464.944	833.562	889.092	463.784	719.220	979.974	1208.34	743.032	955.594	569.965	339.063	476.249	40.3255	202.243	225.950	239.651	41.8226	456.900	450.641	124.997	33.2967	224.042	448.724	403.502	-151.728	-58.9500	263.162	-69.8917	-670.788	-556.271	-390.495	-428.497	-944.488	-587.983	-377.269	45.5164	-542.945	-636.613	-757.655
-11.4639	-149.526	-575.554	226.146	513.783	491.425	-314.020	851.721	1006.38	176.309	441.818	690.151	411.226	787.485	202.967	447.679	363.847	1032.95	298.097	813.464	88.4336	931.906	443.581	484.436	652.090	-122.840	195.538	518.211	527.585	609.863	515.155	405.299	284.731	1046.69	-116.711	210.070	67.7980	-715.620	-216.743	-139.054	-70.1607	-84.5395	-466.776	-451.359	-301.708	-245.323	110.620	-143.185	-552.981	50.3657
-11.4442	-442.212	150.115	137.021	138.693	286.391	305.886	556.284	766.805	570.518	825.142	820.673	554.333	763.275	179.926	893.559	380.213	464.423	1002.85	770.311	731.434	365.746	531.972	110.608	316.835	180.439	-457.376	83.7046	254.951	666.356	-248.055	508.630	635.418	32.5545	-140.780	-164.833	134.987	108.805	-101.668	-276.039	67.8613	-456.628	18.9323	-370.956	-362.327	-379.694	10.1914	-770.897	-296.148	-514.549
-11.4245	160.648	163.568	484.363	495.420	250.266	451.877	478.678	298.131	1330.39	828.473	1124.29	697.647	422.654	842.122	619.666	1123.77	530.908	605.264	1402.44	593.283	448.567	431.456	457.083	545.934	777.020	253.998	-147.571	127.347	-100.456	388.916	191.640	116.249	-38.1605	-191.590	-497.128	-544.344	282.833	-338.286	-663.691	-131.548	-258.058	-862.578	-324.765	-425.534	-960.214	73.4404	-482.807	-338.948	-795.863
-11.4049	717.318	-77.2697	288.929	200.529	378.459	781.965	744.153	420.899	983.388	-30.5599	65.0106	-85.7961	576.605	190.727	626.729	641.368	817.601	650.583	593.216	761.722	597.750	-204.317	164.115	-683.393	-82.7684	60.4230	169.027	608.675	598.169	811.419	221.106	186.761	192.641	-78.8596	-173.604	-339.493	-649.041	430.788	-136.165	-17.3397	-503.417	-569.893	93.1550	-267.314	-585.933	-200.675	124.012	-63.0969	-700.362
-11.3852	89.3085	101.617	-364.286	-39.6926	222.476	682.142	959.430	848.998	699.518	719.404	673.332	95.9571	478.031	570.233	652.821	373.424	694.582	439.189	981.565	551.480	386.190	81.6281	467.235	390.267	490.948	273.024	591.960	292.036	210.648	-500.416	384.218	388.655	356.958	439.047	-797.733	32.3819	-164.036	-491.870	-64.2901	-145.075	234.440	263.902	-902.175	-548.900	-577.841	258.967	116.410	100.799	-356.865
-11.3655	6.66115	397.543	347.752	508.422	721.699	482.148	-128.861	671.414	513.221	985.971	940.287	363.077	906.648	215.179	593.135	372.300	595.094	1073.07	359.771	1407.62	523.146	287.874	86.6929	479.439	329.447	111.631	-258.410	-605.552	974.996	-282.316	279.089	338.839	216.286	662.272	-163.343	1.17668	460.748	-284.826	-359.719	-379.075	-494.004	-606.992	-463.811	-19.5991	-49.0056	-376.727	-443.663	-634.424	178.083
-11.3458	220.645	183.837	450.900	495.107	177.827	1193.77	626.346	927.392	-9.28292	230.850	817.166	1034.12	369.616	409.798	306.661	799.761	1467.42	1220.84	282.122	608.051	234.558	433.190	-599.762	402.815	195.797	163.770	221.955	383.021	580.323	-557.589	183.956	143.261	581.331	-377.804	-130.123	-469.828	321.962	-368.698	-368.526	-354.622	-400.069	-602.142	-451.612	-460.343	-383.152	-492.960	-233.032	-193.477	-664.862
-11.3261	-103.724	35.3861	71.9716	107.937	187.431	579.724	609.419	231.547	376.510	726.857	604.257	1190.98	1314.60	985.547	1006.67	276.851	828.016	195.947	687.535	966.542	310.516	312.338	320.429	-83.8068	762.999	12.2171	762.925	324.138	739.394	188.109	202.956	-122.869	330.948	41.5120	-436.371	554.487	-705.262	-138.836	-368.611	-464.039	-344.957	-55.0933	-178.763	0.104230	-421.993	-221.928	-254.625	-366.026	-572.026
-11.3064	37.7669	-83.2002	326.699	389.705	1063.41	198.896	359.221	995.083	500.690	945.659	320.322	346.128	801.175	954.217	863.824	908.685	606.082	389.633	855.075	411.653	425.361	571.402	661.006	533.422	963.685	221.142	477.836	151.853	279.953	65.6020	481.576	-394.029	220.578	-47.8532	-973.059	417.024	383.406	-431.091	-162.953	94.8662	-307.470	-703.536	-344.451	-203.840	-867.380	-65.1632	-37.4273	-630.320	-1073.70
-11.2868	-342.767	-49.8081	80.6527	478.897	450.787	679.157	512.108	930.102	526.348	1007.76	952.992	895.274	592.922	872.000	708.165	384.136	511.422	1116.44	1005.28	844.081	508.956	687.042	45.2431	243.989	63.7737	218.480	553.210	302.670	-227.296	-809.110	291.300	556.958	277.318	163.185	-444.713	-372.273	-129.538	-3.71784	-407.856	-421.369	-526.371	-1022.12	214.709	-114.584	-852.133	260.353	-662.244	-332.858	-1095.96
-11.2671	-155.835	-64.5175	28.2214	368.137	514.404	10.4272	409.999	301.179	494.320	517.948	315.892	505.709	601.748	789.438	792.805	699.241	1015.54	833.396	723.530	568.787	290.028	183.588	536.901	993.945	149.974	195.963	489.629	214.408	214.947	-52.2584	3.12802	104.722	168.589	-54.3761	143.063	-631.076	59.1485	84.4530	-269.145	108.039	-437.151	224.338	-618.171	219.948	-249.028	7.86154	-626.467	-505.274	-854.457
-11.2474	305.796	153.824	-101.467	-69.4870	876.336	107.857	740.078	285.551	276.260	251.440	481.770	598.898	1003.49	938.443	547.040	866.881	985.817	438.079	352.370	1174.23	878.245	678.598	144.171	-221.098	765.414	318.417	500.516	64.6504	286.515	145.651	58.6154	215.119	320.297	55.1782	-12.2976	253.101	-368.749	-372.263	-424.070	236.149	-473.976	-249.414	-347.239	74.7098	-351.647	297.936	-937.386	-389.011	-1002.65
-11.2277	-105.536	579.416	366.058	984.731	409.423	644.112	953.774	430.328	537.534	712.062	1083.30	720.727	497.369	-132.624	372.396	565.430	497.000	406.238	817.697	696.389	394.399	509.253	884.022	-120.630	-30.6294	-16.5928	271.909	115.087	324.043	-74.1222	489.844	-154.398	742.670	451.552	-552.150	-392.289	-602.568	-180.722	-47.3382	255.919	-80.7022	-707.614	-240.992	-616.187	-283.048	363.200	-149.407	-921.922	-851.772
-11.2080	-439.463	367.508	412.853	73.7192	602.437	249.620	438.090	498.874	667.379	1049.89	1039.82	651.692	666.110	966.577	752.823	429.975	1411.92	896.668	1158.63	156.087	-13.9860	506.225	526.350	593.676	220.684	348.952	586.997	-361.484	71.6209	-213.690	410.670	381.904	-181.889	486.527	-184.860	192.118	-227.320	-15.8856	-942.920	-198.056	-435.827	-456.708	-416.824	-205.893	-409.375	-192.713	-473.290	-455.394	-733.588
-11.1883	117.657	-58.3024	247.059	619.897	-90.7752	774.991	786.039	482.215	1321.65	598.113	1295.12	1368.79	197.768	387.096	661.277	394.131	1013.80	1065.04	1000.64	339.686	603.570	899.999	990.911	-127.036	-117.782	-364.232	-296.202	411.913	153.590	155.724	655.623	58.9933	-256.266	-127.701	-122.270	35.6206	-95.4350	-165.491	-348.530	-446.107	-293.987	270.435	-963.370	-345.565	-304.965	-174.674	-314.483	-251.033	-965.600
-11.1687	-218.083	-84.2346	-117.752	713.225	242.111	827.296	273.960	798.777	666.026	1020.62	1200.34	821.705	1126.95	-151.714	212.544	730.935	1204.00	242.511	668.579	510.194	606.378	157.752	-337.888	-9.73835	-416.677	217.505	51.4600	-35.2038	476.627	-142.924	-65.1927	-523.763	296.064	38.3516	129.299	-757.870	-473.923	574.058	15.5547	-683.890	-573.661	-454.262	-456.941	-149.165	-211.318	-61.4374	-714.650	-507.403	-307.895
-11.1490	242.023	813.938	295.883	52.7256	626.266	203.241	671.128	197.895	697.504	783.145	715.461	189.833	1193.76	553.661	439.869	1160.93	992.013	537.444	549.345	341.064	538.826	391.266	416.032	-68.9627	607.308	-252.652	555.906	120.281	569.665	130.851	232.912	343.295	38.8491	-416.139	-286.468	-359.785	176.929	-238.970	241.239	-201.615	-384.990	-449.448	-721.163	-198.469	-597.855	-101.409	-217.174	-887.089	-857.390
-11.1293	-335.666	-38.9279	384.109	369.720	7.69399	-10.6253	300.911	664.846	662.651	696.916	681.026	254.351	815.802	1146.68	987.108	785.629	702.882	525.421	659.195	59.5823	604.355	451.952	-138.868	-210.997	559.063	-4.19239	47.2415	6.11166	-180.895	243.260	446.575	57.6458	578.544	493.531	497.306	-403.234	-226.991	-469.891	-538.868	-321.776	-462.424	-90.2668	-1235.23	66.7878	-365.950	-423.292	-85.7975	119.464	-708.088
-11.1096	-331.260	275.649	-236.501	241.606	309.589	375.518	615.737	99.9640	487.347	446.907	967.391	608.090	855.728	570.386	685.257	621.426	452.921	310.506	695.670	953.543	520.016	65.4197	312.764	773.260	477.232	511.224	196.056	247.353	643.461	-736.740	-126.147	269.827	228.850	-170.249	-569.797	112.028	-270.322	-402.356	-606.465	-326.785	-552.302	-691.619	-644.705	-307.789	-726.580	-81.2872	-678.302	-669.935	-410.534
-11.0899	149.876	43.4537	-142.117	153.354	722.378	714.411	453.792	1134.65	315.019	764.426	1160.77	887.499	560.609	802.872	1140.50	478.821	827.665	874.520	831.046	909.865	-44.8320	334.415	985.671	668.600	74.3676	788.179	92.4641	243.808	722.199	368.669	765.008	533.345	-119.055	74.3192	144.903	-161.091	40.5980	-1070.22	-496.579	-440.241	-514.874	-320.909	-640.737	10.1516	-1078.45	-131.885	-20.1661	-514.044	-449.599
-11.0703	242.808	-2.84984	387.553	628.556	272.545	333.785	713.809	282.453	695.956	965.339	373.894	440.169	482.503	725.613	990.521	1149.74	1232.36	757.587	510.255	611.701	469.595	422.895	360.922	480.289	548.195	-428.323	300.811	386.503	475.115	409.167	596.940	-22.8780	-634.632	-249.881	-55.1230	-186.354	-458.052	-100.527	-575.064	-419.470	-508.942	-655.985	-65.2504	-536.567	-64.5111	298.103	-219.100	-172.041	-413.776
-11.0506	317.643	21.5088	115.351	-150.057	314.935	317.797	146.353	950.082	319.669	365.189	960.972	254.186	679.185	562.316	745.901	772.726	1309.06	479.494	425.199	415.985	204.449	568.803	283.469	-529.628	471.542	93.7596	50.0140	-20.1251	-149.665	-337.456	366.540	-17.2070	307.592	-73.6090	-406.492	-531.080	-37.2461	-231.320	-239.220	-478.337	465.268	-296.879	-531.320	110.198	-545.819	-184.046	-237.611	-238.085	-558.230
-11.0309	27.8593	346.427	107.262	45.4294	519.807	526.051	1125.43	281.321	709.221	302.067	394.256	571.045	777.867	1106.69	943.432	335.819	859.746	491.577	1235.69	618.761	722.072	610.731	642.974	409.311	674.759	-355.770	540.179	89.3769	85.7801	596.399	945.810	169.906	87.4909	15.4800	-683.235	-288.539	-956.609	84.3190	-518.194	-302.579	-990.932	-640.401	-385.183	-748.009	-807.174	-498.840	-902.726	-708.314	-369.781
-11.0112	-279.409	239.112	268.525	407.463	336.117	660.924	-148.831	876.851	375.618	932.406	680.192	327.244	928.617	1078.47	790.826	714.640	1179.75	-166.691	638.704	945.523	1117.48	-250.418	222.495	-155.832	444.293	501.127	188.175	488.983	244.732	-10.5192	322.483	608.862	-104.441	73.0517	-183.900	136.270	75.4216	-303.741	-191.385	-573.411	350.111	-505.210	-364.788	-738.522	-412.967	-305.849	-717.185	-353.412	-327.901
-10.9915	3.67188	737.375	466.259	514.607	641.836	-2.67531	947.001	544.678	227.157	737.213	659.242	925.839	1307.32	82.9665	965.278	643.890	803.817	783.689	518.007	738.337	600.669	141.160	397.734	-108.361	565.087	540.937	817.774	203.522	723.447	-485.273	884.338	-101.231	-52.3359	-193.742	-717.025	-36.8094	-63.3381	-3.74764	143.681	-177.981	-343.884	-287.736	-132.323	-545.200	-529.084	-98.5044	-797.122	-607.370	-599.709
-10.9718	-274.274	-65.6874	477.887	-193.062	253.458	383.401	417.282	970.926	754.144	544.367	736.638	580.715	331.024	359.364	877.992	915.331	179.634	491.629	982.752	1367.63	509.772	330.914	889.147	414.876	742.327	393.807	32.4953	757.081	148.105	181.170	580.375	-38.8408	891.513	-419.790	130.392	301.979	-69.9434	106.692	-700.319	273.369	-91.2251	-480.341	-805.760	-62.3978	-638.948	-413.579	-129.987	-518.979	-316.125
-10.9522	-92.9014	-157.649	243.735	1152.82	659.653	265.165	662.721	805.415	-13.2723	953.966	911.414	595.514	758.040	812.881	720.848	584.500	992.745	381.669	974.016	355.772	537.589	106.606	744.901	-46.7849	666.343	500.632	-311.217	434.765	-95.4344	-475.697	-225.503	484.381	230.443	-263.347	-639.782	-937.660	191.383	-188.383	-905.851	-691.350	-511.927	-457.084	-342.862	-746.768	-483.454	59.8730	-608.232	-304.085	-542.574
-10.9325	61.5186	291.125	715.071	474.281	463.846	152.665	70.7367	914.179	1100.32	1227.39	628.928	435.225	1154.16	801.934	1086.54	1044.69	418.059	373.761	558.090	109.274	519.632	327.456	524.127	437.420	4.03046	86.0155	595.965	140.446	-374.982	-136.887	163.292	183.955	-367.003	-82.0207	-598.892	319.225	-539.780	-608.821	372.480	-327.704	-497.781	-318.524	-253.568	-961.396	-610.654	-141.486	-996.859	-421.896	-794.574
-10.9128	-488.101	22.7137	-145.762	362.894	10.6292	1190.05	754.195	216.799	518.240	689.649	931.768	682.381	686.053	145.597	389.472	572.886	855.232	614.059	1088.46	711.848	789.601	-427.717	59.4902	239.824	650.800	506.375	348.218	700.502	541.047	-100.269	-24.7805	444.388	-119.324	237.082	428.766	-900.103	-867.221	101.098	-740.547	-10.2682	-338.284	-634.426	-40.1708	-819.064	-558.322	-468.900	-732.702	-566.959	-1163.21
-10.8931	-125.828	393.777	263.922	569.065	781.559	506.532	381.742	1177.90	791.431	413.378	648.080	1075.49	463.828	58.0541	473.750	1147.92	1221.35	728.299	533.941	680.632	587.730	285.342	362.369	-183.459	329.456	336.944	274.091	197.041	495.818	411.561	20.1659	-238.556	67.2279	-104.473	48.9690	-526.933	-470.298	-202.115	-401.759	-743.927	-295.649	-565.547	-859.274	-281.292	-1146.46	-860.520	-194.786	-396.495	-566.633
-10.8734	7.54616	29.5586	148.924	293.824	628.094	746.257	763.418	1544.58	573.971	962.189	877.596	519.588	802.510	973.672	621.754	565.469	998.007	918.794	773.871	886.364	679.835	77.5565	781.106	-72.3980	541.088	-263.841	117.337	-296.100	423.342	-107.756	603.149	158.117	231.421	196.807	-630.112	-428.052	-85.6596	657.114	20.7663	-873.185	-369.579	207.735	-964.387	-478.848	-296.406	211.920	-689.886	-863.973	-907.316
-10.8537	-358.951	317.960	156.135	514.962	545.441	941.795	1039.34	607.119	929.594	586.984	979.213	454.094	1145.40	1161.77	1095.32	1671.51	944.675	728.819	130.034	-45.3376	1123.83	445.106	552.111	-27.4544	160.759	586.179	-93.8824	-111.758	-41.2100	-168.178	593.870	295.575	418.542	-162.398	-187.120	-241.221	-379.365	-469.948	-256.784	-25.2416	-776.938	-225.463	-571.612	-265.027	-121.054	-210.856	-822.735	-231.215	-895.832
-10.8341	-69.1036	-15.9500	431.281	529.132	295.520	557.543	653.612	35.3518	638.519	908.142	1204.46	332.910	1291.54	562.755	760.592	956.196	1152.72	993.834	1286.25	472.930	1042.81	936.090	329.503	367.004	132.424	398.719	635.445	-252.930	-179.163	330.749	-155.780	75.3799	457.483	-183.705	55.9876	-359.650	-124.002	-360.416	-382.999	-543.541	-864.123	-380.227	-487.361	-372.246	-12.4302	-301.642	-157.806	-144.698	-1059.30
-10.8144	302.486	-54.8867	604.845	78.2720	95.4558	329.974	467.954	751.725	1264.03	608.351	810.921	577.511	679.121	531.812	1297.06	313.656	655.028	1080.59	698.779	726.713	100.565	674.088	159.752	-207.193	189.797	388.706	575.334	650.358	653.963	-26.7528	391.047	184.322	257.480	-17.5637	1.19179	-169.143	83.3834	10.3496	-1009.68	-337.675	-132.803	-929.643	-330.598	74.8050	-306.191	-402.240	-340.718	-568.530	-1313.83
-10.7947	234.357	-158.514	527.848	828.231	532.246	593.814	372.021	295.744	438.847	959.950	847.196	1396.25	533.298	677.444	1252.43	931.965	822.043	682.999	855.369	897.016	862.376	913.375	1000.79	742.778	140.024	-130.219	803.508	124.303	-40.4077	-464.015	574.941	222.681	240.910	-112.028	-30.3755	-301.130	-314.019	-297.441	-391.697	-371.920	-590.034	-813.906	-1114.90	369.941	-787.302	-207.329	50.8873	-660.556	-86.0166
-10.7750	-255.127	138.893	-159.207	487.671	722.050	774.635	302.286	273.028	64.4469	623.950	628.031	1121.72	886.860	669.116	836.709	1219.86	781.323	501.128	615.350	576.261	638.255	232.957	296.814	258.447	773.474	178.117	-311.379	135.644	169.282	-354.673	446.392	-586.190	307.202	-772.827	-375.980	152.488	248.568	285.722	-661.355	58.6399	150.312	-360.850	-906.948	-97.4743	141.062	182.953	-334.808	-253.091	-805.050
-10.7553	-105.818	470.846	598.604	128.977	872.670	213.371	501.803	1483.50	602.741	677.545	468.078	886.554	744.833	631.702	649.944	76.0426	611.212	1125.68	878.658	408.837	634.766	353.934	651.389	531.583	346.461	260.887	-12.3864	-193.990	509.919	186.108	980.853	531.597	279.254	-23.9942	-459.122	-524.591	73.0268	-159.040	90.6527	-60.4724	-417.099	-381.321	-742.180	311.842	-1330.70	-527.381	-700.950	-123.089	-801.269
-10.7357	549.628	250.420	131.840	496.025	29.6130	824.601	623.182	544.388	1216.51	798.443	461.616	718.835	414.049	745.398	838.250	1114.04	608.516	643.790	1412.91	581.540	896.440	207.825	399.322	505.741	738.221	-51.3344	589.411	323.606	-62.3103	234.081	359.118	-28.0913	166.016	211.248	-217.289	302.650	98.0198	450.857	-180.376	-797.203	-307.879	-509.805	164.601	-296.564	-1041.00	-367.001	-303.602	-680.709	-289.389
-10.7160	-83.8158	792.582	249.654	40.8450	1062.19	404.469	434.446	841.748	664.203	803.715	1145.30	854.541	1302.50	745.334	1277.93	643.735	570.940	715.808	410.846	1104.49	666.361	557.701	-89.2522	833.655	1081.56	108.457	359.784	-165.980	279.926	350.196	468.411	414.333	746.767	-98.6743	-687.857	-671.620	310.886	90.8163	166.946	-449.368	-88.4957	-380.337	-49.2437	-276.114	-1015.10	-265.278	-454.658	-646.019	-539.857
-10.6963	-363.233	-136.793	426.729	485.073	328.568	677.461	209.800	1186.35	651.207	1339.28	971.743	237.101	407.355	744.012	1080.10	754.141	325.608	688.345	1584.18	508.752	675.823	626.044	434.192	-103.289	243.805	651.312	461.399	40.3439	286.719	-130.781	115.017	529.644	377.777	97.5733	473.165	-275.473	408.795	-254.983	-434.375	-662.724	-542.641	-501.857	-331.924	-672.896	-420.135	-353.306	-360.816	-604.887	-669.927
-10.6766	-202.662	-194.678	619.044	19.3459	420.253	541.872	1363.18	965.126	804.852	217.545	793.819	714.145	734.550	930.917	603.309	328.856	845.799	-136.360	1025.25	939.334	122.118	445.492	816.657	-23.6859	695.187	-457.432	342.054	163.428	196.247	193.191	410.236	90.4107	329.237	235.447	-404.779	160.142	-167.671	-379.416	-323.210	-564.003	-583.845	-556.488	-562.722	-441.838	-388.879	-207.619	-647.377	-933.429	-328.500
-10.6569	301.592	-7.26626	538.100	682.414	290.727	240.660	534.175	1190.77	592.043	1183.95	667.993	931.720	1077.63	672.387	861.452	348.778	651.217	390.619	407.645	677.067	646.959	526.500	487.750	216.768	-128.600	-251.063	-233.696	-43.8641	281.530	-90.3250	120.809	257.032	490.853	-275.863	-617.372	-394.206	142.400	-67.8011	-33.4300	-96.1241	-934.047	-19.2044	-381.626	-710.560	-1051.66	148.042	-544.406	-1295.28	-690.612
-10.6372	-478.654	-208.118	251.856	89.6289	791.401	805.093	226.561	697.329	367.839	871.812	441.635	898.142	767.553	901.808	642.552	1053.16	1348.26	477.771	891.744	661.476	702.113	454.817	858.065	285.986	726.352	186.762	980.706	712.196	-169.629	319.759	628.587	293.270	10.0639	391.842	-612.179	-523.143	-472.177	135.602	-187.782	-599.373	-398.794	-463.867	-425.663	-365.165	-170.874	3.44763	-1000.07	-747.531	-511.178
-10.6176	188.327	702.493	745.054	603.470	1020.11	479.331	719.908	601.576	585.636	151.548	569.494	1504.54	981.202	403.257	904.216	505.591	1388.67	1068.96	-92.8752	527.696	710.865	247.752	584.931	252.335	362.764	147.448	379.965	-113.740	-474.148	60.4277	175.633	484.268	153.682	127.632	-544.514	297.042	-54.5776	-537.988	-708.570	-299.725	-442.859	-1176.17	-844.972	-420.582	-643.799	-61.8581	-842.257	-566.702	-742.292
-10.5979	572.580	435.255	-63.3025	547.061	419.493	-171.341	679.183	1621.18	643.416	1324.10	1013.51	623.795	498.844	1268.63	719.994	1352.53	930.495	448.498	1052.73	1250.25	614.646	787.144	588.762	281.304	389.978	-133.637	138.134	384.092	370.633	525.729	-32.0243	119.948	361.935	259.538	-193.548	-376.626	-348.665	-15.8324	-422.420	-408.958	-308.530	25.9083	-508.371	-801.949	-312.882	-516.910	-649.077	-1076.15	-744.739
-10.5782	77.3416	161.390	-122.309	-43.8452	345.719	579.867	679.637	896.473	521.185	1035.99	1016.80	567.858	525.920	678.093	857.346	1220.19	448.458	1118.07	734.617	864.243	679.343	205.417	1003.45	278.646	31.8725	-251.427	766.952	-135.169	255.748	-120.145	133.253	494.277	-198.967	-79.3758	-77.8998	60.8984	-393.684	-33.0229	-60.9994	-169.757	-88.2263	-132.455	-33.1570	-1026.83	-1407.14	-473.099	-1199.85	-813.469	-846.586
-10.5585	-42.3893	-249.719	284.902	442.895	349.125	767.229	941.209	400.407	978.442	639.318	781.491	1143.85	938.458	565.665	841.297	1181.47	1050.48	408.213	1051.11	896.556	564.358	-5.56079	528.437	461.350	502.634	-39.9485	-79.6521	214.109	278.293	-680.236	55.3532	494.330	206.399	-288.739	-417.896	236.072	-78.7616	-398.295	-390.390	-135.688	-1071.10	-731.521	-367.301	-532.046	-403.475	-402.736	-849.958	-363.694	-908.940
-10.5388	-17.9158	360.469	526.836	-60.8433	318.864	-236.659	1176.61	402.814	991.530	761.670	710.418	795.181	1282.62	1561.57	1383.25	822.849	1379.25	1140.53	819.982	410.454	357.661	-58.5308	113.324	299.874	509.500	474.782	242.497	404.852	404.078	862.812	527.427	247.095	417.092	150.091	-274.111	-968.671	-399.568	-339.434	-176.570	-234.425	-73.5848	-426.342	-1136.37	-773.023	-1443.43	-815.470	-1205.75	-782.611	-800.009
-10.5191	-325.006	316.228	461.644	-123.559	287.842	590.694	256.924	1045.85	871.966	817.649	830.688	585.381	348.924	766.376	1001.82	596.278	94.5418	409.963	725.750	1194.12	198.904	460.875	-38.1621	43.9067	199.841	324.291	313.365	-69.1801	48.1134	88.0093	310.245	-26.0117	24.9204	-374.272	-137.396	189.635	56.9272	-375.071	-333.181	-232.755	-808.247	-778.042	-357.669	-620.721	-1003.76	-145.798	-448.694	-830.789	-1190.65
-10.4995	711.658	-761.432	325.891	619.730	259.977	920.699	668.409	623.626	555.945	1045.79	1185.60	626.340	531.604	673.056	743.456	701.515	1387.85	89.7773	1108.61	459.437	404.090	401.553	-59.1697	39.4073	-266.337	-67.5123	442.743	-296.820	348.128	-49.2774	238.700	26.4062	246.317	-315.676	-402.049	-190.238	-638.526	24.5504	-1.98091	-367.992	-335.669	-143.790	-578.572	-551.193	-153.902	-616.496	-737.734	-791.482	-769.367
-10.4798	46.6822	180.446	73.2303	924.275	793.956	1087.98	1036.24	951.263	767.418	225.042	1209.85	976.466	481.032	789.318	1085.82	847.129	1009.76	900.756	899.368	372.229	1769.70	440.004	360.877	358.126	332.095	160.086	630.381	588.083	183.857	226.777	-115.872	319.737	431.592	14.8360	-74.9982	-281.839	-154.288	-131.320	-270.720	-517.044	-426.792	-1020.26	-739.181	-520.201	-284.792	-351.287	-955.447	-1145.17	-860.462
-10.4601	-23.0745	187.826	23.4263	243.920	90.3060	466.108	780.290	377.147	1403.22	1395.78	871.488	397.744	670.868	992.700	343.495	549.287	349.708	960.980	351.556	689.311	911.893	1198.37	104.794	11.5344	648.880	18.5789	369.348	423.781	73.1127	184.205	597.800	274.417	-420.841	-574.232	-413.291	-30.1344	528.997	-231.629	45.3462	-185.388	-105.830	-824.861	-523.709	-450.762	-518.065	-352.484	132.279	-281.625	-894.623
-10.4404	351.025	348.669	132.619	576.746	311.160	334.213	499.381	165.577	805.994	411.472	1053.59	447.615	1252.01	1097.34	959.257	692.123	556.418	668.684	429.412	575.413	1721.48	260.312	198.278	159.578	341.006	291.900	933.172	628.145	483.046	-239.983	19.4677	278.544	131.624	547.099	-256.868	77.9833	-261.867	-173.619	-269.322	-494.057	-584.476	-150.573	-603.637	-394.240	-909.250	-286.524	-1221.58	-732.377	-930.240
-10.4207	443.439	126.227	-83.6761	41.6814	479.261	750.965	186.141	810.787	730.040	450.284	532.437	1276.07	947.441	822.783	1048.42	336.187	1183.18	653.110	463.793	972.265	780.087	253.720	-128.036	657.189	-57.2140	-3.54501	35.6405	996.684	35.6029	-9.35535	249.776	-96.6424	69.6866	818.230	-624.791	-281.111	-224.933	-110.348	-220.001	-549.772	73.5085	-754.600	-1041.20	-337.220	-863.549	-626.101	-757.245	-706.160	-715.879
-10.4011	-132.786	350.609	559.740	927.633	356.964	958.478	292.046	629.527	1114.12	1159.92	1133.58	910.634	878.126	615.057	604.100	819.159	1196.91	621.608	1207.10	450.638	865.001	637.897	275.510	53.9811	4.40780	159.739	440.610	289.921	584.886	665.724	335.042	542.055	-312.283	388.939	-510.171	-571.254	-187.649	-376.761	-272.326	-639.977	-585.906	-332.607	-254.485	-579.227	-564.190	-505.755	-301.092	-912.489	-718.115
-10.3814	-414.004	441.854	56.1014	-57.3087	222.318	89.4246	1082.93	827.938	422.295	729.071	820.458	754.508	700.874	839.035	1154.37	715.226	697.486	1253.51	1475.87	202.224	826.838	541.714	433.652	472.443	144.336	-5.98494	246.711	198.144	426.821	-324.903	-170.204	-26.8424	643.019	237.997	-148.328	-432.630	493.494	-117.888	-96.9632	-933.622	-649.921	-706.093	-806.015	-334.316	-989.383	-902.744	-767.902	-425.959	-480.117
-10.3617	58.4916	-174.217	240.666	401.855	160.281	485.029	992.780	722.723	748.881	1052.05	1176.98	866.953	1014.74	968.241	1227.98	1500.21	913.459	842.244	1069.56	467.777	758.704	961.271	594.568	710.777	1060.65	65.7206	427.065	692.077	25.6016	114.956	185.375	-255.968	432.116	-469.927	-214.137	-138.357	-360.265	199.456	-611.988	-82.1697	-378.062	-674.445	-779.665	-113.473	-261.273	-307.701	-492.324	-1165.09	-548.345
-10.3420	-134.167	141.663	240.494	347.161	556.939	483.392	810.085	604.116	667.904	860.248	654.573	716.037	751.933	612.886	1117.42	715.260	943.384	285.443	1043.72	713.432	760.119	452.984	557.253	765.385	920.913	527.072	655.379	-225.370	-55.0996	-37.3712	116.375	592.525	344.574	-157.579	79.7449	-271.544	-73.7047	-116.567	100.741	-81.9881	-77.1270	-324.026	-434.061	-415.876	-727.478	-644.022	-259.261	-414.189	-1129.61
-10.3223	212.459	224.984	515.008	311.320	1003.08	576.756	1124.92	735.782	1009.63	826.814	660.172	1039.84	440.626	504.567	675.550	1036.74	782.413	735.142	892.789	372.411	315.178	643.331	23.6325	442.993	-284.110	287.746	405.694	260.892	120.009	191.125	466.006	185.831	-121.227	-114.099	202.340	251.143	-272.424	-424.156	-764.798	-8.99812	-890.893	-184.600	-366.458	-862.275	-1097.46	-855.994	-496.701	-868.027	-263.402
-10.3026	54.4342	86.5175	306.323	415.427	1163.36	574.319	463.998	1039.70	781.229	903.221	862.265	1150.64	482.440	1151.04	574.703	173.281	827.881	104.238	1246.59	877.800	503.714	488.624	906.709	-183.454	38.3755	869.219	781.969	551.619	213.425	349.318	-7.30816	663.466	823.602	225.151	217.626	-466.732	-286.626	-290.456	-539.564	-646.904	-173.607	-2.46761	-367.726	-140.269	-1143.36	-452.462	-1031.52	-629.734	-428.975
-10.2830	-421.813	716.608	498.791	615.626	249.962	249.338	841.173	1235.87	1181.63	496.122	648.193	1019.46	678.961	507.544	378.734	636.289	692.969	566.052	618.530	509.195	389.883	292.163	867.550	336.765	269.354	152.495	221.913	351.569	-357.221	292.443	181.188	-526.091	831.676	434.853	-249.692	-955.602	-515.447	-753.137	-158.090	-203.673	-600.016	-582.491	-829.899	-273.663	-1113.35	-127.949	-356.296	-799.119	-1075.20
-10.2633	185.429	-46.1463	598.348	969.037	762.527	433.486	842.635	1033.77	1117.25	600.940	962.613	1439.54	1520.94	527.525	707.371	765.291	1039.51	737.866	661.220	1209.29	1193.84	468.193	521.140	377.029	213.348	275.192	844.639	-245.662	288.465	-374.818	-240.824	561.918	-172.611	-231.002	-300.231	-52.2221	262.350	251.759	-477.713	-391.328	-162.966	-776.472	-588.474	-786.591	-753.742	-658.583	-590.499	-1309.47	-733.163
-10.2436	-132.549	-402.155	601.549	527.310	862.061	570.175	343.377	443.415	350.722	683.333	924.750	1096.66	258.950	818.981	1414.82	813.598	1438.41	725.782	482.296	861.204	446.401	385.666	617.482	414.692	254.396	236.638	248.207	219.678	220.835	103.553	313.059	381.262	182.532	56.2040	-315.726	-70.7775	667.212	257.468	187.339	-363.762	-483.211	-692.396	-461.097	-104.361	-719.394	-367.329	-407.101	-506.283	-1026.53
-10.2239	280.355	289.117	117.591	415.821	443.475	508.516	1048.37	972.632	1065.29	802.371	1296.88	700.761	857.142	621.167	1491.51	985.305	483.797	542.139	1091.24	199.545	910.828	197.456	256.906	835.806	176.307	437.668	235.086	281.045	196.686	503.741	338.064	466.416	-55.9725	-242.049	11.8933	-101.988	-284.384	-757.001	-143.310	-949.241	-359.306	-936.542	-343.220	-800.852	-824.539	-402.427	-592.263	-1163.08	-1318.96
-10.2042	96.2368	385.426	380.319	467.837	633.367	789.993	160.958	750.151	697.785	733.806	340.904	470.389	1308.56	991.572	820.270	1137.75	1070.66	876.049	897.146	935.839	740.650	224.454	527.755	78.4977	382.201	749.879	555.993	744.733	454.327	54.2055	155.980	529.419	857.538	400.234	-513.208	-738.237	-172.949	184.205	-493.657	-359.846	-619.837	-205.192	-670.180	-702.222	-1230.54	-587.382	-547.259	-730.430	-312.388
-10.1845	-725.147	320.221	61.2768	798.004	212.945	942.903	767.409	193.226	856.586	1239.50	570.569	905.240	490.126	875.486	664.559	617.235	1498.30	467.155	1027.99	961.362	344.750	593.529	722.345	234.616	499.238	411.880	-395.606	317.274	137.176	283.561	-37.6301	74.7242	210.190	-268.466	-1237.25	-295.967	0.769972	-172.192	-195.111	-708.144	-621.137	-386.338	-777.389	-670.295	-300.912	-426.372	-1121.71	-1126.90	-1002.10
-10.1649	-217.894	318.619	-94.1687	210.672	801.070	-93.9965	362.177	988.539	1347.33	1429.22	1457.16	884.196	1052.00	1352.25	1295.78	338.225	202.427	304.761	936.392	1096.02	908.960	571.442	437.454	591.228	-354.946	14.9361	254.355	-465.382	1007.05	386.100	241.167	314.207	163.089	416.869	-13.0742	-155.212	-214.163	-437.319	-120.161	223.864	-447.531	-997.144	-684.836	-461.405	25.8302	-918.613	-713.410	-1319.61	-708.984
-10.1452	233.819	59.4351	294.313	303.021	589.956	1164.67	882.956	990.857	1008.08	806.685	372.276	633.626	724.344	946.208	984.977	1153.12	1045.19	580.381	1105.80	1113.71	511.125	257.514	-70.2225	440.561	400.721	970.004	223.644	-146.657	659.217	186.172	-106.117	670.363	618.293	153.397	-633.425	-832.950	-143.959	-342.241	-584.261	-555.774	-574.558	-891.514	-1004.42	-271.446	-813.657	-988.604	-1150.04	-738.004	-951.750
-10.1255	95.8118	-18.9250	242.932	101.048	517.307	413.379	934.391	1285.66	850.606	711.618	707.034	742.940	1097.26	1411.13	439.541	903.848	776.392	783.517	1120.27	529.184	672.465	504.374	-56.3884	512.448	320.418	20.8419	140.221	157.819	148.047	-65.1464	-298.125	320.462	22.4321	-165.987	-102.991	-809.148	294.083	-636.275	-211.470	-554.132	-949.202	-350.280	-629.581	-611.600	-1286.74	-508.595	-708.115	-476.566	-842.089
-10.1058	650.660	2.82013	316.381	65.3454	41.7399	472.506	438.067	852.165	980.536	1067.44	1057.70	1047.10	1209.34	659.246	1035.72	1190.54	366.304	897.991	477.945	840.664	997.404	448.215	36.3974	-108.667	603.440	427.901	302.277	315.835	107.971	-153.845	379.123	180.174	55.1819	-537.114	-12.3227	-350.984	-548.430	-314.289	-170.460	-160.127	-165.399	-678.757	-624.072	-637.989	-870.660	-189.461	-797.190	-710.486	-1041.53
-10.0861	378.055	232.681	763.464	746.250	896.564	681.764	863.661	697.781	699.819	501.429	515.136	580.412	979.017	1443.65	797.332	1183.54	1092.12	379.402	822.147	345.185	648.430	567.405	369.406	-95.0606	456.988	534.081	55.9556	590.617	162.541	-147.117	673.506	246.662	296.721	-256.079	-576.816	-612.728	-216.971	-535.977	-395.688	-1227.06	-687.454	-927.935	-714.578	-728.693	-896.742	-1055.09	-1084.64	-723.786	-1145.42
-10.0665	-123.795	482.357	142.480	606.136	586.803	638.606	1246.28	911.032	1188.41	799.638	1182.69	412.964	1001.33	570.669	1606.51	1032.19	1146.44	571.387	327.014	668.311	57.0316	407.125	128.734	270.716	-2.60712	162.143	898.058	263.396	217.918	67.3664	-44.8564	-113.840	-223.663	-374.929	-229.883	-562.449	114.042	-549.326	-724.356	-820.310	-232.387	-831.354	-1051.20	-830.778	-1085.39	-766.346	-880.720	-307.955	-233.521
-10.0468	-312.455	-138.747	113.980	329.402	1117.70	760.775	740.002	618.134	387.403	481.141	1089.31	1098.60	465.351	453.757	920.790	1229.39	840.960	684.526	1022.09	819.630	389.587	419.293	204.046	582.246	921.378	282.662	338.893	-152.029	-162.588	-304.694	-87.6299	168.717	347.207	-234.676	-420.569	-243.246	-229.054	-68.2998	-205.725	-934.641	-611.607	-593.940	-561.126	-471.850	-1254.81	-777.245	-955.350	-1097.51	-1389.70
-10.0271	415.984	858.207	109.611	605.392	725.128	135.498	805.341	1134.23	1054.42	1172.13	912.201	1028.60	737.459	1477.40	1017.78	1186.70	832.701	1070.94	1149.83	522.078	671.018	-34.3454	968.254	-171.728	270.118	89.1140	517.011	-189.908	60.5779	-0.436053	775.123	234.715	-140.970	-863.362	-711.352	-967.866	1.41407	-317.939	-830.661	-418.559	-335.835	-1006.82	-1063.08	-801.180	-917.365	-337.963	-1496.37	-918.219	-679.246
-10.0074	62.1346	147.384	484.196	-365.545	516.020	1282.57	1124.17	646.962	942.287	709.146	1034.49	1490.72	813.331	1225.18	1085.92	1158.65	1393.40	1022.88	861.967	894.725	482.241	455.750	829.635	411.200	-244.570	-207.133	215.924	179.726	-102.470	-215.828	370.482	367.509	-65.3295	-251.570	-278.729	-447.450	422.997	38.9655	-362.896	-941.234	-536.251	-845.236	-545.294	-82.2621	-914.301	-1402.37	-1103.66	-1310.40	-744.086
-9.98772	-6.16419	94.0716	460.233	803.967	621.759	718.592	918.057	644.264	1293.98	358.834	1487.55	608.409	876.881	367.461	499.790	182.284	910.992	471.526	534.748	899.199	838.415	535.048	425.242	185.417	405.889	103.054	343.068	-41.2984	475.840	-285.370	638.751	184.564	331.640	594.821	-638.756	-302.452	-633.339	-327.757	-358.623	-384.714	-584.502	-1035.91	176.331	-511.353	-1053.06	-370.762	-948.705	-908.487	-1502.67
-9.96804	370.100	85.9223	437.210	95.8931	240.186	1048.26	653.933	969.774	400.705	1006.00	1037.97	1182.58	1114.28	641.165	1065.73	1026.23	871.780	293.635	695.379	579.747	507.173	633.663	531.165	-389.047	390.693	951.634	386.250	119.654	107.120	-5.18791	782.206	376.878	370.989	2.67145	-145.439	-956.748	-157.420	-400.576	-359.586	-242.281	-420.458	-773.071	-657.925	-562.318	-685.345	-1412.46	-1041.77	-1228.24	-767.889
-9.94836	-330.276	-498.899	496.647	282.553	229.525	645.004	1059.78	1353.97	898.994	1040.22	1270.94	470.750	1175.04	577.232	1681.47	1017.64	357.729	1296.70	963.935	842.445	374.917	401.932	535.066	286.373	450.705	-140.633	149.792	96.3698	611.297	50.4353	413.253	-164.580	148.698	-433.129	-404.330	-878.337	404.948	-735.245	-344.576	-502.408	-700.516	-314.274	-781.189	-468.712	-729.499	-573.641	-427.940	-463.808	-1267.35
-9.92868	-390.852	123.939	648.578	413.676	513.351	447.728	276.214	1215.17	758.781	873.192	1097.09	1822.00	406.670	997.409	745.547	1007.10	1304.33	589.756	647.833	599.477	1309.69	391.912	951.053	447.485	-28.3256	43.9040	395.158	94.0558	-93.5885	-795.875	449.041	197.886	294.144	-189.507	-1073.09	-563.029	168.972	57.4838	-845.778	-156.667	-967.894	-545.351	-597.722	-40.7917	-554.363	-690.916	-720.421	-1435.96	-1037.70
-9.90899	381.196	461.844	321.720	316.114	807.088	487.035	515.897	879.778	989.061	627.348	815.249	456.161	963.559	1227.37	442.651	295.669	646.549	651.998	1090.18	542.656	994.458	233.909	678.082	52.5508	356.469	92.1064	186.148	268.198	170.370	357.229	526.262	521.218	157.219	-569.657	415.347	-893.147	-746.573	-805.460	-237.371	-264.671	-1126.93	-1194.64	-1063.81	-956.697	-817.672	-1034.15	-1000.98	-455.685	-1642.07
-9.88931	230.344	287.394	340.346	350.471	680.924	811.283	1171.60	1149.34	1226.95	1335.31	619.831	1491.92	378.728	591.160	1251.66	1089.25	1179.72	830.103	992.307	630.654	1170.81	548.879	482.926	266.067	749.868	326.835	126.173	120.704	355.245	-225.034	566.883	577.508	-30.1476	385.637	-52.8230	-340.349	-357.620	-42.5651	-472.943	-152.961	-1090.54	93.9449	-873.603	-783.984	-607.162	-519.155	-686.421	-1248.15	-694.825
-9.86963	-229.311	178.785	339.140	-146.407	585.765	477.659	683.145	1164.52	1436.93	358.422	986.663	1296.83	948.857	189.831	391.292	1159.01	1343.81	743.873	927.407	856.014	712.265	760.866	614.395	479.859	582.274	-171.548	-342.770	181.075	500.324	201.759	698.847	194.749	-394.966	75.8915	-541.569	-617.394	-759.509	-237.286	141.667	-671.657	-733.575	-236.622	-854.970	-836.417	-1101.08	-1101.27	-1315.04	-1116.19	-1105.86
-9.84995	218.801	382.495	126.411	535.624	869.802	469.353	564.231	1734.88	787.046	820.838	859.920	669.616	1167.92	906.245	1151.89	776.271	636.952	400.951	1130.82	938.933	530.911	279.000	270.621	124.406	163.740	267.054	940.405	34.6659	-84.2416	222.322	-113.723	72.7155	101.779	-438.572	94.6807	-57.6930	201.642	-433.805	-222.919	-808.643	-1247.11	-863.367	-570.718	-126.517	-796.319	-389.627	-1204.34	-911.253	-731.871
-9.83026	19.0043	802.781	497.922	463.701	1107.06	547.967	61.6087	1297.76	1073.11	825.859	896.721	1480.68	750.375	847.840	828.831	1185.53	1238.94	942.201	749.246	1254.25	587.054	376.895	151.971	611.986	108.505	404.421	211.042	17.3818	375.806	10.7392	-43.5033	322.360	-281.920	155.696	-26.8122	-820.136	82.3039	-843.284	16.1925	-463.619	-457.971	-916.667	-364.213	-650.976	-1113.91	-859.838	-801.291	-569.204	-841.654
-9.81058	525.343	304.398	813.135	154.987	847.349	855.254	975.208	267.432	1033.31	867.257	553.020	1481.02	1515.03	959.130	1266.10	1105.83	980.215	764.209	750.235	593.556	1345.82	528.606	679.541	662.132	251.240	119.005	956.786	267.377	613.545	116.429	240.635	503.056	-420.641	-712.430	-363.113	14.5517	-155.953	-735.860	-682.423	-469.661	-256.805	-853.057	-850.158	-794.999	-873.575	-719.988	-1611.94	-673.903	-535.262
-9.79090	-345.294	-114.042	392.723	1476.04	107.405	1272.61	1242.11	365.925	769.713	1420.81	1056.16	1061.91	1057.96	927.425	496.226	800.549	1417.47	554.286	1272.03	547.172	829.801	701.449	811.307	407.186	303.761	22.9557	314.154	138.006	647.188	137.681	88.0103	271.294	54.2693	-630.077	-157.474	-388.046	193.159	-448.624	-649.836	-1007.75	-187.574	-581.481	-652.952	-954.038	-490.678	-399.753	-766.091	-1084.44	-1216.95
-9.77122	-10.9396	97.8913	-288.409	493.312	636.880	831.158	566.009	1679.62	225.741	1008.83	729.028	795.182	1026.93	1277.65	1263.05	561.148	924.208	851.479	820.529	403.517	692.366	1014.79	688.388	594.154	741.202	-84.3070	-137.088	495.546	842.553	751.499	220.013	-70.9402	-632.398	-293.217	-345.330	-463.389	-178.048	-334.318	-400.839	-98.4569	-404.086	-583.791	-720.867	-568.567	-630.061	-709.054	-755.968	-1193.95	-1255.46
-9.75154	-250.546	-201.651	436.347	589.389	847.960	587.824	407.232	924.753	476.214	1214.00	730.757	1095.32	1005.15	402.291	1134.35	1134.13	1110.77	1263.43	775.494	1170.81	523.641	304.719	406.609	215.184	729.483	368.337	852.814	572.113	-391.493	289.607	201.161	432.282	232.128	79.5819	-853.467	29.0861	261.449	-309.752	-755.429	-403.345	-347.497	-1123.47	-745.842	-417.649	-942.954	-668.255	-857.485	-918.755	-1093.64
-9.73185	-246.243	32.8276	-31.3536	105.252	490.973	1005.62	1214.89	1299.71	999.872	607.995	801.554	1707.68	918.081	1241.38	640.367	422.590	846.696	838.803	992.828	1208.84	456.675	630.750	351.216	713.930	189.544	115.993	279.001	746.033	70.9349	265.288	168.614	60.1166	64.0207	672.460	-621.006	-881.056	382.088	-165.512	-141.632	-956.636	-625.143	-1131.96	-714.783	-614.977	-846.905	-977.068	-1097.26	-1078.50	-1160.19
-9.71217	101.193	104.987	533.967	643.888	1024.25	1034.97	816.710	603.087	1098.68	1082.68	1535.80	1516.89	1067.91	1186.72	1045.78	1751.36	1250.06	771.766	392.412	662.141	901.524	467.763	605.757	1036.36	520.106	276.318	-75.0087	-82.7530	130.585	-321.348	122.810	-667.348	354.905	-266.057	-601.525	-434.881	-416.917	-750.663	-316.077	-617.504	-474.489	-944.037	-473.575	-932.196	-363.763	-888.132	-947.310	-1063.53	-528.990
-9.69249	221.669	464.249	626.923	399.488	1288.18	77.8568	997.229	765.029	771.326	803.470	1086.02	1203.57	1350.67	1330.06	893.343	1230.29	621.407	738.715	730.367	852.651	104.286	195.737	318.960	265.522	414.217	77.2244	527.808	-37.4008	-45.3335	35.8003	799.188	-229.781	-431.441	409.133	-496.913	-289.364	309.877	-607.677	-111.143	-1259.43	-648.437	-1004.26	-356.565	-202.620	-691.792	-754.960	-1300.53	-1269.02	-1154.18
-9.67281	-292.729	114.125	606.524	470.430	443.925	679.532	1029.23	1125.85	859.060	1117.56	985.083	1012.79	831.804	862.602	1238.96	794.070	722.167	747.090	905.864	1166.04	1084.02	741.956	532.355	-79.4124	447.934	-12.0909	551.217	356.850	193.543	356.541	295.153	-344.608	-149.657	-266.358	-441.923	-559.664	-442.574	-311.385	-503.306	-644.485	-452.933	230.862	-896.902	-866.786	-1127.33	-503.427	-481.837	-768.852	-1210.68
-9.65312	268.413	326.638	674.557	680.221	452.846	1278.85	604.825	580.406	1166.80	777.768	1068.44	971.902	655.608	874.925	1170.09	1171.68	747.397	1278.83	549.995	555.075	513.005	680.919	95.9393	568.606	567.735	202.560	31.8574	413.512	376.480	88.0436	235.853	36.7504	44.3880	154.142	-646.989	-647.785	-184.392	-671.410	-643.322	-783.865	-665.895	-720.506	-381.655	-709.109	-1122.11	-1134.84	-998.380	-1260.29	-290.478
-9.63344	202.522	-104.982	519.706	879.281	648.553	533.810	1013.45	803.346	1211.42	590.505	695.459	1006.01	496.522	905.977	1438.31	1470.73	995.585	587.906	1053.85	362.175	732.080	499.396	512.763	680.038	298.110	-349.488	561.839	228.404	297.845	-117.327	80.8332	206.771	-51.8119	-89.7160	-686.595	-224.350	-550.724	-342.187	-714.827	-58.0796	-874.257	-571.965	-1250.11	-1209.50	-303.884	-1058.19	-411.246	-1572.85	-1216.27
-9.61376	732.880	198.575	316.244	557.790	391.072	122.296	1328.69	671.845	929.133	1236.82	774.881	484.324	871.338	1000.34	818.833	843.161	880.763	724.973	1247.84	696.088	619.263	64.7319	707.870	214.051	187.723	405.130	465.396	373.524	277.430	100.512	167.269	-25.3738	-118.167	174.546	-316.113	-486.312	282.121	-883.050	-697.139	-501.207	-898.013	-1270.67	-817.467	-963.751	-1149.41	-886.541	-1632.52	-1171.99	-1358.58
-9.59408	97.2295	965.149	287.591	295.151	224.995	617.790	1058.73	1014.31	521.910	1039.29	782.609	756.102	1072.11	1543.53	1097.60	542.647	1276.18	448.278	601.320	1055.37	865.399	852.761	83.6733	367.914	217.944	435.346	143.100	939.992	-437.733	-234.864	347.409	-109.549	-341.740	19.0923	96.1892	-16.2996	-727.243	-309.642	-612.629	-1119.36	-774.986	-407.301	-1125.75	-1050.05	-909.291	-656.934	-906.431	-1114.96	-722.263
-9.57439	477.076	268.710	-74.6171	447.743	555.994	876.013	1195.08	1317.29	772.281	762.554	723.226	811.015	1023.42	603.162	1279.76	990.908	1030.41	758.770	477.181	489.888	475.859	202.102	833.790	-87.5979	805.299	-278.466	-64.4561	705.938	48.4212	-341.832	261.672	-4.02122	-505.155	-178.777	-98.5610	-874.663	205.218	-964.157	-924.092	-844.262	-560.645	-722.191	-1265.63	-567.373	-1101.45	-1155.77	-1201.37	-318.622	-967.314
-9.55471	-90.4965	-92.7492	1099.33	525.327	795.595	307.634	589.960	851.512	851.732	1539.13	1213.96	904.003	1246.86	311.932	950.018	1300.32	1052.45	974.239	627.500	997.803	727.708	653.138	822.061	337.703	293.906	-354.965	430.656	83.3739	888.218	-290.595	-31.3888	849.147	300.246	34.4256	-341.293	-326.602	245.986	-827.730	-558.002	-704.972	-493.177	-652.760	-441.301	-832.132	-841.907	-959.883	-1418.64	-1196.28	-958.936
-9.53503	-499.825	-96.3550	159.679	42.9114	759.347	1093.48	625.684	1074.92	1590.13	1233.17	1774.73	1080.65	1358.87	1252.67	794.198	453.665	1072.66	719.929	859.604	570.850	895.357	520.330	1054.28	397.901	188.396	-380.108	113.666	-4.11727	89.1856	228.253	-195.112	-267.508	-304.508	-187.490	11.6664	-701.494	-407.046	-339.489	-430.641	-776.096	-264.562	-781.910	-903.802	-780.419	-1194.07	-733.522	-1529.25	-705.898	-1773.47
-9.51535	-248.948	196.299	27.1336	394.780	343.609	1091.47	133.083	1143.79	951.714	625.085	783.045	1230.39	517.922	303.015	1065.78	1336.22	570.085	696.445	634.883	853.941	1402.54	491.647	421.203	384.987	685.049	202.405	177.937	612.219	474.731	107.568	-182.180	469.236	-266.945	-11.0866	-342.501	-989.782	-117.126	-749.446	-805.545	-596.921	-131.858	-615.815	-1007.16	-629.669	-1203.46	-571.679	-1180.46	-1447.88	-818.330
-9.49566	-218.459	-209.216	72.5013	240.136	504.772	1015.42	972.817	1020.40	1306.45	1133.18	742.017	680.828	320.796	884.560	1146.90	880.070	1159.69	736.314	733.256	676.190	954.803	404.036	952.950	713.646	589.463	532.442	-364.063	-135.145	420.184	150.554	177.008	-501.644	-128.570	130.265	-308.896	-541.315	-401.234	-601.991	-238.359	198.396	-981.135	-1354.05	-661.084	-1587.93	-1131.42	-1015.49	-1358.87	-1091.94	-1357.55
-9.47598	78.2925	519.417	478.495	532.453	140.320	493.068	868.835	1585.30	698.698	889.636	1092.47	1243.60	1369.30	1340.19	691.420	1300.23	1174.71	696.872	766.638	1288.17	1242.05	382.235	128.849	318.878	521.923	-32.1322	380.806	-68.2521	618.553	496.599	566.402	9.41828	-19.5715	-328.043	-657.631	-1250.23	-138.895	-660.980	-447.750	-748.278	-625.540	-717.599	-937.011	-951.301	-1091.33	-1021.59	-989.582	-947.251	-931.531
-9.45630	-30.7375	127.384	584.521	358.974	768.539	842.305	555.574	1176.95	488.583	990.782	1039.68	1241.34	1188.34	674.797	971.105	698.532	617.666	429.733	745.333	1166.93	533.722	511.881	417.022	320.640	555.367	-306.787	211.195	181.702	653.550	357.558	385.840	1.55850	-335.819	-52.9475	-846.374	-586.060	-68.7677	-495.008	-1029.45	-1264.55	-1125.81	-490.643	-611.105	-1518.74	-821.200	-601.583	-1180.44	-1240.48	-1109.31
-9.43662	107.365	-526.608	762.645	1073.54	725.626	515.621	472.787	731.160	1204.34	977.133	1389.35	1032.49	1568.05	733.374	1208.89	1635.70	887.736	559.329	1038.76	1063.09	586.052	1108.07	503.495	155.602	567.914	249.964	-23.9437	129.964	-243.880	-243.837	-250.847	254.641	403.079	-29.3710	-511.972	-916.769	84.5843	-1026.57	-71.9171	-478.442	-293.854	-419.075	-631.738	-559.111	-845.342	-779.061	-1506.03	-1448.77	-856.659
-9.41694	-19.0754	-180.247	238.086	158.688	1113.20	801.423	650.479	1151.75	1106.82	1387.13	1549.90	953.961	226.387	1247.49	1057.65	1083.41	763.776	942.506	862.019	908.475	484.939	449.676	804.442	397.256	851.742	94.2078	664.180	-121.370	-97.1425	-18.5105	-223.760	388.265	-339.052	-862.980	-345.486	-319.408	-798.163	-788.262	-484.159	-1272.50	-544.951	-611.187	-912.284	-977.235	-1193.61	-692.253	-1084.68	-1237.45	-651.073
-9.39725	802.669	479.339	120.239	739.299	747.881	726.203	1231.86	629.232	1349.01	883.938	1414.43	968.680	1494.77	1274.22	1130.49	864.217	1382.49	582.285	639.930	305.164	1292.77	419.160	-14.9855	172.415	238.787	229.631	659.692	604.143	379.364	-37.3760	-62.8600	128.731	-196.263	299.465	-292.521	-448.117	-181.065	-588.060	-239.533	-316.534	-789.412	-860.822	-461.712	-99.5546	-1074.28	-815.972	-938.735	-1205.69	-1249.60
-9.37757	428.077	707.298	817.219	1072.47	384.608	1282.95	609.276	883.619	850.456	577.489	1395.90	713.017	1088.41	1168.58	511.416	671.769	1319.62	777.840	565.543	833.764	473.544	790.964	820.437	454.096	181.137	24.5995	157.532	333.842	268.948	38.4549	-84.1716	-27.9370	-202.996	88.0539	-406.822	-679.815	190.930	42.6878	-721.689	-996.090	-1030.26	-359.113	-1051.37	-1435.27	-1067.11	-573.765	-763.530	-1511.70	-1132.46
-9.35789	426.325	48.5812	454.757	361.977	338.203	485.205	432.642	1006.30	959.748	1197.12	1488.26	1539.44	954.676	817.612	623.076	941.139	849.873	994.595	848.127	1081.53	799.245	802.542	716.845	-309.845	566.045	238.117	256.674	399.653	213.134	-233.192	-379.825	-275.422	-358.200	-491.851	-384.170	-611.961	47.1734	-363.897	-158.659	-1145.62	-890.265	-513.425	-614.917	-1111.40	-347.224	-887.522	-823.125	-1456.33	-1246.15
-9.33821	452.210	72.3786	433.733	959.104	992.098	429.242	1134.53	989.278	833.928	1303.31	1399.19	1011.41	1042.20	1422.98	958.489	1223.08	974.579	1102.59	703.361	1100.37	1024.50	627.468	968.696	391.376	461.406	-385.679	194.154	1268.99	521.882	-146.714	368.932	-457.169	-502.793	126.613	-857.184	-785.543	78.1429	-455.330	-671.268	-812.978	-254.594	-914.127	-850.076	-1489.81	-920.549	-476.224	-555.424	-1343.78	-1384.48
-9.31852	97.8355	449.942	438.396	448.950	1026.27	990.082	1016.56	757.638	923.089	831.254	470.125	1284.22	1050.63	1244.93	1121.24	1348.49	671.965	834.252	1065.20	690.697	337.177	735.261	704.540	-47.5547	538.318	-80.8736	122.871	465.582	-358.988	-216.939	815.593	294.040	549.059	-645.863	55.4594	-173.901	-122.641	-638.935	-656.888	-596.589	-859.866	-690.719	-890.133	-1073.16	-1542.13	-752.969	-1083.73	-1665.76	-1711.04
-9.29884	86.9823	235.247	-22.8870	1010.89	224.355	799.311	539.566	884.326	863.294	711.531	870.505	1304.47	537.642	1208.58	714.021	1399.05	997.551	940.352	860.983	618.050	448.528	529.632	213.594	815.840	604.155	-203.245	504.774	404.345	338.040	441.314	-167.007	-109.730	-329.546	58.9291	-291.663	-185.895	-246.377	-403.318	-685.925	-404.076	-485.898	-682.852	-715.472	-408.933	-1256.07	-402.106	-915.203	-1322.70	-1160.32
-9.27916	166.721	-81.7404	-156.366	697.662	1102.75	478.522	844.322	991.289	1086.06	1521.63	1480.96	789.324	827.736	1275.64	1284.71	861.389	1041.43	984.841	224.066	681.093	662.762	1220.62	520.971	123.156	863.334	-70.0804	-194.159	356.947	463.416	-894.501	-9.86271	-293.340	-114.493	-8.03250	-388.779	-327.012	386.212	-463.569	-562.362	-622.340	-739.913	-866.645	-488.009	-767.041	-827.419	-768.330	-908.662	-1301.90	-1641.35
-9.25948	-49.3406	283.127	344.114	130.714	592.585	845.185	517.395	702.143	1031.93	942.174	980.705	484.787	1660.58	825.843	656.092	1291.25	1224.20	1277.04	1283.93	1166.94	1144.66	537.864	341.101	492.723	346.462	215.013	-135.446	199.346	173.937	9.34859	-281.315	119.697	-9.29147	-300.738	-131.896	-242.016	-245.391	-886.016	-525.637	-1133.21	-730.963	-1007.92	-1185.82	-925.111	-811.499	-572.064	-1254.45	-1513.26	-982.860
-9.23979	-72.1768	665.417	377.253	845.127	1458.38	352.751	628.749	991.559	1147.82	1174.81	719.717	1725.48	1086.58	1010.57	1092.56	1036.32	1131.61	696.256	776.853	304.051	1174.58	682.002	539.220	133.926	192.291	800.782	414.898	118.559	100.224	16.6284	-538.745	-168.036	-473.820	-604.238	-659.477	-380.367	230.699	-751.105	-455.320	-541.547	-533.861	-963.377	-545.123	-869.812	-509.337	-599.871	-1103.73	-1184.74	-824.398
-9.22011	-281.815	368.134	168.975	395.579	1187.92	915.492	1236.77	702.095	779.462	1225.43	1221.90	1092.70	1346.71	1047.73	202.711	770.926	1226.16	999.328	1558.29	921.319	841.572	862.344	985.946	403.645	761.664	59.6859	281.399	83.8721	221.101	392.883	-193.503	-371.311	40.4434	-241.529	-530.058	-139.662	-562.912	-185.330	-871.945	-734.040	-870.571	-732.414	-263.480	-1356.52	-873.915	-967.770	-1291.85	-611.770	-1218.33
-9.20043	229.733	197.120	958.630	320.194	848.718	838.508	1388.94	1130.41	1112.57	1471.24	1518.78	991.611	1452.59	932.700	1064.10	885.266	1255.05	542.328	733.131	1068.18	529.393	333.220	751.153	418.417	602.167	281.112	542.936	639.886	-208.466	178.558	-172.834	-236.118	-220.528	394.242	-208.837	-852.944	-136.192	-613.338	-591.737	-304.682	-649.405	-1251.38	-799.453	-880.835	-1019.37	-1048.86	-890.069	-718.014	-1001.75
-9.18075	-134.616	468.737	821.661	611.242	350.909	556.952	814.636	1634.97	1543.87	1503.24	809.258	610.432	762.564	1320.03	965.152	431.823	923.238	1246.15	1024.11	635.973	681.715	325.822	1201.84	609.408	642.759	-174.474	492.716	247.142	564.396	-212.226	-442.357	224.510	-233.100	263.351	-23.1379	-325.269	-26.7443	-782.553	-428.877	-696.746	-997.879	-734.848	-1041.04	-943.469	-1326.93	-1350.96	-1420.38	-1146.27	-1127.83
-9.16106	258.641	148.713	805.322	-98.3308	1078.75	1154.96	503.067	958.541	852.576	730.159	526.600	1236.06	1427.12	1072.39	1217.85	1122.81	1370.25	1643.34	777.138	734.240	1145.22	-30.9123	804.125	712.120	582.930	648.762	634.225	358.741	22.0812	199.517	74.3145	156.483	113.269	866.058	-646.766	-736.227	-398.357	-890.292	-379.145	-920.781	-709.410	-458.977	-855.128	-1024.64	-669.576	-737.858	-1016.80	-1120.23	-953.461
-9.14138	-79.9415	185.702	118.802	714.046	137.667	597.236	838.007	909.187	1062.79	875.094	1103.96	549.107	834.766	581.283	1270.02	808.324	737.318	665.960	1216.03	639.393	870.724	630.836	677.152	163.379	917.795	-150.824	278.693	172.166	-156.721	-365.775	84.3112	-87.9660	-155.237	-91.2169	-422.734	-716.476	39.1084	-299.522	-560.391	-1239.53	-737.178	-1019.18	-327.327	-797.332	-1250.30	-329.459	-777.258	-1175.32	-1047.42
-9.12170	-19.7102	729.080	-264.866	283.859	1210.44	1149.35	798.109	788.270	1317.12	1480.71	1325.19	721.793	1320.04	1607.71	1042.55	1029.20	933.925	453.215	443.962	985.623	1399.21	489.923	1060.55	252.846	677.530	-319.339	282.419	-168.908	-510.509	-455.777	76.8836	176.860	-288.281	-305.205	-797.550	-219.957	277.764	-1165.05	-236.664	-649.761	-898.178	-781.283	-835.901	-1022.41	-1115.98	-769.105	-526.196	-1004.90	-1136.01
-9.10202	148.270	265.327	408.423	726.825	765.294	691.310	472.686	895.851	1521.25	1252.93	743.463	1443.91	1584.09	749.336	1031.32	1240.88	1048.04	684.411	797.566	737.475	291.860	550.228	247.377	178.319	475.698	268.247	54.7664	191.593	452.972	-236.830	-425.323	46.8726	41.9903	-465.056	-616.599	-767.066	-132.048	-289.989	-1374.66	-616.409	-736.830	-1121.74	-259.128	-1631.98	-911.926	-1490.72	-1932.33	-1533.93	-811.970
-9.08233	256.893	-403.158	379.677	789.918	490.779	1049.88	1124.81	1224.32	981.955	1022.80	1026.29	1401.13	953.140	1009.55	1253.58	1117.42	1540.02	669.741	1072.74	467.488	800.152	529.935	441.662	405.488	361.607	295.476	188.273	-310.934	516.155	-122.972	51.1640	-155.584	104.416	111.407	-101.926	-901.110	203.807	-782.369	-1.63690	-1113.99	-1203.57	-1469.70	-987.053	-920.997	-1081.64	-1171.99	-1203.68	-1597.69	-1422.91
-9.06265	-138.134	499.180	266.178	800.653	940.418	541.535	1187.88	855.985	1074.92	491.785	625.183	1393.33	1996.44	1912.47	808.769	1168.91	1230.17	820.686	1299.06	581.582	807.221	215.847	606.764	-66.5642	452.982	398.420	-88.1709	-49.9932	226.000	-196.667	7.36978	-288.192	-840.493	-473.556	-242.949	-673.226	-618.685	-841.893	-673.115	-450.826	-996.891	-1199.32	-945.844	-1133.09	-1290.65	-1635.33	-1652.42	-986.450	-1111.56
-9.04297	-80.5756	225.984	732.660	729.716	497.586	827.417	861.780	935.104	997.834	576.409	1103.66	1516.29	1129.90	409.347	708.694	928.742	1173.25	740.326	1297.88	687.615	1130.13	895.437	671.361	418.592	421.805	38.8943	346.836	101.015	-129.536	-463.047	-58.9356	295.175	-290.351	-107.625	-733.101	-449.697	141.764	-577.586	-715.034	-888.513	-768.927	-935.504	-1110.14	-584.528	-749.399	-1016.92	-665.580	-1509.84	-1766.87
-9.02329	-61.5104	300.829	465.404	397.988	397.494	510.810	929.649	1127.33	972.836	1215.00	1116.31	1039.85	1266.83	1203.45	1087.57	718.837	1309.03	1503.88	591.628	813.690	135.108	905.577	1187.49	633.254	666.947	274.348	928.044	288.221	217.810	-214.636	-48.9112	-368.525	327.483	-568.744	-854.527	-803.115	-508.909	-622.054	-195.651	-1318.29	-1100.36	-1285.38	-1019.50	-1492.45	-1017.31	-469.313	-995.102	-1153.48	-912.400
-9.00361	-307.626	-483.409	514.538	861.329	312.295	1259.64	910.258	1422.02	1296.30	1072.57	1384.41	1212.01	1431.20	1603.79	1440.56	1142.28	786.764	975.789	818.896	620.048	1100.96	930.579	797.146	964.284	860.987	87.6631	626.064	696.711	-149.904	116.786	-48.5989	46.7776	-468.684	271.111	-328.443	-1016.02	84.3460	-991.625	-463.314	-922.320	-811.970	-946.823	-1512.62	-1111.97	-1227.27	-1286.21	-1169.92	-1237.03	-1321.93
-8.98392	46.5176	663.671	698.854	574.895	720.772	892.612	1323.13	1022.73	478.426	1540.01	964.708	515.849	1905.41	789.577	821.533	922.746	757.673	976.251	304.197	867.670	705.917	582.970	937.880	293.770	582.686	-396.824	562.010	172.246	165.790	-115.377	-168.543	147.073	-152.489	-200.846	-316.242	-1115.36	-381.527	-324.964	-489.104	-643.822	-893.824	-1255.09	-1127.05	-743.297	-1505.11	-1390.33	-1290.30	-1656.80	-1728.32
-8.96424	62.9914	89.2755	870.338	871.739	635.865	851.037	1114.00	672.111	1620.53	689.896	927.064	1231.11	882.127	737.760	980.266	1115.22	1064.50	1160.22	988.206	559.539	953.798	360.006	654.792	321.365	105.567	233.544	260.568	364.896	-357.383	-86.2963	129.177	251.644	258.860	-193.588	-161.896	-6.62954	-845.326	-652.247	-879.042	-746.725	-851.772	-873.945	-827.842	-1396.07	-1015.41	-849.318	-581.593	-1991.05	-1474.20
-8.94456	-234.344	-72.4580	58.2180	1121.10	954.659	848.119	919.385	1047.20	1035.74	1384.43	1178.20	1284.10	946.146	1216.01	968.404	1393.88	755.461	790.333	802.519	1196.29	792.326	521.581	643.082	906.861	596.162	65.3930	213.933	170.503	421.293	191.514	160.040	-557.055	88.2152	-434.066	-624.382	-262.332	-510.562	-1273.55	-915.526	-1694.49	-862.027	-695.477	-517.099	-1286.61	-1408.10	-968.076	-910.029	-1166.70	-675.566
-8.92488	40.0576	-37.6489	288.108	821.069	1502.77	936.903	1178.05	1017.65	552.783	831.931	1081.61	1037.31	1455.52	1096.28	1034.98	1277.80	1131.57	776.294	876.122	176.788	842.237	631.687	471.218	1026.61	255.579	45.9034	273.379	344.182	130.727	306.649	7.63308	-583.983	-231.100	-799.583	-582.222	-1209.48	413.258	-906.613	-850.303	-890.638	-336.432	-921.776	-529.510	-1041.97	-1215.66	-1292.63	-921.035	-1230.32	-1103.49
-8.90519	-340.827	420.777	16.3729	439.669	1134.83	906.470	978.251	923.128	1220.78	1393.52	767.330	868.271	1285.51	878.762	1238.52	984.221	1094.95	565.639	804.125	1425.83	872.687	11.6594	392.906	334.103	586.606	194.604	701.687	620.928	30.7204	-157.394	85.0015	-723.645	-318.853	13.2269	-767.374	-868.828	-226.992	-982.014	-758.275	-690.715	-977.351	-781.791	-1042.66	-1049.83	-1353.84	-499.987	-897.233	-1765.15	-1188.62
-8.88551	-396.634	510.871	939.850	519.305	994.482	848.821	890.503	1342.74	869.200	1224.59	1166.23	1563.37	1398.34	1738.68	1291.08	995.175	1264.40	521.099	1204.93	742.887	530.226	986.611	792.149	285.879	343.435	292.772	481.948	-200.972	-74.7499	421.935	-172.963	-352.217	42.7618	28.1146	-618.948	-596.423	-682.561	-622.720	-307.339	-824.001	-712.372	-1233.68	-1851.52	-1277.10	-998.522	-1403.26	-1061.34	-1592.33	-1199.49
-8.86583	118.182	-184.227	778.092	372.434	975.272	897.128	1523.98	1059.70	1186.51	1270.56	675.056	1125.97	901.154	1455.67	984.899	611.597	1189.99	1056.66	1036.74	1017.77	680.803	513.926	509.968	427.440	355.929	155.871	-84.7941	517.389	67.6357	-474.111	164.280	30.7468	315.190	-440.889	-716.560	-1128.94	64.2017	-504.298	-509.851	-822.627	-708.865	-1297.68	-1383.71	-1220.43	-1232.30	-868.370	-1296.93	-1670.15	-982.992
-8.84615	-307.931	235.226	462.105	712.335	1424.69	1070.35	1177.02	1673.39	1121.01	1131.43	1413.03	1069.37	865.140	353.134	1147.92	1056.92	743.475	870.696	1208.07	689.985	973.429	970.300	726.233	-101.020	913.688	278.293	166.839	361.812	314.733	-343.134	73.9358	-459.408	402.170	-229.465	-176.763	-425.973	-657.537	-861.378	-840.183	-938.134	0.296603	-780.966	-1140.77	-1528.89	-1063.93	-1835.87	-527.689	-1585.59	-707.040
-8.82646	-36.2966	349.964	928.816	637.052	943.967	1154.32	1333.01	1001.56	871.969	642.051	1746.35	1199.04	866.970	1026.62	854.417	1193.36	1073.54	946.900	1313.31	581.070	1311.21	580.957	588.732	-37.4980	577.189	391.844	804.731	-122.359	26.3737	235.396	-131.103	185.605	544.524	-262.874	-314.325	-621.225	-422.108	-478.991	-1170.23	-1013.71	-1174.33	-587.116	-1727.49	-1304.06	-1173.30	-1306.00	-950.352	-1487.96	-1163.16
-8.80678	476.951	523.105	668.862	173.205	822.841	899.384	1001.72	1278.24	1275.33	1578.55	1295.77	1161.94	1024.97	874.084	1137.28	1721.25	1339.52	1118.87	1418.82	794.024	900.289	493.241	639.842	414.802	659.253	233.787	491.899	214.814	794.602	347.461	130.609	-451.986	-390.047	-127.845	-612.148	-568.158	-827.967	-640.306	-702.753	-500.129	-852.693	-818.716	-714.170	-1532.90	-727.778	-881.904	-569.002	-1942.21	-1601.67
-8.78710	381.304	188.437	543.994	1031.38	436.600	988.066	867.740	1538.41	1281.07	1488.85	1483.23	929.727	1258.92	1335.40	982.285	1175.60	1119.95	270.358	1168.08	-32.1434	1115.61	1103.51	695.330	326.659	43.4353	432.972	-511.518	379.921	-6.49204	-91.2841	-443.928	-804.190	-78.7613	31.2725	-743.359	-727.709	-597.866	-508.200	-513.497	-813.917	-1440.58	-1446.23	-1012.74	-1515.37	-1079.56	-896.366	-1595.88	-1214.64	-1380.15
-8.76742	340.365	713.912	689.010	498.849	512.603	1289.95	1100.18	1251.03	1120.65	587.985	1162.63	1435.64	794.190	1016.04	868.242	1029.02	1269.24	930.869	1229.56	1312.70	936.570	877.902	1023.63	831.019	620.566	459.554	118.766	426.746	358.684	-688.607	-59.6581	-69.5222	-725.233	-470.263	-402.783	-274.130	-72.0339	-914.137	-858.359	-1275.71	-637.308	-952.791	-1063.28	-1199.79	-769.652	-1610.98	-1164.17	-886.854	-1267.72
-8.74773	-96.6398	571.070	407.035	416.864	421.144	992.261	144.256	1026.07	1567.99	1577.18	912.921	1738.80	914.903	1547.63	1311.13	880.474	1411.10	721.177	935.829	587.107	805.918	942.116	851.245	829.108	436.674	314.131	119.053	351.548	110.280	341.819	-9.23669	219.331	-400.061	-185.135	-893.012	-730.274	-338.086	-572.800	-424.364	-1002.66	-559.805	-1281.50	-560.045	-790.257	-957.098	-1214.86	-507.671	-1215.79	-995.729
-8.72805	-284.743	314.488	600.030	958.844	863.276	631.935	1000.61	888.042	914.979	1292.80	1511.66	1432.64	1017.16	1283.16	1151.06	1593.82	918.187	1323.76	567.959	1347.58	832.322	561.463	586.651	305.019	566.042	-56.2737	361.669	506.178	-394.477	-376.114	46.3842	-377.130	37.7096	33.3272	-195.845	-486.252	-612.694	-451.851	-690.188	-499.536	-946.684	-1209.49	-1158.14	-685.832	-1009.48	-1290.23	-1188.61	-1468.64	-1416.65
-8.70837	436.247	530.774	-44.8317	866.336	870.799	290.061	985.183	1023.42	1473.69	1216.65	1280.48	1228.55	749.573	1560.26	1410.19	1096.50	1414.73	1294.51	492.436	953.972	748.777	18.3066	675.384	361.922	453.777	394.849	-159.156	139.475	73.2090	264.287	18.6602	-417.809	269.410	-282.326	-1184.14	-360.178	-603.977	-825.303	-1147.21	-382.746	-890.613	-737.270	-1232.28	-1053.88	-964.986	-614.027	-1356.34	-1066.06	-1476.62
-8.68869	-114.565	-224.446	90.0760	728.461	963.496	1189.83	897.141	996.488	1088.45	1505.69	1537.81	1094.40	1004.94	1006.69	1635.32	930.082	1610.54	1006.06	771.333	-43.5206	473.619	794.886	717.258	411.363	704.501	329.630	115.948	344.732	364.031	-151.040	-204.479	52.4392	245.052	162.880	-510.043	-1036.20	-798.853	-806.167	-534.632	-716.168	-664.121	-1069.87	-729.969	-1304.66	-309.072	-1397.92	-1195.67	-1740.60	-821.058
-8.66901	728.678	298.345	1132.63	756.407	916.069	214.880	989.678	417.935	1486.30	1643.04	1011.24	943.938	1138.54	1295.29	1382.42	808.283	997.811	809.338	930.631	924.616	561.107	607.952	812.139	738.536	572.269	13.3188	280.289	258.929	197.185	241.233	2.21787	-19.2802	-259.392	-136.156	-514.904	-622.394	98.0175	-857.431	-1480.40	-1246.42	-1122.67	-1366.88	-972.980	-1443.47	-795.961	-1042.35	-1252.42	-1083.95	-942.821
-8.64932	393.976	637.065	448.889	594.640	-75.5928	920.684	1303.49	1383.42	805.312	1500.94	1414.78	1226.65	873.006	1659.10	1312.03	1332.67	1172.22	904.613	1372.47	339.806	984.565	557.228	806.784	386.970	282.398	-96.1630	144.829	-64.3279	595.740	63.5428	223.781	-218.634	-414.934	-582.835	-492.516	-1254.22	-85.0496	-826.912	-716.061	-842.785	-1077.82	-1180.99	-563.931	-814.948	-1067.77	-1226.11	-1015.12	-1679.93	-1353.08
-8.62964	-543.101	-61.4479	585.360	1005.84	981.177	1030.55	772.914	1020.32	1879.29	1199.76	1319.23	849.633	1106.13	1556.56	1265.39	1020.65	853.408	801.172	875.609	494.455	460.107	579.947	1071.28	1164.29	733.990	136.477	347.864	334.933	167.471	-142.713	98.7194	-546.198	-206.743	172.796	-299.676	-304.248	-508.174	-761.852	-269.054	-1085.42	-824.620	-905.660	-750.141	-480.115	-728.384	-950.904	-1420.65	-1345.24	-1301.58
-8.60996	-279.785	67.7316	199.406	812.938	409.814	965.755	744.238	866.822	1576.96	1857.58	1365.39	996.713	842.549	877.384	1016.52	1494.09	1352.16	1221.85	634.875	471.287	912.193	317.552	186.730	184.428	418.371	165.958	362.639	501.624	-110.825	151.625	-155.141	-347.744	16.9856	-263.810	-384.219	-311.266	-221.587	-1426.53	116.456	-922.489	-807.649	-1247.31	-703.725	-1110.69	-646.673	-1261.50	-1468.02	-1020.21	-1136.27
-8.59028	30.7086	310.111	164.676	540.399	970.106	1061.19	1508.01	743.472	1210.94	529.504	1612.69	434.186	915.487	1042.82	1082.35	1225.61	1339.47	1501.04	1090.48	928.083	363.656	674.372	831.002	814.090	989.252	462.524	-132.790	-308.804	314.603	36.4944	-170.459	328.276	177.370	-610.911	-925.676	-673.501	-238.270	-172.453	-683.185	-487.775	-1061.01	-813.163	-861.569	-1005.82	-1064.01	-1954.99	-1266.00	-1016.58	-807.615
-8.57059	-73.8990	442.001	660.849	449.150	851.651	757.993	1469.48	1160.55	1312.45	1292.76	930.984	1378.50	590.018	1166.34	616.050	1186.35	1434.40	607.495	1483.71	779.669	527.287	662.581	476.468	521.660	-67.2281	-81.4997	142.668	150.444	89.7566	-398.967	479.668	377.203	173.669	-7.81416	-1227.48	-705.149	-134.249	-735.672	-1303.85	-599.253	-527.352	-839.546	-855.202	-1135.15	-1311.92	-1244.07	-1189.36	-1810.46	-1171.24
-8.55091	-199.118	19.7573	266.819	460.142	1154.24	1045.62	890.832	1336.59	1420.48	1430.37	443.900	965.654	1522.16	1916.07	1055.86	994.924	1353.33	105.992	760.502	722.181	833.013	763.220	348.331	338.305	145.224	161.093	-76.8459	335.903	-258.465	290.507	274.197	198.110	-137.288	-511.329	-266.620	-116.608	-408.021	-601.363	-907.302	-93.2425	-642.213	-793.845	-977.305	-1049.10	-474.207	-924.633	-1232.52	-1334.27	-1429.97
-8.53123	242.901	956.559	404.262	805.673	666.293	699.458	1027.38	1273.19	1606.94	1130.13	983.594	1563.49	1405.89	1506.71	765.819	1216.14	1476.16	1425.12	571.017	835.499	840.714	1269.42	316.258	421.156	-205.913	284.241	583.881	136.430	173.000	-19.2465	-482.773	100.075	154.540	-566.857	-423.320	-682.723	-257.459	-226.920	-648.996	-1226.73	-571.974	-1261.07	-1525.51	-1196.37	-1093.35	-1672.16	-663.604	-1459.43	-949.455
-8.51155	88.0178	74.2856	851.483	894.972	536.392	651.444	1042.25	1337.48	1375.45	1371.30	1617.03	1250.05	1171.02	1223.92	1397.56	1672.98	1414.33	915.693	735.677	424.926	774.222	690.397	343.899	384.138	358.578	278.326	257.667	246.765	212.908	654.380	189.633	-102.750	102.283	-496.770	-650.411	-309.667	-120.237	-128.063	-13.8805	-609.597	-1136.80	-729.453	-1008.78	-1287.00	-1294.40	-1342.61	-1643.67	-1754.23	-1308.55
-8.49186	-335.093	372.459	1010.72	245.814	1176.55	986.971	1029.61	1645.04	1180.81	1140.47	1934.92	1280.14	1358.91	983.410	1071.91	1507.25	1578.68	586.528	1080.64	806.400	569.198	611.259	852.400	764.146	350.430	686.497	173.985	75.1630	-120.790	70.1262	69.2549	-198.897	322.035	-566.449	-398.782	-720.062	-203.185	-763.309	-438.953	-1088.35	-677.901	-484.016	-790.235	-985.605	-1245.65	-1388.55	-1667.91	-1422.90	-936.947
-8.47218	-61.6532	563.949	798.850	987.075	1070.27	1093.32	725.305	1077.37	1562.14	1118.98	1142.22	1155.76	1101.81	1006.74	534.099	1315.43	1363.31	1065.64	1311.10	911.243	486.350	197.900	1170.32	198.582	336.237	497.330	395.815	504.112	118.356	-120.238	205.258	-620.323	-442.019	-328.033	-254.425	-624.368	217.233	-433.145	-873.163	-541.013	-1216.67	-1218.08	-1771.28	-1271.81	-781.741	-1511.77	-1737.86	-1704.27	-1572.34
-8.45250	-170.326	-393.405	388.373	77.0739	999.292	1019.18	953.665	1469.84	962.151	1190.79	1212.90	1507.28	736.272	1697.05	1034.16	1224.44	1003.44	1115.74	949.436	1048.94	731.628	954.375	139.439	253.433	435.644	159.130	254.663	522.732	-137.370	61.6202	-83.7808	8.52022	-126.306	-179.800	-602.477	-568.874	-472.002	-917.589	-1137.31	-757.926	-1228.90	-1349.20	-1412.40	-1065.04	-1324.64	-1025.04	-1124.51	-1438.97	-1215.21
-8.43282	76.5246	-165.260	414.570	287.048	984.821	950.848	446.001	1443.01	981.064	932.672	1332.68	914.873	1794.54	1255.89	1114.59	1581.66	1401.34	1053.43	1010.94	735.701	869.996	779.618	1102.33	338.686	651.258	272.117	423.763	377.713	7.00615	74.7229	-36.4779	161.485	-190.247	-260.818	-512.417	-668.029	-330.520	-1140.49	-576.986	-1000.86	13.1223	-967.613	-932.612	-483.012	-1088.33	-1222.57	-1358.73	-1935.24	-1196.98
-8.41313	120.980	40.7212	274.283	605.377	704.842	972.478	712.385	881.782	709.042	1631.33	1149.07	1053.46	1050.71	604.380	1433.56	1098.79	1064.09	1094.03	1232.81	842.420	754.211	818.977	168.598	896.694	609.867	665.918	142.929	514.325	765.567	-684.571	-74.2444	-42.5642	354.190	-67.1300	-317.645	-464.730	-548.972	-1007.83	-1236.14	-488.145	-990.250	-1475.96	-1260.30	-1331.05	-1191.33	-666.141	-1217.59	-2109.22	-1666.44
-8.39345	350.319	-320.185	551.807	625.421	1039.08	1480.00	1419.70	1697.04	1109.76	1274.90	993.513	814.525	825.099	1554.19	1762.66	1374.35	973.352	1161.50	1436.56	822.999	1372.95	770.938	704.909	241.004	75.4674	-28.5272	-478.407	-284.945	184.327	-83.2717	-139.762	109.947	46.6683	-630.365	-444.097	-720.055	-157.021	-916.882	-1056.95	-1027.95	-1323.30	-724.454	-1052.44	-1400.98	-1175.51	-1155.75	-813.974	-1306.20	-1136.13
-8.37377	-19.4793	932.214	116.558	804.440	537.262	1255.11	375.038	1116.66	1134.22	1159.88	1292.99	1481.65	1433.63	1087.00	1270.74	982.645	1442.27	830.776	1205.92	590.323	908.260	520.968	429.191	576.388	-138.891	402.692	922.720	474.958	-160.473	107.540	-134.294	-368.212	559.539	-414.609	-823.498	-830.004	119.525	-812.205	-1003.78	-842.866	-889.804	-1131.08	-1456.01	-1322.29	-685.311	-1403.95	-983.094	-1439.92	-1765.82
-8.35409	419.783	274.701	71.6621	895.118	1026.36	1409.89	869.036	1110.65	1303.58	1478.90	1132.32	1590.07	1533.05	1850.50	1225.97	1425.23	1305.03	568.400	1160.38	904.707	852.337	652.003	210.798	280.543	194.835	-59.1166	-128.161	332.010	151.030	-198.777	-464.083	-735.353	-358.852	-633.541	-1393.93	-674.381	-492.586	-696.685	-1017.38	-721.814	-927.252	-1654.09	-1106.84	-1218.73	-316.349	-1534.95	-1245.20	-2106.72	-1120.72
-8.33441	466.256	186.137	717.537	492.763	608.367	1380.82	1556.35	1114.91	979.480	1400.85	1048.35	1306.34	978.306	916.295	780.039	780.559	1043.35	1043.01	1517.02	86.9809	782.126	663.041	795.776	431.679	-253.448	411.176	379.433	282.330	209.360	63.2661	-397.904	-367.453	-345.924	-149.553	-76.9364	-256.069	-396.801	-712.909	-510.641	-660.179	-210.586	-1307.07	-1367.58	-766.736	-995.044	-1351.42	-1497.04	-1502.12	-1366.01
-8.31472	-537.183	63.7742	817.039	1248.67	402.598	744.401	1066.35	1267.22	1118.89	1198.85	1472.20	1413.54	833.133	999.566	1329.97	708.112	1262.77	564.125	1715.66	988.175	1065.06	83.9491	898.446	834.785	281.860	178.099	746.068	55.2955	68.6395	-22.2843	612.294	-415.394	-596.840	56.6985	-583.461	-657.404	-484.227	-1257.88	-838.180	-1020.49	-673.663	-778.547	-678.571	-1544.34	-443.876	-1006.15	-1298.82	-1655.46	-1446.55
-8.29504	369.349	472.683	997.875	592.990	842.735	1422.82	1529.39	1384.29	1390.21	1632.96	1626.57	1600.62	1160.13	1039.28	1101.68	1440.33	1016.16	930.058	1087.94	1012.59	299.389	862.663	326.839	720.894	457.779	-190.320	420.800	464.949	238.911	-385.743	137.072	71.5943	286.466	-200.130	-893.084	-309.311	-226.147	-576.162	-1107.03	-877.187	-974.168	-1219.87	-626.059	-1347.44	-417.045	-1809.01	-1136.24	-1802.08	-1622.22
-8.27536	-196.022	484.296	760.331	835.693	946.827	859.252	1279.71	1394.97	1316.58	1322.44	1566.37	1230.33	811.287	1099.42	1714.92	941.383	932.411	678.044	741.002	1766.28	1096.75	672.560	1180.91	718.197	460.567	999.616	192.915	541.819	-87.5139	298.619	-593.958	58.9688	-145.636	-321.986	-452.718	-555.588	-219.591	-343.698	-820.692	-1288.99	-621.040	-1468.72	-1068.90	-1269.44	-1295.96	-600.885	-754.034	-1249.28	-1668.24
-8.25568	548.653	-76.7553	491.451	670.968	1272.96	1022.01	752.760	1135.28	2014.22	1329.25	1099.80	1167.75	1149.91	1281.54	1031.67	1224.49	1346.39	1070.65	519.086	752.469	567.937	808.605	860.455	242.598	184.484	110.135	241.241	241.066	233.392	780.651	-257.230	-530.887	228.449	-578.218	-599.387	-347.804	-191.875	-1404.10	-1452.14	-762.641	-667.366	-603.906	-923.369	-1801.23	-1364.54	-1077.13	-1022.08	-1537.84	-1329.20
-8.23599	-505.280	331.212	332.063	913.900	695.531	359.560	1014.44	1657.00	718.461	895.041	1380.57	1318.65	790.253	1438.90	784.840	1229.53	1152.65	1012.38	960.860	827.730	1571.88	86.0176	655.177	326.852	927.803	-91.0151	266.515	-49.9834	-266.514	-309.315	269.805	-428.781	-242.546	-167.089	-718.209	-105.528	-471.966	-948.928	-632.958	-655.666	-1235.47	-765.985	-1259.20	-630.390	-1220.54	-547.277	-869.628	-1715.57	-1065.06
-8.21631	-97.8859	646.586	83.5397	835.250	755.039	833.696	1502.89	1351.64	1950.87	1199.83	1792.95	1276.68	1412.68	1489.30	1329.24	1517.57	1085.39	1052.36	1047.78	759.997	515.199	254.337	1363.32	1059.66	589.221	513.324	570.568	805.259	562.927	214.940	-386.087	-118.083	-41.2821	-214.067	-1049.30	-553.046	-477.360	-1509.84	-1300.34	-783.554	-694.744	-474.532	-1053.96	-1475.93	-1388.17	-1732.71	-1772.83	-735.871	-1141.41
-8.19663	-278.652	448.699	422.780	291.425	568.086	754.884	955.122	1440.29	1158.86	1221.96	1941.95	901.452	1411.61	1453.72	1165.72	1016.45	1258.47	1219.53	1063.94	500.780	655.018	1073.12	445.985	874.070	352.135	533.832	452.219	-94.9158	297.692	-27.6036	-276.158	-586.517	-619.469	-209.711	-787.596	-555.268	181.115	244.688	-807.937	-1117.30	-1113.87	-955.338	-1350.29	-1092.18	-1153.53	-316.118	-1630.10	-2023.41	-1371.15
-8.17695	137.242	556.915	712.472	808.085	866.108	1333.84	1234.17	1664.93	1812.60	1299.46	1011.73	1231.48	1381.26	1664.08	1324.63	1292.51	1078.42	1735.55	905.188	216.632	651.917	696.890	45.9937	407.655	1015.33	485.546	828.365	356.517	641.393	237.992	532.728	-125.556	-44.5643	-497.987	-577.451	-887.572	209.926	-992.091	-992.912	-1048.97	-660.060	-775.183	-999.203	-1713.80	-1212.73	-1419.09	-1468.24	-1595.82	-1042.23
-8.15726	32.7164	717.684	469.127	899.060	591.651	1006.08	960.615	1018.17	1104.39	1215.82	1140.08	1547.14	1097.30	1501.77	1362.83	1319.69	974.576	329.689	839.731	471.495	625.102	1082.93	513.270	867.506	70.5065	353.713	523.410	807.200	830.575	-97.9580	-95.8779	-99.3799	454.080	-235.074	-882.925	-610.162	87.0268	-1035.72	-1072.35	-1083.42	-1119.19	-1071.15	-1228.54	-1207.33	-1437.99	-1148.41	-1255.99	-1945.06	-1178.19
-8.13758	178.000	370.013	379.991	739.051	658.508	1273.62	794.741	1409.18	1259.52	1607.57	1693.65	1501.27	843.929	1847.91	1106.63	1283.12	1488.15	512.184	1166.46	536.998	905.403	771.881	869.635	159.391	508.185	552.925	776.466	-517.579	50.8821	-330.650	-330.143	-508.911	535.992	153.327	-257.024	-324.617	-142.025	-934.098	-829.198	-952.258	-572.120	-439.865	-817.459	-1619.19	-1204.19	-1282.50	-722.378	-1739.28	-1878.90
-8.11790	-55.3245	158.942	4.85457	1077.04	1015.64	939.506	602.665	1149.74	1156.16	1152.66	1878.00	1033.96	1436.23	1813.15	1322.09	1346.00	1247.53	715.505	1328.99	774.576	353.987	753.939	561.475	566.363	922.615	617.150	451.081	486.868	-118.114	-467.174	293.157	-659.133	-326.217	-271.618	-683.360	-925.309	-355.123	-330.480	-656.503	-1184.51	-463.022	-1389.33	-1080.18	-1279.63	-1324.30	-1016.32	-1094.94	-1462.52	-1121.07
-8.09822	-147.872	-254.773	856.711	697.340	1120.01	1444.62	1350.37	1106.35	1228.36	1291.35	1459.60	911.563	172.676	1191.01	989.670	1134.08	906.497	1002.37	1192.41	919.199	915.156	252.730	1111.49	242.127	951.678	-382.034	319.713	468.969	168.522	-63.6985	-11.8278	562.174	139.550	-496.031	-492.804	-484.622	-597.169	-1136.08	-676.176	-823.271	-803.247	-1460.17	-1210.08	-860.422	-1412.98	-228.093	-1167.06	-1557.22	-1125.66
-8.07853	131.873	261.124	521.941	925.257	750.802	1139.06	1211.66	1133.52	1070.09	1489.72	1423.92	1704.26	1990.82	1537.48	1128.92	652.000	1030.30	825.827	1203.01	1038.01	1236.97	919.040	763.371	1125.56	107.290	126.909	574.338	0.343471	4.21084	232.465	-33.3317	237.053	-167.318	-657.114	-1270.60	-534.752	-254.012	-725.977	-1468.61	-1362.54	-921.731	-1197.07	-927.201	-998.534	-1274.34	-833.192	-1454.98	-1729.48	-1542.14
-8.05885	-82.0785	-181.287	676.419	1438.34	1245.78	1091.06	709.662	1107.58	1410.76	1404.39	791.135	1389.27	1415.72	797.658	1025.25	1323.76	998.095	578.319	1096.15	1004.53	1188.72	1055.99	1123.05	544.724	553.055	144.524	240.519	82.9148	418.758	-139.435	-629.988	-152.485	26.2840	-511.295	-604.986	-216.092	-252.784	-830.923	-823.219	-1049.19	-352.969	-1366.74	-623.536	-449.041	-764.945	-645.464	-929.491	-1342.34	-1206.62
-8.03917	-644.612	-710.970	805.000	475.550	1188.52	1195.04	1065.62	1693.79	1305.81	1673.40	1458.81	1146.89	1490.20	1684.65	1444.33	884.692	1376.64	1481.59	802.172	874.460	818.149	231.214	569.327	248.734	1062.71	15.8211	1023.44	781.048	33.7971	92.1074	334.648	-155.198	-474.627	-224.185	-731.194	-736.162	-604.013	-380.209	-950.356	-1359.24	-916.973	-766.765	-733.005	-1155.44	-747.212	-1055.25	-747.210	-1477.40	-1686.54
-8.01949	-40.0930	431.571	617.244	1083.40	739.402	985.385	1289.12	1448.99	1427.06	1285.70	1554.62	1253.82	1172.45	1567.15	1654.48	1540.38	1661.92	949.864	965.934	1375.38	1379.15	160.918	873.564	570.496	814.395	298.587	-19.4344	547.551	403.778	-22.4728	-235.894	188.758	210.906	-444.995	-677.430	-161.315	-359.937	-614.245	-1680.92	-1105.33	-1106.07	-1609.41	-1379.19	-1221.74	-1161.97	-1221.12	-821.942	-1902.06	-1396.48
-7.99980	423.643	254.509	877.418	1453.95	811.278	1000.90	1043.65	1202.42	1110.99	2175.18	1000.83	1190.12	1226.92	1130.76	1257.40	1571.73	1673.12	1447.43	1045.80	1225.01	1375.02	-83.0154	1048.87	793.621	120.965	182.325	-55.8762	859.522	122.597	-76.7421	-9.68762	146.878	-362.651	-539.655	-759.098	-979.813	-240.827	-1083.88	-1291.90	-1327.41	-1064.15	-1356.56	-1493.50	-1211.83	-1101.17	-981.786	-1930.19	-2072.30	-1582.22
-7.98012	177.217	674.275	39.2159	595.398	1261.37	928.806	967.398	1469.98	969.201	1206.98	1506.01	963.834	1210.41	1268.38	973.920	1284.16	1746.44	791.642	1451.76	908.966	773.368	590.329	602.450	596.694	-158.004	284.288	623.948	377.274	539.634	-410.060	-304.984	120.640	-154.008	-126.095	-1210.11	-1000.12	-232.760	-653.964	-1003.69	-731.957	-309.638	-1519.87	-1612.67	-1134.97	-1280.42	-1152.41	-828.086	-1550.19	-1290.91
-7.96044	-602.142	377.459	565.897	365.200	864.234	859.244	997.899	1565.80	1809.65	1334.05	1798.70	995.287	1482.67	1234.88	1052.59	1910.60	1590.98	1091.47	1111.07	1091.06	917.973	612.600	340.330	415.247	818.463	102.737	-13.3277	624.367	215.043	1046.34	77.7385	-638.105	-220.025	-376.936	-751.471	-405.010	-632.003	-583.621	-1236.83	-719.724	-1012.95	-707.201	-1232.03	-1053.44	-992.669	-950.108	-1743.09	-2128.99	-1914.77
-7.94076	10.8849	413.548	205.442	757.846	461.002	743.728	1608.15	1134.32	1755.23	988.975	897.971	1864.23	1691.38	1313.95	1332.80	1663.23	806.816	957.319	1361.49	565.665	1167.45	1093.09	752.863	679.675	135.756	382.338	464.229	767.214	209.262	492.639	-44.0880	-8.65083	102.130	-177.614	-985.422	-925.782	-166.243	-237.103	-1080.36	-1252.19	-769.019	-1361.68	-1536.72	-1474.30	-1402.18	-1645.54	-1197.74	-1504.56	-1042.12
-7.92108	465.703	338.540	429.974	862.291	1003.22	1462.96	1710.02	1234.12	2550.04	1857.65	1619.44	1132.63	1497.38	1429.35	1387.13	1137.79	1415.14	1101.29	1113.84	726.860	526.102	368.125	897.678	881.682	52.2738	696.000	656.088	-7.79362	-78.6318	-291.842	61.5969	-318.501	-141.438	-169.706	-326.237	-616.800	-143.936	-1113.09	-1142.80	-1258.57	-1090.05	-845.510	-781.915	-1403.95	-1543.38	-1021.45	-1665.43	-1480.49	-1601.60
-7.90139	-132.348	641.535	399.772	505.611	822.956	969.721	1612.85	1235.24	1533.63	1296.66	1812.92	1058.65	1171.87	982.989	1199.66	1374.34	1225.37	464.484	1607.44	884.623	595.940	459.533	595.706	963.839	244.093	284.679	767.266	594.826	710.720	-126.960	-409.338	-369.488	-213.192	-784.570	-824.918	-632.138	-636.063	-467.879	-1344.26	-629.963	-989.352	-819.773	-1116.14	-992.406	-1495.12	-1665.41	-1212.57	-2187.50	-1607.14
-7.88171	-49.3789	188.857	469.305	335.902	926.039	1201.60	1183.10	1377.61	1128.26	1474.22	1426.61	1535.45	927.790	1171.93	1708.84	994.685	1690.99	625.841	1115.79	1027.06	1002.18	870.248	657.787	440.221	85.6075	30.5814	607.846	87.5334	155.698	65.9616	-222.288	237.562	-184.314	83.1685	-621.445	-724.233	211.261	-1459.95	-1042.26	-1208.71	-1157.85	-1107.72	-1038.13	-993.645	-1791.26	-777.992	-1334.24	-968.036	-1715.21
-7.86203	-6.37331	377.185	1045.27	775.276	1140.08	1311.66	933.997	1035.89	885.063	1187.71	1503.44	1163.66	1072.98	960.538	1706.17	449.421	1277.16	917.933	1074.70	917.786	759.815	200.772	499.644	-87.0022	411.853	54.8744	401.304	311.995	86.7590	-316.801	-281.960	-129.255	145.448	-1305.19	-140.552	-507.375	-699.034	-1160.23	-790.767	-738.458	-820.673	-1283.16	-1156.77	-1347.65	-1145.00	-961.520	-1444.87	-2058.89	-1912.45
-7.84235	-340.012	404.798	611.931	762.182	671.733	807.913	1626.12	1625.06	1304.41	915.725	1641.37	1395.27	1831.01	1340.30	919.100	610.230	1871.42	1486.05	1363.40	1223.19	1132.79	626.285	609.735	683.352	66.5405	-27.4896	798.446	-155.721	-21.7567	509.578	-322.371	-182.376	-671.073	-43.8704	-944.811	-942.700	-512.025	-1120.65	-958.474	-894.459	-963.518	-1030.21	-1858.59	-1489.07	-944.171	-879.282	-1114.24	-1748.77	-1607.82
-7.82266	-86.3478	760.539	718.866	575.871	1069.62	1168.57	1247.58	1404.12	1810.54	2023.77	1239.32	1166.02	1581.19	1778.73	1025.45	1222.19	1499.47	710.303	928.906	974.836	255.138	719.886	831.479	449.180	645.120	-22.3640	121.207	773.411	473.608	-681.447	-113.071	-297.070	252.728	-496.716	-868.599	-997.642	104.040	-1291.43	-1019.44	-957.579	-1239.39	-895.784	-1521.89	-1009.71	-1170.86	-657.153	-1340.09	-1881.98	-1158.24
-7.80298	-298.801	1040.13	90.7198	1027.49	1251.26	1032.94	883.628	1282.81	1367.07	1369.08	1414.43	1676.43	1661.95	1715.88	1207.93	1703.06	1543.53	326.575	1360.36	389.616	845.318	1031.87	779.429	373.717	94.7116	298.884	270.303	10.7717	176.437	-628.906	460.494	-410.053	-559.964	-487.097	-960.942	-396.209	-931.519	-668.242	-998.579	-1515.97	-1018.67	-1165.05	-476.646	-1364.54	-1410.10	-1515.97	-1669.77	-1771.55	-2134.56
-7.78330	-200.231	308.531	931.927	547.440	1717.75	1120.45	1621.41	1532.31	1782.27	1359.11	1927.29	1290.29	1065.28	1820.33	1388.48	569.889	1130.67	1495.45	1056.65	1438.02	612.028	302.546	1362.78	869.759	565.344	430.026	487.946	389.222	-162.842	-70.4245	296.877	109.071	-477.650	-200.835	-976.556	-528.919	-548.472	-986.201	-1197.57	-1066.19	-1290.82	-1115.35	-1581.44	-1165.44	-1408.80	-1270.88	-1384.07	-1624.03	-1394.75
-7.76362	34.0210	500.632	394.528	1372.26	1134.26	1137.19	1069.44	1269.37	1839.35	1424.41	1521.34	1354.30	1353.89	1689.65	1375.99	812.577	1569.24	1024.75	801.719	885.165	857.735	731.885	341.041	674.111	830.872	638.717	953.264	602.384	607.071	-215.236	-45.1829	-951.066	-92.9598	-39.2829	-724.727	-1020.81	-833.242	-802.318	-1429.50	-1243.48	-338.076	-1242.31	-1574.90	-1476.50	-1370.78	-1290.89	-2070.11	-1670.31	-1541.46
-7.74393	216.963	17.4785	1153.18	938.253	746.990	1207.06	1284.64	1234.03	1409.89	1789.22	1260.70	941.827	1421.07	1204.99	1236.84	1037.65	1547.72	1071.85	456.534	1266.09	720.217	60.4702	899.607	727.563	596.420	550.495	896.281	466.412	-425.519	321.640	-316.960	-558.098	-80.7307	-774.107	-420.533	-543.464	371.055	-574.585	-1048.83	-1603.51	-1425.23	-1556.27	-1690.94	-1219.58	-1594.69	-754.590	-1762.68	-1559.98	-1382.01
-7.72425	-115.191	-113.419	351.512	881.973	1248.55	1202.86	1721.27	1665.68	1388.01	1517.19	1728.17	1205.24	1592.14	1089.80	1515.06	893.647	885.196	918.581	818.087	575.986	920.877	287.301	573.314	105.312	628.654	273.265	315.660	722.482	-320.481	279.238	-294.400	294.123	312.019	-233.389	-980.299	-617.744	-231.136	-601.350	120.830	-1304.12	-1089.98	-1247.11	-794.808	-838.071	-1635.81	-1069.56	-1410.72	-1262.73	-1320.30
-7.70457	296.578	283.894	710.444	529.909	1224.65	1488.67	812.239	933.495	1846.70	1396.19	1342.64	813.865	1312.85	1351.09	1507.66	1659.22	1554.91	1368.79	1732.84	886.246	756.568	663.759	921.823	848.045	291.015	690.299	984.081	209.045	335.246	463.412	-392.707	-108.533	13.8059	-1.84465	-1040.46	-370.456	-74.5128	-773.968	-803.034	-1505.54	-491.661	-968.193	-968.581	-1335.02	-1154.04	-1469.88	-1604.46	-1748.15	-1482.66
-7.68489	-424.286	129.645	727.774	1332.96	962.539	1635.04	1327.70	1563.23	1574.45	1472.18	1877.96	1520.58	1026.19	1236.28	1646.67	1389.13	1544.93	1129.96	1126.82	949.602	246.718	1279.37	757.048	617.695	812.707	66.8719	687.326	262.254	35.0091	-195.501	-132.801	-134.264	296.842	52.1052	-527.250	-388.092	-478.618	-647.874	-1205.89	-1201.57	-1563.24	-916.709	-965.742	-795.857	-894.913	-1071.37	-1371.72	-1864.88	-1218.00
-7.66520	469.017	358.520	776.336	1041.12	452.225	1163.93	1014.66	1623.07	1727.01	1789.03	1406.75	1763.87	1374.23	1832.87	1022.97	1512.64	1419.87	1263.20	818.750	1004.37	1069.09	1114.13	617.126	1135.58	719.400	367.649	620.810	1106.13	61.3510	482.363	597.891	-9.22412	-375.458	-630.359	-1193.45	-1121.62	-485.625	-1139.81	-990.941	-1131.73	-765.408	-1061.83	-1279.42	-1256.44	-1496.88	-833.966	-1468.61	-1852.65	-1426.41
-7.64552	229.878	147.563	920.544	1157.93	1233.56	1159.26	1543.13	1715.51	1346.58	2337.27	919.284	1383.61	1614.54	947.012	1904.78	975.039	1045.33	1105.73	770.613	1592.96	909.912	1029.97	783.612	1136.51	112.823	530.516	897.243	-96.6088	46.2127	316.684	-120.312	-367.767	-15.9276	-570.990	-626.711	-501.003	-858.821	-923.204	-774.125	-1537.13	-893.898	-989.908	-651.304	-1489.51	-1083.60	-473.269	-2100.04	-1098.30	-1279.85
-7.62584	28.2069	70.4478	929.696	1065.86	1220.82	1090.42	1209.68	1171.95	1450.27	1125.25	1467.11	1354.18	1311.52	1791.57	1244.35	1345.14	1852.06	1033.87	1644.00	1073.73	947.003	1398.23	545.689	1016.84	505.046	408.498	838.202	518.358	888.543	205.569	-33.6852	-472.396	479.404	22.2005	-840.439	-311.154	-1039.21	-263.015	-888.595	-935.066	-1030.73	-905.251	-628.923	-1286.76	-1085.90	-837.377	-1739.90	-1742.49	-1500.77
-7.60616	309.563	201.609	899.404	879.121	832.625	1650.87	1241.36	1212.97	1806.92	1273.70	1725.58	1433.56	1386.97	1932.08	1485.50	1640.16	1552.44	1052.65	1085.01	856.576	372.742	810.599	748.698	400.103	874.924	459.489	686.388	386.734	29.5385	448.975	712.966	349.952	281.573	-373.645	-610.647	-886.998	27.9052	-463.182	-1560.45	-988.855	-1162.41	-1111.34	-1206.91	-1239.18	-1269.56	-819.921	-1036.57	-1856.00	-1680.03
-7.58648	-321.156	152.625	502.054	1189.08	919.744	1131.49	1062.29	1135.26	1478.49	1985.23	1136.70	1150.54	1141.59	1731.39	1387.04	1651.25	1529.47	696.344	1313.83	687.137	847.928	913.842	904.466	393.090	480.559	39.1774	644.334	33.3832	447.391	-389.705	-122.850	-391.859	10.7942	-442.433	-1026.78	-1003.92	-516.852	-558.619	-988.393	-1041.17	-1172.95	-1645.78	-1381.70	-1100.31	-790.322	-1532.15	-1179.48	-1538.76	-1664.45
-7.56679	-878.092	431.031	509.651	539.516	974.022	1714.44	1102.11	1927.13	1414.93	1802.40	1055.80	1530.69	1959.54	1235.03	1640.11	1565.73	1397.88	1142.30	1106.18	995.186	872.832	845.397	454.292	820.411	182.976	21.3892	1321.11	153.160	424.228	-392.931	-18.0127	68.5389	-311.105	596.099	-1059.24	-874.313	-464.690	-595.249	-1212.77	-812.722	-1211.87	-1245.38	-1546.05	-1563.50	-1415.01	-1026.93	-1280.15	-1354.70	-1645.96
-7.54711	-125.077	359.596	744.612	1121.52	1182.75	883.186	1306.86	1401.54	1299.97	1707.34	2109.66	1800.46	1316.28	1356.10	1176.64	1493.27	1696.53	1848.07	1315.42	1043.03	738.833	690.385	1106.10	632.802	897.691	182.197	180.491	299.295	225.453	-308.662	162.375	-398.454	-330.010	-561.393	-538.772	-784.844	-259.773	-865.487	-1572.51	-1185.33	-1280.99	-1221.80	-1100.98	-1543.63	-1367.93	-1244.77	-930.221	-1413.88	-1436.17
-7.52743	163.202	499.086	748.743	1063.15	537.728	1506.41	1619.83	1255.58	1487.18	1604.79	1746.21	1518.04	2019.82	1157.16	1243.75	1479.84	1026.39	1348.44	1054.31	1310.03	-51.8057	647.902	135.195	301.139	164.801	307.858	736.270	284.602	734.043	-450.678	376.723	175.555	-269.849	-430.666	-97.0464	-612.720	-49.1544	-828.467	-984.268	-935.418	-1193.89	-1343.08	-1615.14	-1356.28	-1320.42	-1578.79	-1580.27	-2045.62	-1389.36
-7.50775	177.552	-154.549	870.659	740.545	1385.51	1489.45	1243.44	1946.99	1625.65	1553.54	2118.05	1622.88	1237.57	1689.58	991.428	1254.34	1016.87	1370.65	1105.60	1360.51	1051.96	1040.63	792.345	267.213	352.363	619.597	400.567	275.394	356.886	84.9715	-126.161	485.657	-136.295	-61.0058	-1189.93	-184.186	-978.411	-756.699	-1089.79	-1772.04	-698.625	-1412.90	-1541.79	-1335.40	-1189.05	-989.715	-1334.36	-2090.85	-1859.09
-7.48806	267.831	-5.77427	470.003	828.214	690.537	1469.45	1741.37	1741.64	1393.86	1448.35	1292.22	1464.92	1434.76	1723.99	1268.98	1453.49	1628.84	1091.06	1247.53	757.454	413.429	1004.81	647.762	1190.16	957.032	191.010	644.389	220.888	169.678	-244.316	14.0580	-5.83912	174.459	-563.437	-510.004	-149.573	-700.272	-1196.57	-1236.75	-1373.10	-972.126	-1271.17	-1310.30	-2173.14	-1736.10	-1548.30	-1712.93	-2042.63	-1529.57
-7.46838	-478.944	76.9315	693.501	1439.16	1083.21	1089.74	1392.17	1244.93	1891.53	1564.97	1612.52	1452.58	1314.18	1453.31	1678.35	1636.55	1931.98	969.367	1111.46	601.433	335.653	411.501	1083.53	676.951	777.514	627.563	477.689	-41.7858	-158.700	-353.062	-298.158	-22.5329	5.22545	-609.968	-798.429	-526.673	-627.233	-887.467	-1157.30	-839.136	-564.231	-1631.16	-982.102	-1558.77	-1716.27	-1435.02	-1580.12	-1798.07	-1368.56
-7.44870	708.876	447.904	1080.50	345.398	1115.50	1404.76	1693.54	1474.11	1280.56	1826.84	2089.82	666.477	1541.42	1726.15	1451.28	1334.04	1417.10	1299.07	1184.33	917.997	963.353	641.707	615.194	159.315	136.857	552.993	443.312	201.957	-207.419	-74.8372	-514.230	-312.608	57.7355	-208.850	-412.999	-860.669	-546.665	-827.711	-1163.32	-1015.07	-1268.31	-1235.48	-1769.30	-1395.37	-1356.65	-1461.32	-1779.37	-2049.07	-1834.59
-7.42902	-49.2922	676.665	640.862	571.205	789.780	1735.34	876.721	1405.05	1414.63	2103.59	1901.73	2219.52	1439.22	1282.44	1673.64	1997.64	2167.10	1038.94	1450.66	1101.42	802.563	648.544	558.763	605.354	980.754	-183.386	549.012	579.514	74.5928	155.752	304.997	-318.498	-588.818	-447.628	-652.054	-724.908	-626.355	-1143.76	-1198.99	-920.560	-797.518	-1852.76	-1533.36	-1518.05	-1809.37	-1282.92	-1521.81	-1869.56	-1431.89
-7.40933	21.4250	436.471	621.096	1081.54	1212.35	955.594	1131.65	1833.81	1586.74	1696.02	1672.69	1232.19	1403.17	1406.16	1461.43	1285.54	1184.90	1795.13	1201.62	1542.99	621.658	611.190	1222.57	1026.93	349.746	627.892	609.555	729.177	-344.472	-164.412	-448.318	426.084	147.543	-405.084	-548.344	-623.436	-809.897	-540.930	-1372.26	-1534.14	-1357.34	-1243.10	-1548.27	-1702.68	-1454.22	-1273.70	-1726.36	-1665.52	-1902.22
-7.38965	835.475	771.179	401.896	892.786	1386.70	1547.38	1750.07	1392.72	1526.07	1242.06	1850.14	1072.61	1131.64	1452.47	1583.73	1060.25	1490.72	628.790	1663.62	1442.81	964.978	724.306	385.937	793.461	622.396	212.146	1147.67	658.111	44.9280	46.9541	-21.2346	427.295	-127.213	-432.493	-702.333	-875.230	-764.356	-616.470	-229.976	-1274.28	-1385.32	-1234.41	-1718.39	-1504.81	-1315.01	-822.923	-1244.21	-1972.92	-1535.31
-7.36997	285.961	810.360	297.147	563.352	1169.31	1832.49	1414.78	1620.18	1686.00	1179.61	1705.38	1296.15	1302.40	1309.65	1234.67	1174.64	1588.03	1336.22	1386.51	603.289	1163.88	551.379	1228.22	324.781	1032.94	621.113	864.262	709.573	-361.607	-184.875	192.197	-749.664	-140.200	-331.723	-735.154	-369.338	-457.743	-455.070	-1341.87	-1601.80	-701.787	-859.708	-1470.24	-1846.93	-1289.91	-993.258	-1481.43	-2237.56	-1300.36
-7.35029	-335.425	314.307	793.752	608.549	1505.77	1099.42	928.609	1519.27	1865.15	1691.75	1888.04	1460.66	1941.65	2264.76	1572.08	1039.32	1320.29	1010.94	1208.29	1535.77	452.334	573.377	138.544	90.5408	199.414	270.240	818.074	-585.617	-25.3343	-340.752	334.533	-280.516	116.742	-315.197	-639.056	-303.914	-737.294	-931.845	-965.409	-1475.40	-411.294	-1338.51	-1466.85	-586.242	-1340.45	-1189.31	-1786.60	-1958.31	-1980.86
-7.33060	523.014	135.688	581.938	737.580	1564.60	1167.36	1655.24	1803.00	1256.94	1846.26	1355.76	1891.15	1312.03	1684.84	1576.03	1566.45	1336.16	1209.79	1353.87	523.177	686.910	593.643	876.902	815.916	705.906	486.926	896.539	201.783	-185.971	-475.496	-164.744	46.8381	-550.470	-498.628	-381.475	-854.553	26.8502	-88.2719	-970.721	-996.486	-1541.86	-1701.93	-1383.89	-909.798	-772.170	-1289.58	-1872.86	-1331.91	-1236.89
-7.31092	-3.30236	331.894	1325.74	1108.98	1219.28	1174.59	773.435	2535.80	1072.52	1575.58	1763.42	1449.40	1832.78	1675.19	1088.79	1434.31	1695.09	1515.17	1114.31	769.216	1148.33	327.280	1313.78	1013.31	-93.7215	312.612	404.218	199.726	195.734	-534.981	1.40515	-273.358	-14.4770	-380.002	-499.601	-1029.09	-111.443	-1458.98	-1484.73	-1086.94	-822.347	-1516.04	-1062.32	-1052.83	-1525.71	-1021.52	-1963.45	-1799.58	-1450.02
-7.29124	69.1617	672.508	631.181	922.066	1254.07	1107.64	1344.57	1371.37	1467.68	1841.99	1929.29	2020.97	1155.68	1497.96	1794.95	1268.44	1714.59	1111.77	1641.42	1031.92	603.184	1385.46	541.107	732.538	501.565	-183.909	975.223	66.2189	-534.074	-304.365	-106.068	-706.515	669.484	-147.840	-282.180	-1076.71	-876.772	-390.213	-799.708	-1500.15	-702.945	-1647.65	-1762.97	-1327.20	-1060.22	-824.830	-2053.96	-2268.86	-1145.73
-7.27156	-135.155	374.688	602.493	1189.21	900.257	1430.26	1130.07	884.237	1836.98	2015.36	1673.47	1476.82	1441.40	1133.30	957.857	1617.33	1378.99	1204.03	1531.69	893.548	-40.0235	1300.35	1197.08	1299.43	1351.49	263.745	998.965	228.305	349.176	-318.191	-531.017	-543.266	185.533	-547.240	-373.022	-896.117	-803.742	-785.004	-1389.70	-1434.97	-721.942	-1010.11	-1269.83	-1448.07	-1024.65	-1922.44	-1062.82	-1755.00	-1459.33
-7.25188	-182.147	198.425	910.001	976.097	966.412	1236.53	821.934	1396.22	1523.89	1891.96	2038.90	1712.49	1825.61	1379.72	1270.99	1106.27	1469.23	1600.50	1596.41	787.361	602.514	657.538	490.586	1375.47	177.256	378.665	698.281	408.346	-101.566	-171.686	-264.100	-59.3998	-13.0600	-95.2715	-981.286	-502.919	-168.610	-1225.74	-999.313	-1180.23	-955.115	-1559.72	-1075.49	-1180.36	-1471.77	-943.836	-1142.91	-1228.38	-1502.94
-7.23219	-113.985	151.576	746.242	763.368	1233.68	1801.09	930.257	1919.01	1292.17	1412.96	1501.01	906.645	1500.70	2142.19	1776.29	1503.92	1432.25	1130.69	1567.58	598.131	1466.73	862.866	997.126	978.460	674.302	629.269	538.869	356.963	137.202	-502.662	372.246	231.927	3.87724	322.338	-489.478	-112.563	-725.604	-1120.68	-873.886	-1134.99	-820.269	-2015.23	-1340.60	-1052.17	-567.164	-1632.65	-1462.26	-1589.99	-1730.89
-7.21251	501.952	690.050	651.580	890.982	1491.78	1581.30	1421.58	1342.85	1747.16	1962.89	1295.52	1386.17	1175.16	1587.64	1870.27	1115.11	1612.24	1314.35	671.179	1419.86	488.470	521.539	855.832	851.319	1306.99	833.059	1024.39	671.421	-154.472	85.7748	391.717	353.807	-472.651	-200.830	-833.596	-228.937	-1441.65	-896.843	-1152.52	-1130.61	-821.739	-1472.49	-1707.82	-1739.49	-2211.01	-1333.55	-1202.34	-1470.62	-1701.17
-7.19283	-74.8085	125.409	848.021	363.163	1649.52	713.673	1565.52	2078.52	1833.35	1625.76	1570.81	2153.79	1284.54	1748.60	1440.38	1662.57	1707.44	1250.96	947.045	1394.90	944.576	1193.01	667.761	185.007	191.443	707.520	353.936	202.821	339.694	-112.326	326.841	397.157	28.7640	-77.7951	-787.839	-951.480	-598.980	-699.926	-939.820	-1730.17	-988.385	-1337.69	-1903.09	-906.184	-1352.60	-1103.13	-1107.46	-1781.04	-1770.90
-7.17315	-806.733	685.514	181.278	809.113	1422.06	1084.83	1844.11	1587.05	2127.76	2424.57	2026.74	1167.15	1301.15	1959.16	1788.49	1268.98	1020.63	1756.80	1306.11	1129.80	995.621	626.851	516.230	717.606	1096.11	2.54603	426.096	34.3307	85.7676	224.776	383.183	-772.219	592.263	-644.611	-75.0420	-180.192	-648.528	-524.003	-1074.08	-1131.55	-1273.04	-1555.67	-1563.47	-1724.50	-1759.94	-1116.46	-1223.26	-1765.82	-1647.20
-7.15346	-214.762	594.742	562.356	1610.81	1307.16	1707.88	1037.50	1730.39	1682.34	1991.81	1746.34	1281.09	1437.32	1809.79	1229.44	1241.99	1958.07	946.367	1280.09	1243.50	1297.41	782.267	920.995	338.456	564.125	242.376	380.774	721.871	173.204	-224.297	336.291	75.6621	-5.63685	35.3783	-858.093	-717.594	-292.605	-786.281	-1338.56	-1402.72	-561.626	-1131.47	-1291.49	-1184.11	-1627.48	-1653.68	-678.327	-1717.94	-1672.47
-7.13378	-121.567	-26.5250	903.771	1459.29	1171.89	1688.66	1645.41	1791.98	2227.83	2201.35	1558.06	1817.31	1374.70	1360.92	1732.47	1144.02	1623.94	1389.61	995.644	1139.02	624.271	430.680	679.873	513.125	528.810	459.728	429.739	498.856	749.611	-291.436	203.976	99.4371	691.048	-149.132	-963.092	-930.759	-452.148	-665.289	-958.005	-995.629	-1036.99	-1302.41	-1622.49	-1555.72	-1340.66	-1375.90	-1043.78	-1329.38	-1644.56
-7.11410	-661.990	370.303	926.979	455.719	1138.37	1285.88	1175.18	1690.66	1468.16	1477.42	2094.50	1167.56	1811.29	1661.79	1585.74	1636.67	1649.37	952.127	1130.41	839.850	982.553	921.465	633.454	705.245	564.738	231.698	329.943	-25.5329	231.445	-323.345	429.914	-220.938	-234.038	-375.530	-403.017	-749.679	-238.903	-1142.33	-1182.60	-1506.16	-920.961	-1124.58	-1225.34	-1165.45	-932.415	-1064.65	-1268.93	-2007.01	-2023.25
-7.09442	256.304	124.101	604.783	1246.46	625.774	1652.52	1501.36	1050.82	1982.11	1223.15	1199.59	1733.44	1681.29	1826.26	2175.00	1395.69	1652.18	1188.69	1074.12	702.246	375.111	1005.56	509.354	602.242	999.704	460.378	265.324	591.626	254.899	-176.596	-60.7097	255.318	-81.2605	-793.389	-686.079	-74.4041	-611.620	-1036.45	-988.983	-1325.75	-872.761	-1776.57	-1316.97	-1210.92	-1479.49	-1315.89	-1917.61	-1512.60	-1319.08
-7.07473	111.356	304.048	902.917	528.554	1377.03	998.849	1369.92	1954.97	1301.84	1539.08	1289.53	1533.14	1423.35	1533.72	1175.34	1989.20	1664.87	1261.09	1584.36	1194.44	1058.12	681.163	1333.01	776.242	1144.60	-16.8823	534.854	674.017	459.170	-447.713	255.314	-136.215	124.621	136.153	-899.850	-233.500	-741.509	-1023.26	-1087.25	-1749.09	-990.134	-1283.09	-1246.79	-1227.40	-1563.80	-1425.28	-1792.15	-1614.40	-1654.40
-7.05505	-236.375	8.62792	1180.86	1206.88	1449.82	1810.61	1196.51	1598.27	1099.62	1247.40	1987.26	1663.35	1549.68	2199.93	1734.08	1169.77	1242.46	805.322	1825.92	1676.78	1000.24	616.832	265.780	639.814	1061.20	419.062	585.293	194.454	588.981	696.251	-297.828	-438.347	-36.5616	-632.438	-544.851	-629.362	-674.296	-676.759	-1647.15	-1271.86	-751.098	-1345.09	-1139.91	-1856.10	-781.229	-1509.83	-1591.92	-2365.89	-1869.20
-7.03537	365.139	459.842	1055.54	993.521	1497.75	1401.84	1388.18	1352.25	1669.65	1981.74	2031.95	1734.74	1815.18	1806.30	1242.99	1208.19	1264.64	1657.13	1810.46	795.410	893.557	637.430	858.864	1432.66	493.615	375.216	318.434	176.780	-611.787	-215.573	323.833	-438.448	80.4736	-251.362	-807.529	-743.543	-87.7996	-170.452	-1251.48	-1473.21	-822.209	-1163.12	-1204.79	-1561.43	-1592.14	-1190.51	-1716.09	-1992.42	-2218.91
-7.01569	237.068	567.986	1248.49	883.607	1246.43	1009.37	875.697	1331.37	1494.01	2252.41	1961.99	1469.66	2268.58	1897.03	2239.67	1752.81	1905.04	850.187	1536.85	1143.17	813.155	1070.80	129.970	180.576	754.712	753.481	559.005	319.422	-389.870	-581.513	-546.671	218.927	121.898	107.272	-838.059	-794.659	-51.4301	-1106.48	-1216.34	-1386.02	-1094.53	-2091.83	-1518.49	-1584.16	-1388.49	-1152.55	-1970.13	-1596.44	-1611.78
-6.99600	433.278	698.080	728.023	1281.20	1711.58	1553.08	1293.96	1878.59	1489.65	2175.44	1618.61	1268.59	2046.61	1507.36	1388.01	1658.92	1876.53	1004.10	1300.49	1141.71	1410.44	1024.51	1261.42	788.165	564.250	61.8542	629.454	683.000	25.9277	-237.582	325.031	446.506	-531.823	-33.1199	-63.2147	-470.891	-421.449	-1142.93	-413.329	-1826.29	-1350.68	-1367.40	-1141.89	-1430.02	-1324.77	-1326.57	-1328.84	-1595.79	-1374.16
-6.97632	-56.0506	91.9459	1308.02	1056.61	1073.47	1182.77	1627.34	1448.57	1829.66	1754.36	2089.89	1715.51	1941.02	1615.04	1968.12	1577.97	1450.00	956.542	1112.64	1472.22	1076.69	640.178	891.683	887.901	-6.66425	399.982	1081.44	-231.533	616.954	-164.141	549.554	-175.648	-121.699	191.268	-420.838	-280.643	-195.384	-516.729	-774.231	-310.702	-1006.88	-1123.85	-1947.15	-1389.09	-1483.45	-933.148	-1773.13	-1587.43	-2009.61
-6.95664	-269.126	469.663	1576.06	900.377	1212.14	1301.70	2255.65	1871.09	1586.21	1293.21	1924.09	1494.77	1875.68	2200.17	1242.28	1371.10	1827.78	1596.40	1871.12	1062.05	911.409	422.117	687.700	764.432	934.874	67.8055	1260.41	84.3614	264.368	-667.590	-222.964	-24.8096	-131.243	-169.848	-804.043	-489.369	-511.460	-966.598	-1592.97	-1043.72	-1213.10	-937.225	-1445.14	-1295.41	-1475.32	-1459.06	-1478.29	-1472.51	-1635.66
-6.93696	233.753	288.461	845.456	1255.34	1350.64	1290.11	1637.52	2070.69	1662.72	1727.27	1891.91	1818.24	1637.17	1664.17	1564.65	1984.77	2038.92	1283.99	1358.72	1327.05	677.481	654.776	1119.58	1041.17	-182.292	382.517	907.244	485.926	-532.399	-728.641	222.270	85.9483	68.6921	-892.995	-1587.80	-760.386	-141.037	-556.007	-1074.05	-1883.24	-1108.67	-1626.63	-1237.39	-1805.54	-1869.24	-1264.08	-1392.11	-2076.39	-2420.07
-6.91727	-151.300	372.608	1135.39	1122.76	1342.22	1735.38	1651.39	1075.47	1514.41	1889.94	1250.34	1173.16	1924.84	1511.84	1761.72	1931.53	1468.60	1493.60	2024.58	777.302	903.789	1214.44	969.763	1631.63	368.734	364.079	666.297	477.420	774.881	-104.505	635.288	-501.314	94.8663	-622.852	-791.240	-381.206	-340.753	-1403.76	-855.973	-1974.21	-1513.21	-1206.43	-1046.18	-688.500	-1304.20	-1277.63	-1693.54	-1926.11	-1616.64
-6.89759	109.471	1182.48	482.309	1393.89	1421.96	2383.81	1525.43	2189.21	2004.92	1329.78	1750.46	2048.77	1943.88	1595.00	2530.20	1509.44	1880.26	1103.59	905.479	1259.86	761.482	373.825	351.172	471.848	812.016	440.806	880.039	351.733	-135.824	-241.127	-233.337	-277.689	152.548	-688.859	-1039.19	-630.448	-639.393	-485.235	-834.108	-1238.51	-1428.27	-1741.95	-1867.63	-1352.23	-2002.27	-753.359	-1696.12	-2390.06	-1770.94
-6.87791	-113.619	497.039	991.069	826.618	1214.49	1475.42	1517.21	1798.11	2114.55	2252.64	1746.97	2115.65	1726.85	2253.50	1485.57	1276.04	1540.61	1107.62	848.381	1271.26	1400.84	1404.37	408.158	503.278	884.914	194.325	702.100	-82.3821	154.960	-262.339	-168.263	-518.498	-106.269	-721.559	-519.722	-780.457	-860.454	-267.689	-693.658	-897.000	-883.103	-1436.83	-1178.74	-1253.38	-817.677	-1524.00	-1914.84	-1806.58	-1841.66
-6.85823	351.703	305.264	585.391	930.024	1519.63	2163.72	1050.96	2001.15	2022.32	1522.97	1682.06	2064.62	1708.08	2024.58	1375.02	1265.76	2036.15	937.543	1115.61	1453.60	615.393	825.313	882.789	623.482	938.737	625.033	691.875	109.624	392.795	-195.998	-181.110	-619.597	-495.097	-358.630	-647.541	-886.236	-407.870	-1039.16	-536.627	-1644.42	-1660.78	-1634.88	-1875.25	-1204.44	-1359.53	-1314.74	-1648.60	-1626.45	-1092.86
-6.83855	-663.844	557.738	74.2411	1005.71	1489.76	1302.48	1070.99	1883.78	1970.89	2110.86	1238.84	2187.66	1510.56	1593.86	1881.85	1726.76	2141.13	1366.02	1562.79	1270.26	1641.75	1264.85	584.751	966.749	312.673	1010.96	558.762	114.753	234.782	127.080	-36.3053	419.829	1.96929	-1077.24	-862.715	-85.6203	-936.911	-1349.92	-1234.83	-930.427	-1234.46	-1651.52	-1699.47	-1365.11	-1410.54	-1311.62	-1652.17	-1575.13	-2058.87
-6.81886	-302.323	433.100	602.392	1173.87	1054.68	1495.20	2116.16	1218.49	1676.46	1649.84	1695.02	1921.90	2144.87	2183.52	1384.94	1818.03	1791.08	1403.55	1004.67	1396.96	1683.28	774.235	916.146	443.028	531.087	155.914	381.081	230.019	479.253	-135.520	-564.112	581.246	206.458	-784.224	-1430.66	-616.237	-660.288	-1573.10	-1162.41	-1212.04	-1439.22	-1219.03	-1254.51	-1526.74	-1605.13	-762.495	-1235.80	-2079.00	-1183.04
-6.79918	299.353	28.8043	1179.36	1213.73	1235.31	1654.02	1766.59	1651.08	1551.93	3172.13	1986.40	2321.93	1581.65	1853.29	1636.25	1325.02	1892.28	1606.90	1289.52	1468.73	1007.11	958.456	921.988	686.911	863.037	478.292	555.300	366.196	-45.1628	13.6347	-226.475	-53.4654	148.412	-847.342	-572.866	-349.260	-1008.00	-1122.14	-730.673	-1369.94	-785.560	-1456.05	-1393.65	-1285.04	-1514.57	-1410.57	-1422.52	-1728.91	-1631.88
-6.77950	-517.715	686.851	790.635	1318.49	1238.48	1487.85	2078.89	1546.82	1652.38	1433.09	1973.91	1731.61	2110.17	2125.53	2101.23	1935.98	1460.92	1130.92	1792.42	1064.85	1336.38	1113.88	417.626	1186.64	650.420	398.833	591.048	488.704	448.142	-466.053	155.501	116.458	215.324	-277.154	-523.797	-777.638	-481.414	-1139.81	-822.450	-1514.39	-673.343	-2010.37	-1630.27	-1651.38	-1224.46	-1393.39	-1586.78	-1012.04	-2049.72
-6.75982	-195.614	228.071	1171.65	1268.15	1303.41	1480.47	1107.51	1788.02	2196.57	2005.89	1703.30	1935.14	1952.23	2004.87	2029.62	1662.23	1789.79	1232.78	1059.48	1543.83	779.828	810.944	1029.50	913.666	812.185	-316.132	189.515	163.668	161.252	204.692	-627.471	-207.514	365.737	-946.995	-735.023	-1185.66	-689.233	-1140.80	-1263.30	-918.270	-1211.15	-1958.69	-1409.29	-1267.87	-1717.41	-700.734	-1246.68	-1275.63	-1662.10
-6.74013	-152.347	-99.5871	1046.60	1284.30	1811.89	1260.60	1343.29	1643.28	1797.62	1951.95	2004.79	2302.99	1828.20	1538.76	1828.58	1576.42	933.026	1511.62	1886.36	1159.83	1019.38	970.850	848.851	756.603	-124.529	963.487	1185.82	603.825	458.937	-669.292	-545.628	170.246	-203.340	-515.136	-133.346	-547.665	-737.481	-1278.79	-1379.30	-1235.64	-1578.73	-1365.48	-1004.23	-1804.13	-937.526	-1256.69	-1507.31	-1608.80	-1822.05
-6.72045	116.845	113.013	1050.11	835.842	1054.78	1423.47	1280.00	1806.01	2055.69	1867.82	2385.22	1164.55	2109.05	2339.88	1645.81	1596.17	1651.70	905.433	1497.11	1925.29	943.530	893.216	740.337	1011.31	360.808	536.672	1127.00	421.716	41.0246	-39.7548	-27.8571	-306.049	-136.851	-594.546	-840.767	-1090.85	-671.342	-459.227	-961.576	-930.277	-1271.04	-1666.37	-1555.49	-1614.53	-1486.69	-1117.72	-1453.99	-2455.09	-1520.91
-6.70077	301.525	879.274	825.989	1047.04	1131.26	2275.01	1769.63	1928.60	1722.47	1712.45	1996.74	1469.58	1542.37	2490.00	1540.63	1603.82	1558.82	1342.27	1474.20	928.464	588.863	916.591	1026.66	754.191	440.208	589.058	370.483	360.310	140.906	89.9025	18.7521	152.626	-425.160	-207.802	-956.384	-738.648	-513.351	-417.535	-520.621	-1360.25	-1200.99	-1393.13	-1143.85	-1012.15	-1254.65	-1652.95	-1775.11	-1793.52	-1828.64
-6.68109	-60.2414	659.707	773.284	1413.98	1271.07	1553.97	1687.37	1698.43	1587.31	2544.43	1616.01	1758.67	1597.27	1658.57	1575.06	1383.91	2063.48	1145.86	1890.17	940.279	1199.85	1212.39	1100.57	820.345	423.294	398.255	1045.04	165.653	524.454	-230.668	-720.185	-463.493	-267.868	-260.897	-830.151	-838.774	-1140.89	-685.607	-1152.78	-1238.55	-1522.32	-1018.34	-1475.02	-1146.48	-1713.87	-1182.13	-1683.54	-2138.41	-1492.38
-6.66140	-1.53414	711.296	78.9475	1268.79	1715.65	1853.10	1448.99	2060.21	1933.27	1832.41	1724.13	2172.54	2010.03	2137.99	1820.36	1392.32	1858.07	2034.50	1452.35	1234.79	-33.6139	1035.45	1320.07	728.650	-47.2551	520.803	779.581	490.847	160.467	-537.863	131.460	-258.688	443.021	-72.4056	-780.821	-680.135	-992.360	-1344.05	-1150.88	-1064.92	-1817.16	-1100.88	-1461.74	-1373.37	-1445.19	-1530.78	-1447.37	-2166.50	-2479.18
-6.64172	397.493	609.379	616.760	1131.74	1701.49	1537.41	1793.74	1301.67	1915.84	1643.97	1431.04	2261.85	1445.41	1335.22	1913.13	1677.31	1476.48	1497.78	928.529	739.991	1142.90	1345.99	476.252	1105.19	1092.73	153.651	1464.82	217.875	738.729	-360.484	-256.702	-198.980	159.483	203.581	-1075.33	-447.746	-282.950	-978.071	-1047.21	-892.244	-1540.89	-1791.45	-1265.12	-726.881	-1581.85	-1844.75	-1912.65	-2407.67	-2454.83
-6.62204	-575.239	53.3186	810.459	1143.84	1218.90	1822.38	2023.53	2081.57	2098.24	1548.43	1615.10	2261.55	1903.73	1936.98	2098.45	1319.59	1740.75	1640.87	2074.48	1269.73	953.791	566.358	382.744	813.371	1027.69	557.653	964.776	518.275	564.615	-28.7617	359.808	126.542	-12.1797	-462.996	-707.060	-1020.63	-666.623	-391.534	-1364.59	-1575.44	-1188.73	-1513.52	-1211.37	-2095.14	-1587.38	-1761.19	-1982.67	-1847.44	-1629.38
-6.60236	387.566	567.042	650.236	849.453	1886.24	1568.88	1865.30	2039.96	1798.35	1617.90	2164.30	2126.52	2103.03	1907.24	1045.70	1743.89	1864.39	1239.21	1822.83	986.033	1690.45	1180.07	532.615	1108.74	245.771	562.371	146.509	21.6559	-324.500	-402.436	218.680	54.2356	-143.323	-332.845	-324.334	-1006.24	-769.729	-549.996	-911.592	-1589.23	-1029.55	-1667.31	-1660.10	-1085.04	-1989.16	-1156.22	-1537.72	-1484.79	-1843.03
-6.58267	-48.6471	673.019	1235.16	1082.24	1506.47	1769.45	1384.59	2393.35	1804.78	2622.81	2631.05	1792.40	2283.26	2180.16	1886.87	1525.14	2071.75	1484.10	1409.75	1080.00	753.815	572.471	1216.45	576.964	669.534	673.274	313.301	531.549	510.321	-215.444	419.495	-790.095	712.640	376.190	-1024.22	-1162.18	-593.986	-434.931	-862.333	-866.168	-1051.73	-1779.19	-1294.02	-1322.73	-1473.53	-961.167	-1913.90	-1978.34	-1517.87
-6.56299	-236.841	578.519	887.498	981.426	1418.41	2206.38	1708.50	1657.80	2557.02	1891.45	1948.91	2040.83	1941.78	1869.57	1887.83	1977.99	1479.30	1144.54	1690.10	1460.17	997.662	673.897	569.718	1278.98	740.630	327.727	328.033	607.039	89.3900	-511.672	369.756	-452.871	98.2393	-306.485	-183.408	-329.222	-1000.76	-1199.60	-798.799	-1192.84	-1426.97	-1841.63	-987.527	-1422.41	-1507.62	-1209.01	-1439.15	-1340.06	-1505.85
-6.54331	373.329	1038.68	637.906	1773.44	1785.73	1620.27	1988.56	2061.92	1970.84	1877.50	2002.91	1909.77	1772.89	2040.55	1756.06	1507.73	1665.15	1410.95	1502.74	961.819	1332.11	667.801	933.484	679.332	1112.98	162.753	238.814	829.746	774.439	-295.569	261.764	271.355	509.608	172.736	-869.360	-309.389	-460.218	-684.674	-1361.74	-1502.78	-1068.81	-1979.87	-935.304	-1207.71	-1634.61	-936.843	-1830.04	-1557.51	-1530.15
-6.52363	68.1527	-67.2696	1372.99	1280.69	1059.76	1287.74	1803.89	1932.25	1928.25	2129.49	2176.28	1081.92	2249.47	1787.84	2417.08	1722.18	1812.03	1717.76	1665.89	1038.87	1035.41	828.519	899.218	1134.85	572.742	785.256	614.645	377.610	389.670	-257.986	94.0670	185.306	-50.1030	-616.626	-220.427	-578.932	-967.379	-1075.88	-695.567	-1277.43	-698.441	-1663.11	-795.906	-1231.05	-1421.47	-1087.49	-1789.86	-1253.73	-1632.44
-6.50395	-244.148	1020.94	923.716	1397.01	1385.80	2090.62	1578.49	2290.11	2047.77	2240.20	2238.71	1885.93	1712.08	1472.67	1842.59	1276.50	1953.31	1094.80	1588.74	1086.38	1388.35	1194.88	973.947	567.343	748.829	-418.713	700.643	393.320	-20.8344	-297.380	381.554	-543.452	55.5424	56.6855	-348.950	-1076.29	-726.011	-654.076	-634.607	-1633.40	-1612.71	-1145.16	-1561.53	-1260.62	-1580.20	-1602.16	-1504.98	-1564.46	-1983.75
-6.48426	190.299	220.879	581.930	1148.30	1596.16	1682.15	1722.65	2321.38	1952.46	1775.79	2032.22	1878.67	1946.41	2039.04	1778.52	1866.63	2191.50	1552.11	1166.63	1551.33	1522.10	790.712	988.988	1135.47	353.042	456.776	656.585	-58.0635	532.077	8.66228	-233.712	-91.8717	-100.295	-500.349	-702.107	-201.161	-460.649	-303.662	-953.810	-1211.13	-2003.38	-1941.94	-1341.34	-1158.25	-1742.45	-1649.07	-1646.80	-1980.81	-1533.98
-6.46458	-141.274	-340.768	890.532	1309.13	1803.85	1380.77	1855.19	1263.60	1953.86	1939.11	1994.23	2257.45	1993.13	1808.02	1730.75	1984.23	1651.95	1713.35	2240.05	680.992	1078.07	966.492	402.614	706.233	1108.62	677.460	1159.34	163.751	126.893	-189.044	90.9298	-549.712	11.4077	-685.931	-681.482	-647.612	-548.632	-501.155	-1142.11	-1839.64	-784.263	-1694.55	-2062.59	-1390.78	-1866.96	-1496.87	-1963.34	-1396.98	-2045.39
-6.44490	397.229	710.305	815.295	1056.85	1693.45	1886.05	2198.78	1962.68	1536.39	2176.32	2462.96	2216.62	1533.60	1924.87	2024.15	1400.23	1618.01	1635.20	673.285	1111.51	1145.31	529.983	954.387	583.429	659.609	507.863	538.603	-4.61698	325.613	-696.353	341.047	259.731	-343.533	-493.063	-1028.68	-670.773	-886.919	-1414.67	-1024.87	-1272.79	-1465.70	-1536.31	-1601.85	-1234.04	-1014.81	-1865.21	-2263.89	-2192.29	-1723.82
-6.42522	353.685	801.591	797.383	1365.24	1471.62	1610.29	2004.73	1831.25	1787.07	2283.50	1777.96	2133.01	1971.34	1987.80	1989.60	1935.36	1623.26	881.142	2011.98	1028.36	1369.37	711.754	833.102	813.075	-188.042	558.728	819.695	1003.25	415.761	-401.758	480.544	-67.4792	289.295	-651.199	-1006.80	-850.607	-298.058	-1005.83	-1066.47	-1366.92	-1200.84	-1896.99	-2320.44	-1076.15	-1481.45	-1358.33	-1947.88	-1041.40	-1668.73
-6.40553	-402.358	-369.641	1187.34	1249.98	1929.76	1759.21	2371.04	1413.72	2687.51	3260.65	2167.14	1692.54	1990.80	1937.14	2386.38	1992.15	1859.15	1382.05	1430.49	1547.88	1068.16	740.569	909.419	918.583	933.871	545.414	904.425	43.3458	98.6455	-49.8430	-147.689	121.272	243.998	-659.982	-419.483	-574.127	-874.815	-1279.79	-856.972	-1368.09	-2089.10	-1078.51	-1710.29	-1339.01	-2231.48	-1638.83	-2457.24	-2121.95	-2648.50
-6.38585	-290.592	0.449640	867.569	1638.07	1663.72	2236.58	1816.46	2171.80	2392.01	2306.53	2074.90	1704.30	2196.80	2305.31	2020.87	1969.26	2266.91	1527.06	1813.18	1562.40	1170.10	853.908	1103.59	993.761	-11.9360	-181.377	511.242	307.319	104.705	-369.254	-228.637	-10.7227	-101.482	-641.538	-647.177	-473.713	-710.389	-668.896	-1293.21	-1432.27	-1372.33	-1655.81	-1877.13	-1847.81	-1907.49	-1701.62	-1737.77	-2273.74	-2156.14
-6.36617	-139.504	-13.5100	922.084	1030.96	1472.63	1777.57	1479.12	1659.39	2365.25	2331.11	1907.28	2265.28	2192.81	1764.80	2009.90	1678.73	1623.79	1370.74	1389.82	1476.18	1390.45	755.670	1252.30	93.4485	712.223	503.975	477.018	-106.467	549.884	-558.990	468.242	235.029	-11.8810	-339.509	-426.970	-1161.11	-749.449	-817.791	-1324.67	-1337.59	-1146.63	-2194.82	-1553.00	-1520.97	-2046.29	-1823.13	-1773.44	-1662.92	-2250.56
-6.34649	164.403	204.688	631.121	1071.32	1819.85	1514.18	1888.31	1914.62	1953.18	2307.96	1344.70	1872.48	2487.42	1881.18	1606.40	1538.39	2253.63	1883.73	1356.51	853.539	1195.51	888.910	714.668	914.700	758.683	425.139	661.750	291.855	137.027	-277.468	439.412	104.904	-120.542	-823.711	-926.771	-162.169	-699.748	-1226.55	-812.872	-1647.28	-1409.29	-1792.20	-1355.85	-1355.08	-1266.20	-1505.16	-1651.86	-2133.32	-2131.41
-6.32680	-293.222	657.196	927.449	984.494	2455.62	2043.87	1486.04	2182.06	2519.71	1919.28	2294.45	2209.17	1439.17	2111.26	2259.84	1686.67	1487.34	1127.36	1315.77	1612.91	1433.38	753.799	1211.54	1163.22	549.192	804.251	1137.41	723.795	186.435	-383.148	-149.529	303.319	554.269	506.040	-764.759	-1137.21	-521.023	-1114.64	-1218.00	-814.478	-1549.88	-1464.10	-1495.66	-1623.77	-1796.63	-1443.11	-1669.07	-1909.87	-2313.54
-6.30712	-246.841	192.519	1054.40	1143.64	1838.29	2450.50	1640.65	2008.84	2219.45	2038.79	2407.58	1680.89	1840.23	1222.33	1279.22	2219.22	1931.66	1977.73	1674.20	1751.48	1325.95	1138.92	508.118	1249.11	542.990	70.7716	540.914	23.1607	596.557	127.960	32.3461	145.807	-84.0403	346.074	-1014.23	-959.666	-703.832	-998.240	-1209.94	-1644.86	-1272.51	-1322.58	-1855.60	-1174.89	-2076.07	-1717.91	-1964.71	-2225.10	-1978.54
-6.28744	259.056	502.826	703.059	1781.09	1409.19	1896.70	1926.43	1903.94	2183.26	2526.14	2784.51	1840.43	1457.81	1913.98	2066.80	1968.24	2133.60	1601.47	1694.92	1294.60	1908.17	886.739	1047.96	69.5681	838.166	596.625	1307.28	625.394	-2.32149	-106.374	546.592	-741.715	-132.697	-550.601	-1169.53	-504.351	-492.299	-782.143	-447.484	-1940.32	-1462.41	-1169.74	-1691.17	-1635.69	-1043.83	-1111.94	-2194.96	-1815.44	-2163.94
-6.26776	-544.575	343.410	806.288	1237.31	1650.51	2038.24	1725.64	1728.06	2493.85	2281.28	2411.02	2098.24	2393.46	2145.60	2207.94	1459.64	1670.61	1448.71	1120.25	1366.10	693.007	1032.80	613.588	728.974	434.963	739.542	930.253	449.402	-177.043	182.075	46.2111	106.515	-354.291	-388.773	-437.803	-1501.38	-793.927	-177.198	-699.837	-1521.22	-1663.87	-1897.73	-1397.95	-1331.34	-1441.28	-977.422	-2013.41	-1961.63	-2090.50
-6.24807	378.770	566.662	1347.72	1484.85	2104.88	1692.61	2133.78	2316.16	2068.93	2333.70	1788.27	2483.28	1963.49	1970.54	2061.73	2235.43	1844.05	1279.21	1614.82	1489.24	1395.77	826.256	1143.63	491.861	1316.63	315.143	1239.22	-177.699	295.100	32.2723	289.601	-31.1448	-378.346	-300.177	-1269.77	-1090.54	-662.645	-306.945	-1083.78	-1521.86	-951.229	-1908.66	-1531.38	-1553.54	-1029.44	-1248.29	-2053.55	-1960.83	-2681.69
-6.22839	920.058	316.514	1319.36	1132.00	1438.66	1564.42	1508.92	2358.40	2519.97	2163.08	2002.82	2243.23	1832.42	2201.17	1724.13	1291.56	2203.46	1844.29	1828.71	1130.84	1676.65	523.132	1078.15	1062.93	863.214	437.602	640.061	740.781	33.2994	-44.9014	-169.137	67.4278	-499.131	-338.441	-981.507	-537.099	-289.901	-666.211	-492.349	-1256.61	-1185.32	-1803.99	-1454.75	-1514.46	-1791.95	-1423.86	-1634.70	-1842.44	-2047.21
-6.20871	198.016	907.306	969.256	1367.25	1650.61	2460.43	1670.17	2058.13	1963.80	2165.01	2387.97	2017.08	2159.71	2006.52	1389.36	1566.92	2199.54	1716.74	1636.75	1107.23	1621.24	644.254	1437.62	1082.01	852.253	286.488	711.042	325.474	49.6990	-542.769	520.191	-906.894	355.108	-650.216	-699.700	-1513.39	-251.245	-446.431	-1120.52	-1327.65	-1717.64	-1469.03	-821.433	-1407.10	-1010.51	-1224.05	-1537.24	-1713.11	-2071.61
-6.18903	413.987	378.730	1281.86	1265.74	1282.30	1667.96	2092.44	2143.28	1921.08	2298.82	2433.32	2084.59	2096.58	1663.96	2421.36	1825.54	2136.20	1390.15	2095.56	1148.00	1789.56	1045.55	988.470	1140.51	226.136	744.623	751.149	224.951	444.202	-242.099	355.117	80.1192	-47.3180	-303.902	-1033.36	-965.609	-772.020	-1240.79	-754.629	-1442.88	-1276.97	-1377.10	-1329.27	-1135.87	-1446.01	-1640.59	-1839.48	-1967.11	-2331.38
-6.16935	252.772	380.702	944.087	1550.15	1324.36	2046.70	2778.52	2373.33	2087.52	2487.89	2068.24	1814.06	2001.93	2262.68	2302.14	2000.81	1546.66	1778.11	1647.36	1054.13	1466.47	1283.40	1398.57	523.077	801.363	811.541	629.700	339.951	745.567	-183.295	347.195	-274.021	214.751	-652.023	-1036.70	20.3892	-880.024	54.9122	-1042.74	-1529.14	-1619.33	-2207.87	-2128.12	-1824.86	-1246.70	-1386.50	-1386.68	-1972.55	-1920.88
-6.14966	218.346	203.837	775.184	1598.98	1795.58	1401.18	1855.80	2140.14	2414.86	2231.71	2222.93	2195.74	2298.75	2536.68	3254.70	1744.25	1880.68	1778.80	2650.04	1337.59	1569.48	694.591	1258.64	1314.32	238.167	619.177	760.747	-135.056	503.371	-31.9215	632.831	452.189	25.7991	316.212	-644.386	-999.372	115.754	-662.963	-545.508	-1340.74	-1205.32	-1814.63	-1631.08	-1486.11	-1218.31	-1403.13	-1457.21	-1420.15	-2004.44
-6.12998	173.829	638.008	1106.68	1052.16	2048.09	1400.37	2227.28	2520.60	2038.49	2179.58	2128.73	2199.97	1784.41	2358.91	2267.09	2015.68	1602.22	1628.52	1799.87	1278.41	1523.87	898.206	1325.92	867.310	981.922	422.683	621.918	-36.5165	495.356	117.664	538.550	256.336	-297.389	-296.774	-396.289	-534.817	-204.271	-1459.82	-1172.94	-1897.85	-1396.79	-1856.62	-1939.38	-1553.40	-1866.85	-991.140	-2037.88	-2435.56	-1869.76
-6.11030	-403.321	663.444	378.895	1270.43	2134.29	2099.46	1705.46	2299.90	2770.92	2386.40	2391.24	2393.24	2478.90	2510.37	1976.31	1959.40	1719.27	1260.20	1698.05	1041.21	1426.77	1408.40	1231.90	1261.12	523.866	478.459	1398.66	690.289	788.875	-828.447	278.508	167.539	-152.774	-285.034	-1621.98	-277.805	-219.765	-884.492	-1266.25	-1388.36	-1421.09	-1786.56	-1413.92	-1526.37	-1514.93	-1311.46	-1235.06	-1414.46	-1722.61
-6.09062	-7.11562	338.894	411.913	1397.37	1514.15	1851.57	2117.44	2292.69	2617.13	2424.26	2039.47	1920.55	2365.08	2267.80	2474.22	1769.25	2185.75	1693.29	1565.52	1119.80	1372.16	1408.31	1481.15	1368.24	133.049	410.320	712.699	-167.720	340.461	39.8526	592.528	-19.8788	-517.161	-188.239	-502.398	-504.454	-375.430	-733.269	-830.055	-1380.70	-944.007	-1395.73	-1472.55	-1835.75	-1681.94	-1136.35	-930.339	-1670.39	-2453.91
-6.07093	407.131	39.8592	984.415	1638.20	1421.33	2094.77	2111.97	2316.40	2437.11	1776.91	1996.54	2289.84	2271.49	2218.64	2374.19	2099.69	2223.36	2115.44	1470.53	1258.28	1274.31	1470.63	1638.57	537.721	402.897	691.598	978.869	-253.188	56.8568	554.834	428.474	-116.949	-371.075	-169.918	-876.030	-890.893	-804.180	-799.557	-1288.16	-1498.54	-1077.02	-1826.84	-1518.25	-1912.92	-2301.10	-1000.36	-1755.76	-2152.55	-2057.15
-6.05125	52.7076	259.695	1393.34	1845.47	1517.67	1639.48	2186.25	2578.32	2366.83	2112.63	2796.37	2037.88	2597.80	2052.20	1862.84	1972.22	1783.57	998.203	1574.14	1163.18	1449.35	723.669	1187.62	1042.66	1058.16	193.576	779.312	-439.634	569.241	667.468	174.016	147.545	-415.894	-36.9695	-892.509	-228.837	-656.386	-1180.69	-1285.47	-1432.95	-651.676	-1786.92	-2074.07	-856.459	-1890.21	-876.909	-1398.00	-1864.09	-2253.95
-6.03157	-422.817	825.499	303.548	1249.89	1820.15	1602.45	1817.05	2149.47	2763.23	2548.71	2379.99	1949.30	1737.05	2277.55	2057.55	1912.71	2051.17	1519.33	1990.72	1948.58	1515.56	1625.44	702.946	985.150	948.392	268.145	655.323	-335.101	759.554	-240.655	634.243	-83.5882	52.8202	-407.159	-997.912	-789.263	-62.1557	-874.945	-530.809	-1282.99	-553.691	-1753.29	-958.068	-1441.40	-870.916	-765.818	-1650.62	-1765.31	-2270.86
-6.01189	7.49699	928.635	1159.18	1393.78	1949.90	2497.25	2490.84	1824.64	2305.39	2098.10	2645.95	2413.30	2317.60	2583.26	2209.48	1416.57	2331.04	1031.77	2229.10	1493.09	1613.43	907.172	787.286	854.166	1049.67	452.468	778.887	221.724	357.604	218.260	219.047	-177.341	83.1426	-354.738	-947.108	-801.156	263.842	-621.054	-1169.14	-1455.63	-1363.13	-1860.24	-1384.31	-1551.80	-1723.86	-1600.12	-1601.59	-2272.28	-1547.93
-5.99220	478.485	559.280	726.920	995.011	1995.19	1686.49	2089.71	2256.17	2265.47	2900.11	2687.61	2343.67	2284.48	2209.52	2528.35	1918.05	2185.83	1579.24	1560.58	1307.93	1604.57	781.719	1045.91	1493.69	185.133	849.045	1081.44	360.117	733.609	-203.301	-148.035	222.421	-383.389	-570.268	-435.679	-529.757	-559.012	-1263.69	-741.752	-1175.61	-1214.90	-1672.60	-1413.96	-1438.92	-1519.57	-1673.27	-2005.13	-1933.20	-1732.78
-5.97252	156.305	552.402	1008.07	1413.35	2244.92	2487.39	1933.78	2152.22	1987.49	2467.94	2905.28	2131.50	2362.90	1961.49	2626.74	2567.31	2500.88	2007.12	2460.77	1384.61	1679.64	963.578	1406.79	535.137	552.689	124.336	729.188	439.795	-133.217	207.236	355.302	-48.8151	349.768	-160.498	-691.774	-833.302	-136.446	-823.629	-1091.34	-1335.64	-1165.51	-2029.03	-1686.67	-1585.87	-1644.85	-1588.16	-1668.96	-1907.59	-2593.19
-5.95284	-206.098	313.956	1244.74	1206.96	1835.19	2059.04	1816.83	1892.14	2752.16	2078.73	2200.17	2415.60	2109.57	1964.71	2556.90	2125.81	2388.87	1453.69	1433.36	1504.31	2254.22	1299.66	954.334	1029.24	550.045	318.090	728.673	609.157	706.680	24.5258	-82.4874	301.010	-120.860	-454.509	-1272.42	-486.012	-334.476	-1098.74	-1057.27	-1608.93	-1382.85	-2018.30	-1668.33	-1505.64	-1537.28	-1414.93	-1254.63	-1959.09	-2170.60
-5.93316	-67.1062	341.109	1283.91	1155.28	1639.85	2056.15	2613.18	2407.20	2636.63	2604.11	2613.92	2799.76	2175.29	2751.39	2443.36	1979.85	2138.17	2186.05	1468.39	1520.79	1333.47	1802.90	1006.04	407.944	916.268	576.155	1321.32	458.164	372.462	86.9600	409.313	-112.827	9.42085	-421.348	-255.935	-725.218	-603.949	-1133.18	-1689.76	-1436.87	-1713.41	-2348.24	-1346.02	-1490.58	-1835.15	-1592.74	-2018.85	-1929.22	-2084.19
-5.91347	-40.9218	804.786	1201.14	1480.65	1386.28	1641.33	2357.13	2947.02	2148.81	2678.52	2238.89	2115.40	2385.63	1799.91	2454.12	2815.33	1701.61	1039.53	1760.53	1998.44	1592.85	1213.00	1066.16	1408.86	982.963	660.743	948.552	561.663	248.295	158.764	345.579	-541.577	-237.212	94.4701	-680.327	-945.465	294.879	-1010.73	-1248.29	-854.546	-1504.46	-1932.50	-1844.54	-1304.63	-1692.89	-1514.50	-1268.46	-1699.45	-1314.29
-5.89379	-91.8135	506.213	1270.45	1803.74	1808.14	2172.34	2301.37	2433.40	2189.33	2410.13	2445.08	2183.33	2730.80	2652.41	1923.17	2561.39	2141.32	2013.62	1587.64	1982.53	1500.08	1150.51	1417.94	900.071	1133.45	732.492	1109.19	485.667	610.495	355.827	-31.6378	250.137	-234.654	-574.259	-478.062	-963.342	-317.958	-1125.07	-1069.52	-1730.89	-1233.17	-1907.51	-1603.12	-1664.84	-2037.54	-1620.55	-2176.64	-2390.61	-2108.34
-5.87411	-21.0587	975.122	825.379	1677.98	1878.96	2274.72	2395.03	1797.23	2308.20	2668.57	2856.69	2008.43	2373.08	1676.27	2403.61	1515.89	1828.24	1776.32	1352.65	1919.56	1532.94	1542.81	914.110	598.249	868.265	227.873	842.216	290.336	-466.097	-16.9131	223.315	368.111	-547.677	-559.565	-675.475	-298.465	-782.689	-741.531	-874.257	-1608.75	-1720.92	-1895.62	-1887.65	-1036.42	-1932.66	-888.708	-1370.54	-1743.05	-2059.55
-5.85443	-349.539	548.456	1143.26	2084.44	2551.69	2165.73	1918.47	1593.06	2354.23	2484.37	2552.03	2431.77	2733.25	1840.83	2348.72	2086.11	2115.71	2430.45	1605.62	1885.87	1567.56	1440.24	1080.23	1125.62	738.791	515.998	1447.06	415.482	233.177	-479.263	123.877	172.809	-218.206	-17.5095	-1409.45	-461.643	-917.401	-855.258	-1149.60	-1479.38	-1862.34	-2081.48	-1404.09	-1854.84	-1692.80	-1237.70	-2029.58	-1888.04	-2045.89
-5.83475	136.600	754.759	1381.21	2111.01	1848.01	1959.00	2538.85	2392.05	2225.83	2858.31	2670.70	2517.52	2217.75	2354.34	2041.13	2225.50	1805.11	1968.43	2145.64	1616.86	1986.38	1253.89	1530.41	977.135	563.395	288.217	1195.82	-18.0576	541.036	-87.9352	280.333	670.775	-415.328	-833.079	-854.088	-618.433	-172.466	-691.673	-1310.46	-1590.76	-1053.24	-1930.85	-1851.51	-1670.21	-1472.53	-1403.56	-2054.60	-2324.90	-2115.89
-5.81506	147.558	1084.07	1556.96	1483.30	1509.26	1986.92	1964.49	2405.80	2511.36	2167.99	2784.95	1767.25	2216.38	2816.50	2226.05	1913.80	1872.18	2259.17	1815.69	1831.62	1871.00	811.777	1692.72	1128.12	354.568	926.288	587.129	291.498	411.479	-131.240	-129.673	-116.734	-429.675	-465.099	-642.802	-380.237	-759.926	-708.610	-1186.37	-1577.68	-1666.73	-2336.52	-1928.79	-1592.55	-1427.86	-1651.81	-2121.55	-1630.36	-1913.62
-5.79538	-201.749	480.934	1100.27	1699.47	1645.55	2594.20	2321.33	2488.35	2742.35	2231.98	2713.94	2589.71	3143.75	2037.01	2539.17	2386.83	2908.83	1886.17	1747.13	1609.45	2483.84	1324.51	759.476	1064.70	520.691	673.088	1410.00	568.303	667.934	367.552	409.169	-99.0132	-342.977	-96.0890	-710.248	-61.2636	-85.7785	-991.590	-506.003	-2305.22	-1399.04	-1592.65	-1722.12	-1180.44	-2049.70	-1244.60	-1819.90	-1947.43	-2326.80
-5.77570	159.041	665.340	1334.86	1260.49	2530.50	2446.83	2094.02	1991.94	2768.31	2557.70	2271.65	2657.73	2376.18	2964.60	2204.70	1753.97	1984.30	2081.49	2044.48	1581.81	2537.03	908.229	885.562	975.313	1307.36	552.750	1822.35	292.610	541.460	180.521	415.258	57.5325	-340.267	126.235	-1157.54	-1248.27	16.8456	-1218.45	-1422.85	-1933.53	-1641.07	-1771.91	-1762.18	-1007.46	-1936.64	-2007.30	-2335.03	-2192.40	-2177.07
-5.75602	456.411	275.131	1625.64	1489.04	1873.23	2476.67	2292.49	2846.35	2735.32	2899.98	2497.08	2555.13	2695.40	1758.27	2132.00	2271.64	2107.62	2150.53	1903.90	1487.71	1331.02	1090.33	993.192	1386.62	275.919	966.447	760.551	328.499	339.338	-280.801	554.063	50.5830	-356.273	-310.386	-1042.68	-1409.62	-574.237	-710.684	-533.418	-1334.17	-1631.84	-2709.06	-1765.48	-1911.41	-1727.83	-1584.94	-2310.32	-1906.91	-1976.67
-5.73633	-184.050	780.448	1544.59	1969.13	1903.41	2336.99	2636.26	2091.00	2342.69	2294.89	3377.86	2328.10	2427.82	2710.44	2557.44	2069.84	2987.58	2282.45	1875.98	1347.67	1480.60	1310.69	1110.67	671.168	853.776	-63.5656	990.470	452.495	474.518	-146.932	-85.1135	361.699	123.586	-362.843	-1092.76	-1130.06	-708.908	-1303.35	-1054.87	-1427.50	-1044.58	-2265.51	-1386.47	-1281.95	-2387.41	-1642.33	-1969.62	-2382.89	-1872.41
-5.71665	-53.3786	1224.69	1193.49	1688.23	2326.41	2483.05	2448.06	2402.61	2839.66	2730.87	2197.63	2891.18	1991.02	2533.78	2639.37	1557.16	2711.34	1776.73	2066.46	1366.51	1619.45	1421.36	1210.02	135.204	386.971	792.241	1259.03	328.318	382.365	-233.246	435.345	-302.824	-408.217	-221.227	-807.012	-928.375	-318.001	-1221.86	-1240.85	-1451.45	-816.942	-2215.55	-2076.09	-1799.33	-1701.14	-1046.65	-1667.03	-1883.27	-1946.59
-5.69697	2.65985	89.7951	1157.71	1697.46	1869.41	1420.85	2112.34	2815.18	2653.52	2906.42	2183.63	1631.33	2574.88	2948.04	2502.22	2363.44	2232.07	1563.51	1399.22	1939.85	1738.63	1724.47	1625.19	1310.86	1154.61	717.435	908.230	29.3382	409.779	254.883	183.720	73.5477	353.220	-442.456	-1249.96	-1062.00	-448.960	-660.568	-879.125	-925.720	-944.013	-1964.10	-1302.70	-1897.23	-2144.43	-898.206	-1985.65	-1513.45	-2395.04
-5.67729	-383.791	745.486	1145.83	1527.02	1725.34	2404.78	2303.58	2586.31	2834.03	2867.77	2397.45	2386.78	2715.03	2502.67	1639.29	1913.39	2339.25	1745.78	1877.24	1538.67	1786.93	1382.24	1151.53	789.077	755.214	548.216	1348.01	568.773	739.529	114.427	66.3611	90.7769	67.9636	33.2534	-1076.17	-226.762	-704.253	-942.812	-1098.08	-1437.37	-1235.57	-2289.20	-1367.76	-1629.67	-2325.20	-1645.63	-1872.98	-1330.83	-2419.89
-5.65760	681.893	727.640	739.300	1850.96	2256.66	1893.15	2540.25	3140.67	2831.49	3073.88	2185.60	2790.88	3059.33	2250.17	2538.56	2467.74	2338.32	1638.15	2321.56	2386.32	1457.44	1209.36	1292.09	864.678	912.224	1131.81	1369.72	90.5291	-67.0880	334.253	-483.923	7.30572	22.6093	-167.675	-846.421	-1294.16	-578.084	-591.824	-1366.45	-1597.28	-1316.77	-1889.97	-995.529	-1403.07	-1909.95	-1237.14	-1768.72	-2172.08	-2117.69
-5.63792	-30.0475	591.067	1045.38	774.266	2781.46	1865.58	2141.28	2853.40	2394.40	3422.67	3013.79	2556.31	2596.91	2360.63	1990.59	2213.87	2858.53	2137.85	2280.88	1428.06	1850.87	1393.92	972.159	1544.85	527.753	449.883	890.755	710.588	517.356	695.497	-192.072	-87.8283	98.2400	-339.334	-1014.37	-285.008	-833.803	-854.588	-914.759	-889.076	-1232.82	-1903.12	-1632.00	-1027.49	-1920.42	-1348.92	-1889.03	-2416.40	-2318.14
-5.61824	149.979	256.007	1178.25	2384.65	2044.28	2169.14	2531.91	2257.75	3253.96	2720.36	2584.37	2478.27	3027.01	2423.60	2397.38	2568.53	2597.26	2087.39	1841.79	2080.32	1807.32	1659.67	1488.27	1202.26	758.634	-88.7060	415.976	296.463	625.383	696.360	173.444	-54.9527	100.319	99.1242	-1058.41	-683.907	-596.597	-623.295	-1533.23	-2310.65	-1976.71	-2360.80	-996.088	-1250.96	-2108.29	-1789.33	-2040.90	-2348.97	-1974.42
-5.59856	160.309	854.420	831.533	1614.49	2196.72	1649.56	2959.23	2371.99	2511.16	2462.80	3187.42	2126.61	2490.62	2569.88	2129.92	2017.86	2512.61	2288.31	2255.52	1644.04	1538.65	1114.00	1378.80	1292.95	644.021	998.614	978.485	177.079	644.330	349.690	-261.495	82.3521	-459.149	-117.710	-367.226	-510.216	-449.196	-950.877	-1490.24	-1647.29	-1752.55	-1821.58	-1687.24	-1756.02	-2149.32	-1482.24	-1798.48	-2213.65	-1821.73
-5.57887	59.6446	967.716	1125.64	1490.53	1705.02	2478.51	2207.09	3139.86	2395.78	2536.46	2887.85	2500.57	2402.19	2490.21	2192.87	2446.96	2628.15	1979.98	1375.85	1485.47	1833.21	1454.15	702.882	1075.95	600.823	235.328	795.079	470.790	409.644	282.238	-105.791	375.957	221.053	264.630	-246.790	-434.952	-662.842	-938.784	-1290.94	-1620.82	-1662.82	-2339.27	-1440.78	-2055.15	-1710.88	-1354.21	-1782.95	-1378.26	-2353.12
-5.55919	-717.413	255.984	2180.56	1747.30	2207.95	2887.52	2548.02	2802.00	2983.64	2507.66	2741.64	2439.27	2957.78	2232.04	3005.70	2786.57	2297.49	1691.16	2492.12	2125.26	1714.89	1566.49	1929.47	1078.70	546.326	1134.82	1416.92	757.196	722.088	375.261	184.032	381.287	185.250	-21.0488	-899.547	-1127.78	-223.915	-772.125	-1408.89	-1316.96	-1091.22	-1477.00	-1429.02	-1634.49	-2071.36	-1442.00	-2105.33	-2401.55	-1951.24
-5.53951	-18.8323	661.779	1470.32	1130.56	2153.51	2537.97	2390.44	2531.09	2508.13	2207.68	2688.87	2667.89	2711.48	2722.15	2382.51	2643.77	2038.72	1997.11	1776.28	1925.02	1835.10	1711.47	867.210	1147.46	968.117	670.054	717.666	987.269	599.596	651.535	383.995	179.336	117.054	-164.857	-1146.30	-470.212	-548.509	-624.943	-1004.94	-1704.56	-1374.39	-1980.34	-2086.97	-1485.85	-2052.60	-2227.95	-2014.73	-1854.08	-1773.44
-5.51983	-78.0506	285.071	928.139	1638.23	2092.65	2313.89	2497.42	2506.08	2841.29	2877.08	2546.95	2802.73	2898.46	2727.58	2703.93	2798.09	2327.84	1693.86	1789.72	1731.38	1726.75	1466.12	1969.92	1869.46	1380.44	1166.61	339.992	577.967	287.020	264.527	113.654	-845.959	473.237	284.966	-860.883	-1118.13	-429.518	-968.530	-1171.11	-1630.07	-1508.31	-2003.75	-1333.76	-1287.78	-1788.80	-1400.25	-1940.34	-1629.48	-1947.20
-5.50014	-59.1503	459.111	1406.87	1951.54	2058.82	1813.00	2958.12	2668.77	2886.52	2983.33	2646.39	2426.60	2535.71	2240.55	2496.62	2707.40	2328.95	1679.36	1653.11	1499.83	1789.80	1660.65	1410.42	1607.11	825.552	840.271	620.812	469.996	745.401	244.759	190.932	-90.3644	-226.106	-93.4520	-812.072	-706.813	-103.022	-1374.02	-987.990	-1723.48	-887.916	-2539.09	-1282.74	-1821.94	-2220.27	-1259.79	-1697.42	-2209.79	-1505.92
-5.48046	329.520	439.053	914.792	1806.15	1406.03	2158.09	2543.43	1847.12	2797.15	2849.95	2555.66	2817.47	2552.14	2575.16	2183.95	2631.47	2230.57	2231.12	2287.83	1881.78	1957.10	1827.97	1999.80	1552.23	888.904	621.522	965.424	596.840	861.843	-18.4458	-231.362	455.909	29.7448	-631.131	-1261.86	-867.039	-394.594	-709.836	-585.771	-1608.21	-1321.89	-2054.71	-1653.64	-1541.22	-2242.21	-1709.22	-1832.57	-1754.15	-2412.54
-5.46078	157.896	720.656	1221.47	1260.38	1917.33	1597.62	1776.69	2739.29	3236.39	2412.74	2810.86	2552.58	2419.97	2532.96	3579.68	2912.20	2936.39	2149.97	1757.92	2037.87	1472.11	1551.68	1481.30	1361.13	681.801	982.047	1428.82	647.070	55.0557	298.892	-118.875	597.044	-172.019	-18.3666	-1062.37	-1082.38	-495.483	-1061.62	-1078.75	-1378.91	-1381.30	-2001.98	-1978.47	-1666.32	-1785.27	-2031.69	-1844.08	-1676.60	-2458.49
-5.44110	-303.921	855.275	1254.47	1900.00	2108.71	2641.04	2758.89	2662.66	3337.56	3090.57	3512.02	2816.83	2912.46	2068.40	2357.86	3109.99	2901.81	1548.71	1974.43	1895.26	2221.00	1373.97	1143.16	1164.54	852.785	1136.43	1123.21	-34.8790	559.130	89.6151	-205.672	-587.480	-284.322	-359.198	-850.790	-397.616	-417.044	-1656.28	-747.447	-1564.75	-1054.74	-2215.31	-1621.65	-1394.17	-1670.05	-1770.49	-1495.85	-1647.88	-2093.38
-5.42142	300.110	698.122	1524.15	1612.39	2092.19	2296.58	2743.32	2773.26	2758.39	3068.96	2937.27	3083.41	3317.27	2490.24	2598.36	2476.66	2869.95	2262.85	2426.33	2220.81	1689.07	1602.86	1475.48	1228.09	1074.64	951.366	1039.75	533.736	821.616	195.079	-52.7895	410.833	-35.8497	-885.412	-702.795	-702.197	-856.438	-1594.23	-1238.07	-1682.24	-1675.43	-2008.34	-1821.14	-1275.58	-2320.76	-1548.50	-1405.62	-1710.07	-2616.39
-5.40173	-144.946	723.530	1120.42	2218.52	2086.28	2519.03	2363.77	2926.31	2590.01	3428.04	3074.85	2413.08	2411.32	2310.83	2022.30	2550.52	2539.50	1907.77	1871.71	1800.12	1709.36	1416.41	1654.85	352.847	1024.14	818.487	882.028	162.947	815.137	329.502	839.643	548.365	-408.872	-702.516	-863.593	-1079.85	-615.571	-1159.87	-492.936	-1189.34	-1496.66	-2370.27	-1177.05	-1931.60	-2283.74	-1605.89	-1934.38	-1904.66	-1906.00
-5.38205	-277.912	795.726	509.109	1744.92	2491.12	2505.82	2958.10	2892.35	3148.65	3664.76	3072.95	2615.34	3062.50	2861.92	2705.04	2766.03	2655.49	2635.53	1536.11	2059.28	1537.99	1531.05	1577.96	1342.63	1148.47	286.175	875.061	651.043	440.078	735.163	116.919	-467.058	-99.5235	-28.3763	-1366.05	-866.718	-939.236	-737.527	-1449.73	-2054.50	-1598.11	-1874.89	-1623.34	-1943.97	-2122.05	-1279.24	-2133.39	-2040.80	-2297.70
-5.36237	-243.781	385.023	1348.43	1836.87	1827.74	2445.11	2430.25	3049.12	2558.09	2618.69	2847.93	3204.18	3141.87	2896.85	2432.03	2824.24	2247.67	1893.74	2185.54	2260.45	1928.09	1544.86	1970.25	1486.31	579.692	-29.1719	1469.34	440.083	292.857	325.284	-147.917	272.383	67.8734	-910.134	-41.0548	-788.000	-141.474	-1406.87	-1303.96	-1583.96	-1321.01	-2240.96	-1395.75	-1138.62	-2390.65	-1307.04	-2498.01	-2268.12	-1905.70
-5.34269	459.688	287.245	1181.86	1617.50	1892.94	2267.21	2798.63	2786.79	2669.20	3064.25	2754.46	3002.16	2526.63	2183.63	2749.01	2793.14	2629.15	2054.19	1927.17	2393.14	1778.22	1387.21	1505.56	853.462	879.132	710.552	1399.28	1023.51	489.057	-65.2665	-44.6132	-240.662	87.7573	-665.214	-699.856	-982.427	-1038.44	-882.212	-1719.54	-1522.98	-1699.68	-2154.06	-1587.29	-1856.99	-1531.57	-1680.04	-2074.57	-2526.02	-2203.55
-5.32300	-15.9200	703.960	1863.78	1557.48	2583.51	2604.93	2626.73	3199.48	2977.42	2875.73	3038.35	3142.12	2951.18	2756.84	2563.02	2741.71	2356.09	2473.49	1653.81	2422.35	2836.09	1880.21	1698.77	1590.11	598.576	1256.29	597.854	159.225	806.148	128.543	-305.526	170.195	-301.578	-251.378	-1274.25	-1165.11	-569.983	-1799.26	-881.115	-1901.76	-1765.43	-1981.63	-1563.64	-1424.21	-1962.71	-1463.42	-1890.71	-2084.77	-2387.56
-5.30332	-242.301	863.950	928.938	1534.04	1822.18	2636.07	2409.18	2647.94	3587.83	3089.23	2839.59	2720.83	2248.04	3015.33	2489.43	2698.53	2311.52	2062.25	2103.43	1880.89	1539.81	1504.60	1053.51	1554.88	921.749	1125.69	1499.23	676.857	147.478	6.15154	14.8292	75.9083	444.119	-453.262	-1083.42	-937.472	-497.315	-711.400	-1632.60	-1198.47	-1019.90	-1799.09	-1692.21	-1794.28	-1794.89	-976.865	-1533.58	-2035.56	-2730.90
-5.28364	337.501	797.754	1277.34	1995.37	2248.95	2291.94	2762.23	2566.05	2989.58	2985.28	2955.75	2382.69	3110.15	2967.27	3164.36	2769.76	2408.66	2195.56	2215.87	2100.72	1958.80	1872.25	1746.05	1181.36	1029.13	1166.84	1090.62	111.795	586.371	-0.776006	360.140	235.852	567.463	-533.498	-723.822	-703.600	-822.351	-1184.65	-1365.88	-976.974	-1290.01	-2033.23	-2134.70	-2080.21	-2196.54	-1737.86	-1218.45	-2053.73	-2151.41
-5.26396	-61.5989	150.623	1547.28	2274.82	1812.14	2920.51	2511.76	2538.12	3111.14	3556.00	2703.53	2473.78	2905.34	2884.81	2703.76	2573.55	2866.19	2214.95	2087.71	1949.85	1450.37	1749.59	1282.95	712.391	825.635	1132.30	1366.13	536.299	713.312	235.680	-6.81895	625.956	-135.955	-425.318	-1353.61	-832.354	-721.862	-1071.36	-622.170	-1896.69	-831.609	-2523.36	-1541.60	-1408.63	-1990.12	-1367.90	-1647.90	-2662.50	-2554.02
-5.24427	572.996	928.771	1394.41	1709.87	2603.71	2615.13	2477.83	3153.22	2415.02	3463.42	2746.61	2399.12	3086.09	2770.73	2849.65	2250.08	2902.05	2220.90	2181.93	1988.18	2171.03	1416.78	976.260	1918.99	1311.76	1111.08	1247.81	294.427	559.701	191.152	178.226	259.348	-433.411	-250.280	-776.852	-821.594	-666.157	-1693.12	-1519.42	-1608.41	-1436.72	-1964.91	-1523.39	-1814.94	-1661.25	-2111.64	-2381.41	-1975.14	-2234.59
-5.22459	431.809	1084.87	2092.00	2062.62	2252.54	2155.32	3101.34	2923.29	2632.18	3088.06	2301.34	2900.13	2881.50	2932.15	2503.90	2274.20	2956.43	2181.08	2509.69	2319.15	1880.32	2262.44	1788.16	1375.02	1041.43	876.891	1202.88	852.943	784.693	819.679	-156.251	744.869	251.953	-232.009	-300.637	-833.900	-528.126	-427.670	-1206.67	-1399.32	-2163.83	-1512.01	-1301.35	-1779.11	-1419.91	-1474.10	-1759.16	-1668.32	-2646.03
-5.20491	-105.237	583.260	1422.64	2196.10	2315.07	2920.46	3197.44	3068.68	2727.45	3276.06	2479.90	3751.46	2816.63	2831.83	2895.77	2922.95	2830.61	2236.55	2750.38	1814.10	3055.55	1894.15	1271.48	1664.15	1167.22	959.573	1424.86	274.207	850.572	-20.4514	-27.8311	320.581	-29.5533	-300.571	-679.654	-218.790	-647.339	-1382.47	-1069.39	-1491.38	-1188.10	-1895.38	-2027.11	-2197.50	-1684.90	-1588.89	-1948.58	-2250.65	-2447.04
-5.18523	27.4047	713.313	1488.29	1835.56	2404.05	2127.65	2963.02	2978.15	3133.43	2763.68	3016.28	3009.01	2851.07	2799.29	2831.81	2701.99	2587.95	2262.52	2398.64	2180.38	2516.78	1457.43	1670.57	1208.26	1247.99	726.344	585.062	524.198	797.611	564.568	72.6317	10.0457	-33.3814	-171.550	-741.106	-658.568	31.4926	-1566.03	-509.293	-767.629	-1776.65	-1580.96	-1635.60	-1759.49	-2206.68	-2199.15	-1823.09	-2238.33	-1874.74
-5.16554	-174.704	778.202	1571.70	1799.93	2461.46	2515.04	2810.03	2502.60	3137.86	3361.77	2778.43	2923.96	2900.80	2719.81	2879.60	2850.43	3016.84	2220.04	2123.99	2062.53	2109.05	2068.39	1331.87	1295.62	1089.94	399.567	673.977	613.844	148.267	14.2504	232.528	441.707	-406.552	-784.443	-1405.90	-787.438	-126.894	-970.488	-426.898	-1568.52	-2074.59	-2103.09	-1675.43	-2024.86	-2002.32	-2168.79	-2199.35	-1959.75	-2295.45
-5.14586	-648.283	943.937	1722.59	2449.86	2717.75	3316.32	2231.25	3292.91	3100.79	2897.12	2938.35	3366.70	2749.37	2048.91	2532.77	2722.68	2856.01	2281.71	2044.62	2485.11	2182.01	2106.07	1593.15	874.749	682.856	1076.38	657.587	30.8563	1257.97	350.449	331.529	479.643	-87.6984	-566.733	-354.989	-612.397	-673.476	-1119.76	-1650.39	-1882.95	-1546.99	-2408.04	-1432.49	-1685.90	-1686.54	-1611.48	-1392.38	-2757.77	-2574.80
-5.12618	-192.404	1107.23	1449.79	1878.82	2727.72	2571.16	2532.11	3224.21	3128.32	3033.07	2954.58	2709.01	2559.03	2411.04	3300.83	2734.51	2871.65	2454.39	2396.53	2079.92	2314.00	2065.18	887.940	1175.11	1155.15	746.509	1055.53	370.023	975.790	611.844	-360.667	280.311	-309.331	-58.4479	-804.523	-801.577	-734.146	-1311.22	-1081.79	-1751.64	-2172.01	-2183.01	-1714.66	-1453.31	-2410.43	-2030.51	-1864.85	-2475.26	-2592.97
-5.10650	178.090	836.430	1299.88	1755.07	2161.83	2970.73	2802.67	2642.87	2726.23	2697.70	3385.83	2966.82	3199.28	3031.56	2875.34	2754.20	2866.65	2335.27	2446.15	2350.46	2337.77	1687.27	1443.37	1147.23	603.187	827.258	1230.83	356.624	1051.68	111.293	-193.106	94.4137	-297.614	-708.941	-958.611	-541.308	-412.582	-800.815	-1181.28	-1802.41	-1045.68	-1755.45	-1327.05	-1861.50	-1451.17	-2002.35	-1906.94	-2380.71	-1657.61
-5.08682	-180.789	430.241	1311.58	2239.54	2267.14	2886.51	2653.21	2970.29	2858.52	2805.93	3276.16	3227.26	3325.59	3193.28	2605.11	2521.39	2994.30	2263.75	2187.91	1632.40	2415.50	2240.67	1772.41	1004.18	1197.93	633.590	1142.91	252.931	1012.44	78.3978	331.011	-328.916	-220.018	-344.583	-977.937	-941.738	-75.7033	-1326.74	-878.726	-1563.85	-1382.94	-1896.20	-1938.57	-1872.91	-1840.33	-1825.24	-1800.86	-2434.04	-2392.68
-5.06713	-179.102	656.449	1315.99	2696.48	2355.70	1836.15	3026.24	2864.39	3565.85	2546.15	2945.15	2810.29	2974.10	2528.34	3015.55	2485.04	2677.77	2795.70	2000.19	2851.49	2165.29	1901.65	1282.32	1457.29	835.212	763.459	1046.21	1157.33	1182.32	521.709	499.190	-184.629	11.2692	-178.515	-586.461	-591.498	124.141	-967.139	-933.599	-1586.69	-1710.47	-1373.38	-2311.27	-1165.92	-2029.94	-1339.31	-1963.41	-1768.55	-2291.95
-5.04745	-26.2019	774.375	1505.41	1703.14	2532.47	2585.37	2970.88	3072.18	3009.96	3371.59	2701.68	2690.96	3214.71	3263.28	3110.91	3430.55	2154.56	2817.66	2179.06	2656.05	2086.74	2033.05	1509.78	2027.43	1073.37	1132.40	953.721	104.760	570.464	459.272	-14.0805	57.4253	-48.9282	-442.987	-451.911	-163.589	-558.132	-1290.74	-577.797	-1393.20	-1313.02	-1488.15	-1518.43	-1622.09	-1563.80	-1793.66	-1872.97	-2245.03	-2272.00
-5.02777	-232.191	146.471	1468.27	2267.17	1937.77	2647.68	3515.84	3560.91	4008.31	3014.19	3924.00	3460.75	3191.23	3182.56	2507.36	2970.76	2648.88	2570.04	2162.63	2720.84	1856.06	2207.22	1668.39	1576.61	1432.59	864.441	1665.63	777.940	964.982	76.0057	773.810	-133.912	174.378	-837.019	-1368.10	-327.615	-207.337	-1096.46	-1456.26	-1205.23	-1774.44	-1529.33	-1627.65	-1536.85	-2559.92	-1385.30	-1279.79	-2209.48	-2241.41
-5.00809	-41.7959	1602.19	1186.68	1339.37	2456.15	2707.78	2694.28	2002.60	3280.65	3437.94	3746.59	3179.28	3460.09	3684.76	2911.69	2984.33	2790.05	2007.10	2765.25	2508.83	2281.16	2245.49	1747.06	950.732	1180.74	716.280	1377.30	361.003	1199.97	-199.791	649.425	539.103	-128.145	-254.528	-565.019	-228.652	-584.137	-1441.87	-321.998	-1061.36	-751.884	-2289.52	-1730.63	-934.465	-1779.72	-1410.95	-1370.34	-2410.01	-1718.65
-4.98840	13.0888	710.167	1757.44	2561.70	2519.51	2990.63	2865.43	2948.85	3015.03	3292.47	3035.35	3086.12	2806.15	2957.86	2626.82	2214.33	3096.25	3120.11	2204.67	2072.95	2401.23	1729.15	2301.11	1780.45	1158.98	1297.94	1204.36	476.161	1022.51	-302.708	17.3633	-94.4483	374.120	-859.305	-328.172	-906.549	-266.265	-1541.50	-606.945	-1618.21	-1279.70	-2027.80	-2255.35	-1682.79	-2275.52	-2160.71	-2408.31	-2531.11	-2340.63
-4.96872	-272.723	343.296	1708.70	2019.13	1743.80	2426.74	3738.45	2873.30	3228.86	3709.98	3143.73	3280.64	3385.03	2999.72	3364.27	3446.37	2869.97	2666.36	2591.83	2933.87	2215.48	1091.87	1979.10	2052.54	1252.51	1095.04	1285.29	413.720	1236.09	124.526	287.902	30.7117	10.2921	-199.791	-856.418	-681.261	-62.0571	-794.672	-358.072	-2229.74	-772.749	-1765.01	-839.989	-1778.77	-983.442	-1558.34	-1809.60	-2773.13	-2407.67
-4.94904	373.512	577.144	914.313	2583.38	2201.61	2445.92	2714.44	3423.73	3362.49	3054.63	2853.14	3158.89	3155.74	3549.18	3044.47	3333.14	2983.63	2588.91	2613.45	2705.09	2394.97	1411.98	1726.02	1184.52	1691.74	1195.15	1724.65	7.76973	1396.88	124.794	223.732	208.629	63.6621	-433.253	-1069.33	-373.691	-457.963	-1598.21	-812.996	-1661.35	-1369.97	-1280.48	-2035.63	-1999.59	-1735.27	-2701.74	-1900.74	-2288.22	-2325.16
-4.92936	-123.342	1163.36	1343.21	2267.82	2438.71	2861.68	2316.79	2713.71	3645.90	3539.82	3360.89	3524.40	3266.16	2882.80	2548.91	2753.74	2911.95	2459.48	1852.91	2573.69	1793.37	1590.39	1590.38	1171.28	939.530	809.045	1285.63	148.179	758.571	427.930	474.186	503.981	53.1540	-623.458	-413.315	-821.744	-177.884	-1525.67	-858.603	-1314.15	-1808.79	-1664.66	-2055.37	-1989.89	-1584.25	-2056.08	-1615.72	-2126.21	-2127.94
-4.90967	422.826	802.213	1669.08	1684.95	2482.94	2628.78	2718.49	3547.72	3780.27	3228.62	3756.94	3552.10	2887.91	2650.99	3229.66	3041.70	2959.62	1973.07	2081.71	2229.07	2477.88	1948.23	2155.94	1767.76	1359.82	1269.79	876.307	519.582	971.381	367.061	358.110	693.697	147.253	-413.509	-1152.52	-1156.87	-968.689	-1120.43	-564.254	-764.659	-1210.07	-1696.85	-1618.09	-2036.90	-2173.81	-1856.63	-1547.05	-2420.60	-2115.88
-4.88999	-247.824	280.516	1408.59	2485.55	2861.59	2118.97	3553.24	2701.09	3527.19	3444.66	3314.14	3536.63	2898.62	3226.17	2578.28	2667.27	3161.40	2684.46	2721.52	2919.18	2252.26	1969.27	1475.74	793.675	1650.10	1021.41	795.361	-63.6005	940.663	200.813	130.058	418.634	-84.3851	-341.701	-586.564	-880.645	-443.762	-1906.82	-1455.90	-1503.42	-1668.04	-1808.51	-1771.88	-1438.43	-1789.72	-1814.80	-1840.05	-2221.49	-2626.35
-4.87031	-175.165	893.800	2054.14	1825.63	2707.69	2586.11	3227.52	3153.99	2856.14	3318.27	3549.93	3063.06	2854.99	2956.99	3228.04	2979.65	3175.70	2401.37	2727.06	2541.62	2512.71	1624.08	1645.51	1432.69	1741.71	878.340	1420.78	782.133	1466.32	815.287	252.259	1027.60	246.311	-453.290	-1156.58	-1251.82	-420.693	-1115.12	-876.751	-1431.89	-2180.98	-1470.17	-1257.75	-1711.38	-1781.24	-1379.52	-2220.45	-2284.10	-2268.86
-4.85063	354.971	487.756	1791.24	2134.19	2848.05	2862.00	3593.89	2853.69	2664.34	3357.82	3283.89	2407.88	3106.40	3244.31	3610.91	3266.50	2996.49	2480.43	2850.97	2604.62	2243.45	1687.01	1795.92	1376.38	1084.76	502.666	1501.31	797.822	670.320	207.737	676.306	-82.4176	-102.638	-357.249	-1399.69	-489.130	-223.358	-1425.47	-1423.16	-1613.59	-1923.25	-1126.29	-2131.78	-1878.82	-1916.93	-1928.59	-1977.95	-2349.25	-2722.01
-4.83094	129.699	533.198	2143.39	2064.28	2057.07	2981.36	2874.47	3123.29	3180.28	3456.46	3684.99	3390.99	3797.61	3151.44	3215.48	2935.90	2747.03	1962.03	2982.18	2358.66	2139.68	1436.19	1620.26	1344.97	1009.38	1095.58	906.470	414.016	906.975	773.810	209.625	741.521	71.2837	-243.788	-1316.78	-792.285	-48.4156	-1017.79	-1064.70	-1184.58	-1810.78	-1691.17	-2184.98	-1851.72	-1357.40	-1840.41	-1752.63	-1974.78	-1731.24
-4.81126	-57.4922	848.124	1803.75	1867.81	2224.35	3052.54	2917.70	3385.91	3378.01	3401.69	3149.98	3783.74	3275.72	3458.84	2525.44	2930.43	2900.17	2567.82	2742.76	2040.82	2413.35	2228.42	1621.91	1171.62	1333.10	1087.14	1320.06	632.410	873.508	408.362	456.854	219.634	177.005	-871.077	-1136.88	-889.486	-427.355	-937.009	-952.981	-1640.30	-1768.06	-1414.43	-1812.67	-1761.33	-1447.45	-1329.35	-2136.66	-2955.78	-2300.55
-4.79158	127.630	526.850	1607.30	2244.36	2555.34	3232.54	3027.57	2761.31	3187.33	3226.52	3491.72	3625.77	3084.92	3399.82	3356.86	2651.45	3108.79	2503.53	2154.79	2411.12	1785.56	2044.33	1623.09	1412.78	1602.76	1428.33	953.807	856.760	1040.92	226.496	85.9297	192.225	121.766	-889.604	-879.905	-887.277	-864.392	-1384.19	-823.437	-1214.22	-2261.89	-974.713	-1785.39	-1504.89	-1891.70	-2117.21	-1595.00	-2694.04	-1990.42
-4.77190	-406.901	1201.08	1919.22	2097.29	2885.77	2501.58	2896.36	3269.40	2624.97	3901.75	3537.97	3572.52	2820.39	2731.80	2550.76	3062.29	2882.51	2682.03	2363.80	2303.34	2287.22	1863.04	1471.95	1266.71	1219.63	1009.26	778.912	410.978	1241.88	-350.915	175.667	566.301	-197.132	-962.468	-856.449	-743.151	-465.602	-765.213	-1185.90	-1065.65	-1475.03	-2232.81	-2112.96	-1956.52	-1335.25	-1440.96	-2256.68	-2428.08	-2231.92
-4.75222	37.2628	328.434	1532.68	2118.94	3029.66	2778.25	2478.20	3391.27	3520.69	3133.12	3467.17	3487.94	2948.55	2895.32	2835.23	2582.57	2940.57	2598.84	2732.46	2822.33	2928.72	1777.40	2459.98	1418.98	1118.43	1080.15	1645.83	785.104	1407.93	591.511	262.856	34.0707	-88.5672	72.6075	-717.043	-1045.93	-614.180	-821.772	-956.000	-2024.53	-1251.93	-1542.42	-2037.86	-1462.04	-2077.54	-2263.06	-1304.74	-2537.06	-2146.53
-4.73253	42.4276	808.884	1950.18	1740.79	2951.66	2930.17	2900.26	3199.70	2853.72	3524.36	3256.24	3352.04	3266.70	3093.95	2944.16	3060.13	3064.52	2514.29	2493.05	2770.61	1855.91	1311.24	1341.27	1462.99	1306.75	1149.22	1281.65	267.986	829.147	326.108	355.568	-59.1755	-227.110	-765.179	-1211.01	-1277.28	-526.522	-776.022	-602.588	-1177.27	-1521.23	-1399.07	-1811.21	-1716.94	-1823.72	-2013.70	-2295.39	-2328.42	-2154.75
-4.71285	-47.4091	956.980	2041.00	2510.92	2486.33	2078.08	3005.30	3615.45	2983.08	3848.08	2868.87	3302.43	3353.73	2984.10	3508.34	3445.24	2777.19	2774.65	2619.32	2469.93	2128.97	2012.05	2168.99	1452.27	1803.93	948.992	1214.28	345.115	1437.43	137.342	88.4073	-30.8759	-276.038	-336.586	-718.715	-859.858	-421.820	-1275.00	-1536.34	-1292.84	-1694.96	-1803.17	-1476.32	-1831.41	-1626.48	-1988.96	-2261.53	-2482.81	-1833.91
-4.69317	-241.344	405.012	1298.16	1846.89	2318.76	2923.83	3199.90	3385.16	3048.73	3496.40	3462.20	3833.33	3132.26	3335.65	3374.52	3300.38	2528.38	2615.45	2199.85	2523.20	2288.54	1958.10	1697.75	1502.34	2066.56	611.356	1457.43	306.578	1022.42	510.159	-157.472	591.874	566.357	-645.164	-1055.44	-539.153	-598.414	-1211.99	-1051.81	-1396.64	-1473.20	-1387.73	-2635.46	-1286.68	-1810.53	-1553.32	-2055.56	-2406.51	-2447.45
-4.67349	-562.343	1113.33	1696.97	2079.65	2323.75	2683.64	3493.09	3149.79	3819.10	3815.91	3653.22	3715.75	3068.49	3578.67	2975.53	3150.84	3535.02	2884.67	2280.83	2173.99	2649.60	2207.37	2321.35	2211.16	1563.03	1357.29	936.947	899.646	1179.81	387.227	290.644	361.125	-77.7467	-531.352	-825.461	-1069.48	-627.843	-898.319	-1408.11	-1081.63	-1816.33	-1874.53	-1712.66	-1808.55	-2073.90	-1202.50	-2361.23	-2327.59	-2560.84
-4.65380	525.117	800.928	1170.67	1814.28	2372.24	3116.22	2835.82	3352.79	3312.17	4047.96	2797.21	2895.01	3453.94	3291.42	3973.45	3491.16	2996.37	2506.02	2315.88	2824.69	1705.70	2171.75	2064.28	1519.04	1244.38	1145.82	1145.03	918.315	1342.82	-64.3191	275.271	-93.9416	432.692	-633.016	-122.239	-451.816	-484.652	-1427.11	-894.647	-866.350	-1390.19	-1805.79	-1809.91	-2099.99	-1424.83	-1403.60	-2075.34	-2117.98	-2538.74
-4.63412	37.8178	790.070	1100.98	2325.15	2705.84	2958.44	3139.08	3201.72	3673.58	3562.77	3722.58	4149.33	3514.36	3397.70	3305.19	3467.30	3432.77	2693.85	2508.08	2950.93	2566.19	1915.73	1973.73	1601.41	1579.39	951.999	1712.06	207.878	872.453	338.813	672.004	296.802	115.335	-495.357	-976.646	-688.376	-1125.27	-1097.17	-831.116	-1462.08	-837.644	-1458.01	-1738.73	-1536.23	-1859.69	-1594.81	-1485.01	-1959.14	-2427.56
-4.61444	280.801	536.950	1634.70	1893.42	2494.00	3001.94	2810.53	3140.49	3346.94	3178.24	3495.04	3221.14	3709.04	3293.83	3490.76	3178.99	2894.12	2864.60	2735.52	2411.32	2832.77	2067.45	1986.95	913.008	1453.79	773.779	1318.38	880.272	1111.04	975.957	-339.392	146.021	154.915	-158.016	-370.002	-601.939	-287.741	-1635.58	-738.480	-1237.92	-1854.41	-1535.97	-2006.38	-929.181	-2031.43	-1653.42	-2123.66	-2502.70	-2251.73
-4.59476	-343.551	774.777	1460.16	1608.02	2806.89	2675.07	3258.56	3697.18	3585.31	3034.27	3472.73	3723.36	2650.54	4072.72	3314.55	3254.09	3044.09	2708.46	2963.92	2621.13	2106.29	1924.64	2262.12	1610.37	1813.78	1298.72	1750.81	866.604	1265.54	324.329	209.264	-449.063	213.972	-110.875	-915.809	-536.632	-396.363	-1446.63	-1260.85	-1619.45	-1593.25	-1267.23	-2269.14	-1920.28	-2339.16	-1666.97	-1692.26	-2207.36	-2627.17
-4.57507	-172.147	928.271	1723.11	2291.09	2650.51	3501.15	3268.07	3451.31	3338.24	3357.75	4028.59	3490.33	3752.83	2992.91	3196.44	3478.34	2708.70	2941.81	2477.11	2668.68	2436.84	2049.61	1950.76	1782.57	1108.30	1604.62	1051.47	684.824	1284.79	359.422	551.851	173.133	200.140	-130.863	-680.870	-972.202	-602.245	-978.243	-1145.03	-1278.80	-1396.93	-1402.27	-1825.22	-970.731	-2025.15	-1591.73	-1413.53	-2190.60	-2280.61
-4.55539	242.856	876.835	1968.76	2328.44	2812.82	2813.95	2981.52	3130.98	3723.39	4059.31	3543.73	3920.94	3705.06	3434.19	2761.19	2998.79	2958.58	2538.77	2812.74	2773.06	2254.73	2287.33	1882.49	1836.67	1775.84	1246.92	1594.78	985.548	1453.68	608.830	-177.281	260.032	-211.719	-662.043	-698.202	-774.793	-917.552	-1194.57	-581.679	-870.762	-1424.93	-1745.06	-1587.43	-1435.78	-1805.01	-1790.84	-2284.81	-2839.46	-1645.42
-4.53571	-214.543	1203.48	1289.56	2246.82	2547.69	2959.55	3800.61	3164.48	4382.33	3746.78	3550.42	3436.39	2845.60	3247.22	3114.42	3467.01	3537.12	2331.63	3060.44	2864.32	2621.34	1562.21	2029.87	1924.83	1899.02	603.106	1422.30	1205.70	1091.85	1276.99	207.010	954.653	65.5711	-41.2121	-225.936	-586.971	-716.930	-833.606	-891.211	-1345.82	-1680.36	-1204.71	-1789.85	-1956.68	-2087.66	-1887.16	-1520.70	-2432.95	-2329.67
-4.51603	-328.190	852.717	1920.92	2308.49	2954.31	3463.12	3290.95	3157.84	3840.25	3342.27	4170.24	3503.77	3460.09	3959.82	3705.02	3653.16	2888.66	2494.29	2004.82	2744.06	2700.14	2279.36	2383.14	1348.52	1595.89	792.093	1599.48	616.858	915.689	570.670	84.6995	-48.1398	504.701	-886.731	-219.068	-566.475	-88.6544	-1548.97	-483.403	-1154.02	-1321.98	-1223.11	-1856.61	-1608.02	-1542.21	-1633.83	-1738.55	-1978.88	-2161.09
-4.49634	-197.470	663.468	1567.09	1551.14	2263.14	3122.88	2721.16	3440.34	3105.56	4043.97	3822.80	3656.69	3582.38	3074.25	3253.03	3652.96	3136.70	3044.32	2907.44	2534.69	2251.87	1923.92	1972.98	1161.64	1690.03	1037.95	1108.43	93.9107	814.065	214.855	-116.296	618.812	205.480	-553.698	-286.692	-468.883	-355.472	-859.539	-754.381	-1535.06	-813.840	-1552.31	-1620.17	-2176.54	-1755.52	-1732.57	-2308.00	-1990.63	-2630.26
-4.47666	-30.0192	842.018	2121.43	2736.91	2800.19	2631.32	3646.41	3312.79	3574.19	3614.25	3964.35	3614.16	3697.87	3185.90	3412.80	3439.84	3089.72	2365.70	3126.06	2459.53	2838.69	2742.20	1848.22	1366.33	1519.90	971.755	1408.99	917.468	1018.42	653.804	873.222	847.727	414.131	-196.205	-791.992	-793.442	95.4478	-764.606	-681.305	-266.977	-1202.31	-1639.71	-1675.29	-1809.15	-1252.25	-1758.78	-2285.18	-1812.02	-2411.85
-4.45698	703.451	992.324	1611.09	2090.73	2457.32	3262.42	3795.12	3540.29	3739.24	3504.52	4178.31	3774.33	3240.32	3673.15	3608.14	2950.58	3200.29	2785.11	2501.54	2820.91	2890.12	2610.90	2074.24	1502.05	1349.99	1246.57	1298.85	858.444	1415.84	634.916	226.113	116.375	250.091	-413.328	-539.861	-977.282	-832.839	-1095.75	-781.799	-1481.96	-1737.81	-1588.91	-1187.38	-1603.62	-1572.98	-1350.62	-1371.98	-2067.92	-2364.93
-4.43730	15.1194	942.353	1877.25	2464.13	2852.44	3304.14	3294.44	3712.40	3025.20	3590.31	3888.20	3714.60	3684.50	3435.48	3826.25	3413.66	3047.08	3249.44	2535.05	2353.46	2738.29	1809.84	1659.71	1426.96	1120.89	766.164	1535.58	655.156	1010.72	405.308	319.957	168.024	18.2172	-125.346	-385.062	251.824	-289.794	-639.872	-423.917	-1214.03	-1216.05	-1433.59	-1223.60	-1768.21	-1246.83	-1831.13	-1716.49	-2018.42	-3049.99
-4.41761	-84.1951	1034.11	1743.45	2268.82	2782.87	2837.10	3148.18	3547.03	3910.66	3651.58	3580.62	4208.74	3400.94	3579.61	3196.04	3551.68	3981.99	2657.32	2502.59	2829.50	2194.19	2081.29	1903.35	1787.84	1694.47	1019.81	1324.69	835.359	1075.66	266.182	683.728	771.209	65.1539	-404.465	-197.734	-974.798	-280.830	-1486.85	-700.322	-771.211	-1574.08	-1904.16	-1997.17	-1358.51	-1707.27	-1405.11	-2222.04	-1895.08	-2035.22
-4.39793	-287.131	532.552	2348.90	2374.79	2852.20	3356.25	3468.39	3158.13	3681.69	3754.05	3946.72	3716.81	3227.14	3693.81	4236.15	3447.65	3973.10	2895.93	2633.17	2243.04	2557.36	2095.63	1955.30	1786.25	1377.95	588.246	1718.46	422.858	1262.57	293.200	44.6637	259.216	115.456	-355.479	-635.422	-198.863	-605.161	-706.678	-1043.53	-1276.29	-652.968	-1629.99	-1323.53	-1297.04	-2051.86	-1928.21	-1482.75	-2119.09	-2638.88
-4.37825	-61.9963	1211.31	1939.08	2435.22	3102.15	2802.53	3460.48	3395.69	3445.41	3594.20	3855.41	3863.87	3704.51	3383.33	3455.75	3823.47	2928.55	2518.36	2823.34	2725.75	2820.97	1975.21	1943.10	1720.38	1486.86	1316.80	1019.56	507.424	1384.91	211.560	913.389	686.866	-16.8524	-98.1347	-92.1610	-178.454	-300.472	-1471.49	-1030.35	-1212.61	-1167.70	-1360.83	-2030.67	-1768.37	-2227.53	-1257.28	-2236.02	-1854.45	-2619.83
-4.35857	-330.840	804.838	1587.48	1744.97	3137.66	3490.53	3384.88	4033.29	3644.68	3816.04	3570.54	3297.89	4081.18	4182.21	4109.22	3753.30	3679.34	2967.17	2777.90	2191.61	2985.28	1873.28	2382.25	1684.38	1612.15	946.777	1550.48	971.089	1304.22	121.430	987.241	-235.693	762.156	-638.910	-374.474	-477.209	-743.813	-1356.80	-929.282	-789.842	-1484.06	-1580.73	-1558.57	-1589.51	-1414.76	-1613.26	-2135.00	-2223.41	-1917.35
-4.33889	85.7270	1065.38	2104.78	2695.05	2491.59	3111.65	3129.80	3252.82	3267.11	3651.81	4027.13	4025.31	3813.43	3426.19	3220.28	3354.01	3784.03	2647.38	2175.70	2780.88	2633.27	2472.33	1750.98	1647.93	1740.27	1584.62	724.225	685.567	1397.18	-169.091	276.277	353.784	812.582	-244.014	-1032.50	-622.597	-596.133	-969.797	-988.393	-1404.84	-1164.88	-1664.57	-1148.90	-1657.76	-1513.98	-1828.48	-2136.15	-1453.80	-2356.32
-4.31920	-275.749	948.618	1014.67	2131.81	2979.01	3172.52	3388.24	3169.05	3789.97	4315.50	3980.20	3733.31	3273.26	3701.59	3045.25	3813.92	2976.52	3338.28	2467.36	2380.75	2704.62	2355.34	1750.00	1728.35	1181.94	2021.31	897.149	1183.04	797.725	440.775	546.891	306.433	513.803	81.9757	-681.305	-1070.36	-667.147	-1152.56	-768.907	-1192.97	-1608.90	-2061.81	-722.739	-1908.85	-1727.50	-1675.81	-1998.14	-1547.69	-2463.65
-4.29952	-62.0922	720.225	2149.43	2052.00	2791.39	3358.71	3078.19	3613.49	3529.85	3632.14	4480.50	3952.99	3612.46	3975.36	3174.45	3650.18	3266.14	2897.24	2930.33	2904.82	3200.90	1541.17	1812.27	1385.87	875.190	1635.80	965.704	474.917	523.123	499.890	702.464	358.015	213.857	-96.4063	-613.902	-1151.12	-622.191	-1045.93	-1075.74	-929.000	-1505.58	-1646.26	-1245.04	-1509.67	-1704.28	-2264.96	-1807.44	-1395.26	-2198.17
-4.27984	50.9694	502.378	1847.62	2126.19	2581.34	3208.66	3443.02	3913.68	3813.97	3797.79	4074.10	3622.64	3070.30	3578.73	3178.62	3266.35	3575.60	2813.40	3215.96	3511.41	2382.79	2374.20	2136.00	2117.97	1550.65	1105.45	1596.32	801.439	1074.84	890.197	391.797	276.835	260.150	-43.2072	-846.860	-562.725	-863.684	-1852.52	-388.997	-954.472	-1439.04	-1756.01	-1292.90	-1177.66	-2280.89	-1252.50	-1430.00	-1605.40	-2987.88
-4.26016	73.6304	782.587	1339.73	2410.76	2809.48	3070.57	3250.65	3586.57	3843.64	3766.79	3834.69	3852.96	3597.33	3812.75	3644.13	3159.61	3469.33	2971.44	2685.58	2924.51	2512.65	2095.53	1893.10	1365.59	1451.38	699.493	1094.45	476.716	748.996	181.747	393.925	1095.62	302.936	-507.388	-994.490	-452.413	-824.401	-1093.16	-1204.91	-1133.43	-1459.97	-1741.20	-1690.69	-1729.23	-2069.06	-1574.19	-1490.46	-1743.05	-2608.15
-4.24047	5.70689	1090.60	1691.33	2098.73	2481.32	3199.78	3078.73	3968.34	4362.42	3772.49	3614.48	3611.56	3859.93	3831.86	3426.64	4198.43	3433.90	2700.40	2306.80	2577.40	2470.48	2259.45	1679.30	2019.08	1379.58	1271.13	1272.88	1349.80	1087.32	893.325	102.476	23.1567	394.018	-190.567	-523.200	-984.490	5.67575	-1658.48	-845.966	-654.595	-965.536	-1856.19	-1327.26	-1493.82	-1835.37	-2100.36	-2415.48	-1810.01	-2422.80
-4.22079	84.1105	425.641	1589.79	2437.03	2938.08	3222.97	3747.16	3457.50	3463.08	3755.09	3621.85	3545.53	3468.01	3641.78	3459.85	3712.37	3735.76	3295.34	2805.47	2948.19	3111.98	2018.64	1986.74	1404.36	1334.59	1478.20	1335.32	1047.38	1122.14	-140.464	761.699	208.658	537.819	-329.258	-1041.33	-490.638	-806.217	-852.456	-788.217	-937.366	-1624.94	-1506.17	-1826.89	-1115.43	-2072.72	-1937.50	-2005.67	-2209.46	-2826.83
-4.20111	-430.224	866.472	1950.25	1941.80	2632.88	3277.51	3385.96	3830.77	3748.18	3526.66	3853.40	4130.70	3594.90	4105.51	3188.45	3365.29	3063.40	3002.01	2515.18	2953.54	2832.82	1923.28	2165.32	1559.32	1505.52	1052.55	1441.53	442.317	831.036	165.782	671.053	478.599	608.725	-331.200	-862.075	-611.157	-736.038	-1186.50	-1264.26	-1666.67	-1952.00	-1830.23	-1733.54	-1212.94	-1100.45	-1291.48	-2137.60	-2270.32	-2415.39
-4.18143	-159.152	846.361	1356.49	2601.54	2540.53	2967.80	3630.11	3961.30	3973.90	4054.68	3853.10	3553.42	3223.19	3499.58	3661.60	3962.48	3734.88	3122.06	2321.41	3062.04	3018.48	2619.69	2035.05	1537.28	1579.70	901.522	1798.71	894.326	950.286	203.104	-1.80361	760.027	38.5073	-370.516	-340.025	-893.272	-402.976	-654.958	-1160.11	-1163.89	-1579.25	-1493.02	-1248.12	-2160.34	-1370.53	-1450.09	-2290.16	-1666.09	-1966.90
-4.16174	107.697	1009.91	1034.79	2165.05	2737.95	3166.15	3168.68	3586.45	3446.23	3995.33	3556.96	3969.55	3848.03	3605.93	4307.69	4039.27	3307.44	2830.93	2625.90	2467.18	3038.40	2056.41	2659.51	1850.72	1846.77	1546.99	1050.93	1191.48	883.327	228.697	227.402	979.981	157.155	-549.412	-779.082	-1039.96	-442.378	-1648.74	-1518.18	-816.253	-1559.96	-1294.32	-1576.92	-1120.91	-2183.60	-1374.76	-1770.46	-1989.94	-1950.33
-4.14206	-404.578	613.753	1901.17	2071.47	3026.13	3340.85	3353.27	3982.76	3597.21	3180.41	4334.60	3740.01	3637.03	3878.76	3015.80	3587.31	3852.19	3316.34	2936.36	2916.56	2877.03	1664.64	2348.63	1950.73	1974.54	1382.48	1407.94	1004.74	1254.45	333.752	519.441	275.796	653.953	-393.648	-386.587	-864.529	-778.648	-1059.07	-817.738	-883.201	-1137.79	-1298.97	-1509.45	-1799.51	-1936.97	-1247.34	-2598.36	-1045.13	-2496.22
-4.12238	-374.308	1149.81	1463.61	2181.13	2899.80	3345.07	3309.22	3731.64	4104.35	3665.35	4099.69	3782.87	3421.67	4203.93	3617.54	3798.64	3198.13	3175.28	2758.72	2341.37	2355.75	2167.81	1708.63	2037.90	1922.93	1426.81	1438.71	1166.12	1204.51	199.529	577.370	299.051	485.597	-215.470	22.5821	-177.404	-53.7748	-717.135	-1478.92	-719.969	-1321.92	-1361.87	-1516.02	-1940.03	-1647.46	-1937.84	-2135.03	-1704.64	-2536.09
-4.10270	-337.078	650.456	1889.96	2373.16	2844.56	3508.98	3502.46	3647.02	4122.07	4131.83	4302.58	4111.75	3798.93	3642.73	3744.83	3762.16	3353.51	3332.26	2756.67	2086.41	3103.56	2165.21	2577.64	1743.80	1936.84	1176.17	1211.70	1116.22	1297.51	703.124	748.909	863.893	-59.7808	-93.0367	-712.024	-1177.38	101.991	-1277.23	-1074.89	-1035.20	-987.033	-1956.71	-1376.22	-2010.18	-1133.98	-1189.95	-2150.02	-1206.53	-2242.83
-4.08301	-113.168	412.383	2366.56	2018.99	3181.29	3318.30	4145.28	3424.96	3807.03	3589.46	3712.75	3744.01	3802.11	3417.51	3797.84	4074.39	3326.71	3222.25	2349.56	3128.65	3319.09	2483.31	2666.12	1507.24	1428.39	1206.72	896.625	877.128	897.472	537.862	447.640	922.636	597.697	-500.113	-549.671	-923.563	-187.318	-1665.74	-647.514	-890.250	-997.394	-1567.69	-1413.00	-2125.80	-1235.07	-1311.74	-2030.84	-1735.08	-1920.11
-4.06333	-17.3822	1030.22	1619.58	2708.70	3518.96	3623.17	3267.85	3998.38	3709.82	4012.87	4594.46	4019.03	3287.74	4286.77	3474.62	4083.01	3685.30	3155.16	2750.91	3055.37	3166.15	2776.31	2223.45	1352.99	1569.96	1957.91	1297.82	1665.96	1040.12	424.949	711.679	1005.12	604.002	-309.008	-564.488	-771.876	-559.015	-1232.20	-586.433	-581.589	-1428.19	-707.559	-1625.04	-1647.76	-943.235	-1652.05	-1949.14	-2320.83	-2473.71
-4.04365	141.235	541.183	1745.27	2312.64	2740.02	2949.01	3217.33	3545.22	3732.10	3903.22	4214.84	3999.03	3784.45	4264.79	3385.42	3598.68	3463.77	3581.24	2819.11	2429.82	3125.11	2024.15	2780.94	1849.06	1001.74	1892.69	1485.23	1108.54	1113.66	485.269	1044.84	610.651	420.438	-452.928	-859.695	-990.247	-128.834	-775.455	-584.558	-993.609	-1417.85	-1059.76	-588.233	-1386.88	-1229.27	-2098.80	-2287.45	-1671.43	-1805.81
-4.02397	188.902	956.677	1704.93	2074.68	2707.26	3569.25	3059.02	3765.50	3767.28	3913.68	4095.40	4255.50	3325.24	3636.69	3459.66	3464.46	2975.56	3518.80	2844.08	3406.54	2694.42	1960.64	1854.35	2311.68	963.513	1598.30	1232.01	1095.80	1212.05	899.335	460.497	752.447	52.9325	-134.710	-858.731	-830.139	-757.331	-1352.72	-1206.84	-356.331	-1712.70	-1668.75	-1452.98	-1537.59	-761.093	-971.351	-1431.34	-1286.49	-1975.14
-4.00429	-410.104	1297.10	1940.54	2753.63	2933.32	3583.67	3772.03	3676.26	3771.22	3671.20	4184.66	4647.83	3837.35	3897.97	4330.36	3658.18	3430.82	3329.99	3131.24	3162.86	3325.09	1932.78	2553.84	2085.70	1715.69	1621.45	1867.65	1455.45	1776.59	623.435	1101.29	840.156	816.954	-115.931	-12.6468	-927.820	-633.690	-1613.61	-1562.22	-1039.14	-1250.81	-1385.70	-1733.11	-1582.73	-1211.80	-1706.53	-1663.78	-1560.00	-2312.59
-3.98460	504.409	1179.34	1713.87	2603.44	3112.02	3334.33	3413.99	4245.54	4241.08	4472.19	4145.19	3904.65	4047.40	3510.34	3156.80	3845.55	3758.74	3782.09	2660.66	2319.39	3015.73	2014.98	2415.53	1963.90	2321.94	1979.58	1403.03	358.098	1575.86	843.355	404.439	660.600	609.496	-284.894	-112.668	-1030.76	-604.536	-1082.59	-722.855	-855.141	-988.273	-861.202	-448.430	-1140.72	-1114.00	-1425.53	-1140.01	-1565.59	-2457.99
-3.96492	221.260	902.655	2165.99	2657.39	3079.08	3679.95	3479.35	3824.45	3667.84	3669.70	4383.73	4415.82	4014.59	3653.17	3522.61	3533.33	3864.58	3025.94	2754.96	3148.89	2538.95	1948.71	2323.21	1587.03	1079.31	1500.11	619.404	886.295	1683.57	434.620	1106.93	1241.57	249.294	-248.549	-614.175	-166.987	151.178	-1007.40	-1113.71	-529.190	-1440.06	-883.236	-915.993	-1301.45	-1054.77	-1436.55	-1879.39	-1921.24	-2622.73
-3.94524	-80.3218	131.459	1841.89	2501.58	3031.67	2990.20	3857.59	3343.82	4482.05	4063.50	4072.65	3953.75	3987.50	3537.99	3925.21	3560.48	3618.57	2474.50	3534.96	3856.55	2880.24	2146.78	1981.41	1769.38	1113.40	1772.01	1526.57	1163.47	1336.24	726.355	775.704	529.471	648.067	-516.844	-492.915	-89.8084	-490.048	-1417.40	-1246.31	-1003.68	-908.682	-1356.12	-1244.26	-1179.10	-1227.26	-1614.07	-1852.95	-1893.33	-2018.18
-3.92556	-118.950	673.491	1855.02	2850.28	3599.11	3415.76	3862.05	4282.31	4325.26	3853.60	4403.39	4336.14	3852.65	3465.05	3783.08	4169.50	3726.15	2893.41	3261.55	2519.96	2542.08	1990.75	2485.21	2254.69	1660.94	2313.68	1735.80	792.869	1757.39	313.264	971.107	672.763	387.045	96.1827	-513.667	-633.537	-436.345	-1669.71	-603.035	-990.517	-1174.02	-850.715	-1247.35	-1873.85	-1021.34	-1100.60	-1259.09	-1588.87	-2004.18
-3.90587	129.951	1147.55	1322.73	2372.26	2965.06	3639.26	4201.65	3253.16	3671.23	3830.45	4572.85	3922.40	4679.42	4552.29	3802.06	4006.19	4293.76	2909.49	2709.18	3548.54	2856.33	2507.01	2638.49	1944.97	2010.86	1600.43	1706.24	662.519	812.359	1060.17	982.123	107.609	429.242	-172.331	-421.829	-678.706	-513.086	-991.928	-754.455	-945.669	-799.583	-866.838	-1137.32	-1485.68	-1151.88	-1198.04	-1357.37	-2332.55	-1960.25
-3.88619	-56.2487	800.259	1629.74	2270.14	3503.06	3123.30	3861.19	4665.11	4269.50	3691.85	3501.92	4439.44	4028.38	3863.47	3249.85	3908.47	3262.22	3598.89	3153.07	3091.24	2692.36	2461.56	2826.50	1610.91	1818.14	1446.22	866.789	1190.85	1221.94	892.754	796.509	600.717	531.255	64.2654	-18.6674	-703.112	-606.624	-1523.06	-609.525	-342.637	-1730.70	-920.734	-772.648	-1502.18	-813.170	-890.838	-1081.19	-1808.34	-1957.83
-3.86651	408.268	784.793	2126.64	2047.43	3330.08	2963.81	3788.69	4260.84	4482.37	4285.79	3887.27	4108.20	3683.47	3825.81	3294.51	3683.76	3527.49	2960.64	2812.65	3303.73	2398.97	2296.70	2518.32	1472.78	2165.43	1509.68	1632.01	869.394	1541.27	1432.26	439.913	879.591	279.265	-85.0090	158.084	-510.173	-294.162	-1099.07	-697.523	-749.569	-1890.10	-509.533	-1274.42	-1677.09	-1518.14	-866.118	-2056.15	-1608.10	-1600.54
-3.84683	485.578	827.391	2157.11	2545.33	3370.12	3178.36	3459.69	3835.38	3990.52	4060.34	4459.72	4123.47	3790.50	3733.01	4288.19	3958.22	3340.67	3108.66	3298.66	3173.85	3223.34	2158.10	1928.43	1948.66	1625.12	1561.33	1203.90	1181.53	953.936	625.471	705.660	955.335	121.880	-355.094	-535.049	-595.104	-216.637	-1158.00	-1071.45	-707.895	-1137.75	-554.668	-1003.69	-1407.55	-1116.50	-1871.93	-1646.96	-1276.39	-2337.95
-3.82714	-57.2228	720.927	1331.30	2452.20	2202.79	3015.43	3457.67	3801.57	4075.98	4203.93	4503.21	4019.92	3905.95	3896.13	3704.57	4406.27	4000.87	2943.81	3058.52	3041.38	2713.60	2366.70	1802.41	1629.14	1581.24	1788.28	1059.76	1094.02	1318.82	758.687	1431.80	1315.37	458.501	216.895	-987.009	259.461	-58.0125	-1191.71	-1258.57	-688.249	-971.420	-1105.59	-714.247	-1183.01	-1072.54	-860.945	-1051.12	-1084.35	-1178.97
-3.80746	202.726	1145.01	1861.50	2611.11	2893.21	3956.21	3781.71	4096.82	3950.65	4375.21	4071.06	3771.90	4140.01	4365.32	4632.87	3379.51	4192.40	3563.67	3321.81	2981.93	3140.36	1748.28	2054.31	2293.84	2194.11	1726.74	1161.17	427.047	1677.92	1294.43	587.109	982.678	200.200	-205.898	-576.201	-124.117	-120.968	-1453.80	-928.132	-933.378	-1397.75	-951.854	-1174.55	-1147.62	-1106.53	-904.979	-1784.51	-1063.97	-1907.17
-3.78778	-36.0720	1250.11	2110.68	3031.44	3643.39	3298.81	3960.49	3785.29	3149.48	3634.31	4895.94	4383.04	3900.76	3856.63	4044.23	3031.62	3316.14	3604.25	3187.69	2837.97	2762.40	2681.62	2068.94	2211.67	1295.60	1690.30	1423.34	786.583	939.198	1062.75	587.067	397.056	-0.220210	-375.805	-179.156	-731.223	-586.643	-1225.05	-1043.65	-659.201	-1392.20	-1406.13	-981.036	-1309.84	-1231.58	-1919.62	-1742.32	-1536.92	-1723.50
-3.76810	22.2380	462.820	1882.36	2237.79	3204.73	2923.46	3505.10	4378.32	4379.13	4312.03	4361.35	4243.36	4064.77	4759.65	3301.92	4046.90	3378.75	3379.85	2918.22	3484.85	2723.06	2706.58	2283.80	2144.79	1293.63	1494.14	1104.52	60.5929	1481.54	26.0531	152.335	908.862	578.509	-373.108	-237.772	-255.180	-277.799	-899.728	-1264.33	-918.478	-833.986	-993.938	-1294.42	-2033.98	-1225.53	-1761.11	-1452.78	-1643.39	-1587.13
-3.74841	341.785	697.215	2021.36	2627.72	2767.34	3786.98	3755.55	3785.40	4417.38	4222.13	4028.66	3640.07	4123.51	4348.35	3880.04	3883.24	3782.35	3155.92	2648.50	2991.45	2927.49	2310.94	2731.99	1642.16	1751.88	1564.91	1372.29	427.831	1403.03	604.771	303.956	476.080	617.611	59.9064	-820.976	-317.338	366.403	-1528.46	-1232.33	-508.716	-1266.02	-1068.58	-1517.89	-944.009	-1257.09	-737.612	-1199.92	-1782.19	-2100.87
-3.72873	631.522	1136.48	1895.32	2682.28	3031.11	3133.40	3555.54	3950.60	4123.92	4034.05	4090.63	3764.60	3532.14	3951.78	3697.60	3595.39	3402.27	3366.23	3615.36	2656.42	3029.09	2368.70	2514.60	1313.78	1935.11	1831.15	1579.87	1029.54	1068.07	789.027	779.097	669.322	521.640	-2.27112	382.986	-420.982	-75.9085	-1445.87	-1284.58	-376.714	-987.695	-983.430	-1475.37	-1454.04	-1493.79	-1186.54	-1726.05	-1834.79	-1895.16
-3.70905	454.982	977.470	2130.89	2552.79	2904.49	3341.07	3580.87	4310.22	3726.54	4087.05	4205.63	4617.28	3488.18	4280.42	3684.44	4727.38	3586.87	2815.36	3231.31	3181.27	2751.50	2813.31	2775.61	1493.62	1952.34	2192.15	1380.87	842.997	1253.19	856.459	222.302	284.017	626.869	124.633	-84.7752	-131.600	-766.169	-1336.51	-793.041	-495.976	-847.085	-987.535	-1024.96	-1203.09	-1254.53	-1358.54	-1668.33	-1614.53	-1824.18
-3.68937	103.331	727.927	1204.70	2528.72	2994.21	3252.98	3404.98	3763.27	3965.20	3519.90	4254.03	3784.82	3684.92	3956.47	3847.89	3784.63	3425.60	2641.53	2959.44	2811.71	3168.22	2179.13	2364.58	1670.78	2042.54	1072.96	1079.00	646.336	1206.66	332.896	923.842	866.762	257.935	-224.380	-679.087	-957.874	-228.982	-1360.89	-1467.97	-820.090	-395.409	-802.961	-1389.68	-920.463	-1185.47	-1415.04	-1535.09	-1652.86	-1557.92
-3.66969	181.718	752.565	1897.70	2661.64	2691.71	3615.87	3852.14	4127.61	3644.54	4882.38	4499.73	4246.55	3977.89	3937.40	3750.96	4161.53	4151.33	3528.46	3094.35	2932.85	2548.62	2338.89	2359.71	2326.12	1724.31	1799.08	1091.18	846.260	1006.73	1029.90	256.882	711.908	-91.8403	-267.991	87.2243	-377.101	43.4039	-762.264	-820.577	-175.132	-603.456	-1423.23	-1425.46	-1102.65	-1538.45	-578.350	-1675.30	-1629.68	-2022.73
-3.65000	-22.3075	991.696	1926.67	2071.60	3334.19	3385.93	3721.15	4242.84	4411.58	4290.19	4623.88	4072.08	3937.22	3801.70	4430.91	4213.49	3610.11	3467.79	3296.73	3311.94	3012.53	2459.69	2536.09	1631.93	2171.60	1778.64	1579.67	1062.70	1411.97	1108.72	349.112	698.612	-525.271	1.90258	-88.6767	126.741	-13.2013	-454.865	-1263.52	-592.135	-609.148	-265.612	-959.668	-1343.39	-1309.56	-633.358	-725.971	-1759.44	-808.769
-3.63032	227.420	1175.77	1677.25	2674.79	3197.97	3644.62	3931.23	3516.94	3737.96	3896.05	4618.14	3774.70	3861.81	3728.62	3869.42	4018.08	3501.06	4313.28	3411.56	3785.63	2442.02	3013.03	1846.17	1628.68	1991.31	1423.65	2052.95	1006.85	829.074	1441.69	849.111	390.035	795.751	-257.768	-619.971	-258.964	98.3202	-971.711	-871.432	-1361.54	-1356.70	-965.005	-466.441	-990.259	-867.846	-1391.72	-1167.08	-1351.64	-1921.78
-3.61064	-77.8633	1303.88	1650.51	2673.13	2860.82	3735.56	3310.77	3719.24	3940.64	4029.11	4571.32	4564.51	3816.45	3751.36	3610.75	3606.42	3661.17	3618.92	2826.62	3511.31	3546.61	2971.49	2316.76	2018.74	1853.16	1925.87	1161.40	769.558	1134.89	916.366	-216.393	624.156	94.9806	495.113	-42.8787	-82.3761	191.838	-1097.83	-584.010	-149.561	-188.472	-786.650	-637.467	-1119.72	-944.403	-544.320	-1391.26	-1381.56	-1488.89
-3.59096	172.995	821.584	1866.14	2676.58	3405.81	3227.81	3946.02	4195.15	4212.16	4307.44	4351.85	4084.60	4190.38	3777.50	4063.20	3728.44	4164.36	3297.15	3867.83	3081.55	2969.01	2243.19	2303.32	2165.01	1763.87	1756.55	1376.54	1560.40	1127.65	884.062	976.406	765.485	375.511	-396.723	325.648	-129.006	297.128	-1377.60	-477.060	-553.723	-956.633	-803.985	-1029.46	-928.549	-992.368	-961.384	-787.861	-1684.71	-1577.37
-3.57127	-634.226	888.006	1436.37	1718.27	2730.97	3162.16	3137.42	4426.93	4194.91	4418.74	4337.66	4585.00	3739.01	4485.85	4075.94	3351.69	3909.82	3393.11	3251.08	3489.77	3094.82	2539.70	2524.86	1682.44	1379.89	1759.10	1426.70	1222.75	1586.23	719.093	731.901	246.497	-104.098	320.032	182.357	-202.011	-133.307	-1161.72	-975.326	-927.020	-880.423	-478.922	-560.857	-1393.83	-1009.20	-903.131	-1087.48	-1580.29	-1592.43
-3.55159	247.523	751.420	2246.79	2521.85	2890.63	3681.86	3723.10	4083.16	4175.02	4242.43	4718.14	3792.73	4363.47	4079.65	4300.36	3825.87	3879.74	3601.78	3041.34	3304.71	2368.28	2832.75	2559.94	1902.15	1982.71	2311.48	1336.19	1588.61	987.845	1054.07	833.768	540.849	845.706	-441.307	471.220	-155.087	179.984	-528.901	-159.226	-242.539	-994.534	-755.186	-877.553	-1462.12	-1317.22	-1074.93	-1217.20	-653.328	-1426.74
-3.53191	-519.611	1121.77	1623.35	2175.91	2552.72	4221.39	3664.13	4223.42	4569.58	3903.29	4850.06	4345.81	3981.21	4503.54	3447.42	4635.46	3190.86	3518.46	2873.71	3623.66	2647.42	2736.88	2786.00	2272.59	1935.43	2085.40	1854.00	1240.30	1171.70	1190.02	1074.67	452.659	575.771	39.6197	-39.0329	-415.768	216.110	-978.606	-670.016	-39.5279	-197.152	-1067.33	-549.501	-751.170	-302.423	-548.486	-759.815	-339.061	-1343.88
-3.51223	-210.055	1223.38	1618.38	2255.23	3129.51	3610.72	3433.52	5446.65	4662.00	4362.93	3864.89	4642.18	3987.73	3946.27	4064.73	3097.10	3606.20	3667.97	3363.65	2759.98	2494.03	2534.16	2085.66	2550.52	2044.66	2559.24	1523.52	1369.86	1265.23	1048.96	1059.90	915.272	833.952	444.074	457.361	-198.638	-150.444	-1028.01	-93.2535	-569.735	-843.095	-428.526	-352.451	-1086.36	-585.360	-573.488	-1465.87	-684.343	-1196.30
-3.49254	41.8972	894.919	1866.04	2491.97	3312.62	2704.56	3633.27	3785.62	4588.77	4686.64	4310.31	4719.95	4191.80	4131.49	4068.50	4238.15	3781.94	3574.30	3136.48	3234.83	2678.46	2433.87	2775.07	1706.21	1491.46	1531.31	1072.97	1439.43	1753.94	1011.23	374.000	1301.57	-194.271	494.069	-20.7859	-626.374	698.322	-412.398	-521.480	-372.058	-455.719	-88.3021	-805.584	-824.080	-1007.47	-400.091	-635.406	-1023.78	-1099.93
-3.47286	376.390	1255.46	1446.49	2458.07	2965.33	3093.80	3403.22	4172.96	3729.17	4260.04	4457.55	4726.27	3558.99	3961.11	4148.69	3570.73	3535.38	3648.33	3590.66	3374.45	3650.37	2152.52	2766.91	1915.83	1823.56	2330.66	1304.27	894.304	1079.96	1184.25	1052.10	833.730	872.585	-208.673	75.6965	-465.377	557.366	-592.624	-241.812	-284.633	-241.998	-714.998	-1154.55	-871.162	-876.315	-528.575	-502.545	-725.591	-1534.14
-3.45318	200.024	769.711	1204.93	2845.03	3608.72	3902.67	4253.47	4182.76	4077.15	4038.88	4529.41	3811.26	4674.83	3928.98	4202.39	4308.07	4013.73	3092.03	3645.60	3050.29	3114.71	2367.60	2622.07	1787.37	2438.46	1295.59	1824.31	885.632	1506.88	940.532	974.979	883.074	833.471	-46.6235	167.685	-660.074	54.0555	-739.150	-155.184	-355.649	-209.663	-294.202	-440.913	-1247.58	-1425.42	-712.314	-795.927	-516.452	-987.425
-3.43350	-288.876	1344.64	2176.44	2922.60	3306.97	3598.18	3649.64	4015.01	4520.58	3706.72	4940.79	4777.86	3964.02	4107.98	4336.14	3928.30	3593.91	4199.87	3791.72	3693.46	2836.08	2143.96	2366.83	2184.18	2319.17	1824.74	1169.09	1150.59	1452.41	1192.89	927.627	896.259	338.133	280.181	-370.658	223.372	441.717	-802.685	-174.882	-238.403	-443.608	-621.615	-834.387	-846.213	-700.145	-430.913	-507.577	-646.114	-535.708
-3.41381	-384.808	1311.07	1877.51	2817.78	3691.55	3636.33	3376.27	4120.10	4525.95	4667.22	4501.76	4543.71	3912.34	4404.18	4525.16	3566.38	4094.24	4099.83	3745.99	3312.87	3272.84	2989.39	2497.42	1584.58	2286.10	2079.47	1492.51	852.187	1536.52	836.129	683.800	930.127	-176.636	116.628	440.966	-69.4827	376.349	-353.027	-767.454	-396.729	-18.2097	-476.462	-266.802	-750.813	-807.190	-236.540	-90.3103	-589.077	-624.021
-3.39413	-84.2390	1003.68	2243.12	2214.15	3134.17	3107.68	3994.25	3895.69	4696.69	4078.20	4407.33	4469.18	4306.85	4608.87	3937.81	4285.04	4267.60	4306.73	3369.67	3353.79	2902.14	2895.68	2189.29	1903.83	2153.68	2359.37	1685.53	814.176	1008.96	933.791	1115.32	785.398	970.064	561.637	202.748	-59.5644	686.340	-322.265	-298.915	-364.404	-171.313	131.686	-419.875	-970.053	-726.327	-841.528	-254.091	-150.023	-752.620
-3.37445	-103.540	808.055	1721.05	3060.31	3162.61	3738.34	4049.50	4088.53	4336.44	4640.71	4427.55	4658.19	3651.67	4141.31	3775.56	3989.04	4396.92	3719.98	3002.96	3457.88	2993.35	2310.16	2348.68	1920.41	2430.10	1934.83	1654.14	1056.58	911.777	882.264	775.187	915.564	868.879	1062.91	90.5303	434.894	371.060	-891.006	-818.309	-691.739	-189.925	-176.785	-726.589	-508.622	-388.519	-172.988	-863.731	-518.653	-703.542
-3.35477	-464.665	1069.06	1761.74	2769.68	2813.34	3388.57	3287.39	3665.46	4059.04	4404.32	4065.17	4323.70	4310.41	4065.70	4475.92	4048.17	4264.52	3502.58	3529.18	3682.85	3393.45	2942.50	3218.22	1583.90	2272.91	2334.81	1317.24	1364.50	1165.70	1114.78	1720.36	446.048	341.867	340.559	-118.373	-39.2444	534.952	-1213.46	250.933	-13.5771	-468.222	27.3359	371.704	-974.496	-504.018	-238.723	-404.396	-517.930	-1147.21
-3.33508	-121.564	984.274	1646.49	2227.12	3461.80	3927.20	3730.57	4182.27	4326.61	4561.42	4471.74	4564.83	3999.56	4379.23	3560.66	4033.94	3974.78	3484.57	3230.19	3773.62	3721.01	2573.90	3085.80	2283.93	1452.47	2557.91	1653.59	426.706	887.014	1774.55	916.463	458.391	521.312	424.812	-615.050	632.796	52.2231	-327.929	-303.226	-246.523	-714.272	167.865	-275.519	-861.565	-896.872	-428.319	-734.049	-976.102	-1036.92
-3.31540	294.674	1051.95	1950.14	2751.35	3212.46	3586.94	3727.33	3789.30	4482.77	3872.32	5093.50	4640.31	4014.65	4236.51	4149.49	3860.56	3745.02	3514.17	3610.76	3402.10	3354.14	2244.52	2236.66	1333.73	2229.13	2059.30	1475.02	1391.92	1332.88	1231.74	750.330	1017.33	625.842	604.554	712.747	-185.879	812.651	-665.421	193.561	-758.764	-490.303	-366.672	-1099.79	-1234.61	-1005.26	-265.490	-122.412	-818.181	-558.810
-3.29572	-133.637	944.135	2111.77	2323.19	3247.75	4121.70	3751.98	4226.20	4245.14	4481.33	4230.14	3889.10	4182.19	4129.32	3984.27	4083.98	3437.53	3463.23	3469.56	2757.41	2931.91	2717.59	2891.47	1601.34	1824.14	1612.53	1309.83	1611.33	1184.33	1719.55	655.100	1528.95	161.674	513.331	68.7250	-251.313	473.074	-593.504	139.705	-312.253	-73.1815	-569.375	-442.018	-948.498	-739.825	189.282	-526.458	-64.3055	-1419.92
-3.27604	93.7740	919.606	2105.06	2536.44	3509.13	3562.34	3816.84	4152.52	4362.24	4120.28	4172.40	4670.06	4146.75	4173.60	4516.30	4500.37	4515.61	3173.02	3183.54	3768.72	3011.38	2742.74	2602.65	1213.34	1369.51	1715.83	1544.53	1037.03	1281.43	1399.62	262.235	1158.91	-188.926	215.543	560.014	-692.819	617.901	-224.196	457.282	-53.6456	189.761	-74.6264	-648.643	-923.569	-997.788	-212.724	-543.390	-895.627	-463.624
-3.25636	200.408	867.198	1877.01	2734.09	3037.43	4182.58	3735.89	4829.71	4143.97	4033.19	4977.31	4398.79	4702.73	4100.05	4191.36	4369.52	4188.51	3338.84	3206.02	3910.73	3055.90	2811.63	2388.15	1748.15	2063.71	2082.19	1142.07	953.021	1281.53	531.464	906.251	1067.11	-27.6629	729.001	566.844	136.268	201.983	-72.9974	-236.683	439.966	-210.264	-225.115	-369.070	-544.698	-503.576	164.491	-70.5892	-388.471	-288.107
-3.23667	251.497	979.758	2263.87	2897.34	3118.67	3589.81	4228.79	4241.91	4330.55	4678.86	4521.89	4236.72	4665.35	4160.43	3517.15	3655.82	4228.86	3975.96	3331.03	2723.55	3274.01	2442.31	2444.63	1703.99	2426.94	1591.68	1373.15	1477.50	1018.55	1774.01	791.228	958.585	944.802	285.910	447.888	243.828	623.454	-693.961	-97.9950	-87.6778	-197.894	133.858	-10.0188	-271.628	-633.612	-387.212	-257.169	-245.468	-354.805
-3.21699	-23.6453	1308.90	1816.86	2586.09	2950.55	3191.45	3896.68	4553.11	4409.09	4381.04	4708.92	4859.19	4187.58	3878.24	3780.17	3631.49	3999.96	4157.94	3272.17	3018.16	3455.91	2914.08	2199.58	1939.26	1497.99	1443.23	1571.39	908.290	1153.74	818.636	1075.88	1111.20	434.141	134.989	188.074	218.363	613.108	-198.036	-284.219	-183.237	-80.7475	-231.699	-136.780	-748.363	-188.700	-172.320	-177.048	-548.519	-315.176
-3.19731	-419.387	849.498	2146.35	2693.14	3372.33	3216.61	3803.58	4587.21	4343.68	4227.12	4789.08	4685.44	4230.90	5067.73	4289.85	4142.84	4572.78	3854.91	3487.27	2640.30	2962.50	2222.14	3149.80	2142.90	1610.11	1285.30	1650.69	961.267	1422.60	921.097	1566.35	783.108	742.733	172.497	700.819	15.5884	96.4495	-2.52291	-533.180	-207.530	-48.9606	103.951	-300.664	-421.690	-351.846	379.237	-120.461	-386.726	-463.061
-3.17763	267.202	269.161	2019.38	2896.17	3701.66	3051.31	3379.48	4563.93	4172.14	4287.91	5189.65	4406.23	3892.69	4021.33	3999.49	4129.46	4111.97	3723.43	3818.01	3264.19	3622.80	2623.57	2752.65	2392.70	2207.56	1360.04	1196.96	1776.04	1373.32	1322.26	1432.91	1355.96	926.696	535.881	1074.10	36.1494	736.240	571.619	-148.688	17.0682	-350.703	-126.450	9.99508	-662.309	-0.0713188	162.750	-199.088	-70.8859	293.006
-3.15794	-377.239	813.949	1893.34	2723.06	2713.96	3844.24	3496.74	4624.90	4402.58	4413.84	4801.99	4264.36	4896.37	4415.83	4077.37	3685.18	4399.00	3663.64	3250.85	3475.07	3455.18	3121.87	2762.40	1942.30	1764.31	1934.32	1231.81	1290.35	1460.54	1439.42	1122.86	877.369	1105.26	466.079	920.615	436.579	655.615	-232.096	176.805	1007.85	-263.811	192.713	237.528	-415.546	-446.018	42.5836	179.073	-680.636	352.573
-3.13826	239.203	1409.05	1455.45	2564.80	2769.89	3711.48	4121.88	4361.39	4533.26	3996.83	4592.46	5000.38	4028.43	4396.79	4243.96	3610.77	3718.44	3981.44	4009.87	3190.92	3148.29	2627.01	2605.65	1720.91	2333.01	1870.30	1709.76	1543.81	1477.14	1504.13	1007.42	1217.24	786.251	1002.87	294.276	-3.45971	571.665	-127.992	-505.107	-597.766	394.297	45.8243	-200.164	-163.878	-124.000	-325.060	-402.168	-105.169	-359.052
-3.11858	56.1402	1421.61	2030.32	3037.47	3187.68	3429.65	3856.37	4103.62	4435.67	4520.09	5275.90	5087.54	4485.92	4220.50	3755.49	3986.07	4655.01	3251.84	3283.48	3053.03	3135.83	2626.53	2886.35	2028.09	2299.15	1976.42	1380.29	1032.16	1401.78	1459.82	738.884	1394.73	641.002	428.665	268.592	-346.286	580.182	-524.293	298.818	46.5119	-61.7291	60.5830	475.388	-680.386	43.2029	-7.81010	-335.787	149.135	690.812
-3.09890	-133.852	1041.34	1857.30	2086.85	2634.12	3653.75	4713.10	4354.99	4554.13	4501.27	4990.19	4558.48	4101.64	4287.12	3858.71	4163.27	4022.97	3756.90	3449.45	3026.84	3107.56	2862.96	2886.01	2353.48	2130.53	2259.28	1460.11	941.618	1438.24	1760.46	913.513	1013.47	1106.10	161.312	101.084	-356.218	686.490	-48.8817	493.276	262.582	28.7635	340.915	49.8993	-118.922	330.909	-61.8198	-115.615	-1.58838	157.538
-3.07921	-363.560	891.614	1995.64	3027.45	3245.12	3580.22	3622.42	4052.54	4641.80	4142.31	4233.01	4581.83	4444.93	4080.98	3791.73	4469.87	4025.93	3445.31	3821.98	3546.65	3137.21	3407.59	2734.42	1558.21	2029.40	2021.29	1242.39	1823.23	1426.99	1383.40	885.260	627.762	940.496	719.977	521.336	204.268	944.696	190.230	188.645	235.372	330.468	547.985	-148.261	-281.572	370.607	462.535	731.263	705.964	-25.3589
-3.05953	155.439	980.702	2202.66	3316.25	3588.03	3705.81	4070.75	4019.54	4453.99	4354.05	4427.22	5035.40	4418.82	4432.26	4685.13	3671.78	4532.08	3591.51	3681.78	3542.49	2880.67	2757.43	3097.93	2578.29	2028.03	2093.77	1832.56	1010.67	1282.73	1618.21	1537.08	1190.56	720.511	904.037	898.796	342.064	961.284	-41.9693	503.963	-36.7114	-307.430	705.676	122.074	-392.691	589.770	890.501	684.301	313.749	820.103
-3.03985	568.887	1410.37	1993.36	2932.92	3572.81	4036.51	3472.56	4842.77	5306.18	4519.08	4677.19	4792.06	4227.25	4856.84	4551.42	5234.24	4567.04	3237.36	3737.44	3486.34	2446.49	2821.76	3273.08	2251.67	1627.52	2284.82	1329.87	1369.20	1351.54	1709.29	1053.39	1210.93	1225.77	683.629	1118.78	573.948	1362.03	202.486	514.138	297.527	277.762	849.486	532.459	620.232	620.432	308.765	247.446	245.006	450.951
-3.02017	215.589	1456.84	2071.60	2654.41	3160.52	3830.68	4049.94	4732.86	4611.80	4727.88	4288.07	4273.42	3979.93	4432.24	4705.62	4214.25	4313.66	3900.90	3681.90	3347.32	3043.44	2656.54	3071.54	2307.97	1830.51	2196.19	1733.82	1591.66	1668.75	1953.29	1425.67	1286.55	912.869	1082.68	446.517	1023.12	1265.79	49.2149	958.318	319.385	669.410	302.275	437.582	-120.843	985.695	726.573	226.739	1546.37	862.450
-3.00048	265.488	865.152	2258.71	2236.26	3366.73	3886.86	3827.82	3851.34	4353.52	4149.63	5340.06	4747.72	4332.80	4206.99	4554.12	4351.31	4204.39	4252.54	3982.82	3986.77	3790.48	2867.93	2802.10	2338.23	2180.24	2693.33	2008.76	1930.38	1889.49	2269.31	1213.75	1234.44	1369.10	1472.38	1276.74	544.826	1036.86	265.154	1241.21	1228.56	1153.07	707.960	426.833	703.826	876.809	1087.75	887.615	1285.71	1377.22
-2.98080	87.7946	942.851	2237.86	3168.09	3699.62	4059.23	4294.12	4186.91	4517.32	4509.82	5353.14	4810.03	3971.12	4638.10	4520.34	4399.45	4452.79	3477.41	4015.92	3833.64	3365.40	3422.48	3049.83	3105.46	2832.51	2452.56	1467.80	1741.27	1797.94	2002.97	1289.75	1849.17	1973.74	1692.81	1684.92	960.423	1315.69	333.714	1412.14	1577.10	856.296	1147.45	983.047	1078.59	946.090	858.122	863.144	1984.42	413.490
-2.96112	519.631	1248.55	2035.72	2781.04	3267.73	4021.59	3833.41	4514.05	4363.36	4433.67	4986.00	4570.28	4762.34	4698.64	4432.31	3775.14	4286.04	4608.71	3841.80	3577.08	3977.50	3033.02	3336.37	2560.00	2489.36	2328.41	1856.22	2273.70	1677.88	2378.78	1872.61	1737.88	1808.67	1570.67	2397.46	1394.41	1721.48	951.738	1040.65	1522.54	674.877	1487.26	1228.46	967.494	1418.11	1677.39	1142.29	1421.88	1996.30
-2.94144	-132.008	776.989	1650.62	3037.08	2932.14	4486.48	4544.15	4164.40	4918.36	4981.11	4926.10	5436.02	4945.88	4762.37	4718.33	4466.03	4364.68	4028.08	3810.06	3950.56	3362.21	2992.92	3567.99	2770.68	2633.23	1908.34	2610.25	2006.84	1888.71	2703.98	1882.45	2327.37	1838.77	1441.75	1034.67	1766.49	2336.48	1361.29	1498.25	1712.12	386.008	2084.11	1595.83	1485.60	1344.03	1936.21	1210.50	2154.58	1850.00
-2.92176	-182.213	266.643	1470.22	3223.93	3682.26	3914.13	4522.01	4455.97	4336.42	4455.44	5129.98	4847.97	4406.57	4529.40	4516.13	4606.80	4544.19	4117.52	3935.18	3418.44	3289.08	3491.26	3837.35	3122.22	2928.07	2642.97	2009.10	2507.78	1822.15	2172.05	1916.90	1886.22	1508.02	993.510	1900.92	1777.91	1921.52	694.205	1313.34	1498.27	1257.23	1339.95	1905.62	1566.14	1628.53	1889.06	1711.60	1787.52	2018.54
-2.90207	-126.714	1260.61	2010.96	2588.35	3274.99	3758.02	4051.57	5291.16	4996.68	5031.72	5257.31	5060.44	4344.56	5312.80	4578.13	4778.25	4782.27	4306.22	3990.88	3635.78	3661.65	2966.96	3797.64	2944.11	2876.02	2570.66	2439.62	2364.88	2452.66	2302.04	2310.40	2175.47	2430.96	1949.45	1315.42	1724.21	2612.90	1423.96	1217.87	1531.48	1414.16	1573.09	1914.70	965.475	2091.41	1739.64	2197.14	2242.35	1979.34
-2.88239	244.616	1159.59	1515.94	3077.03	2932.63	3657.51	4440.00	4741.39	5285.23	4478.60	5475.87	4770.85	4447.07	4541.84	5188.86	4198.80	4415.26	4287.21	4639.56	3812.14	3557.95	3968.68	3498.73	2644.66	2814.92	2845.35	2034.42	2274.77	1837.92	2633.82	1765.26	2308.91	2208.21	1232.43	1458.83	1330.45	2121.74	1291.75	2051.91	1839.80	904.525	1645.33	1550.30	1470.22	2350.12	1840.14	2109.96	2637.27	2044.88
-2.86271	340.617	1517.13	2392.14	3279.74	3342.33	3776.99	4449.53	5033.26	4983.67	5040.97	4799.99	4991.12	5049.64	5087.84	4637.38	4192.40	4534.66	4590.56	3670.15	4287.39	3397.95	2609.66	3081.41	2924.14	2447.68	2290.76	2562.26	2360.53	2055.50	2349.73	1966.03	2454.06	2349.47	1844.44	1587.60	1889.94	2197.13	1401.57	1362.56	1104.48	1820.97	1811.86	1676.06	2004.42	1806.70	2199.99	2090.94	2309.71	2574.98
-2.84303	132.658	1414.32	2012.60	2992.67	3622.24	3843.19	3899.91	4586.07	5259.08	4575.58	4921.13	4729.27	4858.05	4747.17	4442.83	4949.76	4579.31	4594.94	3904.02	3814.37	3772.03	2729.91	3718.35	3108.09	2590.59	2323.41	2523.29	2293.53	2060.27	2381.87	1966.09	2112.49	1870.62	2040.60	1755.25	1734.28	2459.43	1792.56	1672.28	1534.36	1261.69	1835.53	2118.51	1916.16	1957.14	1707.81	2294.37	2743.28	2317.65
-2.82334	60.7134	997.479	1988.22	2853.37	3218.57	3596.39	4205.46	4381.38	4924.28	4813.48	4900.08	4769.13	4916.06	5038.10	5148.04	4323.60	5041.30	3900.66	3753.01	3711.61	3019.12	3469.63	3783.91	3026.60	2718.24	2857.35	2906.24	1849.68	2233.63	2709.06	1955.94	3239.89	1910.31	1961.44	2085.19	2094.52	2140.01	1818.42	2059.06	1871.74	1789.04	1755.63	2210.81	1542.53	2584.55	2025.95	2186.83	3157.39	2394.95
-2.80366	-180.406	339.753	1550.16	3005.42	3314.88	4223.90	4041.79	4703.75	4377.32	4652.27	5126.73	4766.46	4561.80	4776.49	4909.17	5194.26	5169.62	4245.89	3943.61	3909.30	3506.40	3496.94	3693.53	2443.16	3044.80	2909.41	2705.63	3293.72	2437.36	2201.72	2301.74	2499.12	1689.22	2105.06	2098.08	2309.25	2265.84	1816.81	2129.53	1739.60	1216.78	1810.81	2542.40	1749.32	2704.82	2813.02	2454.44	3313.90	1992.55
-2.78398	110.248	1093.74	1940.15	3043.81	2986.17	3623.40	4552.70	4227.74	4639.15	4368.64	5236.68	4810.69	4946.39	4592.03	4300.61	4591.88	4634.44	4474.57	3497.11	3681.91	3785.59	3604.70	3438.96	3038.74	2882.94	2668.09	2720.94	2384.80	2412.74	2771.70	2289.92	2094.16	2671.55	2101.15	2220.85	1898.10	1904.85	1951.25	1577.89	2132.35	1002.96	2027.49	2645.55	1853.04	2372.51	2692.25	2601.47	3081.49	1903.97
-2.76430	136.496	1266.81	2043.89	1991.38	3160.77	3308.28	3928.13	4313.29	4358.67	5055.73	4949.19	4402.55	4615.14	4658.70	4546.66	3916.91	4614.70	4096.53	4407.37	4203.15	3441.57	3411.07	3518.80	2519.82	3577.35	2182.82	2741.25	3011.96	2670.04	2404.89	2497.58	1882.23	2188.77	2047.77	2338.44	1738.97	1909.58	2001.55	2069.40	1624.74	1635.25	1866.64	1961.40	2568.63	2788.47	2303.77	2526.42	3205.31	2643.22
-2.74461	-15.7083	1209.74	2430.48	3103.09	3383.83	3902.62	4267.16	4823.40	4493.44	4624.03	5450.33	4695.32	4544.52	5682.69	4333.66	4629.04	4858.98	4511.36	3889.74	3640.57	3628.14	3500.36	3875.67	2668.27	3036.79	2885.99	2343.13	2986.44	2424.45	2747.78	3054.81	2081.85	1798.80	2393.63	1786.51	2057.60	2564.05	2225.76	2291.99	1962.52	1339.85	2020.59	2548.13	2157.43	2821.47	2294.81	2785.94	3063.51	2440.44
-2.72493	299.763	1164.40	2554.44	2706.03	3569.02	4021.98	4172.06	4726.28	5211.23	4815.34	5485.91	5104.45	5031.63	4823.88	4595.08	4679.75	4758.73	4727.75	4142.06	3947.44	3662.82	3554.75	2969.95	3223.07	2968.05	2889.99	2803.71	2137.83	2676.88	2631.24	2436.99	2490.97	2694.85	1608.97	2957.07	1930.06	2266.08	1985.27	1982.96	2099.32	1441.69	2118.77	2267.55	2106.45	2520.42	3030.81	2512.25	3498.64	2666.25
-2.70525	73.8890	1006.09	2341.37	2690.56	3713.83	4077.78	4586.97	4923.92	4990.24	4673.59	5312.13	5233.58	4881.15	4133.07	4672.97	4410.62	4153.40	4655.64	4322.21	4299.02	3603.04	3234.48	3606.23	3211.71	2949.80	2824.06	2611.05	2595.74	2802.19	2994.74	2612.26	2185.91	2686.45	2197.50	2265.18	1988.17	2833.19	1844.06	1734.85	2064.74	1814.30	2639.40	2533.49	3094.40	2684.79	2970.14	2747.27	3299.05	3050.32
-2.68557	-41.1816	685.780	1613.39	2839.95	3162.97	3644.73	4400.64	4668.18	5055.40	4423.23	5311.53	4966.99	5067.23	4947.92	4563.39	4835.87	4256.73	4465.55	4309.05	3677.74	3170.26	2820.65	3277.62	3557.95	3017.40	3064.26	3228.62	2537.51	2416.01	2437.22	2316.78	2389.34	2528.94	2199.76	2149.56	2102.08	2050.11	2086.37	2548.10	2347.93	2020.91	2517.75	2744.43	2987.41	2819.48	3228.98	3178.85	3312.00	2261.76
-2.66588	200.255	1136.15	2102.02	2673.61	3896.50	3741.52	4277.09	5032.52	5350.76	5137.22	4874.60	4829.47	4570.64	5049.99	5072.87	5056.29	4613.33	4378.99	4536.68	4218.42	3996.38	3669.01	3133.34	2844.22	3745.04	2783.30	2460.51	2508.93	3130.85	2657.86	2275.25	2229.58	2593.79	2413.49	1950.11	2299.28	2670.28	1509.28	3085.79	2647.15	1589.08	2791.84	2932.59	2764.36	3247.68	2589.58	3274.79	4035.96	2528.66
-2.64620	-7.14527	1283.05	1637.89	2883.16	3141.79	4484.52	4848.89	4986.27	3765.39	4832.50	5210.53	4706.18	5331.18	4951.06	4849.56	5181.18	4732.95	4437.16	4475.78	3619.00	3610.89	3544.18	3841.87	3123.28	2991.62	2832.30	3227.94	2845.41	2714.76	3039.81	2567.71	2370.28	2308.73	2579.09	2151.86	2779.83	3554.80	2144.10	2177.32	1912.88	2202.14	3163.63	2801.57	2817.04	3394.91	2756.03	2945.71	3431.09	3786.55
-2.62652	686.996	455.425	2203.18	2979.18	3592.36	3832.18	4271.32	4470.62	4933.75	4606.85	5389.50	4600.52	4671.86	4447.59	4569.60	4855.96	5064.39	4567.85	4328.90	4090.74	4075.80	3553.02	4459.64	3623.84	3302.88	2618.14	3320.73	2901.13	3099.17	2771.65	2929.05	2407.81	1880.89	2992.46	2694.66	2717.95	3107.36	2312.79	2158.14	2546.69	2441.08	2910.78	3470.48	2434.30	3411.58	3289.99	2910.96	3660.42	3113.94
-2.60684	-16.5310	1267.34	1442.49	2698.92	3620.21	4252.06	4435.44	5227.94	5288.88	5436.42	5417.00	5241.50	4903.57	4697.69	4636.66	5028.37	5055.86	4599.68	4202.80	4346.89	3617.55	3827.52	4025.07	3147.50	3315.75	2425.26	3236.94	3006.48	2275.06	3246.16	2835.07	2902.91	3121.09	2907.34	2470.25	2267.96	3367.06	2023.06	2859.17	2386.22	2515.65	2763.70	3387.42	3235.65	3650.88	3853.60	4187.31	3820.03	3672.02
-2.58716	-89.4765	970.624	2049.16	3053.46	3827.66	3917.00	4078.82	4421.03	5211.80	4627.82	5662.71	5678.76	5288.44	4686.84	5062.54	4664.50	4993.92	4414.03	4451.29	4212.96	3601.71	3973.00	3699.12	3859.89	3496.72	3492.01	3587.91	3298.43	3327.56	3061.67	2699.11	2495.09	2520.68	2512.30	2427.86	2769.03	3216.54	2757.08	3441.19	3341.45	2033.15	3352.21	3524.01	3351.05	4144.91	3438.92	3822.15	4267.16	3463.52
-2.56747	209.954	1084.89	2255.63	2585.45	3184.12	3869.11	4394.65	5128.99	4396.62	4745.05	5177.39	5434.94	4615.38	5747.91	5501.96	4455.53	5287.65	5025.88	4420.57	4787.44	3538.64	3714.11	4717.87	4057.46	3468.55	3233.97	3068.45	2958.85	3134.95	2587.42	3319.43	2362.91	2616.46	2732.11	2430.86	2603.14	3045.62	3454.76	2489.54	3149.92	2816.33	3422.68	4124.24	3443.82	3900.55	3767.04	4177.17	4245.69	3482.36
-2.54779	-145.915	725.960	2010.04	3308.85	3528.38	4608.78	4288.96	4787.78	5284.52	4793.23	4845.11	5422.86	5281.96	5185.86	5346.50	5383.57	5557.13	5114.84	4605.21	4665.15	3825.49	3404.66	3912.32	3492.86	3335.53	2858.31	3105.13	3260.41	2898.42	3007.52	3369.83	2519.94	3182.12	1983.30	2854.89	2760.87	2977.13	2360.31	2106.89	2882.35	2662.71	3571.97	3716.87	3996.09	3766.41	3231.91	4104.65	4628.69	3699.47
-2.52811	111.741	1026.88	1686.79	2985.99	3535.84	4433.73	4233.90	5442.27	5075.82	5913.62	5722.31	5582.98	5425.55	5323.71	5293.36	5123.58	4837.24	4218.54	4989.60	3879.21	3405.67	3828.04	3963.32	3527.29	3564.20	2906.86	3461.59	3087.91	3277.61	3197.63	2704.16	2862.48	2377.67	2530.67	2968.25	2880.84	3124.78	2813.51	2697.55	3302.90	2577.05	4185.62	3940.62	3109.88	4293.32	4486.77	4326.27	5017.99	4801.89
-2.50843	-189.036	1050.78	2130.92	3415.70	3355.95	3804.85	4934.51	4582.28	4890.95	5252.60	5794.80	4539.04	4883.86	5555.74	4708.05	4862.93	4768.93	4676.42	4771.77	4182.13	3853.28	3842.60	4567.35	4072.15	3149.06	2998.58	3184.34	3626.84	3913.22	2982.65	2783.06	2790.23	3579.26	2980.19	3412.16	3347.80	3055.43	3401.36	3346.47	3592.15	2666.83	3769.11	4480.84	3667.13	4463.05	4314.32	3888.33	5068.50	4422.82
-2.48874	298.171	1495.81	2467.01	2615.33	3328.14	3868.94	4520.32	5356.73	4393.54	5661.66	5338.43	6220.37	4704.52	5159.53	5461.36	4894.69	5514.21	5288.79	4726.46	4087.16	3832.52	3976.13	4171.61	3660.44	3492.14	3422.82	2815.53	2991.52	3368.17	3055.06	2986.98	3460.89	3287.87	2543.66	3445.89	3836.73	3767.70	3462.47	3845.98	3853.43	2848.74	3688.00	4452.97	4446.28	4061.71	4875.42	4755.34	5988.41	4625.47
-2.46906	104.469	1189.48	2276.99	3004.23	3858.29	4029.45	4716.90	5366.75	5452.88	5374.94	5311.08	5856.94	5299.09	5219.52	5128.98	4835.46	5928.84	4942.62	4667.30	4914.14	4080.44	3808.14	4405.73	4522.62	3898.82	3367.21	4204.82	3709.50	3514.80	2655.03	3376.91	2705.66	3597.76	3444.25	3646.19	2814.11	4150.62	3074.45	3686.50	3691.83	2854.71	3955.95	4801.99	3398.67	4702.65	4373.63	4519.05	4883.31	4740.78
-2.44938	97.5647	1059.68	1861.41	3194.89	3944.75	3598.79	4455.78	5597.20	4854.91	5431.04	5326.89	5306.30	5749.36	5695.69	5650.79	5240.87	5068.22	4943.87	5242.05	4541.55	3589.75	4322.94	4346.65	4303.64	3703.72	3715.75	3509.53	3805.18	3167.30	3391.01	3097.98	3321.92	3190.72	3217.65	4334.08	3964.83	3321.25	3961.14	3373.66	3928.16	3176.08	4766.13	5048.52	4029.99	5059.09	4772.01	5144.26	5375.65	4999.85
-2.42970	-228.129	1443.45	2399.82	2955.19	4219.46	3691.86	4164.66	4904.43	5082.99	5298.33	5221.39	5849.24	5502.51	5540.52	5047.32	4950.48	5080.13	4685.54	4372.13	4582.98	4182.05	4376.38	4279.26	4839.84	4194.16	3181.79	4048.35	3481.15	3650.29	2919.67	3460.79	3093.60	3919.49	2920.49	3739.89	3689.52	3882.20	3658.77	3125.19	3684.87	3653.58	4329.47	5370.74	3920.68	4810.82	5259.10	5083.60	5590.33	5705.26
-2.41001	-324.581	1004.64	1884.01	2631.48	3558.26	3908.02	4565.85	4574.04	5430.16	5011.88	5687.55	5474.77	5654.27	5101.24	5528.68	5127.46	5018.22	5264.04	5397.58	4327.18	4163.76	3739.95	4360.02	4791.89	4638.93	3932.36	3618.39	3604.35	4000.64	3266.41	3559.17	2788.38	3885.16	3203.50	3965.71	3570.94	4456.93	3524.29	3870.60	4102.85	3435.17	4868.84	5250.06	4230.30	5741.67	5713.21	5568.83	5234.36	5574.38
-2.39033	275.029	1068.51	2481.41	2587.54	3894.23	4147.17	4657.19	4593.03	5038.59	5349.31	5693.69	5512.43	5563.65	4720.93	5629.94	5473.57	5244.89	4662.42	5101.50	4675.52	4063.00	3935.53	4425.44	4119.59	3468.31	3898.73	3580.21	3834.29	3968.67	2874.40	3715.30	2906.53	3468.85	3211.29	4361.88	3398.66	3878.47	4139.29	3531.04	4493.42	3556.98	4590.44	4948.87	4379.29	4861.72	5907.16	5112.06	5460.26	5379.24
-2.37065	7.39956	1025.15	1627.09	3383.59	3782.44	4583.63	4835.46	5674.33	5361.17	5138.00	5768.65	5489.18	5737.42	5103.10	5620.37	5571.69	5566.99	5154.43	4757.29	4022.77	4064.63	4316.53	4386.25	4345.53	3979.28	3832.31	3706.79	3428.10	4123.30	2486.99	3902.32	3649.93	4023.48	3574.79	3820.15	3854.22	3923.45	2763.64	3566.00	4049.52	3995.09	4674.45	5699.80	4227.59	4940.30	5554.18	5058.41	5738.66	5645.41
-2.35097	-131.239	929.489	2362.86	3301.59	3763.17	4418.14	4169.35	5325.08	5375.29	5561.92	5847.60	5289.37	5398.06	4896.37	5616.71	5428.90	5481.18	5224.33	5137.52	4879.75	4122.02	4145.91	4643.38	4252.63	4165.94	3723.06	3783.03	3648.74	3342.10	3065.02	3577.68	3736.99	3215.76	3770.18	4468.11	3794.05	4354.14	3325.22	4438.12	4215.34	4243.32	4623.94	5281.86	4328.36	5767.22	5769.77	5641.16	5445.07	5936.28
-2.33128	-275.833	828.032	2492.43	2751.16	3779.33	3936.21	4756.05	5480.81	5631.92	5322.57	5227.61	5452.67	5799.52	5745.54	5180.96	5819.59	5278.00	4936.72	4983.79	4576.18	4074.26	4149.75	4963.09	4982.37	4328.28	3789.62	3930.78	3471.17	4057.39	2711.82	3723.19	3545.38	4158.43	3680.60	4181.92	3840.40	5017.83	3303.60	3881.65	4143.73	4667.80	5288.64	5362.51	4851.44	5660.40	6484.07	5875.37	6133.53	5676.40
-2.31160	516.913	1334.87	2445.21	3211.74	3847.18	3748.54	5064.65	5477.10	5635.42	5827.52	5775.42	5649.94	5748.36	5333.23	5978.37	5039.24	5287.64	5054.43	4981.59	4971.26	4155.59	4574.24	4994.79	4375.80	4426.90	4064.32	3704.09	3383.12	3944.96	3496.70	3407.53	3845.50	3815.22	3589.10	4646.89	4237.47	4406.11	4350.70	3732.96	4552.13	4007.54	5535.43	5693.54	4603.57	5492.37	6396.93	5704.15	6376.21	6421.39
-2.29192	64.3855	1357.62	1927.44	3058.72	4092.14	4439.47	5021.95	5507.10	5084.24	6134.99	5842.79	5606.78	6026.54	5525.00	5668.65	5514.19	5863.20	5778.76	5316.89	4737.07	4233.97	4408.83	4712.19	4423.18	3918.29	4138.52	4178.76	4186.56	4187.65	3665.76	4010.41	3749.77	4256.71	3740.14	4245.13	3802.41	4445.28	4482.05	4662.00	5171.44	4172.62	5246.27	5995.47	4849.32	5599.16	6393.93	6063.06	6609.67	6501.29
-2.27224	311.758	1412.80	2523.52	2963.45	4043.85	4593.05	4611.87	5441.59	5355.60	5503.50	6062.87	5781.57	5439.10	5198.13	5355.95	5855.15	5514.37	4981.13	5635.11	4935.15	4115.65	4738.83	4589.59	4891.30	3932.27	4201.30	4068.62	4384.35	4442.08	4040.51	4173.33	4408.74	4633.05	3755.34	4994.66	3958.33	4507.27	4121.25	3936.41	5035.84	4518.09	5100.36	5317.13	5534.57	5452.88	6229.06	5902.13	6873.70	6840.10
-2.25255	115.654	698.681	2246.64	3500.14	3486.38	4594.43	5299.29	5538.17	5095.29	6637.20	5182.71	5897.03	5877.62	6281.30	5442.19	5543.74	5881.86	5607.63	5485.48	4211.29	4300.71	4426.29	5184.99	4706.53	4555.49	4640.99	4019.78	4050.65	4426.50	3772.40	3846.38	4238.49	4798.89	3438.12	5148.69	4632.89	5209.20	4633.50	5195.08	4905.52	4940.64	5664.35	6530.97	5513.01	5800.26	6795.23	6554.64	6461.22	7340.55
-2.23287	-222.156	1436.47	2180.77	2777.91	4038.95	4135.19	4287.34	5384.08	5905.26	5648.70	6379.11	6414.30	6350.28	5352.24	5644.60	6187.59	5711.90	5585.39	4854.12	4462.08	4804.84	4608.43	4596.54	4863.44	4404.02	4320.57	4073.12	4400.35	3891.99	4109.95	4009.17	3964.08	4327.22	3982.42	5420.64	4106.81	5392.38	4295.24	4608.15	5284.06	4627.49	5563.29	6315.32	5326.72	6402.92	6397.54	6220.32	7147.74	6886.11
-2.21319	201.621	973.110	1699.24	2751.34	3687.42	4306.03	4936.88	6395.52	5524.98	5701.49	6135.83	6729.00	5918.06	6082.00	5483.58	5649.14	5635.10	5521.97	5236.02	5005.98	4377.46	3984.43	4583.25	4707.16	5074.92	4477.67	4659.30	3831.57	4339.01	3548.03	4374.88	4360.89	4532.43	4297.48	4961.35	4047.41	4875.89	5003.57	5338.45	4807.17	5017.32	5685.47	6790.59	5652.70	6602.50	6663.44	6531.78	7521.49	6887.58
-2.19351	-629.332	945.209	2924.80	3001.63	3696.32	4570.71	4740.79	5353.10	5067.96	5963.80	5710.10	5644.61	6671.52	6100.75	5404.92	5432.90	5628.78	5617.24	5226.57	4714.27	4643.32	4576.47	4763.62	5054.68	4190.45	4338.92	4404.47	4115.14	4899.51	3545.06	4342.03	4070.67	4755.45	4606.14	4703.91	4524.53	5563.35	4742.61	5328.73	5217.22	4888.76	6010.25	6955.65	6004.37	6116.58	7161.13	6458.15	7412.10	7135.08
-2.17383	-10.4642	1134.60	1697.75	2967.87	3664.97	4608.87	5322.87	4970.06	5174.91	5581.46	6408.70	5949.28	5876.03	5410.97	5449.80	5697.86	6034.27	5771.98	5503.73	4319.76	4933.40	4167.86	4628.93	4589.21	4036.26	4672.69	4025.03	4056.16	4847.43	3599.79	4672.33	4610.19	4540.13	4468.19	4971.98	4889.68	5601.98	4689.74	4757.35	5167.00	4835.54	5492.52	6837.79	5915.62	7460.77	7587.29	6522.31	8049.06	6909.06
-2.15414	47.3041	1036.01	2676.02	3487.20	4056.40	4548.92	4961.42	5907.77	5624.60	5996.79	6013.41	6242.56	5945.44	5897.10	6233.04	5954.12	5695.93	6315.96	5411.65	4853.63	5085.41	5007.39	5134.71	5338.08	4626.23	4368.67	4462.51	4289.63	4381.32	3756.81	4575.59	4444.95	4043.39	3949.92	5167.82	4634.75	5232.15	5018.58	5273.76	5113.04	4922.04	6354.70	6518.00	6069.95	7076.25	7926.77	6825.34	7543.12	8181.92
-2.13446	227.609	1240.13	2133.01	3131.74	3869.20	4832.53	5429.06	5499.80	5431.99	6420.08	6148.49	5772.60	5663.85	6005.98	6204.77	5799.63	6227.98	5731.35	5725.73	4952.04	4860.03	4625.48	4243.23	4606.19	4696.38	5282.86	4084.12	3886.98	4771.85	4144.05	5097.43	4553.27	4964.17	4407.32	4809.38	4291.01	5896.00	5310.32	5639.94	5635.97	5317.35	6158.17	6790.15	6399.33	7570.33	7833.10	7434.68	7884.34	7763.47
-2.11478	154.543	545.609	2043.71	3192.51	4092.92	4264.08	5155.85	5083.37	6126.47	6730.05	6086.20	5680.17	5429.74	6930.57	6602.48	6180.51	5801.27	5769.96	6180.30	5301.89	5187.87	4855.04	5070.02	5155.09	4940.27	4860.77	4534.35	3881.09	4521.20	4166.78	4257.95	4934.39	4533.19	4392.10	5176.48	5091.26	5998.92	6016.28	5265.59	5779.12	5646.49	5388.04	7210.22	6575.72	7205.37	8044.90	7709.65	8441.02	8497.64
-2.09510	-270.197	1155.14	2076.71	3315.10	3706.41	4442.16	5316.13	5911.25	5922.77	6249.88	6472.17	6365.69	6615.28	6177.24	5886.41	5979.73	5574.37	5370.59	5484.25	5248.19	5455.96	4524.26	5199.16	4654.99	5303.74	4822.00	4374.69	4961.89	4787.98	4527.92	4804.28	4727.46	5425.22	4428.05	5960.68	4287.57	5801.47	5903.70	6044.07	6544.02	5314.04	5927.49	7805.50	6171.06	7575.20	9254.07	7205.96	8761.15	8476.31
-2.07541	-176.775	1595.75	1740.40	2865.20	3697.51	4304.21	5644.62	5999.47	5711.28	5505.08	5961.82	6412.71	6326.36	6275.95	6398.10	5948.00	5831.26	5523.41	6161.83	5748.89	4551.94	4510.53	5148.48	5701.92	5276.76	4464.54	4832.83	4353.23	6056.33	4922.01	5219.36	4920.10	5156.51	4788.06	4917.84	5322.61	6323.65	5688.38	5598.55	5926.25	5179.40	6790.55	7518.53	6729.77	8209.89	8682.04	7507.46	8732.14	8956.94
-2.05573	-231.636	891.597	2470.43	3537.37	4083.71	4417.35	5260.45	5414.79	5663.25	6574.50	6112.07	6202.31	6477.38	6558.26	6497.24	5621.94	6158.92	5738.93	5731.08	5235.79	5130.06	5151.54	5145.75	5664.45	5050.12	4648.48	4653.56	4660.44	5170.45	4352.44	5702.28	5128.18	5373.87	4758.74	5895.43	5424.84	5938.34	6067.74	6720.18	5336.01	5394.02	6691.28	7471.73	6983.00	8601.28	9187.39	8095.25	8568.58	9270.91
-2.03605	478.376	1458.15	2651.02	3574.63	4500.79	4469.83	5202.92	5819.04	5986.29	6213.37	6384.05	6394.53	6716.84	5993.82	6253.29	6080.77	6564.60	6035.34	6016.23	5152.99	5509.79	5038.20	4887.04	5523.75	5650.34	5283.27	4519.88	5311.09	5018.04	4426.02	5295.78	5482.52	5629.34	5373.86	6052.85	5921.11	6243.51	6413.07	5518.78	6396.83	6094.95	7553.80	8051.17	7009.27	8906.43	9608.84	8181.27	9581.94	9847.59
-2.01637	118.369	1556.28	2738.04	2997.78	4434.21	4651.80	5338.22	5838.34	5735.32	6187.95	6424.48	6627.46	6223.92	6141.00	5953.21	6426.32	6630.92	5915.76	5771.48	5239.93	5979.37	5421.72	5822.45	5139.76	5192.35	5102.81	4748.71	4783.67	5369.20	4969.73	5485.74	5101.69	5886.49	5241.62	5976.36	5242.51	6094.37	6922.10	6585.14	7080.33	5763.11	7315.56	8311.29	7336.76	8623.72	9383.44	8460.55	9563.01	9533.65
-1.99668	-282.794	1106.61	2587.98	3361.77	4250.64	5010.65	5987.38	6055.07	6244.54	6308.24	6467.99	6865.64	6462.61	6135.92	6609.63	6171.60	6686.05	6088.02	5790.20	5781.44	5060.05	5710.44	5178.34	5879.37	5883.24	5250.87	5157.83	4478.86	5545.42	4849.82	4976.12	5559.76	5974.38	5366.08	5931.76	5114.65	6908.09	6974.19	6897.87	7316.41	6907.72	7790.25	8148.34	7293.31	9395.45	9831.72	8056.48	10054.4	9520.92
-1.97700	-230.276	1264.31	2390.78	3522.44	4137.00	4786.38	4990.88	5701.43	6442.73	6549.09	6017.15	6591.51	6405.42	6253.83	6941.41	7160.86	6833.38	6142.39	6056.49	5109.27	5550.36	5615.20	5482.56	5755.38	5687.36	5243.29	5334.03	5058.40	5191.28	5182.65	5192.98	5566.29	5535.95	5534.57	6018.25	6175.05	7358.77	6670.52	6007.72	7119.32	6911.26	7226.19	8775.70	8206.20	8935.72	9826.08	9233.18	10479.1	10411.2
-1.95732	145.166	1285.00	1991.27	3370.28	4160.83	5370.07	5769.11	5866.96	6093.98	6162.52	6770.17	6757.79	6220.48	6654.65	6904.44	6578.10	6353.47	6655.37	6084.33	6049.31	5953.15	5307.56	5769.44	5382.16	6163.71	5447.17	4893.43	4859.13	5995.02	5136.61	5691.52	5776.20	6189.93	6214.45	6267.23	5957.73	7544.28	6933.78	6930.20	7786.01	6416.81	8024.64	9439.75	8135.68	9497.37	10406.3	9984.73	11079.5	10706.2
-1.93764	159.265	1040.62	2368.97	2908.33	4792.43	5297.07	5099.99	6440.26	6198.71	6635.93	6737.68	6515.32	6809.26	6658.24	6859.83	6656.81	6496.92	6233.37	6240.84	5854.70	6301.80	5530.14	6075.88	5509.84	5612.23	5376.55	5321.27	5466.12	5847.85	5080.05	5987.89	6028.99	6455.91	6379.68	6120.76	6245.48	7085.51	7266.32	6951.97	8325.81	6709.12	8518.70	9204.38	8800.03	9796.15	10301.1	9712.67	11120.8	10722.1
-1.91795	469.792	1573.44	2671.19	3781.83	4949.65	5069.90	5763.82	6341.37	6075.74	6536.21	6785.81	6680.31	7127.41	6916.44	6972.15	6774.15	6310.28	6589.56	6039.12	6328.23	6023.05	5553.51	6317.47	6152.10	5437.22	4830.46	5206.50	5376.06	5531.64	5785.39	5864.16	6063.55	6426.80	5850.32	6529.14	6727.38	7491.35	8066.97	7014.05	7926.56	7491.84	7984.41	8927.79	8712.26	10518.4	10491.8	10012.7	11565.6	11847.0
-1.89827	399.649	1148.77	1984.68	3089.67	4641.06	5056.70	5318.24	5944.06	6349.72	6420.17	6675.67	6702.14	7363.14	6321.00	6487.86	6639.56	6832.28	6706.47	6080.31	6217.32	5435.41	6036.34	6058.94	5954.09	5442.54	5900.79	5868.97	5192.83	5556.97	5469.19	6095.73	5856.29	6441.57	6070.69	6756.58	6578.51	8293.83	7218.27	6909.77	7782.01	7658.73	8013.97	9036.74	9459.82	10759.7	11106.3	10568.0	11370.0	11512.5
-1.87859	-468.259	1055.50	2334.28	3541.44	5043.94	5532.80	6130.55	6154.80	6565.78	6919.34	6506.28	6816.32	6722.83	6692.39	6472.26	7030.03	7297.51	6545.12	6270.55	6248.73	6097.59	5847.82	6329.49	6392.62	5717.73	5700.57	6040.15	5531.88	6019.44	5709.01	6427.77	6168.58	6568.18	6548.19	7095.31	7067.69	8179.80	8090.01	6390.25	8116.63	8500.75	8682.08	9898.17	9129.59	11190.0	10955.7	10473.9	12177.8	11501.2
-1.85891	-448.062	1437.19	2408.15	3858.13	4537.26	5699.29	5817.62	6278.31	5857.98	6893.80	7081.11	6428.52	7118.82	6996.36	7068.95	6637.85	6273.14	6518.84	6075.51	6356.33	5924.14	5808.72	5968.31	5663.46	6529.87	5708.25	5723.22	5770.39	6052.79	5673.11	6313.10	5947.23	6903.95	6362.41	7476.89	8001.90	7968.57	8509.99	7019.08	8546.50	7776.44	8666.24	9773.21	9274.25	10554.3	11277.0	10834.4	12672.5	11849.0
-1.83923	-123.994	1326.60	2312.96	3715.89	3882.97	4941.56	5716.13	5787.91	6077.20	7131.02	6920.53	7498.72	6767.91	7121.33	6604.40	6866.17	7086.85	6267.36	6157.90	6716.25	6161.78	6035.09	6645.22	6736.84	6277.65	5446.77	6012.87	5888.07	6314.34	5891.94	5854.10	6709.52	7012.25	7440.23	7569.33	7322.82	8286.16	8877.28	7740.18	7995.70	8768.56	9580.93	10263.9	10151.7	11566.2	11922.2	11900.8	12204.0	12617.9
-1.81954	341.755	1045.84	2505.55	3550.44	4015.55	4745.25	5709.29	5806.78	6925.93	6654.95	6810.64	6853.41	7439.13	7280.36	6882.73	6750.69	7117.86	7312.36	5918.91	6964.54	6118.85	5698.19	6994.06	6387.44	6859.92	6196.83	6528.58	5390.88	5731.87	6376.26	6360.23	7260.33	7882.98	7095.85	8125.96	7647.75	8436.96	8871.83	6829.96	9119.15	9047.90	9939.26	9916.95	10584.3	12116.3	12630.2	12703.3	13324.3	12888.3
-1.79986	-183.577	899.248	2213.46	3575.07	3972.28	5425.16	5382.12	6626.07	6307.30	7155.73	7263.35	7209.53	6710.62	6913.51	6691.05	7260.65	7406.55	6514.17	7015.35	6463.02	6464.50	6450.94	6821.02	6797.24	6737.30	6180.56	6262.62	6219.47	6770.43	5840.83	6471.21	6487.26	7253.02	7623.40	7429.33	7541.78	8306.39	8662.02	8071.03	8882.36	8693.97	9326.55	10167.0	10049.6	12868.1	12103.6	12550.7	13581.5	13143.0
-1.78018	639.486	898.376	2799.19	3672.41	4337.91	4821.81	6109.93	6984.62	6294.83	7162.74	7018.95	7102.73	7567.70	6822.21	7093.90	6697.67	6275.18	6578.40	6810.48	6769.26	6387.72	5873.63	6274.62	6390.12	6096.28	6059.86	6815.47	5936.53	6465.52	6125.80	6351.23	7154.23	7757.69	7554.81	7807.72	7811.65	8610.63	9462.91	8429.20	8940.63	8640.74	10013.0	10442.5	10654.4	12048.8	13093.4	13059.1	13780.3	13596.4
-1.76050	-212.925	1428.74	2517.69	3436.91	4531.11	5197.03	5720.15	6770.65	6381.35	7463.21	6683.14	7377.67	7874.78	7435.03	7235.74	7921.49	6977.43	7052.26	6480.61	6887.05	5830.45	5978.30	6951.90	7185.05	6480.82	5981.48	6552.58	5841.21	6747.38	6088.66	6703.51	6636.54	7760.72	8198.28	7610.08	7650.15	9242.76	8863.93	8793.23	9910.84	9947.44	10269.8	10968.5	10783.9	12948.1	13074.3	13434.7	13452.4	14628.1
-1.74081	-37.4597	1080.11	2757.19	3845.45	4989.47	4439.03	5822.84	6279.33	6592.90	6922.01	6958.63	7213.17	7539.82	7327.01	7282.37	7321.94	7408.66	6869.32	6844.11	7127.58	6423.91	5883.35	6432.05	6480.21	6793.89	6703.06	6814.46	6442.87	6606.80	6112.65	7099.51	6958.51	8722.10	7835.01	8468.89	8400.85	9136.94	9834.02	8816.81	8719.33	9511.04	10526.7	10515.6	11379.4	12955.5	13148.4	13052.9	14309.8	14147.6
-1.72113	-230.385	2061.41	2415.90	3633.90	4939.32	5199.65	5600.57	6131.90	6994.73	6672.50	7313.11	7451.79	7053.66	7091.50	6752.94	6878.99	7478.03	6710.16	6260.96	6783.50	6681.91	5691.51	6489.61	6594.94	7493.33	6322.64	7173.57	6707.41	6387.11	5683.38	6418.55	6721.18	7995.66	8283.14	8448.67	8511.81	8967.28	9765.25	9042.79	10211.1	10049.5	10806.0	11549.9	12047.8	13056.0	13749.8	13929.2	14375.3	14514.1
-1.70145	56.2448	1642.48	2338.96	3900.07	4747.85	5064.90	6134.25	6766.02	6975.05	7164.12	6844.60	6713.72	7264.35	7458.98	7298.80	7537.48	6806.71	7009.69	7523.63	6525.49	6951.99	6437.56	7096.70	7114.72	6982.78	6776.28	6571.14	6681.70	7056.70	5913.87	7220.58	7580.15	8137.12	7942.90	8539.17	9330.51	9430.41	9962.40	10231.0	10246.8	10239.8	11048.3	11325.4	12488.6	13851.7	14311.3	14235.9	15024.8	14435.8
-1.68177	-209.894	1619.51	2869.38	3600.95	4675.77	5676.84	6013.68	6063.16	6341.04	7790.75	7026.82	7577.09	6792.95	7099.84	6904.33	7254.20	7174.85	7276.28	6762.72	7243.49	6679.85	6299.88	6590.58	7026.33	6634.07	6865.84	7157.66	6526.01	6708.85	6447.51	6877.86	7571.42	8778.01	8490.73	9292.80	9297.27	9733.06	10796.9	9759.34	10421.4	10457.0	11146.2	11867.0	13078.7	14412.9	14314.3	14307.5	15897.9	15268.1
-1.66208	-17.1607	1984.17	3059.28	3693.80	4106.28	5489.87	5752.81	6347.32	7069.84	6974.03	6817.27	7250.57	7019.08	7773.97	6952.40	7152.43	6980.98	6718.77	6881.09	7773.97	6764.41	6761.10	7496.38	7451.41	7374.15	6414.88	7469.70	6771.03	7340.91	6613.35	7384.33	7975.47	8677.15	8514.08	9133.82	9303.55	10247.5	10360.5	9796.04	10564.9	10779.0	12152.7	12419.3	13175.3	14663.7	14799.4	14895.3	15981.9	15917.0
-1.64240	-308.415	757.522	2819.46	3461.73	4607.42	5239.67	5948.93	6007.09	7154.17	7595.39	7271.78	7442.69	7543.90	6963.30	7304.58	7261.25	7403.12	7487.48	6907.73	7459.35	6957.20	6510.46	7695.27	7460.55	7595.56	7071.15	7572.88	7082.59	7934.19	7006.42	8026.28	8257.47	8176.04	8562.08	9632.67	9082.98	10269.7	10705.5	10359.7	11031.6	10869.0	12453.9	12287.3	13926.4	14806.7	15117.2	15774.2	16020.1	16671.6
-1.62272	-77.9319	1039.19	2316.87	3769.31	4887.15	5452.32	6127.89	6289.64	6884.86	7382.24	6925.15	7555.41	8048.29	7815.93	7994.26	7372.57	7084.91	7698.91	6895.69	7710.18	7235.17	6440.88	7430.83	7848.27	7646.98	7451.40	7679.85	6783.90	8118.86	7132.48	8272.64	8334.96	8389.90	9135.01	9822.12	9810.36	10851.7	11438.8	10622.9	11247.8	11212.9	12477.7	13226.0	13907.2	15271.4	15948.7	15957.2	16254.9	17010.8
-1.60304	-21.4446	1888.18	2860.40	3269.31	5171.11	5787.38	6378.80	6743.62	6740.53	7394.67	7810.10	7600.48	7647.78	7563.39	8002.45	7870.12	7989.89	7496.17	7333.70	7416.62	7193.29	7403.37	7509.22	8232.03	8115.52	7443.94	7778.19	8347.05	7750.31	7537.63	8420.87	8568.21	9418.80	9006.04	10042.0	10117.0	11202.6	11680.0	10881.0	11494.8	11957.1	12877.8	13993.5	14546.7	15894.3	16472.0	16408.1	17335.0	17946.3
-1.58335	273.258	1253.30	2942.19	4193.23	4843.32	5519.02	5754.48	6568.32	6758.46	7164.67	7845.58	7998.47	7676.47	7583.52	7803.90	7574.78	8005.69	7815.28	7129.26	7468.09	7215.65	7044.38	7460.21	8170.69	7348.37	7584.80	8105.46	7631.25	7856.49	7828.78	8337.14	9230.03	9185.27	9624.51	10053.7	10524.8	11305.7	11184.9	11234.8	11990.6	11931.4	13874.5	13597.5	14777.1	16392.7	16167.0	17331.1	17110.9	17780.9
-1.56367	418.371	1739.51	2360.36	4201.13	4619.00	5647.92	6795.88	6342.03	7052.08	7353.41	7654.63	7537.89	7998.06	8092.77	7716.44	8230.79	7235.66	7193.89	7663.81	7884.14	7648.37	6989.79	7920.49	7899.10	7845.76	8076.59	7834.33	7906.90	8252.44	7567.62	8903.04	8821.17	9906.56	10349.4	11076.4	11040.6	12156.5	12226.6	11728.3	12784.4	12443.1	13818.2	15065.0	15135.2	16833.4	16996.7	17222.8	18393.7	18469.0
-1.54399	95.3632	797.794	2471.38	3259.69	5195.03	5337.01	6074.55	6655.64	7300.04	7569.81	8164.09	7531.07	7931.58	7841.53	8051.22	7567.38	8100.42	7919.29	7954.30	7971.87	7634.03	7155.50	8160.21	8512.56	8501.13	7782.29	8553.73	8323.50	9033.90	7778.30	9586.35	9457.29	9874.56	10645.3	10555.2	11252.5	12245.5	12415.2	12219.1	13389.9	13113.2	14996.0	15025.8	15493.1	17644.9	17539.2	18039.1	20235.0	19450.3
-1.52431	560.071	1626.51	2207.45	4089.36	4707.13	5295.56	6146.67	6873.77	7012.58	8315.59	7713.78	8054.47	7668.69	7834.39	8690.62	7873.52	8335.01	7929.62	8038.30	7799.35	7527.33	7771.41	7837.27	7626.30	8555.21	8140.12	8551.68	8253.27	9220.82	8714.07	9462.14	10078.1	10298.0	10458.9	11082.7	11765.5	12539.2	12959.1	13138.0	13433.3	13551.7	15267.5	15912.2	15694.0	18315.6	18130.7	19278.2	19467.6	20328.1
-1.50463	-245.676	1584.69	2629.30	4609.72	4601.64	5405.13	6640.68	6886.41	7276.28	7008.77	7959.27	7443.26	7429.23	8736.39	8313.84	8328.30	8225.05	8071.91	8019.94	7648.07	7965.03	7666.55	8436.56	8379.94	8562.20	8923.09	8913.91	8188.17	8741.84	8624.94	9525.14	10121.5	10850.1	10874.2	11801.3	12027.5	12476.4	13563.1	13297.0	13854.7	13957.3	15698.7	15969.1	17247.8	18682.4	17973.4	19323.2	20298.7	20842.7
-1.48494	-314.439	1982.50	2595.28	4277.10	5154.41	5793.94	5907.01	6674.53	7352.57	7530.37	8101.97	8038.50	8064.44	7745.31	8345.80	8088.98	8349.54	8260.25	8092.90	8120.24	8871.81	8177.47	8304.32	8451.07	8677.05	8462.79	9405.33	8812.47	9678.37	9241.98	9824.24	10308.7	10569.7	10861.4	11988.1	12492.7	13478.2	14359.8	13893.1	15178.6	13321.0	16256.6	16456.3	17465.8	19379.7	18917.2	19742.6	20763.1	21044.6
-1.46526	159.436	1625.68	3217.65	4034.60	5128.22	5584.06	6373.46	6805.23	7263.77	7768.22	8051.15	8183.91	8503.10	8448.69	8706.08	8229.63	8193.89	8728.92	7722.40	8410.62	8801.58	7943.72	8976.83	8823.43	8905.43	8915.14	9319.23	9217.87	9693.71	9747.65	9887.69	10644.5	11215.2	11597.1	12285.9	12909.1	13464.2	13917.7	13895.6	14499.5	14633.5	16831.9	16797.7	18684.0	19976.4	19768.2	20950.9	21141.7	21926.6
-1.44558	109.219	794.349	2523.86	3861.81	4297.92	5565.48	6422.14	7524.22	7259.08	8368.29	7787.64	8359.34	8062.33	8367.88	8132.59	8310.97	8299.38	8713.02	7749.62	8074.46	8764.82	8220.21	8521.69	8916.41	9558.52	8712.07	9430.66	8779.48	9912.27	9238.60	10596.4	10898.0	12048.3	12317.8	12636.1	12882.7	14022.2	14187.3	14114.5	15049.9	15528.4	16881.8	17942.9	18722.9	19915.7	20390.0	21175.9	22502.4	22682.0
-1.42590	516.932	1628.26	2568.88	3921.78	4848.55	5928.72	6208.52	6580.92	7005.55	7601.55	8236.72	7559.82	7925.47	8192.88	8714.03	8411.56	8592.33	8194.13	8627.24	8659.21	8358.33	8028.03	8949.76	9005.31	8834.08	8531.45	9822.01	9269.87	10333.8	10491.4	10947.5	11193.5	12356.7	12132.4	12981.4	12721.0	14208.1	14460.0	14865.4	15660.5	16091.3	17611.5	18280.8	19036.2	21146.2	20648.4	21717.8	22446.3	23244.6
-1.40621	278.926	2414.46	2462.41	3709.13	4908.28	5999.86	6828.33	7289.81	7284.23	7638.04	8398.29	7767.75	8571.91	8858.84	8415.94	8156.34	8402.48	8563.53	8893.94	8511.32	8971.39	8183.61	9234.57	9414.78	9590.60	8975.06	10408.2	9423.04	10347.6	10513.9	11641.2	11672.0	12352.1	12950.9	13617.5	13866.5	14930.7	14767.6	16125.2	16134.4	16045.9	17635.0	18966.3	19580.4	21976.9	21828.8	22365.3	22634.0	24167.7
-1.38653	-114.904	1437.59	2828.96	4039.19	5194.47	5941.99	6903.56	7349.04	7667.67	7969.12	8046.64	8937.50	8289.91	8255.43	8826.24	8060.72	8989.79	9156.77	9018.16	8775.25	9236.48	8817.68	9170.90	8828.27	9795.20	9235.70	10412.9	9722.30	10875.1	10698.9	11997.4	12026.1	12237.3	13215.9	13861.4	14034.2	15077.1	15835.1	16148.9	17017.5	17301.2	18925.7	19744.5	20756.1	22439.2	21785.5	23105.4	23840.7	24837.5
-1.36685	53.0346	973.018	3052.01	4353.14	5079.93	6026.00	6468.19	6910.45	8062.28	8184.92	8081.71	8545.07	8015.60	7961.67	8423.44	8128.00	9038.82	8961.96	8523.64	8648.90	9039.73	8253.26	9646.83	9095.61	9779.42	8958.93	10713.3	10351.2	10733.2	10356.3	11839.7	11842.8	13170.3	12928.5	14820.0	13830.7	14977.3	15816.8	16137.3	17019.2	17058.5	18405.6	19665.9	20930.1	23369.5	22178.6	23781.8	24740.6	25468.0
-1.34717	-64.8191	1429.25	3074.55	4334.50	5593.94	5337.46	6886.90	7323.47	7434.94	8061.27	8221.15	8310.81	8558.16	8896.46	8876.56	7945.25	9475.25	8843.96	8787.41	8877.65	9125.37	8688.71	9804.09	9967.96	10292.7	9933.81	11078.2	10859.2	11148.1	11355.5	11745.4	12857.9	13281.4	12698.7	15016.3	14940.4	16430.3	16704.6	16844.9	17475.4	17716.6	19477.9	20591.2	21577.9	24314.2	23506.1	24476.8	25103.1	25882.4
-1.32748	-160.586	1187.59	2563.66	3346.23	5895.92	6174.08	6793.27	6854.67	7505.03	7944.99	8003.27	8263.74	8928.19	8695.87	9106.61	8207.66	8809.19	9128.29	8912.51	8772.58	9438.41	9320.55	10243.1	9832.44	10776.9	9833.27	10926.8	11004.1	11208.8	11693.6	12191.9	12391.5	13538.2	13812.1	15347.0	15001.9	16921.4	16786.4	17970.0	18200.3	18438.0	20418.6	21406.9	21740.6	24531.7	23839.2	25150.9	25641.8	26328.8
-1.30780	-89.6462	1234.57	2602.08	3559.33	5131.89	6104.43	6693.21	7096.34	7463.84	8160.50	8606.13	8812.08	8248.57	8772.50	8964.54	8630.50	9476.49	9211.85	9094.46	9379.30	9505.72	9247.74	10471.6	10230.5	10858.1	10139.4	11146.0	10403.2	11442.2	11507.6	11872.6	13053.3	13737.8	14357.3	15320.9	15416.4	16436.0	16926.7	17861.1	18505.9	20082.5	20847.1	22217.9	22336.8	25153.1	24527.5	26115.4	26468.5	28226.4
-1.28812	7.11789	1972.25	3005.91	3887.53	4819.31	5955.43	6896.24	7373.11	7982.30	8675.12	8341.49	8784.75	8860.60	9298.95	9038.04	8603.19	9511.85	8945.36	9121.38	9402.31	10086.6	9825.85	10332.0	10222.7	11327.5	10171.0	11395.8	11524.7	11737.2	12008.2	12657.3	12975.1	13623.8	14337.8	15851.6	16081.0	16983.5	17382.1	18814.4	19430.3	19767.5	22092.9	22813.1	23485.9	25950.6	25448.1	26604.6	26940.1	28319.9
-1.26844	198.586	1616.20	2961.45	3765.70	4803.58	6141.91	6896.27	7336.91	7510.78	8171.62	8217.05	8795.88	9303.64	8827.07	8857.00	9006.56	8795.36	9257.59	9342.88	9382.27	10222.0	9695.52	11014.7	10022.1	10506.2	10465.0	12268.1	10556.8	12400.4	12336.2	12786.9	13409.5	15178.5	14054.2	16676.0	15933.3	17672.0	18390.0	19243.1	19072.1	20645.3	21812.0	23133.1	24124.7	27029.1	26201.5	27243.4	27261.3	29134.1
-1.24875	167.659	2112.08	2933.86	4076.01	5423.64	6155.45	6857.57	7654.92	8114.14	8000.85	8537.70	8607.80	9034.30	8726.19	9173.59	8817.54	9542.20	9756.12	9408.16	8978.76	9899.33	9793.09	10186.5	11050.9	11355.2	10376.9	12367.8	11717.5	12394.0	12795.6	13261.1	14087.8	15522.5	14954.2	17156.3	16563.3	17945.0	18608.5	20014.0	20038.4	20624.9	22646.0	23728.6	24419.1	26812.2	26668.2	28137.2	28489.6	30032.2
-1.22907	84.7109	1555.06	2725.46	4121.66	4948.26	5609.90	7023.65	7150.22	7645.95	8064.05	9116.40	8980.50	8952.81	9237.82	9309.15	9386.44	9157.42	9345.64	9240.15	9908.89	10194.7	10175.9	10879.8	10981.7	12173.4	10511.2	12785.1	11346.2	12847.9	12872.3	13443.5	14239.0	15335.7	15311.7	17103.8	17147.5	19138.4	19475.4	19890.5	21757.1	21140.2	22715.2	24370.1	25243.1	28656.5	27430.4	28741.1	29294.3	30303.2
-1.20939	142.754	1246.03	3116.97	3585.46	5416.00	6077.21	6692.27	7815.51	8046.88	8816.50	8756.01	8144.97	8954.12	8994.01	8883.92	9183.97	9481.28	9064.69	9315.03	9457.06	10654.7	10478.1	10936.6	11345.2	12176.6	11372.6	12457.4	11862.8	13323.3	13305.9	13680.0	15096.9	16369.7	15470.1	17898.2	17056.6	18750.0	20173.8	20505.8	21839.8	22014.2	23507.7	25251.9	25455.2	29090.0	28035.7	29804.2	30066.6	31449.2
-1.18971	-106.198	1900.46	3068.46	4589.97	5112.28	5902.13	7014.75	7500.40	7300.79	8254.45	8043.10	8752.72	9083.34	9354.61	9354.14	9302.16	10610.6	9037.11	9507.35	9396.89	9798.59	10679.4	11098.9	11587.5	12262.8	11697.3	12619.7	11617.8	13076.1	13622.4	14144.8	15154.0	16420.2	15704.2	18485.8	17647.7	19410.5	20854.0	21348.8	22195.4	22137.3	23875.9	26322.0	26867.1	29933.9	28906.0	29969.6	31421.1	31366.1
-1.17002	-67.7141	991.754	2946.26	4438.31	5164.89	5920.27	6709.79	7421.60	7680.20	8327.28	8896.62	9098.85	9522.25	9120.98	9050.04	9663.63	9444.00	9607.65	10094.0	10748.9	10822.9	10864.1	11961.0	11581.9	13000.2	12003.8	13107.7	13100.3	13502.4	14127.4	14971.4	15326.5	16830.3	16719.9	18866.9	18308.6	19893.9	21927.3	22914.3	23282.9	23289.3	25692.4	27534.6	27907.1	30772.5	30038.0	32258.8	32338.2	33691.0
-1.15034	232.483	1641.51	2984.82	4220.20	5207.93	6102.26	6996.85	7727.19	7715.89	8646.69	8377.61	8576.43	9891.79	9344.82	9504.34	9810.91	10438.5	10560.0	9552.92	10558.9	11249.1	10694.7	11911.0	12688.8	12508.7	12835.5	13276.4	13082.4	14300.5	14892.3	15442.2	15965.2	17869.5	16719.4	19486.3	18885.5	20040.4	22515.1	23673.9	23983.4	24306.9	25884.0	27759.3	28003.8	31765.4	30873.7	32845.9	32976.9	34072.2
-1.13066	162.390	1282.67	2692.44	4161.51	5229.45	6381.05	7208.55	7822.41	7873.60	8374.95	8202.92	8949.95	10047.4	10289.4	9368.54	9434.93	10442.9	9955.06	9757.95	11472.8	11145.9	11732.0	12167.9	12537.9	13438.5	12971.2	13638.3	14021.7	14156.3	15029.1	14892.3	16272.6	17839.3	17031.6	20018.6	19130.0	21405.4	23170.2	23929.7	25234.7	24836.4	26575.7	27855.1	28983.2	32432.6	32518.1	34348.0	34278.6	35412.5
-1.11098	-264.611	1888.07	2446.63	4476.57	5034.04	6298.22	7035.80	7073.53	7878.39	8817.76	8751.71	8974.47	9564.25	9341.19	8912.05	9434.15	10278.1	9468.67	10575.5	11292.0	11459.9	11014.2	12561.8	13000.3	13671.5	13711.7	13948.4	14098.2	15239.5	15729.4	16973.2	17769.3	18980.8	18032.2	21148.3	20551.0	21538.3	24439.8	25514.1	25934.8	25420.3	27908.0	29464.0	29784.8	34321.3	33274.5	34609.7	35574.1	36534.8
-1.09130	303.742	1972.37	3116.02	3747.42	4395.17	6372.02	6992.95	7157.82	8064.74	8520.20	8952.49	9183.57	9276.50	9569.11	9938.21	9412.71	10504.3	10467.0	10336.9	11447.8	11999.2	11594.5	12678.5	13150.2	13696.6	13931.3	14607.3	14232.9	16014.4	16614.6	16531.7	17054.8	19117.4	18998.4	21388.6	21053.3	21835.1	24767.7	25524.9	26067.5	26033.1	28512.2	29764.7	31184.9	34707.3	34205.3	36418.6	36651.2	37802.8
-1.07161	86.7840	1190.22	3231.20	4585.35	5379.06	5944.63	7172.41	7880.04	7750.80	8572.97	8534.17	9321.07	10316.9	9778.76	10254.4	9886.19	10858.7	10460.2	11466.4	11767.5	12338.5	12098.5	13565.7	14177.3	13947.2	14588.0	14799.9	14554.4	15819.0	16551.2	16795.9	18229.2	20820.0	19209.4	21890.1	21434.7	22810.2	25082.9	25941.5	26920.0	27388.6	29484.3	30781.6	32691.8	36221.5	35256.9	37508.9	38076.0	38891.8
-1.05193	47.4348	1934.23	2857.07	3896.30	5942.44	6899.22	7482.92	8240.07	9412.96	8757.74	8728.33	9762.27	10394.1	9346.95	10100.5	10151.2	11171.4	11084.6	11247.2	12171.5	12142.0	11999.8	13584.8	13736.1	14506.5	14453.5	15355.6	15098.3	16259.1	17128.0	17944.8	18682.9	20985.9	20557.4	22890.0	22074.7	23907.7	26528.4	26878.4	28613.3	27735.2	30826.5	32422.3	33796.2	37447.7	36996.6	39244.4	38978.3	40910.6
-1.03225	-330.360	1408.12	2827.22	4204.04	5249.99	6799.25	7313.51	7716.73	8159.87	8881.92	8743.76	9569.24	10076.1	10358.5	9055.82	10616.1	10750.9	10906.9	11342.4	12491.9	13102.5	12310.2	13718.3	14389.7	14192.2	15568.9	16150.7	15455.3	16925.1	18029.4	18569.4	19186.5	21843.2	21079.0	24276.5	23387.3	24664.7	27883.7	27789.6	29698.3	29507.0	32131.0	33454.5	34751.8	38299.1	38003.7	40083.2	40456.3	42051.7
-1.01257	-68.2111	1993.08	3063.40	3863.84	5560.91	6361.90	7693.76	8265.31	8387.41	9326.42	9243.79	9642.21	10217.2	10931.0	10044.6	10268.2	11758.3	10802.4	11861.6	12609.7	12948.7	13530.8	14897.2	14878.9	15361.1	16149.6	16431.7	15974.0	17716.2	18486.0	19409.9	20314.6	22734.7	21816.9	24205.9	23929.1	25356.1	28842.7	29191.7	30689.6	30246.1	33086.8	34287.3	36280.1	39590.2	39923.9	41638.6	42181.8	43658.8
-0.992884	-230.517	2006.95	2981.97	4369.32	5659.77	6660.72	7892.31	8356.21	8835.19	9050.72	9674.28	10028.8	10446.9	10433.2	10255.0	11167.5	11986.1	11764.3	12061.8	12923.6	13469.4	13422.2	14804.5	15345.6	15513.8	17040.1	17050.2	17304.8	19023.6	18740.9	20038.3	21135.8	23269.1	22987.9	25788.6	25349.5	26807.9	30002.6	30879.5	32143.9	31877.3	34377.4	36318.5	37150.1	41985.6	41800.9	43044.5	44148.7	45640.7
-0.973201	174.171	1464.41	3348.72	4319.28	5593.07	7172.04	7418.48	8189.23	8036.19	9462.50	9853.92	9743.76	11117.8	10730.8	10402.2	10940.2	12029.3	12372.2	11939.5	13284.8	14219.3	13899.0	15128.4	16033.7	16755.5	17276.5	17397.7	17375.8	19786.9	20412.8	20989.5	22320.4	24337.7	23842.3	26935.9	26075.6	28029.4	30867.7	32477.8	34075.5	32893.4	36207.1	37745.6	38926.9	43551.1	43496.3	44329.3	45812.7	47544.6
-0.953519	50.7859	1815.15	3609.71	4159.62	5695.62	6050.15	7619.55	8707.20	8613.04	9553.12	9828.36	10148.1	10807.0	10373.3	10777.7	10893.5	12579.5	12379.0	12619.5	14070.1	15175.5	15054.3	15677.9	16470.2	17407.9	18069.6	18845.0	17876.3	19988.6	20857.4	21769.7	22997.5	25152.2	25027.9	27859.3	27134.2	29350.4	32396.7	32451.3	35297.3	34098.6	37322.9	39077.0	40625.3	45135.0	44098.7	46809.7	47215.9	49015.0
-0.933837	-181.155	1322.35	2822.87	4091.37	6303.19	6958.00	7800.57	8684.99	8851.00	9478.60	10231.2	10857.9	10372.6	11269.9	11147.9	11839.0	12509.9	12889.9	12973.0	14393.1	15511.4	15368.4	16074.5	17184.0	17156.5	18433.5	19700.2	18733.4	21445.6	21150.8	22178.6	23294.2	25501.5	25908.5	28769.3	29236.0	30493.4	33172.5	33835.1	35427.9	35548.2	39047.9	41001.4	42442.9	46405.0	46613.1	48192.5	48442.9	50548.0
-0.914154	357.057	1614.60	3312.51	3999.33	5826.50	6704.88	8231.32	8434.64	8810.38	9828.25	10250.0	11212.6	11188.4	11864.1	11040.6	12040.3	13391.3	13371.0	13632.2	14053.0	15503.7	16038.8	16808.6	17345.7	18225.4	19398.8	19933.4	19722.7	21943.4	22850.4	23318.0	24939.9	27565.4	26985.0	30008.8	29732.1	31831.5	34440.6	36210.0	37053.4	37251.3	40601.6	42579.1	44187.4	48284.9	48623.9	50363.1	50747.1	52446.8
-0.894472	-91.5477	1636.39	2960.79	4497.94	5825.78	6840.70	8341.72	8213.04	9031.00	9824.79	10476.0	10661.8	10896.0	11571.8	11445.6	12356.4	13918.5	13248.6	14387.4	15473.0	16620.5	15654.9	17122.8	18146.3	18437.6	20399.8	21117.0	20257.5	22479.5	23595.7	24748.4	25589.0	28201.3	28471.4	31517.9	31572.3	33188.5	36365.7	36976.0	39327.3	39502.1	42893.4	44466.4	45624.6	50219.9	50299.9	51672.6	53350.8	54354.7
-0.874789	-388.171	1491.90	2932.58	4418.17	5851.48	7191.28	8673.02	8940.59	8976.82	9965.52	10541.0	11451.1	11746.2	12186.3	11667.8	12604.4	13942.4	14299.3	13679.8	15775.3	16871.0	17150.1	17753.3	18794.5	19278.8	21416.0	21635.4	20753.8	22962.9	24724.8	25431.9	26994.9	29554.0	29172.4	32787.8	32618.8	34571.2	37518.4	39100.0	40945.6	40713.0	43878.0	45923.7	48032.4	52113.1	51772.2	54010.4	55291.7	56941.3
-0.855107	126.489	1361.15	2835.94	4752.89	6323.45	6712.68	8023.11	8707.83	9006.90	9872.62	10686.8	11163.7	11664.0	12125.9	12175.6	12948.1	14155.1	13824.4	14149.2	16125.5	16989.6	17661.9	18878.2	19591.9	20182.5	21498.0	22680.1	21764.2	23804.4	25220.9	26602.0	27607.2	30660.3	30829.6	33967.8	34215.0	35765.3	38190.2	39610.2	42954.8	42374.1	46101.5	47704.2	49922.4	53457.7	53805.4	56098.7	57391.2	59303.3
-0.835425	-208.166	2084.17	3314.87	4696.77	5786.81	7570.47	8069.37	9104.38	9154.56	10534.5	10993.6	11951.9	11893.1	12576.1	12506.7	13577.0	14289.1	14518.5	15019.6	15905.7	17889.7	18008.2	18731.3	20284.4	20782.0	22418.0	23707.6	22633.4	25143.2	26672.5	27627.5	29106.1	31501.2	31192.9	34786.3	35871.6	36857.6	40290.1	42271.7	44216.0	43967.8	47640.6	49800.4	51958.6	55652.7	55647.9	58654.8	59491.8	61548.5
-0.815742	453.069	1236.05	3433.48	4593.93	6203.43	7803.45	8470.57	9046.39	9286.61	10422.9	11414.1	12653.6	12087.8	13201.2	13654.5	13753.2	15133.6	14903.3	15329.8	16951.7	18234.6	18513.4	19712.6	20711.2	22089.3	23925.0	23658.4	23388.6	26350.2	27850.5	28460.3	30728.0	32043.9	33311.1	36389.0	37715.0	38565.2	41508.6	43507.6	45572.4	46519.8	49908.4	52111.4	53681.0	57658.8	58389.7	60756.2	61460.8	63924.3
-0.796060	-434.431	1813.91	3262.29	4470.55	6730.65	7228.67	8974.31	8555.52	9585.96	10610.1	11214.2	11898.7	12814.7	13500.3	13322.0	13685.9	14911.3	15641.9	16338.8	17907.3	19882.7	19641.3	20073.9	21973.9	23159.4	24552.0	25058.9	24575.7	27520.2	29131.1	29865.9	32040.0	34221.6	34486.0	37924.4	39680.1	41540.0	43385.5	46147.4	48117.5	47836.1	52556.2	55388.0	56459.0	60683.1	61067.7	63919.0	64936.6	67194.7
-0.776378	338.712	2057.66	3608.45	4942.11	5904.43	6959.72	8727.74	8635.47	9109.78	10636.8	11174.3	13141.2	13094.4	13609.2	13722.0	14545.0	15644.6	16387.4	17239.0	18696.2	19342.5	20466.2	20796.3	22636.5	23529.4	25559.6	26292.2	25313.6	28748.0	29812.8	31108.7	34365.5	35634.6	35819.4	39765.6	40773.3	42469.8	44802.7	47636.6	50501.4	50624.1	54710.1	57099.6	58982.7	62316.5	63309.9	65910.2	67856.6	69374.0
-0.756695	340.400	1761.67	3200.90	4681.26	6269.09	7946.64	8502.75	9024.71	10245.2	11244.0	11770.3	12808.5	13258.7	13970.8	14202.5	15229.3	16154.4	16418.7	17051.4	19308.0	20435.9	20923.7	21868.0	23557.4	24927.0	26630.1	26979.6	26254.9	29834.2	32333.2	33467.5	35108.6	36815.0	37662.3	41920.7	42967.6	44476.4	47507.4	49578.0	52180.1	53023.3	57307.7	59053.1	61262.8	66064.1	66400.6	68831.6	70333.5	72955.4
-0.737013	-419.821	2270.24	3845.53	5049.85	6540.59	8164.27	8562.08	9372.58	9922.96	11861.1	12450.1	13195.6	13901.5	14446.5	15013.3	15499.0	15743.3	16863.7	17308.4	19758.6	20053.6	22138.2	22726.9	24323.6	26866.4	28325.8	28259.5	28018.3	31317.4	32668.0	34026.0	36775.1	38480.7	39471.2	42689.3	45296.0	46131.3	49563.5	52439.7	55173.5	55029.0	59220.3	61267.7	64167.2	68693.6	68979.4	72723.0	73226.2	76049.1
-0.717331	628.333	1120.54	3889.25	5335.83	6402.38	7780.32	8900.07	9651.14	10207.6	11371.2	12549.8	13928.5	14769.3	14836.0	15544.9	15833.5	16555.1	17760.4	18574.6	20698.6	21501.0	22777.6	24202.2	25538.8	27360.1	29604.3	29307.1	29356.3	33452.0	34847.9	35395.4	38293.6	40253.9	40610.2	44927.2	47242.0	48740.5	51390.0	54778.0	57970.2	57733.7	62306.4	64004.2	66722.9	71503.4	72583.9	75662.9	76110.5	79246.1
-0.697648	4.35587	2243.30	3324.32	4728.73	6686.01	8258.39	9293.12	9845.56	10382.4	11433.6	12552.0	14384.8	14584.9	15949.1	16152.9	16394.4	16938.9	18457.3	18816.6	21855.4	22273.1	23324.7	25212.7	26390.1	28747.4	30698.7	30928.4	30670.1	34963.1	37035.4	37436.2	40450.3	42155.1	42548.0	47569.5	49618.1	51379.1	53254.3	57141.6	60767.2	60884.4	64424.1	67611.7	69778.3	74547.7	75460.1	79097.4	79323.2	82510.2
-0.677966	-0.0626543	2290.44	3267.85	4630.02	6900.08	8457.56	9212.85	10209.5	10410.9	12274.0	12283.9	14992.1	15454.9	16421.8	16995.8	17390.4	18181.3	18674.0	19481.5	22129.2	23925.0	25347.2	26740.5	28189.1	30199.3	32320.7	32018.7	33107.0	36162.3	38763.8	39304.0	42061.9	44955.9	44720.7	50457.6	51417.2	54158.9	55747.4	59440.1	63625.1	63763.3	67730.2	70476.3	73524.7	78391.0	80257.1	83750.1	83377.5	86805.6
-0.658283	92.2421	2098.33	3647.55	5367.04	7233.26	7985.14	9671.85	10343.2	10562.2	12097.2	13516.1	16006.5	15590.7	16597.2	16805.9	18247.2	18739.8	19612.6	20297.5	23236.8	23927.3	26072.6	28115.7	29536.1	30901.2	34268.0	34529.5	34692.9	38331.9	41541.1	41256.0	44557.4	47576.0	47323.6	52811.9	54108.7	57383.9	58111.2	62560.4	66256.9	67414.4	71137.2	74315.7	77511.5	82153.6	83168.9	88199.6	87473.7	90066.0
-0.638601	34.0882	1511.97	3679.56	4960.64	7167.65	7697.02	9624.91	10580.8	10804.3	12834.8	13768.5	15562.2	15784.6	17434.4	18671.5	18559.8	19417.7	20376.4	21231.6	24433.2	25685.4	27209.4	29305.3	30754.4	33273.6	36255.2	36066.4	36230.1	40352.1	44053.2	43424.4	46703.2	49841.7	48651.6	55988.7	56991.9	61006.4	61324.3	66245.5	70019.7	70024.0	74142.1	78002.9	81216.0	86955.8	87969.5	92938.7	91380.4	94196.0
-0.618919	20.4887	1778.14	3769.83	5163.46	6714.15	7966.90	9679.47	10614.7	11125.3	12578.4	13986.0	16198.9	17186.9	18345.1	18836.2	18933.9	20607.6	20764.4	22029.1	26036.2	26585.4	28584.4	31332.7	32372.0	34666.7	38177.3	37973.0	39713.9	42488.8	45620.3	45053.5	48801.8	52446.5	52398.2	58967.5	59346.4	64639.3	64772.4	69440.0	74616.7	73866.9	77926.3	82740.2	85712.3	92051.0	92935.4	97417.8	96783.0	100130
-0.599236	230.677	1708.94	4249.91	5171.20	7575.16	8647.10	10004.3	10987.9	11676.7	13562.2	15315.3	17354.9	18093.3	19836.7	20184.7	19878.3	21337.9	21777.9	23529.5	26778.5	28552.4	30304.1	32880.8	35104.4	36436.6	40744.8	39891.0	41944.7	44940.7	48737.1	48155.1	52419.6	55958.7	55358.3	62992.3	63436.4	68709.5	68627.2	72730.6	79693.7	78572.5	81986.0	87375.4	90545.2	96955.2	97886.9	104287	103591	106161
-0.579554	-164.089	2564.44	4009.51	5478.10	7561.51	8820.68	10717.9	11314.7	11891.7	13684.5	15960.9	17760.0	18216.2	21158.0	21754.3	20473.8	22337.7	22938.5	25068.2	27639.7	29775.8	32038.7	35333.7	36493.0	39237.5	42657.4	43301.7	45025.0	47721.6	51860.2	50396.7	55359.2	59289.4	58893.6	66623.2	66838.5	72540.9	72814.0	77702.3	83584.8	83817.4	87181.3	92650.2	96748.6	103810	104514	110346	109363	112159
-0.559872	323.193	2932.38	4300.04	5932.00	8042.16	9187.60	10998.1	12101.9	12324.5	15296.8	16717.4	18910.9	19685.7	21941.9	22368.6	21859.7	24172.2	24554.7	27131.4	30286.1	31761.9	34208.8	36894.3	39290.3	41128.9	46105.1	45382.3	47951.2	50792.0	55368.1	53693.3	58895.7	63625.4	62072.3	72001.2	71349.6	78246.2	77425.3	82134.8	89184.7	88194.7	92840.2	98547.3	103651	109503	110916	118197	116387	119370
-0.540189	156.187	2327.17	3796.33	6071.65	7931.82	9352.71	11516.4	12546.9	13470.1	15061.8	16827.0	19571.6	20763.3	22561.0	24409.1	22841.0	26441.1	26884.9	28613.9	32209.4	35031.5	37723.5	40457.6	42364.8	44408.1	49165.8	49969.4	52534.9	54985.7	59377.7	58595.8	63392.6	68682.5	67331.5	76843.2	76956.3	83755.7	83113.4	88583.2	95606.0	94124.2	99504.9	106190	109720	118186	119386	126451	124597	128512
-0.520507	165.208	2792.70	4335.28	6203.92	8418.16	10450.6	12027.7	13234.8	14314.2	15889.8	18730.8	20914.5	22506.3	25496.3	26806.7	24821.3	28713.0	29461.1	30821.3	34991.3	38073.4	40222.4	43770.8	45760.0	48141.3	53485.4	54155.2	56074.8	59476.1	65549.1	64052.1	68591.0	74290.6	72405.3	83911.2	83055.0	91297.3	89827.3	95269.0	103762	102012	107494	115059	119056	126782	129249	136901	134831	138847
-0.500825	5.04227	2315.88	4980.19	6551.04	8572.53	10475.7	12830.1	13910.2	16076.1	17123.1	20589.4	22692.9	24669.3	26545.1	28704.3	27799.9	32114.0	31391.8	34707.0	38773.5	42430.2	44098.1	48310.6	50305.1	53302.1	57993.9	59799.2	62737.1	65354.1	70680.1	70646.6	75287.5	81497.7	79685.8	91723.6	91619.5	100073	98994.2	103682	112674	110923	117738	125280	130068	138737	141321	149503	147053	150293
-0.481142	-304.551	2676.97	5096.49	7392.29	9613.71	12077.8	13973.4	15930.0	17861.3	18859.5	22726.1	25545.9	27381.1	30168.9	32472.2	31072.5	35805.7	35497.4	37818.1	44085.5	47536.9	49879.4	54190.5	57380.6	59036.7	64307.1	66881.8	69757.5	72579.6	79358.7	79320.2	84379.0	90543.4	88038.7	100978	101968	111015	109955	114274	124095	122150	130323	138273	143735	152484	154414	165094	161910	166788
-0.461460	487.980	3051.78	5777.41	7624.02	10249.3	12432.7	15212.0	17399.9	19133.3	21318.9	25343.8	27462.7	31009.0	33621.8	35105.4	33817.6	40357.6	39927.0	42738.3	48601.8	53937.5	55097.1	60721.9	64132.9	64984.2	71274.6	74758.3	77719.8	80561.9	86778.4	87499.7	94248.3	100611	97773.2	113038	111908	124375	122363	125888	136681	134218	143555	153278	158176	167472	170473	181516	178693	183804
-0.441777	96.2968	3258.39	6233.37	9002.27	11770.2	13898.2	17257.8	19076.0	22091.2	23660.7	28775.9	30452.7	34271.8	38254.7	40213.2	39683.8	45852.8	45450.8	48557.7	55246.6	61265.6	63497.4	69869.2	73324.8	74424.2	80732.5	84995.8	88196.0	90339.2	99329.5	99083.2	106785	113556	110678	127097	125751	140472	137573	141711	153444	150470	161298	171780	177669	186176	189222	202733	199721	205628
-0.422095	-63.7887	3497.30	6569.59	10349.3	12947.9	15631.1	19924.9	21759.3	24692.7	26955.7	31783.2	34774.9	39281.2	43742.1	45147.8	45743.0	52966.9	52163.4	56346.6	62894.1	71132.6	73309.4	79686.8	84240.5	85069.2	91581.0	98167.3	101564	103469	112235	113660	122782	129481	126501	144927	143509	160161	156107	160735	172612	169997	182311	194394	200346	208878	211700	228460	225395	231164
-0.402413	-178.673	3805.90	7313.59	11255.7	14741.7	17969.8	23242.7	25537.7	30257.1	31687.0	37219.9	41093.9	45427.6	51908.0	53436.9	54204.7	62792.9	62758.8	66670.2	74043.2	83463.5	86916.1	93549.5	98586.7	100014	107456	116485	120310	122199	131886	134161	144342	152122	149033	169330	167142	186702	182892	187727	198707	197543	211365	226321	232790	241029	242625	263225	261723	266857
-0.382730	-169.964	4720.38	9256.12	13674.2	18597.8	22310.1	28121.0	31158.1	37055.0	40026.0	46514.7	49988.4	56315.8	62959.1	64688.7	68163.5	76876.6	78815.7	83039.8	90176.5	102566	106606	114494	120397	122331	130803	141803	145517	148644	159416	163550	175543	183963	183322	202947	202976	224343	220672	226290	237987	237276	253226	270207	277997	285080	287252	311924	311644	316677
-0.363048	380.221	6289.18	12809.9	19526.1	25857.6	31737.5	39330.2	44363.4	52945.4	57412.5	65487.4	70314.8	80270.2	89020.9	92056.6	98594.9	108014	112333	119269	127685	143215	150368	159833	167549	173371	182708	196923	204104	207429	219415	226043	240499	250869	254180	274804	276821	302732	298793	306763	320239	320048	338601	360519	370083	376297	379076	408109	410037	417035
-0.343366	15.3991	12216.9	24799.3	37211.4	49125.1	60379.1	74566.3	84750.8	100809	110772	125105	134204	150131	165537	174778	188499	200865	214381	225571	238136	261148	273833	289611	304899	317124	331383	351730	364493	370741	388710	399801	419754	436728	447197	472412	479752	511322	508337	523802	537651	543537	565011	597805	609258	616540	622108	658556	663385	674571
-0.323683	-465.426	22398.7	44890.1	67700.4	89856.2	111314	135878	156949	182573	202816	226848	245965	272694	298681	315770	340889	362843	385509	406156	427090	460078	483156	507643	531320	553625	575714	605993	627031	639397	665071	685369	711960	736762	755568	787230	800948	840741	843440	865023	883544	895874	922933	961382	980065	989171	999374	1.04215e+6	1.05203e+6	1.06669e+6
-0.304001	-155.276	31481.6	64048.4	96162.8	128833	159361	195202	223994	260997	289783	323381	351497	388262	422963	449551	483934	514597	546099	575804	605626	647444	678661	711467	742421	772683	802314	840184	870119	888891	922124	949493	982739	1.01410e+6	1.03847e+6	1.07771e+6	1.09598e+6	1.14231e+6	1.14964e+6	1.17721e+6	1.20016e+6	1.21805e+6	1.24975e+6	1.29318e+6	1.31617e+6	1.32711e+6	1.34141e+6	1.38863e+6	1.40240e+6	1.41799e+6
-0.284319	144.548	39658.9	81108.9	122355	162980	202984	247105	284917	329943	366893	408305	445661	489816	533951	567291	609676	649788	687532	724659	761936	812673	848995	889346	927595	962054	998697	1.04334e+6	1.07809e+6	1.10544e+6	1.14256e+6	1.17708e+6	1.21675e+6	1.25230e+6	1.28028e+6	1.32389e+6	1.34715e+6	1.39822e+6	1.41161e+6	1.44053e+6	1.46828e+6	1.49020e+6	1.52547e+6	1.57001e+6	1.59607e+6	1.60988e+6	1.62772e+6	1.67675e+6	1.69347e+6	1.71104e+6
-0.264636	377.246	48346.7	98316.2	147475	197335	246052	298313	344649	397893	443089	493957	538857	590719	643175	683991	735380	781787	827245	872497	917696	974511	1.01966e+6	1.06622e+6	1.11071e+6	1.15234e+6	1.19525e+6	1.24726e+6	1.28782e+6	1.32031e+6	1.36411e+6	1.40402e+6	1.44952e+6	1.49018e+6	1.52285e+6	1.57205e+6	1.60022e+6	1.65617e+6	1.67267e+6	1.70679e+6	1.73747e+6	1.76411e+6	1.80242e+6	1.85011e+6	1.87922e+6	1.89430e+6	1.91671e+6	1.96724e+6	1.98618e+6	2.00662e+6
-0.244954	-221.541	56245.1	113432	171057	228606	284444	345117	399161	460382	513342	570692	623662	682550	742883	790144	848877	902951	954773	1.00667e+6	1.05803e+6	1.12193e+6	1.17309e+6	1.22616e+6	1.27662e+6	1.32325e+6	1.37117e+6	1.42864e+6	1.47508e+6	1.51349e+6	1.56122e+6	1.60694e+6	1.65840e+6	1.70217e+6	1.73757e+6	1.79131e+6	1.82289e+6	1.88307e+6	1.90509e+6	1.94028e+6	1.97518e+6	2.00449e+6	2.04560e+6	2.09487e+6	2.12627e+6	2.14360e+6	2.16812e+6	2.22106e+6	2.24079e+6	2.26191e+6
[truncated: 1,106 more rows]
[truncated: 151 more columns]
