# Supplementary material for: Parahydrogen-induced polarization and spin order transfer in ethyl pyruvate at high magnetic fields
Source: Sci Rep. 2022 Nov 12;12:19361. doi: 10.1038/s41598-022-22347-1 (PMC9653431; doi:10.1038/s41598-022-22347-1)
Supplement: Supplementary file 1 — Supplementary Information 1. [file 41598_2022_22347_MOESM1_ESM.zip › FA_processing/106_1H25mm1.5mL/amplitudes_vs_ppm.csv]

-3.00048	82571.2
-2.9808	11511.637532119
-2.96112	85306.3228723599
-2.94144	13751.3240752313
-2.92176	88144.2369978556
-2.90207	16778.8763308871
-2.88239	18047.4457213819
-2.86271	20292.1391976985
-2.84303	1257.76297063216
-2.82334	95559.5182073998
-2.80366	-6194.54186086365
-2.78398	25726.0587055832
-2.7643	113.949897197607
-2.74461	307.747268868741
-2.72493	150.845853802276
-2.70525	153.413411991616
-2.68557	49805.6682237782
-2.66588	50737.3030583014
-2.6462	-35864.4938543124
-2.62652	110889.346664956
-2.60684	112771
-2.58716	-3618.97374091068
-2.56747	-15714.6293716003
-2.54779	-9217.03335748884
-2.52811	61789.1915309645
-2.50843	-20734.6381994086
-2.48874	65577.0845684635
-2.46906	67951.496128652
-2.44938	131123
-2.4297	133441.285182108
-2.41001	-9000.13716077447
-2.39033	-10239.1799233846
-2.37065	81853.9085173123
-2.35097	127003.194735501
-2.33128	87905.1932854103
-2.3116	91458.8206966541
-2.29192	154668
-2.27224	83386.6519004593
-2.25255	17218.59930404
-2.23287	89535.0828356557
-2.21319	86469.7932385737
-2.19351	86874.4314772332
-2.17383	83675.4373935383
-2.15414	87748.6195096125
-2.13446	83970.428852252
-2.11478	91903.1869989842
-2.0951	193979
-2.07541	94525.0086572407
-2.05573	100052.515240244
-2.03605	104838.183581301
-2.01637	110628.985389396
-1.99668	108273.526722807
-1.977	111573.554600004
-1.95732	113417.418583613
-1.93764	116359.658774077
-1.91795	127472.016345553
-1.89827	134685.102250505
-1.87859	142482.879679544
-1.85891	150990.498800493
-1.83923	159828.67382478
-1.81954	168788.373637712
-1.79986	178799.803963057
-1.78018	189697.569201671
-1.7605	171575.497849517
-1.74081	183171.906988009
-1.72113	181813.258668342
-1.70145	173859.957869345
-1.68177	181311.591986196
-1.66208	183405.671912255
-1.6424	207995.468130992
-1.62272	221134.360645235
-1.60304	243915.725580877
-1.58335	246374.581733595
-1.56367	266026.930256397
-1.54399	298688.392772389
-1.52431	335776.027372011
-1.50463	378563.406601175
-1.48494	426821.209905132
-1.46526	394010.793782853
-1.44558	541705.322509193
-1.4259	612729.179510797
-1.40621	684499.612039029
-1.38653	761544.656930177
-1.36685	1069566.63066162
-1.34717	924190.964731081
-1.32748	937143.372694303
-1.3078	1321038.37766346
-1.28812	1179970.31035417
-1.26844	1268680.80301455
-1.24875	1359141.42511065
-1.22907	1450682.48459665
-1.20939	1539878.62253583
-1.18971	1643869.79312796
-1.17002	1735944.32242686
-1.15034	1934466.45764529
-1.13066	2029027.6775134
-1.11098	2122539.37728967
-1.0913	2226513.02318991
-1.07161	2360792.60876868
-1.05193	2468242.00930377
-1.03225	2591226.75844852
-1.01257	2718363.60975798
-0.992884	2803563.54132806
-0.973201	2963831.10601314
-0.953519	3030742.868624
-0.933837	3227606.46577064
-0.914154	2948709.00770002
-0.894472	2556895.27420279
-0.874789	2367734.61434722
-0.855107	2240781.18292855
-0.835425	2145645.53784306
-0.815742	2067063.11204093
-0.79606	2009452.15610831
-0.776378	1950301.01017839
-0.756695	1890721.16175685
-0.737013	1848935.4695351
-0.717331	1829008.49126625
-0.697648	1774177.15207576
-0.677966	1747828.71062544
-0.658283	1718137.49939028
-0.638601	1694834.14465722
-0.618919	1661158.233173
-0.599236	1639163.79452706
-0.579554	1618125.21685396
-0.559872	1600753.79338588
-0.540189	1589095.60903738
-0.520507	1569123.79061674
-0.500825	1549104.98579777
-0.481142	1541379.23951586
-0.46146	1523497.20781146
-0.441777	1506292.75254647
-0.422095	1493449.90879285
-0.402413	1482108.06792202
-0.38273	1478954.95092811
-0.363048	1470611.42684965
-0.343366	1458880.99957388
-0.323683	1441305.53008778
-0.304001	1432693.2528919
-0.284319	1421931.10014272
-0.264636	1417106.49359062
-0.244954	1412284.42772894
-0.225271	1405654.02829019
-0.205589	1397124.66062166
-0.185907	1387310.99225173
-0.166224	1385352.11723231
-0.146542	1372360.50823207
-0.12686	1362157.42659362
-0.107177	1358367.90608841
-0.0874949	1347487.22320814
-0.0678126	1353150.28330214
-0.0481302	1348214.00689223
-0.0284478	1336535.83615257
-0.00876546	1336328.92410883
0.0109169	1333282.44803013
0.0305993	1319892.97155566
0.0502816	1318986.71157719
0.069964	1315658.87314918
0.0896464	1309237.20191327
0.109329	1308208.64678788
0.129011	1309635.76847458
0.148693	1304636.66069348
0.168376	1297437.30109497
0.188058	1291263.5377492
0.207741	1286860.53369245
0.227423	1282299.24442558
0.247105	1283426.17565724
0.266788	1280967.45772927
0.28647	1278863.44668549
0.306152	1278711.15190792
0.325835	1276574.8228009
0.345517	1267043.24919762
0.365199	1265921.398997
0.384882	1262604.26839334
0.404564	1258199.21415346
0.424247	1257166.96740544
0.443929	1256284.2931208
0.463611	1260899.94289749
0.483294	1254095.68372134
0.502976	1244916.83702011
0.522658	1248170.1680906
0.542341	1245478.96016042
0.562023	1242939.82674462
0.581705	1241457.14020604
0.601388	1243994.23776665
0.62107	1237417.30558767
0.640753	1240097.01449464
0.660435	1238405.0646127
0.680117	1233896.92783305
0.6998	1230431.01860445
0.719482	1225477.20790032
0.739164	1228577.69162499
0.758847	1228527.903599
0.778529	1227974.53637883
0.798211	1228505.95996696
0.817894	1228487.29981506
0.837576	1224374.20761445
0.857259	1220282.13687329
0.876941	1219369.10023092
0.896623	1215156.64454075
0.916306	1215942.81891535
0.935988	1215686.23421457
0.95567	1216040.92712463
0.975353	1221930.56766957
0.995035	1213054.04250505
1.01472	1211529.09400825
1.0344	1213893.17519877
1.05408	1210050.81145647
1.07376	1207316.98685289
1.09345	1212339.8114377
1.11313	1218023.62876482
1.13281	1209161.31451118
1.15249	1205538.25943602
1.17218	1211734.3717576
1.19186	1205648.12069828
1.21154	1207744.09171171
1.23122	1209181.19567296
1.25091	1201329.12744655
1.27059	1207991.26225679
1.29027	1204394.59368125
1.30995	1209900.96418907
1.32964	1200885.25912287
1.34932	1204012.3662555
1.369	1208592.26043182
1.38868	1199341.10395531
1.40836	1199711.9168106
1.42805	1202249.12574085
1.44773	1204164.20524233
1.46741	1203182.02148583
1.48709	1199955.56670874
1.50678	1201225.35954571
1.52646	1205272.62037696
1.54614	1206299.92344699
1.56582	1200458.69837749
1.58551	1207973.84050399
1.60519	1202187.16277812
1.62487	1203160.72914595
1.64455	1204383.40478722
1.66424	1203408.45136881
1.68392	1204242.88349514
1.7036	1205412.55832039
1.72328	1208919.48601467
1.74296	1213928.5061525
1.76265	1210651.70120279
1.78233	1207978.27682324
1.80201	1212592.10721711
1.82169	1205392.00817116
1.84138	1209710.06738602
1.86106	1208737.29943833
1.88074	1210060.92688927
1.90042	1217067.46070902
1.92011	1214887.54680858
1.93979	1217825.03355751
1.95947	1220757.12730724
1.97915	1214306.85430429
1.99884	1218369.90941789
2.01852	1216916.9567337
2.0382	1218074.61344777
2.05788	1221541.63203507
2.07757	1215952.31535369
2.09725	1217645.27053882
2.11693	1220933.43644803
2.13661	1228611.62079903
2.15629	1219392.78499796
2.17598	1228993.34545973
2.19566	1226178.23788822
2.21534	1222520.0457369
2.23502	1227170.88533218
2.25471	1230818.72627264
2.27439	1230915.30607955
2.29407	1236073.86183592
2.31375	1229063.79539045
2.33344	1224019.09461048
2.35312	1232670.01752994
2.3728	1233836.95470782
2.39248	1234659.71738958
2.41217	1239734.32723387
2.43185	1242429.75490093
2.45153	1237086.0725392
2.47121	1228358.42686866
2.49089	1239565.77024096
2.51058	1235908.85902063
2.53026	1241172.69657042
2.54994	1239014.4283061
2.56962	1241026.85126593
2.58931	1248937.34819921
2.60899	1243924.47643051
2.62867	1244237.26041548
2.64835	1249463.50667053
2.66804	1247447.06099057
2.68772	1225707.95093973
2.7074	1247991.88404281
2.72708	1243885.31748579
2.74677	1252125.07318323
2.76645	1250660.51419668
2.78613	1249406.7165657
2.80581	1249953.50004595
2.82549	1246550.79210584
2.84518	1244655.74326328
2.86486	1251141.42448011
2.88454	1249068.36238588
2.90422	1253957.13226326
2.92391	1252076.21041031
2.94359	1257179.47930026
2.96327	1252488.13075559
2.98295	1215564.62905327
3.00264	1254599.01041235
3.02232	1254747.15336995
3.042	1246141.72333376
3.06168	1250685.67796839
3.08137	1251978.75844873
3.10105	1250904.68378791
3.12073	1250948.30170689
3.14041	1247068.40458004
3.1601	1246729.24609449
3.17978	1249955.66934363
3.19946	1246036.0873925
3.21914	1248017.46325961
3.23882	1251987.33560538
3.25851	1247811.88726591
3.27819	1247135.8715603
3.29787	1243400.83514769
3.31755	1242416.18354471
3.33724	1244053.33628364
3.35692	1240930.16277731
3.3766	1186150.67404985
3.39628	1170899.6839571
3.41597	1184923.25626735
3.43565	1128221.73391043
3.45533	1176112.89276005
3.47501	1120868.16339059
3.4947	1120208.47929347
3.51438	1118868.8750194
3.53406	1113873.32227763
3.55374	1118478.1300616
3.57342	1118146.51290071
3.59311	1112069.94878015
3.61279	1111130.6900365
3.63247	1105409.30615658
3.65215	1105872.6490273
3.67184	1138402.26381397
3.69152	1098001.8394401
3.7112	1096632.51106724
3.73088	1099135.46061446
3.75057	1094632.56513835
3.77025	1089386.61835489
3.78993	1083360.10433612
3.80961	1083513.18389707
3.8293	1074056.88332469
3.84898	1075310.76385783
3.86866	1075797.27093644
3.88834	1070645.49596463
3.90802	1072458.0427635
3.92771	1061478.27016424
3.94739	1051309.92429324
3.96707	1052644.52714214
3.98675	1050565.50793311
4.00644	1047537.38735536
4.02612	1043704.46487953
4.0458	1038387.72123784
4.06548	1033142.32786834
4.08517	1025982.87522049
4.10485	1021643.09622837
4.12453	1014413.02571544
4.14421	1015608.78174493
4.1639	1009327.82804549
4.18358	1005909.6883906
4.20326	1001630.79463338
4.22294	994626.684997045
4.24263	990339.498721725
4.26231	985918.518003703
4.28199	979781.856744668
4.30167	974661.077206488
4.32135	967446.684542857
4.34104	962924.820262066
4.36072	959461.015214894
4.3804	954368.074604324
4.40008	949594.935460771
4.41977	944855.156814706
4.43945	936182.204997488
4.45913	930955.699845168
4.47881	879988.432087136
4.4985	872293.07284761
4.51818	886089.19544168
4.53786	862842.592712148
4.55754	857839.917349086
4.57723	856029.908736048
4.59691	852106.108995244
4.61659	846847.027631623
4.63627	839923.99860376
4.65595	833755.942508824
4.67564	830912.370329268
4.69532	823993.772734485
4.715	820682.167561016
4.73468	816101.913465062
4.75437	813403.633767912
4.77405	812798.854910209
4.79373	810317.531577421
4.81341	806926.274129604
4.8331	802281.698241786
4.85278	797511.053858672
4.87246	792850.99930694
4.89214	792444.538980567
4.91183	793888.083495105
4.93151	796224.664034622
4.95119	798872.315613013
4.97087	804902.857952145
4.99055	809758.084173986
5.01024	814892.661639372
5.02992	824614.351329211
5.0496	840212.482977387
5.06928	859390.445931595
5.08897	839941.606271641
5.10865	863361.962346392
5.12833	901123.546416077
5.14801	954699.017789253
5.1677	1098610.69163767
5.18738	1173659.71968207
5.20706	1207248.63325688
5.22674	1127448.96543651
5.24643	1011283.07635079
5.26611	1003109.85453653
5.28579	1161676.89501027
5.30547	1084663.0372967
5.32515	912879.227051664
5.34484	834594.596122445
5.36452	822023.337484444
5.3842	661756.371332483
5.40388	533928.695159058
5.42357	497096.013967347
5.44325	419063.351666012
5.46293	400887.454875219
5.48261	356797.568924869
5.5023	341898.860884986
5.52198	308196.247501479
5.54166	276929.071531223
5.56134	268211.327860649
5.58103	229409.376682128
5.60071	210190.762199699
5.62039	230911.259013482
5.64007	-36177.9933727016
5.65976	217782.586279494
5.67944	204494.193744236
5.69912	344610
5.7188	-31182.9796973214
5.73848	322067.843992746
5.75817	312517.129108412
5.77785	174472.938227694
5.79753	173263.272709646
5.81721	166028.010827355
5.8369	277557.399084896
5.85658	-21971.3107912281
5.87626	263454.652919909
5.89594	256694.897575024
5.91563	251106.90864517
5.93531	246782.999860018
5.95499	141327.488981787
5.97467	-48409.5863527089
5.99436	-54898.8663920496
6.01404	-36784.2595067378
6.03372	-61580.532835172
6.0534	220771.999966
6.07308	-17996.4656580899
6.09277	212793.832963819
6.11245	100576.874697351
6.13213	204768.297702257
6.15181	-10554.5624825661
6.1715	197316.800187922
6.19118	194064.954312418
6.21086	190048.223046077
6.23054	44230.0852856626
6.25023	41161.2721017411
6.26991	37606.1113023331
6.28959	32953.8614055325
6.30927	174663.999975693
6.32896	172342.558092838
6.34864	90572.431233169
6.36832	166710.319195119
6.388	20494.4330969899
6.40768	17507.4076287908
6.42737	15878.5239390314
6.44705	12955.4249878149
6.46673	154407.558847573
6.48641	152091.151791451
6.5061	4806.87494546459
6.52578	146944.518658709
6.54546	1583.33626672528
6.56514	142755.700510973
6.58483	140711.469217034
6.60451	139264.787456937
6.62419	136727.647579956
6.64387	135036.186768183
6.66356	-20626.2802991719
6.68324	130368.207057024
6.70292	128268.808086254
6.7226	126401.99948384
6.74229	-19079.9485549766
6.76197	122532.999962692
6.78165	120755.445541638
6.80133	-12803.5145112827
6.82101	117951.134338372
6.8407	-28072.5255762039
6.86038	113543.120848598
6.88006	112229.825125284
6.89974	109952.999934588
6.91943	108123.851254436
6.93911	107580.999935984
6.95879	105272
6.97847	103135.284642127
6.99816	102396.87358887
7.01784	99936.9042039111
7.03752	99401.9649746308
7.0572	97955.2297050338
7.07689	96419.5957059732
7.09657	94996.5966960344
7.11625	22679.116987622
7.13593	93124.8374641946
7.15561	92019.4894823918
7.1753	91002.8999492433
7.19498	89986.7801564913
7.21466	89002.5568632102
7.23434	659.659277020741
7.25403	87258.4904694207
7.27371	85988.3031888498
7.29339	13013.7855305208
7.31307	84002.4993238805
7.33276	83173.5479695349
7.35244	1250.78674428405
7.37212	81082.8366066909
7.3918	80631.9818105875
7.41149	79219.1838176555
7.43117	7116.92080636707
7.45085	77863.9136881767
7.47053	76726.2375555365
7.49021	76065.384632987
7.5099	75349.3856938141
7.52958	74282.277822422
7.54926	73237.5042953082
7.56894	72701.2803696514
7.58863	71546.7921835616
7.60831	-777.796592243837
7.62799	70209.2387981659
7.64767	69540.2355077174
7.66736	69303.2722358897
7.68704	-2825.06624977551
7.70672	67477.4999317399
7.7264	67196.7591448877
7.74609	66019.5770625024
7.76577	-5495.66790085856
7.78545	-6244.89837277968
7.80513	64647.9404866779
7.82482	-7800.20185805376
7.8445	63003.2520696821
7.86418	-4699.98847912559
7.88386	61693.5850815783
7.90354	61316.9040335329
7.92323	60392.2239045033
7.94291	59770.9349640901
7.96259	59153.3526232908
7.98227	58573.0075595034
