# Supplementary material for: Parahydrogen-induced polarization and spin order transfer in ethyl pyruvate at high magnetic fields
Source: Sci Rep. 2022 Nov 12;12:19361. doi: 10.1038/s41598-022-22347-1 (PMC9653431; doi:10.1038/s41598-022-22347-1)
Supplement: Supplementary file 1 — Supplementary Information 1. [file 41598_2022_22347_MOESM1_ESM.zip › FA_processing/106_1H25mm1.5mL/FA_PDF_ECDF.txt]

   0.0000000e+00   0.0000000e+00   0.0000000e+00
   5.0000000e-01   0.0000000e+00   0.0000000e+00
   1.0000000e+00   0.0000000e+00   0.0000000e+00
   1.5000000e+00   0.0000000e+00   0.0000000e+00
   2.0000000e+00   0.0000000e+00   0.0000000e+00
   2.5000000e+00   0.0000000e+00   0.0000000e+00
   3.0000000e+00   0.0000000e+00   0.0000000e+00
   3.5000000e+00   0.0000000e+00   0.0000000e+00
   4.0000000e+00   0.0000000e+00   0.0000000e+00
   4.5000000e+00   0.0000000e+00   0.0000000e+00
   5.0000000e+00   0.0000000e+00   0.0000000e+00
   5.5000000e+00   0.0000000e+00   0.0000000e+00
   6.0000000e+00   0.0000000e+00   0.0000000e+00
   6.5000000e+00   0.0000000e+00   0.0000000e+00
   7.0000000e+00   0.0000000e+00   0.0000000e+00
   7.5000000e+00   0.0000000e+00   0.0000000e+00
   8.0000000e+00   0.0000000e+00   0.0000000e+00
   8.5000000e+00   0.0000000e+00   0.0000000e+00
   9.0000000e+00   0.0000000e+00   0.0000000e+00
   9.5000000e+00   0.0000000e+00   0.0000000e+00
   1.0000000e+01   0.0000000e+00   0.0000000e+00
   1.0500000e+01   0.0000000e+00   0.0000000e+00
   1.1000000e+01   0.0000000e+00   0.0000000e+00
   1.1500000e+01   0.0000000e+00   0.0000000e+00
   1.2000000e+01   0.0000000e+00   0.0000000e+00
   1.2500000e+01   0.0000000e+00   0.0000000e+00
   1.3000000e+01   0.0000000e+00   0.0000000e+00
   1.3500000e+01   0.0000000e+00   0.0000000e+00
   1.4000000e+01   0.0000000e+00   0.0000000e+00
   1.4500000e+01   0.0000000e+00   0.0000000e+00
   1.5000000e+01   0.0000000e+00   0.0000000e+00
   1.5500000e+01   0.0000000e+00   0.0000000e+00
   1.6000000e+01   0.0000000e+00   0.0000000e+00
   1.6500000e+01   0.0000000e+00   0.0000000e+00
   1.7000000e+01   0.0000000e+00   0.0000000e+00
   1.7500000e+01   0.0000000e+00   0.0000000e+00
   1.8000000e+01   0.0000000e+00   0.0000000e+00
   1.8500000e+01   0.0000000e+00   0.0000000e+00
   1.9000000e+01   0.0000000e+00   0.0000000e+00
   1.9500000e+01   0.0000000e+00   0.0000000e+00
   2.0000000e+01   0.0000000e+00   0.0000000e+00
   2.0500000e+01   0.0000000e+00   0.0000000e+00
   2.1000000e+01   0.0000000e+00   0.0000000e+00
   2.1500000e+01   0.0000000e+00   0.0000000e+00
   2.2000000e+01   0.0000000e+00   0.0000000e+00
   2.2500000e+01   0.0000000e+00   0.0000000e+00
   2.3000000e+01   0.0000000e+00   0.0000000e+00
   2.3500000e+01   0.0000000e+00   0.0000000e+00
   2.4000000e+01   0.0000000e+00   0.0000000e+00
   2.4500000e+01   0.0000000e+00   0.0000000e+00
   2.5000000e+01   0.0000000e+00   0.0000000e+00
   2.5500000e+01   0.0000000e+00   0.0000000e+00
   2.6000000e+01   0.0000000e+00   0.0000000e+00
   2.6500000e+01   0.0000000e+00   0.0000000e+00
   2.7000000e+01   0.0000000e+00   0.0000000e+00
   2.7500000e+01   0.0000000e+00   0.0000000e+00
   2.8000000e+01   0.0000000e+00   0.0000000e+00
   2.8500000e+01   0.0000000e+00   0.0000000e+00
   2.9000000e+01   0.0000000e+00   0.0000000e+00
   2.9500000e+01   0.0000000e+00   0.0000000e+00
   3.0000000e+01   0.0000000e+00   0.0000000e+00
   3.0500000e+01   0.0000000e+00   0.0000000e+00
   3.1000000e+01   0.0000000e+00   0.0000000e+00
   3.1500000e+01   0.0000000e+00   0.0000000e+00
   3.2000000e+01   0.0000000e+00   0.0000000e+00
   3.2500000e+01   0.0000000e+00   0.0000000e+00
   3.3000000e+01   0.0000000e+00   0.0000000e+00
   3.3500000e+01   0.0000000e+00   0.0000000e+00
   3.4000000e+01   0.0000000e+00   0.0000000e+00
   3.4500000e+01   0.0000000e+00   0.0000000e+00
   3.5000000e+01   0.0000000e+00   0.0000000e+00
   3.5500000e+01   0.0000000e+00   0.0000000e+00
   3.6000000e+01   0.0000000e+00   0.0000000e+00
   3.6500000e+01   0.0000000e+00   0.0000000e+00
   3.7000000e+01   0.0000000e+00   0.0000000e+00
   3.7500000e+01   0.0000000e+00   0.0000000e+00
   3.8000000e+01   0.0000000e+00   0.0000000e+00
   3.8500000e+01   0.0000000e+00   0.0000000e+00
   3.9000000e+01   0.0000000e+00   0.0000000e+00
   3.9500000e+01   0.0000000e+00   0.0000000e+00
   4.0000000e+01   0.0000000e+00   0.0000000e+00
   4.0500000e+01   0.0000000e+00   0.0000000e+00
   4.1000000e+01   0.0000000e+00   0.0000000e+00
   4.1500000e+01   0.0000000e+00   0.0000000e+00
   4.2000000e+01   0.0000000e+00   0.0000000e+00
   4.2500000e+01   0.0000000e+00   0.0000000e+00
   4.3000000e+01   0.0000000e+00   0.0000000e+00
   4.3500000e+01   0.0000000e+00   0.0000000e+00
   4.4000000e+01   0.0000000e+00   0.0000000e+00
   4.4500000e+01   0.0000000e+00   0.0000000e+00
   4.5000000e+01   0.0000000e+00   0.0000000e+00
   4.5500000e+01   0.0000000e+00   0.0000000e+00
   4.6000000e+01   0.0000000e+00   0.0000000e+00
   4.6500000e+01   0.0000000e+00   0.0000000e+00
   4.7000000e+01   0.0000000e+00   0.0000000e+00
   4.7500000e+01   0.0000000e+00   0.0000000e+00
   4.8000000e+01   0.0000000e+00   0.0000000e+00
   4.8500000e+01   0.0000000e+00   0.0000000e+00
   4.9000000e+01   0.0000000e+00   0.0000000e+00
   4.9500000e+01   0.0000000e+00   0.0000000e+00
   5.0000000e+01   0.0000000e+00   0.0000000e+00
   5.0500000e+01   0.0000000e+00   0.0000000e+00
   5.1000000e+01   0.0000000e+00   0.0000000e+00
   5.1500000e+01   1.8278676e-03   1.8278676e-03
   5.2000000e+01   0.0000000e+00   1.8278676e-03
   5.2500000e+01   0.0000000e+00   1.8278676e-03
   5.3000000e+01   0.0000000e+00   1.8278676e-03
   5.3500000e+01   0.0000000e+00   1.8278676e-03
   5.4000000e+01   1.4714948e-03   3.2993624e-03
   5.4500000e+01   2.4118786e-03   5.7112410e-03
   5.5000000e+01   0.0000000e+00   5.7112410e-03
   5.5500000e+01   7.6025319e-04   6.4714942e-03
   5.6000000e+01   2.5831281e-03   9.0546223e-03
   5.6500000e+01   0.0000000e+00   9.0546223e-03
   5.7000000e+01   0.0000000e+00   9.0546223e-03
   5.7500000e+01   1.1872546e-03   1.0241877e-02
   5.8000000e+01   3.5085903e-03   1.3750467e-02
   5.8500000e+01   0.0000000e+00   1.3750467e-02
   5.9000000e+01   7.0473019e-03   2.0797769e-02
   5.9500000e+01   0.0000000e+00   2.0797769e-02
   6.0000000e+01   2.8463203e-03   2.3644089e-02
   6.0500000e+01   2.2487094e-03   2.5892799e-02
   6.1000000e+01   4.9880833e-03   3.0880882e-02
   6.1500000e+01   0.0000000e+00   3.0880882e-02
   6.2000000e+01   5.6711335e-03   3.6552015e-02
   6.2500000e+01   3.9235455e-03   4.0475561e-02
   6.3000000e+01   1.8677111e-03   4.2343272e-02
   6.3500000e+01   4.2545969e-03   4.6597869e-02
   6.4000000e+01   3.8796154e-04   4.6985830e-02
   6.4500000e+01   8.9142141e-04   4.7877252e-02
   6.5000000e+01   4.6069888e-03   5.2484241e-02
   6.5500000e+01   1.8336291e-03   5.4317870e-02
   6.6000000e+01   2.1811949e-03   5.6499065e-02
   6.6500000e+01   1.8005944e-03   5.8299659e-02
   6.7000000e+01   3.5631598e-03   6.1862819e-02
   6.7500000e+01   3.5603583e-03   6.5423177e-02
   6.8000000e+01   6.0447836e-03   7.1467961e-02
   6.8500000e+01   4.4194441e-03   7.5887405e-02
   6.9000000e+01   4.3291194e-03   8.0216524e-02
   6.9500000e+01   5.0924224e-03   8.5308947e-02
   7.0000000e+01   1.6933860e-03   8.7002333e-02
   7.0500000e+01   4.9478108e-03   9.1950144e-02
   7.1000000e+01   3.0220648e-03   9.4972208e-02
   7.1500000e+01   2.0550496e-03   9.7027258e-02
   7.2000000e+01   2.1679946e-03   9.9195253e-02
   7.2500000e+01   2.5942718e-03   1.0178952e-01
   7.3000000e+01   2.1707843e-03   1.0396031e-01
   7.3500000e+01   2.5318414e-03   1.0649215e-01
   7.4000000e+01   4.3604627e-03   1.1085261e-01
   7.4500000e+01   6.2462881e-03   1.1709890e-01
   7.5000000e+01   5.6486993e-03   1.2274760e-01
   7.5500000e+01   6.5140767e-03   1.2926168e-01
   7.6000000e+01   5.0231477e-03   1.3428482e-01
   7.6500000e+01   4.6599125e-03   1.3894474e-01
   7.7000000e+01   9.6786113e-03   1.4862335e-01
   7.7500000e+01   4.1079939e-03   1.5273134e-01
   7.8000000e+01   7.3449249e-03   1.6007627e-01
   7.8500000e+01   5.9522729e-03   1.6602854e-01
   7.9000000e+01   7.1665979e-03   1.7319514e-01
   7.9500000e+01   5.6262439e-03   1.7882138e-01
   8.0000000e+01   2.2116719e-03   1.8103305e-01
   8.0500000e+01   1.2196474e-02   1.9322953e-01
   8.1000000e+01   8.5396327e-03   2.0176916e-01
   8.1500000e+01   7.4573445e-03   2.0922650e-01
   8.2000000e+01   1.5181289e-02   2.2440779e-01
   8.2500000e+01   8.0433001e-03   2.3245109e-01
   8.3000000e+01   2.1166419e-02   2.5361751e-01
   8.3500000e+01   1.1806753e-02   2.6542427e-01
   8.4000000e+01   9.0685460e-03   2.7449281e-01
   8.4500000e+01   4.6767402e-03   2.7916955e-01
   8.5000000e+01   1.1254847e-02   2.9042440e-01
   8.5500000e+01   1.5715954e-02   3.0614035e-01
   8.6000000e+01   1.4536994e-02   3.2067735e-01
   8.6500000e+01   9.3939793e-03   3.3007133e-01
   8.7000000e+01   1.3636350e-02   3.4370768e-01
   8.7500000e+01   1.7260703e-02   3.6096838e-01
   8.8000000e+01   1.1356503e-02   3.7232488e-01
   8.8500000e+01   1.8863443e-02   3.9118833e-01
   8.9000000e+01   1.2297817e-02   4.0348614e-01
   8.9500000e+01   1.5655011e-02   4.1914115e-01
   9.0000000e+01   1.7832441e-02   4.3697359e-01
   9.0500000e+01   1.8477577e-02   4.5545117e-01
   9.1000000e+01   1.7678716e-02   4.7312989e-01
   9.1500000e+01   1.5462980e-02   4.8859287e-01
   9.2000000e+01   2.3831863e-02   5.1242473e-01
   9.2500000e+01   2.6435891e-02   5.3886062e-01
   9.3000000e+01   4.0173893e-02   5.7903451e-01
   9.3500000e+01   4.2559666e-02   6.2159418e-01
   9.4000000e+01   5.2977631e-02   6.7457181e-01
   9.4500000e+01   8.2336613e-02   7.5690842e-01
   9.5000000e+01   1.5981811e-01   9.1672653e-01
   9.5500000e+01   7.8521478e-02   9.9524801e-01
   9.6000000e+01   0.0000000e+00   9.9524801e-01
   9.6500000e+01   0.0000000e+00   9.9524801e-01
   9.7000000e+01   0.0000000e+00   9.9524801e-01
   9.7500000e+01   0.0000000e+00   9.9524801e-01
   9.8000000e+01   0.0000000e+00   9.9524801e-01
   9.8500000e+01   0.0000000e+00   9.9524801e-01
   9.9000000e+01   0.0000000e+00   9.9524801e-01
   9.9500000e+01   0.0000000e+00   9.9524801e-01
   1.0000000e+02   0.0000000e+00   9.9524801e-01
   1.0050000e+02   0.0000000e+00   9.9524801e-01
   1.0100000e+02   0.0000000e+00   9.9524801e-01
   1.0150000e+02   0.0000000e+00   9.9524801e-01
   1.0200000e+02   0.0000000e+00   9.9524801e-01
   1.0250000e+02   0.0000000e+00   9.9524801e-01
   1.0300000e+02   0.0000000e+00   9.9524801e-01
   1.0350000e+02   0.0000000e+00   9.9524801e-01
   1.0400000e+02   0.0000000e+00   9.9524801e-01
   1.0450000e+02   0.0000000e+00   9.9524801e-01
   1.0500000e+02   0.0000000e+00   9.9524801e-01
   1.0550000e+02   0.0000000e+00   9.9524801e-01
   1.0600000e+02   0.0000000e+00   9.9524801e-01
   1.0650000e+02   0.0000000e+00   9.9524801e-01
   1.0700000e+02   0.0000000e+00   9.9524801e-01
   1.0750000e+02   0.0000000e+00   9.9524801e-01
   1.0800000e+02   0.0000000e+00   9.9524801e-01
   1.0850000e+02   0.0000000e+00   9.9524801e-01
   1.0900000e+02   0.0000000e+00   9.9524801e-01
   1.0950000e+02   0.0000000e+00   9.9524801e-01
   1.1000000e+02   0.0000000e+00   9.9524801e-01
   1.1050000e+02   0.0000000e+00   9.9524801e-01
   1.1100000e+02   0.0000000e+00   9.9524801e-01
   1.1150000e+02   0.0000000e+00   9.9524801e-01
   1.1200000e+02   0.0000000e+00   9.9524801e-01
   1.1250000e+02   0.0000000e+00   9.9524801e-01
   1.1300000e+02   0.0000000e+00   9.9524801e-01
   1.1350000e+02   0.0000000e+00   9.9524801e-01
   1.1400000e+02   0.0000000e+00   9.9524801e-01
   1.1450000e+02   0.0000000e+00   9.9524801e-01
   1.1500000e+02   0.0000000e+00   9.9524801e-01
   1.1550000e+02   0.0000000e+00   9.9524801e-01
   1.1600000e+02   0.0000000e+00   9.9524801e-01
   1.1650000e+02   0.0000000e+00   9.9524801e-01
   1.1700000e+02   0.0000000e+00   9.9524801e-01
   1.1750000e+02   0.0000000e+00   9.9524801e-01
   1.1800000e+02   0.0000000e+00   9.9524801e-01
   1.1850000e+02   0.0000000e+00   9.9524801e-01
   1.1900000e+02   0.0000000e+00   9.9524801e-01
   1.1950000e+02   0.0000000e+00   9.9524801e-01
   1.2000000e+02   0.0000000e+00   9.9524801e-01
