# Supplementary material for: Parahydrogen-induced polarization and spin order transfer in ethyl pyruvate at high magnetic fields
Source: Sci Rep. 2022 Nov 12;12:19361. doi: 10.1038/s41598-022-22347-1 (PMC9653431; doi:10.1038/s41598-022-22347-1)
Supplement: Supplementary file 1 — Supplementary Information 1. [file 41598_2022_22347_MOESM1_ESM.zip › FA_processing/106_1H25mm1.5mL/periods_vs_ppm.csv]

-3.00048	20
-2.9808	42.2687133217167
-2.96112	16.0537064539726
-2.94144	39.6597416379334
-2.92176	16.0311601297482
-2.90207	62.0425219098525
-2.88239	42.5181044820008
-2.86271	24.3326907089708
-2.84303	67.0552418550551
-2.82334	28.0244205840371
-2.80366	44.2292524386288
-2.78398	24.3858037985406
-2.7643	24.0889423459786
-2.74461	68.5598981031659
-2.72493	28.3043355436441
-2.70525	51.9620559953085
-2.68557	235.867941312814
-2.66588	235.919208333765
-2.6462	42.2709210920511
-2.62652	28.0093151083187
-2.60684	28
-2.58716	86.1479907026576
-2.56747	82.4193309708159
-2.54779	82.3519334862918
-2.52811	251.336808483313
-2.50843	24.2502853853447
-2.48874	255.045818863537
-2.46906	258.880845638466
-2.44938	8
-2.4297	16.0029096414523
-2.41001	32.0488927716438
-2.39033	44.9697535389128
-2.37065	269.149479591648
-2.35097	28.0445963135609
-2.33128	275.645262034747
-2.3116	274.871244786052
-2.29192	16
-2.27224	259.757844825282
-2.25255	34.5194064549734
-2.23287	260.617281426386
-2.21319	250.488885032835
-2.19351	247.351273590876
-2.17383	235.369594860635
-2.15414	238.977368979054
-2.13446	231.881464713895
-2.11478	239.432081338485
-2.0951	16
-2.07541	241.845341116047
-2.05573	245.996032423004
-2.03605	250.385575044839
-2.01637	255.229376330357
-1.99668	240.616444344266
-1.977	241.017513815906
-1.95732	239.525033552926
-1.93764	238.856734949493
-1.91795	257.831718983092
-1.89827	263.390799856576
-1.87859	267.861056277872
-1.85891	271.900130568913
-1.83923	275.96590537629
-1.81954	278.425447069806
-1.79986	285.929742125123
-1.78018	289.056975086545
-1.7605	261.239543225465
-1.74081	264.963426523078
-1.72113	256.391578264904
-1.70145	238.887780153326
-1.68177	241.34810807988
-1.66208	239.313325032396
-1.6424	247.442353905393
-1.62272	254.294505905313
-1.60304	260.882921861315
-1.58335	249.259358771077
-1.56367	259.019218354313
-1.54399	265.753161914524
-1.52431	270.961744196055
-1.50463	275.361025112132
-1.48494	277.059926435434
-1.46526	250.380550589322
-1.44558	283.168335087147
-1.4259	283.111436688669
-1.40621	281.810663027027
-1.38653	279.95772280517
-1.36685	322.363803080663
-1.34717	273.184650483848
-1.32748	255.000803334864
-1.3078	307.726185586031
-1.28812	261.866514432237
-1.26844	257.098020778973
-1.24875	253.734305476161
-1.22907	249.351649667275
-1.20939	246.021796339735
-1.18971	242.52669842488
-1.17002	239.049409707526
-1.15034	251.032860617131
-1.13066	247.294601499255
-1.11098	243.328600995286
-1.0913	239.648768375429
-1.07161	242.751782106201
-1.05193	239.512447935228
-1.03225	237.081329322905
-1.01257	236.44807112076
-0.992884	236.5015234287
-0.973201	235.528237143275
-0.953519	233.595917956593
-0.933837	234.390425831065
-0.914154	229.937698604682
-0.894472	229.21229873351
-0.874789	228.653878027214
-0.855107	227.689665105272
-0.835425	227.17978359669
-0.815742	226.291418839436
-0.79606	225.640770214059
-0.776378	225.083790191787
-0.756695	224.460988341898
-0.737013	223.718974582217
-0.717331	223.359573992032
-0.697648	222.593412520836
-0.677966	221.90826953995
-0.658283	221.401362504791
-0.638601	220.800622547382
-0.618919	220.409594306365
-0.599236	219.880316919513
-0.579554	219.416756285328
-0.559872	218.935668913152
-0.540189	218.432101422816
-0.520507	218.030324163275
-0.500825	217.654689728093
-0.481142	217.201104584813
-0.46146	216.81215459191
-0.441777	216.49206345891
-0.422095	216.145265489607
-0.402413	215.872771880819
-0.38273	215.440047881052
-0.363048	215.126471024141
-0.343366	214.851729794212
-0.323683	214.616042747486
-0.304001	214.257016621749
-0.284319	214.003065341888
-0.264636	213.664777918962
-0.244954	213.363114842028
-0.225271	213.159546113463
-0.205589	212.930705854594
-0.185907	212.692517537293
-0.166224	212.463098514395
-0.146542	212.32303107284
-0.12686	212.081406560285
-0.107177	211.822252119074
-0.0874949	211.734034706023
-0.0678126	211.3876103471
-0.0481302	211.222602183278
-0.0284478	211.120392573563
-0.00876546	211.01201848823
0.0109169	210.822899514945
0.0305993	210.83625834815
0.0502816	210.62685565124
0.069964	210.3446722502
0.0896464	210.074592396756
0.109329	210.1344372099
0.129011	209.759230486147
0.148693	209.91148496912
0.168376	209.828106695014
0.188058	209.544605942006
0.207741	209.62125608409
0.227423	209.60376254038
0.247105	209.293844998876
0.266788	209.191370795044
0.28647	209.141765860078
0.306152	209.032263979461
0.325835	208.95245263764
0.345517	208.756054560354
0.365199	208.768777124409
0.384882	208.611141582212
0.404564	208.691225086996
0.424247	208.414213310004
0.443929	208.336802218559
0.463611	208.318859285346
0.483294	208.248613284248
0.502976	208.346189272213
0.522658	208.112995159194
0.542341	207.840999206678
0.562023	207.984555443728
0.581705	207.793752522108
0.601388	208.020763040546
0.62107	207.78757877219
0.640753	207.595057629441
0.660435	207.789513357504
0.680117	207.488937851955
0.6998	207.747848618722
0.719482	207.315894798384
0.739164	207.246863483514
0.758847	207.528190118738
0.778529	207.308716119077
0.798211	207.40329613058
0.817894	207.081350826307
0.837576	207.05300772078
0.857259	206.859055937563
0.876941	206.810117373968
0.896623	206.863618311739
0.916306	206.682672888931
0.935988	206.916960794721
0.95567	206.56068773771
0.975353	206.553368579396
0.995035	206.981689209516
1.01472	206.454465166386
1.0344	206.861571101156
1.05408	206.450941430937
1.07376	206.417638016215
1.09345	206.362594315407
1.11313	206.679871401768
1.13281	206.644059404556
1.15249	206.272440877665
1.17218	206.244379187458
1.19186	206.692783008561
1.21154	206.199920179156
1.23122	206.479997695576
1.25091	206.405369295147
1.27059	206.136450209585
1.29027	206.035475603285
1.30995	206.3226738283
1.32964	206.011106238021
1.34932	206.242442251193
1.369	206.005101625139
1.38868	206.105066608622
1.40836	205.821610859897
1.42805	206.0549067587
1.44773	205.950602678883
1.46741	205.70532553704
1.48709	205.624042908624
1.50678	205.754612119911
1.52646	206.00227838435
1.54614	205.997034904907
1.56582	205.57788853322
1.58551	206.055002017637
1.60519	205.561445468298
1.62487	205.543177669583
1.64455	205.76416609389
1.66424	205.756219757118
1.68392	205.561267718173
1.7036	205.453851204199
1.72328	205.599613173711
1.74296	205.602355619145
1.76265	205.318897076996
1.78233	205.444886479629
1.80201	205.835599825068
1.82169	205.521014242265
1.84138	205.792269138539
1.86106	205.800333527164
1.88074	205.706475728399
1.90042	205.565087716488
1.92011	205.488029573045
1.93979	205.55108328035
1.95947	205.526180468971
1.97915	205.818362191791
1.99884	205.50399919057
2.01852	205.505538277136
2.0382	205.581312940544
2.05788	205.670189057364
2.07757	205.876642071176
2.09725	205.670110559504
2.11693	205.491189429072
2.13661	205.615868508158
2.15629	205.913023172429
2.17598	205.58326252977
2.19566	205.328207405647
2.21534	205.45691979902
2.23502	205.668831684597
2.25471	205.501045581512
2.27439	205.429350744605
2.29407	205.815004692893
2.31375	205.537994339007
2.33344	206.173219661179
2.35312	205.904880189621
2.3728	205.564678412389
2.39248	205.595209673393
2.41217	205.606914969084
2.43185	205.695569079303
2.45153	205.661387275509
2.47121	206.502613088798
2.49089	205.827464933922
2.51058	205.941271072526
2.53026	205.905604220495
2.54994	206.06555673564
2.56962	206.110412995978
2.58931	206.427001135303
2.60899	206.257063138841
2.62867	206.60780095186
2.64835	206.602872474159
2.66804	206.503420550027
2.68772	207.419155110254
2.7074	206.652320662585
2.72708	206.762625356194
2.74677	206.835493747936
2.76645	207.035294130861
2.78613	207.178565965744
2.80581	207.268213499784
2.82549	207.322263857497
2.84518	207.441683960796
2.86486	207.68439232305
2.88454	207.804522751625
2.90422	207.803365380045
2.92391	208.039423497559
2.94359	208.1841429836
2.96327	208.28272369916
2.98295	209.602525114188
3.00264	208.129050997325
3.02232	208.395863736375
3.042	208.644501991641
3.06168	209.163616520705
3.08137	209.509325378383
3.10105	209.696416921486
3.12073	210.433932116698
3.14041	210.37773687074
3.1601	210.561108667591
3.17978	210.66858489321
3.19946	211.036878857143
3.21914	211.095544976978
3.23882	211.803008940139
3.25851	212.044087240176
3.27819	212.241797327038
3.29787	212.56199153403
3.31755	212.531373496851
3.33724	213.178086463564
3.35692	214.327369985822
3.3766	215.078199406181
3.39628	215.720217578284
3.41597	215.82646469604
3.43565	216.674468724949
3.45533	216.659750695472
3.47501	217.436102055697
3.4947	217.833320610851
3.51438	218.141437789448
3.53406	218.397595131768
3.55374	218.936729806839
3.57342	219.473325086119
3.59311	220.355086684547
3.61279	220.936156240395
3.63247	220.806508949776
3.65215	221.46753463467
3.67184	222.07714034806
3.69152	222.168866721046
3.7112	222.751388736909
3.73088	223.375738665309
3.75057	223.913553508607
3.77025	224.777965969978
3.78993	225.117734253591
3.80961	226.08010377154
3.8293	226.641076613317
3.84898	227.412984384251
3.86866	227.928985749644
3.88834	228.819735881162
3.90802	229.292541575287
3.92771	229.973736355474
3.94739	230.868651052929
3.96707	231.828476104147
3.98675	232.441436579245
4.00644	233.218609541995
4.02612	234.148154923128
4.0458	235.1475523632
4.06548	236.110751329462
4.08517	237.237759727324
4.10485	238.208988867007
4.12453	239.142638181408
4.14421	240.26299077682
4.1639	241.526072673165
4.18358	242.483278088639
4.20326	243.692786142544
4.22294	245.033175760611
4.24263	246.278940849394
4.26231	247.653418220475
4.28199	249.05026422994
4.30167	250.382873083309
4.32135	252.09487237284
4.34104	254.006746795374
4.36072	255.33656089656
4.3804	256.839590759064
4.40008	258.788775522531
4.41977	261.010123482752
4.43945	262.557314128281
4.45913	264.339547281207
4.47881	253.547139730315
4.4985	254.446967015918
4.51818	262.284030247712
4.53786	257.967839851446
4.55754	259.174907153602
4.57723	260.008347330999
4.59691	262.606896643479
4.61659	264.57463658412
4.63627	266.205354058101
4.65595	268.705509040854
4.67564	270.625440012686
4.69532	272.792099256796
4.715	275.017874221922
4.73468	277.591277179351
4.75437	278.723668050891
4.77405	282.033314744124
4.79373	286.291206087967
4.81341	287.263072260497
4.8331	290.178175448109
4.85278	291.746822501507
4.87246	281.506859272945
4.89214	284.195222174624
4.91183	286.369161355082
4.93151	288.312216892592
4.95119	290.426762501997
4.97087	292.548793963918
4.99055	294.391054026254
5.01024	295.744988518262
5.02992	299.051090729905
5.0496	300.887046444092
5.06928	302.488817428478
5.08897	311.233267650256
5.10865	312.174106652041
5.12833	313.450896227137
5.14801	315.327188648562
5.1677	315.62562057298
5.18738	321.474386388924
5.20706	331.425756478548
5.22674	332.683600397689
5.24643	322.564495203963
5.26611	325.742063977622
5.28579	351.089980480384
5.30547	360.461978916709
5.32515	337.58954388193
5.34484	333.175785197399
5.36452	381.152522342152
5.3842	363.422014349406
5.40388	341.498742094705
5.42357	317.076105265873
5.44325	308.609632895516
5.46293	303.647991141152
5.48261	337.640696124684
5.5023	353.11682142593
5.52198	338.759468508205
5.54166	326.189751578381
5.56134	288.11369752756
5.58103	287.510008979012
5.60071	287.740644786257
5.62039	301.866406670256
5.64007	23.5860874248674
5.65976	288.607343945889
5.67944	286.23214540799
5.69912	20
5.7188	27.2676094549462
5.73848	12.0533677244018
5.75817	4.02293609017052
5.77785	306.120160723156
5.79753	307.309694375075
5.81721	296.674618677322
5.8369	16.0022151232634
5.85658	24.1604790560974
5.87626	12.0532149003381
5.89594	12.0529294283879
5.91563	8.12872092402992
5.93531	8.12106875828091
5.95499	301.366155333186
5.97467	27.5372862247128
5.99436	35.4156491087439
6.01404	45.5240668977888
6.03372	27.5700548572362
6.0534	4.02287794892109
6.07308	72.5088957066008
6.09277	8.12078590887877
6.11245	265.330396700791
6.13213	20.0045176530787
6.15181	85.727244369877
6.1715	8.12028623593853
6.19118	4.02285401944476
6.21086	8.12045211526553
6.23054	20.4064813414467
6.25023	20.47932910434
6.26991	23.675475841328
6.28959	43.0990987837345
6.30927	4.02289932586637
6.32896	16.0025856194792
6.34864	261.171385771264
6.36832	20.0259320282855
6.388	23.7058984808856
6.40768	31.0811507259695
6.42737	20.4469534267399
6.44705	23.6561782528515
6.46673	12.0516642260611
6.48641	4.02287164720576
6.5061	38.5897015300337
6.52578	20.0088152832729
6.54546	23.402745703062
6.56514	16.0112989708977
6.58483	12.0585899765161
6.60451	12.0592043828122
6.62419	8.12712714091635
6.64387	4.02284830308935
6.66356	45.7151102138758
6.68324	4.02288084626907
6.70292	12.0593679904761
6.7226	8.1204063537772
6.74229	27.6795745491642
6.76197	4.02284841757629
6.78165	12.0518169063681
6.80133	31.401479844697
6.82101	16.0191896655775
6.8407	27.6112676352785
6.86038	12.0521794882347
6.88006	16.0061747655282
6.89974	4.02290929101049
6.91943	8.12790967642486
6.93911	4.02287540784367
6.95879	16
6.97847	20.036206230223
6.99816	8.1196528987417
7.01784	16.0136069588255
7.03752	20.0133130259499
7.0572	8.1280701249145
7.07689	4.02289567293413
7.09657	4.0228923689479
7.11625	23.7183770677573
7.13593	8.12853864214107
7.15561	4.02290005571326
7.1753	4.02294476751364
7.19498	4.02290804670426
7.21466	8.1293037277374
7.23434	23.0068124364619
7.25403	20.0185177215947
7.27371	8.12918948616219
7.29339	31.2366511423929
7.31307	8.12865663706316
7.33276	4.02292244169716
7.35244	20.81315158533
7.37212	4.02288919531191
7.3918	16.0030026687729
7.41149	12.0592582044861
7.43117	23.6943947175233
7.45085	12.0588529699176
7.47053	4.02291373159161
7.49021	16.0032237824764
7.5099	4.02288016553503
7.52958	4.02293134729443
7.54926	12.0583307405999
7.56894	8.12152378421987
7.58863	4.02290540141839
7.60831	24.7221252349439
7.62799	4.02291153711083
7.64767	8.12139060790702
7.66736	8.12902628836165
7.68704	20.2342507246006
7.70672	4.03033772545481
7.7264	8.12944562503329
7.74609	4.0229001753427
7.76577	20.2254695298062
7.78545	23.7554003946352
7.80513	16.0066528284127
7.82482	31.42846834839
7.8445	8.12963569975661
7.86418	20.2503961019075
7.88386	8.12971894971963
7.90354	12.0501660784042
7.92323	4.02293381006267
7.94291	8.12936333616411
7.96259	4.022948020618
7.98227	20.0191938854414
