# Supplementary material for: Parahydrogen-induced polarization and spin order transfer in ethyl pyruvate at high magnetic fields
Source: Sci Rep. 2022 Nov 12;12:19361. doi: 10.1038/s41598-022-22347-1 (PMC9653431; doi:10.1038/s41598-022-22347-1)
Supplement: Supplementary file 1 — Supplementary Information 1. [file 41598_2022_22347_MOESM1_ESM.zip › FA_processing/106_1H25mm1.5mL/PPM_A_Am_P4_P4m.txt]

  -3.0004800e+00   1.8360698e-04   0.0000000e+00   5.0000000e+00   0.0000000e+00
  -2.9808000e+00   2.5597509e-05   0.0000000e+00   1.0567178e+01   0.0000000e+00
  -2.9611200e+00   1.8968886e-04   0.0000000e+00   4.0134266e+00   0.0000000e+00
  -2.9414400e+00   3.0577721e-05   0.0000000e+00   9.9149354e+00   0.0000000e+00
  -2.9217600e+00   1.9599930e-04   0.0000000e+00   4.0077900e+00   0.0000000e+00
  -2.9020700e+00   3.7309847e-05   0.0000000e+00   1.5510630e+01   0.0000000e+00
  -2.8823900e+00   4.0130663e-05   0.0000000e+00   1.0629526e+01   0.0000000e+00
  -2.8627100e+00   4.5122009e-05   0.0000000e+00   6.0831727e+00   0.0000000e+00
  -2.8430300e+00   2.7967871e-06   0.0000000e+00   1.6763810e+01   0.0000000e+00
  -2.8233400e+00   2.1248807e-04   0.0000000e+00   7.0061051e+00   0.0000000e+00
  -2.8036600e+00  -1.3774308e-05   0.0000000e+00   1.1057313e+01   0.0000000e+00
  -2.7839800e+00   5.7204982e-05   0.0000000e+00   6.0964509e+00   0.0000000e+00
  -2.7643000e+00   2.5338128e-07   0.0000000e+00   6.0222356e+00   0.0000000e+00
  -2.7446100e+00   6.8431302e-07   0.0000000e+00   1.7139975e+01   0.0000000e+00
  -2.7249300e+00   3.3542388e-07   0.0000000e+00   7.0760839e+00   0.0000000e+00
  -2.7052500e+00   3.4113315e-07   0.0000000e+00   1.2990514e+01   0.0000000e+00
  -2.6855700e+00   1.1074889e-04   0.0000000e+00   5.8966985e+01   0.0000000e+00
  -2.6658800e+00   1.1282049e-04   0.0000000e+00   5.8979802e+01   0.0000000e+00
  -2.6462000e+00  -7.9749010e-05   0.0000000e+00   1.0567730e+01   0.0000000e+00
  -2.6265200e+00   2.4657578e-04   0.0000000e+00   7.0023288e+00   0.0000000e+00
  -2.6068400e+00   2.5075986e-04   0.0000000e+00   7.0000000e+00   0.0000000e+00
  -2.5871600e+00  -8.0472228e-06   0.0000000e+00   2.1536998e+01   0.0000000e+00
  -2.5674700e+00  -3.4943366e-05   0.0000000e+00   2.0604833e+01   0.0000000e+00
  -2.5477900e+00  -2.0495181e-05   0.0000000e+00   2.0587983e+01   0.0000000e+00
  -2.5281100e+00   1.3739569e-04   0.0000000e+00   6.2834202e+01   0.0000000e+00
  -2.5084300e+00  -4.6105959e-05   0.0000000e+00   6.0625713e+00   0.0000000e+00
  -2.4887400e+00   1.4581852e-04   0.0000000e+00   6.3761455e+01   0.0000000e+00
  -2.4690600e+00   1.5109831e-04   0.0000000e+00   6.4720211e+01   0.0000000e+00
  -2.4493800e+00   2.9156774e-04   0.0000000e+00   2.0000000e+00   0.0000000e+00
  -2.4297000e+00   2.9672273e-04   0.0000000e+00   4.0007274e+00   0.0000000e+00
  -2.4100100e+00  -2.0012886e-05   0.0000000e+00   8.0122232e+00   0.0000000e+00
  -2.3903300e+00  -2.2768047e-05   0.0000000e+00   1.1242438e+01   0.0000000e+00
  -2.3706500e+00   1.8201200e-04   0.0000000e+00   6.7287370e+01   0.0000000e+00
  -2.3509700e+00   2.8240686e-04   0.0000000e+00   7.0111491e+00   0.0000000e+00
  -2.3312800e+00   1.9546776e-04   0.0000000e+00   6.8911316e+01   0.0000000e+00
  -2.3116000e+00   2.0336967e-04   0.0000000e+00   6.8717811e+01   0.0000000e+00
  -2.2919200e+00   3.4392288e-04   0.0000000e+00   4.0000000e+00   0.0000000e+00
  -2.2722400e+00   1.8542024e-04   0.0000000e+00   6.4939461e+01   0.0000000e+00
  -2.2525500e+00   3.8287624e-05   0.0000000e+00   8.6298516e+00   0.0000000e+00
  -2.2328700e+00   1.9909201e-04   0.0000000e+00   6.5154320e+01   0.0000000e+00
  -2.2131900e+00   1.9227597e-04   0.0000000e+00   6.2622221e+01   0.0000000e+00
  -2.1935100e+00   1.9317573e-04   0.0000000e+00   6.1837818e+01   0.0000000e+00
  -2.1738300e+00   1.8606239e-04   0.0000000e+00   5.8842399e+01   0.0000000e+00
  -2.1541400e+00   1.9511960e-04   0.0000000e+00   5.9744342e+01   0.0000000e+00
  -2.1344600e+00   1.8671834e-04   0.0000000e+00   5.7970366e+01   0.0000000e+00
  -2.1147800e+00   2.0435778e-04   0.0000000e+00   5.9858020e+01   0.0000000e+00
  -2.0951000e+00   4.3133561e-04   0.0000000e+00   4.0000000e+00   0.0000000e+00
  -2.0754100e+00   2.1018771e-04   0.0000000e+00   6.0461335e+01   0.0000000e+00
  -2.0557300e+00   2.2247879e-04   0.0000000e+00   6.1499008e+01   0.0000000e+00
  -2.0360500e+00   2.3312029e-04   0.0000000e+00   6.2596394e+01   0.0000000e+00
  -2.0163700e+00   2.4599684e-04   0.0000000e+00   6.3807344e+01   0.0000000e+00
  -1.9966800e+00   2.4075919e-04   0.0000000e+00   6.0154111e+01   0.0000000e+00
  -1.9770000e+00   2.4809720e-04   2.4809720e-04   6.0254378e+01   6.0254378e+01
  -1.9573200e+00   2.5219725e-04   2.5219725e-04   5.9881258e+01   5.9881258e+01
  -1.9376400e+00   2.5873968e-04   2.5873968e-04   5.9714184e+01   5.9714184e+01
  -1.9179500e+00   2.8344934e-04   2.8344934e-04   6.4457930e+01   6.4457930e+01
  -1.8982700e+00   2.9948850e-04   2.9948850e-04   6.5847700e+01   6.5847700e+01
  -1.8785900e+00   3.1682780e-04   3.1682780e-04   6.6965264e+01   6.6965264e+01
  -1.8589100e+00   3.3574551e-04   3.3574551e-04   6.7975033e+01   6.7975033e+01
  -1.8392300e+00   3.5539826e-04   3.5539826e-04   6.8991476e+01   6.8991476e+01
  -1.8195400e+00   3.7532122e-04   3.7532122e-04   6.9606362e+01   6.9606362e+01
  -1.7998600e+00   3.9758284e-04   3.9758284e-04   7.1482436e+01   7.1482436e+01
  -1.7801800e+00   4.2181533e-04   4.2181533e-04   7.2264244e+01   7.2264244e+01
  -1.7605000e+00   3.8151873e-04   3.8151873e-04   6.5309886e+01   6.5309886e+01
  -1.7408100e+00   4.0730474e-04   4.0730474e-04   6.6240857e+01   6.6240857e+01
  -1.7211300e+00   4.0428362e-04   4.0428362e-04   6.4097895e+01   6.4097895e+01
  -1.7014500e+00   3.8659850e-04   3.8659850e-04   5.9721945e+01   5.9721945e+01
  -1.6817700e+00   4.0316810e-04   4.0316810e-04   6.0337027e+01   6.0337027e+01
  -1.6620800e+00   4.0782454e-04   4.0782454e-04   5.9828331e+01   5.9828331e+01
  -1.6424000e+00   4.6250291e-04   4.6250291e-04   6.1860588e+01   6.1860588e+01
  -1.6227200e+00   4.9171881e-04   4.9171881e-04   6.3573626e+01   6.3573626e+01
  -1.6030400e+00   5.4237592e-04   5.4237592e-04   6.5220730e+01   6.5220730e+01
  -1.5833500e+00   5.4784348e-04   5.4784348e-04   6.2314840e+01   6.2314840e+01
  -1.5636700e+00   5.9154284e-04   5.9154284e-04   6.4754805e+01   6.4754805e+01
  -1.5439900e+00   6.6416952e-04   6.6416952e-04   6.6438290e+01   6.6438290e+01
  -1.5243100e+00   7.4663833e-04   7.4663833e-04   6.7740436e+01   6.7740436e+01
  -1.5046300e+00   8.4178121e-04   8.4178121e-04   6.8840256e+01   6.8840256e+01
  -1.4849400e+00   9.4908823e-04   9.4908823e-04   6.9264982e+01   6.9264982e+01
  -1.4652600e+00   8.7613033e-04   8.7613033e-04   6.2595138e+01   6.2595138e+01
  -1.4455800e+00   1.2045469e-03   1.2045469e-03   7.0792084e+01   7.0792084e+01
  -1.4259000e+00   1.3624769e-03   1.3624769e-03   7.0777859e+01   7.0777859e+01
  -1.4062100e+00   1.5220671e-03   1.5220671e-03   7.0452666e+01   7.0452666e+01
  -1.3865300e+00   1.6933860e-03   1.6933860e-03   6.9989431e+01   6.9989431e+01
  -1.3668500e+00   2.3783099e-03   2.3783099e-03   8.0590951e+01   8.0590951e+01
  -1.3471700e+00   2.0550496e-03   2.0550496e-03   6.8296163e+01   6.8296163e+01
  -1.3274800e+00   2.0838509e-03   2.0838509e-03   6.3750201e+01   6.3750201e+01
  -1.3078000e+00   2.9374875e-03   2.9374875e-03   7.6931546e+01   7.6931546e+01
  -1.2881200e+00   2.6238057e-03   2.6238057e-03   6.5466629e+01   6.5466629e+01
  -1.2684400e+00   2.8210642e-03   2.8210642e-03   6.4274505e+01   6.4274505e+01
  -1.2487500e+00   3.0222142e-03   3.0222142e-03   6.3433576e+01   6.3433576e+01
  -1.2290700e+00   3.2257668e-03   3.2257668e-03   6.2337912e+01   6.2337912e+01
  -1.2093900e+00   3.4241051e-03   3.4241051e-03   6.1505449e+01   6.1505449e+01
  -1.1897100e+00   3.6553420e-03   3.6553420e-03   6.0631675e+01   6.0631675e+01
  -1.1700200e+00   3.8600807e-03   3.8600807e-03   5.9762352e+01   5.9762352e+01
  -1.1503400e+00   4.3015185e-03   4.3015185e-03   6.2758215e+01   6.2758215e+01
  -1.1306600e+00   4.5117868e-03   4.5117868e-03   6.1823650e+01   6.1823650e+01
  -1.1109800e+00   4.7197213e-03   4.7197213e-03   6.0832150e+01   6.0832150e+01
  -1.0913000e+00   4.9509192e-03   4.9509192e-03   5.9912192e+01   5.9912192e+01
  -1.0716100e+00   5.2495060e-03   5.2495060e-03   6.0687946e+01   6.0687946e+01
  -1.0519300e+00   5.4884326e-03   5.4884326e-03   5.9878112e+01   5.9878112e+01
  -1.0322500e+00   5.7619040e-03   5.7619040e-03   5.9270332e+01   5.9270332e+01
  -1.0125700e+00   6.0446080e-03   6.0446080e-03   5.9112018e+01   5.9112018e+01
  -9.9288400e-01   6.2340603e-03   6.2340603e-03   5.9125381e+01   5.9125381e+01
  -9.7320100e-01   6.5904345e-03   6.5904345e-03   5.8882059e+01   5.8882059e+01
  -9.5351900e-01   6.7392208e-03   6.7392208e-03   5.8398979e+01   5.8398979e+01
  -9.3383700e-01   7.1769707e-03   7.1769707e-03   5.8597606e+01   5.8597606e+01
  -9.1415400e-01   6.5568087e-03   6.5568087e-03   5.7484425e+01   5.7484425e+01
  -8.9447200e-01   5.6855638e-03   5.6855638e-03   5.7303075e+01   5.7303075e+01
  -8.7478900e-01   5.2649423e-03   5.2649423e-03   5.7163470e+01   5.7163470e+01
  -8.5510700e-01   4.9826461e-03   4.9826461e-03   5.6922416e+01   5.6922416e+01
  -8.3542500e-01   4.7711006e-03   4.7711006e-03   5.6794946e+01   5.6794946e+01
  -8.1574200e-01   4.5963631e-03   4.5963631e-03   5.6572855e+01   5.6572855e+01
  -7.9606000e-01   4.4682583e-03   4.4682583e-03   5.6410193e+01   5.6410193e+01
  -7.7637800e-01   4.3367286e-03   4.3367286e-03   5.6270948e+01   5.6270948e+01
  -7.5669500e-01   4.2042456e-03   4.2042456e-03   5.6115247e+01   5.6115247e+01
  -7.3701300e-01   4.1113301e-03   4.1113301e-03   5.5929744e+01   5.5929744e+01
  -7.1733100e-01   4.0670201e-03   4.0670201e-03   5.5839893e+01   5.5839893e+01
  -6.9764800e-01   3.9450960e-03   3.9450960e-03   5.5648353e+01   5.5648353e+01
  -6.7796600e-01   3.8865071e-03   3.8865071e-03   5.5477067e+01   5.5477067e+01
  -6.5828300e-01   3.8204851e-03   3.8204851e-03   5.5350341e+01   5.5350341e+01
  -6.3860100e-01   3.7686673e-03   3.7686673e-03   5.5200156e+01   5.5200156e+01
  -6.1891900e-01   3.6937849e-03   3.6937849e-03   5.5102399e+01   5.5102399e+01
  -5.9923600e-01   3.6448776e-03   3.6448776e-03   5.4970079e+01   5.4970079e+01
  -5.7955400e-01   3.5980958e-03   3.5980958e-03   5.4854189e+01   5.4854189e+01
  -5.5987200e-01   3.5594683e-03   3.5594683e-03   5.4733917e+01   5.4733917e+01
  -5.4018900e-01   3.5335450e-03   3.5335450e-03   5.4608025e+01   5.4608025e+01
  -5.2050700e-01   3.4891352e-03   3.4891352e-03   5.4507581e+01   5.4507581e+01
  -5.0082500e-01   3.4446210e-03   3.4446210e-03   5.4413672e+01   5.4413672e+01
  -4.8114200e-01   3.4274419e-03   3.4274419e-03   5.4300276e+01   5.4300276e+01
  -4.6146000e-01   3.3876790e-03   3.3876790e-03   5.4203039e+01   5.4203039e+01
  -4.4177700e-01   3.3494229e-03   3.3494229e-03   5.4123016e+01   5.4123016e+01
  -4.2209500e-01   3.3208653e-03   3.3208653e-03   5.4036316e+01   5.4036316e+01
  -4.0241300e-01   3.2956453e-03   3.2956453e-03   5.3968193e+01   5.3968193e+01
  -3.8273000e-01   3.2886340e-03   3.2886340e-03   5.3860012e+01   5.3860012e+01
  -3.6304800e-01   3.2700812e-03   3.2700812e-03   5.3781618e+01   5.3781618e+01
  -3.4336600e-01   3.2439971e-03   3.2439971e-03   5.3712932e+01   5.3712932e+01
  -3.2368300e-01   3.2049160e-03   3.2049160e-03   5.3654011e+01   5.3654011e+01
  -3.0400100e-01   3.1857655e-03   3.1857655e-03   5.3564254e+01   5.3564254e+01
  -2.8431900e-01   3.1618346e-03   3.1618346e-03   5.3500766e+01   5.3500766e+01
  -2.6463600e-01   3.1511065e-03   3.1511065e-03   5.3416194e+01   5.3416194e+01
  -2.4495400e-01   3.1403841e-03   3.1403841e-03   5.3340779e+01   5.3340779e+01
  -2.2527100e-01   3.1256406e-03   3.1256406e-03   5.3289887e+01   5.3289887e+01
  -2.0558900e-01   3.1066745e-03   3.1066745e-03   5.3232676e+01   5.3232676e+01
  -1.8590700e-01   3.0848526e-03   3.0848526e-03   5.3173129e+01   5.3173129e+01
  -1.6622400e-01   3.0804968e-03   3.0804968e-03   5.3115775e+01   5.3115775e+01
  -1.4654200e-01   3.0516084e-03   3.0516084e-03   5.3080758e+01   5.3080758e+01
  -1.2686000e-01   3.0289207e-03   3.0289207e-03   5.3020352e+01   5.3020352e+01
  -1.0717700e-01   3.0204942e-03   3.0204942e-03   5.2955563e+01   5.2955563e+01
  -8.7494900e-02   2.9962997e-03   2.9962997e-03   5.2933509e+01   5.2933509e+01
  -6.7812600e-02   3.0088922e-03   3.0088922e-03   5.2846903e+01   5.2846903e+01
  -4.8130200e-02   2.9979158e-03   2.9979158e-03   5.2805651e+01   5.2805651e+01
  -2.8447800e-02   2.9719480e-03   2.9719480e-03   5.2780098e+01   5.2780098e+01
  -8.7654600e-03   2.9714879e-03   2.9714879e-03   5.2753005e+01   5.2753005e+01
   1.0916900e-02   2.9647137e-03   2.9647137e-03   5.2705725e+01   5.2705725e+01
   3.0599300e-02   2.9349406e-03   2.9349406e-03   5.2709065e+01   5.2709065e+01
   5.0281600e-02   2.9329254e-03   2.9329254e-03   5.2656714e+01   5.2656714e+01
   6.9964000e-02   2.9255255e-03   2.9255255e-03   5.2586168e+01   5.2586168e+01
   8.9646400e-02   2.9112462e-03   2.9112462e-03   5.2518648e+01   5.2518648e+01
   1.0932900e-01   2.9089591e-03   2.9089591e-03   5.2533609e+01   5.2533609e+01
   1.2901100e-01   2.9121324e-03   2.9121324e-03   5.2439808e+01   5.2439808e+01
   1.4869300e-01   2.9010163e-03   2.9010163e-03   5.2477871e+01   5.2477871e+01
   1.6837600e-01   2.8850077e-03   2.8850077e-03   5.2457027e+01   5.2457027e+01
   1.8805800e-01   2.8712796e-03   2.8712796e-03   5.2386151e+01   5.2386151e+01
   2.0774100e-01   2.8614890e-03   2.8614890e-03   5.2405314e+01   5.2405314e+01
   2.2742300e-01   2.8513464e-03   2.8513464e-03   5.2400941e+01   5.2400941e+01
   2.4710500e-01   2.8538523e-03   2.8538523e-03   5.2323461e+01   5.2323461e+01
   2.6678800e-01   2.8483850e-03   2.8483850e-03   5.2297843e+01   5.2297843e+01
   2.8647000e-01   2.8437065e-03   2.8437065e-03   5.2285441e+01   5.2285441e+01
   3.0615200e-01   2.8433678e-03   2.8433678e-03   5.2258066e+01   5.2258066e+01
   3.2583500e-01   2.8386175e-03   2.8386175e-03   5.2238113e+01   5.2238113e+01
   3.4551700e-01   2.8174229e-03   2.8174229e-03   5.2189014e+01   5.2189014e+01
   3.6519900e-01   2.8149283e-03   2.8149283e-03   5.2192194e+01   5.2192194e+01
   3.8488200e-01   2.8075523e-03   2.8075523e-03   5.2152785e+01   5.2152785e+01
   4.0456400e-01   2.7977571e-03   2.7977571e-03   5.2172806e+01   5.2172806e+01
   4.2424700e-01   2.7954618e-03   2.7954618e-03   5.2103553e+01   5.2103553e+01
   4.4392900e-01   2.7934990e-03   2.7934990e-03   5.2084201e+01   5.2084201e+01
   4.6361100e-01   2.8037625e-03   2.8037625e-03   5.2079715e+01   5.2079715e+01
   4.8329400e-01   2.7886324e-03   2.7886324e-03   5.2062153e+01   5.2062153e+01
   5.0297600e-01   2.7682221e-03   2.7682221e-03   5.2086547e+01   5.2086547e+01
   5.2265800e-01   2.7754563e-03   2.7754563e-03   5.2028249e+01   5.2028249e+01
   5.4234100e-01   2.7694721e-03   2.7694721e-03   5.1960250e+01   5.1960250e+01
   5.6202300e-01   2.7638260e-03   2.7638260e-03   5.1996139e+01   5.1996139e+01
   5.8170500e-01   2.7605291e-03   2.7605291e-03   5.1948438e+01   5.1948438e+01
   6.0138800e-01   2.7661706e-03   2.7661706e-03   5.2005191e+01   5.2005191e+01
   6.2107000e-01   2.7515460e-03   2.7515460e-03   5.1946895e+01   5.1946895e+01
   6.4075300e-01   2.7575047e-03   2.7575047e-03   5.1898764e+01   5.1898764e+01
   6.6043500e-01   2.7537424e-03   2.7537424e-03   5.1947378e+01   5.1947378e+01
   6.8011700e-01   2.7437180e-03   2.7437180e-03   5.1872234e+01   5.1872234e+01
   6.9980000e-01   2.7360112e-03   2.7360112e-03   5.1936962e+01   5.1936962e+01
   7.1948200e-01   2.7249958e-03   2.7249958e-03   5.1828974e+01   5.1828974e+01
   7.3916400e-01   2.7318901e-03   2.7318901e-03   5.1811716e+01   5.1811716e+01
   7.5884700e-01   2.7317794e-03   2.7317794e-03   5.1882048e+01   5.1882048e+01
   7.7852900e-01   2.7305489e-03   2.7305489e-03   5.1827179e+01   5.1827179e+01
   7.9821100e-01   2.7317306e-03   2.7317306e-03   5.1850824e+01   5.1850824e+01
   8.1789400e-01   2.7316891e-03   2.7316891e-03   5.1770338e+01   5.1770338e+01
   8.3757600e-01   2.7225431e-03   2.7225431e-03   5.1763252e+01   5.1763252e+01
   8.5725900e-01   2.7134439e-03   2.7134439e-03   5.1714764e+01   5.1714764e+01
   8.7694100e-01   2.7114137e-03   2.7114137e-03   5.1702529e+01   5.1702529e+01
   8.9662300e-01   2.7020468e-03   2.7020468e-03   5.1715905e+01   5.1715905e+01
   9.1630600e-01   2.7037949e-03   2.7037949e-03   5.1670668e+01   5.1670668e+01
   9.3598800e-01   2.7032244e-03   2.7032244e-03   5.1729240e+01   5.1729240e+01
   9.5567000e-01   2.7040131e-03   2.7040131e-03   5.1640172e+01   5.1640172e+01
   9.7535300e-01   2.7171094e-03   2.7171094e-03   5.1638342e+01   5.1638342e+01
   9.9503500e-01   2.6973714e-03   2.6973714e-03   5.1745422e+01   5.1745422e+01
   1.0147200e+00   2.6939805e-03   2.6939805e-03   5.1613616e+01   5.1613616e+01
   1.0344000e+00   2.6992373e-03   2.6992373e-03   5.1715393e+01   5.1715393e+01
   1.0540800e+00   2.6906933e-03   2.6906933e-03   5.1612735e+01   5.1612735e+01
   1.0737600e+00   2.6846143e-03   2.6846143e-03   5.1604410e+01   5.1604410e+01
   1.0934500e+00   2.6957832e-03   2.6957832e-03   5.1590649e+01   5.1590649e+01
   1.1131300e+00   2.7084219e-03   2.7084219e-03   5.1669968e+01   5.1669968e+01
   1.1328100e+00   2.6887154e-03   2.6887154e-03   5.1661015e+01   5.1661015e+01
   1.1524900e+00   2.6806591e-03   2.6806591e-03   5.1568110e+01   5.1568110e+01
   1.1721800e+00   2.6944369e-03   2.6944369e-03   5.1561095e+01   5.1561095e+01
   1.1918600e+00   2.6809034e-03   2.6809034e-03   5.1673196e+01   5.1673196e+01
   1.2115400e+00   2.6855641e-03   2.6855641e-03   5.1549980e+01   5.1549980e+01
   1.2312200e+00   2.6887596e-03   2.6887596e-03   5.1619999e+01   5.1619999e+01
   1.2509100e+00   2.6712996e-03   2.6712996e-03   5.1601342e+01   5.1601342e+01
   1.2705900e+00   2.6861137e-03   2.6861137e-03   5.1534113e+01   5.1534113e+01
   1.2902700e+00   2.6781161e-03   2.6781161e-03   5.1508869e+01   5.1508869e+01
   1.3099500e+00   2.6903601e-03   2.6903601e-03   5.1580668e+01   5.1580668e+01
   1.3296400e+00   2.6703126e-03   2.6703126e-03   5.1502777e+01   5.1502777e+01
   1.3493200e+00   2.6772661e-03   2.6772661e-03   5.1560611e+01   5.1560611e+01
   1.3690000e+00   2.6874501e-03   2.6874501e-03   5.1501275e+01   5.1501275e+01
   1.3886800e+00   2.6668790e-03   2.6668790e-03   5.1526267e+01   5.1526267e+01
   1.4083600e+00   2.6677036e-03   2.6677036e-03   5.1455403e+01   5.1455403e+01
   1.4280500e+00   2.6733453e-03   2.6733453e-03   5.1513727e+01   5.1513727e+01
   1.4477300e+00   2.6776038e-03   2.6776038e-03   5.1487651e+01   5.1487651e+01
   1.4674100e+00   2.6754198e-03   2.6754198e-03   5.1426331e+01   5.1426331e+01
   1.4870900e+00   2.6682453e-03   2.6682453e-03   5.1406011e+01   5.1406011e+01
   1.5067800e+00   2.6710689e-03   2.6710689e-03   5.1438653e+01   5.1438653e+01
   1.5264600e+00   2.6800685e-03   2.6800685e-03   5.1500570e+01   5.1500570e+01
   1.5461400e+00   2.6823528e-03   2.6823528e-03   5.1499259e+01   5.1499259e+01
   1.5658200e+00   2.6693641e-03   2.6693641e-03   5.1394472e+01   5.1394472e+01
   1.5855100e+00   2.6860749e-03   2.6860749e-03   5.1513751e+01   5.1513751e+01
   1.6051900e+00   2.6732076e-03   2.6732076e-03   5.1390361e+01   5.1390361e+01
   1.6248700e+00   2.6753724e-03   2.6753724e-03   5.1385794e+01   5.1385794e+01
   1.6445500e+00   2.6780912e-03   2.6780912e-03   5.1441042e+01   5.1441042e+01
   1.6642400e+00   2.6759232e-03   2.6759232e-03   5.1439055e+01   5.1439055e+01
   1.6839200e+00   2.6777787e-03   2.6777787e-03   5.1390317e+01   5.1390317e+01
   1.7036000e+00   2.6803796e-03   2.6803796e-03   5.1363463e+01   5.1363463e+01
   1.7232800e+00   2.6881777e-03   2.6881777e-03   5.1399903e+01   5.1399903e+01
   1.7429600e+00   2.6993159e-03   2.6993159e-03   5.1400589e+01   5.1400589e+01
   1.7626500e+00   2.6920295e-03   2.6920295e-03   5.1329724e+01   5.1329724e+01
   1.7823300e+00   2.6860848e-03   2.6860848e-03   5.1361222e+01   5.1361222e+01
   1.8020100e+00   2.6963442e-03   2.6963442e-03   5.1458900e+01   5.1458900e+01
   1.8216900e+00   2.6803339e-03   2.6803339e-03   5.1380254e+01   5.1380254e+01
   1.8413800e+00   2.6899356e-03   2.6899356e-03   5.1448067e+01   5.1448067e+01
   1.8610600e+00   2.6877726e-03   2.6877726e-03   5.1450083e+01   5.1450083e+01
   1.8807400e+00   2.6907158e-03   2.6907158e-03   5.1426619e+01   5.1426619e+01
   1.9004200e+00   2.7062957e-03   2.7062957e-03   5.1391272e+01   5.1391272e+01
   1.9201100e+00   2.7014484e-03   2.7014484e-03   5.1372007e+01   5.1372007e+01
   1.9397900e+00   2.7079803e-03   2.7079803e-03   5.1387771e+01   5.1387771e+01
   1.9594700e+00   2.7145001e-03   2.7145001e-03   5.1381545e+01   5.1381545e+01
   1.9791500e+00   2.7001572e-03   2.7001572e-03   5.1454591e+01   5.1454591e+01
   1.9988400e+00   2.7091918e-03   2.7091918e-03   5.1376000e+01   5.1376000e+01
   2.0185200e+00   2.7059610e-03   2.7059610e-03   5.1376385e+01   5.1376385e+01
   2.0382000e+00   2.7085352e-03   2.7085352e-03   5.1395328e+01   5.1395328e+01
   2.0578800e+00   2.7162446e-03   2.7162446e-03   5.1417547e+01   5.1417547e+01
   2.0775700e+00   2.7038160e-03   2.7038160e-03   5.1469161e+01   5.1469161e+01
   2.0972500e+00   2.7075805e-03   2.7075805e-03   5.1417528e+01   5.1417528e+01
   2.1169300e+00   2.7148922e-03   2.7148922e-03   5.1372797e+01   5.1372797e+01
   2.1366100e+00   2.7319655e-03   2.7319655e-03   5.1403967e+01   5.1403967e+01
   2.1562900e+00   2.7114663e-03   2.7114663e-03   5.1478256e+01   5.1478256e+01
   2.1759800e+00   2.7328143e-03   2.7328143e-03   5.1395816e+01   5.1395816e+01
   2.1956600e+00   2.7265546e-03   2.7265546e-03   5.1332052e+01   5.1332052e+01
   2.2153400e+00   2.7184202e-03   2.7184202e-03   5.1364230e+01   5.1364230e+01
   2.2350200e+00   2.7287619e-03   2.7287619e-03   5.1417208e+01   5.1417208e+01
   2.2547100e+00   2.7368733e-03   2.7368733e-03   5.1375261e+01   5.1375261e+01
   2.2743900e+00   2.7370880e-03   2.7370880e-03   5.1357338e+01   5.1357338e+01
   2.2940700e+00   2.7485587e-03   2.7485587e-03   5.1453751e+01   5.1453751e+01
   2.3137500e+00   2.7329710e-03   2.7329710e-03   5.1384499e+01   5.1384499e+01
   2.3334400e+00   2.7217535e-03   2.7217535e-03   5.1543305e+01   5.1543305e+01
   2.3531200e+00   2.7409899e-03   2.7409899e-03   5.1476220e+01   5.1476220e+01
   2.3728000e+00   2.7435847e-03   2.7435847e-03   5.1391170e+01   5.1391170e+01
   2.3924800e+00   2.7454142e-03   2.7454142e-03   5.1398802e+01   5.1398802e+01
   2.4121700e+00   2.7566982e-03   2.7566982e-03   5.1401729e+01   5.1401729e+01
   2.4318500e+00   2.7626918e-03   2.7626918e-03   5.1423892e+01   5.1423892e+01
   2.4515300e+00   2.7508095e-03   2.7508095e-03   5.1415347e+01   5.1415347e+01
   2.4712100e+00   2.7314025e-03   2.7314025e-03   5.1625653e+01   5.1625653e+01
   2.4908900e+00   2.7563234e-03   2.7563234e-03   5.1456866e+01   5.1456866e+01
   2.5105800e+00   2.7481918e-03   2.7481918e-03   5.1485318e+01   5.1485318e+01
   2.5302600e+00   2.7598966e-03   2.7598966e-03   5.1476401e+01   5.1476401e+01
   2.5499400e+00   2.7550974e-03   2.7550974e-03   5.1516389e+01   5.1516389e+01
   2.5696200e+00   2.7595723e-03   2.7595723e-03   5.1527603e+01   5.1527603e+01
   2.5893100e+00   2.7771622e-03   2.7771622e-03   5.1606750e+01   5.1606750e+01
   2.6089900e+00   2.7660155e-03   2.7660155e-03   5.1564266e+01   5.1564266e+01
   2.6286700e+00   2.7667110e-03   2.7667110e-03   5.1651950e+01   5.1651950e+01
   2.6483500e+00   2.7783322e-03   2.7783322e-03   5.1650718e+01   5.1650718e+01
   2.6680400e+00   2.7738484e-03   2.7738484e-03   5.1625855e+01   5.1625855e+01
   2.6877200e+00   2.7255089e-03   2.7255089e-03   5.1854789e+01   5.1854789e+01
   2.7074000e+00   2.7750599e-03   2.7750599e-03   5.1663080e+01   5.1663080e+01
   2.7270800e+00   2.7659284e-03   2.7659284e-03   5.1690656e+01   5.1690656e+01
   2.7467700e+00   2.7842505e-03   2.7842505e-03   5.1708873e+01   5.1708873e+01
   2.7664500e+00   2.7809939e-03   2.7809939e-03   5.1758824e+01   5.1758824e+01
   2.7861300e+00   2.7782059e-03   2.7782059e-03   5.1794641e+01   5.1794641e+01
   2.8058100e+00   2.7794218e-03   2.7794218e-03   5.1817053e+01   5.1817053e+01
   2.8254900e+00   2.7718554e-03   2.7718554e-03   5.1830566e+01   5.1830566e+01
   2.8451800e+00   2.7676416e-03   2.7676416e-03   5.1860421e+01   5.1860421e+01
   2.8648600e+00   2.7820632e-03   2.7820632e-03   5.1921098e+01   5.1921098e+01
   2.8845400e+00   2.7774535e-03   2.7774535e-03   5.1951131e+01   5.1951131e+01
   2.9042200e+00   2.7883243e-03   2.7883243e-03   5.1950841e+01   5.1950841e+01
   2.9239100e+00   2.7841419e-03   2.7841419e-03   5.2009856e+01   5.2009856e+01
   2.9435900e+00   2.7954896e-03   2.7954896e-03   5.2046036e+01   5.2046036e+01
   2.9632700e+00   2.7850578e-03   2.7850578e-03   5.2070681e+01   5.2070681e+01
   2.9829500e+00   2.7029540e-03   2.7029540e-03   5.2400631e+01   5.2400631e+01
   3.0026400e+00   2.7897516e-03   2.7897516e-03   5.2032263e+01   5.2032263e+01
   3.0223200e+00   2.7900810e-03   2.7900810e-03   5.2098966e+01   5.2098966e+01
   3.0420000e+00   2.7709458e-03   2.7709458e-03   5.2161125e+01   5.2161125e+01
   3.0616800e+00   2.7810498e-03   2.7810498e-03   5.2290904e+01   5.2290904e+01
   3.0813700e+00   2.7839252e-03   2.7839252e-03   5.2377331e+01   5.2377331e+01
   3.1010500e+00   2.7815368e-03   2.7815368e-03   5.2424104e+01   5.2424104e+01
   3.1207300e+00   2.7816338e-03   2.7816338e-03   5.2608483e+01   5.2608483e+01
   3.1404100e+00   2.7730064e-03   2.7730064e-03   5.2594434e+01   5.2594434e+01
   3.1601000e+00   2.7722522e-03   2.7722522e-03   5.2640277e+01   5.2640277e+01
   3.1797800e+00   2.7794266e-03   2.7794266e-03   5.2667146e+01   5.2667146e+01
   3.1994600e+00   2.7707109e-03   2.7707109e-03   5.2759220e+01   5.2759220e+01
   3.2191400e+00   2.7751167e-03   2.7751167e-03   5.2773886e+01   5.2773886e+01
   3.2388200e+00   2.7839442e-03   2.7839442e-03   5.2950752e+01   5.2950752e+01
   3.2585100e+00   2.7746596e-03   2.7746596e-03   5.3011022e+01   5.3011022e+01
   3.2781900e+00   2.7731564e-03   2.7731564e-03   5.3060449e+01   5.3060449e+01
   3.2978700e+00   2.7648511e-03   2.7648511e-03   5.3140498e+01   5.3140498e+01
   3.3175500e+00   2.7626616e-03   2.7626616e-03   5.3132843e+01   5.3132843e+01
   3.3372400e+00   2.7663020e-03   2.7663020e-03   5.3294522e+01   5.3294522e+01
   3.3569200e+00   2.7593573e-03   2.7593573e-03   5.3581842e+01   5.3581842e+01
   3.3766000e+00   2.6375485e-03   2.6375485e-03   5.3769550e+01   5.3769550e+01
   3.3962800e+00   2.6036361e-03   2.6036361e-03   5.3930054e+01   5.3930054e+01
   3.4159700e+00   2.6348192e-03   2.6348192e-03   5.3956616e+01   5.3956616e+01
   3.4356500e+00   2.5087366e-03   2.5087366e-03   5.4168617e+01   5.4168617e+01
   3.4553300e+00   2.6152283e-03   2.6152283e-03   5.4164938e+01   5.4164938e+01
   3.4750100e+00   2.4923850e-03   2.4923850e-03   5.4359026e+01   5.4359026e+01
   3.4947000e+00   2.4909181e-03   2.4909181e-03   5.4458330e+01   5.4458330e+01
   3.5143800e+00   2.4879393e-03   2.4879393e-03   5.4535359e+01   5.4535359e+01
   3.5340600e+00   2.4768311e-03   2.4768311e-03   5.4599399e+01   5.4599399e+01
   3.5537400e+00   2.4870705e-03   2.4870705e-03   5.4734182e+01   5.4734182e+01
   3.5734200e+00   2.4863331e-03   2.4863331e-03   5.4868331e+01   5.4868331e+01
   3.5931100e+00   2.4728211e-03   2.4728211e-03   5.5088772e+01   5.5088772e+01
   3.6127900e+00   2.4707326e-03   2.4707326e-03   5.5234039e+01   5.5234039e+01
   3.6324700e+00   2.4580104e-03   2.4580104e-03   5.5201627e+01   5.5201627e+01
   3.6521500e+00   2.4590407e-03   2.4590407e-03   5.5366884e+01   5.5366884e+01
   3.6718400e+00   2.5313742e-03   2.5313742e-03   5.5519285e+01   5.5519285e+01
   3.6915200e+00   2.4415390e-03   2.4415390e-03   5.5542217e+01   5.5542217e+01
   3.7112000e+00   2.4384941e-03   2.4384941e-03   5.5687847e+01   5.5687847e+01
   3.7308800e+00   2.4440597e-03   2.4440597e-03   5.5843935e+01   5.5843935e+01
   3.7505700e+00   2.4340470e-03   2.4340470e-03   5.5978388e+01   5.5978388e+01
   3.7702500e+00   2.4223820e-03   2.4223820e-03   5.6194491e+01   5.6194491e+01
   3.7899300e+00   2.4089813e-03   2.4089813e-03   5.6279434e+01   5.6279434e+01
   3.8096100e+00   2.4093217e-03   2.4093217e-03   5.6520026e+01   5.6520026e+01
   3.8293000e+00   2.3882945e-03   2.3882945e-03   5.6660269e+01   5.6660269e+01
   3.8489800e+00   2.3910827e-03   2.3910827e-03   5.6853246e+01   5.6853246e+01
   3.8686600e+00   2.3921645e-03   2.3921645e-03   5.6982246e+01   5.6982246e+01
   3.8883400e+00   2.3807089e-03   2.3807089e-03   5.7204934e+01   5.7204934e+01
   3.9080200e+00   2.3847393e-03   2.3847393e-03   5.7323135e+01   5.7323135e+01
   3.9277100e+00   2.3603244e-03   2.3603244e-03   5.7493434e+01   5.7493434e+01
   3.9473900e+00   2.3377139e-03   2.3377139e-03   5.7717163e+01   5.7717163e+01
   3.9670700e+00   2.3406816e-03   2.3406816e-03   5.7957119e+01   5.7957119e+01
   3.9867500e+00   2.3360586e-03   2.3360586e-03   5.8110359e+01   5.8110359e+01
   4.0064400e+00   2.3293252e-03   2.3293252e-03   5.8304652e+01   5.8304652e+01
   4.0261200e+00   2.3208023e-03   2.3208023e-03   5.8537039e+01   5.8537039e+01
   4.0458000e+00   2.3089798e-03   2.3089798e-03   5.8786888e+01   5.8786888e+01
   4.0654800e+00   2.2973161e-03   2.2973161e-03   5.9027688e+01   5.9027688e+01
   4.0851700e+00   2.2813962e-03   2.2813962e-03   5.9309440e+01   5.9309440e+01
   4.1048500e+00   2.2717461e-03   2.2717461e-03   5.9552247e+01   5.9552247e+01
   4.1245300e+00   2.2556692e-03   2.2556692e-03   5.9785660e+01   5.9785660e+01
   4.1442100e+00   2.2583281e-03   2.2583281e-03   6.0065748e+01   6.0065748e+01
   4.1639000e+00   2.2443617e-03   2.2443617e-03   6.0381518e+01   6.0381518e+01
   4.1835800e+00   2.2367610e-03   2.2367610e-03   6.0620820e+01   6.0620820e+01
   4.2032600e+00   2.2272464e-03   2.2272464e-03   6.0923197e+01   6.0923197e+01
   4.2229400e+00   2.2116719e-03   2.2116719e-03   6.1258294e+01   6.1258294e+01
   4.2426300e+00   2.2021388e-03   2.2021388e-03   6.1569735e+01   6.1569735e+01
   4.2623100e+00   2.1923083e-03   2.1923083e-03   6.1913355e+01   6.1913355e+01
   4.2819900e+00   2.1786627e-03   2.1786627e-03   6.2262566e+01   6.2262566e+01
   4.3016700e+00   2.1672760e-03   2.1672760e-03   6.2595718e+01   6.2595718e+01
   4.3213500e+00   2.1512339e-03   2.1512339e-03   6.3023718e+01   6.3023718e+01
   4.3410400e+00   2.1411790e-03   2.1411790e-03   6.3501687e+01   6.3501687e+01
   4.3607200e+00   2.1334768e-03   2.1334768e-03   6.3834140e+01   6.3834140e+01
   4.3804000e+00   2.1221521e-03   2.1221521e-03   6.4209898e+01   6.4209898e+01
   4.4000800e+00   2.1115384e-03   2.1115384e-03   6.4697194e+01   6.4697194e+01
   4.4197700e+00   2.1009989e-03   2.1009989e-03   6.5252531e+01   6.5252531e+01
   4.4394500e+00   2.0817136e-03   2.0817136e-03   6.5639329e+01   6.5639329e+01
   4.4591300e+00   2.0700918e-03   2.0700918e-03   6.6084887e+01   6.6084887e+01
   4.4788100e+00   1.9567600e-03   1.9567600e-03   6.3386785e+01   6.3386785e+01
   4.4985000e+00   1.9396484e-03   1.9396484e-03   6.3611742e+01   6.3611742e+01
   4.5181800e+00   1.9703258e-03   1.9703258e-03   6.5571008e+01   6.5571008e+01
   4.5378600e+00   1.9186342e-03   1.9186342e-03   6.4491960e+01   6.4491960e+01
   4.5575400e+00   1.9075101e-03   1.9075101e-03   6.4793727e+01   6.4793727e+01
   4.5772300e+00   1.9034853e-03   1.9034853e-03   6.5002087e+01   6.5002087e+01
   4.5969100e+00   1.8947603e-03   1.8947603e-03   6.5651724e+01   6.5651724e+01
   4.6165900e+00   1.8830661e-03   1.8830661e-03   6.6143659e+01   6.6143659e+01
   4.6362700e+00   1.8676719e-03   1.8676719e-03   6.6551339e+01   6.6551339e+01
   4.6559500e+00   1.8539565e-03   1.8539565e-03   6.7176377e+01   6.7176377e+01
   4.6756400e+00   1.8476335e-03   1.8476335e-03   6.7656360e+01   6.7656360e+01
   4.6953200e+00   1.8322491e-03   1.8322491e-03   6.8198025e+01   6.8198025e+01
   4.7150000e+00   1.8248854e-03   1.8248854e-03   6.8754469e+01   6.8754469e+01
   4.7346800e+00   1.8147006e-03   1.8147006e-03   6.9397819e+01   6.9397819e+01
   4.7543700e+00   1.8087007e-03   1.8087007e-03   6.9680917e+01   6.9680917e+01
   4.7740500e+00   1.8073559e-03   1.8073559e-03   7.0508329e+01   7.0508329e+01
   4.7937300e+00   1.8018384e-03   1.8018384e-03   7.1572802e+01   7.1572802e+01
   4.8134100e+00   1.7942975e-03   1.7942975e-03   7.1815768e+01   7.1815768e+01
   4.8331000e+00   1.7839697e-03   1.7839697e-03   7.2544544e+01   7.2544544e+01
   4.8527800e+00   1.7733616e-03   1.7733616e-03   7.2936706e+01   7.2936706e+01
   4.8724600e+00   1.7629994e-03   1.7629994e-03   7.0376715e+01   7.0376715e+01
   4.8921400e+00   1.7620956e-03   1.7620956e-03   7.1048806e+01   7.1048806e+01
   4.9118300e+00   1.7653055e-03   1.7653055e-03   7.1592290e+01   7.1592290e+01
   4.9315100e+00   1.7705012e-03   1.7705012e-03   7.2078054e+01   7.2078054e+01
   4.9511900e+00   1.7763886e-03   1.7763886e-03   7.2606691e+01   7.2606691e+01
   4.9708700e+00   1.7897982e-03   1.7897982e-03   7.3137198e+01   7.3137198e+01
   4.9905500e+00   1.8005944e-03   1.8005944e-03   7.3597764e+01   7.3597764e+01
   5.0102400e+00   1.8120117e-03   1.8120117e-03   7.3936247e+01   7.3936247e+01
   5.0299200e+00   1.8336291e-03   1.8336291e-03   7.4762773e+01   7.4762773e+01
   5.0496000e+00   1.8683134e-03   1.8683134e-03   7.5221762e+01   7.5221762e+01
   5.0692800e+00   1.9109579e-03   1.9109579e-03   7.5622204e+01   7.5622204e+01
   5.0889700e+00   1.8677111e-03   1.8677111e-03   7.7808317e+01   7.7808317e+01
   5.1086500e+00   1.9197890e-03   1.9197890e-03   7.8043527e+01   7.8043527e+01
   5.1283300e+00   2.0037565e-03   2.0037565e-03   7.8362724e+01   7.8362724e+01
   5.1480100e+00   2.1228879e-03   2.1228879e-03   7.8831797e+01   7.8831797e+01
   5.1677000e+00   2.4428928e-03   2.4428928e-03   7.8906405e+01   7.8906405e+01
   5.1873800e+00   2.6097734e-03   2.6097734e-03   8.0368597e+01   8.0368597e+01
   5.2070600e+00   2.6844624e-03   2.6844624e-03   8.2856439e+01   8.2856439e+01
   5.2267400e+00   2.5070182e-03   2.5070182e-03   8.3170900e+01   8.3170900e+01
   5.2464300e+00   2.2487094e-03   2.2487094e-03   8.0641124e+01   8.0641124e+01
   5.2661100e+00   2.2305353e-03   2.2305353e-03   8.1435516e+01   8.1435516e+01
   5.2857900e+00   2.5831281e-03   2.5831281e-03   8.7772495e+01   8.7772495e+01
   5.3054700e+00   2.4118786e-03   2.4118786e-03   9.0115495e+01   9.0115495e+01
   5.3251500e+00   2.0298966e-03   2.0298966e-03   8.4397386e+01   8.4397386e+01
   5.3448400e+00   1.8558213e-03   1.8558213e-03   8.3293946e+01   8.3293946e+01
   5.3645200e+00   1.8278676e-03   1.8278676e-03   9.5288131e+01   9.5288131e+01
   5.3842000e+00   1.4714948e-03   1.4714948e-03   9.0855504e+01   9.0855504e+01
   5.4038800e+00   1.1872546e-03   1.1872546e-03   8.5374686e+01   8.5374686e+01
   5.4235700e+00   1.1053527e-03   1.1053527e-03   7.9269026e+01   7.9269026e+01
   5.4432500e+00   9.3183770e-04   9.3183770e-04   7.7152408e+01   7.7152408e+01
   5.4629300e+00   8.9142141e-04   8.9142141e-04   7.5911998e+01   7.5911998e+01
   5.4826100e+00   7.9338225e-04   7.9338225e-04   8.4410174e+01   8.4410174e+01
   5.5023000e+00   7.6025319e-04   7.6025319e-04   8.8279205e+01   8.8279205e+01
   5.5219800e+00   6.8531138e-04   6.8531138e-04   8.4689867e+01   8.4689867e+01
   5.5416600e+00   6.1578506e-04   6.1578506e-04   8.1547438e+01   8.1547438e+01
   5.5613400e+00   5.9640011e-04   5.9640011e-04   7.2028424e+01   7.2028424e+01
   5.5810300e+00   5.1011931e-04   5.1011931e-04   7.1877502e+01   7.1877502e+01
   5.6007100e+00   4.6738441e-04   4.6738441e-04   7.1935161e+01   7.1935161e+01
   5.6203900e+00   5.1345892e-04   5.1345892e-04   7.5466602e+01   7.5466602e+01
   5.6400700e+00  -8.0446114e-05  -8.0446114e-05   5.8965219e+00   5.8965219e+00
   5.6597600e+00   4.8426574e-04   4.8426574e-04   7.2151836e+01   7.2151836e+01
   5.6794400e+00   4.5471740e-04   4.5471740e-04   7.1558036e+01   7.1558036e+01
   5.6991200e+00   7.6628173e-04   7.6628173e-04   5.0000000e+00   5.0000000e+00
   5.7188000e+00  -6.9339101e-05  -6.9339101e-05   6.8169024e+00   6.8169024e+00
   5.7384800e+00   7.1615654e-04   7.1615654e-04   3.0133419e+00   3.0133419e+00
   5.7581700e+00   6.9491938e-04   6.9491938e-04   1.0057340e+00   1.0057340e+00
   5.7778500e+00   3.8796154e-04   3.8796154e-04   7.6530040e+01   7.6530040e+01
   5.7975300e+00   3.8527170e-04   3.8527170e-04   7.6827424e+01   7.6827424e+01
   5.8172100e+00   3.6918323e-04   3.6918323e-04   7.4168655e+01   7.4168655e+01
   5.8369000e+00   6.1718222e-04   6.1718222e-04   4.0005538e+00   4.0005538e+00
   5.8565800e+00  -4.8855849e-05  -4.8855849e-05   6.0401198e+00   6.0401198e+00
   5.8762600e+00   5.8582307e-04   5.8582307e-04   3.0133037e+00   3.0133037e+00
   5.8959400e+00   5.7079194e-04   5.7079194e-04   3.0132324e+00   3.0132324e+00
   5.9156300e+00   5.5836638e-04   5.5836638e-04   2.0321802e+00   2.0321802e+00
   5.9353100e+00   5.4875164e-04   5.4875164e-04   2.0302672e+00   2.0302672e+00
   5.9549900e+00   3.1425865e-04   3.1425865e-04   7.5341539e+01   7.5341539e+01
   5.9746700e+00  -1.0764453e-04  -1.0764453e-04   6.8843216e+00   6.8843216e+00
   5.9943600e+00  -1.2207422e-04   0.0000000e+00   8.8539123e+00   0.0000000e+00
   6.0140400e+00  -8.1794220e-05   0.0000000e+00   1.1381017e+01   0.0000000e+00
   6.0337200e+00  -1.3693171e-04   0.0000000e+00   6.8925137e+00   0.0000000e+00
   6.0534000e+00   4.9091306e-04   0.0000000e+00   1.0057195e+00   0.0000000e+00
   6.0730800e+00  -4.0017303e-05   0.0000000e+00   1.8127224e+01   0.0000000e+00
   6.0927700e+00   4.7317265e-04   0.0000000e+00   2.0301965e+00   0.0000000e+00
   6.1124500e+00   2.2364476e-04   0.0000000e+00   6.6332599e+01   0.0000000e+00
   6.1321300e+00   4.5532691e-04   0.0000000e+00   5.0011294e+00   0.0000000e+00
   6.1518100e+00  -2.3469338e-05   0.0000000e+00   2.1431811e+01   0.0000000e+00
   6.1715000e+00   4.3875761e-04   0.0000000e+00   2.0300716e+00   0.0000000e+00
   6.1911800e+00   4.3152674e-04   0.0000000e+00   1.0057135e+00   0.0000000e+00
   6.2108600e+00   4.2259505e-04   0.0000000e+00   2.0301130e+00   0.0000000e+00
   6.2305400e+00   9.8350908e-05   0.0000000e+00   5.1016203e+00   0.0000000e+00
   6.2502300e+00   9.1527033e-05   0.0000000e+00   5.1198323e+00   0.0000000e+00
   6.2699100e+00   8.3621706e-05   0.0000000e+00   5.9188690e+00   0.0000000e+00
   6.2895900e+00   7.3276869e-05   0.0000000e+00   1.0774775e+01   0.0000000e+00
   6.3092700e+00   3.8838639e-04   0.0000000e+00   1.0057248e+00   0.0000000e+00
   6.3289600e+00   3.8322438e-04   0.0000000e+00   4.0006464e+00   0.0000000e+00
   6.3486400e+00   2.0139868e-04   0.0000000e+00   6.5292846e+01   0.0000000e+00
   6.3683200e+00   3.7070042e-04   0.0000000e+00   5.0064830e+00   0.0000000e+00
   6.3880000e+00   4.5571834e-05   0.0000000e+00   5.9264746e+00   0.0000000e+00
   6.4076800e+00   3.8929824e-05   0.0000000e+00   7.7702877e+00   0.0000000e+00
   6.4273700e+00   3.5307805e-05   0.0000000e+00   5.1117384e+00   0.0000000e+00
   6.4470500e+00   2.8807944e-05   0.0000000e+00   5.9140446e+00   0.0000000e+00
   6.4667300e+00   3.4334375e-04   0.0000000e+00   3.0129161e+00   0.0000000e+00
   6.4864100e+00   3.3819295e-04   0.0000000e+00   1.0057179e+00   0.0000000e+00
   6.5061000e+00   1.0688664e-05   0.0000000e+00   9.6474254e+00   0.0000000e+00
   6.5257800e+00   3.2674879e-04   0.0000000e+00   5.0022038e+00   0.0000000e+00
   6.5454600e+00   3.5207384e-06   0.0000000e+00   5.8506864e+00   0.0000000e+00
   6.5651400e+00   3.1743445e-04   0.0000000e+00   4.0028247e+00   0.0000000e+00
   6.5848300e+00   3.1288885e-04   0.0000000e+00   3.0146475e+00   0.0000000e+00
   6.6045100e+00   3.0967198e-04   0.0000000e+00   3.0148011e+00   0.0000000e+00
   6.6241900e+00   3.0403035e-04   0.0000000e+00   2.0317818e+00   0.0000000e+00
   6.6438700e+00   3.0026918e-04   0.0000000e+00   1.0057121e+00   0.0000000e+00
   6.6635600e+00  -4.5865012e-05   0.0000000e+00   1.1428778e+01   0.0000000e+00
   6.6832400e+00   2.8988937e-04   0.0000000e+00   1.0057202e+00   0.0000000e+00
   6.7029200e+00   2.8522110e-04   0.0000000e+00   3.0148420e+00   0.0000000e+00
   6.7226000e+00   2.8107003e-04   0.0000000e+00   2.0301016e+00   0.0000000e+00
   6.7422900e+00  -4.2426558e-05   0.0000000e+00   6.9198936e+00   0.0000000e+00
   6.7619700e+00   2.7246684e-04   0.0000000e+00   1.0057121e+00   0.0000000e+00
   6.7816500e+00   2.6851424e-04   0.0000000e+00   3.0129542e+00   0.0000000e+00
   6.8013300e+00  -2.8470153e-05   0.0000000e+00   7.8503700e+00   0.0000000e+00
   6.8210100e+00   2.6227852e-04   0.0000000e+00   4.0047974e+00   0.0000000e+00
   6.8407000e+00  -6.2422633e-05   0.0000000e+00   6.9028169e+00   0.0000000e+00
   6.8603800e+00   2.5247677e-04   0.0000000e+00   3.0130449e+00   0.0000000e+00
   6.8800600e+00   2.4955650e-04   0.0000000e+00   4.0015437e+00   0.0000000e+00
   6.8997400e+00   2.4449370e-04   0.0000000e+00   1.0057273e+00   0.0000000e+00
   6.9194300e+00   2.4042637e-04   0.0000000e+00   2.0319774e+00   0.0000000e+00
   6.9391100e+00   2.3921928e-04   0.0000000e+00   1.0057189e+00   0.0000000e+00
   6.9587900e+00   2.3408494e-04   0.0000000e+00   4.0000000e+00   0.0000000e+00
   6.9784700e+00   2.2933369e-04   0.0000000e+00   5.0090516e+00   0.0000000e+00
   6.9981600e+00   2.2769175e-04   0.0000000e+00   2.0299132e+00   0.0000000e+00
   7.0178400e+00   2.2222171e-04   0.0000000e+00   4.0034017e+00   0.0000000e+00
   7.0375200e+00   2.2103221e-04   0.0000000e+00   5.0033283e+00   0.0000000e+00
   7.0572000e+00   2.1781522e-04   0.0000000e+00   2.0320175e+00   0.0000000e+00
   7.0768900e+00   2.1440055e-04   0.0000000e+00   1.0057239e+00   0.0000000e+00
   7.0965700e+00   2.1123634e-04   0.0000000e+00   1.0057231e+00   0.0000000e+00
   7.1162500e+00   5.0429741e-05   0.0000000e+00   5.9295943e+00   0.0000000e+00
   7.1359300e+00   2.0707426e-04   0.0000000e+00   2.0321347e+00   0.0000000e+00
   7.1556100e+00   2.0461639e-04   0.0000000e+00   1.0057250e+00   0.0000000e+00
   7.1753000e+00   2.0235588e-04   0.0000000e+00   1.0057362e+00   0.0000000e+00
   7.1949800e+00   2.0009642e-04   0.0000000e+00   1.0057270e+00   0.0000000e+00
   7.2146600e+00   1.9790788e-04   0.0000000e+00   2.0323259e+00   0.0000000e+00
   7.2343400e+00   1.4668316e-06   0.0000000e+00   5.7517031e+00   0.0000000e+00
   7.2540300e+00   1.9402974e-04   0.0000000e+00   5.0046294e+00   0.0000000e+00
   7.2737100e+00   1.9120532e-04   0.0000000e+00   2.0322974e+00   0.0000000e+00
   7.2933900e+00   2.8937715e-05   0.0000000e+00   7.8091628e+00   0.0000000e+00
   7.3130700e+00   1.8678965e-04   0.0000000e+00   2.0321642e+00   0.0000000e+00
   7.3327600e+00   1.8494637e-04   0.0000000e+00   1.0057306e+00   0.0000000e+00
   7.3524400e+00   2.7812746e-06   0.0000000e+00   5.2032879e+00   0.0000000e+00
   7.3721200e+00   1.8029743e-04   0.0000000e+00   1.0057223e+00   0.0000000e+00
   7.3918000e+00   1.7929490e-04   0.0000000e+00   4.0007507e+00   0.0000000e+00
   7.4114900e+00   1.7615337e-04   0.0000000e+00   3.0148146e+00   0.0000000e+00
   7.4311700e+00   1.5825328e-05   0.0000000e+00   5.9235987e+00   0.0000000e+00
   7.4508500e+00   1.7313977e-04   0.0000000e+00   3.0147132e+00   0.0000000e+00
   7.4705300e+00   1.7061001e-04   0.0000000e+00   1.0057284e+00   0.0000000e+00
   7.4902100e+00   1.6914052e-04   0.0000000e+00   4.0008059e+00   0.0000000e+00
   7.5099000e+00   1.6754841e-04   0.0000000e+00   1.0057200e+00   0.0000000e+00
   7.5295800e+00   1.6517557e-04   0.0000000e+00   1.0057328e+00   0.0000000e+00
   7.5492600e+00   1.6285239e-04   0.0000000e+00   3.0145827e+00   0.0000000e+00
   7.5689400e+00   1.6166003e-04   0.0000000e+00   2.0303809e+00   0.0000000e+00
   7.5886300e+00   1.5909289e-04   0.0000000e+00   1.0057264e+00   0.0000000e+00
   7.6083100e+00  -1.7295242e-06   0.0000000e+00   6.1805313e+00   0.0000000e+00
   7.6279900e+00   1.5611868e-04   0.0000000e+00   1.0057279e+00   0.0000000e+00
   7.6476700e+00   1.5463107e-04   0.0000000e+00   2.0303477e+00   0.0000000e+00
   7.6673600e+00   1.5410415e-04   0.0000000e+00   2.0322566e+00   0.0000000e+00
   7.6870400e+00  -6.2818742e-06   0.0000000e+00   5.0585627e+00   0.0000000e+00
   7.7067200e+00   1.5004433e-04   0.0000000e+00   1.0075844e+00   0.0000000e+00
   7.7264000e+00   1.4942007e-04   0.0000000e+00   2.0323614e+00   0.0000000e+00
   7.7460900e+00   1.4680246e-04   0.0000000e+00   1.0057250e+00   0.0000000e+00
   7.7657700e+00  -1.2220278e-05   0.0000000e+00   5.0563674e+00   0.0000000e+00
   7.7854500e+00  -1.3886282e-05   0.0000000e+00   5.9388501e+00   0.0000000e+00
   7.8051300e+00   1.4375246e-04   0.0000000e+00   4.0016632e+00   0.0000000e+00
   7.8248200e+00  -1.7344686e-05   0.0000000e+00   7.8571171e+00   0.0000000e+00
   7.8445000e+00   1.4009530e-04   0.0000000e+00   2.0324089e+00   0.0000000e+00
   7.8641800e+00  -1.0450989e-05   0.0000000e+00   5.0625990e+00   0.0000000e+00
   7.8838600e+00   1.3718310e-04   0.0000000e+00   2.0324297e+00   0.0000000e+00
   7.9035400e+00   1.3634550e-04   0.0000000e+00   3.0125415e+00   0.0000000e+00
   7.9232300e+00   1.3428936e-04   0.0000000e+00   1.0057335e+00   0.0000000e+00
   7.9429100e+00   1.3290785e-04   0.0000000e+00   2.0323408e+00   0.0000000e+00
   7.9625900e+00   1.3153459e-04   0.0000000e+00   1.0057370e+00   0.0000000e+00
   7.9822700e+00   1.3024412e-04   0.0000000e+00   5.0047985e+00   0.0000000e+00
