# Supplementary material for: Parahydrogen-induced polarization and spin order transfer in ethyl pyruvate at high magnetic fields
Source: Sci Rep. 2022 Nov 12;12:19361. doi: 10.1038/s41598-022-22347-1 (PMC9653431; doi:10.1038/s41598-022-22347-1)
Supplement: Supplementary file 1 — Supplementary Information 1. [file 41598_2022_22347_MOESM1_ESM.zip › FA_processing/106_1H25mm1.5mL/stack2.csv]

	AP_1H13C_25mmB1.106.ser#1	AP_1H13C_25mmB1.106.ser#2	AP_1H13C_25mmB1.106.ser#3	AP_1H13C_25mmB1.106.ser#4	AP_1H13C_25mmB1.106.ser#5	AP_1H13C_25mmB1.106.ser#6	AP_1H13C_25mmB1.106.ser#7	AP_1H13C_25mmB1.106.ser#8	AP_1H13C_25mmB1.106.ser#9	AP_1H13C_25mmB1.106.ser#10	AP_1H13C_25mmB1.106.ser#11	AP_1H13C_25mmB1.106.ser#12	AP_1H13C_25mmB1.106.ser#13	AP_1H13C_25mmB1.106.ser#14	AP_1H13C_25mmB1.106.ser#15	AP_1H13C_25mmB1.106.ser#16	AP_1H13C_25mmB1.106.ser#17	AP_1H13C_25mmB1.106.ser#18	AP_1H13C_25mmB1.106.ser#19	AP_1H13C_25mmB1.106.ser#20	AP_1H13C_25mmB1.106.ser#21	AP_1H13C_25mmB1.106.ser#22	AP_1H13C_25mmB1.106.ser#23	AP_1H13C_25mmB1.106.ser#24	AP_1H13C_25mmB1.106.ser#25	AP_1H13C_25mmB1.106.ser#26	AP_1H13C_25mmB1.106.ser#27	AP_1H13C_25mmB1.106.ser#28	AP_1H13C_25mmB1.106.ser#29	AP_1H13C_25mmB1.106.ser#30	AP_1H13C_25mmB1.106.ser#31	AP_1H13C_25mmB1.106.ser#32	AP_1H13C_25mmB1.106.ser#33	AP_1H13C_25mmB1.106.ser#34	AP_1H13C_25mmB1.106.ser#35	AP_1H13C_25mmB1.106.ser#36	AP_1H13C_25mmB1.106.ser#37	AP_1H13C_25mmB1.106.ser#38	AP_1H13C_25mmB1.106.ser#39	AP_1H13C_25mmB1.106.ser#40	AP_1H13C_25mmB1.106.ser#41	AP_1H13C_25mmB1.106.ser#42	AP_1H13C_25mmB1.106.ser#43	AP_1H13C_25mmB1.106.ser#44	AP_1H13C_25mmB1.106.ser#45	AP_1H13C_25mmB1.106.ser#46	AP_1H13C_25mmB1.106.ser#47	AP_1H13C_25mmB1.106.ser#48	AP_1H13C_25mmB1.106.ser#49
-18.7661	384.502	3377.75	6096.42	9155.40	11824.7	14157.8	16789.3	18344.9	20068.8	21430.9	22396.9	23643.6	24469.9	25154.2	25428.9	26060.6	25693.7	25774.7	25341.2	24756.2	24523.6	23517.6	22543.7	21471.5	20574.8	19665.4	17960.9	16364.3	15337.4	14168.0	12083.2	10281.8	8745.88	7556.85	5426.09	3305.08	1951.81	273.387	-1612.30	-2323.21	-3229.12	-4883.90	-5511.74	-6192.63	-7321.93	-7902.57	-8698.43	-9938.92	-10286.4
-18.7464	-171.694	2907.88	6321.29	8986.67	11867.3	14319.5	16792.3	17938.0	20079.4	21291.2	22975.2	23642.9	24106.3	24987.2	25614.0	25482.4	25325.7	25046.6	24973.6	24230.2	24129.1	23359.2	22374.1	21320.9	20134.6	19466.1	17479.2	16487.8	14866.7	13709.6	11983.3	10070.2	8198.71	7308.70	5357.57	2944.13	1974.84	170.847	-1131.71	-2834.44	-3428.40	-4694.40	-5376.28	-6863.34	-7488.28	-8702.79	-9764.96	-9984.56	-10259.7
-18.7267	-450.484	3174.25	6137.53	8870.97	11830.5	14406.5	15636.9	18159.4	19892.8	21224.7	22447.7	23276.7	24168.6	24876.2	24977.4	25394.2	25571.0	24886.6	24530.6	24370.4	23789.1	23068.0	22424.8	21387.0	19892.9	18888.2	17807.5	16217.1	14923.0	13639.7	11595.3	9855.63	8743.11	6997.59	5166.04	2898.36	1638.83	-159.294	-1552.42	-2651.32	-3906.24	-5136.32	-5983.20	-7560.00	-7822.57	-8794.33	-9623.49	-10617.8	-10667.0
-18.7070	-30.1941	2974.25	5946.49	8673.60	11254.0	14098.4	16559.2	18007.7	19601.8	20754.1	22178.4	23136.7	23908.3	24486.0	24890.5	25068.1	24878.5	24805.3	24929.0	24002.1	24087.8	22635.6	22114.2	21023.0	19792.2	18734.7	17751.7	16016.9	14927.3	12781.0	11590.8	9980.88	8123.81	7141.95	4895.95	2824.53	1319.86	-71.4585	-2070.66	-2964.66	-4185.84	-5419.20	-6178.48	-6975.13	-8355.58	-8631.77	-10127.1	-10295.6	-11261.2
-18.6873	-124.543	2989.53	6199.70	8660.45	11606.1	13790.5	15935.3	17902.9	19540.1	20755.5	22117.7	22802.5	23462.1	24403.4	24788.8	25129.8	24616.4	24764.4	24212.6	23749.9	23342.7	22328.3	21973.1	20446.4	19653.5	18640.2	17229.5	15216.9	13993.3	12776.4	11785.1	9622.65	8321.52	6520.40	4383.55	2185.84	885.182	-801.046	-2152.92	-3324.34	-4347.22	-5614.63	-6795.36	-7468.10	-8328.78	-9383.35	-10043.9	-10539.5	-11894.6
-18.6676	110.836	2705.06	6061.33	8324.42	11638.7	13899.4	16578.9	17707.7	19382.8	20604.7	22053.0	22591.1	23213.1	24122.5	24320.5	24489.3	24436.5	24532.9	24130.0	23610.9	22610.2	22359.1	21945.3	20669.3	19175.8	18116.7	16903.7	15569.8	13771.7	12332.3	11145.4	9448.09	7655.23	6078.82	4197.75	2535.03	1134.90	-775.340	-2392.37	-3311.35	-4705.09	-5649.15	-6817.04	-8127.42	-8574.48	-9765.50	-10483.0	-10887.6	-11640.7
-18.6480	5.74253	2953.63	5682.70	8364.39	11408.3	13732.0	15818.8	17490.9	19097.9	20537.9	21876.1	22708.7	23569.6	23737.3	24007.1	24154.6	24490.8	24502.9	23910.8	23367.7	22990.1	22025.7	20805.5	20406.2	19262.3	18298.1	16838.0	15196.7	13927.1	12220.9	10363.5	8971.90	7671.53	5801.99	4101.92	2279.02	510.676	-860.362	-2871.85	-3580.08	-4861.39	-5877.42	-6810.98	-8294.00	-9046.90	-9969.57	-10800.7	-11213.1	-12103.3
-18.6283	223.671	2851.37	5358.58	8558.79	11255.6	13295.6	15601.9	17435.7	19513.2	20438.6	21476.8	22637.0	22688.3	23854.5	23918.6	24088.6	24080.3	23859.5	24092.8	23558.0	22728.6	22057.3	21128.9	19934.5	19200.9	17675.8	16687.6	15239.0	13243.5	12439.6	10854.8	8794.18	7588.51	5655.50	3915.01	2198.06	381.690	-1414.28	-3229.32	-4297.76	-4650.99	-6092.61	-7595.88	-8791.90	-9213.81	-9861.35	-10915.9	-11687.6	-12222.5
-18.6086	-497.862	2661.31	5675.44	8484.40	10896.1	13459.5	15488.9	17460.4	18710.2	19946.1	21050.0	22355.7	22834.6	23550.6	23841.3	24173.2	24252.7	23744.3	22859.2	22784.5	22449.5	21745.6	20742.2	19276.2	18761.0	17393.3	16415.2	14466.4	13431.3	12021.3	10601.2	8548.28	6927.29	5279.55	3434.14	2189.23	379.774	-1552.43	-3306.63	-4154.66	-5133.08	-6773.84	-7607.24	-9010.04	-8992.70	-10260.5	-11433.6	-11732.6	-12286.0
-18.5889	-71.4348	2634.33	5747.24	8770.78	11104.3	13130.4	15730.8	17121.1	18025.7	20018.0	22040.0	22159.2	22753.9	22879.8	23689.7	23903.2	23477.2	24259.3	22753.0	22825.3	22486.8	21260.2	20358.7	19703.2	18236.0	17408.1	16539.7	14922.5	12952.7	11374.2	10090.5	8492.30	7200.17	5014.23	3151.33	1592.94	449.540	-1682.79	-3815.10	-4590.46	-5422.54	-6277.94	-7334.07	-8793.29	-9832.67	-10752.5	-11456.0	-12263.0	-13116.0
-18.5692	212.659	2265.56	5354.34	8287.62	11001.6	13039.2	15546.5	17059.2	18502.1	19515.9	20645.6	22200.9	22371.5	22721.1	23358.7	23503.1	23458.3	23477.5	23240.0	22892.8	22196.4	21625.8	21097.7	19260.6	18321.2	16919.3	15817.8	14513.8	12751.4	11534.5	10151.4	8033.85	6571.40	5015.16	3691.36	1396.05	-266.096	-1551.57	-3305.78	-4883.92	-5917.12	-6917.65	-8069.84	-9352.90	-9906.45	-11145.8	-11848.3	-12665.2	-12673.6
-18.5496	636.985	2625.27	5730.78	8516.99	11040.0	13314.4	15731.9	17222.4	18377.0	20209.4	20944.7	21260.7	22471.1	23008.8	23352.8	24017.5	22964.3	23245.5	22955.2	22484.7	21638.3	21037.9	20379.1	19201.1	17969.7	16972.5	15415.8	14058.7	12807.8	11603.3	10074.8	8057.40	6624.25	5387.36	2861.25	643.993	93.6172	-1986.03	-3175.73	-4758.81	-5949.35	-7632.29	-8175.36	-9400.10	-10274.3	-11529.2	-11659.7	-12759.8	-13267.5
-18.5299	38.7944	2656.97	5782.63	8333.12	11026.8	13354.5	14975.0	16512.0	18645.1	19669.7	20867.2	21790.6	22217.2	22908.2	23702.2	22822.1	22772.9	22781.9	22714.7	21924.7	22249.3	20970.3	19993.6	19172.0	17671.3	16694.6	15033.3	14583.4	12751.5	11093.4	9857.99	7759.62	6117.68	4215.62	2473.97	1330.61	-524.410	-1570.67	-3931.27	-5068.55	-6410.74	-7231.28	-8771.88	-10118.8	-10330.9	-11704.3	-11734.7	-12473.6	-13450.5
-18.5102	-500.159	2761.55	5463.79	8307.44	10707.7	13029.6	15155.0	16529.5	17937.4	19830.2	20553.9	21788.0	21856.7	23254.7	22667.1	23140.7	23159.8	22508.7	22466.7	21607.5	21932.3	20909.8	19644.1	19152.5	17702.1	17048.8	15211.1	13904.6	12491.8	11112.0	9085.56	7720.28	6304.30	4397.36	2413.57	633.096	-547.725	-1959.81	-4588.77	-5713.40	-6382.37	-7381.61	-8883.56	-9613.92	-10802.9	-11736.2	-12063.9	-12910.0	-13501.7
-18.4905	-121.569	2593.81	5823.70	8666.35	10466.1	13014.3	15584.7	16914.3	18485.9	19621.0	20529.0	21415.7	22054.0	22431.3	22775.8	23055.8	22825.1	22601.0	22443.6	22097.6	21921.8	20622.8	19514.3	18451.6	17664.9	16584.8	14951.8	13887.6	12184.1	10825.8	8773.67	7322.80	6111.15	3868.03	2295.41	406.086	-1338.77	-2510.16	-4207.62	-5575.67	-6732.40	-7576.18	-8889.14	-10411.0	-11254.5	-11989.6	-12850.8	-13142.0	-13960.2
-18.4708	-76.3053	2071.57	5544.64	8502.34	11160.6	12891.1	14573.9	16461.2	17974.8	19181.1	20622.4	21223.6	22306.9	22956.3	23074.7	22588.3	22444.5	22828.9	22062.0	21366.5	21357.3	20600.7	19745.1	18767.1	17794.7	16562.2	14772.9	13550.1	12398.3	10375.8	8985.62	7238.38	5326.05	4356.07	2563.94	462.630	-1286.17	-3115.65	-4105.19	-5514.13	-7457.12	-7961.05	-8705.62	-10500.3	-10859.6	-11893.2	-12699.4	-13424.3	-14135.3
-18.4511	495.135	2534.81	6042.90	7704.71	10696.2	13070.0	14378.2	16720.0	18188.2	19419.4	20344.1	21832.2	21733.5	22602.5	22357.7	22389.6	22919.8	22740.8	21960.0	21499.2	21254.9	20191.2	19458.5	18425.6	17925.1	15881.0	14774.4	13381.9	12236.3	10543.8	9086.69	7277.79	5596.27	4293.65	2505.66	526.863	-780.502	-3306.07	-4470.78	-6238.83	-6907.51	-7946.77	-8887.04	-10211.9	-11081.4	-12050.4	-12937.3	-13868.4	-14539.6
-18.4315	-118.886	2685.36	5430.35	8076.42	10921.3	12568.7	14618.2	16582.5	17993.6	19227.9	20274.9	21189.2	21395.4	21946.0	22358.5	22928.9	22052.0	22351.1	22243.6	21550.6	21156.1	20406.0	19577.2	17989.1	17646.3	16601.5	14829.9	12951.7	11560.2	10623.0	8748.65	7351.82	5948.15	3385.84	1871.34	80.9449	-1533.36	-2816.47	-4511.20	-5546.69	-7002.16	-8144.72	-9645.72	-10648.5	-11277.5	-12061.4	-13139.3	-13864.3	-13988.3
-18.4118	-81.7520	2037.71	5468.93	8150.66	10879.0	12570.9	14919.6	17003.5	17641.4	19402.5	20341.9	21162.9	21360.0	22240.8	22411.9	22683.0	22368.3	21772.9	21991.5	21365.8	21308.7	20131.5	19605.9	18752.9	17088.5	15950.8	14564.1	13411.6	12365.6	10419.9	9188.12	6853.07	5898.65	4028.08	2443.62	176.911	-1190.94	-2993.05	-4721.59	-5719.95	-6950.55	-8528.81	-9838.97	-10532.2	-11897.5	-12108.2	-13255.8	-14296.7	-14525.8
-18.3921	84.9022	2293.22	5835.30	8346.17	10676.3	13169.9	14466.2	16519.2	18238.5	18829.7	19695.3	21097.6	21704.4	22575.1	22022.4	22251.0	21956.1	21797.0	22631.1	21528.0	20812.3	19671.3	19446.7	18243.6	17142.4	15676.3	14747.4	13130.0	11979.7	10329.5	8059.12	7096.05	5814.20	3587.84	1872.20	-43.4175	-1321.25	-3357.05	-5059.66	-6197.98	-7351.38	-8944.41	-9503.41	-10342.4	-11599.6	-12872.7	-13736.1	-14448.9	-14679.0
-18.3724	98.5819	2307.93	4925.79	7940.03	10513.1	12697.8	14274.0	16352.1	17455.8	19103.5	20141.7	21289.0	21376.1	22542.3	22545.4	22174.0	21478.1	22054.0	22012.2	21507.1	21219.9	19855.0	19071.4	18170.9	16888.3	15914.7	14461.3	12622.4	11560.5	10182.1	8515.52	6292.80	5177.70	3391.36	1909.16	100.569	-1715.62	-3684.70	-4922.88	-6941.22	-7709.11	-8207.86	-9659.34	-10724.9	-11896.0	-12697.9	-13880.0	-14323.3	-14914.6
-18.3527	83.3273	2092.69	5883.86	8041.75	10157.2	12801.9	14546.7	16397.7	17795.1	18891.9	19625.6	20744.8	21180.3	21582.0	22418.9	22698.8	22141.2	22053.5	21806.8	21199.9	20657.9	19727.8	18856.0	17998.4	16945.8	15755.3	13871.5	12852.0	11212.8	9784.95	8543.36	7208.82	4696.05	3541.89	1604.16	-303.605	-1626.74	-3157.53	-5825.75	-6108.89	-7618.56	-9005.54	-9987.50	-11415.7	-11236.5	-13115.6	-13690.2	-14591.4	-15281.8
-18.3330	-324.939	2328.25	5397.74	8070.62	10813.9	12316.1	13903.1	16075.3	17912.6	18728.4	20393.6	21129.6	20965.7	22421.5	22124.4	22665.6	21977.6	21379.7	21595.2	20521.3	20409.2	20080.6	19729.0	18290.3	16782.2	15869.4	14337.1	12335.1	11197.7	9923.21	8329.08	6656.26	4765.26	3993.28	1155.73	-552.217	-2043.36	-3548.11	-5464.61	-5851.55	-7587.97	-9182.42	-9915.10	-11237.8	-12026.8	-12078.6	-13921.4	-14682.1	-15223.2
-18.3134	-32.4724	2462.80	6021.05	8123.20	10701.2	13203.4	14957.3	16594.2	18238.4	18651.1	19728.0	21026.8	21281.0	22333.1	21990.2	22483.3	22117.4	22262.3	22026.7	21034.1	20309.6	19343.3	18924.8	18059.2	16876.7	15901.6	14112.5	12960.3	11613.6	9889.02	7885.38	6571.90	5166.22	3480.37	922.786	-370.452	-1612.98	-3876.29	-5232.52	-6123.07	-7746.31	-9132.35	-10357.4	-10992.9	-12191.3	-13317.9	-14293.6	-14322.4	-15258.3
-18.2937	-146.839	2780.59	5184.59	8521.07	10324.7	12702.4	14514.0	16116.3	17273.3	19174.4	20171.5	20453.2	20547.7	21807.8	21839.1	22504.0	22216.0	21874.3	21770.7	21401.3	20645.2	19699.4	18691.7	18112.5	16722.5	15480.2	13990.0	12933.9	11436.1	9656.75	8030.40	6576.94	5229.74	3359.06	1363.28	-211.993	-1857.38	-4034.65	-5600.71	-6171.38	-8079.39	-9155.96	-9415.40	-11634.6	-12289.7	-12835.6	-14259.2	-15300.1	-15965.0
-18.2740	372.737	2358.42	4988.31	7550.25	10434.2	12718.9	14722.5	16370.1	17545.6	19212.2	19467.6	20569.2	21127.0	21287.0	22205.2	22605.7	21629.1	21556.9	21416.7	20822.2	20449.7	19287.9	18687.6	17487.0	16710.7	15629.5	13790.2	12550.0	11626.2	9540.09	8100.55	6379.90	5239.06	2909.94	1515.96	-549.532	-2166.53	-4184.79	-5942.76	-6561.65	-8068.69	-9349.37	-10203.0	-11631.9	-12192.4	-13277.7	-13950.0	-15387.0	-15807.9
-18.2543	556.785	2966.87	5297.20	7773.55	10563.0	12253.3	14225.1	16495.8	17343.4	18984.8	20275.2	20353.6	21314.5	21753.1	22308.2	22515.7	21892.0	21911.2	21310.4	21160.0	20270.5	19088.2	18635.4	17697.0	16550.5	15207.2	14193.9	12869.8	11188.3	9332.12	7913.83	6484.24	4795.59	3078.53	1171.39	-733.877	-2088.28	-4114.84	-5675.54	-6677.40	-7790.26	-9117.15	-9700.37	-11262.6	-12000.2	-13427.2	-14112.1	-14884.0	-15492.8
-18.2346	289.636	2453.32	5602.06	7503.38	10705.8	12321.5	14365.9	15935.0	17394.0	18207.2	20239.0	21242.3	20741.7	21465.9	22180.0	22010.1	22029.1	22254.9	21333.8	20690.4	20561.2	18964.1	18971.5	17650.6	16124.8	15276.0	13790.9	12470.3	11155.5	9696.88	7842.96	6372.97	4847.30	3090.79	1677.41	-861.129	-1982.13	-4062.80	-5492.26	-6584.26	-8483.68	-9051.82	-9848.38	-11592.0	-13136.8	-13433.4	-14436.3	-15028.3	-15879.5
-18.2150	12.9322	2725.11	5498.91	7751.80	10334.2	12872.8	15091.3	16203.8	18023.9	18412.9	19978.6	20287.4	20789.6	21914.7	21720.1	21766.5	21903.1	21191.0	21491.1	20195.3	20449.8	19345.9	18753.7	17617.4	16828.2	15469.0	13676.5	12936.5	10812.9	9686.76	7840.56	5974.24	4734.57	3127.98	1476.92	-597.183	-1660.22	-3617.97	-5729.09	-6925.35	-8152.56	-9161.95	-10820.4	-11829.4	-12328.2	-13941.2	-14036.8	-14741.6	-15848.5
-18.1953	-424.004	2822.43	5700.49	8354.49	10138.5	12450.5	14782.2	16461.2	17327.2	18696.7	19975.2	20809.0	21151.5	21849.6	21886.2	22363.9	21613.5	22244.9	21465.0	20790.9	20706.0	19559.1	18908.6	17383.7	16166.8	15093.4	13828.2	12704.6	11269.7	9702.03	7883.76	6187.47	4912.09	3032.03	1282.88	-207.572	-2484.30	-4465.18	-5605.56	-6980.50	-7978.95	-9497.91	-10577.1	-11648.9	-12257.9	-13544.3	-14665.5	-14597.0	-15673.0
-18.1756	109.786	2274.89	5375.20	7918.39	10791.0	12719.8	14118.8	15759.8	17883.1	18790.8	19866.7	20811.0	21150.2	21653.2	21791.4	22218.4	22460.1	21955.5	21667.1	20999.1	21216.9	18966.4	18234.4	17207.2	16842.8	15899.9	13721.7	12614.0	10741.9	9753.59	8124.00	6346.10	4864.02	2943.59	1449.11	-1017.89	-2710.76	-4295.35	-5802.81	-7516.27	-7278.61	-9023.13	-10725.7	-11758.2	-12454.3	-12863.9	-14389.6	-15326.0	-14929.9
-18.1559	-425.711	2451.08	5543.29	8120.17	10531.0	12519.7	15000.8	16682.8	17821.0	19288.6	20110.2	20716.6	21212.9	21510.5	22681.5	22536.7	21677.7	22006.2	21483.9	20930.7	20154.3	19330.7	18754.1	17695.1	16654.6	15037.8	13515.8	12126.3	11053.2	9523.15	8726.98	6837.72	4993.56	3590.94	1269.74	-1003.31	-2507.59	-3640.70	-5970.88	-6564.82	-8377.13	-9114.64	-10224.7	-11743.8	-12886.9	-13442.7	-14245.9	-14856.0	-15508.7
-18.1362	-164.820	2371.50	4817.84	8347.19	10482.9	12778.4	14272.3	16184.5	17567.8	18924.6	19829.3	21195.8	20854.6	21767.2	21851.1	22286.1	21972.1	21854.4	21755.1	20511.4	20284.7	19512.2	19106.0	17849.7	16312.3	15218.2	13931.7	12169.0	11372.3	9597.38	7921.92	6100.35	4774.30	3112.74	1196.12	-997.875	-1912.75	-3786.37	-5615.78	-6859.06	-8271.16	-9375.39	-10689.8	-12088.3	-12955.3	-13321.8	-14391.7	-15247.8	-15872.5
-18.1165	-55.2604	2320.93	5486.15	8169.52	10484.8	12518.7	14171.2	15838.3	17651.3	18643.0	20249.4	20469.4	21114.1	22108.4	21946.8	22400.2	21289.0	22107.9	21189.3	21281.7	20893.9	19206.0	18406.7	17390.1	16455.2	15229.5	14318.4	12688.8	11368.2	9176.89	7599.29	6152.73	4634.75	2891.25	1339.08	-824.567	-2359.91	-4048.38	-5330.94	-6979.65	-7904.75	-9493.98	-10568.0	-12151.7	-12951.3	-13433.4	-14705.7	-14895.4	-15931.7
-18.0969	123.550	2130.31	5264.02	7786.69	10053.6	12434.5	15172.9	16491.7	17612.8	18065.8	20377.3	20881.0	21198.3	21749.9	22059.3	21969.2	22181.0	21910.3	21340.0	20754.8	20646.9	19514.2	18249.2	17825.3	16322.3	15303.7	13950.0	13318.7	11025.4	9743.54	7383.20	5772.68	4445.80	3352.38	1374.00	-981.767	-2492.55	-3787.46	-5127.19	-7056.69	-7721.00	-9414.31	-10697.3	-11803.1	-12660.6	-13717.3	-14538.2	-15291.2	-16045.8
-18.0772	459.220	2791.48	5557.64	8071.92	10412.1	12659.7	14042.7	16773.7	17704.2	19005.5	19866.4	20182.9	21043.0	21716.9	21490.3	21832.4	21436.4	21852.2	20994.8	20480.3	20567.1	19367.9	18401.8	17136.4	16618.2	15529.1	13819.9	12266.5	11123.7	9372.97	8274.70	6856.19	5476.75	2687.36	1328.28	-287.195	-2163.70	-3938.43	-5203.45	-6957.20	-8622.22	-9595.12	-10686.8	-11769.4	-12678.6	-13527.6	-13914.8	-15687.6	-15612.7
-18.0575	19.2005	2632.62	5559.76	8242.89	10398.8	12869.8	14937.4	15902.8	18116.0	19297.1	19632.8	20692.7	21317.1	21846.8	22372.1	22391.3	21575.4	21791.5	21360.0	20452.4	20152.0	20160.3	18867.0	17622.0	16312.9	15259.1	13893.5	12650.8	10932.5	9325.88	7715.92	6197.33	4355.67	3046.38	1231.61	-392.441	-2020.60	-3754.89	-5801.93	-7004.20	-7665.20	-9040.13	-10377.3	-11977.9	-12665.7	-13610.8	-14209.7	-15508.6	-15782.7
-18.0378	-104.783	2218.25	5392.71	8200.02	10559.1	12813.7	14162.0	16175.7	17569.1	18539.4	20381.5	20045.8	21443.9	21707.8	21881.1	21868.4	21508.4	21806.3	21881.3	20832.6	20480.5	19555.6	18843.6	17405.1	16644.0	15451.6	13711.4	12620.7	11314.7	9214.82	7417.87	6336.45	4628.36	2061.53	1175.17	-117.446	-1636.38	-3912.46	-5541.35	-7260.05	-8917.15	-9795.71	-10161.8	-11010.1	-12716.5	-13914.2	-14456.9	-15302.9	-16162.0
-18.0181	-65.5101	2434.62	5357.10	7766.31	10243.6	12745.7	14931.3	16303.2	17891.7	18862.4	19585.6	20690.2	21324.5	22083.0	21672.9	22124.6	21855.8	22026.1	20800.8	20485.1	20371.7	19294.0	18932.0	17788.8	16720.6	15247.4	14065.7	12279.9	11029.1	9704.21	7840.80	5961.94	4412.78	2861.63	1212.57	-712.010	-2160.05	-3923.76	-5268.29	-6707.88	-8058.89	-9389.80	-11044.2	-11588.1	-12805.5	-13166.2	-14728.1	-15759.9	-15936.9
-17.9984	-478.876	1462.13	5468.23	8118.02	10026.0	12885.6	14449.7	15686.9	17506.7	19036.6	20194.0	20541.9	21265.4	21986.8	21757.2	22225.1	21956.8	21533.9	21368.9	20994.2	19971.9	19309.4	18744.7	17402.8	16071.1	15032.8	13808.5	12320.9	11138.9	9608.96	7695.17	6153.15	4285.95	2836.33	532.044	-732.417	-2403.19	-3754.37	-6149.49	-6947.58	-7985.46	-9406.68	-10956.7	-11909.9	-12335.9	-14097.8	-14177.0	-15480.8	-16106.8
-17.9788	-202.170	2591.60	5937.07	8110.31	10945.0	12768.4	14091.7	16326.5	17752.8	18871.9	20139.3	20973.6	21244.7	21989.9	22444.9	22659.8	21908.7	22214.9	21619.9	20846.1	20229.5	19502.8	18730.4	17478.3	16355.8	14949.0	13402.6	12653.8	10770.8	9524.97	8284.48	6010.67	5011.47	2947.29	1755.33	-601.844	-2633.75	-3661.59	-5673.77	-7326.42	-8381.68	-9370.97	-10697.1	-11558.9	-12200.7	-13764.8	-14544.3	-14868.1	-16519.8
-17.9591	9.35319	2585.05	5692.38	8095.58	10633.0	12670.5	14753.1	16722.3	17734.1	18882.9	19881.0	20671.2	21196.4	21556.2	21808.3	22040.3	21793.9	22114.5	22149.7	20954.7	20975.5	19660.7	19145.8	17253.4	16278.9	15046.1	13389.2	11894.9	10909.8	9858.34	8063.04	6301.83	4721.21	2935.54	530.202	-267.304	-2528.58	-4774.31	-5526.65	-6992.63	-8550.72	-9567.04	-10704.9	-11720.3	-12684.5	-14334.0	-14772.2	-16062.0	-16493.2
-17.9394	-293.655	2733.01	5672.18	7931.11	10317.0	12851.0	14254.3	15982.8	17632.8	18732.6	19935.9	21144.8	21051.8	21480.8	22244.2	22186.6	21460.2	21134.8	21570.9	19907.9	20558.0	20194.4	18964.7	17888.1	16868.9	15408.4	13791.4	12402.6	10735.5	9644.84	7579.54	5496.54	4293.46	3175.45	1266.84	-769.350	-2093.38	-4058.40	-5974.01	-7137.47	-8634.38	-9684.47	-10964.6	-11529.9	-12813.8	-13913.5	-14943.6	-15494.2	-15278.2
-17.9197	-80.6275	2089.60	5082.75	7703.78	10997.5	12913.7	14780.0	16178.6	17491.2	19202.7	20531.5	21331.6	20980.7	21877.5	22326.3	21536.1	21734.8	21899.4	21794.3	21234.1	20669.5	19180.7	19070.2	17674.8	16608.0	15405.1	13564.0	11954.7	10971.0	9883.79	7991.22	6410.05	4551.65	3067.63	916.920	-721.411	-1919.54	-4612.37	-5934.50	-6453.00	-8641.75	-8996.06	-10738.6	-12138.3	-12888.5	-13408.9	-14309.1	-15119.1	-15753.9
-17.9000	54.1148	2200.99	5497.43	8281.79	10405.2	13222.1	14561.5	16215.2	17563.9	18634.1	19843.9	20765.5	21345.4	21662.0	22292.0	21976.1	21310.3	21753.1	21654.5	21050.3	20389.3	20090.0	18983.6	18169.9	16517.9	14814.6	13894.2	12584.1	11127.3	9574.89	7721.65	5700.52	4621.68	2420.16	1067.66	-1454.15	-2564.40	-3982.32	-5918.73	-7338.30	-8171.21	-9438.40	-10623.4	-11591.1	-12626.1	-13474.0	-15003.6	-14955.6	-15818.9
-17.8804	-375.945	2898.06	5707.77	8497.76	10392.0	12728.1	14978.2	15924.8	17454.7	19413.2	19667.8	20761.8	20851.5	21704.5	21774.3	22318.7	21984.5	22550.5	21678.5	20524.6	20377.8	19712.0	18451.0	17890.1	16283.1	15444.9	13953.8	12714.7	11195.9	9607.78	7831.29	6233.83	5003.24	3114.96	1117.29	-326.362	-2561.46	-3863.17	-6326.91	-6660.37	-8645.73	-9531.68	-10838.1	-11805.1	-12857.6	-13970.5	-14826.3	-15492.9	-16325.8
-17.8607	93.6711	2360.11	5601.69	8187.11	10280.2	12539.2	14533.3	16765.7	17596.2	18867.8	19854.9	20636.0	20918.4	21623.7	21942.2	22524.0	21536.4	21980.8	21575.6	21086.2	20736.7	19193.5	18154.3	17810.8	16189.3	15837.3	13683.7	11865.7	11186.8	9485.93	7938.72	6837.88	4882.72	2911.53	-114.189	-1100.48	-1788.48	-4396.13	-5754.92	-6930.62	-8383.18	-9307.14	-11079.3	-12505.0	-12810.2	-13302.4	-15011.1	-15249.2	-16012.4
-17.8410	-152.385	2809.86	5581.96	7793.94	10567.3	13108.4	14883.3	15989.1	18070.7	19448.7	19759.8	21615.8	21149.5	22183.9	22477.7	21758.2	22152.9	22185.2	21317.5	20770.7	20431.5	20083.5	18803.7	17292.2	16170.3	16009.6	13829.4	12342.6	10963.3	9781.73	7794.58	5936.23	4246.63	3415.03	1554.83	-1288.98	-1916.81	-4560.12	-5289.28	-6994.04	-8365.35	-9240.53	-11150.7	-12368.1	-12433.3	-13430.6	-15142.8	-15558.7	-15580.5
-17.8213	5.00645	2900.29	5349.85	7584.55	10274.6	12930.5	14351.1	16565.7	17762.2	18994.4	19712.7	21153.8	21339.2	21995.2	22224.1	22023.5	21573.0	22114.9	21661.3	21201.7	20517.8	19179.2	18611.3	17298.4	16896.6	15100.0	14696.3	12321.5	11296.3	9438.97	7641.60	6169.11	4141.44	2614.29	1395.53	-522.349	-2373.55	-4294.25	-5491.02	-7336.36	-8298.90	-9702.95	-10849.1	-11782.0	-12748.8	-13724.6	-14900.7	-15626.0	-16630.6
-17.8016	308.338	2517.21	5482.25	8445.36	10861.9	12752.3	15207.4	16974.8	17531.5	19250.2	20113.8	20699.0	21296.0	22250.8	22223.9	22670.9	21802.8	21938.8	22521.5	20481.8	20578.9	19135.8	18448.5	17243.6	16435.3	15642.5	13513.4	12178.2	11090.1	9743.21	7556.75	6578.63	4711.46	2274.59	1414.30	-597.424	-2310.68	-3866.71	-5095.49	-7809.29	-8335.38	-9563.50	-10179.3	-11918.6	-13354.4	-13676.6	-14476.0	-15445.9	-16527.8
-17.7819	18.1993	2442.17	5420.12	8018.22	10583.6	12695.8	14852.2	16223.3	18130.3	18812.7	19920.0	20745.1	21547.5	21960.8	22522.2	22259.2	22135.2	22145.9	21527.9	21522.0	20754.1	19327.8	18153.7	17606.4	16392.8	15476.1	13829.9	12991.1	10987.1	9653.67	8380.62	6458.05	4718.32	3367.78	996.613	-668.687	-1935.46	-4326.16	-5538.95	-7518.05	-8290.96	-10048.2	-10624.1	-12391.2	-12836.3	-13748.2	-14523.2	-15542.7	-16695.8
-17.7623	-646.906	2907.51	5055.53	7811.74	10752.8	11814.1	14512.1	16552.6	17832.5	18585.1	19943.6	20327.1	21407.2	22056.1	22401.8	22716.6	21346.2	21959.0	21625.5	20625.5	20706.8	19530.5	18878.5	17262.2	17227.9	15456.4	14520.6	12745.1	10985.1	9434.12	7574.82	6240.51	5033.91	3382.89	1591.21	-1131.85	-2581.82	-4857.36	-5973.01	-7506.95	-7886.89	-9543.82	-10895.2	-11516.5	-13291.8	-14225.6	-14438.1	-15749.5	-15460.6
-17.7426	157.182	2738.52	5161.23	7904.64	10429.5	12964.3	14655.4	16277.9	18037.6	18583.7	19927.3	20993.2	21128.1	21972.0	22243.5	22491.3	22371.6	21747.9	21907.9	21001.6	20757.6	19665.1	18932.9	17653.4	17038.5	15745.9	13678.8	12746.2	11154.4	9319.87	7507.83	6218.17	4663.68	3111.78	923.435	-478.664	-2025.56	-3650.60	-6180.31	-7072.27	-8388.14	-9641.49	-11358.0	-11886.4	-13023.1	-13996.7	-14551.1	-15282.6	-15820.5
-17.7229	-58.1821	2792.61	5482.35	8415.37	10837.5	13197.5	14888.2	16097.6	17630.7	19639.5	20462.4	21168.6	21340.6	21605.7	21432.8	22137.2	22291.8	22097.2	21719.9	20959.4	20542.8	19581.7	18901.6	17919.1	15958.0	15607.2	14446.5	12490.2	11195.8	9753.55	8094.73	6204.21	4102.61	2691.47	1376.18	-165.871	-1957.93	-3742.82	-5679.50	-7142.36	-8050.92	-9312.78	-10016.4	-11577.2	-12835.9	-13918.0	-15015.3	-15826.9	-16119.5
-17.7032	179.588	2132.39	5601.51	8457.48	10425.2	12400.7	15307.2	16619.6	17258.1	19356.7	20114.3	21041.2	21355.2	22088.4	21989.9	22229.1	22101.2	22178.1	21793.9	21032.4	21349.3	19936.1	19166.5	17443.7	16369.4	15347.4	13439.6	12729.1	11046.2	9565.57	7426.90	6224.74	4287.08	2960.03	747.266	-940.704	-2029.65	-3529.57	-5918.61	-7061.06	-8545.75	-9478.11	-11119.4	-12074.7	-12652.1	-14258.3	-14414.4	-15414.9	-15561.6
-17.6835	-67.6400	2412.59	5872.84	7410.47	10853.1	13383.5	14901.3	16655.3	18091.9	18959.7	20468.5	20776.6	21317.3	22077.5	22740.8	22386.6	22405.2	22491.9	22151.0	20968.4	20058.1	19077.7	18474.5	18340.4	16294.4	15757.7	14416.4	12813.1	11066.7	9843.64	7982.71	6687.52	4884.83	3011.55	1960.91	-385.733	-2791.88	-3942.78	-5754.85	-6882.76	-8152.36	-9717.88	-11000.4	-12202.1	-12641.1	-13804.2	-14557.3	-15761.4	-16143.5
-17.6638	332.546	2657.80	5283.07	8314.39	10657.6	13123.0	14307.0	16085.6	17715.7	18891.9	20215.9	20914.3	21734.8	22625.4	21941.2	22728.3	22299.8	21715.7	21446.0	20754.5	21154.8	19203.6	19263.4	17483.3	16994.6	15716.8	14132.4	12901.8	10997.7	9890.16	7554.46	6241.96	4622.77	3103.00	966.799	-816.499	-1958.15	-4351.31	-5435.05	-6678.71	-8611.24	-9936.02	-10652.7	-12609.9	-13161.9	-14170.4	-14783.0	-15436.1	-16209.1
-17.6442	76.5131	2373.80	4926.18	8824.33	11164.8	12653.5	14743.0	16410.0	18390.1	18613.2	20459.8	21012.3	21263.7	22344.7	22337.3	22525.4	22047.2	22077.9	22398.0	20831.3	20683.5	20081.0	18585.0	17851.8	16244.4	15830.1	13691.4	11944.4	11151.5	9710.15	8272.71	6889.24	3914.16	4115.52	1063.37	-800.747	-2846.67	-4185.81	-6363.05	-7521.98	-8354.87	-9316.25	-10982.0	-12036.4	-12546.2	-13887.3	-14679.4	-15550.8	-16020.6
-17.6245	-116.772	2589.63	5284.83	8288.35	10712.3	12708.8	14607.2	16379.2	17689.8	18576.4	20061.5	20408.9	20994.9	22348.1	22280.3	22251.9	22035.1	22156.0	22028.0	21252.8	21004.9	19804.8	18820.1	17565.2	16747.9	15557.6	14130.0	12110.9	11077.5	9620.79	7401.61	5951.46	4355.46	2904.16	1337.49	-612.186	-2481.24	-4082.10	-5552.70	-7652.07	-8363.89	-9678.07	-11259.8	-12344.8	-12833.3	-14118.6	-14841.0	-15077.4	-16393.6
-17.6048	-21.2035	2743.87	5212.36	7839.04	10769.6	12851.5	15125.1	16267.3	18151.6	19590.4	19959.8	20950.4	21619.5	21796.6	22193.5	22097.0	22281.6	22071.8	21678.5	21120.2	20609.6	19992.1	19261.1	17688.4	16740.3	15888.8	14272.5	12771.3	11520.6	9184.29	7985.56	6591.24	4891.38	2892.16	1594.72	-1143.51	-2522.97	-3903.53	-5997.30	-6605.09	-8495.55	-9788.88	-10924.1	-12176.9	-12900.9	-14041.7	-14895.4	-15803.2	-16033.3
-17.5851	84.6377	2207.74	5160.92	8291.33	10829.2	13194.9	14753.5	16801.1	17671.3	18959.6	20570.1	20841.5	21575.3	22059.1	21815.4	22304.9	21579.8	22144.5	21919.0	20818.5	20848.7	19773.8	19021.0	18126.9	17020.4	15372.8	14398.7	12613.8	11226.9	9432.34	8001.59	6178.19	4945.29	2598.29	1421.31	-1019.94	-2947.21	-4369.68	-5731.50	-7422.48	-8517.37	-10090.1	-10754.9	-11865.3	-12654.9	-13701.7	-15389.0	-15408.0	-16002.1
-17.5654	248.026	1811.71	5628.31	8094.53	10747.9	12493.1	14457.8	16213.0	17556.8	19524.4	19775.0	20989.0	21840.3	21985.4	22599.6	21979.0	22114.9	22321.7	21920.3	21142.0	20987.7	19954.1	19189.3	17495.6	16505.6	15359.8	14086.6	12456.5	11559.6	9405.78	8683.98	5993.54	4513.00	3014.26	1080.67	-702.527	-2658.43	-4441.14	-5492.59	-7401.52	-8371.92	-9005.03	-11143.5	-11737.7	-12394.9	-14131.5	-15077.1	-16169.4	-16323.0
-17.5458	554.661	3012.06	5555.85	8080.65	10845.4	12383.0	15087.6	16385.7	17502.6	19607.0	20116.1	21831.5	21598.6	22260.2	22301.0	21791.6	21455.5	21950.0	22310.1	20697.5	20871.6	20025.9	18631.5	17599.0	17101.5	15613.0	13318.3	12859.8	11394.0	9915.54	8101.73	6348.29	5033.72	2421.64	1385.93	-981.858	-2207.67	-3975.82	-5600.96	-7717.57	-8392.86	-9304.01	-10196.6	-12586.3	-13039.6	-13558.8	-14875.9	-15699.3	-16047.7
-17.5261	6.66371	2981.65	5552.63	8112.18	10790.8	12944.5	14790.3	16134.9	17463.8	19150.1	20015.8	21649.2	21692.2	22696.5	22419.5	22605.7	21933.8	21800.0	21973.0	21082.5	20475.1	19950.2	18883.8	18092.8	16747.4	15253.7	14566.0	12453.6	10940.4	9497.94	7662.76	6200.33	4643.14	2664.03	596.982	-1013.31	-1927.28	-3966.22	-5592.62	-6990.80	-7842.80	-9283.59	-10645.6	-12406.9	-12849.5	-13997.7	-14679.1	-15743.1	-16022.3
-17.5064	-437.119	2639.29	5119.99	7978.38	10888.1	12840.7	15019.4	16627.4	17864.1	19455.0	19959.3	21077.3	21238.1	21442.3	22335.6	22255.6	21926.2	21811.8	21797.8	21224.7	21014.2	19525.2	18664.5	18156.2	16635.3	15909.3	13823.5	12505.5	11090.2	10063.2	7576.67	6487.24	4273.97	2264.15	911.777	-768.409	-2186.96	-3778.40	-6258.27	-7229.67	-8426.05	-9666.81	-11426.4	-12258.1	-12872.7	-13849.5	-14907.1	-15595.5	-16182.4
-17.4867	380.198	2782.81	5459.47	8539.71	10485.6	12828.6	14901.7	16438.0	18090.8	19157.4	19847.8	21117.9	21670.8	22198.3	22387.8	22687.7	21856.2	22073.6	22006.6	21383.6	21070.2	19330.9	19472.4	17542.6	16313.4	15600.3	13704.1	12757.8	10913.3	9676.25	8043.80	6308.33	4560.06	3577.05	1201.24	-562.880	-3049.87	-4310.66	-5515.26	-7772.74	-8449.37	-9819.59	-10767.6	-11839.8	-13291.1	-13680.3	-14610.4	-15518.2	-16458.9
-17.4670	-148.099	-403.773	287.953	-1051.61	-434.283	4.31880	-760.042	-1111.05	-813.663	-213.388	-278.272	-762.564	-655.579	-752.436	-573.023	-435.925	-557.008	-424.852	-797.985	-685.331	-983.857	-846.341	147.464	-845.149	-570.899	-293.623	-142.880	-247.101	-110.727	-149.282	-434.501	-992.194	-507.222	-578.317	-416.304	-337.068	-49.6866	214.310	-245.664	-522.487	-9.82681	-212.092	-140.458	-485.734	73.7867	-98.9697	105.954	-523.013	145.056
-17.4473	179.103	349.041	448.702	31.4315	-267.129	329.651	-270.780	-462.112	-366.911	-28.7974	-665.799	-314.958	-1131.09	-261.371	-720.810	-147.273	-1182.35	-368.492	-586.563	-684.266	-262.161	-332.819	2.35183	-740.845	-623.388	-333.378	-642.525	-57.8122	-543.899	-465.133	-496.755	-288.267	-419.152	79.7735	-328.156	227.140	-526.658	104.030	-181.669	-284.681	-16.3184	-521.266	315.808	145.487	-788.290	-165.595	-570.485	-571.055	-832.066
-17.4277	-336.037	-512.409	222.533	35.1747	-183.587	89.5043	-455.015	-524.431	-272.794	-806.124	-419.993	-686.660	184.016	-216.031	-715.128	-803.929	-178.173	-884.365	-593.946	-101.919	-744.963	-702.632	-777.016	-185.628	-261.715	-614.109	-548.256	459.662	27.1065	-446.859	-432.942	-199.801	-347.625	47.0730	-969.064	122.390	-435.997	-345.840	-252.204	566.111	-420.683	-259.525	-570.319	-326.331	26.7646	-646.933	-245.090	-216.733	-379.713
-17.4080	-31.1345	220.711	-472.552	-21.1820	-279.289	37.0126	-640.115	-670.753	-393.659	-83.8311	-326.547	-126.114	-354.637	-658.081	-954.146	-185.347	-526.001	-580.711	-731.285	-462.426	-1015.04	-899.990	-817.368	-309.458	-589.929	-123.717	-395.845	-417.467	-766.540	-217.602	-322.723	-747.649	-514.687	-522.914	-732.863	178.332	205.298	-40.6792	28.4937	-256.422	-418.833	-71.2479	169.090	35.7692	-356.055	-222.654	-7.37810	-232.162	150.829
-17.3883	503.050	59.1025	67.0104	-177.065	-25.6484	-361.791	-243.143	-512.837	-334.560	-633.650	-476.780	-205.715	24.5874	-653.604	-786.304	-356.126	-723.243	-93.9506	9.48785	-597.841	-452.828	-871.918	-702.727	-400.238	-374.561	-716.169	-692.165	-526.867	-394.609	-193.955	-606.192	179.499	-377.721	-24.3536	-26.8723	-165.297	188.603	155.436	-385.734	-11.1071	167.255	-655.444	-127.321	-194.762	83.8179	-103.804	-592.015	-408.611	-6.78091
-17.3686	-33.7755	170.844	255.649	-648.760	-568.948	-406.742	-54.7393	-133.816	-593.768	-191.227	-761.732	30.5273	-417.829	-519.960	-550.841	-899.772	145.710	-321.410	-1464.86	-426.511	58.7956	-264.969	-479.762	-457.241	-1038.71	-452.949	-449.590	-257.115	-1151.34	-968.863	-521.327	146.236	-152.610	-361.674	-99.6045	-844.507	92.2781	-480.872	-219.141	-504.429	-368.353	566.132	-550.077	-309.631	-263.880	-173.368	-116.478	-523.993	-210.715
-17.3489	-124.862	74.5626	-262.232	366.391	223.964	128.311	-182.335	398.324	-657.504	-1032.43	-379.791	-1066.27	-795.702	-172.360	-183.899	-350.540	-665.108	58.4156	-778.005	-146.357	-218.772	-666.967	-974.256	-545.380	27.1104	-740.293	-565.419	-691.138	-475.487	-433.949	-296.654	-111.661	-535.088	-597.264	-892.986	-491.272	-104.367	-257.045	-233.404	-386.925	-178.315	-425.258	-702.699	143.840	-1242.14	-337.527	87.0692	104.691	-467.476
-17.3292	434.883	182.752	-410.512	-160.701	-589.703	-84.7341	-399.653	-278.756	-232.181	-631.613	-551.164	-954.836	-381.984	-269.585	-468.615	-752.448	-468.257	-853.102	-125.107	-381.467	-1310.46	-1168.22	-803.582	-732.103	157.538	-110.201	-163.156	-59.0782	-495.582	-508.018	-183.670	-313.383	-311.530	94.6928	-51.5298	292.322	-359.738	-92.8090	-277.064	-180.907	-89.2461	313.475	263.013	-194.652	-237.886	215.311	-210.155	-539.277	-341.078
-17.3096	188.816	-518.957	-508.794	-465.413	-501.099	-423.940	-488.686	-278.508	-330.208	-159.336	-931.409	-1253.61	-496.418	-611.588	-47.3920	-877.728	-604.386	-736.594	-27.1530	-715.681	-491.407	-390.366	-307.550	117.051	-339.798	-426.573	-357.445	-501.131	-324.417	523.823	111.923	-791.434	-148.070	-157.997	-380.715	9.50174	-841.790	6.18434	-717.662	-117.609	-487.772	-455.150	-477.838	-1072.57	14.1377	-186.453	65.7616	-47.8220	-105.618
-17.2899	-268.923	-86.7977	-474.575	-758.280	-131.803	-359.718	332.835	-333.792	-698.684	-771.476	-543.089	276.985	-482.209	119.456	-386.775	-16.3273	-688.058	-1421.88	-297.560	-785.540	-559.636	-592.328	-723.883	-939.322	-295.770	-709.867	-86.9471	-697.268	-272.312	-99.7255	-306.354	-178.604	-116.539	-357.887	-368.823	-10.4605	-875.694	-417.969	-362.414	-606.121	-281.978	-246.198	-121.325	-499.951	348.183	-665.993	-822.740	-372.372	-849.788
-17.2702	305.833	83.5343	-186.245	15.2128	-34.5461	-496.958	-408.352	-205.408	-183.912	-770.632	250.145	-374.044	-98.4757	-193.562	-231.431	-77.4628	-644.156	-734.536	-411.521	-330.210	-398.903	92.0969	-118.983	-45.1251	-129.470	-359.842	-954.309	-637.551	-385.375	-345.863	-925.883	-1072.79	-1135.05	-98.2983	44.1975	-679.264	-404.700	-130.815	-740.764	419.261	-487.878	-319.771	-138.972	-166.141	-582.723	372.518	-559.347	-483.434	-634.466
-17.2505	242.998	400.464	134.950	-409.677	-295.491	-201.138	-57.8591	-417.429	-803.848	198.591	-1037.28	-502.137	-378.387	-927.716	-524.009	-1128.22	-239.778	-459.336	-584.745	-182.701	-710.820	-134.343	-69.1417	-563.394	-482.887	-380.334	-355.909	-230.847	-378.280	-511.869	127.354	-603.838	298.958	-47.3133	-401.715	-304.802	-46.1268	-257.779	-534.428	-9.93806	337.040	-475.975	-858.022	-81.8313	-92.3232	-803.082	-581.112	-164.419	-126.182
-17.2308	-113.746	-46.7796	-487.029	-310.998	15.5880	-435.244	-149.327	-1354.96	77.7296	-606.843	-7.48764	-565.311	-578.036	-531.568	-503.804	-269.933	-178.829	-350.536	-898.531	-639.960	-510.774	-457.493	678.934	-386.555	-648.380	-686.448	164.622	-397.869	-364.815	-610.002	-603.094	-664.539	-167.535	-409.445	-521.854	-610.037	-640.081	-151.176	-205.134	-642.015	105.610	-370.750	-206.503	-720.271	-452.424	303.537	-87.5814	-278.961	297.019
-17.2112	-465.831	692.089	480.223	-97.4935	-409.671	-807.365	200.717	-468.283	-231.295	-60.1759	361.782	-467.275	-186.311	-133.996	-678.505	-322.624	-446.375	-472.687	-655.875	-170.932	-589.630	-237.559	-636.049	164.448	-454.213	-253.955	-570.895	-278.590	-479.948	-362.095	-391.786	-455.452	-476.773	-519.894	-640.988	-278.536	97.2768	-249.217	-588.754	-996.683	-39.7286	-428.754	-422.272	36.7242	373.163	-14.9431	-224.911	-677.016	-362.760
-17.1915	-147.849	-256.653	-290.089	308.658	-236.826	-530.191	81.3137	-228.166	36.5886	-498.449	-744.319	-434.820	-814.067	-613.251	-355.102	-703.096	-1015.36	156.027	-314.009	-200.865	21.9922	-751.978	-724.864	-473.308	-320.835	-88.5620	-271.677	-528.139	498.540	-201.096	-237.419	-857.213	-443.810	-625.707	-478.737	115.431	-55.8150	-353.826	-532.468	30.4180	-505.068	210.431	124.123	101.200	148.660	255.343	-89.4759	-790.595	-224.870
-17.1718	64.8795	-562.620	183.859	156.063	141.228	-736.025	-223.569	50.4072	155.338	-261.170	-368.559	-67.6489	-591.773	-534.656	-282.272	-743.150	-826.852	-769.676	-707.188	-658.676	-1061.60	-386.711	-94.4414	-258.157	-423.821	-688.578	125.692	-451.042	-214.952	-126.607	-290.600	-351.733	-512.033	172.367	-822.014	-421.931	-200.426	30.6734	-121.287	-306.998	-318.266	67.3577	-544.629	-79.2306	357.125	-410.602	-620.205	-414.905	67.5461
-17.1521	-34.3325	-566.483	-46.6864	-652.278	-256.826	-104.156	103.876	-454.971	143.495	-570.261	-988.120	-744.526	-392.160	-1128.49	-630.596	-679.983	-199.666	-785.914	-852.584	-637.995	-312.740	-667.131	-571.371	-736.418	-1049.35	-463.074	-78.4676	-315.992	-606.016	35.7679	-239.305	-593.774	92.2371	-767.695	-270.406	-572.138	-125.933	212.796	-223.481	-121.179	-320.802	-181.210	6.05506	64.6227	-142.888	333.480	370.873	335.932	-355.075
-17.1324	-376.466	-437.119	103.050	-260.820	-596.425	-16.4373	-605.483	-672.281	-1175.27	-188.409	-610.972	-501.133	-151.970	-375.619	-195.589	-290.051	-386.179	-530.809	-641.745	80.9376	-297.795	-769.745	-190.669	30.9841	-243.313	-226.532	-298.590	-528.830	-191.232	-331.548	-4.75961	-411.072	-116.523	-416.518	72.7435	-436.652	-249.452	-328.987	72.3780	-253.085	-76.6074	-291.343	-563.148	-909.136	-170.194	332.865	-171.874	-116.143	400.250
-17.1127	-439.230	195.887	-28.5735	-116.164	-39.0090	-389.450	-328.182	-257.308	-44.5380	9.82430	-258.498	-964.274	-780.601	-314.153	-1034.90	-251.816	-486.357	-460.933	-392.754	-893.650	47.7171	-819.419	-416.021	-194.203	-481.547	-707.762	-332.938	-99.9426	-262.027	-66.5741	-240.967	-232.375	156.634	-135.634	175.966	187.066	-34.8385	-457.518	73.3873	-660.718	251.072	-31.4703	-182.413	-210.269	-152.675	180.471	376.389	-474.425	-0.351736
-17.0931	16.2076	420.574	-179.369	246.274	-59.4319	-124.766	-502.104	-307.749	11.5924	-259.530	-674.186	-510.763	-312.598	-595.594	-897.324	-321.497	78.9739	-142.116	-553.754	-524.644	-197.904	-508.679	-604.852	-479.934	-34.9565	6.47164	87.1072	-818.559	-522.290	-349.167	-97.7379	-480.635	-378.988	-21.3114	-125.030	-485.713	-88.9389	-135.183	-268.970	-269.203	-797.702	-421.271	-0.661003	-22.9839	-324.712	-388.878	-165.991	-702.732	17.3721
-17.0734	388.552	181.197	296.774	-480.182	-265.546	-747.955	-366.087	-350.659	-220.371	-233.380	167.527	-420.757	387.685	-170.630	-593.194	-248.633	-131.041	-389.585	-331.255	-448.483	-395.159	-164.473	-698.032	-453.846	49.3239	-455.112	-1370.28	-282.499	-280.093	-520.270	398.427	-113.814	-639.911	20.4270	-809.248	-320.573	-752.794	-575.995	-554.239	486.519	-902.872	495.371	-250.249	-455.950	-187.696	90.6113	2.41066	409.033	-349.455
-17.0537	396.570	-532.036	181.983	79.9389	-376.986	-41.7133	-204.510	184.967	-355.318	-222.037	-498.803	-630.481	-390.512	-279.709	-104.879	-554.932	-164.552	-866.142	-709.025	-413.432	-970.579	-544.185	-56.6861	-152.229	-126.189	-286.640	-831.283	-307.579	-573.293	138.885	-565.970	-480.487	-303.698	-226.669	-362.284	120.528	-249.818	13.3055	128.036	122.867	-1022.08	223.751	-47.5291	-352.318	215.235	278.692	33.8778	-532.836	271.017
-17.0340	542.623	-390.059	-219.780	173.263	58.3783	191.348	-126.321	115.299	-683.429	-846.585	47.5095	-352.838	-753.108	-173.152	-236.237	-457.315	-267.253	-219.785	-834.798	-678.682	-34.1957	-506.179	95.0605	-873.546	218.353	-276.181	-455.901	106.216	-393.361	-401.987	-502.429	-165.361	-32.2850	180.646	-171.570	-129.760	-478.165	-162.781	161.661	-528.642	-293.100	-170.331	-140.050	-36.4994	252.380	-12.7942	-192.216	189.812	-461.840
-17.0143	-271.817	-151.752	-458.158	61.1948	-351.535	17.9885	-129.904	-500.811	-354.337	-485.866	-234.848	-576.402	252.519	-318.906	35.8696	-497.955	-609.601	-442.637	-728.513	-456.789	123.664	-14.6143	-713.699	-450.529	-296.894	23.1942	-26.6717	-72.2968	-182.328	-286.462	-139.607	-74.9558	221.885	137.270	324.420	-279.097	76.0519	208.886	-446.226	-350.546	52.4788	76.6574	-664.949	-181.572	258.299	-312.773	-21.2133	-383.756	-402.202
-16.9946	15.1790	-115.291	-223.876	-178.092	-185.438	-445.788	-446.013	-364.835	-348.411	252.726	-471.893	-419.057	-104.965	-734.559	39.6594	-903.934	-842.249	-318.618	178.280	-563.521	-712.659	113.087	-482.887	-215.533	-995.588	-676.247	-460.303	-66.5746	-355.387	-525.456	-37.0880	-289.739	265.853	-115.653	-391.476	-234.790	-634.360	-220.490	-375.405	158.824	143.637	-622.735	-226.792	-81.5742	-109.310	-371.196	-418.860	-229.925	-473.471
-16.9750	717.066	374.680	-113.604	-165.727	-120.009	-445.210	-183.321	-763.774	-90.7958	-733.439	-617.282	187.529	-786.253	-470.332	-506.308	-632.831	-629.122	230.683	-107.633	-492.122	-159.126	-83.5844	-562.553	-603.124	-465.271	-447.038	-672.805	-303.817	-501.519	-167.193	511.819	-382.640	-96.7806	-400.325	-144.624	-280.079	-301.135	170.015	285.987	-234.675	29.3320	-1035.12	450.405	-586.845	106.634	-281.096	-157.971	-307.258	-603.416
-16.9553	118.634	140.739	-192.796	-497.743	-133.715	-245.202	24.6103	-93.3287	-254.357	-626.868	-316.193	-317.025	-122.383	-929.526	-165.145	-250.115	-336.853	-791.868	-473.551	-549.210	-977.032	-568.889	-574.899	-272.656	-248.178	-533.627	-313.711	-332.860	-563.386	-88.0805	81.5463	-457.771	-582.048	160.033	20.3331	-171.398	-445.559	48.1065	155.691	115.121	-221.708	-268.840	-89.5384	-74.1368	-451.446	-79.9981	-550.872	-111.146	-153.518
-16.9356	-265.766	-83.9466	-344.184	-81.0903	-507.158	319.123	-48.7583	-89.1239	-352.372	-289.325	72.8074	-126.353	-499.873	-1053.18	-391.984	-275.789	501.947	-721.497	-413.807	-115.786	-11.8589	11.5126	269.968	-675.333	48.5613	208.767	-118.237	-640.698	60.9173	-307.774	-469.381	-330.034	-161.798	-232.626	-201.597	-295.909	-195.702	-83.7369	136.419	-7.84051	-33.1891	-218.835	-326.709	-93.4834	-290.081	-61.2208	-186.940	36.7473	185.829
-16.9159	-108.990	-390.846	-13.7412	-301.498	-113.645	-126.967	-172.226	-71.5161	-81.0035	-169.984	-168.871	-524.316	-911.962	-475.470	-167.738	-152.550	-477.250	-468.776	-839.867	-249.860	-309.271	-524.048	-222.260	-442.317	-138.565	43.5077	-9.53593	-621.705	37.1611	-540.118	-362.369	-316.973	54.1528	-463.155	-395.015	56.6389	220.370	-580.708	-198.313	-373.550	-204.412	-430.441	-580.255	31.8412	114.954	124.011	234.824	189.743	115.299
-16.8962	86.6485	-191.931	174.633	-418.193	-159.951	193.815	-250.954	-83.8312	587.180	25.9075	-693.339	-482.601	-630.206	-185.624	216.567	-1010.75	3.82698	51.8258	-338.443	-148.148	145.955	-811.124	-94.5515	-144.608	324.870	-101.680	-470.170	-123.322	4.91048	-418.664	-557.649	104.668	-854.964	-166.912	-358.974	-185.526	340.873	-457.808	-652.346	-94.6181	-295.482	-586.659	-543.712	58.6415	-2.94594	-264.777	-133.648	-574.563	176.758
-16.8766	153.116	-3.50882	-387.758	-22.2292	167.773	-216.656	-449.001	6.27676	-770.303	-314.678	-747.284	-591.476	-47.8625	-184.092	-256.821	173.103	-165.659	-544.363	246.978	-725.358	-173.191	187.066	-875.751	-517.499	-323.259	-290.592	-592.296	-464.010	-37.6319	-553.641	156.516	-83.6429	-612.308	-102.208	-307.994	-14.9428	-320.831	-509.539	-399.095	-282.098	-365.275	39.8552	-584.266	-733.832	-357.451	91.1870	-75.9630	194.451	468.137
-16.8569	257.021	207.924	359.991	-25.1764	-52.0579	-379.605	-707.051	-136.716	-466.964	-382.350	-294.570	-231.374	-138.777	-226.305	-434.955	-703.426	-315.560	-804.162	-610.202	-340.407	-246.099	-172.647	-161.039	-310.521	178.321	128.080	-266.482	30.1664	-804.157	374.232	-715.805	-152.190	-302.484	54.6907	-179.269	-379.322	-52.9569	-483.827	-6.12857	209.181	367.656	366.584	-247.554	60.9068	-177.803	-124.759	141.136	-356.148	-271.154
-16.8372	-262.134	457.890	15.7932	218.705	-63.8068	-361.360	-482.329	-351.435	115.846	-354.646	-155.734	-164.019	-672.894	-392.374	19.3624	278.386	-700.152	-260.140	-267.605	-137.194	-628.383	-311.627	-175.418	235.861	-396.926	-867.665	-240.175	151.694	-673.035	-511.334	-46.4318	-13.9521	-225.117	-131.086	39.7258	-46.9075	-645.726	-74.3472	-117.298	245.004	-424.401	-151.100	-447.531	318.855	-328.061	-32.6943	-573.770	-882.891	-169.320
-16.8175	6.11601	41.9680	-373.524	-247.777	109.907	-214.104	-118.297	-146.823	-302.506	-355.574	-403.281	-369.658	-145.271	-186.598	-97.8927	-369.661	-204.149	-171.537	4.81546	-311.793	-184.462	-1193.19	-412.252	-355.311	-244.981	-471.670	-320.088	-255.419	-427.439	-424.429	-626.724	-34.2509	-263.339	48.2929	-96.8910	-271.218	-447.944	-23.4614	-99.7213	-660.623	318.399	305.194	-369.951	-886.488	-135.090	-85.1735	-262.240	169.545	-454.982
-16.7978	-311.131	-213.330	-14.2559	232.212	2.55197	-17.0868	-74.3726	-60.9845	-119.024	-346.293	-445.451	-806.549	-431.198	242.527	-462.539	-269.828	-642.567	-266.441	-317.657	-4.61563	-295.177	-340.383	-100.791	-154.687	-256.439	632.199	-901.582	40.0094	-662.245	358.483	-195.389	-684.071	179.239	-648.047	-15.9260	234.440	-173.488	-270.612	-589.616	-519.928	-521.980	-29.7950	-315.827	193.725	-258.512	36.5741	323.804	-643.487	-468.538
-16.7781	12.6096	-287.595	-510.622	309.385	238.211	-179.103	-191.920	-905.394	-750.872	223.995	-500.922	-978.550	-743.491	-157.319	-2.20845	-130.954	-425.977	-42.9381	-307.935	-626.627	-203.915	-894.836	-476.204	-28.3606	-634.274	-208.679	-290.876	-351.855	83.8154	24.8808	-902.742	-511.356	-30.8998	-189.638	-128.609	-346.496	317.400	-189.724	-122.990	-144.960	-112.531	33.5261	-2.28601	-281.236	-282.670	-731.434	-233.655	-34.1203	-233.674
-16.7585	-255.404	164.349	-387.044	220.211	-133.925	-67.3858	123.358	-538.301	-489.344	246.664	-131.271	-467.306	-867.107	-132.890	-704.073	325.655	-351.977	209.247	-427.753	-105.396	-338.679	-455.877	-415.723	-337.007	-444.949	-328.889	-205.556	-534.496	-345.443	-43.6145	-238.825	7.73965	-342.610	-143.799	-1.12142	-215.719	17.3888	64.2958	-24.9116	-58.3659	-92.7264	-724.493	384.484	70.0088	501.944	13.6586	126.291	-383.482	652.826
-16.7388	84.3849	385.772	-324.131	245.079	-226.673	-310.539	-396.272	-904.968	-81.4268	7.05353	83.6830	-28.0632	-376.009	187.759	-652.961	-501.174	158.783	-81.4311	398.481	-930.261	-505.682	-428.561	509.516	-294.704	-700.920	-92.9040	-64.0243	-598.064	-271.215	-620.644	-60.4481	-324.344	499.663	-102.998	-323.417	-355.753	-177.628	-238.835	-482.112	-200.940	342.164	159.833	-489.662	532.241	-210.386	-330.286	362.904	-935.401	-122.016
-16.7191	359.494	-16.8949	-180.818	426.640	112.717	523.915	-355.363	668.613	-521.953	-741.428	-265.044	-198.371	-320.660	-324.147	-214.239	-554.084	-749.935	-418.028	3.73262	-825.375	-352.708	-373.341	-891.876	-130.324	217.400	-627.833	-297.830	-342.280	-410.800	254.272	-447.610	-297.562	399.624	48.5048	-142.508	210.730	-348.522	-377.334	-252.661	-342.636	-216.589	-723.766	-583.791	46.9170	-31.9748	-216.323	-42.2073	-380.516	-203.442
-16.6994	95.4409	-478.041	-536.065	-59.9454	-242.968	30.9480	-357.045	-591.358	-80.2265	5.69628	-435.603	-251.466	-68.9741	-283.698	413.353	72.4669	-113.797	-281.464	-689.329	231.155	-306.521	-68.3747	-170.175	47.8932	-452.478	-103.786	-224.346	-7.72824	-300.643	-251.018	130.352	-61.4176	103.231	121.807	-178.017	131.568	-5.54866	-686.809	-111.817	-773.825	-90.0982	-182.416	105.174	140.019	298.429	-377.236	-39.9573	8.56250	-237.871
-16.6797	502.895	266.842	-324.278	-380.028	-290.826	400.719	-577.672	-407.158	37.3605	-350.256	-518.319	-467.038	-635.257	-860.652	-84.7180	-539.828	-226.768	99.0878	-346.205	-203.602	-64.8325	-233.850	-796.456	93.2140	-824.272	272.809	-291.802	-476.322	-482.003	-537.997	58.8756	212.799	-221.630	-552.487	-99.2237	-139.490	289.064	-290.506	96.8907	-91.4594	150.207	362.020	-169.757	-563.534	68.8371	221.889	-46.3280	-497.983	-345.544
-16.6600	44.0268	-390.693	-24.7682	-566.542	-206.641	-309.158	-288.896	-51.9648	-219.289	-359.022	23.5198	-136.337	-236.084	-40.2370	28.6923	-935.763	-628.661	35.0502	-706.957	-639.449	-212.228	-117.081	330.300	202.293	-559.265	212.152	-342.483	-44.4323	429.506	-40.8552	-742.949	-196.064	-578.541	303.898	109.765	-606.251	-413.001	-561.779	210.928	-448.885	-380.601	-157.948	-125.742	283.762	-586.342	-435.057	-237.334	-438.065	-630.304
-16.6404	23.8390	-310.863	322.005	-407.721	-445.996	-96.4634	-264.565	-327.748	-141.421	231.414	-274.020	-114.592	121.690	-272.203	-459.632	-144.758	-878.182	-382.995	-314.929	-61.8977	-392.943	-822.184	151.244	-43.4474	-274.148	-687.276	-109.067	71.1697	-448.474	-637.549	228.205	197.613	-59.0065	-257.084	-372.736	-115.291	-83.7006	-194.400	-43.6784	-48.5529	-85.2779	-331.822	-141.557	103.565	-346.309	61.6795	-339.427	21.5035	-176.306
-16.6207	92.8641	307.488	371.699	235.255	-239.717	-265.499	180.188	-309.595	-653.704	-280.515	-345.436	-142.515	-489.123	-434.129	220.539	-293.092	-338.357	158.252	-525.482	-541.689	-418.722	-565.733	-36.0058	-618.638	-303.326	-521.340	-713.446	-600.620	-259.631	-100.279	-80.3340	-556.079	155.585	-274.446	-170.756	170.602	256.187	145.251	-115.546	-95.1439	-144.222	-316.654	205.505	-110.445	-244.034	-66.0192	-170.106	-656.730	110.458
-16.6010	-84.9615	108.193	-352.813	255.504	197.863	-212.487	-21.6074	-592.165	-632.737	-461.139	-504.334	-185.647	-243.581	-238.600	-264.913	-178.334	-54.8810	-20.1859	75.2900	-657.299	-361.453	-318.549	198.030	-626.814	64.5218	62.5851	-352.311	-130.954	-241.813	-244.202	-559.235	40.9991	471.466	-90.3329	163.428	71.7326	-416.337	-392.827	-201.884	-701.661	513.189	-110.314	-28.2101	21.5098	-240.251	-684.185	-244.487	-13.4090	-304.715
-16.5813	-89.6144	-38.7351	-97.4159	328.371	-22.0465	-410.501	208.930	-119.794	-838.939	1.53913	-228.346	139.663	312.890	-254.022	-564.712	55.5294	-206.844	-194.728	-673.124	-677.716	42.0660	-460.203	-6.13475	-1072.07	231.953	-596.196	-662.811	206.639	-376.663	-421.259	-20.2528	318.908	-80.7231	-195.118	-383.940	-153.084	99.8953	-19.8258	-378.063	174.699	-212.389	-603.687	42.7933	-111.591	-333.949	-95.2030	-444.153	157.748	-154.160
-16.5616	-55.6787	197.663	246.273	582.397	179.913	-346.581	-181.549	-92.5041	-523.617	58.9013	-293.403	-855.717	-16.4149	-518.591	-19.9510	-523.402	-98.6950	-127.688	-225.259	-360.216	-29.4332	-259.154	-68.2724	-113.817	47.7963	-257.734	37.2142	-14.6584	-162.221	-111.604	-219.937	-597.004	-172.485	-456.629	-510.116	-70.6155	-140.967	484.977	3.28889	-288.799	-318.614	240.882	-748.797	272.854	130.177	-261.800	334.416	210.840	199.766
-16.5420	287.763	303.139	-595.909	166.746	318.210	-510.473	-203.755	187.336	52.7717	228.400	-553.853	99.3101	-263.082	-91.7827	298.437	27.0419	-463.431	-223.414	-447.378	-244.058	-573.220	-282.036	-105.730	-86.2371	-201.037	-508.699	53.3633	-213.498	333.416	-368.600	-232.608	30.9445	-320.521	-351.522	-550.756	-589.518	-282.412	164.606	90.4828	-294.375	-323.577	234.833	-663.472	-655.410	-234.987	500.692	-121.106	-60.6776	-225.976
-16.5223	-691.175	293.666	86.5999	-45.3095	-301.253	-259.285	-471.259	233.983	349.558	-23.8646	119.430	464.079	513.003	-369.970	-598.798	-199.512	-639.660	6.68709	-131.087	-89.7110	15.7899	601.510	-526.083	-103.153	-176.189	-611.823	226.572	57.1544	-238.482	145.126	-445.417	-523.526	-221.982	-407.106	-420.317	129.688	50.1404	-238.762	-122.208	-389.770	10.5342	-84.7137	219.241	-302.229	306.777	-521.795	399.153	-93.4212	-236.013
-16.5026	-191.195	-0.345092	-335.570	32.3405	-245.348	-197.923	100.298	-141.097	-394.981	-179.994	138.095	-383.467	20.1164	-614.010	-211.577	-181.850	-271.198	283.878	-148.134	3.95548	-257.208	276.055	-89.8547	-155.626	-809.866	-23.0742	163.450	-332.432	-207.850	85.4729	-597.211	-312.437	-369.971	-161.428	-57.5118	20.4292	-914.807	106.400	-598.113	155.460	-187.187	395.566	109.650	307.541	-393.220	-433.783	97.4492	-817.210	188.326
-16.4829	-412.543	183.209	-462.428	-82.8177	402.185	-854.481	-316.162	-260.340	-535.707	-531.231	-58.7912	62.4988	-485.993	41.0872	-10.6752	-852.038	-138.102	180.537	-304.516	239.513	-475.086	-692.824	-221.355	147.234	-177.794	-499.697	-411.108	-250.655	-490.337	78.6978	240.865	128.007	-73.5781	-242.838	-76.3542	-240.238	-245.480	-617.283	-1.32938	-146.085	14.9494	-132.786	-95.0620	413.906	-690.989	-202.942	21.2522	-69.9956	251.834
-16.4632	765.208	138.354	181.380	-245.079	-594.229	-272.665	113.142	-433.772	-418.631	-376.399	-365.373	184.309	182.758	-640.338	7.36631	193.564	-24.3922	-257.897	394.304	-294.238	-219.448	-411.236	-166.939	186.407	15.5035	-567.368	585.837	-302.440	-652.007	-9.23624	-201.901	-43.9055	-355.448	106.478	99.7006	-287.983	446.594	-93.1213	249.567	-72.5707	-209.320	-204.899	149.276	-317.143	-255.138	-475.680	182.922	502.342	-286.826
-16.4435	198.941	-166.461	336.253	-611.515	-233.039	-383.778	552.633	-5.01165	-353.789	-671.166	-400.795	-91.2422	-241.263	-618.391	-544.709	-535.961	-49.0102	163.617	316.353	-182.027	178.796	388.571	273.015	-157.807	-551.153	-683.400	-291.758	150.801	83.2291	-450.778	52.1082	338.630	-78.2542	75.5979	-54.1427	-69.4630	-530.336	-26.6066	-663.192	-84.8009	124.765	-189.660	-220.134	366.754	-634.016	-442.760	151.789	55.9317	142.059
-16.4239	-717.125	-395.753	-27.5707	-275.666	166.450	-419.176	-188.395	-159.048	-114.503	54.8518	-351.982	296.918	-251.713	140.993	-378.907	-386.339	-86.1189	-159.836	-453.408	-447.791	67.9920	154.805	-719.778	-62.6198	-271.497	-209.332	-292.374	202.556	33.0784	-470.932	81.2439	-554.071	21.3703	61.3109	-300.664	-298.620	-331.172	425.310	11.7812	-452.306	-209.908	13.2397	-543.104	-227.624	102.392	-349.784	-598.858	-838.188	216.340
-16.4042	65.7107	-60.8163	-1.63928	-62.1731	39.4281	162.181	-307.325	-53.6095	-0.817921	-451.534	-514.094	76.3904	-349.827	-96.1676	-122.302	-61.3819	29.7886	-325.785	-251.394	-430.792	113.813	-226.820	244.176	-405.823	341.130	129.496	-90.3424	220.471	240.276	22.0814	-214.634	-3.26682	-527.277	-302.134	-78.7745	-526.640	155.586	-230.400	78.0993	129.446	378.553	-50.6018	-8.89018	223.596	-253.401	-59.5133	-411.584	-812.731	168.711
-16.3845	-105.393	115.103	-348.253	140.707	599.609	-320.301	-230.559	-50.3359	175.262	427.700	-209.888	173.807	98.6876	247.716	171.074	-193.010	-274.340	-332.921	-100.918	-283.132	-59.8241	130.839	-101.841	-27.6019	-486.177	113.823	-545.694	-2.82826	-151.761	159.990	-799.035	278.280	491.486	545.515	-339.832	-259.037	-295.307	5.73075	-730.522	-204.939	-1.40834	82.4377	28.0336	-676.632	62.3704	281.637	-391.573	142.631	250.382
-16.3648	-207.278	204.819	14.0416	-490.397	-434.173	282.412	19.5047	-319.409	-154.435	-624.714	209.300	129.458	-281.808	303.908	-81.2000	-413.106	-509.571	-376.169	234.049	-28.9456	-30.0440	-601.427	-81.1315	366.065	134.037	-28.0321	-543.102	-349.875	176.189	129.056	-238.858	-157.160	-483.716	-495.765	601.714	-510.957	15.5215	-329.353	-293.572	-522.523	-238.234	-7.80011	31.6463	-270.358	-5.63985	-615.982	-10.0604	431.723	-421.123
-16.3451	157.031	117.555	-179.936	58.6230	45.5520	-65.7944	-215.230	330.563	-125.169	-868.458	115.397	-450.000	-380.016	204.650	-267.338	8.10717	-142.411	-69.6019	-153.280	-492.950	-565.664	-282.920	-626.434	5.92128	-83.1433	-205.125	-394.739	-17.4779	-192.499	-335.761	-776.138	-251.529	381.357	-0.690470	-34.0107	750.773	-277.930	-206.950	-303.667	-102.227	-183.056	-227.834	-90.8884	-415.185	65.4661	374.125	-239.676	-228.192	-910.198
-16.3254	20.2196	459.213	-153.671	-113.556	-57.0125	537.422	-137.738	-433.709	4.59368	-388.720	-338.555	151.614	262.413	-535.179	-234.423	-409.233	-561.042	-20.1988	-229.215	-516.462	-692.247	-200.907	-246.424	293.398	-240.925	-336.080	-45.5098	-282.848	-278.473	-209.289	-156.639	372.692	-135.549	2.20040	-57.7669	-466.067	155.443	121.648	-91.2659	173.273	-31.6758	-176.087	159.087	-228.785	-146.948	-9.77557	-3.54295	-195.805	5.81788
-16.3058	-305.791	47.1103	-91.4943	384.044	79.3402	22.9561	-386.020	257.049	17.6568	37.0287	-83.0018	-381.691	-639.774	-231.307	-517.485	-371.419	-459.189	-163.407	-466.723	-624.672	298.063	-611.029	-491.210	-351.464	186.652	-282.701	-129.543	-103.966	-746.081	390.035	-53.9394	-266.932	-351.563	-293.548	-193.706	385.031	-232.541	-577.326	-952.600	-88.1334	-97.0045	153.406	166.309	21.9385	-121.076	109.252	-189.817	187.474	-61.7835
-16.2861	-135.698	374.520	21.0410	223.239	-152.376	-392.708	55.7258	-280.022	24.9655	317.690	146.162	-223.251	71.0676	-145.944	-138.803	-784.263	397.017	-305.938	-145.461	-399.145	-208.362	-676.144	75.6363	-230.684	-843.876	166.173	-36.8059	452.070	-383.449	-122.671	-531.407	-305.999	-120.070	199.481	216.792	-266.114	80.8586	-257.911	310.785	-254.759	163.829	-558.046	-752.864	117.594	83.7489	-391.888	-239.645	-35.2813	-89.1955
-16.2664	231.334	-305.840	124.120	-324.231	-98.6773	235.113	-497.213	60.6096	-793.806	282.465	-345.844	-352.275	-140.748	-333.637	-246.712	123.995	230.407	-231.783	39.9291	-295.296	214.406	-472.911	-513.328	-93.6542	-491.868	-93.3987	-611.397	-145.738	56.2901	80.5518	-146.360	91.5508	86.5223	390.096	38.8033	250.952	-82.7236	-294.863	-524.520	-267.324	-145.100	53.7976	499.674	53.2888	26.5672	-14.7816	-91.6603	-181.205	49.1536
-16.2467	-173.331	-545.982	144.094	39.5107	-596.408	-365.129	305.144	-265.103	66.4935	-47.5571	-364.115	132.251	78.2396	369.283	378.992	-36.1995	301.213	203.712	75.7761	362.318	125.526	-151.809	311.655	255.236	46.9310	90.0642	-541.576	-485.584	-266.400	-461.009	40.6663	17.3051	127.924	214.636	-370.306	-72.3288	-170.589	46.0199	83.8592	-134.649	-354.772	150.749	235.864	-314.192	-383.945	-320.575	80.3838	174.485	121.307
-16.2270	430.626	-557.649	324.049	-311.141	-335.857	-254.989	245.677	406.166	-79.3856	135.651	-360.604	420.440	233.001	-74.7414	-55.7277	354.796	-365.832	8.81707	-621.193	-94.2332	-218.612	-285.445	-264.903	-514.478	-618.856	-289.258	-83.0375	-66.2087	-123.893	-27.2881	-255.972	254.311	-541.920	35.1330	493.217	226.915	216.603	-700.499	276.827	-292.030	-652.093	217.578	-242.464	-348.078	0.762116	-239.214	-12.7721	-290.563	-401.823
-16.2074	-464.245	-9.87919	-60.7211	-532.018	-423.107	209.900	251.436	-379.950	-243.631	149.988	-142.226	38.7939	-488.487	-355.183	-59.7053	-148.957	-102.220	-17.1039	319.168	-106.062	-10.6437	-43.3750	177.681	-587.640	-102.680	-202.927	-435.973	270.738	603.529	-346.746	321.936	122.835	130.383	-821.433	-82.8286	-544.953	-192.620	65.4587	-106.691	-692.529	94.0635	71.1322	-232.432	317.939	-140.155	-120.430	215.619	-26.2524	382.257
-16.1877	55.7650	745.865	-133.014	-104.276	398.526	-704.895	204.767	-146.981	121.996	412.062	-40.2533	-356.794	154.489	-156.332	-422.659	-191.602	-275.301	78.5335	-257.265	62.5732	-247.114	105.515	224.743	-381.074	749.262	-144.850	-416.942	-99.5613	-82.4878	21.9793	-244.175	178.044	709.502	-109.562	-122.172	-225.626	-96.4768	-142.832	-93.1343	-392.981	110.132	-32.9522	-155.987	545.738	145.717	58.6041	-280.737	-80.2427	-365.817
-16.1680	376.286	-354.874	-279.836	108.310	-153.433	-127.630	-532.608	150.555	-219.832	-444.599	527.142	-52.7899	-104.506	-72.2016	-144.523	-263.919	411.905	16.5646	-313.123	-342.988	-159.640	-178.188	663.038	-102.342	349.973	-930.730	-5.63924	-81.9275	613.955	152.987	31.2114	155.883	316.528	39.2897	-639.925	-172.574	-309.210	-339.392	-770.174	275.985	400.359	179.959	-7.11086	-98.5620	-530.424	-50.0961	114.992	-186.365	518.938
-16.1483	-273.839	862.244	36.6075	-275.607	-138.389	346.573	-285.833	286.695	-194.451	307.351	-286.243	-243.495	-467.833	631.463	-60.2411	-99.8535	-313.097	-410.513	-293.949	155.724	394.372	-164.496	-432.392	63.2937	27.5971	74.2574	437.502	-125.775	-194.986	-662.489	188.855	352.977	-516.623	-796.113	-422.507	-400.658	-442.012	-401.122	-110.518	278.849	106.895	-181.515	-75.3308	52.4302	211.942	-635.727	-800.701	-1093.54	-690.474
-16.1286	370.263	-123.259	390.935	198.258	95.1642	407.434	95.8463	105.110	-493.206	-857.967	236.708	-357.504	309.553	-238.955	-446.957	-66.1546	154.729	428.491	-361.865	-58.4897	-55.1731	-18.9553	-90.4131	-85.0041	-66.9797	-32.4258	332.970	301.828	-498.293	-143.399	166.129	74.3356	-579.794	-100.233	-63.3669	-628.276	-588.028	33.2578	8.61014	95.4134	219.532	-291.955	18.5290	-344.547	-496.966	-270.469	-77.9097	289.990	-568.044
-16.1089	-117.827	127.324	-37.6601	33.0079	-254.305	-390.026	237.483	283.242	319.191	-148.562	-115.540	-423.255	485.944	181.095	235.171	-517.624	59.1490	-90.0023	-215.540	83.6571	-366.942	82.0908	529.805	547.398	203.169	-231.586	-326.866	-590.873	-122.317	-541.200	-427.352	-152.206	-245.365	-239.890	-11.1011	-240.961	279.579	17.7240	29.5678	-342.635	-218.711	-176.390	675.388	233.150	-32.2108	-354.320	87.2208	-664.824	83.0335
-16.0893	-138.338	-346.529	-595.184	-153.532	-395.299	-137.984	123.408	-319.118	-502.539	-273.340	312.534	28.9010	-172.071	-282.787	-93.6652	409.498	646.515	-230.406	-206.118	-26.6048	493.123	16.5292	-42.7636	-86.1264	-374.084	-485.229	-281.677	-235.054	-152.343	-102.397	403.839	-257.483	203.726	649.624	315.398	-432.579	255.178	-122.333	-582.401	127.132	-261.793	-96.9796	-215.227	-185.939	-16.4363	240.324	384.765	-302.340	-230.052
-16.0696	-121.116	-243.665	-68.6005	-513.041	10.2567	-216.543	1.99956	403.046	-183.863	-373.894	643.611	303.886	-159.354	-793.247	-192.457	-73.9711	-511.589	192.390	-287.566	183.783	-45.1697	-20.8506	-284.900	278.376	647.005	-269.583	-128.099	12.4282	199.685	-63.3385	-317.774	-357.103	-704.779	327.985	135.448	131.620	-369.906	-356.436	-432.657	183.962	-14.5308	-457.698	3.62059	-479.376	162.130	-179.398	-392.982	-379.526	70.1462
-16.0499	-189.882	-35.0146	55.6014	-80.8694	-194.540	152.270	323.915	-153.074	-133.668	-68.2726	28.7631	572.826	225.471	-68.1471	69.0120	-193.869	-323.672	685.653	238.897	515.579	293.678	-65.8540	-201.671	-424.013	516.387	257.304	-294.848	385.650	-415.133	-325.248	-222.288	-416.459	211.071	-48.2860	-424.506	-64.7796	39.9394	459.710	3.70653	-218.031	-121.463	41.4576	-470.212	-105.399	-57.1812	103.827	-174.487	-494.663	-308.631
-16.0302	-356.484	-241.574	108.615	415.348	433.623	-113.801	-99.9627	-20.3289	-11.6045	45.6197	-227.577	-29.3412	-221.697	-429.506	-5.76211	-322.590	-559.637	-3.58917	442.738	-135.955	-87.2249	334.003	-76.7629	56.9864	106.478	62.8099	-57.0579	131.135	93.7727	61.9970	-35.2034	-224.375	-17.5854	-138.450	-69.9041	-34.3022	279.863	-174.363	-343.143	325.739	-359.570	610.435	-125.287	-191.429	-232.669	-257.908	-307.734	288.290	-39.5187
-16.0105	516.366	-11.1153	197.327	213.243	-189.545	-14.6790	-273.483	32.7774	-216.811	537.770	-338.821	-35.7088	147.912	-149.638	282.038	378.603	9.52243	-175.800	-143.369	190.536	-444.277	-294.996	330.603	-148.845	29.7980	324.995	264.872	-771.576	104.643	-297.324	-154.770	-401.591	533.283	-103.482	-240.079	193.098	-365.915	-183.498	-446.617	102.211	-110.237	141.957	261.607	-188.493	-287.532	-302.719	320.735	-78.1546	-414.447
-15.9908	-245.088	493.625	60.3611	-148.993	-295.699	-244.056	-568.815	72.2686	-33.7241	-225.237	-11.9382	-109.580	-574.760	-9.03658	-476.440	-264.600	-57.9970	153.692	844.370	-300.221	321.874	-96.9754	-996.273	-292.673	-317.774	481.575	110.401	-429.147	-530.134	50.5331	-195.590	343.344	-517.784	-422.269	-180.311	205.049	269.301	255.571	-17.2862	-209.114	-198.073	231.965	-223.179	751.382	-626.253	-136.973	187.571	50.5871	-828.896
-15.9712	-91.2877	-193.634	140.626	149.232	-445.717	84.8849	426.914	613.372	163.656	156.011	242.239	-13.5712	-242.509	-253.963	-642.526	-108.698	256.068	-331.101	158.991	118.302	236.479	101.604	-215.998	-354.331	-342.831	118.918	-6.94695	405.760	20.8685	263.822	487.414	-268.869	-499.382	-4.90407	-333.039	576.507	-483.346	-116.738	237.963	184.526	37.9995	-451.816	-161.747	3.49558	-76.5136	-523.639	-24.9635	-91.7748	59.1476
-15.9515	90.5484	738.249	58.9125	-143.289	184.093	446.107	-337.034	-188.514	107.837	-335.594	472.495	10.8294	-261.245	256.442	118.890	-151.678	-96.4485	-287.872	-107.677	-161.310	376.371	-42.6180	-413.631	384.077	171.289	315.524	-179.381	-84.4421	-221.639	274.624	21.9455	-142.035	-220.013	202.563	-302.444	523.524	-231.603	51.5981	-17.6772	-230.374	-188.003	-443.447	317.112	-412.344	166.816	-483.644	156.801	92.6782	71.3821
-15.9318	-189.365	69.9520	-16.1640	-596.405	-272.251	152.606	-103.005	124.511	-379.228	175.529	-391.221	-9.03399	431.376	-128.296	57.3810	208.381	188.638	216.111	-402.805	-278.400	-20.1484	481.163	281.906	45.8731	-111.251	-168.333	-427.326	-424.044	-96.4531	-497.273	-253.339	-731.725	-129.607	-41.7228	-153.311	-229.058	-173.191	-193.915	299.026	-6.54726	189.701	511.201	194.878	-317.497	-359.002	330.512	-270.920	-360.986	-4.49004
-15.9121	265.093	-85.4223	-340.983	-446.936	-398.798	272.594	78.8028	-656.370	-161.911	-69.5959	74.4411	137.488	45.8621	259.998	-224.011	-37.8177	-17.9425	-35.6092	239.518	-92.3122	225.856	-304.766	478.011	185.166	-142.266	-88.2934	696.818	-214.580	134.504	-94.5632	82.8231	-17.4393	15.9233	250.973	109.215	-79.3394	212.471	-87.0944	-323.577	-318.212	-209.409	-288.143	-14.2264	-184.340	68.0350	394.150	-369.160	113.546	140.121
-15.8924	-497.795	-175.569	106.729	391.007	95.9039	269.270	-224.932	-292.449	395.276	102.307	379.429	150.568	-297.601	478.892	284.825	-124.530	336.726	292.865	-629.345	330.821	266.232	509.149	-96.8343	399.482	-211.455	-580.334	-289.849	239.082	-84.5698	-257.771	-510.017	39.2559	-236.061	-581.396	-462.337	-78.2579	-71.4254	-549.295	405.516	187.347	236.176	-393.651	107.041	-245.563	-13.9110	707.314	493.405	31.6155	-46.9214
-15.8728	-215.340	-273.703	237.446	420.165	-129.426	-185.285	604.418	46.2960	211.469	546.169	-107.865	-112.116	620.381	-22.2816	201.692	343.019	-110.631	-183.197	-378.415	171.848	-8.00845	55.6191	-476.897	-478.518	-232.261	389.802	506.119	431.571	400.084	138.498	118.551	-66.1892	-262.003	50.6509	101.415	-303.717	-143.361	136.308	182.672	45.6008	-132.827	178.742	137.745	466.176	-186.652	-25.4706	-39.9894	319.650	-402.712
-15.8531	-493.486	137.264	26.8472	-27.0956	124.780	-26.8877	236.299	-389.544	129.761	96.8118	-86.5750	-26.2860	-176.399	-357.855	-342.485	-109.024	84.4026	163.955	180.429	-5.94001	-136.056	-183.362	415.888	614.185	179.495	-566.090	-118.164	369.296	-546.200	-159.972	488.986	-164.489	150.005	245.582	-133.669	-109.059	288.203	77.7024	135.614	-418.912	-154.547	58.7743	-28.5879	-302.549	100.474	-69.9607	-203.977	81.1953	-245.927
-15.8334	340.377	-292.177	120.486	-117.611	-160.716	-323.161	-506.793	-589.908	-50.5007	-19.2362	-115.769	179.410	205.126	-63.6614	-157.278	-423.978	157.743	-105.660	-156.395	-419.179	-102.773	306.354	-48.6646	-69.1174	-197.077	343.434	-56.9743	35.9318	-164.528	110.931	-526.559	132.068	-324.056	189.025	174.035	-241.698	-278.203	35.6573	-153.601	-305.551	-149.305	-115.876	-294.794	-25.3901	193.943	356.860	368.094	336.962	-225.890
-15.8137	55.3774	-234.880	-292.267	64.6505	672.129	73.0495	-320.213	-51.7619	-180.081	-153.539	-24.8757	-359.544	378.582	-295.273	-236.376	-142.807	-142.150	660.466	-18.9019	32.4844	48.5236	-46.4794	-228.947	-107.614	451.376	275.990	63.5820	-796.023	145.442	-501.886	38.9185	86.3304	91.2661	-473.094	465.923	185.896	201.091	387.609	-116.487	-150.501	-566.698	-530.362	212.225	-481.128	-143.677	19.9045	-131.515	153.612	94.9981
-15.7940	-146.213	149.971	-39.1469	10.5496	-609.477	181.487	-43.3974	-507.636	-125.009	79.7529	-316.321	76.3399	-527.823	54.6287	269.054	-146.060	-8.13576	360.676	288.323	-40.3719	536.815	501.739	-148.497	-116.426	-45.7046	-206.445	-180.809	-149.162	-42.7608	644.930	-115.270	298.789	-109.448	-152.882	216.986	76.8229	-631.889	-588.753	-205.202	-48.0291	250.180	192.413	297.258	-163.048	86.2786	-303.507	-358.169	30.0459	-463.707
-15.7743	-265.920	345.121	-506.947	-387.306	395.605	128.402	143.502	245.297	368.503	213.361	143.717	386.397	-398.621	-253.582	291.021	487.944	32.4479	63.4315	-407.018	-345.403	-471.526	-337.518	361.227	-7.19712	464.423	-244.905	-84.9532	376.933	127.084	-94.9762	589.988	-150.233	-276.252	200.805	3.44738	-101.627	452.091	60.1850	12.4116	-90.2140	62.3924	123.361	68.7760	112.013	-579.228	-194.501	61.1382	196.923	362.163
-15.7547	23.7183	450.698	-514.065	205.733	-591.002	-278.437	-482.150	396.472	285.792	-292.398	-379.375	-41.7663	151.714	64.0833	-371.721	456.759	-409.092	-469.720	117.946	-82.2591	-142.161	-332.580	-348.734	-705.206	-462.690	24.8121	-60.4026	86.3685	-299.026	-309.898	118.142	-109.559	-150.760	-132.489	143.149	-255.868	633.133	-137.302	-533.190	89.5601	698.169	-285.995	-321.579	-55.4625	-238.341	-463.528	112.829	-646.000	-389.833
-15.7350	-151.917	92.0684	204.561	-82.8313	-178.637	128.020	-316.069	411.311	28.9455	516.701	274.064	386.750	-116.315	5.14167	98.3852	-158.484	-453.318	2.96287	-249.864	-79.2649	-80.2325	227.484	242.425	273.920	-97.9454	186.510	-83.7219	-349.943	-149.764	-533.448	-49.3548	390.233	-122.923	-246.540	-108.177	-99.9324	61.8229	438.907	-3.08806	256.340	-119.613	542.117	453.518	295.867	297.248	147.559	220.068	-765.874	282.340
-15.7153	356.913	309.727	-30.5694	-55.4817	-177.258	294.508	-76.5916	-542.758	221.445	433.848	-105.287	-112.764	177.224	-38.5364	-163.806	28.6047	300.638	39.0889	145.357	304.368	-306.707	377.435	105.379	-40.8892	-212.016	-241.026	-253.982	239.213	-666.041	57.0317	-66.5809	-124.600	-202.351	244.813	306.189	-15.0329	23.6141	-367.767	545.788	-388.055	-106.125	137.285	-146.545	-351.913	613.473	-520.981	321.441	151.623	-399.188
-15.6956	131.044	233.302	-67.6033	302.351	93.1459	124.396	-359.677	-50.6933	638.101	-426.210	-286.115	-369.867	-643.607	-222.690	182.930	141.305	-313.380	-7.38942	-475.625	-211.967	383.575	535.791	-197.944	-54.6112	106.839	54.8084	-251.943	-397.566	428.467	179.838	-112.302	-32.4224	-160.729	-43.3660	-59.6730	-280.961	-112.780	-260.530	391.257	364.232	-197.599	-13.3798	476.618	343.699	573.811	112.709	-117.930	-27.1527	-45.8001
-15.6759	167.106	-464.541	323.492	-11.3690	-429.460	29.8705	84.4896	268.210	129.172	-123.813	273.126	211.954	-143.438	-375.598	-132.321	200.292	35.6885	-343.975	320.803	4.38598	-729.827	202.844	-213.474	-439.562	51.5604	-346.006	63.4076	-462.658	-199.286	-165.504	302.080	21.7873	-92.6204	284.382	-338.374	-220.942	-167.527	20.2430	-68.7037	265.977	-133.949	-27.1342	-128.131	-101.507	-408.375	192.393	-531.103	135.734	-165.012
-15.6562	168.096	-498.360	-191.484	-634.492	271.231	219.280	-262.568	-228.579	-77.7780	-340.578	1.88281	609.946	3.45334	776.011	205.555	-281.683	120.261	-508.372	-157.647	129.213	-150.901	-317.144	-237.605	-209.852	-154.862	-299.179	643.982	240.660	-473.291	-265.999	-488.163	-166.213	-141.563	456.654	-261.398	71.7509	315.397	-90.8131	386.245	-189.206	-309.992	-697.173	197.325	-730.786	202.490	35.2737	298.895	-359.449	-61.2820
-15.6366	58.1029	34.5193	-136.563	520.284	-281.434	-267.005	-41.3419	351.165	541.263	-234.836	-316.365	-50.8050	524.720	100.768	-257.570	-365.087	28.9389	-276.484	249.852	260.561	-297.222	447.908	327.440	-48.1497	-485.872	-94.4824	-89.6121	-249.989	255.894	382.230	45.8577	115.723	-612.630	-306.551	692.890	186.606	-32.1341	-6.50389	627.090	-327.510	305.046	-333.614	325.469	29.5291	-132.824	277.079	-221.045	395.351	146.222
-15.6169	-197.567	699.657	372.715	94.3493	-371.833	310.008	-842.826	494.287	214.151	187.458	264.082	593.456	41.9758	82.7928	381.506	148.884	464.892	117.399	144.392	138.660	-398.133	-514.080	213.614	-12.7601	113.519	78.3907	793.852	22.6469	95.9959	-117.301	-288.385	180.599	-192.668	-523.445	230.257	-269.350	-450.209	443.327	92.2141	67.1411	196.511	430.532	17.1544	-63.8578	117.223	205.470	-72.2319	46.5869	-321.845
-15.5972	-233.728	-414.082	1.32199	-502.339	51.6354	100.182	186.524	-114.288	-111.892	130.086	-93.6335	-282.885	0.931676	157.991	-275.745	-265.178	-598.060	-464.406	194.852	190.303	347.582	619.825	166.736	760.388	-428.243	130.459	-94.5360	-602.472	58.2804	16.9935	427.588	-360.415	-285.404	-78.6452	241.938	-168.505	12.8001	197.631	347.014	49.8637	-363.068	320.079	-124.235	141.246	227.355	-446.387	-227.115	250.216	-331.187
-15.5775	26.4590	75.6113	3.52153	147.589	284.373	626.485	70.7030	104.496	-83.7997	-247.739	128.747	-64.9995	-354.504	4.83007	-969.706	296.770	438.893	111.093	-292.657	60.8444	213.187	-387.502	-480.284	90.7159	379.748	-176.861	-384.204	11.1897	217.166	80.2429	-253.064	214.016	-115.144	12.6664	-120.698	-278.916	241.386	-357.317	53.5884	79.7657	-20.8925	-490.959	-69.0640	45.2833	-420.538	-417.417	1.43653	135.723	207.433
-15.5578	-210.322	-73.4149	152.559	356.640	-723.922	-356.467	645.356	-480.211	370.932	478.782	343.690	-53.2577	11.2088	-471.270	299.506	49.9856	28.2076	-51.6589	-74.5879	-439.256	375.834	-57.9855	351.109	494.797	596.644	362.020	-185.306	-146.305	-122.196	203.833	-517.215	23.6815	-316.363	99.3746	-89.6534	248.638	-554.406	247.534	-540.463	-92.0792	-127.257	-250.988	740.527	220.328	-46.4182	-221.137	-479.874	711.089	-72.9034
-15.5382	406.954	-456.250	277.562	-435.909	-144.284	-145.896	-240.302	-333.053	-553.345	403.642	-246.140	249.130	-135.309	79.2924	-274.627	-164.993	131.741	-236.957	-143.234	819.568	413.932	22.8769	234.195	-166.274	-337.068	-136.244	54.5028	-321.403	559.529	25.1286	-362.592	318.618	278.765	468.321	83.3953	-225.977	189.639	-307.430	-394.245	-436.400	-964.724	-716.159	-45.9307	173.144	-143.967	638.381	-333.282	66.5101	-421.521
-15.5185	125.185	773.392	105.984	40.6653	667.542	195.833	-252.241	255.102	-494.044	282.323	170.572	258.535	-216.674	120.767	-371.737	585.350	55.2244	-130.559	71.5800	-275.755	-342.197	-228.353	-5.96980	-397.697	-175.516	194.825	364.804	158.704	54.4661	-129.935	30.8560	397.786	-104.267	33.4362	-378.128	7.58247	223.472	-153.021	188.227	214.238	93.9581	70.1243	-155.977	-137.639	-311.044	-75.7884	-109.566	173.120	127.437
-15.4988	-143.590	-203.193	-201.711	-115.009	226.851	4.56086	358.771	196.707	99.2977	325.469	-127.444	2.91942	-16.1244	-217.141	337.612	431.569	-178.642	230.514	-292.744	381.285	-230.961	300.513	93.7920	122.512	391.985	-39.6655	-141.185	456.336	-140.355	37.4963	-150.314	375.924	306.099	4.79910	-345.888	-12.5553	257.242	-318.643	369.702	-571.748	51.8824	-152.587	235.352	-646.355	-598.188	-216.708	369.238	-195.071	-151.209
-15.4791	208.432	151.948	-158.810	-62.2670	-297.788	-189.662	10.7196	-51.7619	295.551	-256.610	-302.098	161.912	-25.0370	-37.2623	-308.499	-433.021	-191.610	69.4512	285.349	251.117	-245.960	143.163	575.521	66.4691	-172.591	-70.7141	87.6946	269.825	137.512	92.3577	-592.368	34.6875	117.214	132.081	-215.463	-247.475	228.818	391.808	-182.802	98.4142	30.9022	182.828	601.419	542.464	-140.176	-30.3379	-10.7466	212.088	-7.78392
-15.4594	-257.706	-198.784	-439.820	-713.046	-188.587	219.380	278.893	227.905	55.5073	138.712	-103.332	90.8538	-281.494	99.5020	-260.598	-259.155	-219.341	268.632	352.754	-11.2674	157.474	722.658	195.985	401.114	-221.230	173.525	516.148	295.326	-18.7141	256.804	239.668	-298.424	-387.768	315.770	337.222	-150.529	-263.672	-91.3328	577.387	-169.532	-12.3973	402.266	-318.063	639.582	654.275	192.720	-544.524	272.437	-125.077
-15.4397	-343.055	-446.944	519.268	251.314	73.5226	-195.247	26.9853	414.629	672.101	-30.0808	-373.994	717.793	653.783	158.174	452.244	-20.5232	85.3205	97.7098	133.215	854.044	147.786	-490.890	-508.430	-264.246	109.441	417.274	206.771	-602.744	-360.188	-199.062	-151.102	-8.92013	-632.010	-610.518	-138.757	277.999	-121.051	-619.571	48.1007	348.604	-156.175	29.3327	-268.658	445.576	-286.935	-124.409	-111.637	-58.6349	-277.644
-15.4201	-303.241	153.590	117.458	82.7526	391.540	148.553	334.493	-78.3234	300.856	374.739	297.081	166.473	338.998	-48.4206	204.725	449.314	372.039	-308.478	522.697	17.9434	669.171	77.3824	-50.4993	-146.154	145.334	374.504	449.274	506.334	348.329	-309.679	116.718	-265.205	-209.124	355.172	80.4627	-170.096	-557.340	500.684	423.087	311.562	8.08312	154.781	37.8762	-372.466	59.9003	-428.936	-306.734	235.814	-310.498
-15.4004	-104.313	-260.657	565.733	-11.9223	-336.733	17.3426	432.695	-572.794	296.729	6.62420	-286.980	-431.961	-128.985	-224.892	73.0603	307.738	98.6554	224.142	261.843	-255.447	-403.604	-79.0032	123.130	-189.722	-349.281	-130.745	540.580	430.968	351.043	104.066	-176.322	30.1247	-203.338	-224.393	156.560	-277.001	380.481	509.571	181.946	670.809	77.2166	-539.419	-367.769	-320.660	-586.363	384.535	63.2746	-77.2606	463.994
-15.3807	-79.8583	-284.237	-225.770	226.747	180.245	54.6446	-416.025	-141.990	-146.066	174.548	60.0160	99.7368	-293.823	180.275	-117.870	-220.258	65.6262	97.4434	120.209	-280.791	-152.113	-135.990	259.671	348.433	-254.391	195.554	229.322	70.5176	-712.857	-206.286	270.929	132.686	-415.301	-58.2549	-221.568	-50.3087	-724.679	-62.9606	-110.214	-268.517	-478.986	384.555	383.391	121.643	370.454	-610.580	200.494	-179.601	37.7930
-15.3610	-314.768	-73.7547	539.549	411.881	-170.068	-311.670	62.1775	12.7576	-22.5045	139.059	151.374	-194.417	-250.734	-172.756	465.788	4.97069	132.458	225.681	-88.8736	-540.454	151.848	-5.41189	-97.2725	-290.252	24.6525	-328.375	131.963	-82.0721	287.290	163.280	282.438	481.580	69.4739	-470.722	385.642	-49.0626	-90.2368	-246.113	513.059	-344.729	-44.4013	190.726	-177.885	-582.555	42.5002	243.065	-112.876	-3.44226	-1.97176
-15.3413	366.394	82.5263	-774.021	255.007	-604.332	247.656	195.502	635.855	206.545	83.0697	344.632	-371.851	58.3071	-27.1754	60.7061	-189.486	344.287	475.379	-167.901	-57.8741	-94.4883	-75.1632	-446.382	-162.606	-173.439	-263.574	200.820	-276.140	259.214	318.173	-111.935	25.3252	-56.3601	32.7958	-153.278	327.239	-6.02714	-268.475	-185.484	-366.848	487.876	-598.010	475.573	-220.889	283.242	3.24648	163.251	-475.582	73.1644
-15.3216	-408.883	-277.177	100.830	-110.759	474.026	-401.820	-232.980	-42.8208	-158.456	52.1825	-193.502	-246.019	3.66376	-27.2516	83.5850	90.6150	20.3597	-98.2746	143.174	285.224	-419.575	-28.7728	215.945	-185.052	-193.611	20.7200	183.752	124.592	46.2201	3.67363	129.349	140.411	154.488	655.294	-477.211	-95.5420	-153.718	-81.3575	-322.117	-23.7137	85.2330	-816.235	-274.010	222.631	226.540	-13.2491	-514.797	40.6990	-549.600
-15.3020	-96.5363	-177.446	-45.1165	303.199	-128.110	215.437	234.693	-79.6787	-100.133	-208.478	-44.4315	-763.381	228.011	36.9407	-29.7215	190.386	325.404	-78.1233	108.903	-56.9980	-12.3229	-0.862232	399.349	225.429	-232.410	274.649	243.983	126.158	224.698	-77.7454	624.627	402.351	226.293	142.246	220.087	-78.8096	-383.409	-131.018	162.119	139.879	-38.7348	-429.818	-103.101	320.255	212.519	91.8950	668.746	517.826	512.285
-15.2823	143.578	497.720	174.771	818.219	10.6417	193.934	115.176	-263.001	395.660	-335.198	46.5044	466.153	27.6707	569.267	375.092	235.952	30.1306	-338.953	-89.8323	263.971	-108.124	-15.9340	-69.0417	33.1261	-73.3644	-181.034	33.2561	-529.956	-165.629	-274.835	222.355	412.726	328.564	142.120	500.572	0.572713	116.979	-149.718	-45.1914	-152.204	-41.0345	-356.907	308.111	-380.201	-276.049	452.767	-245.429	-670.803	159.966
-15.2626	-305.020	393.900	-317.982	13.5266	-201.479	639.204	-163.292	378.852	264.193	-238.418	-111.855	-186.593	185.989	523.851	148.188	230.687	26.3591	544.366	-320.735	574.855	213.738	-174.419	-129.220	30.8438	8.77673	368.997	-500.500	-55.7286	112.448	174.587	182.016	142.197	-0.560929	288.459	166.047	218.704	-295.378	210.319	-312.467	-197.482	276.427	152.763	-172.669	288.871	39.6396	64.1691	-49.8261	-11.3103	-900.798
-15.2429	375.783	48.1332	-251.685	332.884	396.108	-330.172	157.749	-348.099	572.396	-20.8277	-586.172	-403.116	402.107	-155.331	141.242	-53.4025	116.953	-1092.65	303.823	292.221	-452.298	-448.648	-221.062	-426.403	-34.7970	-286.199	-177.656	-87.7880	504.486	81.1032	151.577	674.935	-61.6047	-278.299	95.6982	73.4018	-115.423	-218.254	-96.7202	293.033	-478.638	149.552	639.299	199.144	-832.576	-186.265	367.319	-176.848	-117.762
-15.2232	-991.423	-108.402	-287.383	10.5669	204.632	-100.838	-12.7853	341.509	152.650	320.308	241.633	-345.343	257.094	29.1240	112.759	376.992	-105.103	-110.492	-157.095	70.1826	-136.124	249.899	380.212	-130.658	-7.93527	-154.916	474.575	-23.2903	-404.167	238.790	-145.372	273.797	330.967	-342.880	-10.0852	54.4772	-35.2712	253.576	252.892	-228.121	28.7873	-10.8649	-117.569	-96.0422	105.944	-113.418	-625.854	-136.601	-111.232
-15.2035	55.6627	-168.611	409.696	168.471	34.8117	577.972	-195.287	318.981	-666.383	-29.0966	85.8787	305.420	-549.828	99.3584	364.066	40.0189	-867.475	352.441	-10.3908	-58.6435	1.61378	364.955	-399.157	134.625	462.151	-99.0945	-470.992	-119.147	-180.426	128.122	-96.4920	-247.631	613.699	-5.36264	89.0726	-472.998	-9.01747	-77.2614	411.659	177.450	-112.005	-26.9479	312.433	-133.692	-88.5866	485.684	-191.762	182.841	-268.911
-15.1839	-35.0749	-281.192	186.625	-451.156	338.889	-494.109	479.597	-235.101	432.949	121.138	101.798	486.883	363.393	197.299	283.117	163.346	547.414	-219.708	-75.1378	-358.930	-71.9142	240.978	-20.1386	406.071	484.290	-318.620	327.485	103.619	-204.319	-128.744	166.881	10.4976	48.4462	-148.333	190.410	-139.714	237.959	-387.299	-237.736	85.6207	-31.0707	-115.032	-477.804	81.3287	40.6449	19.0842	-251.788	-67.8621	-200.242
-15.1642	-264.000	-572.856	-82.7729	-16.6949	-345.477	527.410	285.453	-144.705	176.901	4.07668	-99.1124	-41.6442	-68.4733	250.001	-493.509	215.592	216.122	45.5668	26.7808	557.732	93.2339	281.907	51.9111	144.848	98.9976	414.889	-48.5121	-248.156	618.189	-81.8518	44.3704	162.798	-38.4433	-26.5618	379.944	36.2757	426.981	667.205	7.14458	12.3416	85.9395	322.293	56.4933	83.8405	-512.552	-281.509	-364.532	127.536	-181.118
-15.1445	-5.53316	32.4387	-107.023	349.351	-507.079	477.589	115.667	29.9779	-157.255	196.707	63.3503	67.8217	-293.656	-156.596	-59.2730	59.0160	-473.630	668.169	491.903	-274.052	-88.5814	376.643	-322.382	-278.514	493.612	601.473	299.012	261.017	699.331	-78.6566	70.6452	-409.855	13.4759	-97.8055	-90.3981	-495.555	-138.763	-604.416	269.238	-149.578	-247.796	-30.9967	-277.331	-422.189	542.246	-649.234	419.539	135.690	-9.50427
-15.1248	-17.3739	91.6814	93.2452	-79.1369	301.604	-213.569	-491.779	39.9921	376.133	399.415	713.926	436.544	-171.129	-227.536	51.7311	162.763	227.966	-145.110	-144.811	239.545	400.359	124.186	118.475	222.403	308.631	288.245	3.70892	-117.600	107.565	471.401	-78.1683	-784.027	1.04929	280.483	64.5368	-138.119	-316.850	60.2126	-358.943	105.310	-251.540	203.669	782.202	87.2901	285.294	-293.917	-285.129	221.878	0.162621
-15.1051	-139.377	101.273	-85.9725	-224.877	361.266	441.354	296.542	-239.337	338.512	174.523	252.934	-130.974	431.347	395.391	624.159	392.029	-487.731	-355.001	385.145	344.960	250.410	-489.970	113.567	-638.966	250.913	201.997	-479.390	-50.6908	550.888	296.829	-555.495	-135.857	-102.331	-357.351	161.465	240.501	343.960	-51.0497	-29.1265	-228.798	193.197	-92.6640	-594.692	111.668	-155.227	-66.8667	698.542	-131.349	-343.222
-15.0855	-565.925	337.706	105.017	62.1235	527.631	2.71693	552.376	306.488	431.409	242.599	500.205	383.810	75.6041	-129.948	-241.222	235.119	252.465	181.927	9.17681	250.779	185.956	-126.826	242.864	155.299	35.2861	281.148	140.309	-70.7341	-213.486	-71.5966	563.118	-351.235	118.169	128.040	-222.233	1.91812	-24.7325	-81.4577	232.283	181.860	-189.774	-473.860	-61.8502	-885.365	-447.016	279.515	402.085	584.460	-470.258
-15.0658	-120.367	-297.193	232.866	-136.459	-282.530	-148.297	-334.756	316.149	155.588	246.656	-161.710	145.850	181.823	415.278	55.3171	-644.556	239.698	-193.766	270.657	-92.7546	-397.421	115.889	172.589	529.357	226.507	153.388	125.704	490.710	-194.283	501.768	-445.975	360.917	-30.2064	-339.263	-126.312	104.377	134.808	201.128	345.029	605.424	-40.5293	-226.640	-103.758	154.317	104.894	437.709	397.394	-267.685	-269.183
-15.0461	456.517	311.964	96.5864	448.365	188.857	88.9007	-63.7917	-477.445	36.9104	280.756	-18.1207	-27.3935	273.614	192.867	582.405	-218.716	10.2830	162.228	18.8977	110.225	17.0884	34.8611	-269.305	-75.5166	-140.011	-196.494	-38.6445	-113.115	379.448	258.816	-664.182	-37.9161	-558.383	33.8877	-293.558	211.048	-464.522	-213.709	-8.31999	-100.621	200.330	-390.344	-278.170	-155.771	-469.648	-118.578	-273.367	-398.671	99.4664
-15.0264	601.087	741.438	139.261	309.679	134.107	71.0209	294.721	21.0675	-969.162	-195.162	52.5378	-381.395	729.677	304.107	-502.238	-513.251	367.223	-39.4921	-281.885	-388.190	-18.4695	-365.165	52.0950	21.0671	-488.854	121.187	66.9211	508.698	-392.100	-492.471	-569.446	-162.866	91.8437	-299.123	435.250	285.507	-448.242	126.287	-178.837	-58.5826	77.1170	-33.6596	301.648	226.945	605.017	246.224	14.0022	122.460	85.0418
-15.0067	-16.1135	192.787	152.157	-318.935	254.309	114.622	65.5709	16.2722	11.3488	-279.476	87.9757	284.011	227.440	420.363	230.474	38.8587	-65.7666	380.291	60.9966	-95.8182	-106.327	169.923	-372.690	-120.055	130.120	108.737	-283.089	-238.999	525.543	51.0950	-108.774	259.818	-577.920	-307.570	-170.654	-482.413	166.560	-260.860	-442.395	66.5317	-625.609	-230.155	20.5771	-332.657	-552.531	-420.132	-165.937	71.2835	608.704
-14.9870	-179.249	-42.4489	-405.392	5.46658	-589.382	80.9512	-355.503	779.426	45.0716	200.562	165.692	285.243	600.792	835.669	352.288	207.127	67.3228	162.995	459.865	-246.009	-73.4091	188.183	-170.837	-853.408	329.547	150.397	-87.4316	-35.1446	-231.971	-212.825	-64.4157	143.519	159.156	-176.958	283.991	-51.4912	-511.057	-393.309	66.0646	-118.658	378.184	-71.7763	423.583	-356.655	452.213	275.821	-46.6252	493.956	-226.277
-14.9674	28.4797	-458.656	-256.761	-250.675	643.159	14.5577	752.821	-39.7934	390.133	92.4103	-159.854	-413.791	489.040	-275.022	196.265	330.806	-54.9623	499.964	256.121	-433.593	223.492	173.499	520.601	52.8798	-219.481	169.633	337.265	96.2485	-204.283	-148.754	-16.1608	162.772	-403.907	334.762	2.96863	49.6875	-21.9885	172.730	355.330	-278.125	-419.686	412.658	-288.288	224.182	-178.862	111.291	369.025	349.720	36.6436
-14.9477	120.433	-249.908	287.267	95.5032	182.937	260.223	-102.010	52.4494	149.876	-502.808	-76.7507	-34.1991	342.107	-100.866	203.747	299.689	-114.473	-562.070	405.926	81.2289	253.323	79.2246	-341.283	293.621	54.9131	291.973	353.549	366.158	526.744	780.340	-216.705	18.8687	510.083	103.576	243.787	211.398	259.483	-353.380	-241.324	142.040	-245.644	-168.025	-101.190	-180.476	-2.93929	-148.717	440.827	-590.371	0.574612
-14.9280	-1.10173	-422.893	27.0724	-207.740	255.227	353.632	-144.850	888.424	-162.621	-198.251	-189.788	166.310	105.693	-413.332	374.151	414.618	-186.175	-41.3728	-107.644	-61.7526	621.938	-258.007	-248.052	-141.551	-145.771	-391.706	473.673	-85.9350	38.6331	177.237	525.731	96.1674	-41.1733	33.4065	0.849041	-136.274	-44.2041	450.288	-41.9888	124.996	96.6782	61.3270	-60.3890	-270.722	71.5790	257.862	-0.790552	-4.06438	-432.059
-14.9083	-377.049	83.8810	65.8765	-145.226	69.5888	395.171	594.675	441.890	-59.0374	297.703	91.6169	25.1688	291.650	172.363	-27.6658	-257.101	259.630	51.2922	149.144	320.330	268.607	80.3074	-86.5250	-97.3834	248.606	243.477	101.430	-242.686	164.022	77.6742	-263.268	-125.137	172.710	210.873	-366.857	194.842	-178.089	-34.0693	179.245	37.3850	521.220	232.351	58.5115	-144.843	-333.102	21.2106	529.099	202.591	395.504
-14.8886	548.320	202.925	22.5898	-490.739	-432.103	0.556333	330.856	109.981	322.911	487.185	316.849	203.871	-764.841	-213.740	-214.426	129.756	144.615	443.983	66.2113	-275.264	46.1914	103.600	219.040	-457.329	-30.0025	575.623	-178.320	-97.3348	144.591	213.965	0.453650	-128.635	170.150	422.738	-255.779	-182.091	-118.634	250.558	-253.416	-405.466	-60.6285	181.132	24.2954	142.569	-317.050	140.563	-116.937	-72.2634	-527.551
-14.8689	163.884	-372.600	-439.484	300.181	-164.626	394.694	85.4969	80.6585	-86.7783	158.947	-68.4640	-3.56687	51.7914	-395.951	224.110	26.5354	307.029	-394.508	-83.3080	-20.5722	168.170	197.457	112.181	481.708	196.231	118.023	-116.377	238.978	-17.4483	108.379	225.649	-486.225	288.593	430.968	49.5024	99.3035	-191.908	-152.275	-334.193	161.905	-304.550	126.956	-15.1259	-136.651	405.184	25.7471	284.873	144.603	-163.461
-14.8493	165.134	-67.8455	-510.864	60.7940	-64.2726	182.742	73.8601	-391.444	24.4578	-174.329	430.734	151.993	-192.819	413.841	2.12762	238.974	97.7636	734.805	-13.3139	-72.8041	239.817	-227.484	45.0630	395.254	245.021	-77.0177	496.245	534.321	46.3217	76.1342	64.5536	-109.011	580.933	-169.784	-288.873	43.6373	23.3794	269.793	426.891	887.099	-453.158	-482.578	-21.6813	262.794	-67.6216	-356.007	34.5509	91.4289	25.8148
-14.8296	-105.322	-54.3979	380.009	118.744	-53.0569	261.635	160.470	-157.927	112.753	345.054	-261.487	656.025	54.9056	379.340	334.377	573.948	-108.107	223.855	-474.780	42.9295	-164.632	-281.351	161.164	900.131	108.036	-111.763	642.719	-158.425	570.230	-106.302	101.037	50.5211	-208.776	-706.246	7.30028	-260.136	326.824	218.334	181.499	345.585	-472.331	-211.997	682.637	-350.867	24.8013	-46.3925	-222.164	-286.215	-422.378
-14.8099	-532.906	234.232	45.9921	-709.186	-330.271	-338.841	-63.1762	267.377	613.663	186.558	51.4746	11.3940	-0.806600	-648.797	-84.8093	333.203	-108.043	223.838	-57.5868	-56.6083	-228.896	-759.212	-160.153	714.159	153.825	-25.9860	291.465	390.446	578.191	875.047	-254.120	-124.876	-108.369	9.71327	-76.6319	236.312	707.233	-145.619	-95.3760	-47.1552	-11.2945	316.791	645.885	-58.0142	157.499	-95.1764	126.705	275.248	-240.631
-14.7902	-207.214	547.532	-189.528	-724.856	136.832	-430.413	76.5322	218.591	-241.508	-305.246	16.7682	-15.5742	575.935	583.208	641.280	610.167	162.875	17.1256	-126.231	326.592	-270.563	375.338	434.223	-134.111	-475.687	354.522	70.4388	-136.666	7.83492	-734.779	332.513	141.656	22.3595	-9.23070	-62.4712	-60.8199	-258.630	-30.1265	692.829	-125.042	194.779	-215.023	210.088	196.044	-134.083	319.475	456.840	60.5898	-352.329
-14.7705	281.726	-128.409	-251.190	494.288	85.5152	253.899	-657.923	222.211	19.6636	535.583	403.514	-216.993	217.565	-495.281	-189.457	349.006	599.261	-649.646	-140.110	359.737	-15.4088	-41.6592	-262.336	-31.9056	-399.346	8.49817	428.259	-392.462	-527.105	88.6364	260.080	12.0591	219.633	-362.990	437.059	325.163	-334.387	28.2126	-205.123	-72.1300	269.635	302.515	-359.327	136.236	-590.265	624.313	-580.656	-43.2380	33.7349
-14.7509	17.3668	337.858	104.739	-182.663	74.1962	260.129	256.644	52.4859	162.293	42.6376	582.454	-7.52752	154.873	53.6015	481.850	247.216	77.7965	-238.309	387.079	123.341	97.0185	32.8665	-198.473	-44.9823	-58.7460	21.0772	-448.499	-153.526	74.2035	345.093	-300.564	-65.0861	93.1839	-344.369	-321.355	-476.367	154.730	-375.355	142.611	-170.642	290.541	-25.5411	374.221	-142.257	223.658	-271.503	299.365	-133.688	157.583
-14.7312	42.5585	-372.491	531.525	248.295	22.0051	-560.554	-348.492	-275.951	235.245	-84.6276	117.319	101.202	483.518	292.651	340.683	-350.426	389.396	5.09647	219.344	-314.946	406.495	-36.1083	-183.425	-57.1635	-100.406	414.990	-433.434	-790.594	-98.8448	-254.636	356.822	-177.573	330.443	-550.444	-250.573	442.807	-347.904	-511.771	82.6992	54.5413	-10.4653	-65.9179	-14.9174	-44.2215	-105.872	-97.8263	544.471	186.812	-577.401
-14.7115	282.566	67.6224	-279.904	41.0531	-119.063	-117.497	-298.577	-217.259	663.333	20.4261	-495.826	78.4875	-18.8519	185.629	-188.459	220.203	9.19945	153.066	378.976	108.360	162.316	41.3290	102.704	-36.8186	449.821	385.886	-347.907	-474.499	-22.3379	218.516	694.457	124.515	-19.5800	282.630	172.834	-274.233	299.238	-86.6313	-220.828	-230.931	326.017	400.031	256.291	53.4549	296.120	125.400	-17.8680	772.457	25.3990
-14.6918	-335.876	-38.8956	278.626	134.926	-274.651	-79.1984	30.4803	554.252	-187.798	-103.226	-72.4950	289.068	18.1877	299.455	-259.157	-355.711	216.953	257.337	-275.588	-143.909	267.176	100.436	522.964	228.120	-347.255	1.26491	192.395	-60.9027	-271.264	337.847	104.939	201.585	72.1260	293.882	183.742	343.918	276.398	-378.352	445.555	-286.977	-325.379	400.092	-394.266	55.6235	-331.673	259.553	-111.100	39.9225	-534.960
-14.6721	-327.867	204.555	285.905	-371.904	599.633	138.494	31.0911	507.639	-808.058	-576.247	275.493	497.059	-3.04880	-365.177	140.148	-240.544	420.675	-280.466	515.325	-381.366	-338.671	80.9983	-585.979	226.952	-130.147	-80.9020	-519.631	-238.514	354.148	-332.097	109.923	167.802	-856.620	345.608	-131.093	-123.808	150.168	-252.452	-258.122	449.082	-360.567	-417.223	-117.208	68.3748	32.8251	-151.857	-353.677	-203.078	73.1321
-14.6524	-182.613	350.439	713.564	437.077	-275.021	147.862	-177.716	-481.032	-219.736	214.843	-189.790	1.20938	-175.179	37.9358	-8.48928	428.896	136.691	585.888	248.921	5.35036	560.860	-64.8165	-131.785	-252.452	-343.159	156.152	287.789	140.364	418.126	228.344	-523.002	302.499	5.57730	15.1589	-631.844	117.669	-631.735	116.091	-57.0233	389.220	-100.946	402.709	-52.3140	-119.171	7.82881	342.896	253.178	216.641	33.4142
-14.6328	572.741	-29.2815	30.3557	367.792	303.940	-37.0049	-251.872	-258.991	83.3177	43.2857	-336.277	-353.297	124.257	-52.1134	345.693	307.587	-137.118	27.1877	-312.144	-67.7790	151.607	367.202	-29.9314	145.212	-342.514	-49.9024	427.352	46.2943	204.966	-85.7853	-16.9884	-53.8143	146.843	-282.721	-197.495	549.935	-729.530	440.712	-34.4757	76.9241	106.789	-127.695	400.594	326.325	-431.294	-60.5463	154.964	31.8916	-196.758
-14.6131	361.986	121.931	172.480	436.492	387.840	302.584	253.350	196.882	56.7147	249.077	-104.260	-191.920	-99.1878	407.901	283.352	-744.757	-47.2452	-103.939	268.847	414.038	-88.8068	299.291	-35.4278	217.718	456.663	-174.101	60.7707	-141.505	-197.136	-133.893	206.880	-467.981	-191.081	-598.597	430.410	279.250	-242.747	155.106	98.0717	-124.548	-159.626	-327.500	-332.687	-323.330	426.957	-518.906	-267.997	3.35153	-302.286
-14.5934	188.841	-542.818	496.012	-202.053	163.291	99.1177	336.705	-94.2846	212.175	-639.226	134.240	211.354	448.073	-271.109	-303.430	-144.948	441.473	141.053	574.651	159.502	473.450	884.052	519.910	300.839	597.129	262.792	493.867	-252.764	-9.06813	127.456	-311.037	-48.9314	554.830	811.699	218.708	-6.89807	232.349	-94.5295	20.2412	469.919	-139.869	-362.547	131.939	788.188	-201.310	146.370	-567.275	-201.321	238.438
-14.5737	44.6002	206.761	92.4626	-245.864	-397.947	-75.5893	15.4714	-264.946	-104.493	168.337	361.870	132.591	-142.809	-49.2012	-150.682	693.051	260.615	442.179	-300.289	-342.138	-204.032	-177.142	358.318	-378.214	-276.385	639.239	13.5048	419.856	47.3700	-157.439	445.731	227.829	220.875	220.036	210.885	70.1234	209.403	330.497	-598.778	526.001	242.313	-414.263	65.4860	262.465	-451.179	442.334	-61.0170	-98.9192	-257.301
-14.5540	-39.2283	104.514	-11.2300	265.075	223.875	-142.234	-18.4878	267.518	-245.911	116.530	169.443	402.995	207.897	362.581	329.676	36.8113	-650.934	696.704	144.984	441.962	-126.517	130.483	227.921	-66.2582	182.633	-239.314	221.546	792.393	283.218	393.639	-42.0438	-46.4308	101.090	-134.986	-292.590	161.991	-447.658	-145.114	289.791	210.910	-345.000	-67.3861	-125.068	-124.418	-156.667	-294.099	-219.883	-18.9088	182.622
-14.5343	418.462	12.3321	-307.748	-311.536	30.3501	187.398	234.870	-149.175	228.801	242.338	251.857	190.907	-0.811724	-694.207	198.491	169.405	171.348	149.632	67.3391	-49.1871	78.5589	232.364	-96.6170	365.553	-60.1963	-471.783	-71.8177	108.034	78.3598	-11.0432	11.2387	373.942	-160.933	460.970	316.168	299.854	263.255	114.749	-250.181	-710.580	435.134	-91.6518	329.802	-85.8510	156.643	-95.3419	-635.659	137.788	-572.307
-14.5147	139.234	33.7865	185.780	36.4933	-427.462	399.554	398.451	-228.128	-166.265	63.7401	455.193	-169.031	-546.568	-284.293	-96.2873	81.8819	229.410	386.971	-169.080	556.996	-197.215	28.6400	-341.592	209.561	54.3980	30.8280	231.651	-508.879	340.506	283.591	-145.529	2.47803	-348.039	115.947	-131.484	-145.951	-179.418	-191.979	-232.383	435.693	-152.277	185.220	-301.795	-308.347	-193.515	-835.843	141.996	452.233	-476.812
-14.4950	269.942	-170.793	220.811	261.941	-179.109	178.281	340.110	860.609	569.505	447.810	680.803	250.295	70.3940	265.491	641.579	384.918	54.2323	-358.720	274.603	188.915	681.838	660.777	98.5260	143.970	494.170	-708.769	-260.158	498.458	-163.029	-281.199	-15.1072	-5.52004	310.877	-376.560	99.9758	1.33104	355.499	-71.2132	-407.305	321.561	71.1641	198.083	25.5819	89.5374	408.460	-144.794	160.195	-43.2653	-26.6699
-14.4753	-297.047	-172.792	-397.081	-164.255	306.782	-155.236	-399.193	211.001	412.081	580.976	240.269	212.020	473.995	157.171	-15.7070	-156.169	85.5562	76.8848	328.283	394.797	407.596	138.018	670.698	-194.199	34.7890	1.83568	61.6799	208.802	275.926	532.087	-28.8566	-13.0072	-396.876	-137.997	-259.665	86.5476	527.613	-230.690	90.1080	47.2616	-489.659	-285.630	25.3590	240.919	91.0771	-144.548	-10.0062	-121.786	432.893
-14.4556	600.702	-26.7980	-41.8163	150.172	688.597	-330.555	209.930	319.563	-268.172	193.749	-188.786	59.7840	677.105	-527.777	-433.628	761.830	-258.457	451.696	141.182	-3.51830	-296.642	188.424	86.8453	82.6307	-141.283	265.949	204.623	-200.613	-494.427	-62.5332	209.611	-241.809	252.674	-244.202	-182.897	143.215	228.870	-225.340	-309.760	255.705	32.6874	305.049	-687.228	-286.688	-9.41678	-282.063	-163.365	-90.8028	229.259
-14.4359	-4.20552	-198.163	-375.680	-288.535	-302.912	-71.2959	-181.246	-81.4263	172.963	145.878	530.828	396.249	-365.624	148.000	568.519	25.3232	378.277	-1.96250	-85.4340	-454.797	-370.988	-315.080	197.448	418.595	50.0762	180.218	54.1616	-19.8311	-664.656	-620.053	205.576	220.360	98.1365	-143.788	-206.787	-127.869	-109.762	-239.570	132.155	-56.2027	-337.945	385.316	80.8773	-259.238	-568.672	-67.7492	-251.336	156.979	419.847
-14.4163	-367.019	571.929	-46.0749	39.3599	38.1254	319.673	-415.180	92.5368	438.906	-239.217	85.2101	-513.544	816.705	-123.066	-148.877	-40.2075	-274.082	154.135	87.6307	276.426	769.468	-199.842	117.924	-154.915	237.318	-68.6302	-74.8769	-13.8432	-144.220	-49.6965	314.089	26.6569	24.8939	-497.140	-589.892	-19.7327	258.829	120.346	204.706	569.325	477.777	-246.605	23.1192	-319.853	-311.053	-376.061	-152.402	-223.121	108.780
-14.3966	299.223	596.587	-203.365	-74.9710	156.932	101.130	-201.498	11.4690	-472.291	56.4903	-38.4882	122.140	-52.0670	-334.846	320.446	-78.0753	37.6739	-617.598	-25.7040	-333.464	34.8002	-211.815	-580.335	131.236	-98.9287	245.192	126.954	346.230	-362.315	-85.6566	207.490	189.559	365.596	-499.477	-198.033	422.818	2.03703	-203.510	-114.583	-145.394	11.9171	-46.1464	113.541	-305.726	-325.772	-216.793	119.477	356.997	-116.263
-14.3769	-83.2664	71.9504	224.554	-21.0075	186.150	185.112	341.343	117.919	433.878	-345.554	295.580	-304.128	297.280	364.472	-350.682	526.625	371.746	-52.2240	-161.640	103.906	-76.0153	59.8691	451.906	646.303	-308.800	311.261	215.768	265.901	-60.3003	-267.148	362.110	-44.5301	10.7485	-243.812	34.0277	111.578	247.196	-397.364	442.012	591.220	-29.1023	345.686	178.719	-178.597	-168.858	-58.5868	-641.220	77.7559	274.597
-14.3572	-316.624	18.0318	-467.927	15.7912	-440.940	-427.819	-358.833	230.564	88.6826	-158.925	-324.818	81.4419	-259.740	374.920	9.12581	80.6660	83.8714	-176.201	659.691	-196.352	24.8908	629.103	173.434	-291.899	72.3732	502.574	137.122	-404.606	97.9957	62.5155	256.117	199.482	-364.651	-359.490	307.489	78.3209	31.6413	-106.175	798.147	-510.057	8.34125	-109.035	72.7675	-224.082	117.176	-334.714	262.513	162.401	197.354
-14.3375	58.3433	-337.143	-56.0753	545.153	347.030	28.8047	-406.465	88.3397	-36.4447	-11.1359	-224.971	136.762	202.889	515.430	-506.346	85.1691	315.851	-32.2099	676.267	253.307	-86.1480	284.829	127.426	-280.122	23.3168	-0.286789	100.226	-87.0236	-631.022	588.696	296.407	403.622	15.0842	-38.5329	155.614	-200.879	-106.885	168.300	345.330	-219.537	199.421	230.234	-292.293	528.811	56.7710	-76.6500	-78.9491	342.722	-349.949
-14.3178	358.770	-402.964	-223.542	-380.661	-311.230	-147.960	-52.2848	-303.699	-311.769	-342.864	119.445	-61.1572	317.042	-51.8812	-523.724	-130.535	715.541	-150.455	352.906	-126.001	-38.3280	-26.5217	-88.6734	414.703	-162.207	-737.498	-508.329	-200.101	-12.2082	-230.371	-31.3940	-86.6693	189.662	392.811	-137.452	-173.756	242.715	-130.278	-786.212	-235.552	-96.4072	115.348	-584.765	494.058	173.471	479.098	-219.830	-45.4264	-175.172
-14.2982	653.165	-527.224	-84.4426	364.257	-195.196	36.8764	191.890	218.835	-124.883	38.9267	-185.125	-42.9556	-290.204	-164.591	-22.2660	305.566	396.151	291.026	201.118	734.273	-544.127	386.164	-553.613	-241.285	-4.16306	559.902	567.462	501.217	-5.12843	202.273	615.773	142.776	181.174	127.788	-151.598	25.8771	594.593	-323.033	172.051	3.30303	331.215	-114.672	253.803	-38.3299	226.264	-172.927	-518.101	57.4351	34.0050
-14.2785	-26.5816	-234.705	-169.768	-32.7145	-353.469	94.5797	276.329	145.326	-57.5856	-609.530	81.0523	163.992	-459.926	15.6712	43.0802	-308.137	-273.294	202.734	204.869	38.3107	-228.300	210.241	-58.6111	-37.6554	488.514	-27.3128	276.736	-46.4982	-110.347	30.7557	8.30022	378.793	-345.216	120.933	-79.6055	-282.823	169.632	-269.914	-554.024	-350.026	-77.7765	61.5951	387.199	313.550	-317.423	-108.656	56.2889	-189.316	353.877
-14.2588	11.2575	-388.792	77.2424	149.363	-3.93854	-232.158	-279.257	-311.459	-238.445	130.877	382.374	195.731	36.3901	146.895	-247.567	331.148	130.178	344.151	-103.012	-10.3314	159.156	-99.7459	255.504	91.0339	371.794	395.825	-427.328	-273.277	139.793	401.433	-329.016	-189.336	126.964	-354.600	-539.348	76.8725	-46.8109	-311.294	-117.173	15.0440	-127.586	-190.274	30.7311	-443.385	-263.358	551.792	-312.716	191.474	-134.080
-14.2391	-41.0202	-298.557	149.847	226.851	134.993	34.0550	225.255	155.045	326.418	811.751	-110.268	-248.397	-559.969	244.636	111.980	33.1962	33.0800	-30.9452	-357.945	122.156	93.0488	79.4778	-315.637	280.443	146.585	-108.344	-646.496	-370.606	259.277	248.857	54.7519	-288.662	249.424	-16.4725	231.331	66.4364	-141.859	204.999	699.340	216.476	-312.309	187.804	-45.4914	85.9079	589.433	-26.4251	-313.539	230.693	114.521
-14.2194	-820.870	-95.8801	145.857	158.855	446.347	26.0616	33.1119	-244.472	379.138	134.853	-104.913	390.910	-598.537	217.654	81.2551	469.575	-446.939	-543.779	-110.800	116.822	104.367	-98.2104	-69.1435	173.281	-258.700	-611.120	-283.761	-185.824	-264.380	-260.391	-301.369	306.740	-209.362	-627.312	49.0310	163.925	-508.830	-46.1989	-513.651	-322.511	-188.429	10.7034	125.625	-6.80035	191.013	-376.784	-438.807	-559.919	279.707
-14.1997	56.9038	-65.5787	295.261	284.402	-55.5751	-510.999	175.937	482.195	51.4081	172.625	40.2985	-412.107	320.269	81.7363	-161.941	-141.272	-327.141	83.5678	367.530	364.403	406.095	464.910	291.047	108.118	270.614	-1142.73	170.441	-268.845	226.578	-190.434	-135.415	-172.865	-137.776	716.029	349.289	-496.010	79.3572	-318.008	345.061	-193.585	52.9411	-54.9107	-41.8995	73.1157	-597.560	-333.769	-517.404	-524.265	158.446
-14.1801	-672.135	-310.414	-78.8218	18.8186	558.096	2.05565	-15.2074	293.589	216.845	-271.877	-117.865	543.488	647.614	112.806	23.5371	910.719	854.917	110.155	4.04415	344.473	-48.8472	-117.386	-25.5767	-312.477	404.752	198.147	-426.579	180.271	427.158	229.687	28.1670	-168.456	-54.5955	-114.974	411.753	136.179	23.3480	-103.273	-671.048	-22.2699	504.706	-51.2420	-419.550	-23.9889	-83.7476	61.8208	-262.339	364.528	-321.546
-14.1604	175.497	333.134	-197.681	-578.460	-173.975	173.214	-47.1050	-12.0513	521.904	59.4542	-104.598	-82.9486	-68.2048	104.035	-260.545	-98.7541	503.874	18.4550	-644.250	610.841	12.3376	-67.3754	-299.753	169.396	-233.032	360.981	223.033	-64.3531	-644.427	-155.013	-48.4550	-139.040	332.525	-201.586	212.649	-32.6241	166.904	56.0770	-136.607	-120.886	93.9307	-129.956	40.9947	211.319	-220.991	142.741	-147.900	-140.934	528.247
-14.1407	-343.555	-156.879	185.864	-15.8352	-379.528	-90.3412	317.677	273.885	-121.984	220.977	-181.227	238.293	123.502	-167.467	-201.411	244.350	158.984	-80.4337	447.256	-1.45736	465.871	33.2799	-95.8025	-252.558	240.865	264.247	-131.421	-280.518	16.6034	324.200	-288.514	-727.867	-397.246	-97.8549	456.215	705.504	291.748	-694.272	197.512	25.1434	-53.7435	12.5278	68.7083	-96.0425	-498.633	101.413	103.256	774.750	-207.303
-14.1210	29.3919	203.765	-496.393	27.5592	-126.085	-62.0968	99.5301	-577.956	-493.202	-32.7439	148.881	51.2985	312.358	275.912	137.548	502.326	-66.7927	-121.164	81.1414	327.150	-570.886	-51.8364	359.807	312.063	-133.087	-333.931	111.224	-196.779	370.962	-110.558	-325.257	444.219	172.695	98.1377	68.8718	-330.910	172.521	-244.502	-219.498	-6.89590	-156.165	-110.905	17.1159	63.3378	-523.206	42.8582	-295.398	6.29994	142.336
-14.1013	-127.384	-203.481	-54.0472	136.853	-28.6281	-467.970	-395.857	-91.3395	223.054	345.756	-158.153	70.2161	33.3091	-373.439	445.722	451.271	411.488	56.5722	-315.653	-43.7981	33.0383	-701.501	-6.78259	-42.7513	626.034	12.6617	409.426	-243.963	186.605	468.138	225.372	222.176	240.100	212.136	43.1677	457.308	-156.415	-278.293	-241.784	-353.756	-146.277	199.750	-32.5987	-91.8042	-271.677	-233.744	185.863	-384.148	41.6643
-14.0817	76.9565	67.9746	-178.169	-752.287	-318.260	-209.546	127.915	-224.152	174.938	-39.7340	517.782	197.990	452.158	254.270	86.9508	51.2108	-151.336	226.553	76.2882	77.9222	-352.061	-212.312	101.511	-96.8762	-19.0549	-182.854	-8.32795	757.772	-648.717	-308.565	-71.9944	253.872	76.3867	150.365	-465.346	-375.675	328.947	-33.0321	47.3387	257.026	92.8356	155.718	48.1165	-224.613	174.810	-72.0517	-334.425	-145.417	425.855
-14.0620	-592.872	97.9228	597.783	72.0454	399.681	462.910	402.216	358.655	-34.8427	-126.997	-45.7980	-447.651	160.006	76.7806	-114.090	308.486	-64.8551	-60.2530	55.7388	-260.774	-526.660	-101.488	-1131.64	152.888	-243.208	-113.826	108.178	-12.3551	-144.281	25.1800	295.712	-191.177	468.432	37.2801	-218.811	295.671	399.392	218.572	171.964	-212.770	273.314	307.717	-167.504	-558.318	96.5807	76.5096	286.359	-398.661	195.257
-14.0423	-68.6016	-78.4950	-93.6846	28.8559	109.586	309.809	438.182	3.74554	-313.919	-135.311	820.379	-394.851	34.7149	300.574	113.640	-262.490	-191.573	-265.596	13.0330	353.414	60.5881	50.2553	5.57278	-222.329	-385.769	-278.580	46.8147	84.8933	87.4971	103.532	38.1221	-298.061	406.076	133.302	333.504	-281.728	443.093	218.743	-414.098	209.554	55.9505	-556.047	419.400	301.418	429.641	-278.535	-507.245	-241.494	-102.360
-14.0226	286.443	-69.7779	-257.398	20.5629	-310.440	134.073	343.187	294.033	142.009	-55.3243	-156.581	322.988	-202.129	273.515	305.488	228.296	533.079	125.276	-365.398	-313.413	-602.925	439.131	-173.694	-354.718	53.8600	-165.465	-229.260	584.214	454.660	-154.436	99.8110	-280.220	-786.706	-375.374	-383.511	-257.795	-501.406	347.581	-37.5712	281.888	-41.6895	-688.313	231.602	-210.786	8.78336	-269.341	138.319	266.400	-88.5096
-14.0029	143.984	-89.5407	173.849	130.677	216.613	-97.3084	813.016	460.273	56.6090	-405.787	233.457	215.019	413.283	22.2880	-462.739	117.790	-36.5108	269.896	250.513	234.106	202.705	272.618	515.890	370.587	193.434	-435.703	370.179	-63.1631	-361.641	36.9346	-128.750	-486.485	509.471	-662.232	97.4409	-364.785	-472.365	300.267	-72.7232	600.687	10.6759	-432.047	-267.981	205.369	-300.801	-451.133	484.359	-45.4737	560.492
-13.9832	-523.965	258.475	295.003	-176.570	41.9091	-104.510	320.859	-249.953	84.1361	-8.92138	-64.4433	317.143	253.707	314.421	355.702	344.507	123.024	450.112	-283.540	576.337	168.084	-24.7459	436.772	351.639	230.225	-43.9220	-558.535	-349.477	-284.421	-256.632	-122.946	-178.103	161.766	-28.7195	-465.041	40.7616	375.643	-109.976	-508.056	170.862	200.955	-191.022	29.8229	-178.514	-335.157	-61.5032	-239.129	146.349	487.991
-13.9636	-915.321	-23.4977	120.062	116.523	-183.713	429.868	-430.030	284.703	436.849	247.435	202.542	839.056	122.421	-258.434	888.423	55.9891	-663.497	315.015	144.850	-107.151	282.655	390.542	169.631	-659.319	432.426	357.338	191.282	179.003	-96.7178	-47.6349	47.5519	-244.494	-24.2427	-420.019	-271.045	-167.897	486.407	87.8979	724.893	-146.167	259.821	-123.089	16.5958	94.9804	-487.856	-69.6776	30.2921	-389.319	-13.6770
-13.9439	370.814	-355.412	333.559	214.644	234.859	-578.895	-2.11422	98.7006	-163.036	180.573	-126.155	124.315	-358.132	475.301	-18.1553	380.805	200.899	97.6686	-141.843	253.683	272.802	367.995	-102.540	-465.183	-338.425	509.756	263.866	22.2740	-139.033	-179.232	-465.910	466.637	-417.568	-632.440	206.613	506.999	-655.463	466.787	-119.212	357.050	17.6164	-118.769	-130.321	-172.506	-225.254	191.544	-335.275	-118.076	-509.911
-13.9242	-236.957	-332.019	-107.654	-42.0953	-83.3986	169.416	227.932	102.810	-195.850	-387.850	-49.8853	124.646	-163.884	-339.549	-186.311	-149.375	-148.333	109.491	277.895	277.230	-311.006	165.527	-129.090	-330.661	-252.048	-578.785	-99.2909	-213.821	-351.811	-199.757	402.961	50.9299	-58.5460	318.554	-24.1483	357.923	93.5868	125.119	-310.197	-377.484	64.7989	32.5569	123.560	-296.155	-302.055	-43.0501	-104.195	8.28564	-244.079
-13.9045	3.48970	-69.9896	95.9536	-72.8996	27.8044	-125.779	116.078	265.657	133.551	61.7245	214.979	-105.686	534.126	-149.224	-259.850	169.210	-212.738	-286.512	271.976	-561.684	151.340	114.258	-34.9051	227.004	537.763	410.778	510.239	258.422	-185.371	-536.291	404.852	-57.4748	-18.0733	334.699	-214.773	-361.069	57.2726	174.664	214.973	60.7902	-158.517	543.709	-14.5918	-174.033	10.3463	-203.171	-456.524	-75.5529	276.534
-13.8848	-187.116	537.562	-387.346	323.206	454.044	281.499	503.635	35.8592	222.772	-17.6354	345.576	-235.374	302.349	537.609	258.845	-437.528	206.011	-409.526	227.630	315.609	321.256	-345.020	509.288	-331.959	50.6839	-182.446	-361.345	-311.080	516.492	-443.766	-67.7467	476.839	12.4406	283.728	84.0680	-219.411	-574.916	45.4725	238.666	831.479	267.602	381.418	-166.975	-76.0564	-847.250	133.983	479.554	269.761	-296.564
-13.8651	392.308	-339.050	957.910	254.796	741.563	206.427	553.075	221.444	-478.411	431.226	243.461	-232.241	-77.3575	-250.365	435.868	322.699	214.417	-256.207	-315.788	-282.428	-3.72638	203.646	-695.041	56.4928	-66.0910	105.429	327.219	-155.502	-657.284	568.016	304.935	-234.335	-507.402	-94.9320	65.9764	358.535	-239.511	-328.795	-183.767	88.8570	23.5051	-96.4877	-27.9737	288.375	30.5918	34.2258	-152.657	-227.837	-513.936
-13.8455	-10.4130	-141.731	-337.457	-480.200	-169.833	139.141	-369.079	-250.562	284.560	-361.876	-447.851	280.351	-86.1073	-130.253	102.007	-25.2882	15.6177	-0.0660057	252.947	188.316	-661.649	151.812	-328.135	158.135	125.436	-240.464	-588.106	-140.453	-53.6090	-147.830	166.389	-6.59589	43.0527	259.855	175.351	-4.71734	487.573	-513.043	-517.043	126.424	-268.489	-355.556	-310.918	-32.2947	465.740	-66.5551	-159.331	-158.907	162.541
-13.8258	519.197	246.457	538.819	666.187	299.282	257.045	57.0789	294.527	361.065	-162.194	454.267	503.265	-165.812	-99.7650	161.430	-495.217	-478.252	326.831	336.610	97.7245	-664.517	325.074	-252.979	800.320	-148.347	-397.579	-537.209	94.1817	-593.856	-512.137	54.1569	-159.141	22.4254	-78.0271	-41.6236	-386.779	584.436	-299.909	-50.0874	-530.852	-0.419991	-19.1394	-1.38773	278.737	201.401	-101.416	-375.598	165.954	307.499
-13.8061	101.103	92.1714	585.010	-1.50377	177.657	-367.736	-338.751	333.761	218.128	-337.828	180.976	-195.625	-51.5287	560.589	-574.622	-18.9839	259.399	579.375	-282.349	440.161	223.018	-251.879	-285.480	-60.6254	115.367	-60.0468	675.759	-304.360	-630.365	86.8869	-462.547	50.4646	-95.1461	16.7062	-185.586	-551.153	198.390	-198.868	-251.642	-564.361	-559.409	-552.976	-312.557	-359.799	-201.501	-388.782	-231.286	-132.528	-85.4901
-13.7864	18.4843	-401.032	439.225	606.652	-574.950	-121.860	184.427	47.1444	328.060	-211.183	-322.735	308.440	-301.266	204.022	194.033	51.0929	-715.584	-733.857	-365.670	-64.3654	-209.379	257.919	-299.427	-245.312	136.652	474.010	236.142	391.394	914.595	504.686	55.0928	-404.137	265.874	451.404	36.3246	-593.261	-133.671	-234.412	-38.4220	-277.217	-36.3616	-43.1337	228.518	172.186	113.884	52.6416	73.6011	-831.859	179.434
-13.7667	369.150	-121.355	204.646	109.159	-204.797	-151.122	41.3956	-21.1886	384.999	279.259	-126.060	290.082	215.340	420.059	-145.847	-28.3627	23.9397	122.659	60.7466	365.703	236.726	29.2486	329.720	-603.889	293.436	-264.848	-78.2524	277.901	-78.1589	472.940	202.656	-316.572	229.309	-122.481	-494.732	67.3946	-561.202	184.011	53.8690	-383.395	-26.6712	155.341	-196.391	-124.528	0.176503	-640.001	84.6828	-412.929	95.6770
-13.7471	-145.295	-224.503	-104.636	153.004	-209.809	-520.417	-253.489	86.1453	205.808	-257.798	-65.6538	122.028	-206.357	249.895	470.696	-90.6653	225.508	-136.670	-756.742	-535.710	-527.866	-267.343	-319.752	228.300	218.696	-537.616	532.098	81.7989	244.319	-103.570	-603.552	-31.5601	387.583	-278.669	-205.855	205.104	-412.690	-8.74626	568.950	-111.347	197.260	179.533	-291.617	-752.677	-205.200	50.0289	287.167	132.798	202.227
-13.7274	-270.049	228.787	540.400	-186.739	405.003	-657.881	-95.3731	272.732	-541.334	-69.5765	-39.5492	-225.205	63.1060	443.250	288.603	-213.759	403.365	-391.006	-52.9331	175.570	-104.203	-108.782	499.369	324.562	-359.430	323.286	-106.125	-193.717	564.935	-123.773	-66.8371	145.782	28.6637	-175.144	326.626	-493.990	203.196	335.723	-222.533	160.694	47.1088	87.8350	-463.489	320.148	-12.3882	-587.589	-225.940	-225.123	-479.877
-13.7077	-487.897	-109.828	316.649	102.591	184.269	-567.574	-194.913	146.494	-1.43868	191.771	56.8685	214.226	167.832	-18.2185	119.812	-210.463	-7.41910	196.482	-323.403	-70.0243	-360.336	-95.5731	-98.3977	-91.9347	-208.017	-367.762	-301.904	180.990	598.772	4.64930	17.2548	295.957	-221.848	-25.4593	-356.392	-294.597	769.670	-125.214	160.858	-33.0785	395.485	-210.233	141.344	-288.785	-126.590	49.4458	346.373	358.190	-36.3850
-13.6880	233.929	-86.6441	-607.202	238.598	-313.060	-75.2809	865.740	-139.442	-283.049	285.270	-164.905	-274.957	179.644	231.402	388.886	289.264	410.596	-595.329	-110.218	-166.106	41.7736	-170.482	-0.716027	62.2610	454.412	-47.8525	-280.469	209.124	71.9907	-435.237	-40.4696	67.4625	-391.235	584.187	-215.135	33.2389	158.749	295.503	-49.6428	-416.052	207.087	346.787	-599.456	-210.465	-197.207	201.677	-121.948	-8.28289	-139.204
-13.6683	-207.587	-332.164	-38.1183	44.5848	-220.596	-113.109	-322.337	-75.7229	-296.048	113.807	-227.306	-394.305	284.788	-30.6048	215.616	434.395	51.4811	-238.390	-236.121	686.112	-79.5771	541.040	-17.4024	69.7947	-278.129	-301.508	-520.628	191.691	287.538	-166.444	-218.119	327.053	-143.649	-176.621	182.732	-9.09431	-239.665	-302.932	323.655	-94.4148	-20.8758	-60.5375	121.904	31.1338	481.078	-373.251	-412.965	302.930	689.735
-13.6486	290.220	-259.571	213.443	-317.174	-112.878	253.789	-123.159	429.907	-182.828	-79.1321	328.814	-499.329	-417.616	-484.341	-41.4160	217.803	305.676	-113.911	367.611	-50.0329	-221.875	-94.6353	-68.2722	257.161	328.847	-98.9933	109.170	31.6972	-55.7100	158.805	-56.5830	-130.202	103.677	42.7063	150.759	-113.999	-443.532	-80.4270	103.791	-86.1032	188.258	-121.969	-609.543	355.790	545.311	-230.755	-166.872	99.7885	-200.969
-13.6290	204.049	177.049	-503.548	-104.537	-284.407	329.609	-101.680	-122.791	-299.321	-228.138	155.215	87.8374	-48.9052	708.991	-48.0858	28.5048	534.726	-91.0477	276.314	-843.787	217.928	33.8073	-137.047	-235.242	-454.426	98.7400	571.018	-411.482	-156.018	68.0628	-173.269	-970.922	-700.426	565.755	-31.4351	12.3941	-128.443	-94.9846	16.1142	-417.109	177.861	113.727	-11.9148	385.081	-424.992	-311.860	-158.094	-179.543	64.5440
-13.6093	252.590	7.39414	134.429	-71.7867	-253.504	287.679	187.688	-129.739	693.900	499.767	36.3751	203.043	-11.1948	-208.203	374.884	249.980	-485.960	-178.308	38.4377	-291.572	41.3950	37.4546	-56.1788	429.568	-387.887	405.987	-63.4492	466.968	-101.568	-308.150	-373.900	-540.391	-562.419	-243.566	-471.697	-511.214	1.66864	65.2206	-470.685	-150.793	572.180	519.677	65.9868	-79.0096	-116.839	-360.474	-103.513	77.7098	-129.713
-13.5896	-24.8003	366.514	-234.549	-77.5844	-496.187	367.186	556.986	2.59571	-33.9955	-53.3332	567.453	-163.007	-165.576	104.425	-263.887	232.177	-549.509	367.112	-140.142	232.388	550.856	138.723	-422.184	516.847	-309.121	-193.506	14.6128	146.932	9.81775	-289.443	515.845	-147.797	-418.264	-154.077	449.569	213.201	415.845	-466.532	-385.864	33.0721	68.1406	-353.005	186.488	-195.481	-104.269	150.612	340.799	-525.076	-601.211
-13.5699	-54.0430	-54.9615	52.7610	5.04533	245.589	-237.289	-326.595	-399.543	581.795	-5.73131	502.893	-250.628	-0.704434	-177.293	511.998	-160.742	-341.765	3.51758	184.198	124.245	318.818	-261.732	26.1546	152.731	310.648	61.0815	305.516	188.466	124.549	-208.165	52.5456	-337.118	-116.249	-244.614	-562.284	-284.049	7.59700	85.2387	-632.147	-540.193	-270.749	221.190	-557.927	79.6483	80.1362	-124.566	190.005	-563.956	-275.737
-13.5502	-175.350	80.4881	434.701	135.067	24.9849	401.142	-206.318	-162.726	346.858	50.1904	461.299	-212.362	356.608	234.206	-196.745	64.5676	144.291	-345.544	-127.094	275.815	-515.156	525.322	-117.402	229.680	316.451	160.497	257.342	-109.067	331.413	70.6912	506.261	-183.702	-8.57064	214.464	377.420	69.8396	371.619	-306.951	22.1003	2.56756	335.648	-69.2429	-420.471	-397.825	18.0039	-200.876	289.658	-207.381	17.4100
-13.5305	135.359	113.090	-11.2948	-116.177	364.250	122.332	293.390	-315.510	-797.227	138.830	-278.261	168.260	-306.689	224.808	-343.889	394.897	-276.724	745.785	130.931	569.812	127.496	-398.862	-586.512	-28.3929	442.050	-64.3255	1.28073	169.267	157.452	284.337	354.773	39.4539	271.390	-196.377	-603.705	-147.921	-143.567	346.650	331.635	2.60990	-552.183	301.268	26.4514	-189.958	-0.954930	-192.187	36.7431	4.24451	328.455
-13.5109	354.829	-219.267	31.7565	-390.981	362.710	-120.943	151.511	433.925	-104.674	304.137	-337.637	53.8869	809.636	-292.536	343.275	-321.771	-67.7565	-5.34983	351.030	394.133	24.0829	39.5455	-94.4182	87.2352	482.826	64.3046	-115.983	203.601	-613.464	-172.028	-251.052	-132.314	-5.89396	-66.3202	-37.0909	-29.9866	278.111	40.6189	346.464	324.674	-331.503	-7.95000	-39.7499	-281.934	62.5053	-420.301	98.6426	74.7820	142.084
-13.4912	-184.518	101.664	146.497	-165.805	-53.4209	60.7655	-63.9035	201.738	-295.603	36.5695	-23.9259	-15.6755	-54.1226	-96.8439	-20.4138	403.813	-282.559	3.11625	258.759	-428.295	19.2059	105.691	-238.589	-255.704	36.9803	791.837	-253.032	413.048	-746.392	-275.133	-42.8366	-230.272	110.759	97.0644	80.8153	-340.002	-181.094	125.028	-186.603	149.565	-293.100	-504.967	-47.3047	-388.454	-201.177	-36.1599	13.2091	-201.830	-52.3702
-13.4715	-69.0151	41.2190	-25.8678	343.219	-32.2510	-102.270	61.0357	-302.435	-73.6321	49.5497	227.739	551.653	232.642	-60.1088	-20.5374	69.0782	-185.092	-207.193	-81.4840	75.7055	-201.416	430.494	-113.131	685.977	-312.790	57.4185	-347.786	62.9579	-128.917	341.945	-426.329	270.677	213.565	114.915	365.973	-709.379	8.09721	-114.145	126.861	-199.297	-34.2995	-202.574	-420.160	-16.8668	-290.897	-155.355	-509.886	-770.780	-98.6097
-13.4518	102.059	-446.150	-125.076	-318.950	-20.9522	-157.895	-383.860	27.9778	338.595	-633.766	202.205	173.371	-334.315	165.548	471.745	-519.192	0.761352	-153.366	-168.338	663.312	283.698	-458.957	49.3793	-328.324	420.449	77.6994	120.299	-7.96742	116.375	-109.751	-423.577	-201.646	-196.728	-68.2972	-29.8574	103.568	-496.748	-459.188	-136.532	-884.585	530.172	-417.892	-196.359	-94.8501	-375.057	-400.155	225.002	217.460	-460.040
-13.4321	155.757	-65.0144	-452.182	-223.859	279.831	234.498	-418.549	-179.630	50.5047	-229.825	-289.157	243.812	-860.661	451.873	332.882	-548.714	314.060	286.132	359.230	321.715	30.5488	-351.582	-77.7450	78.7086	302.431	-71.6251	-341.431	-492.647	-9.31267	44.1860	-262.678	-107.884	66.1667	-304.455	-243.439	-391.210	-2.00501	193.538	94.2963	193.579	17.2390	260.491	-276.867	-461.425	-374.105	-202.743	183.966	1.19338	-258.307
-13.4125	-655.507	-648.866	-12.1682	475.783	292.587	-411.254	-94.1828	166.067	611.359	196.106	307.972	-429.053	124.206	217.197	-448.448	-140.164	270.509	421.760	-41.6741	290.679	-267.694	204.371	132.469	-159.458	4.18839	343.004	-10.5408	-45.3624	-6.74133	106.179	-140.180	-121.167	-378.463	148.109	74.2778	-410.235	-175.638	42.0651	-143.832	-78.0165	185.114	-178.076	14.9720	-276.042	326.901	-95.9669	221.960	-255.806	-94.0844
-13.3928	26.7770	-246.562	-5.84920	211.516	-465.867	119.499	-295.419	203.221	-291.696	12.4263	267.508	204.274	-73.5861	-567.029	-23.4374	38.5239	499.466	49.0314	279.836	184.940	-447.577	-30.3161	-254.643	37.2629	-362.862	-202.303	310.934	-397.619	-27.1780	-208.394	210.133	-221.912	-477.602	-523.631	-125.793	265.118	-148.752	-569.962	-19.0829	77.5633	-319.891	-258.951	-402.939	-242.497	176.356	-145.030	118.128	284.315	-170.515
-13.3731	242.041	266.497	-349.503	-47.2107	286.184	-229.052	-132.592	235.425	103.671	-272.956	171.382	176.958	229.060	41.9246	-9.51342	464.068	-89.7802	35.8142	98.6428	-143.195	158.685	-744.828	610.383	148.760	385.477	400.957	-112.699	-525.544	-111.400	-465.943	-386.315	188.036	312.965	-99.9124	-544.871	319.526	461.620	184.791	-37.9291	-244.690	189.660	-6.50678	93.4302	-129.908	-261.682	394.109	175.199	-219.338	608.024
-13.3534	-68.7954	-180.992	143.193	-430.234	213.065	-178.875	-706.380	386.332	487.321	268.482	-276.534	186.345	117.782	202.417	-601.427	123.596	-281.027	121.759	-361.487	-55.4823	47.6102	323.475	80.4585	-152.801	39.2287	-96.3134	-522.418	-66.7804	-36.5951	-395.930	-394.257	-106.675	200.811	-540.666	-241.499	25.5038	353.269	-403.252	-226.017	42.6382	-79.4918	48.8543	133.774	601.465	142.478	162.823	-411.868	429.332	141.986
-13.3337	248.713	350.133	82.8298	201.836	666.209	-96.6696	750.748	-8.58249	68.2823	667.096	23.0220	-399.209	-39.5009	67.5849	118.792	373.523	47.9120	-555.581	-415.259	-48.6102	189.072	53.5782	-442.793	-40.8139	99.0474	-265.035	-538.482	-17.1137	111.212	50.2207	-146.149	219.412	-342.704	116.691	135.290	292.902	116.659	-304.431	351.377	-318.752	-103.543	163.430	-391.709	-657.185	-313.075	-135.089	-152.088	-268.838	-48.4087
-13.3140	315.320	-255.391	108.381	214.135	76.1759	409.931	294.244	-554.544	836.386	337.900	-559.100	249.931	-80.8918	-54.4406	-106.262	330.852	-108.742	-363.881	81.2102	287.341	-244.468	-641.134	-63.1870	-468.018	-184.336	251.703	-464.288	-84.9229	194.613	109.103	-160.120	-162.155	-436.303	-528.355	140.888	-502.061	-548.083	196.131	419.494	-35.6205	-822.303	233.438	-35.3868	-6.45322	-38.6898	42.3717	-111.952	-222.379	-83.7496
-13.2944	-523.985	168.156	350.634	-420.785	-111.967	45.8467	31.1448	323.277	-173.863	385.119	-127.495	60.2327	-150.852	580.612	-504.331	-261.922	330.724	202.705	-396.526	-157.451	153.855	706.928	-267.330	-539.800	276.343	-341.092	58.2505	-69.6881	-103.701	151.054	179.503	-134.661	405.438	4.58407	89.7415	-244.053	287.976	-680.075	39.1488	32.1758	-199.857	-231.051	-559.414	-204.185	546.258	-56.1570	-77.7140	-636.512	-4.67976
-13.2747	-180.452	-68.5840	-104.090	606.873	18.4853	93.6189	68.5592	166.481	-184.211	-517.407	387.006	-499.920	-459.918	314.476	75.0280	-27.8320	262.851	-171.352	-113.554	-109.027	-232.491	-203.812	-149.498	-24.7989	-529.572	-146.586	-147.488	170.600	93.2335	-45.3107	103.493	-319.790	148.380	-310.408	321.004	366.891	9.88203	-26.2018	665.666	-12.5830	55.6695	58.5440	45.6467	452.039	-117.082	-27.0681	226.575	421.274	-319.512
-13.2550	-164.498	110.763	-196.300	268.269	11.4247	-38.1152	220.744	-109.607	-112.480	-522.916	-83.2779	-49.1657	-322.549	354.229	138.433	135.831	55.9281	423.544	74.5377	-333.045	-154.156	151.830	351.051	259.076	-192.948	111.442	423.966	-196.608	269.909	75.1228	-165.075	394.749	-88.3176	-146.196	596.663	-29.2901	364.962	-8.94849	-155.015	-37.5992	286.788	130.145	-374.413	62.8278	184.548	-413.852	140.826	-47.7282	165.818
-13.2353	-281.341	192.747	-145.306	-176.068	226.272	-474.390	693.507	138.030	-239.087	313.176	-36.7165	239.627	72.4761	-128.596	67.2946	-501.124	-6.44461	58.6299	197.273	163.365	94.1999	-296.518	-167.851	182.108	-106.574	391.060	141.624	-411.394	475.276	183.088	-837.234	235.623	289.098	60.7734	244.638	519.545	-143.769	-117.295	100.416	-852.462	411.784	51.8152	162.464	-9.21636	-410.123	-81.8478	-71.2681	-50.2798	247.147
-13.2156	161.562	196.796	11.4984	496.914	177.730	-129.833	27.8277	-63.6613	-204.046	456.833	-87.6808	34.9079	-5.96175	-370.649	535.892	-140.926	-111.549	411.437	-105.769	5.12731	165.536	-552.810	-403.691	-1.58952	-261.528	308.405	23.7604	307.387	-220.063	520.548	107.197	-148.509	-135.308	-50.6146	31.8580	-36.3379	274.081	103.834	-58.6457	-276.225	-264.425	325.574	-22.7474	-282.155	-502.650	-58.6485	-221.949	-177.936	186.953
-13.1959	-722.382	56.4704	12.5891	113.788	-116.779	9.27787	-468.701	137.497	-173.630	-90.9692	-261.388	116.079	-218.009	228.459	49.3868	54.0519	-162.901	730.472	-327.392	508.777	-392.467	476.590	426.888	-138.218	585.296	386.188	-325.689	-248.111	-138.959	75.0838	436.019	-217.940	70.9873	129.184	-200.504	-306.356	12.0554	144.164	79.1273	-587.757	378.141	151.187	-311.143	-186.294	77.1250	-488.744	244.957	635.582	-205.849
-13.1763	-573.694	317.445	-311.525	287.777	-341.674	-41.6908	-569.961	89.2433	425.530	256.806	258.903	-106.928	146.403	121.281	533.693	-6.96648	-147.164	-621.533	-331.067	-838.672	-8.83258	-67.2140	396.761	-351.752	-309.261	514.994	-141.093	-438.862	471.309	-131.173	40.8361	-55.3214	-268.382	-62.8993	358.703	-271.294	-221.177	-90.9290	93.2333	-144.262	361.540	-202.787	164.636	-227.390	84.7402	226.124	696.342	126.905	-350.696
-13.1566	243.966	-36.4600	104.005	-258.153	526.107	460.029	-286.280	-69.7896	-395.128	-476.812	647.865	200.867	177.066	261.844	-17.0348	346.421	193.892	-243.804	-129.422	97.7780	14.4537	-127.874	-85.5136	391.518	84.1051	490.826	-937.416	924.651	-147.938	-142.332	107.980	279.137	-69.9648	388.997	191.323	-618.220	95.7961	449.778	99.0905	223.870	164.953	-121.199	-129.550	-352.211	-633.158	-60.6497	39.9285	-94.0805	-293.700
-13.1369	-25.4694	489.394	-294.867	-176.331	202.702	-424.730	-316.400	712.367	-63.8394	70.1835	75.1032	370.583	-154.852	-339.230	346.244	-136.166	-214.849	-172.729	-16.2027	134.122	173.010	356.371	327.435	29.1610	190.330	-436.099	-482.236	227.760	153.053	-384.163	-676.784	51.9103	178.155	-265.397	-151.459	-121.330	206.409	337.699	-212.270	-203.637	790.900	-118.192	757.820	-17.1569	-292.529	209.206	-38.8398	387.991	160.255
-13.1172	446.086	168.589	-264.415	711.453	-177.409	356.034	21.6967	165.660	450.277	473.413	64.6341	-36.5148	-45.9219	-306.316	41.9856	516.569	-297.748	-518.457	214.887	-165.828	207.698	-471.976	-321.736	-376.434	303.126	23.8661	8.55829	185.919	-105.466	-72.0823	-95.8972	-288.264	103.951	-146.577	-7.40026	119.401	260.523	685.437	-72.0154	50.4674	47.2357	-442.033	-288.520	90.6514	350.042	-6.40150	-137.793	25.0072	-593.590
-13.0975	75.6383	-131.537	317.575	68.8840	-333.405	77.0115	-135.857	-142.574	286.700	-100.189	46.7502	-64.3274	-31.3465	-309.640	-119.797	-391.973	-43.7033	-392.423	-273.758	-400.900	241.815	156.869	-277.795	-503.434	380.345	-63.8326	-68.7823	94.2091	-46.8089	-245.521	90.0982	31.2845	164.531	54.3414	87.7336	-86.7892	56.2731	8.02457	-497.499	-145.960	-516.367	427.330	84.2336	-521.689	-421.256	-147.930	86.8263	38.7095	-473.372
-13.0779	-451.095	-343.572	-89.7104	-418.269	-153.835	-225.096	218.726	-294.047	-334.622	-353.569	-107.043	-376.651	246.958	-86.4298	25.0083	-311.148	38.2822	-223.168	-355.699	874.744	48.9107	28.6043	12.6822	10.6970	439.113	-65.5127	404.204	362.650	-478.359	-472.229	-57.6103	-399.758	347.501	-494.048	-267.445	-51.7979	-171.634	203.591	-94.9878	100.373	-390.012	-448.192	-50.6729	-435.322	-383.463	-63.3646	309.296	-651.207	521.999
-13.0582	-252.226	144.397	-469.578	-134.506	58.2198	-97.9455	36.4521	-328.408	-183.723	236.865	64.2564	-233.931	90.1796	-313.966	-29.8674	-124.064	-20.3011	-74.2829	-192.728	140.105	41.6866	187.088	173.627	12.3942	-182.179	-195.678	-481.158	-217.946	440.363	272.405	352.896	-131.475	-299.287	-835.654	59.3160	-517.570	156.877	-221.099	-100.183	-428.716	-229.538	-116.845	292.887	-70.3470	-520.298	-498.078	-426.160	-95.3502	88.0606
-13.0385	73.6384	-161.716	-309.402	-436.626	-4.79631	-386.847	135.062	63.8198	-269.477	-793.781	-222.609	251.341	227.194	-390.872	103.271	205.045	-109.245	-118.015	342.209	-260.167	-187.985	-86.7229	335.891	-340.520	-236.675	-124.252	112.534	-488.518	44.6328	-176.563	-76.1496	-110.720	560.620	-22.8243	-432.610	-120.659	26.6698	382.281	-156.030	-360.331	-530.911	-119.461	-80.4450	-324.824	152.994	149.246	75.4929	-474.559	-427.850
-13.0188	460.046	-38.5081	282.101	-90.5528	-27.9171	-107.661	-227.774	-247.417	-401.413	372.137	20.1490	-65.4804	-113.652	-197.220	-280.240	-755.653	-15.2928	240.525	-76.8910	102.290	50.6564	-271.900	113.847	-233.385	-514.178	-332.684	231.308	-118.843	256.001	-327.571	67.7977	-95.2312	-1102.30	362.447	-368.517	321.789	63.4259	402.067	-171.066	-47.0022	340.347	7.71138	-189.731	456.712	-101.598	-18.8025	313.276	-215.533	320.019
-12.9991	-156.244	-108.058	2.30946	108.368	34.9437	234.049	-10.8790	142.669	65.0895	-40.3909	-206.950	-291.986	310.313	710.153	-281.048	84.5729	625.773	-124.550	273.860	74.5416	342.807	268.301	-326.940	241.831	-97.5369	-70.4151	-99.7141	-669.255	352.096	-281.111	98.3681	-203.938	-96.2148	213.886	-142.716	-284.016	-223.518	-195.453	-133.470	-217.842	-469.845	-150.157	103.824	-86.1222	-113.628	-51.1909	400.350	19.7792	-0.262482
-12.9794	-173.245	-317.959	186.175	286.405	36.8528	83.8496	305.069	-214.744	573.030	429.943	-79.6036	-8.71014	511.386	490.517	59.6182	-738.680	-100.169	330.432	-312.639	208.456	53.4819	5.51833	-66.1644	87.5202	-511.512	-265.642	452.690	622.463	230.880	-948.797	22.6537	136.916	-346.851	-735.529	-173.967	71.6119	-157.293	101.963	134.193	-350.716	-118.539	362.437	201.222	-13.4994	-66.1894	-40.8642	-47.2896	312.888	82.7534
-12.9598	756.240	-187.214	449.463	136.091	-530.168	-242.429	-342.023	-228.202	-91.0438	-81.1348	-411.729	373.350	-682.642	155.400	8.19151	-163.733	33.2198	24.4688	257.099	-219.706	-7.89026	-434.529	-442.349	183.069	-221.115	50.3317	65.4738	31.0849	-330.129	558.958	170.398	-329.269	-296.688	158.735	29.4160	-97.4486	-25.5950	297.103	578.619	464.315	-481.323	153.643	109.317	-408.182	-16.4904	44.1989	290.738	-532.600	-28.6593
-12.9401	-138.363	-274.508	-186.722	38.0542	208.922	326.726	536.735	-178.592	445.237	254.390	195.546	-339.333	-24.2654	-480.701	309.257	-158.630	31.9341	521.373	32.1886	-152.532	-1.50414	309.374	-110.761	184.307	325.377	-438.403	-161.266	5.47911	289.583	369.301	-82.0503	-467.640	-441.326	-598.820	53.3846	95.4835	-620.820	93.3535	714.450	-84.6655	213.507	-292.515	-162.647	-344.225	184.635	117.744	-242.670	-623.467	516.722
-12.9204	64.4833	21.5872	81.4429	-171.875	98.2808	-70.6888	-41.3302	24.9244	138.970	-290.628	126.294	557.218	104.692	188.482	-762.452	391.388	112.079	-148.067	-176.237	255.648	-115.863	-39.8043	103.786	631.909	-208.119	-289.285	-527.398	144.027	16.6534	-111.167	63.8105	186.255	128.376	-909.654	423.840	-739.610	-36.7982	-169.405	-473.637	309.326	210.638	-58.1667	543.598	-234.704	-498.546	-433.585	-539.377	438.408	-18.6186
-12.9007	621.372	358.758	518.496	-72.8893	207.835	372.388	-457.982	33.1207	168.914	301.291	264.229	-204.025	-198.528	-155.822	-366.813	-377.922	-79.2118	-552.534	-31.5447	-935.669	18.7162	128.443	427.254	-355.319	-190.830	-147.076	-451.070	347.131	-256.685	-295.135	-254.833	172.717	-398.726	-164.006	129.131	14.2402	384.230	-189.758	159.560	15.4189	349.188	68.1708	-109.776	-348.809	460.155	-133.115	-197.919	-408.156	88.9293
-12.8810	13.8572	-108.985	57.0326	-705.457	-137.019	-348.684	198.045	-679.731	14.5438	-106.255	-222.722	11.5579	100.787	-323.011	-148.329	99.5555	-255.140	-190.299	388.838	-460.802	454.105	-12.3274	176.286	175.134	671.665	70.0165	-175.774	-230.491	-786.478	-417.273	89.7776	-61.8514	-94.7184	-391.665	672.808	-54.0563	372.509	-71.4410	-735.144	189.582	98.4324	-294.090	-209.324	17.4055	163.676	-485.429	438.295	30.0955	-403.192
-12.8613	53.6021	-180.602	398.159	542.246	161.974	-65.2453	-491.741	-182.793	262.531	-44.2350	-279.259	-105.345	-148.801	-187.178	95.9434	-273.600	-70.8051	-158.797	192.004	633.683	-97.9292	-299.492	-196.134	-36.8491	-550.412	-251.207	383.169	-99.1403	83.6782	-239.932	-611.326	-62.5969	248.313	-75.5172	-194.773	-53.1452	1.23727	340.733	-47.9256	-217.014	18.9837	-109.543	-516.558	51.3614	-43.1462	228.912	-59.8255	-57.5712	-311.320
-12.8417	138.182	317.525	-319.227	105.123	-313.118	573.886	-31.1186	201.025	40.9910	-883.664	-124.713	10.5017	146.951	-189.785	344.073	87.5384	312.267	370.363	-175.074	-439.908	353.619	90.2391	59.5584	-760.236	231.346	-194.717	-520.093	306.050	487.342	-285.035	275.874	271.808	-66.6236	-63.1095	-227.551	79.9054	-234.695	-60.5316	-154.578	53.2639	-355.964	593.806	-169.710	87.4182	340.041	-271.825	-142.282	-174.261	34.9521
-12.8220	-570.523	181.246	67.6780	-145.083	116.850	-267.495	-258.154	-236.161	-232.435	-73.8720	-118.562	-362.182	942.337	163.969	463.624	18.8350	-44.2820	381.367	-319.854	-305.734	-261.549	312.249	190.091	-170.429	68.1988	375.581	-27.1839	165.316	-130.785	-537.977	236.642	89.7262	446.729	-169.687	213.462	-139.177	428.883	-105.974	-16.2024	235.607	243.862	-522.913	-81.6430	240.046	-541.873	128.325	46.5244	216.330	-851.033
-12.8023	-62.9007	-342.500	-240.552	-32.7089	267.062	-117.060	22.5383	421.522	-189.570	128.329	-14.2325	-171.617	-632.849	213.100	11.9213	-260.574	234.613	62.2929	252.240	-13.5984	-42.5790	-34.3514	549.969	-372.807	-16.6172	-567.023	215.686	52.4102	457.429	772.977	67.2474	278.992	-245.643	327.831	58.5605	-15.0092	-179.114	163.092	-361.663	-709.501	-157.353	170.969	321.389	-247.627	-50.2426	67.5652	-278.948	-311.642	-3.94813
-12.7826	-287.271	-336.327	-859.313	345.055	-633.981	-242.812	-5.04854	-88.4140	190.325	-127.057	365.687	234.571	-162.380	-123.465	435.206	-113.469	251.456	-18.2899	28.8923	121.400	172.541	-540.522	200.057	419.183	238.926	109.336	-351.717	351.676	-315.244	-114.594	794.284	-284.319	-288.390	109.782	-275.733	92.8101	337.404	-376.899	-494.189	-78.9576	186.676	-200.446	81.1174	66.2850	-320.098	-853.497	-49.5415	-262.543	304.534
-12.7629	153.687	-178.157	18.6048	234.128	-14.6306	-325.720	89.8299	205.607	-186.219	7.43698	298.663	-96.3684	-131.621	-120.215	-41.4509	507.319	147.238	273.288	-381.642	144.554	148.041	-312.165	-252.458	359.099	-387.092	167.144	-397.251	-6.30920	1.53818	89.3928	-382.091	-264.221	-102.764	35.0137	-92.6946	-357.701	-695.932	66.5444	395.945	46.4141	-457.662	-53.5959	-111.563	-142.984	-647.920	29.0840	-159.519	145.450	-1051.29
-12.7433	81.1545	437.719	22.5884	94.3160	-21.6320	144.381	-130.807	28.3991	-22.6395	49.2410	-136.619	-80.8497	119.845	-357.547	-293.617	16.6517	-235.562	-44.6494	58.8282	160.952	363.978	472.902	-9.13202	-119.059	-296.280	-84.2751	-318.144	30.7458	-192.637	-56.5773	-407.791	-553.207	-149.303	226.688	267.982	-148.545	-101.811	140.955	196.992	302.652	348.810	-30.4829	-398.067	185.602	184.526	151.083	204.595	-116.584	406.012
-12.7236	-410.757	-23.0575	-254.982	291.005	547.058	-71.7642	-117.653	-634.968	235.188	444.982	443.211	201.538	-351.303	624.180	-14.6412	-856.961	-226.778	-286.711	-276.621	-15.4582	-148.335	-552.576	123.306	-446.607	-339.728	-512.066	259.194	190.490	-106.573	9.13008	300.426	-57.6819	673.101	-45.4793	-91.7337	215.478	117.326	252.569	-36.7697	173.282	496.225	-421.629	461.654	-22.1576	-209.674	-254.182	584.284	-216.521	189.934
-12.7039	179.012	-548.152	185.127	-24.2873	130.806	871.943	169.738	300.061	454.130	-227.875	54.2918	-561.994	-197.093	-550.561	91.0284	379.953	-73.0480	-670.352	-206.024	28.8252	-390.852	-308.994	304.177	26.6718	-97.5241	-634.517	-90.1584	441.528	439.469	249.582	-124.576	118.143	-223.385	375.312	-104.112	-387.073	231.131	46.5354	331.566	-429.635	-197.589	337.212	-439.193	-280.519	43.5513	9.52336	129.342	-352.313	-151.072
-12.6842	-157.892	232.936	-170.749	-209.564	-223.167	-568.184	-212.703	-113.249	-505.707	-598.569	-44.5952	-57.0137	-327.773	22.5231	-64.5701	-19.2235	360.840	-177.304	35.5618	-108.402	28.0960	185.898	-204.528	-274.943	-347.299	54.2912	-261.297	-631.734	-544.417	-155.649	40.5069	-276.798	-221.554	-171.250	-139.473	400.294	250.313	-315.312	-4.93350	-750.246	129.581	67.2654	69.6551	259.332	498.545	113.417	-141.831	-191.703	-214.226
-12.6645	-13.6583	-307.535	460.645	-232.215	-431.084	-41.0792	-14.3434	293.728	-332.285	440.752	-153.991	21.2501	-247.205	6.80890	215.274	-248.237	-657.697	121.362	-209.867	-25.1494	-126.851	225.632	203.225	197.199	-148.411	-19.1292	-104.127	170.039	442.432	21.2471	-295.048	152.373	43.3194	-394.895	404.849	-216.989	249.697	-104.512	-350.675	249.393	63.6003	277.657	-165.076	572.549	234.348	315.207	-175.332	-286.705	-225.462
-12.6448	255.245	96.6221	112.201	242.351	-55.0688	394.036	184.983	-56.1290	-305.197	-9.06674	191.535	-139.927	76.1434	-163.315	157.150	-396.442	139.265	374.847	-329.040	-313.372	287.168	-35.9918	-174.925	-402.258	219.255	-204.474	-347.593	-153.228	138.839	-111.383	156.800	441.226	454.533	227.974	-640.005	199.633	130.159	-146.509	-359.549	191.867	514.438	-5.07605	39.5123	-424.881	-603.140	-312.393	474.822	-107.837	-473.810
-12.6252	-216.292	-71.6244	-323.410	218.088	-99.8351	306.168	18.9529	-14.0655	385.184	192.902	-101.317	107.654	764.998	533.249	3.22966	111.009	-310.647	-271.629	56.8210	4.18672	-345.923	51.2876	-49.8783	44.0960	234.354	-150.110	354.969	160.500	-263.755	43.0315	620.247	206.688	31.5237	-336.129	-474.676	15.1938	-11.9171	-439.693	642.083	-465.607	-268.807	-316.674	-262.582	-82.8240	-2.10640	-31.3126	-54.4249	331.176	207.115
-12.6055	289.602	120.662	-408.641	-232.617	-408.813	-133.145	75.7425	-95.3358	93.8139	169.556	21.0749	876.984	-188.041	-448.627	-24.5270	-371.293	40.5165	136.036	318.936	-69.0322	-260.341	370.784	-608.728	148.782	-246.818	-177.058	-7.87962	393.389	-112.710	-61.0605	-58.7842	-262.890	88.9209	-862.181	178.670	52.6694	-27.1879	-498.854	-256.316	-320.245	-275.655	-137.996	151.556	-343.240	188.342	-278.575	514.912	-338.173	-450.436
-12.5858	-424.446	-186.058	124.669	-169.307	-240.334	246.034	282.490	37.6776	-22.0590	107.505	-120.226	49.2977	264.410	105.911	-704.249	-306.364	69.4466	522.900	230.422	210.453	-266.025	-614.670	-301.125	1.49624	95.0341	548.894	-346.526	88.7463	-68.9436	143.645	174.594	-279.917	173.154	629.940	-106.581	-560.899	306.605	134.092	-25.9197	-18.1376	691.720	25.5267	261.802	246.121	89.7494	-49.4636	-384.976	423.044	-47.7179
-12.5661	22.3408	-246.384	19.4436	225.022	112.784	114.033	127.850	-619.176	616.470	-147.405	-265.742	-344.552	62.1730	148.501	-91.1321	413.682	-403.771	-301.485	-650.811	34.8412	507.040	723.456	-204.804	93.3028	55.0077	-140.321	-112.213	24.0695	-421.791	-370.183	-79.7020	364.324	246.500	-110.637	136.908	31.5060	-351.413	-148.947	-500.968	608.974	11.2719	96.0682	71.5115	-166.040	18.3644	-101.448	-787.453	183.896	-363.639
-12.5464	308.904	-38.6482	183.998	-96.0403	230.285	-255.822	-441.801	45.4272	-360.260	-415.066	80.1383	-127.000	-268.314	-403.644	-96.7531	-186.044	-63.5373	37.0087	-279.425	495.083	-104.077	-356.350	422.804	259.146	279.456	-371.970	278.575	-305.833	182.235	32.7263	-62.7208	-473.567	-35.3933	-108.716	-51.6031	-121.722	-237.085	-102.661	173.224	335.673	-704.204	88.9065	-247.372	202.109	81.9900	34.5283	210.046	-63.4898	-605.725
-12.5267	-186.078	50.6866	-340.843	101.599	381.709	-482.916	-541.410	357.248	-102.258	225.891	-318.594	51.9963	-587.093	-127.791	201.811	-181.148	102.889	-65.3635	309.452	121.261	-86.6684	-63.7534	-108.102	270.493	-415.586	-329.490	261.704	203.284	-319.634	-540.907	-194.594	167.746	85.2982	244.318	-403.304	-647.116	-66.5518	-253.607	-733.204	174.068	-119.947	3.39826	577.360	67.4345	97.2436	-328.784	-11.4563	-141.687	-482.773
-12.5071	-549.829	-194.587	350.932	-768.733	18.7345	-478.751	184.979	403.759	33.2306	-245.152	-24.4261	-417.849	359.034	-137.315	212.873	309.384	-2.85629	-216.792	-711.713	-101.073	518.249	-184.040	-338.309	169.114	453.096	-392.890	-199.945	-256.162	-222.361	-251.854	-147.315	268.801	95.9060	82.1654	-57.6355	48.7531	-907.244	174.288	-789.986	-232.069	-415.833	-396.089	-439.814	-265.781	454.361	277.847	-160.633	-191.347	-640.549
-12.4874	8.65727	92.9520	486.635	-245.909	-333.787	-192.600	-122.577	-104.032	281.678	-58.3506	-94.9326	309.975	349.261	355.875	-283.274	-131.036	-499.475	352.998	-251.581	232.848	163.362	137.920	441.974	123.225	-131.822	-81.7706	323.444	-611.821	-109.164	203.334	-190.119	-155.173	-92.6184	163.293	44.9442	-237.110	376.060	281.978	185.181	-395.880	-306.961	39.3868	-539.898	-458.729	107.939	-346.952	-167.014	-634.001	-101.483
-12.4677	360.976	292.590	-186.112	-364.307	329.193	0.322820	-282.923	-16.9069	193.140	38.6876	-93.0135	-93.2061	-356.967	-9.92104	186.038	427.178	-516.804	39.2372	220.943	-94.8209	-432.090	-315.860	-30.0285	-136.534	-21.9903	-342.894	246.776	-337.782	-28.5905	128.805	142.719	-342.917	107.650	-83.1240	145.665	211.537	369.792	-277.446	-26.4917	-409.115	-217.910	-35.6875	146.775	-166.128	-468.994	343.200	152.763	430.299	1.61384
-12.4480	-300.170	-547.892	299.079	-45.8890	-367.974	-34.1927	-523.420	-143.760	-5.94587	561.408	-379.644	-87.1995	-456.453	-63.8445	462.912	164.926	176.133	77.7890	64.8134	-474.966	-82.4370	224.762	96.4503	251.948	-540.100	335.796	-4.10991	-172.609	330.343	-328.265	82.3444	53.0857	-91.4070	-364.321	116.215	-298.088	747.912	-593.102	82.2067	129.342	-420.349	-332.232	200.856	-171.736	-99.1709	-123.273	105.947	-505.087	-96.3037
-12.4283	-359.151	248.885	-41.0046	-51.8633	-131.821	631.924	720.361	326.353	188.300	314.770	232.039	-86.2824	-145.748	-27.6118	0.873929	22.4103	384.091	-439.946	-57.3761	-385.241	-32.3816	567.464	512.279	-191.427	21.2122	-81.6574	391.702	-96.3312	-188.821	-718.622	252.854	-303.207	-359.043	-73.1211	-339.458	-45.2409	-201.418	-167.397	608.749	108.659	-57.1849	360.164	-11.2856	-10.0337	-379.495	-422.529	-62.3519	-314.784	111.074
-12.4087	-207.400	-372.904	-12.5629	666.889	-431.787	-14.6092	-156.431	-399.766	32.6446	-504.287	220.218	-384.744	-55.9865	-118.052	168.729	-156.580	512.594	127.344	-200.871	197.431	-278.744	547.460	90.7293	-517.357	-238.174	-13.2878	-337.047	479.527	-202.567	632.107	465.952	-395.385	249.685	-167.392	-140.949	-102.034	-34.7157	182.244	26.2490	-407.723	45.1580	53.8189	135.184	-104.492	-3.92585	197.572	-347.106	485.084	2.25853
-12.3890	-438.365	-55.4886	-527.518	-479.719	292.438	78.0742	-505.580	210.518	434.729	-29.8986	-99.1077	-162.519	-126.217	-164.222	279.080	77.0855	-196.563	-68.4157	-333.862	-165.301	281.334	-621.508	305.898	-387.335	-158.338	-19.9581	-524.816	157.146	-5.62431	10.0657	287.942	143.483	206.009	-252.356	19.9178	209.895	-271.394	-440.694	-113.127	-106.285	-149.952	-322.495	-488.272	196.955	482.974	138.869	-640.992	-242.261	-342.680
-12.3693	-0.854484	320.105	-169.658	79.3682	-187.528	-49.9926	405.491	-48.8023	-729.881	-250.425	93.7546	310.522	596.282	-597.040	-40.7357	-301.608	33.4881	-125.401	34.7927	29.0816	-84.1076	-62.6682	106.799	39.6744	-174.042	188.786	-757.089	304.112	-21.0813	169.526	145.655	-271.009	385.588	114.685	-84.4575	-278.330	536.547	-41.6666	659.595	-189.940	-375.362	78.4404	-98.0018	-3.97781	-155.206	-255.172	202.742	-66.7136	441.170
-12.3496	-188.805	-390.070	11.9185	-345.535	-294.074	47.8316	-236.547	-196.537	-90.0056	-79.3249	287.430	-92.5702	-704.548	-262.227	-86.9641	-32.7411	18.8780	109.386	558.582	-275.639	-214.170	-484.041	-253.589	365.831	-520.320	39.0660	628.841	-55.2746	-276.564	-510.005	-427.932	-133.393	-136.735	5.13046	131.077	-260.504	-317.781	75.0577	4.17604	-830.416	-290.202	38.9098	-302.700	270.967	-2.80499	496.443	-8.11411	285.454	86.4938
-12.3299	-85.9441	16.0521	99.2759	-490.068	-209.577	610.052	442.376	-161.380	-94.8314	-128.024	-301.909	-235.747	-372.630	81.9484	-712.171	-155.002	-236.600	-36.5657	-147.882	122.607	-491.904	-297.373	-358.799	-64.6439	-341.856	223.727	-210.214	-56.3149	-99.7024	-142.156	557.958	424.994	-94.9951	58.0642	121.683	247.666	-342.566	240.732	-93.4805	135.432	-451.166	-189.587	-318.114	367.886	505.038	-102.290	-336.623	95.3158	-319.238
-12.3102	-220.592	-161.392	77.6161	403.248	-43.8389	376.703	-302.288	351.716	77.9993	-480.014	-166.238	-49.0084	-306.980	420.415	-449.575	112.197	82.4291	245.871	446.556	-234.320	-146.768	5.07009	-540.978	-301.181	-593.522	121.306	124.162	-288.881	-156.674	347.402	-15.3203	764.035	-383.780	-38.3886	158.613	-108.789	365.716	-164.795	-129.659	72.0164	259.159	-202.024	-411.809	-223.705	211.233	-930.512	137.209	-98.1882	135.864
-12.2906	274.059	-37.2762	203.810	100.646	-0.651642	-511.028	-457.177	-321.671	-296.941	-72.6472	-661.906	43.3338	-168.260	-67.5750	295.575	-378.347	-256.321	144.286	-43.9581	-568.323	273.344	269.471	154.400	-26.8598	120.075	-597.784	-136.591	-356.245	222.370	400.769	-50.5381	-415.134	92.8339	37.1034	171.552	-647.355	-349.492	212.567	-16.4040	366.148	-1007.99	-92.3027	174.732	206.510	60.3988	353.888	67.4311	-363.915	668.527
-12.2709	38.0727	-271.573	790.417	-164.576	-288.361	-95.9153	28.7274	-132.811	188.670	-138.606	-366.690	-180.260	247.206	-202.233	-213.637	271.839	-194.911	-29.2947	-236.562	113.162	145.115	-30.5511	-139.327	434.827	80.6837	649.232	284.379	22.8121	-249.621	-846.844	273.917	-108.398	13.4759	1.43037	13.1093	11.7576	-86.3245	-223.496	-233.399	-457.502	312.057	33.9428	-44.6654	-91.5685	136.304	-85.2820	-35.6671	-14.5771	-300.640
-12.2512	15.8607	-2.20900	-52.0738	-74.4657	274.951	-526.663	232.135	-7.83919	-104.556	192.213	292.040	160.387	638.574	247.762	-308.005	364.906	-400.041	-196.845	15.9045	290.161	197.850	-283.638	-496.488	300.040	-17.0151	59.1751	-103.586	53.2514	161.727	34.4204	253.790	-405.796	-296.188	-53.5086	-250.845	-426.236	-484.341	259.670	-17.6419	-174.479	47.1704	-483.358	-19.3913	263.969	195.040	-353.326	-118.792	-243.549	-185.043
-12.2315	389.483	-162.908	-255.809	-199.688	-456.019	-445.184	-39.4169	285.244	150.306	-121.226	69.0433	-310.164	-376.529	-156.120	369.615	-531.687	-330.474	211.351	-109.101	308.351	-45.0411	34.2861	435.617	452.704	-61.7120	-183.691	326.531	233.549	533.189	-70.2416	-115.466	134.103	-176.628	38.0511	-527.984	11.5943	-73.0523	-127.397	89.2059	-103.846	-174.172	-333.099	-17.4433	-368.353	276.433	182.111	-342.957	226.063	-497.070
-12.2118	216.879	405.494	-20.6589	367.605	-141.326	407.832	177.144	-466.098	-250.984	-178.795	175.965	357.313	193.698	-26.1958	151.518	-221.211	462.333	19.2876	653.334	92.9187	211.871	529.288	20.6274	-216.854	-403.704	86.3106	-385.227	-305.570	623.162	40.5269	297.372	-173.806	36.5073	-10.7367	207.446	-256.864	18.0403	17.1766	-459.605	-11.7208	-121.128	-125.565	-46.9977	680.068	-237.058	568.833	309.735	-486.999	70.8184
-12.1921	477.654	809.272	-41.7648	-152.984	142.901	-328.569	147.882	401.510	234.815	159.336	247.169	51.8339	122.486	89.4560	28.5696	-353.247	-261.471	-113.414	-507.938	-546.187	19.5836	420.092	-96.5638	-595.165	71.6066	-323.277	33.4036	13.7172	-218.067	-85.2331	726.241	-426.698	-540.345	-64.9397	-356.382	262.034	-347.617	-626.120	-136.643	78.0231	-307.060	-201.172	-126.152	161.752	-38.8823	-377.537	-289.713	-429.696	148.767
-12.1725	-173.064	-126.487	-170.979	-403.827	-421.351	150.613	-19.9092	-426.293	261.020	-15.2989	-8.03879	-337.495	433.998	385.307	-63.0550	-146.803	304.911	133.339	401.809	351.544	401.829	171.043	104.496	-114.598	41.4554	69.6184	-207.189	-190.979	371.946	-354.908	-338.829	-106.551	-49.6279	622.837	398.289	22.1580	-366.306	149.142	-100.359	118.016	-545.037	-23.9687	-104.727	-82.4988	-633.543	65.3856	374.386	-364.865	-204.513
-12.1528	-284.170	676.688	291.195	-385.562	148.887	145.855	306.982	-40.9374	-373.632	443.860	-194.561	-234.342	-446.481	54.7567	-339.386	-458.921	125.755	-317.191	-388.662	-186.711	586.513	196.800	-348.471	342.811	-36.8995	-450.522	-269.754	16.2147	189.861	-171.778	-379.901	349.056	-55.4900	-391.085	-320.449	-84.3981	-126.304	-102.918	-266.316	221.420	-457.893	311.511	-116.354	223.667	192.633	224.597	99.5629	-276.209	-182.003
-12.1331	-333.657	28.2419	-306.649	22.2225	7.31896	594.709	23.9453	182.459	-117.635	708.636	54.0783	-373.165	32.6481	163.691	-93.8538	367.368	-626.878	-249.744	0.496156	-259.516	371.225	-470.787	608.179	102.229	-317.029	-54.0202	198.974	669.421	-229.808	450.038	-462.295	285.295	389.236	-35.1349	-155.809	414.328	-867.401	-95.0096	-419.191	243.914	-110.288	-547.933	288.591	-205.769	-135.470	95.7589	-453.532	114.826	6.00665
-12.1134	1046.96	79.2933	125.839	361.186	-55.9732	424.719	-456.013	332.498	63.9513	-126.181	376.918	-98.8764	-412.558	547.698	62.2761	-211.010	397.752	-692.668	315.497	819.362	-711.259	-128.875	123.773	-436.059	-333.317	22.9995	149.465	265.383	-621.120	225.077	624.517	-91.4450	25.4312	184.284	-176.440	-187.297	101.474	464.387	561.735	-416.979	-865.021	231.741	544.703	-352.559	-78.7384	-400.940	-378.873	-363.731	63.5402
-12.0937	-531.493	241.927	-355.525	7.56521	-75.8220	226.566	-172.877	-735.651	-21.7697	600.259	-151.531	-819.106	17.3795	-406.506	-425.445	134.250	108.516	-128.171	211.201	430.954	-580.352	-28.1061	211.594	-24.9052	-324.329	172.802	33.8564	-401.528	231.848	-430.412	65.6181	340.274	40.8606	572.014	-637.857	45.5108	-216.119	282.147	309.066	121.422	556.748	-301.866	-536.091	-312.940	-86.6741	870.977	17.7809	-46.6112	240.065
-12.0741	-267.086	487.900	-32.9853	113.745	11.5141	116.278	-148.585	-147.895	12.4457	-76.0713	-303.100	-365.576	-876.658	337.545	317.816	-27.3440	313.713	120.548	-402.974	-157.379	98.9174	-85.1849	131.555	-95.4730	254.945	327.852	118.029	159.023	347.019	-436.512	-336.515	165.916	-218.630	383.603	-145.807	-361.125	103.798	-238.481	709.412	161.276	298.798	-612.982	-337.308	278.491	-266.738	-285.663	-11.2005	-223.595	93.2357
-12.0544	-85.4303	425.426	184.041	142.309	107.058	-319.218	616.884	-141.999	-50.8010	115.955	207.601	-47.7929	163.390	-594.057	-317.212	251.482	352.026	152.652	232.933	191.105	-251.375	-115.784	105.662	-13.9277	-75.5433	275.435	-311.476	351.730	122.914	31.3984	-90.1911	327.179	-134.494	-321.118	340.977	296.003	-652.191	-8.77901	-1.31798	164.927	-81.8376	180.900	-163.340	342.159	95.0217	-155.980	281.051	330.097	92.6662
-12.0347	16.4011	-212.946	339.003	-232.467	8.28717	466.767	431.240	279.806	142.770	-434.258	544.835	-42.2335	442.212	-358.973	348.095	-799.409	-611.026	369.227	-79.1990	399.581	-305.143	-5.76874	161.996	-194.764	30.3439	-104.361	-300.191	-301.476	-249.362	-173.689	232.530	240.489	-137.889	-604.727	-311.322	-138.422	262.283	299.448	251.569	-239.654	-892.294	511.635	-223.188	-647.744	210.356	-357.069	310.623	-196.627	-533.345
-12.0150	293.226	-261.913	44.7593	243.024	481.763	-99.3750	-418.551	479.478	-612.432	-260.449	-5.84418	156.025	-356.026	8.54765	-662.808	622.360	-171.238	283.903	631.703	-372.584	206.004	-671.501	-13.3552	249.491	482.277	0.896287	355.243	-632.128	-472.175	-399.547	295.210	-125.970	182.646	98.6174	41.2720	-101.028	-146.405	-270.331	7.48714	564.675	-427.939	-519.290	44.2390	188.175	54.5457	-549.696	-415.262	-118.703	118.366
-11.9953	525.120	70.1035	31.6574	167.145	160.980	63.3662	-553.443	330.806	-231.502	142.813	-111.536	-766.430	-95.1294	-160.960	138.083	-32.2802	-365.631	22.7709	-323.399	-27.0535	-144.827	243.054	-101.492	-86.0012	172.832	-738.273	-23.5134	250.567	115.750	83.2356	82.5634	364.068	-115.057	203.991	-149.365	412.620	163.621	-178.214	342.301	189.073	379.281	262.038	-88.2647	-83.9174	-165.724	-339.294	-48.3781	-211.378	-281.763
-11.9756	282.153	-331.666	388.467	-381.060	-338.138	-42.6312	25.1169	-74.0481	622.704	268.164	46.7597	423.961	262.498	147.627	-259.490	-182.635	342.262	-212.495	-107.138	196.438	-195.844	145.745	-37.0057	-391.387	500.349	-473.728	-8.92958	125.447	300.032	595.724	259.884	-150.293	263.899	-364.101	-166.698	-525.167	-290.295	-140.910	-25.0321	178.607	299.508	157.912	-34.0361	-234.637	-117.353	-178.847	-448.710	110.595	-15.2785
-11.9560	207.924	-105.083	17.1019	-232.597	-43.8175	59.9350	114.682	-606.569	-112.285	9.07933	8.35373	519.750	145.397	70.2218	126.830	190.127	-170.621	-504.548	172.624	-18.9761	-118.530	-180.869	-510.270	366.654	-340.988	-199.394	-207.804	-567.784	-409.747	-113.413	-246.879	388.971	-529.600	193.370	17.5836	-22.2395	-15.2954	-328.247	-292.173	-69.9097	418.960	-3.04401	26.4028	186.698	13.1410	184.272	-206.198	544.273	219.556
-11.9363	166.501	-155.806	-282.868	781.414	-155.448	-123.131	52.7901	30.7147	297.254	2.14962	95.9277	303.051	449.211	75.3111	-67.6358	-441.001	-123.578	46.1775	324.559	-368.684	439.016	705.700	-234.360	-164.714	99.2117	201.337	-9.61107	153.884	-32.3350	199.854	-58.9523	-243.081	576.198	244.621	-133.155	-455.297	-20.3725	450.241	-257.664	-229.554	-256.148	-691.091	-454.238	-138.540	-216.110	389.551	-19.3203	-31.5768	54.9208
-11.9166	-9.77823	688.076	309.730	98.6201	-254.234	218.812	-61.5311	-32.8074	-172.946	215.322	-239.794	4.62956	-420.636	-105.442	-434.401	165.721	-779.495	-73.2327	228.073	167.151	-359.388	137.261	-180.613	269.219	-115.871	-211.745	538.896	94.1764	514.892	-104.891	-48.8105	129.911	-142.803	316.643	-69.4322	142.295	-379.384	22.3351	8.98481	-500.354	-164.270	51.1140	301.210	5.67648	219.575	-237.472	64.4841	-413.262	-218.896
-11.8969	-246.015	437.783	69.9768	-350.837	-250.823	-88.7074	109.913	-400.302	32.2019	-263.320	-186.178	195.349	245.136	-18.2958	-119.098	121.390	40.5499	121.987	-275.103	-101.642	66.9743	88.4395	209.481	124.038	67.0558	282.079	-361.053	433.868	260.505	433.389	-536.106	-55.4074	22.2877	-170.561	-217.741	112.322	-328.712	482.498	-7.17327	-579.688	80.8076	76.9339	-134.988	108.010	6.10937	-149.384	-134.810	-160.411	-378.561
-11.8772	-453.101	282.960	-74.8941	296.798	215.247	325.907	360.799	330.790	-268.452	-646.538	-122.236	123.929	38.9221	7.30250	-140.246	205.972	-160.628	-215.886	-119.676	-365.789	220.385	296.236	78.1255	-127.060	89.8891	-30.2675	-304.074	207.712	311.869	178.866	-25.2548	-2.09782	123.556	293.108	-109.130	81.8580	-502.123	-54.4678	446.426	141.203	-419.493	-234.974	-384.990	-119.128	-344.990	593.532	-669.797	71.6931	196.075
-11.8575	285.635	93.6520	-3.91001	-249.479	-30.5480	-163.486	-391.159	-138.849	219.731	-52.3286	7.82478	-286.048	230.768	595.910	9.40654	-388.502	519.843	-330.474	218.738	41.7767	224.677	119.897	-430.927	-368.408	-360.875	44.1092	-89.1677	557.615	216.018	128.432	63.1475	278.116	384.065	321.537	-451.721	-292.243	133.314	73.8464	-97.6910	-161.977	-166.299	-289.822	306.206	65.9301	190.926	51.3625	-281.174	-153.653	120.886
-11.8379	615.448	55.4944	-339.022	-288.853	459.969	280.751	-374.864	77.0736	266.025	-75.3837	4.84885	-192.022	-173.683	-308.849	146.615	-76.3237	-435.429	297.893	492.334	87.6652	-87.9351	18.4732	-87.1485	-5.37547	-77.7706	172.471	153.885	-371.417	-98.8407	9.47224	313.712	-108.626	-214.461	409.547	-305.461	463.109	262.450	-12.2906	316.459	300.060	-139.795	-600.989	80.3992	319.735	-209.894	-39.6263	-194.193	-122.672	-325.311
-11.8182	-132.050	486.301	129.661	437.463	662.247	-303.016	6.37945	-97.0497	-379.549	42.8373	-331.951	408.042	-541.831	301.579	19.7506	-87.6490	-158.663	259.358	380.724	-215.792	-177.292	-155.070	28.0342	-261.875	71.2470	-170.628	168.751	-106.631	-237.718	-152.463	-127.440	-207.754	-120.451	-54.0009	95.2016	328.502	-194.716	-57.6634	-9.49258	-802.066	1.58782	81.4321	164.050	0.210544	501.743	-440.134	-567.458	601.634	112.283
-11.7985	-9.65490	-43.5983	-181.134	-140.539	-244.784	327.662	188.139	5.39375	104.975	-377.679	-209.667	187.511	-88.0910	-70.4328	432.529	-193.103	-112.356	37.8244	-10.6553	-371.758	136.626	176.487	98.0524	93.5047	11.1107	-492.331	147.741	51.6255	135.622	243.961	9.93939	-246.568	-230.684	801.915	-66.7930	175.802	-372.294	414.729	151.081	121.220	174.847	-123.398	117.792	-350.700	-221.038	159.165	34.1655	-163.389	-382.431
-11.7788	-144.820	-554.665	-316.806	127.522	-847.669	374.230	254.063	-451.530	-143.308	-219.219	-221.319	7.50900	-16.9622	-581.663	-200.566	-198.087	130.261	-13.6037	-283.826	352.552	-389.471	95.0943	260.942	-113.504	-192.911	-267.925	-247.003	181.520	-374.185	-598.972	-176.045	385.148	-169.388	177.026	338.809	658.209	-566.324	-33.3208	-68.2037	-246.432	-50.2701	446.374	-11.1824	-186.089	373.050	71.0541	-615.263	-445.304	-794.928
-11.7591	323.021	71.2722	-141.644	237.533	193.377	418.853	462.672	390.844	74.7029	-87.9337	-261.470	3.42264	261.648	487.106	111.639	512.356	521.867	-13.9534	-230.216	-122.730	69.3714	-222.521	-127.120	321.837	91.6475	86.6117	172.336	-220.520	-281.055	151.688	-276.579	-8.49954	-69.9423	-290.179	159.307	-77.7824	404.441	-459.358	-38.1265	242.608	230.023	192.410	130.141	177.345	-92.6905	384.108	426.420	-66.1694	-102.958
-11.7395	-74.2899	-34.7637	-149.012	316.335	102.777	501.894	296.238	-70.9244	-297.713	85.4513	-26.9986	-150.821	-138.784	-5.23931	100.611	475.883	-637.958	546.577	171.174	83.6436	262.909	-3.99905	113.967	-454.963	117.382	-187.125	73.4809	-293.190	319.045	213.878	21.3554	91.6479	407.869	187.034	527.079	-497.612	-336.927	307.077	-193.397	-97.8122	-274.877	379.059	53.2844	-179.539	115.780	290.007	224.101	-132.905	158.645
-11.7198	53.6980	204.650	260.485	-165.653	554.391	-62.3600	228.191	-203.863	-66.9742	121.880	118.701	-616.643	-177.842	208.401	-246.249	433.803	502.578	545.257	338.944	-93.6328	-100.177	-323.146	112.870	4.57106	-121.801	-81.8767	196.167	-435.313	463.596	83.5943	-12.9243	10.3705	46.0385	217.713	-87.9096	174.535	239.902	-17.4412	-17.1243	-152.449	-78.0000	-441.510	147.045	-84.5764	309.161	116.376	-98.6782	104.488	611.180
-11.7001	350.104	382.158	-6.75452	15.9903	-105.147	68.7356	227.112	-290.136	360.614	-27.4024	-490.944	114.390	-282.359	-5.82649	376.162	-405.755	55.0045	365.180	396.900	-474.716	-85.1560	12.1324	692.460	-275.424	40.4565	73.4355	286.618	185.158	3.50988	306.239	-211.185	122.646	16.7557	805.487	-202.687	570.131	-368.179	-164.585	-48.0143	145.015	19.4531	-17.2444	-137.756	392.485	-368.468	-586.827	-113.004	-319.281	245.335
-11.6804	-119.410	-390.106	83.4162	-190.879	350.680	29.6085	-228.003	360.866	104.420	386.675	613.500	28.6041	-395.118	-420.588	-44.5691	-214.426	537.899	163.042	-189.328	-205.785	105.250	152.090	468.077	10.5345	257.731	-108.160	736.946	-370.393	130.806	308.105	-425.032	18.1888	199.307	-386.811	-213.588	-421.198	-412.633	307.411	-213.429	42.9140	390.556	-452.330	-274.021	-441.037	106.318	-9.95116	-327.611	222.092	474.957
-11.6607	424.968	88.7635	-389.506	160.822	232.067	-385.521	93.6186	-58.3809	-143.535	561.341	197.855	224.310	382.100	-364.452	-498.566	421.837	-210.732	-227.715	-156.485	-259.960	141.960	-252.739	524.304	72.3163	-12.8341	682.441	129.899	-69.2344	-59.0424	-349.214	-131.824	703.226	127.455	132.318	-54.6812	363.370	109.775	323.940	24.0908	-11.1578	345.921	-554.719	-30.7235	-21.3045	336.406	404.833	219.936	105.532	-234.229
-11.6410	-320.575	43.7848	-164.621	-242.385	-350.275	-207.773	-623.586	-137.086	38.7647	207.885	135.449	156.423	281.422	446.232	-472.397	-45.1871	-123.568	182.459	-314.471	257.208	-154.756	1.19963	702.071	138.833	369.401	89.2052	218.361	157.316	-295.790	-3.09891	-273.134	-50.9809	-107.701	211.686	-15.4350	47.2765	400.266	-222.722	-131.971	-106.533	324.094	-45.1742	335.865	-242.623	-220.699	179.428	357.780	198.296	-432.277
-11.6214	-230.195	228.875	-181.948	-2.45255	-209.149	-62.0568	278.531	350.361	-635.329	-376.912	251.546	-274.756	188.666	-391.890	-298.523	375.344	290.620	19.7628	309.489	-190.599	125.768	238.338	-224.605	704.348	39.1368	-322.800	-4.20916	-502.589	-311.254	418.904	-608.744	-116.239	-470.521	-134.223	144.089	-271.562	66.4409	-2.93641	-631.277	-73.1823	52.7619	198.596	-400.816	399.369	-180.923	-225.126	168.374	184.102	499.409
-11.6017	-98.0173	169.734	148.033	875.267	136.325	39.8386	142.940	108.268	-142.021	-254.097	269.737	-261.436	617.312	-167.484	169.369	-250.591	350.661	-259.322	36.8916	459.342	233.994	309.897	70.4548	-337.579	407.037	158.160	197.746	215.468	-369.018	56.5979	-406.138	62.3577	-68.1989	140.337	132.656	-68.2190	-159.489	174.642	112.322	-235.886	13.6809	546.584	262.695	260.466	-77.3142	133.241	-177.868	377.409	-130.663
-11.5820	-151.756	-449.547	45.8691	301.360	-374.595	297.508	-84.7804	-176.146	-294.435	267.628	72.0840	169.720	-582.522	123.441	501.364	-161.078	50.7356	11.7193	349.818	275.833	-109.247	-137.718	-105.951	-171.785	-168.847	102.005	346.066	-573.795	-607.276	-157.691	115.163	375.623	114.492	302.729	221.833	189.755	-52.8491	-289.374	305.729	-10.3124	543.176	-80.7109	-131.410	62.0898	-271.942	-1.58398	127.376	-107.862	143.804
-11.5623	-207.595	334.071	428.592	137.926	71.8607	-440.975	-104.852	172.644	-90.9117	595.541	107.342	-55.4158	165.446	11.8645	-93.7935	75.2592	214.669	-479.402	-23.6360	-145.991	196.235	143.431	75.8755	-177.647	586.351	-376.034	-292.476	-100.749	679.348	-145.328	-324.307	-156.115	104.388	-326.296	141.029	-102.269	-403.594	-11.7110	-108.438	236.895	-48.5785	432.537	5.16012	-481.682	182.871	42.4391	-3.46869	145.867	-374.428
-11.5426	149.405	305.924	81.0240	123.118	-114.622	-31.2820	17.0303	-274.877	109.487	-0.128068	-70.4969	397.628	-73.5790	-0.244084	434.911	194.832	-343.917	277.257	230.607	492.354	-390.550	460.456	-215.749	39.1730	-213.113	-51.8018	-443.974	-381.150	-16.5154	-340.873	-140.745	113.500	-0.908249	4.79110	269.828	-138.137	353.320	-146.864	79.6378	489.152	250.541	-310.176	-272.807	-377.888	-519.511	-705.945	-214.047	-59.3225	614.039
-11.5229	275.091	52.2239	22.4047	-228.080	353.560	-72.7111	455.092	-285.882	-30.1446	-277.202	19.7200	-18.5957	-185.596	391.146	463.778	-26.0650	-490.654	756.685	274.163	294.117	27.8192	172.049	-97.0534	398.212	-171.827	183.670	-63.9730	-186.321	-133.300	198.189	350.142	88.9561	167.622	169.579	-116.200	100.672	-53.0222	-111.493	-169.788	-231.030	-230.904	-217.122	76.5392	572.822	282.872	-69.4170	-830.493	-81.6273	-282.509
-11.5033	11.0178	65.8247	-389.038	-365.573	-206.070	144.460	-16.0662	-144.695	612.434	56.4597	-287.000	-29.6888	-334.838	-786.484	256.923	236.252	-121.843	147.399	737.832	-337.329	53.5381	-192.879	-267.830	213.681	-52.0891	544.994	85.4386	-65.9880	207.399	-72.0300	182.601	22.5500	307.784	236.858	149.697	211.551	-542.854	-159.321	-53.7214	-77.5060	-359.928	191.310	-12.8613	-86.3924	-39.2201	-32.6239	-39.4188	-198.742	76.1932
-11.4836	-221.515	192.368	303.111	527.105	99.1893	592.662	87.3997	-189.659	191.450	313.896	-803.543	814.399	62.5635	712.553	28.3317	-276.159	-349.583	3.10715	-322.087	98.4788	302.440	13.8693	134.929	-545.903	298.857	442.162	30.9008	-638.419	81.1327	57.4601	-312.726	-43.8025	-152.046	198.798	32.5464	200.490	391.314	-5.68011	-121.035	179.502	95.2082	-343.876	317.984	-191.605	-336.109	121.365	603.082	-482.829	-343.728
-11.4639	323.936	-95.5256	213.782	-139.949	-0.570203	-118.969	484.589	597.366	325.788	-90.8950	211.349	266.776	477.241	-313.488	-381.275	-61.2111	-306.457	284.816	-340.024	-278.385	156.820	316.541	367.032	279.993	112.740	737.999	1.88517	137.612	407.146	-249.604	-53.8349	-342.468	750.763	89.8819	291.803	178.611	-219.119	165.899	32.1367	-212.260	182.845	-319.396	244.449	-111.377	-97.3554	266.226	84.8309	349.017	-313.293
-11.4442	93.3172	-7.20848	-553.656	118.543	-36.6301	-199.666	-731.146	-149.941	-281.964	-453.238	122.233	-29.7310	20.8273	-4.71989	157.262	-297.476	44.0507	-180.293	396.944	49.5761	20.2964	-389.385	44.5554	304.533	-718.581	4.14769	-93.9745	43.6016	352.637	295.594	278.708	593.784	358.788	-412.596	131.402	-51.1216	254.210	34.4269	272.078	-24.6790	25.6937	-91.6073	-7.42440	-228.510	102.364	-13.7395	-378.614	230.425	-141.585
-11.4245	-696.823	148.899	120.252	-46.3610	-72.9435	-102.629	271.080	-706.049	262.876	786.283	531.119	214.675	-753.891	261.322	207.832	-101.400	-101.148	583.373	-271.692	-68.7471	502.568	719.587	167.142	286.357	-324.970	-89.5137	411.285	119.789	-421.756	59.6956	11.6020	198.551	-365.126	327.164	168.340	134.299	136.227	15.7520	-643.179	-425.270	-439.967	-312.358	33.3083	168.017	470.514	523.724	-400.972	196.581	192.546
-11.4049	-246.855	-269.867	196.462	-317.504	432.437	180.041	437.458	-138.316	72.6411	312.436	-156.559	642.837	229.623	441.908	-227.225	-197.667	302.487	-405.425	-249.286	-43.7754	309.841	-11.5529	407.436	-101.279	631.152	-19.5313	-660.727	630.122	236.884	260.526	-593.845	191.201	-875.644	253.935	-36.4293	38.1321	150.258	-221.877	-495.037	-294.481	273.798	-441.579	168.010	-25.4768	161.329	156.456	147.248	-95.0465	149.745
-11.3852	155.008	470.188	198.681	271.049	247.769	-293.442	-455.458	217.161	-18.8063	-76.2391	329.059	959.422	377.514	88.9350	54.5562	78.7129	297.867	-156.118	35.6601	132.077	-29.2125	-47.2394	-29.9274	-390.880	-222.854	753.673	-174.154	466.576	-166.436	544.192	415.209	-118.968	-318.623	203.855	546.847	524.268	-189.778	124.984	-199.150	-233.025	-469.163	235.670	-590.801	470.426	-275.303	586.783	-831.274	-444.370	-84.3878
-11.3655	58.2880	-271.117	-214.196	-171.337	430.936	-10.4964	259.713	46.5690	-227.519	93.3584	-456.425	38.4663	93.1724	-404.526	-62.4065	-154.740	178.650	56.6204	-308.312	-207.730	139.114	-296.105	-202.363	149.501	-72.0913	-442.892	383.927	754.976	-160.753	210.498	-193.975	130.141	-80.8306	78.8850	-3.53615	539.126	-13.4435	634.702	-754.107	477.445	196.885	117.174	311.929	-94.1484	-93.0235	-108.619	193.574	-629.806	93.3290
-11.3458	-129.970	467.692	-232.675	-108.364	98.5653	-206.679	146.565	810.095	14.3800	-22.8622	-226.325	135.647	319.895	292.588	1.89155	-422.900	-4.33890	295.018	64.8588	-135.985	259.694	-267.352	249.305	188.717	412.172	77.7028	341.026	-207.148	-117.968	-334.838	299.149	-35.3615	285.300	-284.381	-220.232	-735.208	-150.666	-177.171	106.159	-54.2805	-67.8270	544.710	52.2654	113.333	89.8615	24.0193	-210.977	-126.183	-27.3956
-11.3261	54.5855	-127.840	442.294	-42.1906	-301.645	-169.453	-111.274	-78.3789	-463.330	-279.707	-493.283	-714.943	-23.9614	-70.1606	-258.284	20.5477	472.348	-55.1032	287.264	111.416	747.502	379.806	178.433	-215.550	270.469	-66.8983	264.362	-34.9363	-293.278	307.440	-453.316	-324.011	-70.0782	412.520	197.942	17.2347	-396.795	116.533	-368.557	390.993	-153.328	410.035	462.508	562.724	-179.669	295.295	161.301	357.754	448.170
-11.3064	425.450	-213.368	-31.1165	319.865	-138.454	166.087	13.2830	-380.928	241.178	84.5223	202.377	253.713	-50.2181	-43.1026	-42.3813	-52.3468	397.869	-501.652	-477.257	-317.507	-438.815	-11.7043	306.269	-634.092	-100.166	444.255	-271.797	-535.073	-196.108	-87.4812	-75.3678	170.830	205.416	287.037	401.807	123.994	-372.616	257.894	-123.055	496.660	-308.587	796.957	-356.782	-31.2551	12.9570	220.385	-211.451	-58.6987	-47.9576
-11.2868	7.58411	-226.430	-166.840	-315.621	14.4190	41.5753	-257.259	80.4468	58.9849	591.471	-118.112	83.8755	-672.883	-16.1423	-242.687	321.343	2.23502	231.866	56.9604	303.899	-103.412	-274.761	211.889	13.9440	-113.732	544.341	468.933	441.725	-432.493	-9.54642	-429.570	-99.9285	-51.1030	-284.664	3.84876	356.769	88.3420	-690.270	723.577	-277.460	-306.282	229.171	-204.980	76.3250	-111.769	7.83386	-252.859	-699.182	-123.215
-11.2671	-6.10341	715.598	-353.497	108.217	130.837	175.960	-193.999	51.3220	-90.7125	166.614	640.157	-310.760	463.927	-96.6720	-23.1369	454.688	80.2685	160.018	178.484	-218.211	48.6366	-229.418	89.6439	-512.075	564.375	-47.3667	16.0952	112.752	7.67413	216.026	-57.9459	269.859	9.17178	277.541	246.459	461.320	-56.5068	337.512	247.805	224.807	-28.5859	685.244	416.521	74.7600	-11.2322	308.120	-461.618	38.3019	199.601
-11.2474	225.723	554.050	-123.004	-142.597	45.6484	223.772	236.835	39.1228	-256.592	336.167	-14.8602	-209.829	161.497	-456.584	-514.465	-362.730	-316.199	-45.2314	-311.276	-421.214	42.6790	-688.030	-70.7666	92.0039	174.181	331.253	651.442	-662.213	-273.809	-65.4178	7.30945	202.960	-3.69434	430.373	-201.363	267.273	367.360	-424.101	-121.252	227.031	187.131	-413.684	-161.599	4.09108	429.470	2.94262	741.007	136.632	480.707
-11.2277	128.134	-247.314	-9.59344	216.744	273.586	303.820	249.532	576.201	234.087	110.345	-400.786	99.1246	-234.247	68.3647	324.755	-45.5586	-57.8800	95.5386	798.069	-454.383	479.916	683.174	353.506	379.682	39.7523	159.558	-142.019	211.506	113.583	532.188	11.2513	-145.194	150.017	-38.8078	188.177	-249.034	237.324	464.549	-41.9368	231.635	-5.04112	47.9227	-292.068	101.386	255.574	53.7793	286.054	-232.061	-205.076
-11.2080	120.960	291.870	32.8494	-58.3649	-40.6535	-19.5504	154.492	-275.802	-245.836	0.397558	178.337	-63.4547	565.804	-103.360	-151.025	-238.381	-60.3282	135.098	69.3887	-380.094	-477.124	-432.918	-52.1605	-34.2768	6.07816	153.169	134.076	-27.3426	-153.383	618.049	178.112	-247.547	122.187	684.919	570.615	251.637	-569.241	356.150	-215.286	-330.297	-306.845	54.5722	-113.684	145.941	928.479	370.413	56.2855	454.359	-305.405
-11.1883	125.361	276.100	-225.636	35.5206	170.216	-193.059	-23.0420	-685.272	89.2269	-476.484	-382.752	-29.6964	37.5866	-180.866	-357.102	340.660	-6.61194	23.7628	-71.8453	329.842	350.559	-406.120	48.0754	75.0180	450.608	86.1090	-191.959	390.657	463.708	-349.199	359.610	447.660	-62.6475	-133.043	92.7935	323.362	-164.550	296.315	-515.302	208.832	172.875	-34.9610	287.711	-221.979	-392.519	-342.232	11.2609	171.385	-320.663
-11.1687	57.2052	-849.311	63.1009	-51.2201	60.9207	34.3515	-281.963	-308.668	1.44565	74.0213	-142.389	38.6191	-43.3783	59.0154	309.417	257.288	192.424	125.003	16.8523	104.340	-741.770	-272.664	-118.683	153.429	276.465	-220.649	30.4811	497.608	62.6085	389.107	89.9723	314.055	-433.606	-52.5365	118.154	517.555	-37.4361	232.377	298.982	12.0059	132.980	-370.268	167.116	178.588	159.924	-180.340	108.010	392.080	64.3958
-11.1490	-188.959	-37.5343	-159.975	150.177	464.029	326.845	359.554	352.632	-273.574	336.015	-8.84857	34.6432	-261.606	101.637	582.261	225.507	-163.720	-97.6711	-242.311	230.947	258.965	-93.3887	361.930	177.362	-406.272	329.352	622.000	-322.264	209.500	582.682	116.282	21.5323	276.466	-132.726	45.3128	-175.652	215.263	-266.518	113.082	-29.9965	-53.8563	-107.110	47.4139	270.162	425.099	360.099	-138.102	116.299	33.5672
-11.1293	-498.879	52.5296	383.738	236.644	-81.5173	-171.870	62.9231	-111.135	71.8904	-38.4880	-140.065	447.229	-920.558	554.225	122.872	288.678	58.6473	75.3734	-93.8016	194.103	-67.1439	-287.962	283.644	284.784	-262.447	468.068	-234.246	40.1780	1079.96	-203.084	-173.942	844.760	-131.248	81.7130	463.095	531.058	339.761	496.813	-493.358	-105.266	114.527	941.818	-124.511	175.654	312.141	27.6364	133.828	78.5157	406.254
-11.1096	117.427	-80.9545	-345.003	93.9585	116.717	-631.403	536.080	215.552	74.3480	203.906	-202.713	432.197	-26.7249	-489.543	113.544	-279.787	388.679	-84.7876	-56.5401	136.422	114.219	273.001	142.481	404.304	501.302	466.869	-134.824	782.431	535.591	337.942	237.063	-134.672	-26.9659	274.326	741.718	105.036	-200.547	-97.8635	-300.006	248.636	-265.073	71.8308	20.5000	471.469	205.522	188.025	-89.7007	530.040	-27.1955
-11.0899	112.371	234.222	89.9840	91.3577	406.182	444.342	338.608	239.340	-198.538	26.4697	33.2559	-288.509	229.349	348.062	178.306	48.1259	172.665	-10.9887	87.4666	186.638	179.317	-16.3408	372.609	499.231	315.042	-146.022	162.389	239.773	-419.070	138.947	663.922	449.440	303.344	426.794	-209.673	151.790	365.091	192.308	128.306	-54.8275	432.758	166.963	379.743	-43.2124	239.022	-58.3136	429.747	12.1729	-32.8713
-11.0703	155.785	211.328	-7.83292	-52.9871	-203.066	337.163	-83.5804	84.9863	-78.1501	517.172	15.4346	22.8704	82.0202	367.509	335.120	142.752	-91.3677	497.265	60.0630	-414.401	104.641	-84.1903	419.495	-328.612	-306.516	730.988	-227.739	-197.467	209.334	-385.034	40.2847	531.328	204.319	324.060	70.3074	916.654	-26.0921	302.798	-0.196092	-391.423	147.167	378.992	-86.3118	378.485	170.320	780.014	112.403	237.017	-269.135
-11.0506	46.8175	-274.525	-37.9102	8.19913	-48.7573	-201.638	127.914	-497.764	215.406	-250.196	-340.083	212.030	-118.131	85.7647	-57.5936	-83.3325	395.925	43.3295	186.503	346.913	-269.323	170.759	-176.816	-219.664	-221.178	294.791	151.657	-161.346	435.657	88.4045	815.776	-9.55741	197.354	31.9084	230.150	802.199	358.122	405.731	538.573	-257.584	15.1024	-149.550	-195.827	370.351	458.195	543.427	583.333	-766.082	457.563
-11.0309	-178.153	438.109	53.6559	203.524	-49.7048	-431.483	355.811	101.796	-57.0556	321.179	65.6366	475.192	-333.738	-292.736	589.299	-118.757	-409.603	501.112	231.154	39.3403	225.600	-19.3620	-48.4955	401.720	-37.5066	449.478	-501.210	328.682	-453.895	444.263	-300.018	227.146	222.064	148.691	279.630	75.7767	66.1135	-335.010	-90.2685	-110.853	234.133	260.341	-62.2085	316.299	-181.467	450.397	-77.9212	207.131	289.858
-11.0112	-31.9616	-212.351	446.203	508.823	-15.9347	114.662	-142.360	-103.875	142.797	207.990	751.424	553.679	-127.079	-63.6422	-517.796	273.324	1.71349	196.745	282.876	-114.296	267.210	454.895	-19.3278	248.543	-10.3274	-200.613	-5.25322	429.499	-57.6105	381.766	280.879	-165.720	335.918	767.078	51.7836	361.542	20.3941	80.4444	219.771	-130.398	91.8774	505.499	155.985	-158.994	284.767	-485.103	187.882	211.315	-95.8945
-10.9915	136.056	-124.970	-510.333	728.669	-258.235	129.545	-143.017	-31.7544	430.914	148.175	107.464	52.6437	253.097	-105.941	122.848	-28.1376	-201.844	672.894	-86.4889	-341.413	123.155	-169.480	-419.714	215.738	113.170	409.917	-203.852	376.793	340.643	-70.9590	-351.994	221.959	-240.640	403.024	-141.483	510.928	-86.2731	-91.1535	259.765	116.749	508.141	347.525	-384.835	132.368	22.6035	467.814	-260.345	-311.400	-342.803
-10.9718	-291.164	561.135	135.783	-164.715	299.720	18.2513	83.7208	-78.6326	131.080	-298.231	269.892	-277.950	-380.995	326.545	56.6780	-477.632	-471.847	261.158	-282.006	158.578	-15.1003	416.843	232.040	481.120	174.832	-384.031	409.870	552.944	-221.914	49.4489	6.49186	347.318	-54.6275	166.891	220.973	239.292	223.178	268.478	21.8574	125.042	172.373	206.343	-220.765	-292.867	-226.027	-66.3794	827.371	-203.778	447.811
-10.9522	526.518	54.7029	-28.7671	-203.180	-272.262	108.782	105.275	-748.565	17.9924	-10.1105	393.814	-26.5924	75.7070	-68.0502	359.143	380.390	23.5489	324.592	142.026	39.0902	238.572	-128.875	-3.24603	82.3870	122.277	116.597	34.7817	449.050	499.897	247.879	235.069	174.076	-175.988	312.283	223.850	198.888	-217.187	309.524	-757.638	399.347	213.225	-228.433	361.292	628.414	-310.611	-292.370	322.274	116.542	-91.6027
-10.9325	198.944	426.137	737.875	-49.5837	17.2305	-79.9915	-304.308	238.598	-288.329	-389.601	-206.153	306.172	572.948	-106.813	-66.2233	146.018	164.452	160.825	143.958	134.808	-48.1289	117.302	196.856	-397.632	219.852	194.767	-262.322	274.568	225.864	238.588	549.396	-28.4432	-408.400	603.684	422.176	62.2372	44.7108	-98.1870	-269.291	-67.8840	39.3992	121.631	-16.6078	-10.4750	484.080	-458.437	-185.645	91.5722	508.074
-10.9128	519.379	187.056	-674.273	-432.534	81.9923	230.395	498.791	-180.436	181.681	-27.0655	695.018	304.895	119.530	-298.440	45.7971	-233.962	47.6613	-297.202	33.3347	-834.941	-53.3169	65.4534	394.435	560.527	597.180	-95.1553	500.995	-9.56851	209.698	-146.247	-69.5211	-167.253	165.144	665.259	195.527	450.172	734.112	268.029	270.041	-76.6870	-70.9952	897.333	-118.360	809.036	455.598	-80.5929	324.544	-99.2199	99.9583
-10.8931	169.674	-490.642	35.0918	303.208	212.287	-553.935	406.559	-11.7910	363.082	594.311	-242.737	25.9254	-404.836	195.551	-460.118	-159.648	-30.6194	544.719	-270.336	644.634	197.931	263.690	384.321	80.6147	479.806	700.310	150.645	279.383	-237.227	119.360	59.8683	455.082	-539.736	408.679	-91.8749	827.085	412.824	-5.68778	184.214	334.647	-135.924	-176.412	-693.587	-95.0051	173.736	299.223	41.8654	-356.854	-239.066
-10.8734	71.5174	-379.881	44.9811	344.496	-154.159	357.892	-151.582	-296.398	-346.798	-143.527	325.112	537.557	-105.494	-402.296	384.267	13.0036	303.924	364.803	553.576	529.927	368.989	-186.821	243.210	-383.966	277.381	135.589	-138.943	19.2885	-7.34783	138.904	98.5880	-712.115	-304.081	-315.001	-193.305	411.964	68.3963	109.326	702.870	-155.687	192.845	572.532	-267.618	-14.7544	-109.451	551.635	23.4208	121.007	13.4807
-10.8537	-345.180	142.039	-132.396	223.876	211.123	-101.756	207.378	398.331	-64.3193	240.774	-185.396	-83.5062	184.464	-167.296	521.907	345.671	235.760	371.072	510.531	-311.187	-84.4639	82.6867	93.7519	-74.5233	-230.868	916.807	44.6156	194.645	-58.7541	82.1285	-18.9771	91.0732	506.735	-211.126	584.298	96.5243	-91.6451	59.7935	-782.645	-395.493	-368.198	227.460	-317.708	569.073	172.347	-352.630	250.857	294.108	-78.6411
-10.8341	50.3342	129.844	-483.872	-37.0506	219.837	50.1668	346.642	-172.240	57.6823	34.6422	472.373	491.232	219.318	443.205	-335.693	280.910	-36.2849	244.630	57.8482	-21.0189	631.787	-488.227	200.624	-280.836	-234.798	-268.216	-183.157	-369.077	-215.921	-49.3832	320.992	150.843	660.957	141.972	27.2338	25.0726	232.264	273.053	116.122	661.103	554.698	-16.1266	-151.708	808.325	176.767	-106.325	458.792	45.1722	1.59461
-10.8144	-377.354	393.335	125.876	-11.2696	538.529	505.201	-358.410	35.1124	425.798	322.002	-210.151	42.7873	174.977	-404.439	-57.9852	32.2033	194.950	-186.558	-547.829	-88.7537	123.324	258.243	195.012	651.019	154.330	751.452	-99.7645	-23.3861	-44.8401	697.442	158.493	354.546	-174.856	323.922	401.768	258.885	20.5807	68.6071	230.073	408.283	54.7107	372.783	-120.806	-84.2000	409.853	489.014	-19.6236	-168.944	-287.170
-10.7947	-204.299	210.235	247.721	23.6943	-274.897	84.1540	-268.134	371.434	492.436	-41.8979	160.509	370.053	65.5744	408.139	-247.018	691.303	-254.396	-155.079	136.004	137.032	148.321	518.079	-432.426	-199.719	244.841	253.829	-132.920	-134.973	324.603	33.5784	640.580	136.661	-360.630	290.814	165.127	78.7943	-39.8350	251.537	534.251	370.983	492.550	160.305	231.360	-60.3900	778.076	275.893	29.8626	249.377	-96.8491
-10.7750	-407.337	272.578	-167.180	286.575	-355.172	-289.758	-52.4296	319.363	105.432	-237.605	127.718	-404.391	72.5076	-130.373	-312.170	11.7240	189.182	-71.1760	-132.670	267.305	-208.447	76.9665	297.770	-146.046	220.382	139.711	-38.1695	313.162	29.7212	226.208	220.928	644.624	-86.7172	-171.468	-14.9260	86.7949	-371.999	155.035	695.220	626.430	88.9359	-28.7361	-456.000	-85.4690	328.564	208.293	-430.371	-203.807	140.899
-10.7553	-45.1702	493.201	218.546	228.022	-57.2827	-98.8263	-347.257	-370.721	-39.1647	414.242	440.239	-398.843	-32.8417	-292.163	1138.02	501.405	-341.672	16.4900	129.115	256.042	-218.960	165.911	263.057	146.036	315.660	710.647	145.390	271.009	417.023	-66.9911	358.346	-502.970	226.922	101.777	277.132	-38.1152	-186.498	193.505	419.705	586.258	238.221	39.3031	-219.002	281.913	615.736	-173.693	764.745	-152.387	510.746
-10.7357	140.052	56.3711	-120.167	-271.221	-398.413	-123.915	-145.551	-314.171	-190.600	131.382	43.9228	66.7039	209.634	404.921	282.181	-135.828	150.434	-54.5221	436.455	65.2894	-503.868	1.53414	313.348	-180.878	691.169	-2.47576	236.400	472.835	299.682	537.004	706.944	562.722	-115.175	420.814	276.831	136.556	483.358	385.056	125.948	-220.940	671.812	187.692	-316.089	33.2909	365.968	280.001	356.012	-224.988	-223.704
-10.7160	322.354	495.027	129.809	216.183	-233.369	-7.59970	400.767	82.3287	697.720	142.101	82.0682	416.284	477.076	206.436	141.695	-55.8563	-59.5043	279.610	560.228	322.365	203.785	463.023	277.273	-76.5315	220.377	333.580	113.140	-395.298	654.437	394.737	16.4061	287.211	-279.932	-20.3097	1146.46	-164.927	99.9256	32.3996	126.855	233.935	17.1332	457.195	372.096	204.995	252.538	-145.146	447.268	-151.900	265.533
-10.6963	407.578	-91.0967	-120.703	429.302	-298.042	510.526	393.029	48.6770	-66.1745	268.225	-12.2023	770.916	-192.697	18.5363	259.830	120.755	-225.861	443.433	695.257	404.117	-106.750	-320.070	328.426	203.687	324.537	35.6883	-125.780	300.521	242.328	-157.546	463.686	184.641	504.923	750.008	-8.71414	266.146	12.3190	941.533	510.799	-452.150	74.4269	-259.827	48.2043	222.376	309.674	123.483	1053.37	138.195	834.198
-10.6766	52.1866	10.7193	488.432	350.629	-184.747	-145.705	419.217	-265.154	150.712	138.727	42.3222	197.399	-245.070	83.4915	-89.6452	154.831	-107.755	549.075	-199.330	27.3810	-87.7975	64.5836	348.155	840.654	368.414	526.286	343.486	17.6562	30.9212	178.568	627.504	413.268	90.1131	80.8620	415.284	234.832	216.924	452.767	60.5512	1041.39	-307.762	126.860	273.499	597.657	-141.110	-120.093	309.330	331.493	807.112
-10.6569	-75.8215	-350.125	-63.8249	749.557	137.949	19.8667	82.0394	327.826	-115.853	61.0866	98.0919	741.566	-82.6203	-6.27171	-142.871	602.797	-437.869	116.133	-299.322	-69.0040	-49.9335	-232.989	-229.722	-66.5620	322.733	1029.42	182.917	304.487	629.592	540.867	-40.2646	-249.053	-473.501	238.382	733.533	263.743	-144.862	-249.892	-489.894	9.27571	139.071	764.242	667.763	81.0755	440.846	-321.949	320.557	489.473	1.32352
-10.6372	257.939	-73.0176	731.010	174.747	-80.2837	176.672	-138.857	111.235	848.697	167.646	-402.831	273.662	-426.004	56.0463	353.182	-2.63777	424.504	-180.072	160.478	76.5371	38.1810	354.715	516.359	844.055	514.101	291.273	-9.93327	-48.0973	119.568	227.886	72.1863	117.688	315.921	1132.94	211.676	482.609	279.331	-22.1831	614.098	718.541	84.0051	213.052	79.0294	-113.907	535.933	640.793	351.030	-464.911	5.27429
-10.6176	-338.782	-101.951	-297.559	-460.945	87.0789	-389.027	179.606	-104.057	634.625	-121.442	-450.613	6.51721	601.712	-30.9639	361.649	139.443	-124.966	702.221	-75.6791	263.393	103.299	311.904	-148.162	265.389	202.268	166.592	563.223	131.424	29.7036	307.613	265.175	1329.07	132.575	510.861	430.951	138.341	42.2431	86.1326	-38.9320	283.861	285.471	42.2377	-125.841	609.126	310.648	-129.944	900.882	55.3245	172.918
-10.5979	51.2134	-33.3139	-151.476	78.8276	388.907	814.632	100.172	-111.795	-153.630	336.734	196.724	223.748	-36.8805	-9.18102	185.341	169.688	118.580	214.050	592.155	30.4894	207.494	115.083	445.548	256.879	389.887	344.458	-339.253	-25.5697	397.360	-132.977	65.2888	323.877	51.0666	-113.394	698.413	246.765	763.563	121.558	551.970	271.980	385.853	491.775	116.983	262.255	-138.029	344.689	398.025	103.285	-52.1510
-10.5782	-365.258	322.402	522.029	431.213	-320.774	908.761	13.8476	249.484	-439.916	399.862	107.006	161.239	401.661	368.273	138.630	-542.898	212.725	470.807	218.234	-253.331	-102.608	265.577	-35.2842	-418.253	-60.0089	358.215	-128.710	409.500	302.793	-9.56882	38.3193	434.779	-277.138	458.489	-422.730	485.947	-111.829	248.328	245.374	-117.592	419.570	-229.971	-84.2496	432.655	-146.811	364.652	591.258	101.207	-153.636
-10.5585	185.404	-147.001	69.7100	164.751	-114.140	77.3320	261.805	-44.2283	-58.2398	650.936	-53.5985	714.699	392.160	-145.273	36.8015	799.934	-54.4247	456.667	156.288	315.848	-179.008	579.176	419.647	441.401	379.078	151.276	333.165	269.146	379.904	771.053	299.837	98.3084	-136.810	-191.515	109.433	437.187	587.454	47.3798	473.405	-391.708	98.5936	357.649	-862.677	296.613	386.160	61.0538	56.3956	301.381	457.806
-10.5388	81.1837	118.489	357.458	-601.427	251.482	357.346	450.466	651.537	-145.049	543.847	-168.919	175.623	407.627	-70.9758	88.1901	-125.953	-568.036	-132.358	-8.33755	-61.1657	413.511	309.072	84.2507	197.374	-11.2496	209.443	181.478	589.657	249.324	67.0514	547.044	244.788	426.487	96.9311	347.489	967.421	-97.6711	424.659	720.380	48.1752	-85.8161	425.649	9.96220	186.163	-166.977	491.593	512.684	88.2418	57.8169
-10.5191	254.817	52.3654	-212.980	33.6492	439.556	-106.590	456.928	-12.6548	503.167	368.319	139.460	375.504	222.546	-162.023	-156.698	124.130	-189.772	170.963	213.001	-1030.77	-40.3975	534.644	286.379	88.2052	342.285	551.322	-295.692	599.508	-38.9593	338.229	119.629	127.624	-518.580	409.484	666.177	87.0465	463.236	-244.101	-8.02978	86.5064	-176.941	233.565	250.084	337.282	530.547	294.363	615.608	17.8689	725.914
-10.4995	-266.826	588.920	-143.947	700.043	242.117	-560.367	-344.253	552.020	-31.3247	-370.912	67.6436	344.093	-423.920	79.2147	-81.1334	144.645	502.765	64.5719	124.889	-188.382	-36.6990	449.162	575.675	540.834	303.295	959.926	620.502	-14.3685	10.5176	492.713	338.311	29.9281	-127.257	435.260	496.615	515.145	-552.369	28.2091	532.535	403.649	210.456	444.688	319.506	263.802	546.817	-238.018	130.899	-168.687	662.504
-10.4798	-260.948	-66.8897	255.592	-188.786	-119.197	-88.3938	91.4905	422.221	41.5218	-176.443	-55.3602	470.888	-45.8981	-26.7211	691.680	-84.2573	171.117	201.127	-204.346	460.790	138.881	-317.062	599.016	-246.008	144.708	652.135	167.876	120.026	-15.4839	-201.968	126.655	-14.2427	-284.777	334.007	336.280	583.079	246.404	793.806	-501.933	146.045	164.072	-171.877	554.685	635.749	670.433	365.100	361.603	-808.600	545.012
-10.4601	-363.834	419.300	-633.123	-189.495	-304.546	-55.9699	-252.717	296.955	450.128	159.529	-298.587	-240.232	-277.289	183.220	-29.4712	-572.851	210.935	434.394	144.995	22.4581	499.743	-316.386	297.906	494.707	70.1790	636.913	158.840	80.2393	-4.51537	68.3371	135.609	198.960	186.929	566.169	337.134	199.026	-208.033	510.184	634.905	222.148	235.321	529.627	-31.4260	452.776	-93.4852	161.808	-55.5133	214.750	420.016
-10.4404	454.194	687.967	294.009	416.942	759.404	-395.010	250.720	-120.429	-257.059	-275.448	419.016	-298.981	158.818	20.5254	217.667	-152.448	172.287	129.937	851.739	-21.0693	-314.563	495.186	65.3969	-49.1542	-141.079	631.572	-104.813	444.785	8.51515	120.285	534.707	217.169	548.093	421.909	593.771	164.645	-43.3745	537.795	292.076	244.138	315.133	-78.2536	242.694	246.993	430.614	97.7760	313.932	-423.026	-317.648
-10.4207	84.4034	45.1464	205.241	59.0079	24.2829	-8.81268	826.050	852.555	-39.4809	289.472	5.70918	197.582	-181.565	499.985	261.185	461.286	440.230	861.999	157.568	-2.24971	399.803	92.4813	305.008	-128.481	409.772	355.566	-146.314	59.5369	-4.74963	42.9355	96.7776	23.8836	213.992	-402.801	361.914	658.111	130.722	650.964	214.623	155.197	118.619	226.422	32.5326	93.7953	188.668	-95.8329	-79.9036	-52.5310	318.371
-10.4011	-121.438	165.483	-432.257	-188.979	78.8539	433.641	96.8566	21.6995	-368.401	-29.3328	-484.256	969.087	-154.363	-16.4842	369.988	649.283	269.889	234.222	348.185	-89.6265	-23.7098	764.889	2.88330	660.792	319.675	609.408	-140.450	45.2532	304.667	379.489	242.007	-58.8913	255.183	-145.963	84.3975	-200.044	59.7932	511.716	-231.174	768.828	1172.34	-181.407	54.1750	-52.6084	268.213	47.1391	387.570	247.763	-4.27369
-10.3814	-260.924	-303.915	-274.210	380.253	-74.7726	435.386	671.713	321.206	413.251	59.2637	-33.5893	115.723	739.969	368.926	-99.3755	108.238	-309.777	273.986	305.214	77.7264	582.665	415.768	916.068	101.108	-56.2421	452.373	79.9079	-129.120	232.781	-12.9183	-417.506	172.286	405.988	575.726	319.731	-36.4172	541.156	-4.12163	-101.789	650.552	-300.771	407.547	121.981	405.317	192.955	789.550	632.189	-34.0907	203.214
-10.3617	-312.362	271.744	196.462	-138.324	-115.238	-206.495	-223.770	-519.426	545.305	-52.4081	158.444	-125.133	98.0125	344.707	245.583	42.0446	170.868	-175.274	-25.1374	789.259	-170.655	490.120	327.146	105.899	-105.278	-250.991	305.443	521.682	-266.529	785.007	348.807	793.330	49.6352	265.781	88.6605	-124.589	481.810	-90.7710	416.467	394.435	336.915	390.276	291.106	-545.026	418.260	-93.3056	635.051	186.397	-170.073
-10.3420	-159.552	377.970	150.653	-554.172	139.950	540.479	-181.830	-139.042	484.413	288.907	420.207	-57.3989	232.353	-88.2520	-43.9987	-155.109	-140.264	465.916	310.486	-4.59984	79.4806	-341.430	32.0979	1042.83	387.545	367.517	-71.3947	159.501	465.133	375.370	380.000	137.839	33.4935	906.947	174.225	439.345	480.766	64.4408	-158.645	400.716	30.4090	-54.9234	-24.6088	544.133	295.299	432.942	41.6131	391.569	375.169
-10.3223	237.123	253.269	-491.308	114.309	25.2708	-218.742	506.569	130.856	124.331	295.470	10.1621	131.179	569.781	147.996	112.787	-107.752	-554.882	462.583	424.083	780.562	4.38600	-65.9505	607.686	511.310	37.7417	404.355	457.216	-124.904	-14.4927	467.956	216.029	142.833	194.818	404.382	111.612	339.272	-41.5441	119.613	406.519	-22.3060	468.940	16.0052	530.855	309.108	643.441	0.296180	538.103	163.597	640.613
-10.3026	102.782	96.9508	249.389	497.589	139.152	-1.32566	214.116	117.320	268.237	637.091	-308.110	150.364	-111.081	-178.488	-91.2771	-57.2210	-393.405	157.825	644.434	-198.557	-146.478	318.461	210.325	503.335	300.235	-10.9427	-339.585	-338.527	288.947	755.139	128.064	504.239	111.334	485.087	-88.3927	-148.428	445.687	538.808	-237.018	104.827	-59.2828	1019.19	184.031	-109.873	81.9712	512.076	-190.345	109.481	209.734
-10.2830	-540.976	-293.627	-137.431	401.709	-170.001	339.759	657.570	-85.5408	17.5615	695.903	15.2794	-179.132	246.279	208.000	69.2540	683.038	504.422	-54.5606	179.844	369.025	196.670	341.033	421.634	403.462	462.178	397.141	435.729	-107.706	495.314	-387.308	466.495	108.847	-244.078	312.809	422.151	250.327	7.11316	700.051	598.801	74.4064	717.165	417.202	100.431	349.339	908.711	497.813	595.865	159.771	640.647
-10.2633	-396.087	-826.793	169.488	-57.5944	-56.1311	493.366	-407.047	-469.420	-61.4053	296.510	-35.3927	568.536	917.844	381.945	298.921	-281.530	-188.477	231.010	201.765	-10.4809	385.144	-404.161	336.438	570.349	217.112	-56.6085	130.700	563.164	226.084	497.160	633.769	696.004	116.461	568.524	-104.139	598.191	-300.994	221.111	30.6122	606.428	409.502	413.014	-14.2544	181.846	326.901	472.320	724.555	-776.000	456.141
-10.2436	-242.234	-326.103	-30.7765	11.8783	530.282	-282.463	23.5560	437.115	395.498	523.021	19.5925	679.765	-537.522	282.524	269.596	145.630	445.006	409.339	-444.794	-192.375	141.169	230.034	-197.906	-328.679	-74.3401	456.338	-302.738	188.474	-192.756	518.441	306.766	835.923	61.3401	489.589	436.031	660.591	-6.03557	237.095	-31.6892	190.950	735.644	431.481	-209.094	607.805	668.357	284.977	51.7957	23.8285	536.067
-10.2239	-209.974	324.848	545.393	393.132	-375.268	-144.632	-283.800	-158.818	-61.9554	166.831	129.206	-400.871	-271.128	369.436	227.329	475.206	250.217	381.871	120.523	208.407	259.858	651.276	640.776	263.688	551.243	1053.96	330.781	354.331	357.274	336.428	221.451	260.015	-370.386	321.297	309.685	-17.5224	266.415	597.861	445.773	473.184	-75.5566	436.347	429.573	431.487	746.226	340.709	-162.983	372.078	451.479
-10.2042	-606.992	205.148	-340.769	-49.9625	493.674	74.8343	-137.185	384.265	885.891	345.976	671.994	314.837	-124.482	30.2442	571.719	512.788	256.091	-60.6472	489.243	-329.120	383.926	390.188	281.773	394.462	268.609	161.671	-632.560	543.128	131.289	350.597	379.577	199.392	411.192	669.402	577.813	655.666	478.163	193.519	185.907	835.785	340.256	-182.648	328.508	326.889	428.489	428.490	458.743	-416.326	54.4499
-10.1845	-414.954	-58.1421	635.781	-173.707	524.486	339.744	485.380	373.497	353.493	-410.615	131.842	371.186	606.673	479.541	1009.59	274.819	-97.2592	385.201	189.393	724.681	-188.290	415.564	302.920	501.391	1005.71	663.074	573.243	359.986	600.765	81.1530	714.957	890.893	399.028	539.330	216.208	552.313	122.940	808.249	664.555	-221.842	222.045	174.986	69.2039	359.515	233.255	541.215	598.185	394.073	349.688
-10.1649	-154.128	459.726	91.7540	647.769	354.485	156.650	-154.990	826.436	588.044	450.476	94.4903	466.552	441.357	441.769	773.412	135.225	-321.553	1055.68	584.293	582.648	130.208	-56.7743	-87.5096	370.643	-57.0737	624.558	570.286	345.776	-92.0371	696.412	115.553	472.959	63.1009	347.802	212.096	536.845	-269.709	577.224	244.895	346.876	435.677	160.524	-138.909	317.079	423.627	214.129	221.730	569.110	596.677
-10.1452	-288.415	-45.5388	-35.2637	108.020	-262.339	-747.378	269.483	345.712	170.719	504.425	-33.2465	648.058	68.4193	233.172	534.274	-195.441	259.218	301.609	-357.414	157.272	165.397	133.202	411.883	-514.826	459.157	525.894	83.9948	290.346	406.489	566.515	149.606	531.736	540.657	147.962	146.276	92.4876	-103.460	194.569	432.698	378.465	465.703	224.201	486.722	577.048	372.282	282.685	317.362	-271.279	840.571
-10.1255	-283.277	245.860	-119.303	27.8369	-109.112	-192.343	-177.571	176.578	129.069	185.590	-238.507	786.517	-221.639	778.426	683.524	743.408	331.679	189.009	-136.070	481.905	476.999	43.9333	324.479	555.986	483.208	663.069	-125.386	3.73358	109.193	1000.36	113.917	399.378	489.596	1103.01	245.620	603.021	84.7234	135.404	-228.224	297.612	546.723	-55.3878	-125.165	516.588	313.193	357.227	640.129	-106.162	176.597
-10.1058	174.853	-17.0808	-301.607	435.779	247.959	-250.286	277.180	380.455	437.691	-61.1460	-163.623	446.404	768.831	2.79789	-0.421859	51.6434	268.478	-141.105	615.825	582.080	430.275	440.074	778.782	627.321	210.843	532.469	614.297	354.146	-6.80593	215.773	296.490	716.996	61.0564	-158.042	309.605	581.707	672.933	737.525	434.225	132.854	761.414	-46.4475	164.012	567.679	-102.240	222.750	554.725	-724.156	363.405
-10.0861	160.630	-22.4373	294.732	309.790	474.187	241.528	806.384	10.8255	279.644	507.516	45.7367	248.580	419.482	274.087	9.65680	217.341	528.255	457.265	197.011	-76.6137	27.4545	-19.1394	205.343	707.480	665.462	878.961	355.450	599.257	482.430	505.844	811.535	223.101	-55.0301	-51.3520	-19.5315	141.833	-435.033	440.209	638.882	779.767	607.527	510.653	43.1759	-46.9131	368.309	-303.094	616.637	-468.573	315.008
-10.0665	-329.284	144.591	319.090	158.075	394.359	1012.17	2.67250	366.124	314.603	383.228	627.435	337.981	363.374	175.300	-60.0124	84.0550	304.180	193.884	-83.6138	-149.592	146.875	337.508	655.181	593.414	184.328	617.435	45.6613	897.119	750.660	46.3573	124.142	381.345	-45.1674	935.035	156.777	27.5846	141.753	387.840	280.204	251.068	492.314	694.546	204.981	555.442	851.386	58.4226	585.314	-124.850	704.503
-10.0468	-186.519	210.409	178.298	-88.4210	205.580	238.458	250.097	250.531	-315.984	559.714	501.185	-96.9484	18.2484	179.712	452.908	701.486	53.1950	-399.980	89.4593	352.737	234.653	413.675	523.423	64.7725	636.646	729.975	540.711	297.249	135.418	-29.7514	842.480	724.328	494.655	-378.175	-256.744	-136.964	121.895	684.848	34.5249	402.997	753.553	-135.871	408.232	852.464	491.901	721.218	354.817	-282.269	431.780
-10.0271	26.1541	-95.8519	92.1877	-186.584	523.141	-18.9328	-9.34130	291.572	379.524	53.6113	64.4838	-97.1568	576.110	502.821	835.366	-11.3199	283.754	168.095	675.632	-149.939	831.060	335.813	-305.088	632.030	6.24831	356.677	69.7689	363.028	233.945	895.915	258.732	168.496	511.596	606.853	297.705	490.225	694.014	980.843	174.798	148.776	976.119	1061.79	500.540	487.298	882.453	303.964	206.359	-246.513	928.476
-10.0074	41.6201	318.224	106.069	289.599	41.5830	626.492	66.4364	-6.48552	256.901	418.903	227.150	562.498	-67.8180	141.853	447.139	599.197	237.852	69.9976	821.905	506.187	500.821	219.498	634.437	928.680	62.3773	198.433	33.5252	8.42660	194.030	495.165	656.245	556.940	164.139	1234.73	66.1298	-62.4628	144.693	348.456	-100.019	-131.743	-117.653	688.399	472.996	269.038	93.3458	591.785	-474.710	273.629	646.893
-9.98772	201.440	-260.294	158.675	87.0335	805.462	554.908	-217.486	114.216	227.264	-378.525	701.353	702.295	407.037	227.105	-62.3770	453.192	354.146	536.930	140.894	253.907	832.398	508.590	487.165	248.992	612.176	1004.54	-200.289	39.7029	476.479	504.609	269.291	743.551	449.304	86.7572	-225.234	364.554	129.278	697.516	378.738	434.552	46.8826	-121.869	305.874	76.7070	621.113	314.776	599.393	302.595	-463.228
-9.96804	126.955	-435.811	383.986	325.157	130.707	188.643	347.585	-19.7844	302.693	538.032	-178.497	772.290	-47.2401	471.008	-130.347	182.429	-143.921	165.275	474.679	609.221	188.227	246.610	-64.6552	230.249	316.819	372.254	230.679	193.424	165.864	258.183	196.588	679.817	192.595	951.138	-57.7946	395.105	89.2379	226.977	41.9846	521.649	533.213	953.400	320.781	654.423	892.762	506.563	515.313	-266.404	114.229
-9.94836	-98.0542	-345.403	-32.6513	279.845	0.862597	505.060	287.648	-148.560	-142.004	58.6630	390.469	576.661	415.788	371.621	278.034	419.309	258.688	507.119	192.103	184.887	-69.3485	187.355	568.967	506.488	181.277	79.3566	864.187	514.244	99.7088	-85.3648	271.144	589.832	416.650	729.900	-96.0918	381.581	582.417	165.612	476.805	696.202	208.500	867.223	653.521	796.591	-21.0934	462.273	835.300	235.312	270.243
-9.92868	-552.114	203.777	-234.651	59.5782	58.3335	182.766	297.227	0.953737	393.662	113.581	662.334	384.292	63.5538	-2.02024	776.932	125.537	608.054	551.686	364.077	490.394	282.991	506.753	198.289	200.379	630.959	209.681	-206.364	-149.835	530.499	-39.9384	637.772	454.965	-22.7017	1243.48	198.286	-591.353	450.727	635.650	283.382	532.579	461.152	270.764	404.012	239.754	301.154	389.815	767.157	164.415	464.341
-9.90899	106.028	-66.2961	-302.676	17.5232	55.2874	15.9489	199.219	46.4940	103.996	190.369	13.0726	149.582	414.959	538.984	119.746	403.352	720.906	504.026	283.880	468.791	192.696	292.205	590.144	-147.750	60.4926	956.749	-125.423	345.279	210.577	1090.72	-416.128	330.654	185.220	344.875	-276.861	310.341	102.056	260.500	133.923	-21.3165	786.757	836.523	294.895	423.481	175.408	29.1120	239.873	-148.714	351.963
-9.88931	506.950	94.0103	-52.1744	-184.750	-549.794	301.843	727.233	227.518	-127.520	-336.492	15.7557	785.905	138.518	753.274	438.929	-240.206	31.8014	261.587	394.075	353.374	378.393	795.407	804.380	447.141	324.489	415.977	-19.5565	220.104	132.832	492.983	68.5707	961.104	368.971	1019.14	-31.3090	457.854	-2.92023	531.738	257.357	63.8579	452.227	406.707	730.473	74.5541	616.957	419.448	369.615	437.609	852.885
-9.86963	-332.543	-51.0349	372.561	160.470	524.821	256.242	-195.588	-170.016	1144.56	638.689	350.625	885.817	-49.0482	324.706	132.391	175.365	59.8957	620.848	414.100	380.620	938.197	-24.0630	749.887	725.495	580.808	617.963	-268.505	394.931	254.491	212.967	8.54730	245.298	565.932	-20.5225	662.857	59.2862	206.393	492.526	431.838	419.497	544.651	335.015	291.660	273.868	1017.39	416.063	421.932	-78.4063	-42.5204
-9.84995	-192.088	434.468	-153.311	-127.538	239.654	58.1146	49.4967	-260.841	112.210	210.799	645.011	-8.83037	316.487	194.475	342.555	193.688	558.886	846.556	-238.871	329.612	269.987	584.234	573.844	453.408	381.019	197.745	684.104	-268.362	52.5223	935.322	68.0934	573.213	744.413	280.921	-40.3542	352.040	-204.128	728.048	421.728	950.581	552.492	672.136	485.946	544.649	-14.4587	54.8084	1.42881	-218.434	142.160
-9.83026	105.889	48.1183	226.201	-70.5740	234.281	334.052	595.936	356.614	-165.776	622.786	722.829	539.390	345.825	275.949	713.325	31.0108	317.985	696.093	196.800	743.166	78.0320	822.891	576.393	593.131	792.678	415.149	574.181	334.153	225.860	659.032	235.948	995.806	471.582	791.843	100.953	-164.120	167.143	471.340	181.912	663.598	469.039	226.148	-78.7358	1040.33	693.216	1032.96	220.577	19.6243	84.4000
-9.81058	199.487	192.791	224.089	356.786	455.649	119.566	461.796	380.231	727.525	286.762	407.296	367.574	-154.635	372.276	566.285	656.842	-141.145	-75.6683	136.297	-265.367	355.409	486.290	766.736	209.408	346.481	437.757	792.178	246.489	235.791	458.841	253.080	880.272	1024.00	1109.97	168.193	617.805	161.944	646.741	49.7012	657.019	384.242	51.4095	281.831	471.985	405.711	400.020	-52.8403	-201.639	414.069
-9.79090	2.49889	-61.2580	-366.272	787.599	179.771	894.886	392.470	319.878	-155.551	430.390	299.598	316.101	327.933	854.349	-15.1891	587.958	22.7993	261.206	241.105	367.405	-68.6119	2.58522	179.756	583.495	891.385	472.381	182.628	422.740	201.620	112.186	222.596	726.929	-65.7742	993.118	4.00105	301.311	599.677	3.43948	262.057	601.182	501.687	633.901	255.696	742.134	1038.63	42.3368	612.060	-372.007	918.797
-9.77122	-526.955	379.252	-382.639	225.074	11.7078	343.321	-96.8249	226.243	631.117	89.2953	216.747	923.918	188.741	630.220	431.149	724.935	247.324	637.201	174.526	562.513	361.247	-267.303	421.588	-206.462	88.1864	604.352	566.526	228.382	-148.092	167.355	611.865	712.162	49.9200	856.591	472.315	587.819	-23.2929	643.641	273.822	494.593	813.109	1223.91	483.913	647.902	745.621	398.757	535.530	-287.535	467.383
-9.75154	-82.1112	33.9038	257.641	293.408	840.734	318.422	56.9538	445.556	190.934	32.8369	218.259	304.060	315.604	345.951	226.058	308.423	415.470	-39.1721	165.987	331.031	43.3073	440.583	180.536	71.8350	389.252	-318.261	-26.8398	517.655	855.417	401.401	337.314	672.230	427.266	-161.556	622.462	304.338	475.623	760.191	194.081	186.581	-136.171	902.395	671.278	377.813	683.106	490.219	211.907	814.502	755.365
-9.73185	-367.582	213.024	413.767	57.3403	44.1361	355.295	574.355	467.945	15.3142	402.957	-188.612	736.266	704.635	-131.954	465.156	222.589	-44.0649	336.822	-143.508	688.818	666.220	268.328	483.660	-39.5651	941.426	342.911	533.665	728.944	742.771	501.217	306.684	502.436	291.144	610.343	119.884	687.297	295.076	625.454	644.312	670.132	949.304	608.497	524.666	955.221	694.916	109.585	127.742	178.398	515.949
-9.71217	122.975	384.959	7.80490	471.108	594.233	298.753	446.368	370.996	604.296	612.982	216.085	254.707	397.887	835.110	-44.6689	365.879	464.986	448.882	273.861	-393.833	640.550	211.409	786.749	404.697	295.568	484.168	-3.79987	171.005	-143.572	455.251	976.824	609.099	733.179	712.699	172.551	596.033	145.098	302.583	415.477	468.964	618.871	582.374	292.500	968.533	735.195	112.349	751.738	232.782	-5.66882
-9.69249	-3.80385	185.679	288.120	143.600	123.638	372.251	626.665	-110.254	283.519	-101.711	71.3477	501.849	189.986	120.932	845.479	383.283	535.436	626.790	392.841	273.713	254.186	272.994	840.217	472.624	343.828	770.625	655.617	421.882	511.544	579.750	347.298	-2.75070	-21.8283	497.539	534.080	376.119	-98.5092	446.298	760.049	620.228	401.895	264.902	492.412	205.049	617.490	160.677	-105.506	92.0458	1072.45
-9.67281	141.913	-90.3794	199.116	418.044	303.588	435.906	611.565	264.564	160.459	428.171	-360.184	857.437	234.244	-333.496	-159.751	734.188	158.188	193.792	445.151	641.735	121.752	981.109	135.547	686.645	763.894	686.580	450.110	786.917	1280.91	423.778	307.528	879.759	662.651	972.673	634.872	443.783	106.927	689.370	65.2998	303.730	-29.3535	654.599	704.864	529.361	827.171	759.724	818.914	431.951	977.135
-9.65312	-4.80071	-330.771	475.628	53.2953	329.477	541.492	-74.4746	162.911	580.279	620.799	742.754	578.033	474.943	805.941	-139.275	620.446	204.248	451.832	976.439	731.522	341.162	1012.10	359.721	330.875	212.823	1101.74	357.743	819.680	-98.6524	174.959	-120.777	361.841	900.063	362.028	519.222	188.136	367.175	1057.83	404.249	1090.06	452.695	192.667	753.091	777.515	645.784	649.419	461.957	-37.6366	205.137
-9.63344	320.039	-216.005	335.141	-237.922	450.620	-410.456	9.99597	765.900	522.746	-108.729	210.319	226.509	524.245	-496.690	692.098	291.174	-156.360	853.248	482.773	134.774	363.365	335.529	706.012	551.986	645.442	1069.66	408.180	334.561	865.704	1020.73	376.234	995.061	296.991	315.496	719.957	270.459	380.421	616.581	214.242	560.057	776.913	615.028	121.231	618.519	98.6256	803.100	-139.279	148.779	386.556
-9.61376	-572.518	-167.195	252.218	507.173	429.464	738.988	325.043	494.812	-455.856	331.207	228.744	800.471	799.933	338.443	755.119	326.015	58.4563	241.538	330.545	113.022	440.675	958.041	622.066	382.968	548.998	886.401	173.653	792.882	452.745	483.525	560.176	405.536	474.003	844.811	521.294	-286.477	850.325	322.239	123.917	592.729	5.40940	996.410	294.340	1094.80	513.919	620.210	1095.50	425.934	553.119
-9.59408	109.396	318.819	101.410	715.018	-233.301	-47.1541	651.403	161.060	1249.37	-45.4398	432.599	705.870	192.873	323.479	731.587	266.386	-130.415	1130.01	95.0286	645.140	1023.13	792.819	695.033	942.191	983.421	627.045	729.988	-48.9086	551.032	860.850	465.134	1028.37	1281.50	445.128	110.191	283.940	724.302	770.152	560.163	31.5455	627.929	361.036	520.989	896.761	691.858	609.090	843.125	-14.5121	-168.387
-9.57439	245.035	-227.422	-437.212	319.078	48.6302	678.332	796.299	406.016	659.750	677.540	140.523	320.558	-30.2349	375.464	137.801	1003.66	283.157	312.518	255.141	957.392	305.358	384.832	154.138	400.275	274.277	357.115	508.199	774.286	124.908	530.899	866.867	722.400	261.850	1081.18	196.786	270.363	313.584	993.703	284.249	591.083	447.216	736.061	1102.86	613.978	745.606	403.951	325.386	58.4581	1103.35
-9.55471	-315.437	-2.14203	144.852	-33.9523	621.048	840.452	373.039	494.179	266.030	245.292	419.278	401.419	998.817	769.244	277.633	826.030	502.813	786.950	425.512	447.067	390.613	772.163	939.972	790.663	464.862	1105.19	739.787	257.576	124.601	635.005	334.229	470.232	779.597	667.336	794.467	674.585	247.333	326.271	628.777	395.981	523.004	-43.7830	-55.1564	704.626	353.307	340.108	952.730	369.767	413.614
-9.53503	-336.942	513.974	186.167	209.644	26.5269	140.997	61.1805	154.117	615.677	324.334	470.840	667.821	609.662	637.040	148.462	242.388	1011.23	618.057	110.956	518.074	566.818	487.611	686.626	542.573	629.644	620.186	250.143	682.200	253.046	266.681	452.798	25.6610	616.566	816.978	-481.831	227.594	653.275	639.189	156.064	877.810	941.467	232.612	748.365	1046.51	332.323	450.602	347.106	104.015	587.281
-9.51535	583.174	190.709	394.117	399.226	526.350	219.270	400.345	424.855	64.6316	413.285	624.225	589.170	29.9713	63.8463	139.443	573.065	-339.618	1141.93	930.169	1086.43	592.658	501.178	920.121	249.713	462.329	788.959	198.847	258.640	407.508	943.305	498.760	517.502	458.159	1060.64	667.379	499.894	474.861	892.214	647.826	228.027	1025.59	363.626	884.045	136.239	799.361	1278.52	175.624	17.0440	429.730
-9.49566	-202.093	448.435	-163.668	410.850	962.731	717.711	925.209	267.560	-232.184	859.352	563.724	605.089	486.056	557.106	456.230	574.584	469.899	908.740	364.819	82.2298	739.440	80.8523	340.317	435.027	555.750	474.448	396.341	240.909	307.243	315.050	250.208	818.107	882.344	747.190	773.246	452.415	431.322	519.102	554.589	608.265	794.594	770.918	60.3964	1002.72	766.471	507.351	690.642	803.683	374.030
-9.47598	-137.090	-123.691	-325.586	410.613	409.735	408.699	329.318	319.430	172.615	842.116	126.944	-84.1879	303.552	394.933	945.681	381.368	-70.6449	820.718	-261.322	345.813	493.727	825.202	640.038	663.478	444.610	592.022	1181.13	314.949	573.449	977.200	243.793	520.235	309.419	415.501	734.280	726.839	459.362	213.389	359.415	402.853	437.977	1199.64	1066.18	84.7921	1051.42	657.380	1145.05	164.668	595.980
-9.45630	-136.346	120.435	-209.305	-0.596271	42.5217	105.128	424.506	310.897	298.687	589.561	268.619	524.575	769.757	247.732	192.817	408.277	446.754	1004.13	599.400	580.218	872.816	381.773	792.843	950.843	276.455	1136.98	849.009	341.895	-38.7385	759.529	583.433	791.454	820.528	948.722	792.284	743.072	555.416	117.278	278.160	360.947	534.236	713.138	553.013	842.512	786.174	532.801	944.966	-160.118	415.180
-9.43662	-132.286	46.4961	155.333	298.229	483.211	238.652	407.867	406.757	239.966	31.7434	475.141	937.648	-117.556	1043.48	581.428	761.618	-133.617	161.996	287.727	289.959	573.268	611.774	527.321	1350.15	458.191	849.064	261.099	521.273	-85.9582	524.894	268.576	1062.74	161.147	516.081	679.007	479.025	351.463	706.160	754.312	401.719	505.199	893.661	758.602	699.845	673.735	697.471	602.417	358.836	483.616
-9.41694	-643.103	408.920	211.709	469.244	573.821	739.110	507.774	-134.932	34.3907	926.132	47.8015	468.190	427.372	328.738	760.243	17.4862	218.629	519.453	724.231	258.463	405.949	730.214	26.4586	266.357	806.441	1049.47	850.248	1303.31	601.697	509.576	-100.066	227.078	350.775	574.059	441.417	567.863	446.565	644.381	642.763	646.533	1023.78	680.269	737.333	735.325	533.914	389.005	215.782	263.192	415.482
-9.39725	-231.362	-140.428	80.5192	563.453	639.149	273.298	733.783	529.451	321.812	40.4123	395.217	125.142	214.538	240.814	823.679	927.207	407.794	648.464	270.915	499.260	466.789	373.303	207.043	192.562	659.049	553.760	605.220	722.720	894.574	211.813	503.988	729.241	177.962	540.780	791.075	408.345	255.438	511.391	741.489	683.172	819.424	613.077	480.663	1152.22	803.980	292.825	-153.931	234.633	414.433
-9.37757	468.124	417.584	160.566	201.480	41.0463	65.0315	515.670	403.744	355.084	351.059	-18.2888	360.947	264.119	462.611	893.500	441.244	319.028	414.628	590.009	857.911	525.696	477.199	1029.81	666.658	375.537	928.929	591.754	-24.5966	373.687	538.957	72.4277	469.115	856.759	778.393	305.709	104.560	-45.7680	164.605	-30.7442	1074.34	548.889	966.151	131.943	769.234	1039.99	376.491	520.967	305.363	809.795
-9.35789	120.987	33.7491	63.5776	-314.932	154.763	373.107	573.070	-142.086	894.112	622.704	162.136	159.771	90.9076	517.099	613.920	368.440	549.020	657.410	259.753	224.208	844.516	669.244	628.653	677.828	216.434	881.632	442.841	445.393	69.5951	72.2439	594.612	160.413	719.160	853.035	809.279	445.488	658.572	590.745	566.470	305.672	518.507	770.342	370.505	522.785	987.760	285.424	944.932	-100.536	588.370
-9.33821	-34.9651	501.586	-156.084	449.707	11.1395	836.695	430.519	491.247	827.918	-14.6295	439.017	666.223	-104.983	239.617	-135.255	683.653	669.252	422.942	248.196	641.984	392.338	808.031	800.401	1300.89	602.278	779.599	565.326	418.798	585.223	285.712	319.912	576.462	771.572	814.571	576.947	738.934	764.669	650.936	144.662	730.789	866.518	574.927	909.529	1232.33	832.835	197.620	626.981	401.715	42.8050
-9.31852	178.826	64.0084	-223.126	54.0270	458.572	137.741	777.973	188.959	624.781	414.139	426.010	619.382	196.324	838.992	287.384	701.241	421.999	620.419	471.660	624.481	542.894	408.652	356.958	788.905	103.433	580.252	111.172	84.3150	-54.9894	869.318	534.453	495.601	205.095	1138.23	1105.58	530.363	677.081	956.144	530.453	431.519	48.7669	80.4100	587.518	1172.07	1128.13	613.723	867.291	162.799	495.783
-9.29884	-184.633	153.586	392.975	9.63892	-89.5586	335.107	408.078	392.879	565.058	881.493	164.743	826.875	800.576	177.380	639.388	152.933	208.506	911.340	931.629	660.811	972.321	1206.47	-72.8631	392.977	568.230	1028.32	551.970	854.883	428.609	314.771	1112.42	430.548	906.722	481.984	596.366	717.704	226.725	1112.94	354.083	390.658	769.001	700.476	321.130	988.518	726.647	640.157	605.099	397.692	587.316
-9.27916	194.025	42.9113	218.183	420.633	278.739	944.586	874.321	380.507	290.387	630.984	164.719	639.760	509.904	432.950	621.172	381.268	-281.944	347.655	297.511	699.454	977.229	689.456	1469.43	765.923	824.709	489.726	691.476	248.368	688.045	1150.57	-355.077	1117.57	500.187	267.971	313.847	375.436	531.956	833.953	290.652	358.996	461.753	159.312	511.612	1059.15	491.023	375.841	767.308	305.783	704.856
-9.25948	179.556	-305.802	-16.2321	309.415	-214.812	-48.9982	743.049	357.495	582.274	108.820	857.683	-66.9116	1356.00	-34.8495	385.574	481.357	-78.6756	707.419	877.048	680.098	367.194	289.576	685.760	1040.16	441.667	956.074	306.574	507.098	479.666	475.789	603.175	691.024	927.001	950.818	661.850	770.065	322.785	951.140	318.581	241.640	331.188	631.355	913.705	770.160	877.436	805.793	-53.8456	505.418	542.851
-9.23979	-693.611	485.072	-207.706	300.909	451.632	565.302	602.433	140.297	682.970	910.040	-53.3715	497.932	678.526	896.770	980.096	678.189	428.153	824.153	827.602	-118.212	793.783	36.0479	817.874	646.455	715.422	1229.78	604.722	852.302	712.918	1024.38	1064.12	890.397	994.787	708.409	488.787	712.745	725.228	1144.70	428.898	722.853	792.612	360.779	778.897	684.640	785.422	856.947	850.178	609.068	777.154
-9.22011	-148.204	-387.634	1161.38	104.078	449.103	422.900	377.558	312.349	8.01725	437.753	-203.525	1322.57	439.920	557.838	626.198	485.686	697.853	386.504	832.109	601.917	746.371	837.289	947.059	769.265	741.269	835.519	825.563	649.863	809.443	627.309	471.924	851.689	707.213	859.585	370.087	993.117	844.464	901.557	538.883	1063.25	932.152	621.949	1160.39	652.869	575.509	939.562	861.744	898.323	454.833
-9.20043	-96.0267	349.430	131.101	458.907	327.746	133.490	1250.93	911.971	465.038	197.256	403.963	627.818	256.179	681.202	121.052	845.232	535.891	672.265	670.406	-36.3742	818.668	5.95566	789.154	1186.32	692.673	660.437	871.155	499.918	442.596	658.102	187.321	763.013	176.802	1041.72	915.229	36.5841	886.786	573.449	1126.96	466.555	943.838	49.7192	941.565	850.172	790.572	962.922	497.019	819.960	334.388
-9.18075	195.214	161.552	359.191	258.571	799.766	673.499	929.293	992.603	-121.837	642.456	316.637	112.687	-36.1362	524.119	908.547	486.309	365.496	959.341	317.351	438.683	685.630	807.206	376.933	573.573	1137.68	467.023	52.4788	485.870	392.557	619.985	575.417	657.179	597.782	1244.74	318.846	197.872	199.116	261.002	787.477	886.667	810.521	434.255	637.832	587.246	1141.92	94.9677	829.397	443.490	221.473
-9.16106	-251.110	277.973	525.893	542.576	319.493	48.0155	429.970	507.882	988.460	598.890	156.718	913.616	620.221	641.421	499.881	560.898	15.4323	850.295	963.568	569.370	415.063	536.392	459.149	574.937	298.115	937.648	632.371	1038.70	378.858	371.876	772.969	955.847	396.873	889.309	650.401	739.186	881.214	618.390	404.667	681.328	925.556	794.664	1077.69	-72.0415	1298.83	389.008	836.148	607.167	354.585
-9.14138	86.8406	-25.0886	162.691	221.447	1245.02	358.392	888.218	536.487	371.765	1083.67	371.231	828.026	57.4104	580.647	659.089	316.342	241.466	792.484	562.648	1453.07	1304.14	691.583	875.846	511.434	835.204	744.809	175.166	999.376	194.724	541.981	455.645	687.156	411.715	807.180	314.671	203.895	1121.94	844.239	467.455	518.859	968.311	1110.53	875.616	478.423	291.343	298.427	551.005	279.087	1124.86
-9.12170	-416.761	66.9995	230.914	261.892	50.5679	290.065	273.578	736.969	385.980	365.186	1038.18	929.437	1047.68	799.594	886.192	863.894	-41.6731	867.892	691.795	690.512	296.759	809.559	293.117	557.547	573.474	701.035	965.705	433.570	248.832	226.782	924.391	841.472	720.488	1013.43	299.670	1253.70	817.863	1012.15	737.583	798.992	917.969	989.879	968.754	1172.07	937.212	1052.30	710.882	367.562	-54.1770
-9.10202	-288.396	268.075	550.721	518.595	142.553	735.546	158.777	184.854	281.550	21.2373	335.430	666.762	561.311	353.668	517.850	594.222	192.059	802.024	317.744	732.956	485.625	741.114	717.965	1017.04	830.111	844.830	616.552	742.327	435.398	868.406	592.132	747.072	1049.21	1139.75	937.862	1033.82	636.834	1260.33	833.805	459.028	911.354	1100.04	1187.19	1182.62	834.086	571.619	938.885	690.581	579.173
-9.08233	56.7830	326.127	457.328	573.367	-29.9103	625.483	460.065	419.047	743.838	358.497	968.030	594.672	218.897	21.2207	835.621	464.501	645.021	259.736	667.163	871.853	688.131	1139.40	1071.29	936.446	1047.89	391.593	726.784	1093.22	409.831	866.202	414.908	556.704	508.701	662.773	1262.91	855.779	1050.39	998.152	323.365	-206.509	979.501	984.178	420.428	675.962	717.672	685.644	953.990	488.880	577.929
-9.06265	153.923	8.27512	188.617	313.743	441.827	276.221	661.669	30.8005	514.583	14.9422	615.927	811.879	852.961	471.267	743.803	803.330	701.021	691.074	527.458	309.983	1577.86	220.418	810.471	713.012	697.722	1056.71	360.541	456.360	563.422	1191.64	671.481	1357.57	1191.42	1742.06	1032.09	400.789	667.001	839.933	619.615	542.105	834.372	1613.29	912.066	1707.91	1246.22	1043.39	975.310	165.657	853.682
-9.04297	-212.075	349.013	213.139	514.271	345.388	309.691	422.991	-136.420	592.874	865.019	390.449	718.091	439.542	535.789	462.163	405.500	180.182	570.582	853.985	760.015	1108.18	609.866	640.114	533.564	834.190	1175.82	505.945	707.494	631.296	769.133	394.851	1362.69	658.153	1140.14	1542.99	867.110	774.308	740.165	846.739	890.712	1623.02	910.883	1606.19	796.796	1217.91	555.459	1468.25	857.659	1100.80
-9.02329	-150.613	190.639	105.003	332.027	135.767	496.166	177.871	736.384	725.056	749.885	859.960	846.750	143.643	827.854	732.690	778.466	336.785	1226.52	797.870	536.171	483.447	1174.99	872.094	1461.66	906.134	1160.35	1020.01	552.347	1197.03	1023.21	239.621	627.707	654.840	970.257	967.236	611.398	751.960	447.079	583.290	664.437	593.891	433.489	507.616	1281.02	1270.14	1041.24	637.286	452.039	675.400
-9.00361	-563.535	117.121	-26.5942	312.553	811.135	748.379	-123.848	833.119	540.172	343.349	569.008	548.120	891.167	1142.73	167.468	240.740	156.650	919.094	1227.99	597.799	97.0493	679.250	735.747	587.222	599.839	948.681	749.738	518.388	585.259	637.665	547.180	381.070	878.125	857.406	776.073	776.174	1044.03	988.678	636.440	7.43476	829.418	475.855	532.872	350.363	1243.20	923.813	527.288	615.403	745.469
-8.98392	-143.930	396.698	-318.648	205.693	315.702	691.068	959.716	697.979	644.692	644.997	469.698	653.978	544.092	585.109	1396.46	688.953	494.996	768.931	1018.24	465.057	475.270	566.925	1055.82	1117.28	872.920	987.117	412.143	1090.78	492.374	619.070	485.697	1028.49	855.211	1064.40	1055.06	496.949	615.848	966.991	888.210	885.905	104.265	758.548	598.984	1125.58	1205.21	776.894	845.942	662.392	521.474
-8.96424	137.754	179.111	49.2023	398.311	833.584	394.567	458.869	-44.6129	105.977	415.717	167.392	885.397	638.622	219.396	616.666	817.197	705.514	942.929	935.401	305.612	137.151	865.131	1124.46	690.695	534.960	913.114	1293.26	646.532	985.478	514.340	823.625	1029.81	471.555	874.941	1045.40	729.512	883.588	914.094	908.779	470.265	1180.62	591.026	1099.51	1326.14	763.810	975.932	724.175	370.508	757.370
-8.94456	109.180	-112.099	251.781	337.098	97.7093	861.961	649.120	1078.88	323.570	718.689	635.362	1183.79	655.580	590.414	534.276	714.337	639.709	507.690	874.368	287.740	730.098	669.931	1369.92	949.162	328.025	721.562	1130.61	811.740	195.373	902.948	344.572	1106.13	580.704	1529.67	614.765	508.205	994.524	1225.18	339.703	1165.39	926.245	1014.64	753.648	777.758	1168.90	970.645	929.641	757.028	70.7940
-8.92488	-178.830	38.9198	407.543	529.358	815.616	793.658	523.745	89.0359	283.256	48.1162	79.2612	218.357	741.064	456.732	716.493	569.104	550.187	558.094	816.727	838.000	1047.26	240.939	396.817	489.015	1311.11	902.120	1049.54	1348.98	308.413	1068.55	467.779	1247.54	1205.13	510.410	492.008	536.082	696.412	850.939	281.866	-67.9982	917.350	1173.63	988.353	850.026	1281.87	241.455	986.063	902.177	864.794
-8.90519	59.9695	285.669	380.454	641.348	931.500	913.366	151.840	419.670	843.834	561.697	794.342	696.074	546.251	571.273	302.678	444.439	685.258	1025.69	1119.60	760.329	523.516	852.570	732.948	447.346	684.019	882.493	314.766	1117.15	304.478	854.728	746.993	897.784	581.277	807.914	917.560	690.356	1297.50	965.324	823.486	1201.72	867.159	1354.81	1356.49	837.685	903.451	1463.82	1150.12	298.609	970.894
-8.88551	131.326	-61.9970	472.381	544.127	800.492	769.471	314.058	1.75799	644.498	620.071	391.945	775.057	642.081	416.374	464.698	1102.08	519.651	-242.056	758.922	533.265	1261.70	735.206	1053.35	1661.57	724.414	785.094	438.677	749.393	923.525	755.513	798.542	743.951	918.905	1051.81	1159.45	797.136	846.237	749.931	443.713	1012.25	776.471	1335.53	1357.30	773.714	739.700	401.800	1425.77	661.007	363.735
-8.86583	-499.875	113.526	-202.074	41.6912	276.959	291.087	616.885	670.921	1576.51	1136.81	789.248	888.113	760.903	195.008	366.911	937.557	1293.26	1304.00	651.667	1099.47	870.480	935.861	336.938	734.060	755.858	1155.02	511.969	192.895	599.194	800.812	1156.81	740.043	952.643	859.974	840.873	1025.23	506.385	1099.89	851.726	826.315	663.206	1308.34	1849.43	1169.07	1439.94	687.968	906.980	367.755	1074.50
-8.84615	85.8651	206.627	191.805	14.4527	-32.2081	140.496	78.2879	-125.577	432.746	510.204	880.202	628.153	737.326	494.881	1090.30	552.909	748.436	1040.42	1120.20	852.535	1227.73	219.194	746.115	1353.50	1106.70	440.611	1091.46	482.418	615.214	359.302	228.537	433.672	912.257	952.194	1049.07	892.807	349.571	387.913	859.498	622.879	767.704	687.990	1004.89	1016.73	1040.75	367.495	1009.78	665.414	623.671
-8.82646	-421.974	117.885	-82.6538	46.4087	417.763	575.012	706.153	224.886	448.849	436.670	190.522	1098.34	298.558	348.470	1105.40	797.572	824.168	597.118	746.958	1023.78	682.347	570.461	1017.83	990.787	1091.69	934.651	717.673	603.572	673.726	980.616	853.516	1131.51	722.659	533.180	690.139	581.817	723.628	1239.27	917.287	1258.52	415.119	1036.90	825.404	1169.38	1073.67	851.839	821.664	1027.54	408.893
-8.80678	-257.407	131.123	560.644	605.490	21.7561	337.066	982.216	411.247	857.482	445.695	513.918	441.812	454.291	376.448	428.452	1017.14	58.6830	661.907	479.080	645.550	540.431	1181.38	853.961	500.965	1153.46	903.149	902.071	772.951	559.368	877.000	497.560	869.146	1097.80	903.081	1175.33	461.257	948.314	1104.02	678.969	391.480	1042.22	786.182	711.235	763.373	1032.00	577.387	1064.46	893.862	515.832
-8.78710	-37.0961	58.4684	65.0023	558.525	511.843	278.736	433.547	258.008	249.099	1218.73	592.686	360.188	779.342	618.669	809.477	687.098	449.898	693.446	936.744	978.219	745.976	832.936	826.701	593.023	652.710	672.895	224.905	739.734	813.486	903.413	1057.34	1060.06	373.995	759.851	1202.54	923.060	1148.08	1350.30	917.220	579.360	965.457	760.709	1561.23	693.347	1394.68	367.086	961.506	865.096	1235.85
-8.76742	-349.376	129.019	75.1286	412.537	204.832	521.504	824.910	164.212	872.804	498.516	922.603	927.543	942.783	1019.05	475.123	342.047	996.486	1020.71	543.124	493.405	1349.93	475.941	895.868	868.126	903.152	615.883	713.567	660.970	522.770	926.461	674.990	975.826	1140.87	1165.25	898.818	1178.71	1059.19	1245.74	568.084	1303.85	1320.16	1486.56	801.566	480.319	800.041	739.944	1481.03	586.384	916.279
-8.74773	145.522	81.2637	503.096	277.359	298.734	705.124	134.242	19.8980	1004.66	187.356	584.146	455.563	174.718	1176.06	978.926	891.959	1029.18	893.930	1234.23	949.321	548.607	856.358	979.948	1289.02	764.274	1755.01	389.601	1408.81	838.764	1370.18	964.411	1173.23	698.599	1189.32	1128.74	1036.17	676.360	912.800	539.102	968.247	870.127	975.102	1458.27	516.443	1441.17	1404.20	1168.54	415.731	1349.90
-8.72805	388.829	97.6729	-80.8466	213.662	562.908	599.962	888.104	516.625	782.814	1220.94	429.052	627.351	478.812	609.576	793.946	789.152	319.545	444.000	843.142	262.800	1333.87	837.739	570.116	781.557	766.596	669.638	478.177	878.385	542.054	1486.23	882.759	1013.43	1017.35	223.292	779.253	1118.92	872.303	1061.57	299.724	898.798	894.765	1069.30	1090.24	1421.43	570.557	1463.56	786.904	923.732	951.666
-8.70837	464.530	303.279	-50.9465	1267.19	232.687	634.364	266.530	455.030	305.174	720.413	507.799	557.441	750.710	686.283	1156.87	986.248	706.902	783.029	830.735	293.971	541.184	1002.45	627.134	487.257	1013.60	972.198	623.887	955.896	573.437	1172.35	1050.25	786.582	1057.93	1101.11	571.242	579.237	1300.32	1611.30	306.163	350.514	1278.67	1294.16	1040.69	1322.96	581.900	715.813	941.215	204.236	662.588
-8.68869	-287.186	137.322	214.058	491.976	475.338	664.336	311.756	536.998	579.882	839.962	644.693	912.722	528.498	1206.62	893.497	1203.63	959.484	886.458	1062.52	840.380	443.086	1007.01	1008.35	895.451	925.547	1170.91	894.094	989.251	847.817	460.986	1051.91	945.210	873.538	1109.15	1096.29	1105.54	376.322	1372.09	899.218	474.244	1059.92	531.641	1511.53	795.615	1573.34	929.723	863.503	1186.61	1387.96
-8.66901	-707.765	190.956	-4.09804	187.771	462.837	866.978	948.558	876.502	457.662	642.109	448.659	883.721	745.138	490.211	517.323	470.302	870.242	560.404	560.657	822.389	703.840	121.217	875.929	1132.93	653.233	1046.90	911.555	885.321	558.338	1140.78	1045.02	839.053	640.409	1019.25	954.237	1305.71	1008.93	1427.45	933.241	1288.06	844.422	937.508	1273.22	1493.55	1125.20	1020.88	1062.09	404.763	333.410
-8.64932	-95.3368	-239.677	752.230	382.151	191.959	538.862	612.747	872.689	413.457	316.342	881.148	1110.01	981.483	1174.69	941.397	763.572	1175.29	489.315	987.888	697.749	1244.52	1141.17	1364.35	1005.64	773.491	1160.46	894.587	778.973	579.661	1072.62	946.745	790.356	672.968	1833.96	1735.78	1422.35	703.995	1444.41	1005.04	379.886	1329.08	853.297	1429.05	1403.01	1224.04	419.100	934.770	706.370	812.143
-8.62964	-873.871	6.88033	891.399	1128.94	718.273	493.275	667.793	891.614	266.740	1050.59	663.915	685.563	1288.60	1255.84	615.966	894.896	582.154	1149.15	750.697	693.114	1050.40	791.333	805.371	247.222	339.061	921.012	1324.12	746.984	597.887	1238.57	683.302	1306.06	485.943	1009.96	1706.42	1072.01	917.919	1006.25	1592.35	1029.85	1251.98	614.173	1320.03	1448.43	889.217	436.226	586.414	1368.12	771.718
-8.60996	-304.851	181.741	-48.3866	252.611	593.757	354.012	1052.23	683.039	472.094	1025.93	-29.2880	1337.35	903.920	300.525	1079.38	1200.47	619.663	998.896	1413.54	1283.01	696.940	1481.26	1448.86	1073.65	868.351	1134.07	893.604	1129.70	1052.87	1099.36	503.777	965.119	978.481	879.879	1332.31	1004.33	1295.05	634.054	938.613	976.152	594.956	1170.87	1255.87	1384.75	1259.23	1071.14	1249.51	612.196	934.511
-8.59028	376.331	-440.836	629.854	746.180	111.152	1076.54	440.018	549.913	1041.05	1270.41	601.394	1280.38	288.546	633.749	1201.69	763.832	426.474	949.654	1127.90	1015.32	526.186	422.412	1018.04	1379.15	1249.50	1410.34	696.142	657.227	596.858	779.934	625.479	1012.85	926.579	1214.73	1897.83	979.210	1315.97	821.904	1078.35	1033.69	1385.35	1303.21	710.830	1413.46	1256.91	1292.80	1307.98	1100.42	1010.81
-8.57059	298.554	350.853	-179.332	488.523	585.997	793.919	963.805	628.046	664.833	768.557	556.368	1184.20	789.446	709.650	882.699	688.083	1019.57	608.913	1322.97	1703.43	738.371	711.413	1054.50	1208.73	1046.84	1542.88	1229.24	759.881	1140.86	1501.07	741.227	750.989	1008.23	1071.93	1598.76	1165.37	1137.30	576.709	1091.63	1130.92	1027.48	1064.36	896.527	1258.52	1570.59	1091.35	975.569	677.784	1017.26
-8.55091	-528.134	769.686	519.588	725.160	635.439	708.968	437.036	670.456	664.505	748.783	1563.51	496.428	659.051	1390.29	786.856	589.263	620.620	1354.90	1353.02	854.248	940.305	1111.02	586.382	607.084	159.356	1080.52	758.307	1394.35	1196.12	1063.58	1030.08	1771.77	1626.06	1552.21	1391.66	764.104	1389.92	848.436	1107.91	1238.15	1477.18	1245.88	1100.34	1081.75	1190.36	1579.55	1856.18	555.946	930.442
-8.53123	-268.447	674.989	666.370	353.110	629.195	607.023	649.706	980.744	357.067	778.503	1014.75	650.073	634.327	453.968	1097.68	828.355	301.051	941.576	1002.72	898.242	737.138	838.876	783.389	1062.58	1021.70	1105.31	1409.14	930.018	850.042	938.413	645.654	938.582	989.561	1013.78	1230.12	842.706	291.922	1214.86	1412.42	1334.41	908.477	702.952	1767.94	1183.99	1970.68	976.777	1033.33	823.630	978.811
-8.51155	-282.177	407.870	-37.2307	423.801	458.643	730.169	654.273	653.669	1202.37	513.866	326.843	1270.92	419.741	1332.37	1363.58	798.840	939.611	993.892	1176.04	668.096	1499.85	1387.88	677.137	1017.21	1037.94	1196.33	1270.48	1368.27	538.398	898.794	987.168	951.852	663.708	1349.88	893.178	1263.12	1234.42	1024.40	875.572	913.255	1122.29	1508.94	1206.72	1173.98	1270.84	1156.84	1144.56	939.484	1075.70
-8.49186	77.1610	-308.433	480.560	357.055	484.615	870.992	486.263	614.402	350.469	1077.21	932.779	809.244	789.995	959.058	1092.98	1485.62	1016.97	682.085	1109.49	793.885	665.575	870.505	657.089	616.388	959.244	1144.63	726.510	1277.40	1183.14	1357.36	1106.58	1580.47	1144.17	758.657	1177.51	665.344	1405.20	1645.30	755.472	1186.92	762.211	1224.61	1595.00	1420.29	854.905	1091.90	1155.29	972.101	1246.37
-8.47218	-389.873	540.193	244.251	35.1455	47.1033	579.744	937.384	378.641	926.105	786.397	542.203	817.877	1302.57	538.681	799.590	827.913	779.327	1507.53	801.458	1243.03	716.022	900.471	1379.66	1534.93	1337.06	1236.70	308.034	832.803	881.360	1161.44	1093.60	1566.93	1188.93	1075.93	1607.31	1395.04	812.369	1056.80	1427.51	1075.22	663.174	713.771	1882.47	1517.32	1154.21	1152.99	1640.75	1359.63	770.554
-8.45250	-214.910	273.510	98.5390	23.7638	1011.34	847.801	811.824	1021.71	787.129	1288.18	342.711	596.286	718.388	605.727	229.490	933.775	476.127	1311.21	1205.58	725.111	912.264	954.427	525.304	991.639	1493.42	1432.36	956.407	1143.93	319.645	1149.72	1298.79	1009.65	1183.84	1436.54	949.695	1003.71	1185.36	1303.94	511.866	759.064	1348.00	2004.01	1419.39	1819.20	1571.89	1592.79	1610.97	1050.88	880.223
-8.43282	-548.518	863.489	385.382	-135.360	1023.87	969.599	81.7203	964.676	1136.01	1099.20	559.016	1296.59	749.210	1084.38	1291.20	503.929	1113.51	870.014	1224.52	1359.65	1023.54	960.401	940.862	1101.89	1094.15	966.934	1045.39	926.274	1095.74	1775.94	833.829	1431.32	1253.36	1307.10	1125.48	762.537	117.015	1080.06	639.739	1664.15	705.524	1631.20	1301.63	1205.24	1596.31	965.416	1581.49	927.136	1243.36
-8.41313	301.653	-41.8138	184.559	705.875	428.980	213.123	475.704	644.790	1078.17	718.158	836.224	1452.19	1190.22	906.557	549.809	1196.19	976.019	1063.43	816.385	928.544	962.144	827.305	1209.80	1040.80	802.319	746.483	600.649	408.764	1312.89	1388.41	1101.74	1647.14	995.144	1533.70	1073.34	1263.85	825.325	1148.35	1550.60	332.572	1673.79	1453.08	1494.65	1212.76	1179.74	1309.68	934.999	325.666	1291.47
-8.39345	-232.803	67.3170	-85.3792	311.406	495.308	554.750	833.447	24.7578	1376.44	555.409	444.439	780.347	974.449	887.061	1444.36	1269.87	913.142	1000.06	959.760	894.050	1493.53	1185.32	1139.32	1003.00	1192.22	1476.87	1205.19	1377.84	1333.03	838.868	704.633	1287.03	881.809	760.668	1348.19	860.180	1193.49	1774.26	892.361	1131.77	1076.02	1754.86	1436.91	1510.77	1230.22	1160.60	1456.69	1037.05	1215.35
-8.37377	376.889	11.8350	434.586	902.666	1571.58	544.720	1271.15	843.423	1108.50	479.097	690.172	922.872	778.627	606.889	809.004	1124.82	1285.03	762.244	1136.52	1430.79	1096.55	1303.95	1352.41	677.916	1142.95	1148.80	934.522	914.446	918.401	1225.37	941.646	1367.90	1318.25	1079.45	1062.70	712.585	990.224	1522.72	815.972	1188.89	1171.16	1354.12	1138.82	1843.94	1239.36	1085.08	809.574	1152.30	530.483
-8.35409	264.871	687.610	857.336	1225.48	727.759	988.307	612.979	935.826	1128.08	833.973	467.690	643.903	892.785	848.459	1318.30	1145.68	926.080	1123.44	855.217	753.082	451.076	1003.85	812.169	633.777	1501.14	1383.93	950.648	1335.00	996.574	941.751	1204.95	1758.00	1092.32	1245.98	1978.64	1097.65	1115.58	818.530	1094.43	939.140	1202.53	1482.60	1457.54	1578.66	1651.96	1101.33	966.465	1581.09	1236.67
-8.33441	78.3629	866.631	553.398	674.587	383.272	601.326	1622.88	406.603	997.038	1412.55	1081.28	1203.67	899.124	764.059	697.999	611.050	980.523	1463.65	340.716	956.488	1325.30	953.560	1612.60	906.120	822.056	411.999	1162.33	1327.05	942.837	1306.15	786.548	790.314	1413.24	450.851	1119.35	1019.81	1080.05	1032.63	850.898	1325.34	1404.95	1889.74	1692.78	1262.85	1503.57	1247.65	1090.27	1185.48	1494.38
-8.31472	-105.948	425.162	253.292	-115.049	777.227	575.085	1012.31	734.560	956.482	1199.03	359.637	850.980	770.723	1060.26	1586.71	1240.52	709.063	1438.39	992.767	459.029	679.659	1030.94	1166.82	1305.02	1314.02	1367.17	1528.06	1694.44	527.080	1125.30	919.979	967.397	1559.78	1576.29	1033.87	1781.60	943.618	2051.38	722.121	879.909	1319.95	873.500	1803.55	1682.16	1667.41	1285.29	1070.26	1001.85	882.311
-8.29504	-84.0748	35.5579	237.815	886.813	-417.801	458.766	917.496	628.332	836.135	893.725	1577.18	734.426	897.806	1129.38	790.899	845.381	967.460	1459.41	727.181	763.064	764.776	1037.02	823.945	1490.28	945.280	994.950	970.681	918.861	1278.22	1224.64	1459.33	1097.29	350.472	1959.10	1412.30	902.193	1354.70	1554.25	831.523	1248.94	1830.22	1068.20	1941.80	1426.55	1712.00	1618.50	1097.07	1713.54	438.324
-8.27536	-147.423	249.990	91.2488	484.611	443.464	1041.25	459.191	472.539	274.427	800.656	867.892	1100.78	987.658	1083.64	834.212	777.133	325.512	1420.89	749.471	999.296	1267.08	1175.89	1083.31	1855.84	919.100	763.110	1256.77	1087.07	580.269	1134.06	1048.34	1429.79	931.640	725.710	801.769	960.967	1385.10	1348.18	1275.71	900.365	1554.70	1038.23	1414.23	1458.67	1285.44	989.632	1635.55	995.732	1281.16
-8.25568	374.514	140.085	328.241	568.051	573.610	477.233	1240.52	1385.64	626.156	1457.79	983.391	1044.32	822.633	876.579	1122.59	1366.98	1057.70	1319.66	880.205	762.437	1002.26	1430.94	1011.05	1068.24	1172.37	1576.92	1561.92	866.795	472.654	1083.30	1633.21	923.589	1018.96	855.922	1261.92	1110.09	1288.54	913.625	971.610	288.269	668.852	892.741	1376.37	1447.14	919.028	1527.86	1278.23	1470.70	1422.00
-8.23599	151.253	92.3895	898.771	398.254	848.284	890.693	615.870	484.652	1213.01	838.969	845.942	1528.72	1126.36	689.754	684.822	728.505	1113.10	1385.85	874.509	1190.39	814.545	565.099	1013.10	1307.95	977.572	1333.67	1074.03	1212.15	755.960	952.422	1038.90	1293.06	1131.39	1221.68	1740.88	1180.28	1135.99	1370.25	1013.09	1345.65	1385.75	1512.70	1535.63	1420.65	1211.75	1480.38	1518.41	1263.19	1401.71
-8.21631	-283.950	-357.401	272.202	659.158	342.282	708.402	481.135	1130.03	1112.45	760.631	1069.87	1205.73	691.129	1527.69	1089.36	1173.50	801.547	1504.09	697.157	1094.75	1004.41	1201.32	1352.38	943.579	1186.67	1714.01	677.349	2275.57	1820.60	1250.66	1053.68	1331.99	1302.06	1004.28	1177.13	1730.93	1036.83	1452.60	1343.43	836.104	941.037	1599.99	1556.24	1583.07	1580.63	866.705	1528.07	727.847	1105.16
-8.19663	-600.594	561.819	563.483	1077.76	1107.28	861.035	763.968	731.150	1713.02	895.922	1059.40	924.069	1294.97	1191.02	1197.62	965.619	1160.24	1082.45	1064.18	1197.18	1156.62	821.992	1149.96	1115.86	617.096	1356.47	1172.67	891.150	1224.39	341.364	962.311	1400.37	1808.98	1503.93	1217.80	1398.93	795.063	956.035	1521.94	1775.84	1203.96	1537.65	1411.77	2142.64	1434.98	901.886	815.411	1126.40	1653.70
-8.17695	-9.23501	112.552	229.239	499.403	470.718	521.746	864.711	780.578	873.355	1024.02	667.032	1435.08	1432.88	805.115	1670.61	1012.35	902.210	1142.20	1398.21	1231.08	344.345	1325.68	1406.78	1325.25	1441.34	1306.19	1093.10	1032.49	1504.90	1376.78	910.995	1347.18	1021.23	1874.33	1438.64	1220.52	979.912	1326.51	1005.05	972.907	1004.96	1943.18	1797.30	1712.15	1548.72	1683.53	1385.38	1471.29	983.898
-8.15726	-17.2702	540.175	62.8494	956.719	1178.96	746.146	561.471	897.617	1181.71	961.241	435.738	1041.33	936.373	982.934	1291.90	717.198	1006.60	1493.23	1405.30	1068.53	1179.91	1694.31	799.429	1145.96	913.908	1619.14	1408.28	1379.13	1409.49	1429.86	1297.26	1429.61	1432.36	1602.53	1769.55	1881.93	1547.83	1433.99	1990.30	692.896	1857.71	1634.60	1514.83	1809.12	1108.38	1554.66	2179.75	1947.93	1512.65
-8.13758	327.521	28.5723	105.077	54.6210	432.081	1124.67	695.595	1032.62	1010.97	752.343	577.993	1903.64	564.019	1059.54	1187.49	1161.29	1106.96	606.596	1105.76	1528.84	851.762	983.169	1047.08	684.878	1247.85	1378.47	1357.02	1395.08	814.924	1156.14	1660.02	1220.76	1393.21	1376.67	1282.46	1842.76	1323.75	889.294	786.813	973.973	1271.00	1558.02	1482.82	1424.90	1901.55	1424.41	1839.28	1586.58	1479.82
-8.11790	-97.4250	267.784	472.812	395.340	630.414	1094.75	1072.88	752.301	673.824	1072.40	997.524	1321.00	1215.10	747.703	829.679	1171.47	445.057	1113.73	1095.98	987.463	1196.33	1086.78	1369.74	1274.89	1467.58	1525.49	981.089	1715.24	1253.14	1531.71	1152.76	1211.75	1072.07	724.366	1550.01	566.649	1700.93	825.661	1612.61	962.174	1083.14	1693.36	1483.71	1326.10	1525.91	1686.97	1607.66	821.376	1375.83
-8.09822	-199.727	280.457	494.285	1070.77	1249.10	928.608	676.898	1095.39	1454.23	723.356	1187.60	1052.91	1039.60	1066.02	589.391	687.070	1194.91	1459.33	1177.03	1275.94	1200.02	1184.58	753.416	1091.13	1343.62	1735.89	1260.49	1301.17	1058.15	1208.36	1199.93	1241.71	1282.69	1366.72	1224.73	1619.62	1367.28	1811.89	1212.76	1309.70	1540.58	1387.15	1744.91	1804.45	1235.45	1299.21	1957.47	1384.20	1848.24
-8.07853	101.546	496.966	117.386	727.724	296.068	927.813	1070.46	975.735	445.821	995.288	1010.90	1177.58	1282.48	1445.41	1380.11	1619.38	1581.06	1425.62	687.548	1230.81	1366.04	1235.73	1239.06	1229.56	1065.19	1921.60	1415.47	1294.76	1090.80	2005.19	1555.48	1336.79	1462.33	1793.72	1885.92	1847.81	1362.21	1528.65	1302.78	939.904	1538.60	1608.74	1536.38	1774.33	1298.32	1889.56	1348.44	1451.38	1329.20
-8.05885	-470.585	656.652	781.648	1326.83	347.738	739.206	1241.51	1689.68	899.824	1568.11	815.203	744.738	785.646	1489.80	1665.31	1165.31	1141.40	986.625	1233.25	1381.08	1618.30	627.043	807.317	1417.36	1449.52	1617.54	1395.52	1546.46	822.789	682.635	1431.53	1552.13	1341.71	1096.61	1733.92	1667.14	946.467	1246.89	1212.41	1560.28	1021.03	1857.75	1646.03	1976.10	2371.82	1052.86	977.973	1450.19	1554.82
-8.03917	-233.813	217.683	785.881	754.924	745.638	1058.67	267.474	557.997	1246.95	382.531	1065.33	1137.70	1610.11	1229.69	1317.64	1747.73	1388.52	1412.09	1120.81	866.901	1061.40	1528.82	1468.27	1505.49	1673.35	1140.27	1511.58	1466.17	1071.81	1536.54	1813.88	1994.81	1641.88	1506.78	1092.20	1307.89	1781.74	1524.09	644.000	1280.04	2022.65	1953.77	1138.40	1900.98	1232.88	1646.29	2000.39	1213.80	1548.54
-8.01949	-374.931	760.715	559.124	572.683	1033.40	395.200	840.576	1195.92	798.400	1396.00	1124.28	1334.36	932.789	1152.38	1308.80	781.064	850.529	1890.51	1266.23	1207.87	924.039	1083.04	1297.61	1357.54	1245.07	1731.97	935.609	425.511	1136.90	1115.26	1149.30	1388.48	854.633	1576.38	1519.91	1350.77	1691.65	1098.48	1577.50	1284.97	1549.31	1742.70	1755.66	1881.38	1648.90	1272.59	1351.01	1602.44	670.072
-7.99980	289.901	523.583	161.126	678.501	831.222	1442.46	1080.69	1212.13	1431.69	1251.92	876.235	1169.45	1016.82	1202.50	1438.73	1581.21	1096.56	1080.08	985.940	1368.46	826.070	1305.49	1251.52	1478.30	1516.62	1148.95	1580.06	1043.68	1031.20	1265.83	1785.96	1276.72	1288.58	1090.12	1659.55	928.790	1767.91	1672.03	787.713	1226.76	1457.28	1907.41	2056.96	1658.37	2075.11	1593.87	1478.87	1658.50	1661.22
-7.98012	-955.213	96.2707	553.752	484.313	803.321	1635.69	1144.39	1051.14	1389.43	958.585	1219.92	1208.08	1615.44	1253.73	1274.17	1273.20	720.047	1540.79	940.670	817.055	1699.34	1576.61	1625.18	1875.26	1712.27	1263.10	1255.87	1500.22	1342.44	1397.67	1528.84	1261.97	1150.90	1407.34	1363.26	1251.45	1602.88	1549.48	988.883	903.282	1829.33	2380.91	1721.53	1535.43	1939.29	1135.39	1403.14	1758.13	1581.19
-7.96044	-523.609	668.890	331.776	635.394	455.243	931.497	874.231	467.522	908.247	917.133	1047.19	1467.64	738.489	653.129	1791.58	1664.34	1958.27	1907.51	1299.13	1403.11	1798.69	1478.35	1244.63	1414.92	1363.02	1608.40	1054.13	1499.92	1357.98	886.235	1261.48	1931.09	1200.21	1384.89	1646.62	1277.95	1141.50	993.416	831.750	1650.93	1566.77	1762.68	1521.88	1635.80	1203.81	1385.98	1539.14	1693.06	1429.67
-7.94076	-342.228	192.693	-105.503	838.239	1137.85	1193.13	1126.62	747.640	979.972	1412.96	1387.79	1174.58	1323.12	1117.07	1279.05	1571.58	1025.96	1800.53	1677.95	928.086	1014.55	2030.39	1535.06	1386.21	1559.98	1419.83	1638.65	1774.25	605.454	1345.90	1403.97	1466.72	1736.35	2559.21	1448.00	1871.39	1914.43	943.484	1671.93	1134.21	1880.05	1989.02	2011.57	1687.32	1438.28	1633.46	1437.56	1504.17	1774.00
-7.92108	-16.5467	336.621	425.706	643.768	1097.41	937.909	719.405	741.216	1131.29	1474.97	827.920	845.689	606.272	1962.14	1305.37	1479.42	913.882	1399.61	716.408	1372.04	1241.80	1459.30	1218.37	1276.48	1545.44	1316.79	1898.19	1417.42	650.730	1508.67	881.331	1695.00	1545.53	1341.27	1725.62	1690.70	1345.53	1479.72	1743.11	1405.42	1861.45	1539.57	2067.39	1926.68	1463.19	1267.71	2466.02	1375.48	1643.56
-7.90139	130.293	736.549	417.036	466.994	521.376	724.366	979.246	917.458	1566.80	1515.57	1124.80	1336.02	1300.80	1701.61	1069.02	873.191	1417.83	708.458	1080.79	1561.14	1421.37	2071.75	1345.13	974.799	938.696	1998.16	1854.28	1454.65	1262.02	1566.77	989.110	1351.30	1338.55	2017.99	1635.28	1574.34	1981.80	1276.89	1348.89	1514.66	1829.62	1461.83	1617.99	1936.65	1305.32	1427.69	1940.38	1077.58	1294.67
-7.88171	321.397	-257.078	-345.141	581.192	1481.23	1150.12	1497.65	939.778	1050.37	1108.44	1270.14	1369.03	873.165	712.920	983.714	842.365	1170.03	1507.35	1369.10	1661.40	1158.15	1592.59	1480.91	1307.65	1228.04	1870.86	1322.21	1360.18	962.376	1227.53	1369.30	1715.04	1643.71	1535.51	1652.03	1589.94	1267.72	1229.67	983.742	1223.50	2001.57	1773.86	1779.39	2434.19	1865.93	1130.17	1285.34	1628.86	1516.56
-7.86203	-502.980	396.085	311.974	865.844	526.931	1036.16	1212.25	793.774	909.665	1778.78	1178.88	1007.07	872.018	1133.21	1238.82	1102.29	816.019	1404.52	1322.48	1289.64	1090.15	1083.22	1058.82	948.962	1035.02	1131.79	1530.55	1650.88	1316.60	1208.21	1492.72	2188.55	1524.27	1747.46	1432.91	1400.90	1147.73	1210.53	891.645	2006.24	1497.91	2234.97	1612.94	2039.13	2144.88	1461.16	1863.09	1760.23	1631.55
-7.84235	32.3976	364.120	813.257	486.771	278.051	983.849	1708.14	1139.02	1234.38	1216.58	888.885	1554.13	971.663	1463.94	1108.05	998.310	1505.21	1363.97	1334.59	1221.85	1054.54	1043.88	1176.42	1254.86	1330.40	2142.22	1669.91	1668.12	1201.81	1335.29	1627.89	1622.38	1444.23	1022.84	1631.88	1783.17	1616.98	1499.88	1718.11	1273.46	1919.98	1560.26	1962.62	1448.68	860.404	1963.29	1603.21	1159.43	659.645
-7.82266	-592.862	284.983	675.178	581.522	1338.72	825.996	954.322	1194.18	574.685	795.379	988.904	1498.84	1581.45	1021.78	1142.47	1386.19	1579.14	1845.79	1359.85	1560.60	1288.35	1686.07	1375.21	1662.30	1235.24	1576.55	1375.14	1298.71	1392.30	1116.44	1126.84	1878.25	1098.16	905.759	1192.61	1833.42	1021.27	1600.44	1536.41	1103.45	1996.00	1425.69	1927.33	991.165	1936.74	1339.11	1820.85	1836.60	1407.45
-7.80298	107.013	385.613	1300.12	433.414	683.432	481.855	1066.60	1161.12	1021.01	1180.68	764.363	1408.44	1537.99	742.803	1300.75	1641.99	617.234	1748.36	1282.54	1507.67	1039.22	2001.16	1858.99	1508.75	1381.39	1152.37	1210.29	1163.94	1330.49	1561.99	1037.41	1416.35	1759.97	1467.44	1450.08	1468.10	1711.63	1912.36	1636.79	1822.25	2477.57	1886.71	1399.47	2011.01	2020.31	1419.33	1346.95	1498.33	1328.32
-7.78330	440.060	180.359	459.696	520.789	874.223	761.093	723.602	1224.41	1289.96	1407.80	855.517	1596.56	1436.80	618.660	1429.86	1211.85	1072.32	764.236	1513.75	659.426	1381.82	1494.52	1250.80	1311.32	1171.86	1638.71	1648.76	1631.73	1190.84	1066.10	1751.43	1552.96	1212.03	1477.42	1685.48	1016.63	1949.09	1120.03	1817.62	1691.13	1515.83	2430.03	2013.99	1752.85	1591.72	1102.14	1861.28	1731.93	1528.22
-7.76362	-58.0628	366.214	150.987	1103.76	1149.08	1149.48	1250.77	777.636	684.337	1034.17	1431.69	1538.93	1050.48	1326.21	960.858	1432.25	1428.08	1333.23	1600.85	1574.35	1006.34	1371.15	1312.37	1564.47	1611.76	1886.29	1444.99	1445.60	1831.75	1266.59	1508.57	1879.46	1830.12	1096.88	1318.88	1825.96	1217.87	1767.71	883.566	1270.92	1803.75	2226.31	1698.21	1962.61	2115.20	2015.69	1953.13	1669.42	1824.28
-7.74393	101.535	425.934	370.409	973.651	488.794	1203.63	1342.51	1078.99	1897.86	1343.40	917.308	1019.59	1111.32	1232.02	1866.56	1548.31	1503.13	1681.80	1008.51	1228.65	1987.83	1423.84	1662.05	1386.83	1361.03	2084.84	1304.65	1473.49	1244.32	1123.94	1703.36	1931.59	1644.58	1441.12	1432.93	2119.51	1665.59	1471.92	1491.36	1233.77	1578.43	1769.54	1889.07	1578.37	2511.52	1248.29	1547.16	1611.41	1901.08
-7.72425	-204.844	-104.663	399.737	1282.71	640.354	701.920	353.213	1169.19	620.507	1045.50	1302.62	940.166	644.971	2031.83	1778.55	848.021	1088.85	1610.42	1306.84	1898.91	1550.92	1509.08	797.338	1394.58	1917.52	1498.19	1883.26	1029.29	1292.47	1562.89	1041.09	2112.18	1867.66	1636.58	1568.62	1633.40	2101.81	1522.46	1872.94	1442.15	1738.01	1689.93	1370.50	2073.47	1685.09	1961.66	1510.92	1975.22	1814.67
-7.70457	-450.833	532.996	490.328	584.233	1212.11	1085.75	1090.55	1089.32	1349.35	1581.07	1257.52	1710.75	1661.41	542.139	1583.83	969.299	1525.67	1680.66	1111.16	1359.80	1612.19	1728.47	1985.96	1486.87	1012.85	1933.69	1311.51	1862.76	1626.27	945.623	1185.78	1252.61	1540.74	1460.66	1732.57	1022.17	2051.44	1270.98	1558.83	1772.04	1484.82	2747.14	1846.50	2393.62	1556.27	1459.61	1748.50	2018.31	1817.96
-7.68489	-380.550	160.470	628.433	740.957	1174.25	-18.9468	1046.02	1319.55	1279.63	1255.60	1317.27	1728.74	1420.14	1266.72	1416.52	1140.08	894.079	1291.77	1380.17	1309.00	1281.40	1980.72	1330.84	1400.66	1513.46	1868.28	1661.40	1232.60	1678.20	1217.98	1738.27	1374.93	863.679	1461.35	1022.29	1816.09	1365.22	1469.97	1707.21	1926.38	1551.58	2104.06	1815.52	2192.11	1976.26	1538.30	1774.08	1601.75	1205.17
-7.66520	345.011	520.045	379.789	1057.23	596.610	1672.85	993.187	1490.37	1264.92	1017.99	1476.42	1171.93	1179.39	1234.55	1533.61	1334.47	1673.49	1842.06	998.202	1709.04	2179.96	1868.35	1223.80	1373.39	1271.31	1876.68	1587.37	2198.34	1053.11	1764.93	1531.64	1396.70	1836.43	1506.83	1889.33	1994.66	1650.70	1765.56	1284.20	2043.42	1418.51	1750.73	1752.38	1392.86	1197.83	1634.30	2082.84	1952.24	1594.66
-7.64552	-136.834	172.211	576.354	852.327	1282.38	1292.72	1766.77	1282.62	1284.85	1075.14	1290.53	986.704	1599.77	1492.81	1410.88	839.247	1899.03	1551.10	1514.27	1538.09	1419.36	1988.74	1403.49	1773.87	1983.83	1285.68	1300.94	1409.87	1331.81	1721.63	1887.41	1382.80	1605.17	2642.87	1970.75	1950.30	1397.57	1183.67	1659.85	1860.50	2547.92	2692.35	1605.25	2362.40	2005.21	2213.72	1616.45	2118.15	1543.78
-7.62584	-985.613	-197.881	783.387	798.083	916.182	878.528	1096.88	1049.22	2024.61	1533.67	1147.40	1549.61	1704.78	1350.53	1489.61	1242.23	1243.25	1377.30	1496.27	1221.04	1086.09	1735.04	1492.59	1891.41	1586.94	2510.57	1467.35	1174.35	996.004	1544.61	1428.08	1808.09	1490.07	1476.31	2189.26	2096.94	1676.77	1400.97	1120.42	1393.02	2262.63	2261.35	2346.44	1889.57	2251.86	1359.59	2073.13	1601.53	1383.70
-7.60616	-84.2061	23.6265	700.552	912.970	513.224	797.532	994.614	1281.17	1131.26	1107.77	1368.31	1084.30	2020.93	1763.64	1125.52	1736.35	1724.60	1547.53	1301.40	1343.46	1760.68	1168.15	1350.77	1345.47	1231.22	1340.08	1225.25	1916.80	1612.99	1719.44	1690.18	1703.66	1907.06	1876.92	1277.24	1832.85	1879.84	1630.74	1489.64	1866.25	1954.02	2007.38	1751.57	1665.84	2126.70	1615.53	2428.50	2741.73	2152.29
-7.58648	-12.2735	610.077	259.533	723.874	1416.44	1239.28	1461.35	902.900	1344.75	934.609	1166.23	1488.68	1137.03	1055.79	1386.31	1498.95	1526.47	1649.67	1022.02	1424.05	1933.45	1222.60	1918.01	1148.58	2020.45	1685.55	1379.38	1798.62	1701.51	1314.90	1414.06	1648.71	1828.01	1351.81	1789.03	1785.82	2138.13	1251.89	1674.35	2005.18	2621.31	2066.80	2013.17	2340.74	2363.20	1644.74	1477.12	2196.42	1870.11
-7.56679	19.7502	-294.739	843.611	628.232	1324.33	1297.04	1205.09	1350.84	1588.55	1199.95	1454.85	1392.82	1588.94	1422.91	1183.77	1693.39	733.542	1624.24	2160.51	1628.34	1147.85	1450.45	1425.16	1716.89	1397.58	1995.04	1768.33	1511.43	1284.18	1480.16	1514.99	2067.78	1801.76	1540.06	1772.99	1694.46	2096.60	1903.22	1509.16	2154.20	2079.99	2100.08	2778.60	1702.22	1795.32	1618.13	1423.89	1892.99	2159.32
-7.54711	-168.245	249.924	629.201	852.260	1176.46	966.757	1546.99	905.572	1663.89	1029.53	1523.26	1562.16	1872.36	1919.31	1687.56	1580.35	1248.24	1841.21	2173.66	1808.49	1325.00	1201.46	1569.88	2049.98	1580.91	2147.48	1948.63	2005.10	1995.94	1556.84	1210.37	2021.84	1385.48	1742.29	1591.98	1968.98	2049.03	1627.51	1485.34	1959.85	2437.15	2341.21	1976.58	2589.81	2239.66	1278.29	2443.80	1861.43	2157.16
-7.52743	-337.153	281.332	488.714	939.355	704.349	1145.39	1669.37	970.177	1357.78	1586.84	1490.62	1072.63	1422.86	1319.22	1268.66	1544.06	1280.48	1531.11	1421.99	1170.44	1647.92	1789.99	1956.06	1869.75	2098.45	2452.94	1770.87	1605.39	1234.02	1978.48	2032.39	1858.76	2292.69	2257.42	1453.79	1770.34	1792.71	2019.33	2347.14	1099.13	1970.98	2142.29	2177.00	1803.16	1904.38	1953.38	1776.72	2327.86	1415.75
-7.50775	-36.4726	742.688	1000.21	934.086	1278.00	1133.59	1923.21	848.083	1095.18	1348.46	1392.73	1576.94	1345.06	1389.56	1952.38	1704.94	1394.44	1744.45	1659.19	1560.17	1427.27	2108.52	1569.43	1553.34	2030.41	1994.53	1871.83	1665.40	1499.00	2248.91	1581.70	1367.66	1624.16	1922.08	2255.34	2653.13	1474.53	1978.77	1710.87	1761.63	1771.21	1989.61	1878.71	2109.94	2139.89	2116.99	2619.80	1925.30	1973.39
-7.48806	-87.5719	273.784	31.5141	1315.51	1275.35	1288.18	965.575	1612.75	1229.06	1515.31	1328.86	1969.96	1561.14	1450.88	1671.65	1820.10	1227.06	1519.18	1539.84	1668.45	2142.21	2229.21	1909.20	1475.49	1691.86	2288.64	1722.19	1817.59	1381.31	2291.50	1622.18	1955.19	1975.25	2229.77	1545.59	1899.32	1342.36	1817.20	1954.50	1696.38	2137.78	2319.20	2483.90	1886.26	1629.49	1742.52	1731.18	1853.55	1447.46
-7.46838	301.205	460.741	595.779	763.640	1367.75	1611.40	1502.86	1521.23	2159.81	1764.28	1550.41	1894.19	1657.78	1536.97	2094.11	1515.19	1992.25	1913.66	1942.33	2190.86	1126.91	1806.65	1481.29	1466.73	1752.48	1967.37	2032.62	2187.48	1526.25	1539.26	1913.33	1922.81	1594.75	1680.39	1181.08	2064.56	2308.76	1308.95	1689.19	2106.63	2230.03	2207.02	1976.60	1964.55	2267.51	1575.92	2446.16	2088.34	2097.94
-7.44870	67.4681	94.8063	538.701	1431.34	682.872	1832.34	1068.74	1740.89	1941.93	1454.63	1307.33	1517.04	1178.54	1446.85	1426.82	1455.66	1298.80	1937.49	1930.41	1926.95	1821.98	1990.26	1891.20	1882.80	900.372	2547.61	1484.01	1635.90	1896.29	1440.12	1932.61	2448.27	1806.27	1858.70	2370.51	1727.12	2009.63	1783.13	2087.00	1660.02	1640.11	2111.04	2003.53	2765.75	1603.91	1250.14	2357.32	2259.52	2366.62
-7.42902	350.248	770.843	592.571	1143.64	1115.27	1001.79	1435.98	1574.45	1842.89	1298.09	1359.46	1477.50	1907.99	1347.93	1563.98	1620.44	1835.33	1148.09	1953.49	2058.86	1749.10	1945.19	1532.17	1321.71	2096.89	1843.22	1988.48	2332.79	1696.38	1699.54	1803.06	1598.12	1866.33	1993.43	2174.19	1577.98	1936.43	1622.93	2041.58	1848.09	2403.24	2801.26	2152.98	1937.10	2331.30	2411.33	2011.70	2109.53	2079.56
-7.40933	-393.363	449.234	609.698	1162.71	1039.11	1600.19	1280.69	1430.95	1499.09	1901.89	1264.07	1984.61	1553.16	997.369	1496.97	2199.29	1457.78	1590.36	1581.72	2042.47	1229.15	1500.03	1639.58	2029.12	1958.44	2619.49	2045.30	1952.06	1801.02	1253.90	1899.74	2007.39	1616.16	2050.71	1534.11	1634.37	1867.76	2088.25	1839.66	1820.87	2378.61	2175.93	2332.58	2071.22	1862.71	2143.50	1748.24	2382.92	2374.24
-7.38965	224.567	109.677	574.411	857.711	898.476	1193.78	1598.43	1495.73	1230.93	1495.29	1546.16	1850.38	1523.93	1727.64	1729.39	1388.74	1497.58	1873.87	1942.25	2064.98	1390.34	1602.18	2001.35	1456.11	1700.29	2156.01	1586.88	1956.35	1491.61	2235.57	1884.81	1453.67	2053.66	1506.48	1819.16	2735.88	2045.51	1702.84	1797.88	1686.48	2293.89	2230.67	1596.57	2038.56	2158.28	1842.32	1810.65	2100.29	2432.05
-7.36997	-149.834	483.327	938.986	262.969	1485.48	861.919	1264.88	1033.63	1448.58	1271.40	1374.99	1329.46	1638.90	1330.82	1424.85	1502.71	1322.21	1866.77	2572.89	2371.88	2189.21	1667.50	1688.58	1144.69	1259.87	2551.09	1602.43	1928.04	1608.91	1515.30	1677.55	1609.94	2096.48	2465.49	1658.26	2437.71	2092.35	1861.12	1524.51	1963.71	2280.94	2149.65	2278.72	2683.15	2203.01	2081.39	1790.61	2579.23	2244.19
-7.35029	189.865	516.231	1323.85	771.662	489.070	1025.34	1993.57	1763.57	1675.35	1693.98	1560.38	1339.76	1901.78	2282.12	1659.78	1403.44	1345.12	1979.11	1766.89	1363.99	1430.51	1181.68	1476.42	1638.76	1952.35	2142.59	1610.90	2229.04	1738.79	1215.82	1966.40	2018.44	1806.55	1905.80	1745.43	1903.58	1651.67	1954.10	1943.10	2269.55	2159.59	2601.61	2525.84	2245.32	2092.68	2168.72	1884.14	1910.85	2032.59
-7.33060	40.5394	634.751	422.217	1038.40	1310.77	807.300	1399.00	1304.98	1414.59	1925.96	1330.13	1336.48	1414.69	1425.90	1699.05	1523.86	1290.75	2340.89	1993.77	2052.84	2124.76	2308.66	1606.98	1334.82	2021.36	2461.12	2105.56	1687.61	1316.77	1969.09	2027.65	2070.58	1606.33	1640.80	1685.91	1631.15	1939.57	1742.32	2274.12	2281.54	2003.71	2526.24	2605.05	2270.83	2402.60	2015.44	1994.63	2334.40	1913.04
-7.31092	-60.7569	280.622	871.273	534.628	530.022	1437.02	1471.93	1363.22	1593.16	1408.12	1450.05	1934.56	1035.86	1768.64	2129.78	2503.35	1256.12	1936.14	1669.99	1535.65	1973.19	2110.12	1550.47	1949.46	1543.30	2287.78	2043.43	1576.21	1453.29	1569.17	1942.64	1696.67	2126.62	1998.20	2296.23	1876.04	1696.50	1696.69	1961.89	1311.46	2565.63	1941.66	2888.46	2020.17	2479.55	1995.94	2019.48	1918.90	1868.73
-7.29124	-29.4225	555.970	746.402	1141.74	1810.67	1696.43	1519.95	1425.66	1332.35	1589.87	826.309	1464.40	1590.27	1644.95	1972.13	1580.13	1406.94	1826.48	1836.86	1525.59	1748.21	2101.80	1951.94	2115.89	1782.30	2176.62	1673.59	1684.87	1654.41	1744.27	1377.73	1966.52	2115.37	1475.94	1935.49	1574.83	2423.91	1989.53	1693.53	2037.95	2339.08	2453.93	2293.99	2265.73	2385.14	2429.53	2587.71	2531.86	2236.21
-7.27156	-604.762	872.541	872.996	1346.16	1128.78	1412.01	1009.58	1182.62	1155.49	1157.68	1604.68	1903.17	2243.92	1829.15	1759.84	1717.04	794.841	1923.97	1860.18	1760.24	2408.04	2109.37	1640.91	1673.03	1819.19	2605.95	1751.07	1758.65	1152.75	1679.03	1837.51	1803.50	1982.14	1908.77	1954.55	1686.57	2358.27	1776.96	1980.59	1990.98	2148.96	2563.36	2379.88	2579.78	2385.11	2210.04	2204.27	2194.61	2653.29
-7.25188	146.050	490.971	671.462	1155.61	969.510	1514.06	2026.12	1481.42	1455.54	1896.27	1042.00	1960.34	2117.48	1672.78	2120.86	1496.44	1780.35	1818.14	1747.50	1844.73	2444.69	2049.12	2042.12	1885.63	2013.63	2404.55	2325.68	1609.51	1676.99	1064.07	2475.08	1899.50	2502.50	1680.46	2416.34	2489.64	2210.89	1622.95	2032.31	1744.41	2343.44	2785.11	2485.76	2057.73	2272.08	1636.47	2024.11	1604.25	2266.97
-7.23219	-440.299	599.664	597.774	889.422	1505.52	1743.37	1605.47	2110.80	1470.72	2013.10	1361.48	1969.27	1477.46	1713.76	1666.35	2484.48	1731.58	1971.47	1889.76	1651.78	1546.77	1579.29	1657.71	2122.95	1824.19	2287.85	1795.33	1877.50	1710.57	2146.96	1622.77	2054.29	1565.80	1813.66	2259.73	1712.26	2163.35	2040.77	1539.22	2020.84	1833.45	2750.77	2456.15	2304.19	2306.55	1916.88	1958.18	2374.70	2300.05
-7.21251	-34.7156	123.148	586.857	1018.51	1625.73	933.645	1784.04	1329.60	1647.96	1149.71	1547.36	2192.44	2308.37	2107.78	1398.11	1843.32	1221.16	1785.72	1939.00	1796.76	2343.82	2284.42	1540.26	1614.86	2064.78	1998.65	1484.84	1654.36	1537.31	2459.38	1936.99	1811.46	1428.90	2688.83	1695.27	2393.64	2262.25	1980.69	2461.51	2214.74	2119.79	2444.27	2973.90	2315.35	2399.68	2044.93	2546.90	2097.25	2524.38
-7.19283	-163.372	548.234	308.979	895.616	1003.40	1674.42	1036.62	1722.21	1832.32	1666.36	1830.35	1582.56	1834.16	1103.22	2438.27	2128.14	1665.04	2005.63	1883.06	1660.36	2324.36	1830.99	1601.97	2100.85	2005.13	1993.22	2056.22	1800.12	1545.50	2218.96	1850.79	2063.38	2015.11	2024.17	1749.53	2518.51	1909.98	2618.90	1900.75	2124.80	2355.20	2276.59	1492.59	2294.63	2139.38	2240.79	1932.68	2144.92	2205.12
-7.17315	-228.100	243.522	1065.00	758.009	819.248	1853.77	1828.85	1375.49	1400.49	2406.10	2369.94	1946.00	1659.48	1415.43	2092.06	1654.02	1398.85	1914.19	1666.43	1748.42	2209.98	1430.66	1924.36	2375.75	1873.00	2228.19	2194.91	1982.86	1453.33	1963.08	2094.72	2439.07	1778.12	1498.29	1551.79	2663.74	2185.18	2294.55	2141.37	1818.60	2730.09	2056.73	1811.01	2724.29	2167.86	2316.45	3159.36	2408.91	2544.82
-7.15346	80.9925	320.949	265.212	1496.39	1040.65	2017.48	2170.76	1307.42	2350.99	1440.52	1597.72	1721.33	1689.43	1907.86	1749.78	1618.02	1855.43	2226.82	1167.45	2140.90	1847.45	1920.59	1559.14	2196.88	1693.59	2654.33	1596.64	1493.33	1794.59	1865.77	1605.32	2296.48	1580.71	2520.38	2168.36	1836.89	2185.29	1788.98	2131.98	2181.28	2825.12	2381.13	2604.23	2320.27	1962.05	2165.83	2255.69	1975.81	2117.10
-7.13378	-227.590	393.662	861.992	1229.91	1189.52	1289.80	1491.58	1376.86	1620.00	1695.78	781.528	2235.52	2125.53	1703.06	1864.88	1265.45	1299.91	1989.33	2475.13	2149.15	1991.45	2015.47	1659.32	2531.21	1238.00	1821.28	2310.23	2150.59	1804.30	2237.54	2545.97	1655.77	2198.84	1524.79	1734.65	1887.39	2488.77	1883.70	1662.34	2572.83	2234.82	2403.23	2188.21	2277.25	2071.25	2089.61	2412.55	2365.34	2011.65
-7.11410	239.997	264.571	639.525	802.730	1472.14	1090.50	1369.57	2217.35	1760.24	1012.69	1553.82	1663.08	1709.70	2195.49	2263.76	2108.59	1640.38	1952.78	2383.45	1739.82	1904.62	1308.62	1555.30	1952.44	2052.30	2280.57	2325.26	1748.59	1279.25	2037.38	2412.25	2174.99	1473.72	2535.34	1916.28	2457.01	2414.71	2677.14	2438.23	1823.05	3094.16	2582.93	2104.74	3011.07	2504.70	1948.81	2210.95	2443.37	2516.34
-7.09442	140.762	212.752	922.354	935.968	1550.60	771.552	1876.32	2093.86	2158.27	1311.27	1504.64	1951.81	1848.40	1573.91	1628.49	2309.05	1891.27	2177.94	2230.35	2594.30	2437.88	2011.29	2126.81	2071.80	1613.75	3011.51	2260.38	2029.97	1887.07	1580.31	2245.16	1710.94	2255.31	2251.81	2586.55	2127.20	2445.40	2235.38	2076.93	2015.47	2830.29	3109.64	2635.45	2745.60	2413.95	2341.78	2027.29	2580.80	2184.57
-7.07473	-295.328	-36.7650	1018.45	1316.70	1236.24	1647.40	1552.14	1623.08	1952.51	1393.40	1818.39	2092.25	1969.37	1783.11	1960.01	1960.79	1826.43	2692.63	2185.96	1941.09	2158.66	2647.17	1862.87	2549.36	2092.76	2475.97	1889.66	2117.11	1774.35	2037.71	1767.50	1992.49	2701.83	2405.07	1699.64	2773.92	1724.53	2672.61	2243.19	2596.63	2556.11	2945.53	2721.22	2531.76	2012.91	2236.35	2152.33	2801.02	2411.06
-7.05505	-157.542	598.314	837.647	907.532	784.881	1500.79	1606.59	1923.06	1925.34	1999.66	1734.89	1742.36	1730.73	2269.27	2169.75	1952.81	1637.14	2026.49	2466.70	2211.45	1904.45	1975.19	1649.39	1771.71	1859.93	2170.69	2000.83	2054.02	2123.36	1831.96	2386.87	2416.16	2379.10	2413.97	2101.63	2254.18	2188.52	1917.40	2348.35	2292.91	2653.36	2742.70	2583.99	2694.74	2564.20	2399.98	2105.22	2853.12	2780.97
-7.03537	-2.79069	315.078	446.339	1222.02	1485.70	1695.41	1776.02	1637.59	1988.57	1372.93	1702.29	1544.87	1440.47	1982.80	2180.68	2253.50	1759.74	1898.62	1677.45	1892.09	1969.73	2245.37	1949.10	1978.16	2062.43	2098.84	2213.53	1754.74	1643.59	2154.36	2401.27	1829.16	1906.85	2369.12	2467.57	2299.08	2192.74	1986.23	2469.58	1874.78	2313.43	2862.81	2381.44	2721.96	2539.17	1968.38	2439.91	2551.89	2246.01
-7.01569	204.786	100.000	471.446	861.407	1384.59	1679.72	1885.85	1526.10	1920.24	1864.35	1832.52	2009.13	1735.92	1696.81	1684.33	2417.20	1855.01	2532.53	2077.65	2106.85	1913.21	2011.03	2276.97	2456.01	2067.32	2789.84	2053.74	1912.17	2158.89	2249.42	2271.22	2032.32	1965.00	2215.91	2299.09	2449.08	2145.71	2556.81	1998.78	2006.57	2539.66	2734.24	2308.78	2423.80	2733.90	2146.86	2225.41	2636.31	2379.50
-6.99600	303.789	637.342	409.432	1262.63	895.173	1688.00	2060.12	1623.04	2058.73	1860.95	1840.09	1653.13	2326.16	1813.52	1478.57	1569.85	1595.18	2472.05	2018.58	2292.27	1805.67	2425.74	2120.03	2477.41	2395.47	2437.57	2023.92	2081.23	1590.02	2394.63	1690.97	2606.21	2070.42	2177.34	2535.49	2530.75	2486.20	2527.69	2374.62	2346.14	2541.23	2776.92	2316.89	2524.17	2129.15	2419.53	2245.84	2645.18	2444.89
-6.97632	-192.555	813.411	781.069	1594.12	1294.46	1886.16	1621.57	1296.55	2361.65	1518.80	2277.15	1968.70	1765.59	1784.03	2466.60	2303.30	1880.71	2109.96	2204.42	1595.83	2059.61	2378.06	1896.57	1917.76	2115.05	2378.85	2442.02	1682.91	1844.19	2470.20	2229.97	1829.85	2307.37	2581.79	1950.62	2786.96	2940.54	1959.70	3109.26	2773.38	2217.47	2553.18	2466.35	2135.77	2464.89	2051.23	2550.48	2227.38	2696.98
-6.95664	-283.124	402.862	593.090	981.969	1251.09	1481.15	1309.14	1737.08	1728.40	1539.74	1718.04	2364.27	2550.55	1501.34	1777.00	1767.05	2285.53	1833.90	2281.05	2094.69	1958.61	2675.70	1775.68	2266.36	2144.68	2312.49	2284.60	2279.58	1991.03	2772.40	2478.77	2198.11	2955.75	1623.62	2565.83	2671.49	2478.96	2565.02	2652.95	2256.24	2403.61	2772.43	2337.05	2130.84	2253.55	2619.08	3149.87	2710.48	3165.44
-6.93696	-297.613	964.225	776.993	814.643	2156.24	1836.59	1838.35	1535.15	2427.47	2098.44	1823.51	1996.93	2047.93	2005.38	1885.99	2138.61	1834.42	2187.51	1775.86	2419.59	2375.61	2570.57	1568.96	1640.97	1758.48	2890.35	2227.15	2108.78	2251.51	2010.91	2477.97	1795.10	2067.31	2731.25	2643.70	2970.93	2161.01	2290.71	2364.07	1833.64	2673.91	2669.07	2231.87	2771.89	2714.27	2274.94	2835.40	2975.56	2889.33
-6.91727	753.137	622.927	524.303	616.585	1172.30	1385.13	1774.84	2192.18	2061.57	2278.41	2286.96	1654.82	1748.11	1442.62	2499.97	2111.66	2254.33	2261.24	2540.21	1590.42	2517.54	1892.97	1865.91	2263.60	1842.37	2711.92	1950.19	2326.65	1699.98	2303.39	2413.72	2320.75	2299.98	1972.50	2334.18	2350.84	3051.89	1824.77	2484.90	2488.05	2581.19	2596.48	2799.56	3277.55	2766.24	2914.04	2688.13	2291.93	2185.57
-6.89759	-380.874	27.8590	1317.05	775.398	1289.99	1256.88	1209.65	1491.79	2000.19	1829.68	1760.37	2017.75	1816.56	1897.32	2219.87	2244.93	2104.64	2218.84	1834.35	1579.06	2279.71	2239.29	2298.48	2423.03	2377.53	2970.22	2471.98	2191.15	1605.50	2587.19	2461.02	2119.30	1788.44	1812.28	2214.43	2554.74	2252.53	2223.16	3119.12	2557.25	2769.71	2919.96	2050.16	2540.72	2698.44	2418.34	2604.26	2427.58	2418.43
-6.87791	-420.743	-44.8587	1011.31	1368.84	1310.88	2373.59	1228.42	1491.38	1242.55	2198.63	2149.01	2290.89	2109.07	1760.37	2407.78	1843.05	1500.72	2977.96	2488.91	2688.62	2536.82	1783.13	2367.83	2138.02	2090.10	2971.01	1991.05	2562.26	1901.06	2830.99	2185.94	1918.68	2104.38	2574.94	1838.43	2293.98	2402.07	2523.13	2276.46	2298.01	3086.71	2930.28	2589.66	2592.10	2837.67	2794.40	2877.43	2747.91	2770.13
-6.85823	-80.2606	754.779	699.202	1073.49	1544.85	1499.62	2651.89	1459.10	1470.98	1914.87	1767.83	1724.54	1688.53	2225.46	1559.82	1922.64	2425.70	2365.77	2490.30	1782.58	2306.46	1851.19	2423.74	2332.66	2042.16	2180.26	1971.36	2097.24	1991.23	2270.11	2244.43	2059.82	2575.17	1917.83	2200.91	2525.23	2590.10	2637.75	2695.53	2555.13	2737.84	3556.74	2281.29	2810.96	2631.58	3221.48	2937.38	2993.13	2634.84
-6.83855	323.822	1081.18	749.677	1186.74	1124.03	1250.75	1662.53	2005.05	1837.06	1608.55	1819.59	2499.92	1842.55	2101.71	1813.62	2288.11	2045.39	2344.87	2878.70	2371.44	2466.42	2280.29	2119.95	2399.41	2245.11	2199.24	2559.09	2366.18	1496.97	2090.48	2643.02	2754.17	1942.01	2374.36	2840.68	2254.86	2527.41	2451.94	2156.42	2483.87	2493.68	3023.86	2872.33	2521.06	2998.86	2209.83	2778.56	2272.95	2636.19
-6.81886	-109.179	736.321	1124.58	1335.92	1610.08	1103.18	1768.34	1568.68	1726.46	2211.79	1716.74	2330.39	2179.04	2407.22	2203.43	2183.81	2803.21	2178.01	1867.36	2031.57	2061.96	2114.08	1965.45	2561.98	2178.79	2247.70	2026.83	2000.53	1645.19	2384.34	1925.68	2153.24	2462.70	2643.15	2816.42	2407.96	2910.43	2573.62	2422.97	2764.45	2574.75	2436.65	2775.71	2364.18	2247.55	2587.20	2887.14	2496.40	3670.27
-6.79918	-310.504	457.207	517.118	1097.45	1102.32	1368.62	2020.56	1799.51	2076.27	2405.48	1630.47	1961.25	2466.61	2018.96	2214.88	2199.92	1787.49	1893.35	2507.78	2584.23	2133.36	2755.75	2354.79	2799.97	2616.74	2672.98	2067.02	2248.92	2349.57	2342.10	2833.99	2315.20	2921.73	2315.89	2724.19	2409.73	2662.85	2292.78	2359.39	2503.64	2582.63	3572.85	3107.28	2809.51	2531.32	2532.63	2863.42	2394.83	3100.78
-6.77950	45.0648	-256.946	868.323	1065.75	1886.82	1794.49	1633.24	1317.15	2215.66	2270.79	1645.23	1994.11	1972.48	2134.32	2295.71	2365.70	1704.85	2334.86	2043.15	2174.73	2569.27	2301.23	2532.16	2673.32	2083.44	2610.56	1753.74	2319.94	1531.12	2445.32	2117.67	2777.57	1812.38	2395.28	2362.40	2271.30	2170.27	1866.64	3201.14	2058.28	3162.10	3231.80	2241.22	2855.30	2878.63	3028.91	2785.27	2863.96	3021.27
-6.75982	178.475	533.710	658.162	1685.80	1256.45	790.958	1927.89	1509.22	1717.74	1791.33	1830.83	2311.70	1943.57	1938.33	2359.56	2184.76	2021.74	1895.81	2038.35	1721.80	2581.56	2343.90	1950.37	2386.73	2192.92	2832.53	2498.88	2040.79	1777.90	1993.67	2719.51	2110.55	2790.02	2068.55	2305.39	2448.17	2606.15	2365.53	2466.53	2045.15	3341.81	3546.52	2629.19	3188.46	2890.94	3065.28	3413.57	2814.97	3191.85
-6.74013	-285.997	375.882	648.949	1254.26	1240.57	1524.94	2027.02	1831.82	2330.01	1020.57	1618.67	2097.84	2096.82	2273.92	2131.68	1946.10	1847.70	2830.10	2408.10	2677.84	2238.03	2236.94	2243.04	2565.35	1952.83	2708.38	2464.98	1945.94	1902.95	2409.38	2190.72	2285.56	2583.03	2384.38	1977.62	2519.14	3028.27	2172.02	3128.99	2364.59	2537.12	2221.92	2704.18	2720.49	3326.94	2883.03	2601.34	2753.19	2845.00
-6.72045	-305.234	-65.5716	1088.52	1544.59	1599.14	1490.15	1646.31	1767.57	1782.96	2230.18	2496.93	1913.03	2666.71	2236.29	2428.77	1943.60	2611.48	2232.34	2241.76	2626.70	2101.79	2558.34	2833.43	2071.75	1881.56	3058.93	2529.63	2830.16	2327.04	2317.94	2749.60	2897.20	2642.24	2336.11	2078.97	2486.89	3284.53	2668.57	2448.35	2220.64	2827.44	3078.76	2566.90	2859.35	2593.61	2781.52	2819.10	3407.98	2805.60
-6.70077	161.023	152.164	806.024	1356.52	1945.50	1627.51	1705.32	1751.85	2522.28	2102.47	1470.47	2560.67	2116.20	2871.60	2235.91	2371.12	2461.99	2403.64	2063.65	2390.22	2888.36	2087.65	2133.57	2253.57	2367.16	2898.01	2662.31	2314.88	2152.31	2608.86	2526.18	2165.41	2476.27	2432.36	2725.73	2706.49	2830.31	2551.92	2563.02	1659.82	3242.69	2926.17	2825.76	2711.23	2870.62	2338.89	2981.62	2477.51	3015.16
-6.68109	-14.9890	727.163	764.508	1046.96	1442.43	1396.63	1974.98	2072.73	2374.89	2329.45	1774.01	2400.72	2074.06	1798.28	2474.97	2519.12	2709.32	2761.16	1809.58	2402.02	2562.18	1991.59	2289.64	2390.54	2153.95	2529.06	2266.07	2097.62	1909.84	2257.63	2381.42	2622.25	2437.20	2509.30	2380.70	2815.24	2872.69	2619.77	2276.89	2243.14	3161.50	2783.10	2797.38	2982.53	2405.58	2915.26	2744.38	3352.25	2975.79
-6.66140	62.3340	343.198	913.160	1682.20	1869.44	2327.73	1724.88	2333.64	2446.20	2188.55	2250.52	2484.65	2260.20	2353.06	2312.15	2254.28	1954.57	2075.69	2573.55	2612.80	2259.40	2432.28	2123.13	2050.06	2125.87	2927.32	2835.20	2491.19	1204.35	2222.14	2177.55	2281.80	2353.93	2171.14	2287.60	2135.56	2666.38	2325.73	2717.58	2441.75	3294.98	3203.67	2986.05	2953.07	2713.72	2588.29	2903.28	2690.03	3423.90
-6.64172	-313.497	468.315	1022.19	1074.80	1705.16	1859.47	1578.28	1840.38	1863.95	1972.62	2258.23	1774.93	2495.65	1962.61	2371.32	2711.36	2216.53	2393.93	1829.74	2464.18	2775.03	2356.63	1903.31	2672.31	2338.87	2866.12	2328.01	2090.33	2419.25	2920.78	2900.60	2529.35	2793.28	3269.53	2448.45	3010.80	2624.92	2636.93	2338.47	2347.87	3005.23	3161.17	2851.54	3369.74	3375.76	3527.72	3486.45	2892.33	2984.86
-6.62204	-174.499	481.317	766.019	1483.24	1390.53	1786.66	1136.70	1577.04	1971.90	1796.91	1453.84	2561.06	2291.03	1788.99	2135.66	2268.61	2212.08	2533.24	2854.39	2412.89	2339.36	2323.86	2065.22	1742.25	2055.67	3005.49	2643.49	2047.08	2520.26	2195.14	2290.10	2676.47	2255.37	1987.58	2975.44	2767.69	3018.80	2478.82	2724.85	2900.02	3069.12	2794.67	2849.30	3069.06	3099.20	2318.03	3739.93	2840.25	3412.40
-6.60236	-147.433	-65.2782	554.276	1642.80	1417.10	1809.53	1644.84	2279.91	1531.57	1846.96	2278.88	2485.81	2035.06	2227.61	2556.00	2214.35	1942.66	2540.76	2472.34	2354.93	2114.23	2157.09	2379.30	2415.06	2253.63	2730.61	2586.29	2148.20	1977.21	2815.97	2507.54	1809.24	2127.86	2179.99	2935.99	3071.95	2817.04	2161.42	2479.49	2550.59	2904.61	3539.52	2878.10	3315.37	2952.86	2915.22	2914.98	3277.43	2770.23
-6.58267	379.395	326.009	1138.34	1055.62	1074.73	2218.94	2376.39	1843.20	1974.71	2419.86	2589.28	2369.85	2071.29	2364.88	2192.40	2983.68	2463.54	2895.19	2902.67	2469.39	2240.61	2305.60	2870.14	2523.18	2720.74	3360.00	2103.64	2109.88	1274.31	2790.60	2187.93	2954.34	2474.33	2218.57	2418.13	2697.89	2631.90	2588.93	2864.88	3098.49	3343.11	3220.84	2891.79	3826.99	3513.92	3278.17	3154.46	2279.98	3537.98
-6.56299	-291.021	208.048	1254.70	1407.22	1303.12	1553.84	2415.48	2155.24	2373.21	1857.35	2130.35	2433.40	2545.40	2072.96	2039.82	2657.32	2350.97	2710.70	2788.06	2954.84	2333.79	3012.25	2729.22	3126.14	2792.07	2826.39	2540.84	2600.14	2607.92	2408.09	2725.49	2736.24	2171.73	3005.72	3150.75	3381.08	2799.62	2670.59	3103.12	2282.68	3331.24	3030.92	3300.46	3156.56	2530.55	3149.45	2995.49	3179.07	3584.37
-6.54331	194.209	933.192	994.243	804.269	1166.31	1450.42	2076.24	2108.39	1988.27	1600.54	2554.48	1935.23	2663.30	2389.35	2758.62	2083.52	2068.77	2286.78	3220.00	2487.67	2726.05	2250.78	2329.61	2867.78	2506.53	2914.56	2810.43	3082.65	2013.71	2792.08	2833.32	2489.21	2460.91	3059.58	2607.83	2957.48	3049.32	2259.20	2959.09	2724.24	3065.98	3446.85	3227.28	2909.43	3243.30	3337.93	3600.90	3136.61	3354.09
-6.52363	106.651	783.737	655.842	864.065	1885.33	2127.09	2594.96	2388.96	2747.91	2086.80	2114.74	2746.35	2311.93	1685.42	2257.73	2033.50	1906.28	2334.16	1826.75	2269.81	2454.78	2733.93	2454.99	2441.89	2512.90	2257.10	2429.84	2133.73	2595.72	2184.74	2654.65	2394.76	2941.75	2686.43	2653.08	2331.77	3274.43	2970.64	2613.84	2980.07	3317.69	3009.01	3020.06	2611.80	3131.71	3322.95	3059.56	2895.83	3513.58
-6.50395	201.023	593.246	953.277	1219.27	1832.08	1872.99	1887.38	1619.45	2455.55	1983.12	1912.87	2488.85	2581.00	2559.03	2507.63	1786.36	1666.07	2740.53	2756.40	3140.41	2662.71	2147.10	1942.68	2896.13	2683.46	3083.04	3055.18	2600.93	2330.93	2907.21	2917.76	2571.33	2900.41	2930.48	2442.09	2338.47	3472.96	3280.41	3020.82	2741.19	3259.47	3236.91	3264.83	3083.96	3016.40	2841.51	3788.79	2759.35	3437.96
-6.48426	-736.310	359.127	761.032	1646.58	1724.66	1878.44	2257.26	1691.57	2370.38	2377.27	2292.05	2363.68	2683.14	2248.41	2008.65	2283.00	2147.53	2676.61	2852.97	2347.42	2843.82	3241.89	2440.47	2838.35	3019.54	2867.47	2963.44	2789.72	2569.53	2538.80	3012.96	2793.64	2902.42	2718.72	2440.57	2781.48	3620.58	2368.58	2476.95	2809.83	3473.54	3319.97	3099.49	3499.43	3940.88	2592.01	3582.08	3054.31	3251.08
-6.46458	86.0598	158.930	650.769	1487.81	1815.97	1600.27	2415.49	1436.05	2316.79	2429.53	2212.75	2480.97	3114.35	2222.04	2247.32	2245.47	2308.12	3011.97	1857.57	2325.40	2568.02	3124.25	3136.37	2310.41	2736.85	2925.30	2600.54	2730.85	2082.78	2477.19	3009.90	2278.91	2740.93	3151.94	2503.36	2574.39	3363.90	2456.82	2679.84	2991.92	3157.65	4190.06	3214.19	3313.72	3852.71	2926.80	3436.10	3132.72	4229.23
-6.44490	568.834	719.881	588.977	1774.59	1420.29	1994.52	2403.15	1929.53	2060.79	2305.95	2420.97	2711.40	1657.90	2079.14	2554.19	3142.59	2162.49	2268.12	2027.24	1998.19	2773.28	2535.13	2496.75	2816.88	2441.80	3316.93	2701.34	2884.43	2259.53	2423.07	2127.31	2503.43	2691.72	2882.67	3147.95	2992.38	2809.29	2738.37	2994.08	2216.23	3505.62	3430.15	2799.42	3904.39	3628.51	3534.11	3893.39	3188.78	3482.58
-6.42522	292.464	545.485	1010.65	1059.17	1721.82	2347.44	1729.09	2344.16	1783.65	2644.29	2155.04	1877.04	2601.58	2370.89	2079.76	3470.25	2839.38	2593.15	2594.28	2652.43	2847.64	1835.86	2705.59	2509.82	2495.95	2587.41	3343.01	2629.85	2547.61	2565.40	2825.95	2840.39	3472.25	2252.35	3044.55	2715.77	3041.35	3791.69	3396.14	3148.94	2965.95	3278.56	4021.82	3071.99	3490.92	2884.72	3548.40	3258.14	4018.13
-6.40553	-464.727	473.739	910.267	1336.98	1671.75	1952.26	2049.41	2249.81	2713.82	2292.87	2115.36	2536.50	2408.19	2314.73	2254.67	2657.96	2254.36	2017.15	2583.08	2386.73	2633.40	2531.86	3016.09	2327.32	2378.67	2814.52	2435.04	2376.31	2280.92	2208.21	2579.33	3137.14	3001.20	3039.78	2811.52	2987.14	3413.09	2631.32	3635.48	2880.02	3343.45	3835.98	3183.37	3887.64	2939.54	3687.95	3574.80	3548.33	3860.67
-6.38585	562.105	702.714	1068.87	1476.14	1536.98	2209.79	2286.55	2608.30	2308.66	2377.16	1832.05	2525.52	2576.46	2543.10	2519.77	2989.41	2343.38	2464.52	2549.68	2587.18	2347.24	2831.47	2448.65	2423.38	2357.02	2991.84	2545.62	2506.77	2294.14	3203.60	2885.57	2698.61	2835.92	2645.06	3439.53	3034.52	3048.44	2517.36	3441.54	2959.62	3776.87	3584.02	3381.21	3525.39	3532.63	3001.12	3439.34	3678.72	3368.56
-6.36617	-827.287	549.534	1445.38	1553.87	1202.51	1779.44	2331.69	2474.81	1684.91	1979.34	2520.19	2531.15	2554.66	2533.37	2372.77	2579.71	2383.35	2086.19	3013.13	3110.18	2866.66	2546.04	2781.42	2843.99	2249.02	3548.57	3014.71	2653.22	2483.20	2999.59	2547.40	2970.75	2953.16	3356.55	2872.60	2986.92	3346.36	2798.99	2868.32	3135.16	3625.83	3123.15	3542.03	3056.17	2955.40	3484.87	3596.67	3708.09	3916.60
-6.34649	410.930	353.825	1262.61	1161.67	1501.33	1496.21	1746.68	1435.42	1825.98	2105.54	2010.33	2357.52	2160.88	2559.79	2616.04	2461.30	2381.15	2579.45	1944.72	3002.56	2713.03	3518.25	2762.96	2593.34	2911.03	2606.34	2305.84	2415.52	1917.53	2648.62	2581.24	2859.92	2908.79	3252.48	3461.04	3073.04	3373.73	2728.57	2969.79	3022.55	2959.47	4214.23	3389.69	3276.95	3515.01	3592.83	4218.28	3490.82	3321.47
-6.32680	-184.541	681.004	913.191	1230.97	1381.79	2518.04	1763.19	2025.72	2581.25	2665.02	2289.01	2035.89	2391.16	2571.49	2414.49	2815.43	3082.60	2970.16	3063.43	2611.46	2681.71	2452.67	2654.36	3188.90	2608.38	3214.81	2571.12	2364.81	2516.94	2802.02	3323.39	3178.81	2735.99	3403.53	2899.86	3389.10	3489.29	2909.44	3147.70	2685.61	3586.08	3547.91	3629.24	3828.60	2302.91	3450.23	3651.84	3086.70	3396.09
-6.30712	-214.746	660.224	592.106	1612.78	1898.78	1736.57	2068.87	1671.78	2300.78	2180.90	2023.95	3191.68	2533.92	2780.37	3090.35	2434.96	3011.39	2437.78	2633.59	2145.00	3311.10	2715.86	2850.37	2662.41	2919.19	3140.94	3171.36	2217.61	2260.43	2506.77	2586.80	2844.03	3057.73	2550.67	2504.82	3035.80	3176.35	2835.17	3249.40	3011.86	3778.68	3655.56	3638.48	3479.55	3119.44	3185.42	3948.85	2986.83	3999.62
-6.28744	-95.7071	385.513	774.089	1288.17	1566.50	1970.71	2182.59	1759.69	2064.11	2919.64	2705.78	2583.50	2354.65	2404.64	2521.51	2714.49	2759.63	2560.74	2456.19	2784.70	2833.60	3427.11	2846.08	3266.41	2763.64	3464.13	3006.81	2504.32	2549.92	3022.62	2871.07	3695.92	2772.61	2708.88	3480.84	2819.36	3674.66	2687.57	2935.43	2535.62	3843.18	3816.36	3546.79	2923.82	3726.84	3507.86	3918.11	3997.32	4084.93
-6.26776	-61.9012	326.737	1506.63	1179.44	1834.55	1320.21	1750.88	2201.55	2725.70	1821.19	1793.93	2689.33	2648.49	2866.80	2564.43	2825.28	2405.08	2809.97	2407.41	2498.08	2765.98	2500.97	2295.73	3014.84	3233.59	3266.21	2768.89	2651.47	1832.53	3399.83	2967.17	2449.08	2814.08	3149.71	3053.23	2968.42	3423.33	3525.43	2733.85	2717.36	3806.48	2881.16	3211.80	3523.34	3401.99	3294.80	3424.82	3213.51	3885.26
-6.24807	-144.840	971.187	907.862	1600.11	1855.16	2088.18	2081.61	2034.38	2878.21	2670.34	2693.41	2828.34	2455.82	2359.03	2646.97	2571.89	2734.56	2570.95	2736.21	2447.15	2234.11	2629.03	2553.92	3104.48	2918.18	3121.80	3226.94	2509.10	2690.21	3055.22	3587.57	2629.50	3394.08	2870.95	2888.25	3005.38	3610.67	2449.90	3316.16	2916.71	4015.29	3805.30	3969.86	3488.63	3706.39	3195.77	3826.32	3243.24	4163.99
-6.22839	192.069	189.999	1685.53	1818.64	1929.68	2081.72	2470.92	2447.78	2238.99	2347.71	2243.38	2477.52	2685.62	1998.73	2165.58	2323.98	2461.80	3254.81	2587.22	2837.00	2534.86	3249.79	2729.45	3018.15	2725.08	3227.90	2771.57	2100.72	3369.20	2481.34	2861.59	2672.77	3299.11	3493.24	3362.71	3219.37	3093.56	3432.01	3193.00	3232.97	3753.76	3112.98	3479.50	3396.30	3354.45	4322.75	3737.08	3392.09	3810.15
-6.20871	122.332	546.174	386.624	1075.75	1279.16	1951.95	2196.23	2081.71	2533.73	2010.86	1862.29	2995.23	2708.54	1943.30	2466.59	2502.09	2458.50	2877.43	3035.32	2179.13	3015.34	2571.84	2470.29	2693.95	2797.21	3347.67	2409.65	2555.38	2728.53	3589.06	2689.76	2685.40	2590.15	2657.32	3079.78	3509.46	2898.36	3110.51	2730.40	3327.99	3611.35	3844.29	3854.07	3493.11	3643.32	3286.42	4075.35	4072.66	4145.14
-6.18903	-111.877	867.815	407.515	1540.46	2061.88	1767.19	2538.21	2301.91	2403.02	2316.70	2595.25	2541.09	2981.39	2865.97	2526.42	2780.28	2673.77	2867.53	2904.33	2216.60	3270.31	3046.09	2625.06	3135.22	2823.18	3409.39	2827.69	2825.99	2508.91	2793.08	3636.90	2527.10	2893.57	2571.71	2992.89	2829.72	3520.85	3514.14	3122.15	3278.97	3321.45	3872.32	3221.46	3423.49	4141.17	3270.49	4104.67	3852.28	4428.35
-6.16935	-46.0643	313.274	637.549	1855.22	1406.40	1795.39	1763.79	2638.91	2307.93	2387.59	3042.12	2620.08	2340.36	2707.14	3187.34	2967.52	2835.33	2547.99	2975.07	3255.63	2695.64	2649.67	2652.33	2746.98	3209.72	3396.03	2795.28	2864.92	2685.78	2865.32	2693.78	2961.37	2969.97	2590.60	3027.63	3347.73	3389.15	2849.74	3652.70	3540.91	3166.87	4032.41	4148.72	3418.75	3967.48	3718.57	3855.46	3712.71	4297.48
-6.14966	-89.8679	361.214	641.515	1589.66	1797.68	1985.90	2172.80	2124.76	2409.15	3079.28	2630.36	3130.52	2176.04	2530.29	3193.36	2927.04	2410.41	2706.60	2539.07	2680.94	3051.30	3229.25	3437.72	2644.47	3045.49	3263.43	3399.17	3151.27	3255.16	3602.53	2591.32	2982.00	2253.72	3260.90	3034.43	3056.07	3811.01	3126.49	3675.60	3318.32	3922.49	3556.12	3739.42	3861.02	4261.54	3538.81	4388.46	3384.36	3914.34
-6.12998	-627.393	414.141	1264.46	1667.44	1732.04	1959.05	2665.34	1622.57	2566.34	2240.69	2177.12	2664.58	3235.18	1964.33	2427.14	2811.40	2652.17	2629.98	3252.55	3081.66	2527.49	3019.05	3014.72	3048.87	2700.72	3337.25	3222.32	2605.70	2484.99	3086.40	3142.54	3067.54	2972.57	2878.01	3022.30	3566.45	3357.17	3370.65	3189.40	3426.77	3371.01	3541.62	3303.51	3988.23	3575.42	3376.56	4219.77	3686.63	4404.53
-6.11030	210.008	-183.475	1096.93	1757.82	1377.66	2120.30	2130.59	1792.52	2416.22	2685.31	2905.45	3136.52	2267.16	2636.97	2691.52	2541.88	2609.68	2470.37	3080.89	2486.11	3167.39	2884.41	3240.12	2625.12	2495.91	3380.77	3347.64	3420.77	2665.32	2619.82	3000.46	3570.67	3034.29	3198.56	3276.19	3192.54	3813.32	2924.92	3666.44	3289.44	3703.80	4016.54	4193.51	3281.01	3402.58	4272.39	4072.00	2972.55	3945.55
-6.09062	-458.572	1053.77	948.606	1455.35	1312.16	1587.38	2120.87	2375.67	2418.54	2365.65	2754.29	3664.35	3099.56	2645.72	2688.41	3431.59	2572.66	2798.69	3080.39	2454.13	2875.80	2789.81	2767.35	2909.82	3011.05	3209.71	3510.40	2709.58	2480.97	2785.09	3351.08	3793.49	3191.91	3389.32	3019.25	4034.95	3543.70	3506.05	3284.47	3576.83	3648.43	4318.91	3445.73	3919.47	3776.38	4260.43	4358.51	4025.30	4176.83
-6.07093	-386.060	149.567	921.833	1757.89	1861.10	2060.58	2158.20	2163.75	2698.62	2652.47	2497.74	2534.42	2787.15	2593.34	2945.58	3407.18	2996.82	2759.59	3097.25	3017.14	3196.37	2898.27	3336.50	2686.99	2366.82	3299.45	3160.96	2267.16	2435.63	3437.97	2745.34	3481.33	3919.83	3158.73	2822.55	3801.94	4019.83	3295.84	3507.64	3212.35	4249.77	3821.88	3754.98	3425.79	3786.20	4033.24	5015.06	3889.81	4280.48
-6.05125	-249.119	281.673	677.271	1261.81	1267.07	2390.36	1761.99	2271.61	2653.71	2328.98	2345.54	2605.61	2875.19	2935.24	2913.28	3266.36	2423.28	3055.92	2147.89	3364.42	3264.28	3024.79	2966.75	2572.38	2914.87	3425.28	2811.75	2872.48	3476.40	3520.68	3641.55	2630.25	2758.91	3463.69	3602.88	3646.31	3919.74	3276.62	3655.90	3539.35	3590.18	3994.03	4425.66	3390.83	4023.17	4276.88	4248.27	3948.22	4799.56
-6.03157	181.005	670.962	834.267	1708.86	1411.79	2298.50	2209.18	2501.50	2409.34	2344.94	1734.21	2979.98	3044.48	2623.29	3441.17	2828.68	2837.17	2296.20	2508.36	3304.09	3493.19	2559.20	2737.31	2981.01	2862.51	3133.96	3122.93	3385.28	2975.35	2983.92	3807.31	2878.64	3562.14	3754.78	4141.21	3041.99	3489.14	3815.27	3947.29	2822.65	3912.48	3389.59	3787.48	4014.55	3723.49	4191.72	3964.69	4413.97	4583.41
-6.01189	-221.575	290.574	1648.13	1581.10	2359.62	2433.09	2040.15	2150.90	3130.71	2523.04	2621.63	2540.40	3149.76	2870.72	3165.67	2874.89	2563.96	3132.90	2804.86	2732.88	2976.92	3071.11	3099.35	3421.80	2980.81	3486.25	3753.77	3520.48	2768.83	2878.54	3376.43	3145.08	3140.99	3159.09	3225.28	3207.82	3567.58	3943.17	3804.71	3962.58	4036.50	4371.94	3818.93	4410.39	3979.11	3458.88	3984.34	4442.51	3898.96
-5.99220	-606.608	784.251	954.632	1350.28	2067.30	2412.31	2431.75	2536.46	2655.26	2023.53	2304.81	3421.37	2529.26	2196.09	2466.49	3273.43	2437.68	3290.99	3545.06	2861.66	2788.04	3124.26	3714.44	2547.70	3260.11	3410.39	3449.81	3464.85	3127.38	2942.69	3512.20	3226.56	2892.76	3085.08	3522.51	3785.80	3658.35	3707.57	3729.90	3557.20	3903.21	4146.33	3880.52	4454.81	4060.12	3723.35	4806.90	4046.15	4440.75
-5.97252	-34.0685	831.193	1064.26	820.724	1495.51	1922.92	2597.62	1977.72	2767.67	2893.80	2808.96	2588.86	3067.10	3113.21	3197.84	3319.95	2770.18	2752.86	2570.92	2234.31	2960.73	3142.58	2924.71	3762.91	3377.26	4017.33	3078.34	2839.12	3067.56	2846.17	3393.47	3384.35	3046.72	3659.92	3363.27	3468.53	3990.68	3515.56	3602.81	3354.67	4302.93	4167.11	4569.96	3903.99	4047.35	4058.11	4424.37	4564.01	4925.37
-5.95284	-112.481	907.300	400.198	1323.33	1722.94	1823.22	2256.49	1955.73	2537.28	2495.41	2679.58	2120.65	2523.72	2931.57	3405.89	2724.71	3160.36	3098.38	2693.47	3237.15	2895.34	3476.47	3237.96	3584.06	3365.55	3853.21	3273.92	3138.51	3077.45	3312.12	3523.39	3640.59	2864.00	4424.68	3633.48	3759.94	4136.75	3348.35	4274.31	3431.49	4273.99	3886.46	4595.54	4382.08	4370.26	3949.13	4574.35	4214.40	4294.05
-5.93316	188.312	1140.78	1114.87	1626.05	2321.37	2538.37	2784.38	2563.37	2243.62	3064.72	2564.65	3158.52	2373.50	2449.12	2887.77	3298.19	2697.46	3139.01	3662.43	3345.59	3006.71	2791.35	3250.09	3025.00	2778.39	3537.00	2412.34	3386.03	3138.46	2999.30	3061.21	3675.62	3155.56	3399.74	3306.61	3858.28	3395.61	3272.60	3853.50	3466.27	4202.66	4167.01	4620.88	3744.22	4298.24	4173.17	4261.30	4500.23	4802.85
-5.91347	-331.825	648.385	1118.59	1672.69	1776.73	2320.81	2183.86	2042.79	2657.17	2429.17	3008.99	2640.56	2743.70	2416.70	2388.24	2720.42	3434.37	2889.11	3247.70	2662.07	3096.47	3115.60	3150.38	3578.83	2634.34	3898.69	3601.94	3167.90	3577.04	3152.85	3361.86	3754.00	3437.90	3907.46	3334.42	3851.80	4027.56	3666.57	4088.83	4412.84	4160.61	4057.18	4107.56	4039.10	4486.44	4583.48	4674.12	4232.18	5081.67
-5.89379	27.9364	739.134	1121.34	1805.93	1376.71	1958.05	2154.95	2517.17	2430.64	2881.38	2805.23	3468.46	3054.78	2811.18	2957.22	3475.62	3016.39	3813.14	3286.18	3356.96	3321.29	2980.45	3263.20	3104.83	2659.56	3681.30	3252.15	3015.18	2867.61	3180.97	3727.29	3621.15	3001.30	3346.92	3595.65	3816.28	3635.69	4043.81	3523.29	3745.36	3890.18	4618.98	3988.64	4458.12	4551.71	4724.88	4346.87	4539.18	4780.21
-5.87411	134.956	429.399	1204.01	1419.61	2253.22	2363.63	1932.28	2551.28	2649.42	2367.52	2608.71	3319.46	2589.82	2991.45	3525.29	3099.61	3171.16	2880.62	3427.14	3413.92	3150.16	3249.98	2896.04	3817.06	2711.04	3843.94	2959.00	3341.65	3010.85	3474.41	3798.13	3716.06	3460.74	3735.49	3724.58	3848.75	4097.75	3822.29	4101.69	3697.48	4582.07	4441.64	4371.56	4166.45	4071.13	4642.64	4379.22	4679.99	5011.04
-5.85443	186.453	383.822	1185.66	1805.40	1939.61	2248.46	2145.53	2573.40	2651.43	3192.85	2635.63	2324.23	2388.44	2335.87	2924.20	2764.79	2852.90	3368.35	3542.26	2705.37	3508.40	3233.01	2744.45	3879.26	3298.81	3859.28	3492.05	3298.59	3453.10	3526.80	3236.09	3568.35	3322.91	3337.95	3858.69	4215.99	3745.87	3971.55	4312.14	4270.59	4319.89	4299.34	4421.18	4133.18	4616.51	4069.71	4540.92	4085.04	5358.56
-5.83475	-3.54095	678.794	648.241	1778.62	2067.22	2935.49	2303.37	2109.81	3088.34	2670.95	2736.47	2706.14	2917.20	3495.11	2698.30	3045.33	2987.02	2724.35	2973.71	3331.21	3039.85	3159.95	3271.51	3264.54	3607.50	3898.34	3623.64	3012.57	3430.54	2864.22	4222.19	3948.16	3628.65	3997.54	3909.33	4318.21	3743.61	3712.07	3719.57	3414.49	4511.76	4679.11	5055.41	4370.86	3922.02	4470.08	4832.65	4956.98	4767.44
-5.81506	176.571	314.097	934.628	1629.26	1792.06	2253.43	2634.58	2161.96	2821.99	3160.06	2772.51	2810.02	2732.40	2706.92	2909.22	3140.71	3710.09	3585.41	3513.50	3389.83	3128.07	3391.22	3254.86	3058.70	2904.28	3926.59	3574.98	2884.12	3029.41	3390.03	3759.98	3680.97	3921.24	3690.05	4007.83	4375.02	3927.58	3104.82	4043.06	4129.74	4427.77	4550.58	4299.54	4918.03	4313.35	4351.02	4796.67	4376.89	5582.75
-5.79538	297.085	354.532	1968.50	1918.13	1866.62	2012.38	2919.70	2478.11	2934.93	2890.76	2692.93	2975.27	2824.63	2623.08	3019.99	2938.94	2877.07	2709.39	2962.30	3203.04	3048.20	2819.86	3159.77	3385.06	3041.00	3629.30	2925.80	3220.91	3451.86	3016.95	3976.57	3847.86	3632.26	3270.52	4162.90	4212.43	4068.54	3405.21	4334.44	3876.12	4695.04	4935.16	4532.28	4277.72	3818.35	4375.77	4999.35	4457.40	4746.06
-5.77570	-141.821	1090.88	860.503	1490.54	2115.31	2614.77	2834.46	2732.34	1885.29	2515.13	2576.07	2527.07	2658.00	3337.62	2590.59	3418.64	3225.54	2989.30	3388.99	3256.47	3323.90	3112.20	2705.13	3691.87	3395.45	4119.92	3873.33	3307.40	4093.82	3512.55	3436.39	3903.78	4671.86	3411.59	3473.25	4656.42	4266.33	4200.71	4168.17	3590.85	4499.07	4289.19	4691.62	4461.24	4793.68	4312.64	4255.25	4838.07	4770.34
-5.75602	31.6995	537.828	1014.78	2165.57	1846.57	1434.72	2162.99	2021.74	2614.60	2276.92	2598.49	2682.29	2871.50	2626.68	3244.69	3176.60	3007.86	2960.22	3563.06	3163.40	3649.70	3598.53	3605.70	3080.16	3256.49	4829.82	3233.37	3437.00	3716.69	3374.32	3470.53	3946.78	3962.57	3823.02	3741.98	3359.07	3849.19	3333.63	4695.87	3647.00	3915.25	4546.97	4786.05	4498.00	4535.84	5146.26	4941.74	5122.92	5358.60
-5.73633	11.7137	332.317	1264.70	1562.28	2434.10	2568.66	2664.39	2608.61	3110.57	2616.89	2368.45	3276.67	2945.73	2317.77	3225.80	3156.44	2618.91	3135.95	3246.14	2885.64	3123.69	3262.06	3103.68	3229.11	3461.57	3325.13	3402.43	3469.16	3097.12	3711.61	4050.72	4227.30	3554.17	3703.49	3465.83	4231.74	4178.35	4150.93	3812.19	4519.98	4813.37	4287.14	4661.54	4934.13	4742.05	4432.11	5513.46	4765.89	5096.00
-5.71665	-7.56587	655.706	1393.90	2007.23	1559.32	2483.12	2475.11	3205.96	2623.76	2824.07	2906.24	3198.90	3251.52	2876.19	3130.65	3275.86	3103.58	2856.73	3412.17	2538.87	2924.63	3003.37	3679.31	3464.34	3810.69	3918.32	3907.00	3778.32	3178.55	3771.10	3474.74	3680.17	3218.18	3968.68	3995.44	3649.56	4624.21	3746.46	3936.27	4215.50	4452.18	4353.00	4601.75	4853.77	4440.80	4810.50	5635.57	4919.70	5609.80
-5.69697	-350.036	592.905	1128.89	1271.90	1660.27	2667.54	2495.67	2846.58	2695.91	2658.58	2466.64	2834.50	3034.57	2486.22	3291.14	3352.79	3433.98	3450.70	2709.64	3107.20	3479.90	3638.86	2988.46	3788.58	3161.13	3840.27	3050.22	3610.84	3310.74	4140.99	3992.16	3864.17	4007.51	4196.99	3837.15	4107.13	4221.38	3925.58	3935.96	4500.66	4021.96	4462.04	4562.64	4180.36	4433.58	4660.48	5566.13	5064.08	6041.70
-5.67729	-23.4107	1085.90	815.785	1908.13	2008.98	2670.00	2326.44	2313.65	2643.61	3152.92	3043.76	2937.58	3615.67	3180.18	3459.13	3279.24	2733.22	3268.90	2884.85	3307.43	3172.39	3332.26	3547.33	3278.76	3050.64	4093.75	3219.51	3048.21	3451.17	3620.08	4028.31	4228.68	3141.08	3937.16	3317.60	4267.27	4317.06	4213.22	4109.97	3741.30	4673.10	4551.75	4986.05	4500.19	4992.03	4761.04	4819.78	4802.24	5788.71
-5.65760	-75.9068	756.517	1125.36	1391.60	1826.03	2323.80	2538.04	2504.58	2242.96	2584.03	3368.94	2559.84	3117.13	3160.92	2801.76	3512.39	3137.52	3042.92	3605.93	3686.09	2964.50	3522.35	2920.10	3240.79	3254.67	3971.60	3891.22	3391.32	3430.48	3759.10	2942.47	3488.00	3479.35	4206.47	3497.83	4286.34	4537.09	4455.74	4070.80	3811.97	4571.17	4556.37	4832.60	5023.80	4599.19	5194.77	4844.81	4741.93	5172.04
-5.63792	-213.375	798.255	1551.06	1207.23	2107.26	2103.89	2246.42	2778.64	2902.55	2296.59	2979.37	3153.09	3134.26	2802.12	3108.97	2854.09	2794.38	3093.78	3237.52	3377.30	3521.73	3389.01	3883.29	3965.54	3219.70	4642.63	3793.44	3977.41	3737.14	4054.03	3677.28	4504.94	3734.74	3723.57	4373.25	4277.30	3861.17	4735.18	4480.27	4248.74	4519.61	4509.88	5151.41	4872.64	5022.02	4764.75	5901.16	5601.37	5584.06
-5.61824	-124.658	896.765	539.702	2142.32	1888.40	2359.42	2734.11	2386.82	2590.27	3055.27	3248.27	2838.66	2866.66	2946.99	3290.43	2922.23	3293.55	3277.76	3334.37	3536.55	3709.12	3179.38	3519.23	2961.40	2817.72	4254.42	3780.04	3243.17	2979.99	3543.29	3934.18	4013.26	3952.73	3675.44	4150.44	3860.05	4828.03	4082.58	4352.56	4669.12	4924.43	5130.04	5150.13	4654.64	4698.20	5011.11	5437.60	5559.58	5610.45
-5.59856	-38.1276	1317.40	987.390	1623.11	1931.49	1991.95	2226.23	2124.57	2849.88	2692.78	3311.49	3097.05	2954.99	2645.39	3562.29	2905.64	2343.68	3258.86	3292.40	3411.59	3371.27	3384.54	3358.77	3625.29	3515.92	4044.99	4116.41	3766.99	3859.32	3714.10	4296.47	4189.20	4074.90	4721.74	4314.81	4291.74	4256.92	4550.33	3963.55	3977.80	5552.32	4865.35	5194.46	5311.15	5210.65	5079.19	5383.65	5511.90	5819.72
-5.57887	150.177	648.141	886.381	2054.41	1631.64	2175.75	2541.89	2894.88	2764.70	2857.06	2619.32	3122.23	2781.98	2541.42	3626.85	3511.59	2766.94	3655.43	2830.33	3705.61	3677.62	3251.26	3397.74	4025.37	4036.06	4441.35	3655.41	3639.97	3544.30	3294.55	4222.63	4378.60	3782.96	4398.73	4026.97	4136.25	4155.91	4736.72	4598.06	4689.67	4565.83	5201.45	5385.13	5139.67	5197.07	4835.65	4953.30	5059.50	6546.71
-5.55919	-376.945	1011.77	1329.48	1847.06	1994.29	2334.91	2321.98	3037.06	2728.39	3171.25	3098.21	2545.46	3834.52	3485.22	3597.15	3545.36	3403.30	3313.76	3718.41	3124.22	3455.71	3518.01	3877.51	3580.04	3212.22	4014.23	3475.05	4087.08	3599.21	3708.93	3542.73	4544.09	4628.40	4109.52	4401.86	4486.60	4053.63	4290.80	4304.53	4295.77	5149.10	5100.90	6067.76	5047.87	4529.40	4616.40	5423.59	4818.27	5693.75
-5.53951	-214.291	951.678	1082.65	1856.42	2440.64	2284.08	2609.65	3204.81	3064.29	3293.00	2736.52	3683.28	3379.54	3718.40	3333.67	3002.79	3887.08	3936.11	3559.00	3271.52	3743.95	3388.22	3589.43	3526.98	4068.25	3899.97	3483.76	2995.34	3907.68	3997.91	4179.99	4077.51	4264.21	4552.04	4624.39	4119.91	4910.18	4754.10	4725.28	4418.32	4820.28	4994.07	4880.07	4923.08	5452.63	4511.79	5339.76	5359.89	6211.07
-5.51983	-310.910	864.958	696.612	1595.46	2260.10	2651.39	3200.07	2402.84	3157.36	3109.11	2666.32	3098.17	3051.02	2812.57	3052.96	3698.05	2791.01	3447.02	3353.25	3247.12	3653.29	3588.31	3213.26	3911.56	2685.06	3908.19	4183.15	3242.40	4157.46	3633.89	4227.31	4467.87	4030.64	3817.03	4981.17	4867.58	4573.73	4538.13	4638.50	4550.77	4900.78	5207.42	4857.44	5576.13	5358.36	4730.13	5762.68	5524.65	6315.67
-5.50014	112.941	287.175	1402.47	1914.85	2039.28	2622.67	2592.93	2625.38	2965.36	2753.66	2760.35	2887.10	3027.40	3121.39	3019.75	3110.81	2938.97	3438.17	3664.15	3154.17	3149.73	4018.95	3179.93	3681.41	4139.89	4499.92	3701.19	4170.54	4496.58	4515.91	4296.70	4017.74	4236.85	4442.69	4736.31	4206.68	4294.68	4760.05	5175.51	4535.52	5030.51	5316.57	5305.32	4800.84	5184.76	5556.02	5657.13	5847.65	6672.49
-5.48046	-0.238534	896.200	1445.93	1567.31	1857.90	1856.24	2973.87	2277.42	3203.93	3318.59	3082.81	3051.98	3341.45	3268.65	3216.53	3620.53	4151.33	3149.54	3349.14	3459.05	4070.30	3460.71	3784.30	3226.12	3324.37	4368.56	3856.38	3439.02	3540.74	3945.62	3841.84	4522.81	4236.11	4245.02	4519.59	4902.00	4015.39	4590.21	4684.57	4565.02	6169.11	5028.77	5566.29	5515.58	6111.20	5291.41	5534.19	5699.71	6230.20
-5.46078	-31.0604	152.536	775.277	1621.33	2112.22	2537.34	2957.06	2599.73	3197.95	3145.20	2942.18	3104.28	3232.43	3129.73	3548.09	3747.48	3849.71	3074.95	3669.48	3349.36	3465.78	3854.39	3696.41	3955.76	3555.62	4470.17	3691.99	3506.51	4488.21	3925.85	4577.53	4862.08	4130.00	4748.48	4159.37	4817.23	4835.12	4800.60	4500.31	4594.45	5464.61	5041.33	5321.05	5430.27	5704.78	5395.04	5992.92	5897.78	6645.53
-5.44110	74.0460	986.792	1257.86	1595.41	1683.79	2177.32	2737.62	2858.56	2951.37	3282.50	3122.00	3654.44	3165.72	3291.87	3072.68	3789.98	3829.24	3147.06	3759.55	2844.37	3515.17	3804.78	3475.55	3479.01	3288.76	4349.44	4371.46	3995.45	3724.68	3877.19	4397.61	4711.78	4248.13	4397.32	4770.76	4804.84	4947.39	4973.45	5336.89	4547.61	5667.36	5558.68	5214.67	5475.58	5292.93	5464.71	5872.26	5765.38	5957.27
-5.42142	-442.369	264.351	1458.65	1566.80	1949.63	2348.05	3053.69	2915.26	3308.78	3221.31	2806.14	3003.38	3262.57	3377.84	3786.61	4250.08	3280.66	3476.57	3626.23	3906.58	4070.11	3690.50	3056.01	3064.55	3813.28	4128.56	3895.15	3887.69	3535.26	4206.28	4547.44	4549.40	4691.38	4265.22	4606.87	4988.48	4424.87	4424.19	5103.90	4799.52	4981.99	5319.55	5663.56	5696.59	5524.08	5443.18	5576.55	6050.00	6496.93
-5.40173	-256.519	934.393	660.270	1524.61	2885.19	2318.59	2856.09	2879.04	3001.93	3306.12	2695.65	3293.22	2920.23	3325.30	3302.13	3346.78	3357.25	3458.77	4019.97	4009.83	3987.92	3788.00	3565.34	4006.07	3482.43	4406.68	4519.02	3611.79	3920.01	3361.68	4732.33	3885.54	4431.05	4369.10	4147.01	4707.25	5007.92	4669.12	4991.31	4622.96	6052.59	5465.18	5614.74	5440.55	5942.33	5502.80	5933.60	5705.46	7211.05
-5.38205	-276.190	848.057	1548.10	1473.21	1117.53	2657.99	2515.40	2796.51	2695.63	3107.57	2786.64	3159.73	3373.84	3363.38	3282.64	3082.17	3160.86	3636.97	3303.58	3664.99	4005.13	3575.59	3985.18	3777.45	3630.95	4608.79	4073.26	4417.79	4079.56	4332.20	4553.41	4642.44	4192.73	4542.67	5015.91	4376.26	5009.16	4978.70	4931.81	4488.39	5177.38	5497.57	6256.43	5935.17	5987.21	6279.20	6239.23	6087.53	6897.33
-5.36237	-208.079	478.959	1023.35	2168.96	2265.86	2156.23	2195.99	3123.93	3240.34	2936.57	2832.23	3223.36	3267.95	3578.07	3541.37	3869.28	3600.95	3336.18	3719.90	3088.83	3984.19	3897.82	3665.35	3910.37	4086.51	4301.75	3759.59	3243.10	4117.49	4014.79	4822.09	4323.68	4424.90	4861.38	4972.24	4960.11	5153.95	4492.53	5003.91	4663.21	5887.70	5968.53	6039.53	5963.93	5930.71	6106.54	6156.21	6508.05	6350.67
-5.34269	-5.73386	434.615	849.755	1951.67	1685.26	2027.13	3297.98	3010.15	2659.43	3707.79	2824.98	3915.41	3240.06	2887.96	3511.78	3396.38	3758.95	3450.27	4172.91	3463.68	4101.63	3973.53	3336.46	3665.06	3968.67	4669.83	4448.63	4488.15	4077.57	4387.65	4286.43	4517.12	4165.04	4829.38	4840.14	5293.67	5541.23	4251.10	4992.65	5525.79	5596.17	5914.17	6145.27	6149.24	5839.72	6248.14	5873.18	5818.20	6668.11
-5.32300	-386.699	974.901	758.607	1735.77	1943.13	2641.59	2942.13	2499.57	3017.35	2714.02	3146.37	3797.62	3677.88	3296.08	3432.48	3651.96	3463.51	3668.50	3369.27	3531.35	3510.50	3471.49	3782.77	4010.67	4416.58	4374.87	4365.07	3884.50	3885.04	3603.42	4986.29	5483.24	3741.15	4799.86	4366.75	5050.00	5360.11	4773.72	4793.88	4600.25	6151.11	6199.40	6257.94	6326.81	5543.70	5963.98	5817.13	6174.49	6898.03
-5.30332	-296.385	711.800	1297.64	1659.46	2720.97	2421.49	2682.64	2961.44	3373.99	2978.98	3340.06	3137.25	3441.46	3656.46	3308.96	3991.84	3602.63	3752.92	3766.05	3602.98	3936.44	3401.72	3825.01	3576.75	3677.64	4355.42	4463.63	3696.86	4232.57	3839.30	4246.49	4962.14	4593.41	4316.91	5033.49	4692.54	5366.14	5009.72	4920.29	4971.70	5089.04	5623.80	6191.98	5792.05	6234.34	5785.25	6179.11	6326.70	7568.23
-5.28364	87.6040	296.462	762.623	2364.61	1661.45	2408.67	2861.84	2814.43	2790.13	3179.03	3263.50	3156.57	3548.03	2947.47	3282.89	3679.15	3524.91	3290.34	3790.40	3645.69	3770.04	3962.22	3594.79	4100.24	3854.83	4941.94	4551.79	3891.79	4439.05	4194.03	4857.17	4820.52	5030.75	4873.54	4501.10	5458.61	5209.56	5006.85	4995.15	4941.17	5899.82	5890.11	6358.84	5818.45	6233.08	5962.72	6016.28	6058.97	6871.42
-5.26396	23.9973	1391.00	1565.01	1633.79	1906.90	2493.16	2291.66	3125.08	3463.61	2721.65	3559.00	3368.14	3883.26	3768.28	3432.21	3691.57	3301.15	3377.66	3899.65	4064.85	3593.26	4526.56	3848.95	4533.02	3578.36	4591.27	4366.77	4284.14	4015.37	4731.30	4629.27	4734.33	4373.02	4837.57	4999.39	5734.09	4699.51	4937.72	5390.90	4485.12	5615.15	5439.63	6034.16	5813.27	5914.69	6029.28	6220.62	7021.94	7468.21
-5.24427	61.5688	271.164	1134.13	1775.41	1953.26	2379.46	2904.21	2658.82	2871.22	2918.51	3254.92	3366.69	4022.22	2821.15	3400.06	3330.63	4629.23	3896.76	4162.29	3554.48	4164.38	3944.77	4125.83	4086.38	3724.64	4852.54	4553.40	4127.54	4001.57	4098.13	4526.43	4899.34	5430.79	4543.02	3942.82	4630.79	5212.98	4866.03	5724.76	5436.28	6250.46	5410.71	6746.34	5730.17	6695.60	6227.92	6405.00	6827.36	7168.38
-5.22459	-151.380	473.919	1259.74	1618.18	2131.06	2746.48	3154.10	2484.26	2668.31	2707.00	2911.30	3556.37	3480.66	3214.71	3584.42	4439.62	3527.55	3415.61	3428.97	3466.87	3776.13	4071.10	4522.81	4173.24	4326.10	4396.39	4425.80	4198.94	4157.61	4312.24	5128.54	5268.27	4833.89	5657.42	4808.77	5352.36	5118.95	5202.31	5188.99	5340.60	5945.71	5716.72	5930.21	5654.50	6154.39	6640.84	6574.69	6089.71	7192.08
-5.20491	240.781	927.999	1885.77	1820.87	1934.08	2345.84	3198.34	2601.18	3459.20	3142.49	3235.83	3606.25	3640.39	3248.84	3843.12	3309.05	3521.51	3787.76	3101.21	3750.77	3816.53	4244.28	3662.42	3975.91	3824.20	4801.67	4459.18	3673.61	4308.36	4423.02	4522.61	5127.19	4406.68	5221.33	4893.00	4668.64	5676.46	5206.28	5607.73	5471.34	5897.19	6330.83	5994.68	6461.27	6069.14	6566.79	6476.12	6718.72	7602.05
-5.18523	267.781	879.021	1076.43	2279.47	1868.24	2060.33	2738.54	2974.11	3125.18	3480.93	3001.57	3790.80	3036.44	3601.15	3792.03	3596.14	3235.61	3657.88	4267.98	3690.80	3755.60	3710.65	4014.66	3728.81	3772.08	4543.25	5047.23	3544.73	3986.12	4435.75	5009.60	5201.90	4606.44	4785.96	5026.36	5250.29	5462.48	5269.19	5741.23	5833.08	5991.35	5837.28	6547.63	6422.54	6197.39	6174.85	6841.50	7212.44	7047.68
-5.16554	-424.769	858.123	1463.07	1853.86	2449.42	1972.74	2089.88	3796.30	4209.85	2898.97	3072.88	3496.94	3520.39	3810.97	4051.49	3869.24	3771.59	3849.50	3755.64	3323.88	3594.05	3939.25	4185.38	4443.33	4259.88	4987.60	4545.10	4222.69	4051.48	4635.88	5105.26	4386.19	4033.21	4504.43	5023.78	5163.92	5086.55	5352.40	4998.97	5574.44	6381.14	5439.27	7027.51	6844.81	6689.81	6476.56	6471.56	6741.97	7460.23
-5.14586	-325.219	1041.42	1036.45	1283.20	2235.85	2134.53	2994.72	3341.21	3458.69	3042.60	3050.15	3328.95	3696.10	3497.52	3263.09	3835.45	3304.48	3710.05	3821.66	3225.56	3785.08	3871.57	4522.57	4386.23	4083.04	4698.24	4767.60	3981.60	4430.77	4357.18	4647.45	5070.96	4409.23	4793.15	4994.99	5188.27	5020.64	5784.68	5485.54	5369.37	6030.52	5717.94	6436.83	6671.94	6397.09	6345.56	7014.74	6729.26	8012.76
-5.12618	-109.464	901.723	960.347	1849.85	2147.13	2821.12	3252.95	2659.52	3599.75	3296.31	2937.69	2994.61	3650.99	3334.80	3358.62	3976.83	3631.98	3994.33	3428.50	3960.13	4038.57	3979.48	4150.96	4194.06	4847.32	4660.11	4436.03	4309.84	4327.36	4927.42	4930.91	4987.03	4879.26	5120.95	5286.31	5487.84	5424.99	5952.61	6201.38	5568.91	6369.29	6517.08	6860.01	6876.04	6757.34	6173.85	6831.31	7217.41	8031.15
-5.10650	-65.1530	221.677	972.578	1852.32	2183.10	2316.68	3068.17	2327.51	3278.34	3234.13	2989.03	3889.79	3613.89	3528.49	3214.98	4060.99	3861.88	3979.30	3213.38	3349.88	3947.05	3397.56	4306.81	4044.16	3699.18	4420.04	4141.30	4198.24	4495.94	4660.26	5379.04	5396.21	5568.14	4763.33	4583.93	4806.27	5608.11	5099.84	5826.63	6144.10	6139.08	6484.23	6993.04	6114.16	6893.25	6785.56	7064.72	6344.74	7957.97
-5.08682	73.3486	934.073	1560.28	1457.37	2211.57	2355.04	3305.66	2888.51	2809.23	3305.66	3119.78	3373.22	3599.28	3472.49	3509.36	4114.19	3556.53	3810.46	3980.70	3961.69	4230.27	4191.68	3991.44	4513.09	4098.88	4315.76	4715.87	3933.16	4036.05	4456.68	4806.25	4977.27	4544.67	5467.28	5167.85	5675.66	5499.40	5708.68	6214.24	6235.30	6465.43	6427.54	6986.08	6398.68	6708.56	6522.26	7070.98	7052.10	8173.62
-5.06713	-183.578	465.082	556.682	1557.60	1717.66	2322.34	2619.97	2755.20	2854.30	3378.09	3464.55	3427.87	3639.27	3860.44	3775.72	4195.47	3863.38	3445.78	4332.67	4134.42	3885.60	4143.40	4489.60	4506.31	3807.52	4497.86	4486.23	4241.24	4701.99	4802.85	5471.47	4577.90	5605.22	4950.38	4939.34	5296.87	5480.43	5592.05	6383.49	5778.61	7018.77	6266.50	7387.31	7281.09	6487.53	6970.89	6995.54	7122.13	7734.53
-5.04745	-137.411	1025.02	1456.63	1336.40	2074.37	2618.00	2585.85	3164.19	3273.69	3154.27	3627.21	3208.35	3592.97	3058.79	3142.06	3430.74	3522.08	4050.94	4085.05	3689.77	3840.80	4416.72	4085.89	4125.81	4448.99	5172.89	4138.73	4151.37	4342.73	5006.44	5269.57	5291.24	5550.86	5546.11	5482.76	5663.63	5757.65	5405.40	5884.13	6267.70	6802.31	6154.66	6897.78	6904.39	6784.53	6138.65	7275.99	6942.69	7787.17
-5.02777	122.860	715.796	916.964	1914.15	2686.74	3043.32	3279.55	3172.99	3477.42	3497.81	3481.14	3741.70	2796.03	3797.74	3369.29	4188.15	3738.52	3618.63	3364.14	3406.41	3952.19	4232.20	4141.18	4296.19	4192.61	4315.53	5436.05	4444.13	4448.34	4482.71	4783.72	4972.65	5457.16	5629.81	5920.84	5030.58	6009.48	4975.15	5732.02	5910.57	6936.02	6953.30	6791.78	6673.12	6872.91	7000.65	6448.75	7029.16	8441.66
-5.00809	235.353	580.485	1027.26	1381.15	2287.16	2567.33	2540.31	3092.35	3171.29	3351.74	3335.08	3679.71	3778.31	3849.53	3609.17	4198.94	3778.27	3561.44	4102.19	3746.42	5007.75	3910.43	4335.83	4037.14	4132.11	4997.18	5188.34	4938.42	4553.14	4697.30	5224.27	4929.49	5450.30	5794.85	5875.58	6218.92	5603.06	5633.23	6073.16	5854.27	6371.67	6068.41	7111.62	7131.74	7709.52	7280.20	7323.42	7442.47	8293.69
-4.98840	66.2368	405.936	1128.19	2045.42	2104.70	2958.52	3153.11	2793.56	3409.15	3500.30	3367.36	3440.69	3793.07	2579.16	3892.83	4031.40	3927.13	4052.37	3763.31	4234.45	3758.50	4686.28	3961.09	4233.79	4648.08	4904.32	4869.80	4176.52	4580.14	4700.89	4900.33	4838.40	5517.30	5730.12	5919.94	5801.70	5847.03	5434.22	6454.78	5492.93	7033.24	6514.54	7681.87	6845.32	7503.83	7104.75	7932.52	7507.92	8842.03
-4.96872	-221.499	223.154	1272.50	2108.50	1833.85	2723.02	3036.87	2787.31	3298.38	3231.75	3487.31	3778.35	3479.95	3596.84	3442.55	4187.09	4781.56	3534.95	4000.71	4039.51	4154.33	4453.88	4362.70	5031.88	4632.77	4774.46	4522.59	4033.34	4328.46	4841.20	4648.84	5314.37	4834.19	5654.09	6214.32	5806.21	6252.54	5489.86	6405.48	6548.10	7319.21	6792.32	7695.08	7322.78	6822.57	7333.63	7153.81	7536.52	8932.88
-4.94904	-254.085	1249.96	1086.99	2351.45	1412.01	2872.67	3004.96	3216.96	2998.33	3844.79	3110.31	3687.39	3549.91	3647.02	4295.35	3749.68	3445.88	3538.02	4300.89	4695.99	4615.40	3983.29	3962.60	4606.94	4202.94	5405.07	4637.92	4736.89	4963.68	4710.20	5394.79	5377.49	5414.02	5980.29	5736.49	6343.63	6396.75	5599.09	6042.24	6426.49	6846.49	7114.58	7411.69	7369.19	7282.89	7587.41	7657.48	7964.42	8214.59
-4.92936	-150.038	692.648	1391.84	1680.25	2553.07	2484.02	2931.90	3027.90	3438.68	2922.74	3498.30	3589.72	3763.69	3552.42	3622.15	4216.18	3764.82	3765.93	4304.90	4029.68	4028.60	3837.04	4414.48	4433.60	4714.91	5174.80	4877.64	4460.36	4586.41	5017.30	5979.64	5117.26	5109.61	5490.57	5638.97	5940.41	6421.27	6236.14	6015.86	5823.68	6600.02	7321.93	7040.58	7418.94	7553.34	7638.48	7739.59	7554.29	8421.47
-4.90967	-232.407	659.027	1160.36	1718.99	2470.90	2067.92	2245.98	2925.27	3521.23	3180.40	3925.94	3749.36	3694.03	3006.10	3614.35	3591.36	3549.87	3868.55	4265.75	3825.98	4276.64	4646.75	4423.63	4525.37	4532.75	5397.35	5077.91	4221.90	5026.06	4908.31	5753.88	5861.20	5336.02	6041.57	5651.92	6390.59	6540.34	5570.62	6545.05	6939.08	6584.26	7844.63	6951.05	7719.35	7772.26	7665.26	7935.57	7759.18	8477.32
-4.88999	-743.482	261.127	1017.39	2016.65	2204.68	2234.90	3106.11	2489.47	3020.10	2845.58	3761.10	4094.62	3853.51	3133.89	3799.97	3788.22	4030.72	3804.85	3749.91	4031.77	4067.71	3812.09	4971.26	3942.23	4983.06	5236.65	5353.04	3913.65	4743.55	5423.37	5075.31	5467.88	5312.88	5971.92	5474.46	6169.30	6198.73	6615.73	6726.99	5920.22	7033.76	6848.37	7364.42	7384.25	8332.09	7470.22	8323.34	7854.14	9441.08
-4.87031	-646.116	905.063	1244.15	2123.82	2326.82	2398.60	2657.30	3274.00	3325.26	3390.08	2828.50	3442.39	3516.85	3327.87	4077.83	3768.60	3873.26	3640.94	3745.84	4091.48	4136.49	4597.49	4520.92	4639.76	4218.81	5065.93	4632.88	4482.86	5145.05	5395.12	5823.35	5214.26	5834.58	5409.19	5902.65	5923.30	6029.33	6160.87	6874.17	6501.50	7574.09	7640.83	7377.14	7476.86	7781.70	7523.82	7916.21	8166.27	9010.19
-4.85063	-150.651	374.169	1528.33	2121.76	2259.15	2574.56	3056.03	2956.22	2993.19	3164.13	3149.06	3407.13	3245.49	3848.15	3574.49	4320.97	4338.35	4223.41	4153.08	4084.96	4091.02	4206.66	4790.94	4439.27	4488.29	5736.23	4933.97	5170.41	4730.45	5407.70	5875.21	6022.77	6324.72	6145.55	6094.57	6271.38	5727.38	5980.90	6751.10	6061.96	7971.63	7180.39	7954.24	7605.31	7600.54	7894.78	7999.65	8614.75	9259.67
-4.83094	224.172	1116.90	1056.31	2186.29	2225.09	2817.37	3007.82	2969.37	3073.43	3565.43	3199.33	3334.85	4248.26	3740.32	4345.37	3910.33	3903.53	4307.90	3852.90	4450.97	4444.14	3919.07	4669.61	4746.32	4512.04	5271.90	4568.48	5099.54	4918.38	5448.33	5197.65	5588.72	5988.78	6186.92	5780.19	6624.68	6464.62	6217.66	6816.97	7004.70	7463.62	7185.92	7988.46	7538.47	8050.06	8186.37	8294.14	8628.21	9890.74
-4.81126	-260.103	676.828	1339.49	1389.32	1889.41	2527.49	3361.85	3212.39	3176.50	3452.54	3370.22	3649.13	3501.13	4176.95	3859.65	4120.19	4378.90	4428.85	4324.23	4197.33	4479.25	4467.56	4619.84	4445.61	4969.15	5627.68	5540.90	4457.25	5256.72	5092.11	5071.71	5831.03	5823.66	6099.51	6213.24	6376.35	7013.99	6605.12	6517.88	6853.20	7981.72	7679.29	8034.08	8146.20	8505.54	8541.12	8199.03	8407.09	9591.00
-4.79158	-145.999	891.084	1502.62	2290.97	2394.51	2073.17	2735.57	3149.71	3595.92	3694.01	3104.73	3515.05	4310.96	3694.52	4160.18	3845.25	4049.24	4380.32	4172.45	4502.69	3611.97	4083.14	4787.49	5198.99	4724.62	5711.49	5397.92	4710.93	4241.07	5645.08	5620.13	6254.14	5722.15	6356.20	6208.49	6818.44	6826.40	6409.45	6543.78	7525.34	7864.25	7628.61	8302.00	7639.15	8308.56	7749.62	8620.83	8741.14	9991.40
-4.77190	-318.443	1021.32	1511.48	2292.53	1549.64	2834.72	3525.53	2987.24	3123.60	3409.07	3319.12	3991.90	3309.18	3355.94	3942.51	5142.25	4106.02	4064.43	4447.16	3859.36	4370.95	4780.99	4618.64	4641.12	4701.44	5204.10	5096.79	4495.54	4360.13	5543.96	5059.01	5941.38	6204.40	6734.99	6241.77	6730.11	6505.82	6897.06	7108.70	6941.25	7634.79	7813.45	8207.84	8266.95	8584.38	8086.07	8242.62	8666.66	9155.58
-4.75222	464.958	246.562	1609.33	2017.98	2722.59	2425.13	3644.01	3279.60	3304.95	3467.32	3400.47	4148.83	3940.55	3824.25	3775.90	3891.41	3918.37	4328.50	3948.49	4499.19	4924.17	4739.54	4601.92	4438.85	4723.00	5569.00	5588.85	5154.63	4717.83	6089.88	5933.27	5967.33	5895.81	6457.60	6573.78	6900.73	6809.45	6321.27	7188.40	7516.00	7516.74	7540.15	8466.68	7865.21	8493.13	7821.48	8819.27	8861.59	8987.24
-4.73253	-481.681	484.824	1310.13	1655.99	2194.51	2141.73	2981.90	2744.24	3165.42	3871.29	3632.26	3938.26	4417.34	3873.73	4124.65	4001.37	3798.43	4373.79	3645.74	4535.30	4692.13	4615.95	5148.54	5235.16	4465.17	5193.06	5049.70	4954.91	5043.77	6291.51	5567.31	6132.06	6443.05	6273.95	6167.34	6074.32	7070.94	6966.37	7254.26	6717.18	8003.61	7697.45	8186.24	8196.70	8892.88	8262.21	8507.00	9223.83	9882.39
-4.71285	56.7473	943.745	1295.41	1562.25	2199.07	2739.92	2662.96	3283.84	3548.53	3502.90	3564.09	3796.32	4267.81	3510.36	3661.11	4137.43	4813.12	4587.07	4121.76	3877.92	4215.76	4564.04	4513.40	4626.29	5394.06	5227.72	5652.41	4565.80	4581.98	5504.01	5118.67	5997.94	6055.08	6115.60	6373.24	6332.01	6847.07	6824.72	7640.23	7379.12	8036.61	8003.00	8675.98	8435.88	9033.09	8195.37	8897.70	8433.37	9716.23
-4.69317	113.130	396.881	1380.80	1180.53	2209.10	2249.96	2453.20	2934.71	3821.85	3459.45	3488.75	3639.46	3302.98	3199.44	4265.75	3934.34	4247.08	3636.59	3954.00	4202.85	4366.74	4631.87	4403.79	4927.04	4714.50	5830.32	5493.55	5102.91	5071.69	5395.96	6256.56	5309.59	6200.69	6111.96	6812.62	7367.87	7414.14	6826.23	7131.21	7326.44	8151.89	8149.56	8287.69	9024.35	8724.48	8886.05	8183.10	9291.83	10442.8
-4.67349	32.4509	668.196	1243.77	1970.33	1731.34	2631.95	3059.46	3113.55	3480.82	3769.84	3696.74	3913.34	3531.48	3893.88	4605.48	4045.00	3922.09	4213.59	4846.24	4053.41	4491.80	4491.14	5297.94	4559.98	5145.54	5762.07	5228.09	5234.70	5295.57	5757.50	5842.64	5923.19	5730.87	6493.45	6713.16	6924.63	7187.59	6438.52	7762.13	7260.76	8068.52	8404.49	8038.27	8267.74	9045.59	8281.06	9314.38	8910.86	9846.42
-4.65380	143.329	568.834	1247.03	1830.20	2338.19	2281.67	2577.04	2805.16	3268.22	3312.03	3889.80	4794.50	4005.32	4042.94	3542.24	4531.04	4283.59	4237.69	3922.25	4136.50	4213.29	4815.79	5061.57	4414.55	4624.70	5299.44	5782.20	4918.28	5094.83	6216.03	5678.52	6245.89	6957.91	6730.33	6885.85	6924.09	7147.27	6647.29	7338.17	7595.86	8298.18	8393.21	8291.75	8500.87	9261.17	9167.09	8729.17	8946.68	10073.4
-4.63412	-286.458	846.348	1069.46	1499.21	2284.57	2270.70	3181.38	3236.36	3779.52	3245.01	3972.99	3979.29	4128.02	3846.62	4185.81	4492.86	3931.13	3694.58	4184.12	4266.71	4782.93	4668.65	5004.51	4775.78	4917.11	5762.18	5610.71	5019.42	5632.29	5711.16	5521.37	5816.59	6227.94	6613.98	6297.75	7095.22	7017.59	7115.91	7394.66	7657.47	8229.87	8158.46	8797.71	8335.01	9157.60	8661.84	9467.96	9654.02	10014.5
-4.61444	-184.017	602.014	794.357	1690.38	2351.26	3095.73	2674.20	3257.89	3283.25	3476.41	3570.84	3898.54	3640.20	3706.79	3965.54	4594.01	4134.71	3863.81	4307.97	5101.38	5179.56	4740.66	4961.68	4317.76	5094.68	5162.56	6082.15	5479.02	5081.37	5843.88	5972.40	6261.46	6289.93	7083.11	6935.41	6844.32	7266.62	7089.91	7889.01	7594.77	8749.45	8447.48	9028.38	8887.24	8661.67	9235.30	9427.26	9523.81	10620.3
-4.59476	298.498	985.091	1378.81	1755.73	2231.52	2301.91	2875.16	2605.08	3194.93	3309.47	3514.54	4055.24	4040.66	4341.85	3539.20	4700.46	4614.77	4610.65	4543.20	5023.81	4363.08	5184.88	5114.60	4407.42	5114.25	5874.06	6212.65	5540.25	5198.59	6007.67	5887.51	6328.11	5980.41	6731.28	6351.96	7376.57	6911.02	7259.19	7420.52	7786.11	8745.27	9408.87	9091.71	9120.18	9254.80	9184.42	9410.42	9427.36	10251.2
-4.57507	300.400	308.012	996.279	1229.54	2123.28	2552.67	3718.88	2815.73	3208.66	4005.91	3308.12	4172.79	4034.27	3425.99	4008.36	3624.24	4396.67	4387.94	4187.20	4035.79	4452.56	4853.88	4994.40	4948.54	5785.21	6368.03	5911.06	4968.35	5451.54	5717.97	5844.49	6409.01	6443.41	7342.02	7079.13	7072.63	6837.62	6844.96	7618.14	7672.22	9237.03	9102.90	9082.91	8700.79	9215.49	9344.62	9309.75	9822.68	10803.6
-4.55539	-295.354	513.909	999.459	1715.64	2709.28	3171.40	3105.46	3082.37	3754.76	3450.83	3552.18	3793.66	3654.16	3161.13	4544.17	4032.53	4309.70	4403.02	4235.90	4794.72	5190.13	5092.80	5317.64	5338.85	4691.85	5785.35	5483.44	5358.13	5743.43	6047.37	5886.09	6716.54	6795.32	6934.69	7339.35	7239.89	7817.41	7396.87	7818.01	8405.83	8652.32	9523.17	9557.74	9152.56	9510.24	9219.15	9929.51	9978.39	10366.7
-4.53571	-429.700	505.114	1356.14	1544.02	2243.53	2880.26	3030.28	3137.85	3265.85	3714.51	3982.35	4002.52	3486.51	3477.17	4410.31	4038.32	4550.82	4145.06	3999.20	4046.71	4540.39	4826.83	4841.58	5100.25	5055.89	5666.34	5307.52	5586.89	5445.40	6567.98	5846.27	6469.08	6259.48	7292.88	7863.99	7459.04	7793.97	7503.71	8306.37	8193.06	8747.98	7963.98	8790.39	9496.13	9616.88	9409.09	9796.24	10157.6	11095.6
-4.51603	-32.9966	770.670	1577.34	1741.26	1822.54	2792.03	2896.15	2765.37	3292.37	3493.71	4049.98	4077.52	4165.95	4286.33	4370.14	4768.03	4263.01	4208.69	4134.76	4438.56	5083.87	4850.59	4714.42	5506.71	5817.36	5581.63	5701.99	5267.77	5364.60	6182.25	6076.14	6694.17	6555.07	7224.18	7399.04	7769.13	7407.53	7037.73	8069.35	8102.39	9631.94	8684.46	9258.39	9770.13	10054.1	9786.18	10326.6	10336.9	11623.1
-4.49634	-440.575	822.477	1300.28	1868.41	2289.19	2626.54	2841.20	2942.01	2896.16	3463.89	3858.59	3688.38	4068.12	4018.76	4030.47	4483.20	4422.75	4487.40	4362.82	4928.48	4762.93	5223.08	4964.69	5393.00	4889.31	6000.55	6126.98	5740.84	5654.65	5441.04	6363.59	6489.22	6689.92	7155.34	7824.82	7281.19	7824.93	7650.25	8753.74	8800.53	8777.04	9060.16	9785.34	10180.8	9840.71	9893.05	10264.9	10841.5	11520.7
-4.47666	-153.133	910.353	1089.24	2193.90	2217.48	2606.45	3007.16	3583.69	2982.89	3891.42	3257.09	3636.30	3350.28	3216.34	3693.24	4754.31	4561.24	4492.13	4541.07	4584.95	5019.57	4971.38	5311.60	4925.61	5301.87	6392.81	5335.20	5482.61	5629.28	5925.16	6796.74	7097.84	6923.71	7672.49	7071.53	7823.61	7700.66	7995.61	7881.82	8654.67	9519.43	9234.22	9824.10	9978.41	10745.5	9811.59	9753.39	10457.4	11488.7
-4.45698	268.629	701.001	1382.75	1678.23	2370.12	2734.35	2770.75	3199.56	4031.68	3317.41	3497.17	3421.27	4292.44	4453.25	4032.79	3862.08	4645.92	4655.29	5516.32	4564.20	4721.77	5419.55	5363.01	5444.46	5581.31	6230.76	5940.56	5436.57	5362.00	6470.51	6503.45	6417.07	6757.28	6806.32	7424.81	7360.66	7595.12	7879.11	8760.93	8061.48	9425.38	9757.57	9735.43	10006.8	9820.58	10148.8	10072.4	10901.6	12208.0
-4.43730	261.846	1236.41	1534.62	1689.58	2624.23	2696.03	3467.93	3388.73	3524.27	3933.52	3897.28	4009.46	4202.74	3908.09	4244.70	4652.49	4477.63	4483.14	4723.07	4131.11	4541.66	5345.17	5071.04	5475.06	5977.54	5985.34	6359.71	5884.84	5918.52	6469.58	6254.65	7022.21	6771.11	7492.57	7685.65	7745.17	8007.72	8100.48	8767.98	8763.11	9499.00	9854.62	10228.9	9751.26	11062.1	9994.00	10697.7	10577.9	11856.6
-4.41761	-210.476	541.031	1294.35	1943.78	2727.95	2870.63	3078.46	3655.83	3572.62	3724.42	3255.58	4157.42	4271.98	4065.72	4799.69	4823.40	4474.94	4338.41	4979.29	5307.93	5207.87	5039.05	4766.22	5513.21	6112.71	6552.90	5735.91	5873.61	5174.66	6849.05	6345.31	7011.59	7848.24	7658.78	7824.98	8490.50	8055.74	8420.66	9164.59	8679.03	9964.42	9909.33	10731.5	10356.2	10334.8	10226.9	10723.9	10966.1	11894.5
-4.39793	328.847	783.710	1475.51	2280.84	2601.61	3660.46	2983.12	3592.01	3732.09	3114.59	3383.74	3559.03	4375.87	3911.23	4408.97	4746.74	5294.05	4857.42	4684.41	5200.74	4921.53	4904.30	5533.87	5859.52	5718.44	6841.06	6224.72	6078.17	6356.68	7149.51	6944.05	6871.38	7465.80	7422.92	7893.59	8183.55	8053.40	8595.23	9610.77	9496.30	10307.0	9632.64	10450.6	10595.2	11293.6	10522.9	10686.1	11871.1	12542.3
-4.37825	154.483	607.463	972.610	2341.56	2315.53	2823.60	3297.52	3457.58	3457.72	3894.70	3817.15	3959.55	3821.47	4226.37	4424.56	4133.40	4510.42	5278.92	5383.66	5042.86	5544.71	6116.73	6322.36	5748.31	5880.99	6223.99	5991.02	6317.47	6340.84	6213.90	6931.52	6882.41	7861.83	8174.69	7932.23	8364.23	8381.20	8310.82	9440.92	9505.24	10177.7	10087.6	10112.8	10943.7	11174.5	11254.8	11138.1	11731.6	12256.6
-4.35857	337.535	613.404	1030.36	1736.45	2428.33	2649.84	3306.19	3328.91	3613.20	3664.23	3963.32	4403.57	3641.89	3928.87	5102.83	4676.57	4782.13	4497.57	5760.47	5022.72	5434.03	5724.15	5440.31	5593.74	5772.70	6540.35	5960.30	6603.90	6314.35	6793.35	6967.45	7371.57	8161.56	8373.97	8578.04	8492.93	8699.16	8566.30	9256.95	9334.30	10676.4	11284.8	10992.9	11288.0	11300.0	11182.4	11683.1	12123.7	13233.1
-4.33889	-182.986	740.734	1486.23	2133.52	2235.00	2510.72	3776.89	2855.62	3314.68	4364.56	4093.19	4292.37	4264.87	4119.65	4675.60	4678.90	4965.57	5559.93	5616.19	4712.95	5250.32	5403.17	5736.99	5864.40	5308.32	6821.63	6565.85	6730.39	6468.92	7442.53	7758.43	8132.02	8016.02	8063.38	7764.74	8821.54	9372.39	9184.42	9459.77	9578.73	10773.4	10408.0	11834.9	12178.5	11686.6	11822.8	11603.3	12354.5	13389.1
-4.31920	-481.611	1185.42	1459.50	2507.96	2002.39	2766.77	3101.50	3528.82	3251.44	3805.97	4319.38	4526.96	4282.33	4647.62	4466.12	4063.50	4576.02	4893.30	5006.68	5469.35	5370.40	6035.97	6222.36	6082.93	5996.48	7084.23	6715.36	6079.59	7048.85	7318.00	7322.71	7514.53	8411.93	9310.94	8814.57	9366.69	8987.99	8971.99	9909.58	10096.6	11466.8	11261.6	10930.4	11724.0	11878.1	12010.9	11923.5	12761.5	13773.3
-4.29952	-121.062	441.226	1200.71	1220.99	2710.04	2547.35	3468.40	3288.32	4028.76	4043.92	3894.97	4669.95	4185.36	4360.43	4557.48	4738.61	5006.53	5249.19	5533.26	5289.55	5476.85	5868.29	5931.35	5984.52	5969.62	6805.61	6912.94	6676.68	7139.56	7583.45	8033.26	8169.18	8859.20	8886.16	8850.65	9412.89	9534.92	9260.68	9350.25	9559.67	10972.9	11094.8	11336.2	11379.3	11678.0	11810.2	12251.0	12372.4	13794.3
-4.27984	230.892	333.730	1220.50	2237.76	2443.32	2235.83	2909.04	3437.53	3703.61	3497.39	4104.75	4548.99	4702.59	4363.92	4750.04	5301.19	5344.41	4900.12	5369.81	5548.76	5385.31	5810.45	6232.05	6321.34	6221.33	6512.10	6804.51	6872.93	6336.02	7919.26	7379.52	8418.07	8063.83	8515.00	9135.35	9388.41	9846.96	9238.98	10254.2	10242.0	11887.1	10751.9	11296.7	11624.8	12331.5	11705.4	12774.0	13215.3	14227.5
-4.26016	264.284	1134.48	1164.15	1404.91	2479.64	2915.52	3409.45	3015.27	3516.83	4037.75	4136.44	4496.57	4523.33	4668.68	4680.73	4807.01	5117.47	4873.59	5293.27	5577.13	5156.00	5722.60	6538.69	6345.11	6520.53	6970.09	7068.94	6944.51	7383.18	7682.24	8088.60	8042.84	8268.36	8400.93	9135.92	9822.69	9257.81	10044.3	10149.3	10626.8	11237.5	11672.6	11822.9	11763.4	12403.8	12702.8	12816.3	12886.6	14053.6
-4.24047	57.5085	894.747	1558.63	2010.14	2316.06	3128.85	2959.27	2990.57	3510.64	4218.21	4381.97	4742.08	4300.94	4474.21	4840.66	4883.93	4915.91	4785.03	5308.84	5374.49	5784.55	6308.92	6348.14	6289.94	6789.53	7554.43	6906.10	7171.98	7203.36	8117.42	7102.35	8279.31	8612.25	8844.23	9517.12	9634.87	9713.92	10039.5	10689.2	11053.1	11426.5	11526.9	11773.7	12129.9	12290.5	12393.5	12955.0	13389.0	13927.4
-4.22079	-109.879	369.984	1010.28	1921.70	2701.21	3034.80	3109.58	4004.92	3184.44	3807.98	3732.86	4133.23	4747.40	4323.39	4650.26	5099.97	4749.73	5493.16	5359.80	5270.71	5158.17	5794.90	6650.38	5522.79	6519.40	6794.80	7263.72	7031.62	7595.93	6843.04	7839.50	8249.36	8769.59	9549.51	9021.37	9629.63	9805.83	10114.7	11213.1	10371.4	11893.3	11004.4	11977.3	11802.7	12311.6	12193.9	13007.8	13736.2	13919.3
-4.20111	81.7430	560.644	2112.36	1899.80	2403.95	2928.31	3243.17	3634.25	3769.57	4843.96	4366.77	4736.90	4746.38	3890.57	5339.68	4846.12	5180.03	4807.40	5689.08	5019.92	5646.92	6206.17	5898.94	6624.81	6907.39	6815.44	7701.33	6836.96	7397.85	7874.10	7600.22	8867.61	8901.16	8418.92	9258.02	10045.0	10127.4	9822.27	10746.5	10866.1	11732.2	11961.6	11603.8	12268.3	13049.7	12493.7	13364.5	14398.0	14204.3
-4.18143	-350.517	553.841	1598.15	2027.11	1973.50	3222.55	3615.25	3497.59	3547.53	4031.51	4347.79	4349.03	4581.65	4599.66	4864.38	4999.00	5331.14	5077.34	5668.30	6248.85	6238.52	6383.01	6008.58	6445.91	7018.24	7456.75	7101.02	7778.25	7594.92	7712.72	7980.50	8883.93	8862.01	9051.40	9542.99	10368.9	10051.4	10219.0	11191.2	11126.9	12287.4	11898.2	12454.0	12359.2	13093.7	12718.9	13910.6	13621.8	15048.7
-4.16174	164.764	921.783	1782.73	1743.87	2909.88	2785.11	2849.77	3513.42	4035.50	4200.10	4155.79	4428.19	4263.17	4702.42	4833.19	5394.01	4855.25	5499.14	5430.43	5765.96	5660.45	6319.50	6203.34	6282.34	6376.72	6951.32	6993.36	7602.48	7499.62	7747.33	8152.64	8477.95	9112.42	9842.00	9667.54	10148.2	10030.0	10117.2	10852.5	11268.3	12597.9	11776.7	12504.9	12795.8	13754.2	12738.6	13950.8	13779.9	14987.4
-4.14206	-401.566	273.877	1316.87	2308.31	2397.64	2291.77	2962.77	3312.10	4021.85	4181.85	4442.53	4762.82	4141.45	4449.30	4954.72	5266.55	5130.59	5014.14	5677.37	5897.93	5891.05	6005.32	6250.63	6605.01	7110.67	7233.90	7312.36	7688.24	7619.19	7438.22	8343.26	8726.53	9321.59	10096.5	9742.09	10093.3	10250.9	10485.7	11177.0	10932.0	12100.0	11854.6	13039.4	12395.5	13370.0	12853.1	14249.6	14297.8	15046.1
-4.12238	344.442	797.820	949.606	1687.26	2135.72	3382.34	3487.50	3528.42	3641.60	3703.81	3761.88	4596.04	4491.04	5082.45	5060.81	5222.67	5014.19	5000.38	5902.00	5292.54	6053.98	6822.83	6448.82	6843.30	6295.70	7280.93	7071.06	7491.87	7722.59	8370.02	8517.75	8726.52	9224.83	10006.8	9190.13	10142.7	10382.8	10035.8	10872.5	11640.5	12322.8	12747.7	12979.2	13217.5	13572.5	13251.7	14227.5	14186.0	15324.2
-4.10270	82.3074	818.740	914.101	2296.97	2646.53	2621.31	2881.79	3616.29	3862.57	4786.74	3951.49	4883.71	5119.22	4761.01	5002.28	4748.07	5095.22	5392.15	5685.98	6117.57	6796.79	6777.61	7119.33	6850.84	7427.17	6874.73	6984.76	7578.67	7225.06	8826.72	8204.61	8589.04	9863.89	9321.29	9887.61	10231.7	10441.7	10732.5	12121.9	11997.5	12477.4	12528.1	12997.5	13934.2	13640.2	13600.4	14942.4	15062.0	15207.7
-4.08301	-665.690	1340.58	1539.59	1692.51	2167.06	2867.10	3487.55	4062.21	3718.27	4069.28	4335.54	5049.98	5150.84	4802.39	5335.95	5336.53	5217.74	5419.18	5992.12	5601.92	5445.73	6117.27	6427.81	7597.03	7161.35	8063.20	8052.10	7229.40	8116.75	8425.09	8689.59	9162.50	9971.00	10348.4	9805.51	10318.0	10361.8	10356.5	11858.6	11404.8	12767.9	12351.0	13281.2	13653.0	13685.1	14015.7	14220.9	14491.7	16146.5
-4.06333	-207.081	25.5969	840.555	2205.20	2294.61	3205.98	3293.30	3319.46	3854.97	3873.22	4317.93	5086.73	4595.33	4628.27	4893.59	4945.64	5011.74	5665.82	5462.85	6081.37	6124.12	6323.79	6243.62	6830.30	7668.99	7514.74	7596.47	7994.41	7701.47	7724.86	8658.22	9181.87	9767.51	10367.9	10350.1	10935.7	10194.8	10409.0	11824.0	11374.7	13057.0	12752.2	13733.7	13274.3	13141.5	14334.6	14861.2	14809.5	16191.9
-4.04365	-115.784	262.454	1515.94	1993.87	2368.31	3014.13	4111.69	3544.76	4520.76	4207.17	4426.14	4468.37	4265.80	4207.04	5249.72	5203.82	5333.42	5408.23	6134.66	6127.93	6210.67	6193.99	6530.55	7157.21	6570.50	7607.96	7605.08	8310.69	8153.53	8169.93	8802.39	9482.09	10188.7	10605.7	10571.2	10703.5	11542.6	10779.7	12522.0	11888.0	13174.6	13328.5	13308.4	13668.4	13679.2	13717.7	15173.8	15451.7	15590.8
-4.02397	-37.1689	833.890	971.756	2043.20	2629.47	2611.43	3080.81	3515.98	3924.48	3784.40	4464.14	4907.63	4664.30	4654.68	5278.54	5748.70	5113.93	5849.46	6057.89	5874.42	5821.00	6854.16	7220.06	7252.85	7310.21	8077.11	7978.81	8310.91	7960.69	8461.61	8876.53	8642.28	10031.3	9986.87	10445.5	11269.1	11311.5	10715.1	12308.0	12071.4	13103.6	12780.9	13527.4	14126.2	13690.5	14674.7	15542.0	15156.0	16829.6
-4.00429	-346.087	635.806	1133.78	1818.81	2677.31	3152.62	3566.68	3762.19	4336.57	4237.61	4496.15	4521.50	5208.50	4407.28	5207.91	5555.91	5792.98	5904.09	6335.10	6365.58	5892.47	6895.53	6669.21	7068.76	7236.92	7741.34	8177.79	8228.12	8047.70	9280.85	8948.59	9779.24	10098.0	10371.7	10312.4	11158.3	10840.7	11083.9	12679.7	12780.6	13374.4	13149.9	14474.0	14130.9	13992.0	14281.6	15127.3	15695.3	16247.5
-3.98460	13.0348	643.977	1465.30	1763.35	2631.38	3186.16	3766.76	3361.70	4342.25	4138.98	4396.79	4849.92	4429.38	4561.84	4500.04	5272.19	5164.17	6064.32	6429.89	6873.28	6254.27	6862.69	6679.99	7241.57	7600.94	7673.96	7388.33	8505.83	8203.64	8623.31	8875.12	10085.6	10210.0	10282.6	11236.1	11237.9	10626.1	11781.4	12652.4	12234.5	13500.1	13369.9	14747.4	14364.1	14561.9	14542.3	15739.3	15504.3	17117.9
-3.96492	-155.984	617.594	1444.36	2313.54	2081.79	3096.83	3516.95	3568.87	3846.42	4134.33	4757.45	4700.45	4730.13	4260.65	5368.84	5164.52	5615.88	5059.05	6525.24	5984.88	6551.23	6885.00	6903.03	6976.73	7553.25	7933.81	8346.29	8795.97	7800.79	8867.36	9415.74	9297.37	10093.0	10124.5	11273.7	11439.4	10987.2	11909.7	12309.7	11999.1	14379.8	13823.9	14248.8	14766.2	14720.8	14885.1	15689.4	16068.1	16974.9
-3.94524	-204.061	1235.75	1306.72	1811.73	2355.53	2554.07	3434.97	3820.20	3585.72	4369.68	4003.44	5138.11	5048.69	5420.63	5156.86	5481.98	6272.38	5838.10	6654.18	5949.17	6571.65	6836.99	7469.29	7036.62	7995.15	7918.76	7625.20	8568.06	8547.59	9079.63	9480.95	9556.79	10298.2	10462.3	11279.0	11326.8	11449.6	12218.0	13215.4	12716.2	13998.8	13495.4	13735.8	15520.3	14983.6	14892.7	16026.2	16504.8	17322.9
-3.92556	-415.365	1055.86	1011.87	1740.61	2721.40	2561.05	3837.32	3547.68	3844.35	4554.83	4251.89	4875.58	4683.17	4627.00	5717.61	5911.69	5672.06	5586.44	5942.80	6341.45	6464.38	7130.59	7273.41	7234.78	7535.76	8124.17	8061.90	8451.46	8514.59	9291.03	9996.31	9922.62	10755.5	10976.3	10821.4	12015.9	11794.1	11486.6	12984.7	13052.8	14209.7	14415.7	14617.0	15013.5	15510.2	15909.1	16095.5	16930.4	17561.2
-3.90587	-164.091	952.152	1682.76	2294.66	2561.86	3413.14	3067.62	3504.69	4268.46	3716.77	5301.18	5047.27	4843.35	4816.46	5375.81	5666.50	6307.53	5813.65	6612.99	6531.81	6566.12	6977.54	7381.31	7888.55	7866.57	8252.76	8409.92	8258.61	8775.83	9922.57	9237.31	10417.2	10954.9	11372.4	11593.1	11994.6	11740.5	12311.1	13324.7	13394.9	14584.7	14676.1	14649.5	15281.0	15383.9	15405.9	16650.8	16816.6	18409.6
-3.88619	319.937	437.726	1936.10	1871.39	2505.98	3323.70	3249.59	4148.24	4282.26	4442.57	4485.89	5286.59	4685.10	5295.69	5545.01	5716.91	5477.94	5907.58	6562.94	6485.81	6455.29	6636.21	7133.20	7819.78	7649.02	8438.54	9117.95	8830.78	9002.34	9988.98	9299.07	10373.5	10289.2	11715.6	11502.5	12138.5	12703.8	13301.9	13785.4	13566.9	14896.5	15002.8	15051.6	15920.8	16015.4	15670.3	16246.7	16851.7	17938.4
-3.86651	78.2949	585.691	1285.49	2030.11	2240.07	3258.81	3218.70	3528.08	4059.80	4856.86	4555.57	4805.17	4888.46	4934.22	5722.89	5612.00	6030.94	6360.71	6795.26	6455.62	7082.96	6928.92	7280.83	7587.92	8031.54	8238.92	8334.67	9028.68	9689.26	9737.54	9928.03	10590.6	10389.5	11463.8	11493.1	12110.6	12383.4	12217.3	13606.0	14066.8	15057.9	14735.3	14684.4	15314.4	15568.7	16089.3	17052.0	17509.3	18395.4
-3.84683	-241.436	772.432	1712.34	2067.53	2726.75	3567.83	3670.49	3920.14	3913.99	4894.20	4891.35	4714.31	4523.90	5279.21	5583.26	5936.62	5812.17	6026.72	6582.39	7045.53	6936.41	7389.18	7740.71	8037.00	8490.84	8648.46	8512.01	8999.70	9149.55	9928.39	10053.8	10337.8	11197.1	11327.8	12111.2	12935.5	12257.8	12460.4	13525.3	13835.8	15112.8	14941.8	15491.6	15734.9	15882.0	16481.5	17467.5	16897.9	18284.6
-3.82714	-47.2197	1045.76	1821.14	2336.81	2801.45	3462.47	3769.30	4035.20	4178.87	4172.13	4120.89	4752.81	5147.61	5322.81	5465.61	5659.37	5618.64	6345.61	5971.28	6074.57	6528.62	7261.62	7377.27	7754.49	8104.18	8874.77	8853.38	9397.21	9460.26	9962.79	10549.6	10747.3	10941.2	11458.4	12688.3	13083.8	13001.1	13175.0	14315.4	13816.7	15283.8	15290.0	15729.0	16407.2	15739.8	16485.5	17623.3	17719.4	18719.1
-3.80746	-535.084	1170.10	1475.92	1969.10	2866.54	3600.85	3678.36	3891.05	3970.88	4319.09	4584.41	4854.41	5181.02	4987.09	5815.02	5578.17	5987.05	6221.25	7114.24	6505.33	6943.15	6835.11	7819.23	8352.73	8248.33	8658.04	8848.06	8970.19	9082.72	10032.7	10345.0	11090.9	11293.6	11838.9	12231.9	12854.7	12469.3	13404.5	14509.7	14412.2	15531.8	15727.5	15357.8	16796.8	16577.7	16967.6	17805.5	18030.1	19137.6
-3.78778	-210.281	640.038	1877.23	2172.01	3020.65	3761.73	3543.36	4057.51	4270.83	4771.38	4449.11	4918.36	5175.04	5382.30	6438.90	5702.38	6563.46	6406.40	6640.80	5784.02	6662.26	7403.09	7872.63	8130.47	8665.73	9071.72	9144.80	9068.11	9449.86	10121.6	10650.6	11577.7	11904.2	12429.5	12176.9	13079.3	12933.6	13320.4	14147.4	14301.9	15628.1	15569.5	16060.5	16674.0	16937.7	17220.8	18297.1	18118.6	19017.2
-3.76810	200.403	902.510	1725.24	2392.23	3012.12	3265.17	4111.53	3902.23	4182.25	4493.22	4685.99	5210.29	5768.09	5247.30	5950.12	5675.50	6324.03	6221.05	6871.33	7024.69	6946.31	7937.11	7556.27	8372.02	9191.65	9662.92	8884.97	9472.71	9004.78	9805.87	9999.64	10824.2	11735.1	12665.2	12529.3	13149.6	12678.6	13655.6	14503.6	14520.7	16374.7	16211.6	15748.6	16689.2	17053.4	17858.2	18235.3	19047.9	19507.7
-3.74841	-32.6300	765.573	1397.67	2448.32	2626.55	2995.89	3570.65	3556.40	4163.23	4899.54	5435.28	5322.35	5012.16	5297.57	6034.80	5982.33	6361.35	6538.42	6484.58	6864.39	7212.24	7279.36	8667.82	8525.60	8502.61	9170.27	9361.78	9472.03	9686.51	10536.5	10107.7	11671.3	11887.0	12249.8	12571.8	13246.7	13050.3	13619.8	15088.5	15375.8	16184.1	15678.3	16485.4	17032.0	17418.1	17368.3	18836.4	18955.0	19684.4
-3.72873	-365.548	865.316	1019.71	1709.32	2662.03	2523.83	4055.70	4033.17	4544.35	4334.00	4674.46	5474.95	5307.39	5970.63	6122.55	5957.37	5909.70	6325.16	6918.01	7074.25	7022.69	7514.92	8471.08	8133.80	8767.40	9404.07	9518.12	9430.92	9883.03	10170.0	10403.8	11295.8	12887.2	12941.8	13464.6	13210.6	13339.9	13452.6	15181.1	15033.7	16036.1	16216.2	16868.9	18307.5	17468.5	18304.3	18365.5	18843.7	20156.7
-3.70905	26.5539	569.223	1098.82	2206.12	2717.49	3708.15	4013.30	3638.10	4794.00	4493.85	5146.03	4997.27	5457.92	5745.24	6252.02	6804.00	6937.59	6155.41	6799.23	7044.59	7052.41	7963.67	8156.54	8302.79	8495.22	9600.11	9181.16	9881.81	10216.1	10346.2	10653.1	10890.8	12136.1	12847.2	13175.8	13486.6	12847.2	14199.6	15166.3	15266.6	17038.1	16606.1	17223.5	17923.9	18217.9	18100.5	18756.5	19441.5	20398.9
-3.68937	92.4117	311.441	2388.50	2520.72	2033.20	4031.90	3529.45	4036.50	4789.98	4533.04	5152.55	5386.89	5350.29	5123.83	5914.59	5642.95	6931.81	5946.14	7016.54	7419.27	6840.23	7674.92	8306.94	8973.07	8645.29	9686.64	9390.42	9674.45	10194.6	10709.6	11027.7	11903.5	12875.5	12575.5	12735.4	13768.7	13544.3	14103.2	15400.7	15755.2	16344.2	16714.2	17723.8	18001.6	17974.6	18810.1	19282.2	19283.8	20253.6
-3.66969	10.4783	926.200	1971.20	2353.69	2474.00	3064.27	4025.10	3745.42	4225.06	4817.51	5449.23	5529.36	5747.50	5136.84	5916.05	5294.48	6328.02	6264.81	7165.26	7221.28	7395.12	7904.01	8176.12	8481.49	9005.22	9399.54	9480.75	10099.4	10237.3	10930.4	10806.7	11541.8	12755.3	13346.2	13767.6	13397.6	13955.4	14543.4	15882.6	15362.9	17446.6	16939.3	17558.9	18684.2	17955.5	18364.6	19757.1	20072.2	20574.8
-3.65000	-317.602	826.420	1305.66	2359.61	2876.04	3549.24	4083.99	4268.14	4079.20	4450.12	5262.13	5743.80	5582.35	5363.26	6101.59	6102.45	6344.59	6517.85	6730.54	7417.93	6852.73	8276.83	8423.97	8604.39	9160.62	9850.82	9686.56	10114.5	10340.6	10857.3	11204.0	11578.9	12749.9	13462.7	12984.3	13875.0	13703.8	13913.4	15920.9	15839.2	17033.6	17337.8	18311.1	18073.9	18698.6	18802.7	20221.9	20420.1	21495.8
-3.63032	323.829	476.635	1601.18	2186.94	3146.11	3229.46	3664.25	4112.25	4151.71	4843.99	5388.37	5821.81	5880.65	5071.78	6472.91	5676.54	6193.17	5926.26	6824.34	7731.74	7559.59	7511.04	8821.77	7954.89	8323.92	10105.3	9669.41	10183.4	10167.1	11313.2	11209.3	12034.9	12638.5	13437.2	13476.0	13795.0	14068.8	14623.7	16019.1	16426.3	17527.3	17590.1	17477.9	18222.4	18834.7	18856.1	19688.4	20599.4	21841.6
-3.61064	-59.6021	1195.17	1467.26	1755.78	2970.03	3296.07	3761.00	4003.15	4412.87	4500.58	4639.76	5529.46	5617.07	5092.97	6058.78	6639.08	6491.30	6188.28	7169.08	6914.03	7244.26	8030.48	8186.43	8679.59	9186.00	9915.32	9745.89	10300.4	10977.9	10939.5	11179.3	11620.1	13297.5	13892.9	13784.7	14898.1	14426.1	14515.9	16452.3	16233.8	17164.0	17907.4	18139.1	19135.6	19061.1	19585.2	20255.8	20557.2	22182.9
-3.59096	-293.923	1237.09	1424.46	2540.11	2764.73	3787.00	3989.39	4352.14	4159.91	4713.12	4530.29	5412.14	6229.77	5915.27	5960.78	6573.59	6555.59	6720.47	7535.16	7424.17	8192.74	8252.38	8480.42	9143.84	9363.89	9428.48	10517.6	10454.8	10844.4	11126.3	11750.4	12072.6	12802.9	14336.8	13813.1	14380.5	15019.3	15075.7	16893.4	16939.6	17820.6	17906.4	18179.1	19548.1	19373.8	19978.2	20664.3	21353.3	22268.7
-3.57127	-480.156	741.095	1318.91	2448.92	2685.08	3139.20	3746.36	4186.43	4835.35	5624.48	4976.26	4990.97	5627.04	5634.66	6321.29	6949.64	6312.51	6824.88	7353.39	7594.52	7653.15	7657.22	8276.62	9497.03	9118.39	10420.7	9704.37	10617.3	11009.0	11375.6	11918.6	12360.5	12959.5	13731.0	14675.0	14578.6	15177.8	15303.0	16899.9	16795.8	17884.5	17890.7	18834.0	19869.7	19802.0	20401.6	20856.4	21307.0	22278.0
-3.55159	-331.070	1126.05	737.983	2008.03	2643.71	3512.16	3462.31	4471.06	4645.10	4560.37	5054.00	5375.35	5057.13	5833.27	6067.76	6417.48	6838.07	6976.12	7345.50	7478.88	7384.91	8538.49	9039.93	8819.85	9500.25	9756.78	9882.56	10439.2	11089.2	11918.8	12036.4	12787.6	13940.1	13733.4	14201.1	15849.0	15325.6	15836.0	17402.6	17698.8	17598.0	17995.0	19213.1	19857.3	20124.3	19854.2	21193.4	21373.5	22753.9
-3.53191	-378.697	1086.81	1495.13	1734.33	2875.95	3079.94	3871.66	3881.52	4407.85	4312.42	5210.83	5306.82	5890.34	5818.59	6220.91	6890.79	6646.19	6917.56	7451.39	7362.10	8163.98	8334.90	8785.48	9186.90	9800.09	10576.6	10336.0	10178.4	11091.4	11655.5	11873.7	13331.3	12983.8	14749.6	14134.0	15063.3	15236.2	15519.9	17070.6	17613.4	18382.7	18620.3	18966.3	20129.9	20412.2	20313.5	20879.4	22355.3	22780.9
-3.51223	-392.033	393.219	1776.89	1853.51	3043.38	3994.80	3678.92	3675.72	5355.14	5093.44	4876.74	5324.38	6191.35	5419.83	6078.97	6345.79	6940.15	7300.00	7612.48	7757.39	7898.87	8409.96	8196.85	9159.60	9818.01	10898.6	10292.7	10499.3	11488.3	11879.0	12631.6	12533.5	13734.3	14303.3	14648.4	15012.5	15117.2	16267.8	17925.8	17269.6	19423.4	18438.8	19174.9	20425.7	20027.4	20992.8	21063.1	22160.7	22933.7
-3.49254	206.832	1019.73	1381.44	2667.07	3433.28	3533.69	3420.50	4556.24	4323.31	5174.04	5384.29	5532.07	6068.36	5677.51	5704.61	6641.29	7462.88	7086.08	7976.77	7490.69	7809.04	8575.80	9086.93	9087.08	9459.58	10124.2	10523.6	10730.9	11036.3	11492.6	12762.7	12984.2	13729.7	14670.7	15168.4	14906.3	16099.1	16024.4	17332.7	17449.0	18598.6	19586.6	19749.5	20400.6	21147.8	21095.8	22210.4	22354.5	23499.0
-3.47286	-81.1250	969.672	1937.09	2316.80	3210.25	3849.43	3864.68	4312.86	5055.49	4405.38	4745.11	5373.53	5786.81	6151.18	6318.38	7025.65	6528.81	6994.50	7175.63	7076.33	7702.12	8354.06	8615.64	9618.74	9821.05	10443.7	10421.0	11371.0	11458.3	12088.9	12998.7	13137.7	13401.3	14660.4	14261.1	15503.5	15548.0	16824.1	17997.8	18101.0	18727.0	18939.4	20273.2	20600.9	20950.8	21185.1	22003.9	23092.7	24213.2
-3.45318	197.516	757.663	1821.62	2196.87	2738.38	3477.75	3703.70	4103.00	4525.95	5407.17	5505.37	5521.89	5530.20	6003.18	6589.75	6610.23	7031.19	7527.79	7715.15	7596.84	7755.78	8338.04	9044.23	10139.1	9082.80	10704.8	11211.9	11307.1	11595.6	12526.3	12830.1	13252.3	13896.3	14814.1	15749.0	15883.6	16469.4	16902.4	17786.2	18101.4	19203.8	19514.8	20150.7	21285.0	20998.5	21230.3	22089.0	23491.3	23858.0
-3.43350	170.202	1129.80	1423.33	2454.37	2746.31	3381.48	3864.27	4570.53	4770.89	5385.71	5169.85	5812.54	6177.73	6248.13	6688.92	7035.18	6757.03	7969.78	8450.36	8230.62	7870.76	8993.52	9340.12	9487.97	9889.82	10578.2	10609.2	11539.9	11872.5	11905.5	12602.8	13922.5	14172.4	14858.3	15388.2	16177.9	16843.5	17089.9	18340.4	18105.1	19888.7	19828.0	20754.2	21644.8	21894.6	22047.5	22877.9	23457.4	24401.5
-3.41381	-104.468	849.782	1804.45	2244.86	2777.18	3158.28	3519.41	4412.42	4090.96	4566.48	5315.06	5145.01	6163.88	6340.31	6220.66	6933.65	6997.17	8202.87	8101.96	8277.62	8069.99	9364.67	9107.17	9656.75	10033.8	10637.1	11775.7	11599.5	12177.8	13426.0	12890.7	13658.7	15104.2	15285.8	15531.5	16597.7	16506.9	16929.6	18352.5	18314.8	20188.4	20095.7	21318.7	21627.5	21864.3	22808.3	23240.0	24434.0	24799.6
-3.39413	-702.365	1020.62	982.340	2388.41	2848.53	3458.39	3718.57	3992.13	4438.26	5312.24	5082.29	6136.99	6255.30	6160.07	6721.88	6529.34	7126.82	7632.98	8204.37	8272.15	8548.42	9099.68	9247.04	9445.46	10849.0	11439.0	11335.3	11700.0	12304.4	13685.5	13408.7	14003.6	14585.5	15202.9	15708.4	16862.0	16808.7	17690.3	18718.6	19121.6	20531.1	20353.6	20651.1	22629.9	22661.3	22659.5	23646.9	24428.1	25601.0
-3.37445	-204.932	921.274	1897.59	2565.88	2641.24	3674.34	4085.19	4397.61	4418.50	5235.33	5437.44	5851.11	5416.47	6568.45	7147.60	6882.55	6774.84	6992.29	8815.07	7868.52	8756.23	8895.09	9747.77	10076.6	10052.3	11094.8	11619.1	12313.4	12454.1	13093.8	13625.0	14818.5	15311.4	15721.3	15763.5	16855.0	17113.9	17555.5	19151.4	19005.0	20563.5	21307.6	21238.4	21907.3	23129.3	23309.6	24168.8	24669.5	25876.7
-3.35477	-185.638	1187.53	1806.14	2147.86	3572.89	3953.79	3513.94	4750.72	4718.30	5097.85	5840.28	6391.69	6389.70	6674.11	6466.58	6406.95	7523.24	7738.02	7864.49	8397.16	9031.06	9685.70	9779.07	10724.2	10636.1	11183.3	11870.7	11776.6	11958.4	13393.5	14143.3	15113.4	15107.7	15674.4	16608.5	17210.7	17536.4	18568.4	19524.0	20205.2	20986.6	21284.4	22121.5	23030.3	23034.9	23539.5	24583.8	25288.4	26272.3
-3.33508	-379.501	812.817	1290.17	3035.49	2706.47	3249.26	4326.11	4030.29	4800.00	4789.37	4892.20	6232.94	6587.57	5838.81	6929.46	7217.40	7216.00	7518.48	8187.15	8279.70	9002.83	9897.28	10113.5	10336.8	10935.7	11577.6	11687.6	11854.6	12630.4	13089.0	13825.6	15168.7	15418.0	15875.0	16134.0	17506.9	17205.3	18027.3	19626.2	19876.8	20762.4	21162.3	22003.9	23433.8	23647.9	23995.3	24936.1	26005.9	26932.0
-3.31540	264.812	732.261	1936.57	2459.54	3286.20	3890.29	4749.24	4608.03	4728.87	4967.88	6033.95	6200.67	5829.75	6619.35	7026.11	7336.78	7526.23	7725.14	8913.54	8484.13	8972.59	9037.69	10065.5	10736.1	11152.6	11894.7	12473.0	12918.1	13588.6	14076.5	14029.6	15512.8	15685.1	17434.6	17012.0	18490.9	17727.1	18518.9	19955.8	20036.8	21114.0	21745.0	23053.9	23609.7	23902.7	24076.6	25492.1	26354.6	27144.7
-3.29572	258.702	961.840	947.583	2391.07	3295.76	3780.90	3948.11	4216.24	4744.07	5258.20	5270.11	6272.07	6189.19	6687.77	7222.19	7262.80	7541.21	7835.49	8469.09	9181.33	8425.86	9935.99	10018.0	10517.2	10454.3	11694.6	12013.7	12972.7	12743.1	13617.3	13843.5	14985.3	16475.2	16900.5	17076.9	18142.5	18197.3	18774.5	20353.5	20232.0	22336.3	21727.1	23020.3	23874.0	23776.8	24336.2	26120.4	26468.1	27550.2
-3.27604	-338.128	1673.13	1938.95	2706.62	2668.47	3778.60	4329.98	4019.58	4829.04	5320.41	5175.21	6031.32	6520.69	6739.59	6883.31	7364.20	7705.86	8406.34	9229.28	9037.11	8990.21	9977.03	9629.06	10885.3	11734.2	12214.0	12337.5	12922.2	13394.1	14543.9	14348.1	15340.5	16068.0	16985.4	17444.6	18147.1	18683.7	19308.1	20813.2	20987.5	21913.1	22866.6	23003.1	24267.9	24530.2	24540.5	25477.6	26543.6	27900.8
-3.25636	57.9263	492.418	1984.72	2078.12	2992.81	3430.79	4224.50	4999.87	4436.73	5463.94	5669.42	6185.77	5666.18	6693.34	6764.71	7896.15	7926.74	7971.39	8750.09	8579.59	9030.89	10133.1	10462.2	11252.0	11300.0	12427.2	12095.7	13065.6	13176.8	13837.0	14663.2	15527.6	16282.2	17382.1	17722.1	18427.4	19127.0	19320.1	21042.5	21365.7	22341.2	22633.4	23525.7	24503.7	25276.8	25682.9	26182.2	27093.6	28492.6
-3.23667	-294.102	1005.95	1334.48	2985.90	2749.21	4029.21	3984.37	4557.08	4686.86	5118.22	5986.01	6285.54	6840.52	6377.43	6800.66	7301.96	8313.37	8357.73	8814.25	8585.29	9311.91	9596.61	10172.3	10744.3	11155.7	12622.1	12699.3	12785.6	13731.7	14772.6	14377.1	16523.5	16644.6	17036.2	17624.2	17891.1	19327.3	19652.1	20471.3	21603.6	22804.2	23164.0	24517.2	24310.3	26153.5	26037.5	26980.4	28072.6	29027.6
-3.21699	73.6262	1003.74	1691.48	2338.24	2905.71	3609.70	4663.82	5078.28	4896.88	5079.92	5455.79	6521.62	7101.70	6783.06	7406.40	7547.91	7632.83	8204.12	8676.53	9219.94	9268.02	10456.0	10707.8	11135.8	11917.1	12199.5	12878.2	13211.5	13214.1	15093.0	14898.2	15924.4	16459.2	17833.9	17720.5	19031.8	19321.1	19923.0	21278.4	21817.7	22891.5	23612.2	24668.6	25276.7	26275.0	25950.2	27286.1	28587.9	29322.0
-3.19731	41.3888	566.754	1778.43	2393.25	2754.37	3955.91	4469.03	4776.71	5275.72	5454.63	5762.36	6686.11	6503.08	7310.62	7504.84	7176.66	7809.45	8397.43	8892.31	9206.73	9838.62	9822.49	10798.6	11418.5	11737.6	12588.3	12427.2	13162.0	13517.5	14269.7	15272.6	16390.2	16896.1	17669.0	18228.6	18923.1	19350.1	20383.4	21753.8	22453.0	23284.1	24109.3	25465.5	25057.8	25963.0	26583.9	27892.5	28215.3	30066.0
-3.17763	-99.0378	684.456	1508.49	2579.10	3173.08	3943.81	4171.03	4674.99	4653.48	5066.69	6179.17	5991.68	6846.08	7402.84	7303.75	8022.21	8263.05	8520.23	9201.42	9068.16	9673.35	9996.99	10485.7	11682.5	11618.5	12389.2	12754.0	13610.6	14060.5	14996.9	15570.0	16606.8	17252.4	18369.5	18177.8	19048.6	20125.2	20260.1	21429.3	22081.0	23605.7	24064.9	25011.7	26427.9	26880.4	26937.6	28285.6	28529.0	30217.1
-3.15794	-81.3119	957.454	2170.91	3159.42	3352.17	4112.21	4504.50	4603.61	5165.92	5194.19	5272.50	6800.45	6747.43	6740.87	7620.70	8012.06	7810.58	8330.57	9233.90	9416.11	9421.68	10372.9	10762.2	11572.0	12112.7	12839.9	12935.5	13999.3	14387.4	15065.5	16178.1	16993.5	17685.4	17452.2	19188.0	19743.6	20614.7	20856.5	22787.1	22964.1	24456.5	24303.6	25398.4	26206.6	26581.7	27665.3	28307.6	29234.6	29799.0
-3.13826	-3.86996	1249.62	1327.76	2454.23	3299.44	3730.15	4424.32	5018.44	5374.32	5561.56	6248.51	6330.55	6658.60	6976.16	7456.45	7368.04	8067.08	8495.17	9210.71	9379.39	9577.94	10245.3	11229.3	11792.4	11486.9	13533.9	13588.7	14368.9	14780.8	15868.2	15566.1	16787.4	17944.1	18268.5	19188.0	20103.1	20645.1	20853.5	23275.3	22926.4	24437.2	24946.0	26398.5	27090.5	27888.2	28081.0	29260.3	30148.9	30922.6
-3.11858	31.8643	674.001	1613.07	2004.06	2971.67	3812.56	3997.63	4763.34	5434.70	5782.45	5469.10	5929.03	6813.11	7291.49	8162.52	8178.40	8249.48	8730.12	10076.9	9036.41	9940.14	11323.8	10821.6	11939.8	12448.3	13094.2	13305.0	14145.7	14433.1	15836.5	16927.2	17601.2	17850.1	18845.2	19241.3	20211.7	21219.2	21701.1	22643.7	23166.9	24121.7	25503.4	26356.4	27157.6	27878.5	28721.4	29800.3	30686.1	32322.4
-3.09890	-18.3856	991.065	1347.24	2627.85	3047.86	3935.00	4530.90	4821.61	5564.53	5283.54	5680.39	6246.81	7037.58	7239.56	7954.67	8187.72	8388.25	8898.16	9742.03	9916.98	10132.2	11106.3	11657.8	12426.0	12127.5	13548.0	13731.9	14547.7	15224.0	15790.6	15791.2	16984.8	18157.5	18977.8	19944.1	20757.4	20986.5	21829.0	22874.5	23408.7	25079.0	25474.6	27296.3	28213.2	27820.5	28783.7	29950.8	30813.6	32027.4
-3.07921	-531.283	1481.58	1462.92	2770.40	3577.83	3509.50	4480.87	4743.49	5412.45	6097.92	6538.24	6579.30	6301.40	8270.87	7457.19	8569.96	9029.69	9177.92	9059.00	9577.93	9934.05	11123.9	11473.1	12079.2	12553.2	12963.9	13501.0	14462.4	14961.3	15899.9	16915.8	18020.3	18641.6	19195.4	19939.1	20974.2	21645.3	22439.0	23101.7	24437.4	25621.0	26397.4	27289.3	27975.3	28534.5	28989.7	30414.2	31648.2	32526.5
-3.05953	-448.634	1189.12	1519.44	2218.33	3090.54	3709.76	3909.25	4597.11	5420.57	5655.86	6120.77	6583.33	7381.40	7194.53	7433.77	7857.92	8942.80	9056.56	9998.18	9531.37	10373.9	11769.3	11616.7	12536.5	12871.0	13449.5	14043.9	14708.0	15724.4	16674.4	16493.9	18115.8	18769.4	19365.6	19830.8	21020.2	21610.5	22217.3	23564.9	24413.8	25739.2	26571.8	27330.4	28149.4	29454.2	29509.7	31383.4	31946.8	33252.1
-3.03985	103.387	814.640	1305.01	2641.66	3154.94	4083.70	4267.28	4880.38	4944.90	5795.92	5956.15	6804.20	7147.93	7218.06	7621.89	8092.58	8453.19	9195.26	9696.96	9803.21	11014.2	11943.3	11888.0	12471.5	12742.9	14271.3	14485.8	14751.8	15676.9	16250.9	17080.8	18803.5	18622.4	19474.9	20649.7	21675.5	21486.6	22683.5	23636.5	25070.1	26754.0	26893.6	27842.2	28601.4	29374.7	29963.8	32186.6	32097.9	33126.2
-3.02017	-237.249	1056.60	1533.00	2791.74	3458.43	3700.03	4727.30	4755.55	5676.08	6000.14	6449.90	7023.68	7510.02	7860.82	7628.40	8113.23	8819.80	9323.48	9793.68	10617.5	10886.8	11442.5	11616.8	12916.1	13214.1	14483.0	14285.2	14831.1	15750.5	16567.5	17411.0	18579.0	18662.3	20841.7	21098.0	21608.2	22323.4	22761.1	24174.6	25388.7	26908.7	27328.1	28367.6	29416.0	29571.5	31175.9	32326.4	32370.9	34215.6
-3.00048	-470.911	1023.88	1334.26	1893.03	3053.87	4499.90	4335.66	4379.20	4951.04	6016.73	6150.91	7104.15	7060.49	8073.31	8234.85	8475.00	8721.05	9392.63	10092.3	10884.5	10531.9	11498.8	12330.8	12375.0	12949.2	14890.3	15416.4	15374.9	15789.4	16833.2	17378.1	19231.2	19568.9	20828.9	20918.2	22479.0	22184.6	23429.0	25204.0	25764.4	26589.0	28199.0	28759.9	29217.4	30368.3	31278.3	32463.1	32740.8	34636.3
-2.98080	-96.2538	403.751	1350.19	2533.04	3202.79	4222.77	4420.20	5096.87	5669.28	5759.64	6489.99	7739.62	7434.42	7477.30	8588.16	8383.61	9446.94	10086.1	10324.3	10590.5	10906.0	11331.1	12272.9	12588.7	13973.4	14387.9	15029.2	15600.4	16306.3	17073.4	17505.2	18913.9	19756.9	20656.5	21161.5	22723.4	23010.9	24067.6	24835.7	25520.5	28324.8	28740.5	29308.0	30279.3	31190.6	31452.5	33199.8	33622.9	35311.2
-2.96112	99.4518	884.048	1383.13	2258.51	3672.65	3370.89	4409.09	5079.06	5592.70	5776.44	6188.78	6657.44	7280.48	7699.48	7898.03	9199.66	8721.40	9508.23	10130.5	10462.3	11082.7	11726.3	11997.3	13630.1	13365.9	14290.6	15266.6	15776.4	16951.1	17558.7	17780.5	19585.8	20055.2	21182.0	22093.5	22860.1	23698.8	24366.0	25798.4	26712.3	27995.3	28793.0	29625.2	30954.3	32137.7	32109.2	33531.3	34643.9	35866.3
-2.94144	-365.308	883.534	1449.83	2571.23	3008.80	4105.27	5052.79	5068.53	5253.14	5904.08	7356.92	7254.85	7161.63	7888.97	8308.93	7907.28	9137.40	9990.35	10054.1	10580.7	11171.8	12288.0	12457.4	13066.3	13356.8	14672.2	15331.3	16278.5	16572.2	18122.9	18106.9	19627.6	20175.4	21110.5	22339.1	23542.4	23918.4	24767.6	25670.0	27019.0	29038.4	28933.9	30247.7	31243.6	32253.4	32491.3	34145.4	34895.5	36335.6
-2.92176	-325.912	1008.44	1822.52	3017.73	3400.34	3258.95	4803.25	5268.89	5314.53	5781.62	6407.25	6439.20	7364.25	7914.04	8450.31	8607.08	9412.60	9993.55	10559.5	11049.4	11723.7	12000.3	12625.3	13394.5	13882.3	15039.0	15625.4	16250.7	17152.7	17574.1	17446.4	20694.3	20578.4	21279.6	22290.1	23833.5	24001.4	25187.6	26264.0	27253.3	28866.6	30193.9	31378.5	31827.7	32509.8	33711.4	34709.7	35349.4	36777.1
-2.90207	138.844	1363.07	1689.77	2551.24	3677.33	4107.66	4664.04	4839.09	5759.97	5968.79	6355.53	7125.28	7419.87	7580.34	8684.29	8722.51	9580.13	10110.4	11251.4	11742.0	11612.0	12816.6	13491.6	14044.0	14040.3	15743.5	15841.6	16782.1	17539.9	18490.8	18780.1	20627.2	20437.6	21763.6	22632.4	23825.7	24455.3	25527.8	26884.1	27751.7	29544.5	30436.1	31207.3	32576.3	33504.1	34183.6	35422.1	35948.6	37491.1
-2.88239	-67.7573	715.083	1437.37	2457.66	3447.65	3983.04	4644.06	4707.81	5474.71	5965.76	6739.38	7650.26	7256.37	8018.32	8750.33	9603.83	9826.97	10035.8	10711.5	11415.8	11583.6	12231.9	13628.7	14169.1	14555.9	15264.5	15853.7	16500.9	17580.2	19152.1	19030.0	20859.2	21738.1	22260.1	23422.9	25162.2	25420.6	25991.6	27485.7	28099.8	30134.2	31023.7	31537.9	32526.4	33963.9	34674.6	36006.5	37498.9	38273.5
-2.86271	48.0190	904.800	2120.23	2412.93	3157.79	3737.71	5031.59	4783.59	5804.78	6396.02	6896.74	7115.87	7648.69	8210.54	8326.49	9431.87	9494.54	9966.76	11340.6	11634.0	11494.8	12563.2	12968.3	13793.0	14791.6	15941.0	15733.0	17272.2	17875.3	18971.5	19477.8	21189.2	21911.2	22713.3	23960.7	25206.9	25775.0	26980.9	28421.2	28951.4	30680.3	31404.6	32268.5	33825.4	35088.2	35344.1	37006.4	37946.0	39598.1
-2.84303	23.3893	1506.31	1590.96	2920.21	3231.21	4129.40	4622.40	5627.27	5984.12	6044.81	6635.54	7783.54	8053.64	8769.76	8852.25	9472.73	10606.2	10228.6	11140.7	11387.0	11668.8	13010.1	13903.4	14716.2	14692.6	16327.7	16834.7	17869.0	18515.4	19737.9	20106.4	21827.4	21996.5	23773.6	24185.3	25945.9	26450.0	27603.9	28074.2	29268.9	31494.8	32322.4	32982.3	34520.9	34965.3	36410.2	37556.9	38155.0	39468.8
-2.82334	349.074	863.249	1937.59	2955.29	3609.29	4110.89	5061.94	5379.21	5147.37	6617.71	6747.98	7801.92	7616.17	8426.53	9412.94	9914.47	9835.02	11185.1	12053.6	11711.3	12860.2	13669.7	13795.4	15181.1	15783.0	16257.9	17418.1	18230.1	18617.9	20161.5	20757.9	22416.1	22992.4	23085.5	24966.1	26293.2	26435.8	27460.7	29320.4	29971.7	32250.4	33241.1	34010.5	35365.3	35917.0	36277.8	39000.2	39324.8	40240.2
-2.80366	-376.649	1320.00	2319.40	2493.93	3549.74	4380.67	4991.63	5588.92	6476.57	6821.68	6917.62	8120.22	8248.29	8236.64	9618.79	9850.61	10359.5	10309.3	11581.1	11860.4	12670.3	13372.7	14330.8	15422.2	15619.0	16630.7	17583.5	18424.9	18937.6	20006.7	21145.3	22801.8	23097.1	24307.0	24907.7	27253.2	27420.8	27937.6	30285.4	30823.2	32957.2	33257.1	34884.4	35892.0	37520.8	37505.3	39470.2	40057.7	41934.9
-2.78398	265.508	991.871	2159.60	2660.43	4039.91	4689.43	5485.07	5199.77	5994.67	6356.69	7088.37	7918.85	8462.94	8466.05	9539.79	9801.99	10428.3	11222.2	11841.4	12414.5	12633.6	13586.6	14977.9	15869.0	15689.8	16517.8	17575.4	18842.3	19304.7	19789.8	21120.0	22988.7	23774.3	25020.9	25338.6	27499.1	27773.2	28393.3	30009.5	30592.8	33316.7	34605.3	35636.0	36261.0	37372.9	38260.1	40125.3	41111.7	42540.2
-2.76430	340.003	629.630	2477.64	3091.65	3589.74	3737.11	4675.09	5565.67	5887.50	6946.54	7364.84	7888.29	7742.19	8445.59	9841.22	10145.8	10039.3	11531.8	11987.0	12731.2	12926.7	13833.1	14705.3	16273.4	16357.2	17226.8	17434.1	19081.5	19206.8	20785.7	21690.8	22971.3	24485.0	25022.5	25879.6	27489.7	27700.2	29497.7	31167.4	31908.4	33873.0	34999.1	35374.1	36697.8	38157.8	38673.8	40657.4	42042.1	42999.9
-2.74461	165.542	1037.06	2320.56	2641.98	3772.58	4754.84	5007.21	5007.41	6201.94	6554.34	6676.60	7811.95	8279.64	9152.25	9852.64	10355.4	10174.7	11253.5	11969.6	12602.9	13387.5	14352.5	14851.1	15699.3	16350.0	17370.9	17686.0	19006.1	20016.1	21612.5	21843.7	23513.1	23997.4	25203.2	26360.7	28013.0	28935.8	29595.5	31286.0	32117.6	33564.5	35485.8	36469.6	37713.7	39293.3	39121.2	40197.7	42308.7	43482.3
-2.72493	-223.343	703.393	1482.21	2678.64	3407.03	4666.64	4975.58	6018.23	6238.60	7190.65	7341.16	8139.26	8003.70	9389.74	9190.64	10275.3	10071.1	11740.5	12023.5	13014.1	13872.0	13917.2	14759.6	16089.9	16939.9	17847.9	18793.7	19265.1	20584.2	22368.5	22087.8	24166.4	24393.4	25801.2	27061.8	28316.4	29042.6	30611.5	31910.8	32931.3	34865.8	35254.1	36374.5	38094.4	39060.9	40011.2	41514.2	43423.2	45250.4
-2.70525	321.240	845.694	2368.10	3526.48	3696.72	3891.73	5125.18	5554.68	6493.19	7179.54	7678.44	8622.30	8733.19	8732.61	9581.38	10757.5	10753.3	11807.5	12538.6	13078.3	13299.9	14328.3	15307.5	16412.7	17245.7	17969.6	18922.6	19656.9	20275.7	21582.3	22803.6	24797.5	25350.9	26478.4	27691.7	28730.3	29842.1	30685.6	32071.3	32758.7	35228.6	36554.7	37682.4	38656.5	39817.3	40726.0	42683.1	43705.6	45109.3
-2.68557	-201.072	1091.37	1941.85	3007.42	3825.93	4833.76	4991.51	5436.72	5870.39	6725.62	7441.20	8764.75	9035.68	9637.04	10141.0	10750.9	11600.2	11629.8	12430.0	12990.8	13702.6	14428.2	15512.2	16725.9	17395.5	17654.5	19539.6	20332.8	20573.0	21878.6	23321.1	24714.8	25163.5	26667.5	27964.3	29573.1	29983.1	31895.1	33083.5	33712.0	35580.5	36977.0	37685.4	39609.8	40934.7	41792.5	43343.3	44777.1	45961.2
-2.66588	-167.764	1418.88	2156.14	2884.06	3839.49	4732.87	5002.05	5779.15	6577.55	6631.92	7713.72	8215.10	8893.17	9453.38	9716.34	10584.9	11059.9	12055.8	12455.7	13341.8	14177.9	14758.5	15614.6	16664.3	17181.5	18499.1	19401.5	20337.0	21204.9	23062.7	23162.7	24973.9	25878.0	27096.6	28083.9	29724.8	30143.8	31424.9	34074.8	34404.6	36459.1	37120.4	38727.4	40141.1	41296.7	42247.1	43855.2	45119.5	46913.2
-2.64620	-424.118	1188.34	2374.63	2437.20	3439.09	4084.01	5287.73	6233.87	6567.29	7062.37	7974.59	8594.42	8302.98	8991.84	10114.6	10584.3	11229.6	11946.4	13188.6	13676.0	13984.6	14308.8	16207.8	17508.9	18149.3	19285.9	19597.2	20561.7	21616.2	23103.8	23977.2	25977.8	27493.9	28084.4	28566.2	30414.2	31011.5	32514.6	33683.9	35354.0	37115.5	38150.3	38998.1	41175.9	42158.0	42409.7	44687.5	45828.8	47367.1
-2.62652	142.245	1473.28	1624.99	2248.41	3994.30	4767.87	5410.07	6571.67	6446.70	7047.25	8032.66	8237.00	8952.39	9856.92	10286.5	10999.6	11599.4	11883.4	13298.0	13566.9	13973.1	15696.7	16653.9	17613.7	18241.1	19352.0	20048.9	20817.1	21852.6	23423.6	24275.7	26721.0	26831.3	27595.1	29575.3	30861.8	31888.8	32969.2	34687.7	35807.8	37416.8	38408.5	40150.6	41002.7	43188.3	44216.7	45343.1	46602.4	48632.2
-2.60684	-201.293	658.227	2367.74	2604.27	4207.38	4722.25	5346.97	6657.61	6314.68	7495.66	7622.18	8574.03	8279.98	8882.54	11183.0	11946.0	11091.9	12496.2	13330.1	13381.1	14291.4	15183.5	16764.7	18040.0	18266.8	19522.9	20412.5	21654.0	22103.4	23692.4	24672.8	27135.7	26858.5	29033.0	29534.3	31167.5	31906.4	33664.9	34662.8	36242.4	38738.3	39249.1	41047.8	42203.1	43814.4	44907.0	46164.7	47792.2	49627.9
-2.58716	-296.553	1135.89	1588.04	2940.31	3817.29	4340.42	4889.77	5836.69	6854.59	7720.33	8349.28	9270.45	9367.96	9896.63	11073.9	11626.2	11842.2	12981.0	13589.6	14791.0	14361.9	15789.1	16661.8	18175.8	18630.2	19521.2	20401.2	22544.1	23077.3	24182.9	25010.0	27472.1	28104.5	28837.3	30133.8	31538.9	32929.1	34399.9	35671.4	36940.2	39310.3	40633.9	41206.9	42982.0	44567.9	45238.7	47251.6	48606.1	50769.3
-2.56747	-479.146	984.730	2349.21	2960.01	3516.03	4491.73	5680.57	6079.30	6485.51	7226.06	7882.13	8831.03	9164.52	9738.02	10904.9	11279.8	11867.0	12450.2	14002.3	13986.5	14919.8	16290.5	17529.6	17942.9	18758.8	20734.2	20911.3	22299.2	22890.1	24476.7	25599.1	27980.7	28077.1	28517.2	30567.1	32893.7	33256.2	34910.2	36698.1	37716.8	39142.2	41544.9	42266.9	43473.5	45623.7	46601.0	47952.9	49496.3	51748.9
-2.54779	-460.983	706.407	1482.74	3196.74	4038.70	4803.40	5281.04	5818.69	6409.64	7144.58	7188.64	9156.37	9489.50	10057.8	10603.1	11491.6	12108.3	13508.4	13983.7	14688.8	15153.8	16539.8	16496.1	18646.5	19694.8	20848.1	20744.4	22282.4	23152.5	24623.4	25807.4	28215.7	28349.8	30434.8	31522.4	33151.6	33837.1	35250.0	37003.7	37935.2	40432.5	41615.2	42447.9	44313.8	45879.6	47307.0	48184.7	49965.1	52267.6
-2.52811	-479.761	1209.03	2267.13	2290.50	3648.39	4864.09	5331.31	6578.41	7037.61	7735.66	8696.65	9020.75	9732.97	10210.1	11140.0	11891.6	12382.4	13455.1	14336.5	14559.4	15600.4	16828.7	17380.1	19335.9	19520.3	20676.8	21585.6	22595.6	23887.4	25805.2	26624.4	28048.1	29328.7	30737.8	32135.2	33452.8	35175.2	36096.9	38269.9	39248.2	40942.8	42738.9	43640.6	45096.1	47578.7	48258.2	49970.9	51418.1	53533.4
-2.50843	-193.122	541.586	1824.91	2837.97	4342.15	4514.20	6093.12	6044.05	6967.15	7781.82	8518.46	8849.41	9467.10	9963.19	11721.2	11916.7	12608.9	13041.6	14181.0	14693.2	15535.0	16649.5	17907.0	19358.9	19989.5	21103.0	22371.0	23394.0	24512.0	25666.4	26893.3	28730.1	29907.7	31483.0	32372.9	34743.2	35163.3	36506.7	38372.6	40138.5	42175.6	43297.6	44253.2	46320.2	48604.0	48700.8	50847.2	52165.9	54626.4
-2.48874	-226.170	1346.80	2216.76	2970.06	4208.70	5052.86	5103.49	5917.07	7003.92	7607.83	8501.37	8909.35	10157.7	10698.6	11356.3	11466.6	12059.9	14198.2	14935.2	15371.6	15837.5	17010.9	17733.8	19331.9	20513.4	21198.5	22547.5	24277.0	24837.6	26575.6	26844.8	29716.0	30653.9	31088.6	33319.3	35595.6	35820.6	37384.2	39262.5	40707.9	42903.0	44121.4	45062.1	47210.0	48801.2	49827.2	51645.8	53014.3	55397.3
-2.46906	-300.384	1161.40	1877.36	3458.46	3988.11	4808.29	5455.34	6204.14	7059.57	8052.19	8281.05	9560.87	10430.5	10795.2	11448.9	12043.3	12669.9	13457.0	14897.6	15629.6	16361.1	17708.9	19057.2	19831.1	20593.5	22255.0	23352.7	24253.4	25356.0	26571.2	28803.9	30592.0	31517.6	32027.6	33849.4	35753.4	36551.8	38404.3	39695.3	41526.0	43750.1	44418.8	46332.3	47934.4	49885.1	51623.5	52261.1	53879.0	56467.3
-2.44938	853.780	921.344	2840.90	2396.32	4186.67	4690.19	5370.65	6469.19	6956.80	7650.37	8290.95	9326.28	9966.53	10523.8	11831.3	12854.2	13307.2	14290.2	14761.9	15890.0	16283.7	17607.7	18809.5	20623.6	21012.0	22201.2	23662.8	24951.1	25642.5	27348.6	28914.1	30371.7	31704.2	32832.0	34405.8	36657.3	36768.0	39243.1	41121.3	42023.4	44921.4	45627.7	47667.3	48990.5	50904.5	52158.7	53924.8	55380.2	57949.8
-2.42970	275.589	1261.72	2089.91	3348.57	4840.48	4683.43	5604.77	6037.52	7937.95	7596.43	8598.91	9297.02	10464.9	11120.8	12164.6	13099.2	13367.1	14420.5	15534.3	16689.1	17081.0	17957.1	19366.9	20837.6	20798.1	22818.8	23771.6	25654.0	25556.7	28341.5	29107.8	30781.1	32583.4	33701.6	35446.5	37634.8	37464.0	39841.2	41656.9	43161.1	45910.1	47017.0	48538.2	50375.4	51660.7	53710.4	54794.8	56477.0	58660.6
-2.41001	-128.899	700.737	2086.46	3223.50	4430.91	5550.74	5890.65	7173.39	7324.56	7278.47	8694.35	9835.95	10559.1	11239.1	11991.4	13127.5	13923.6	14516.6	15708.3	16274.2	17356.0	18308.5	19441.0	20500.9	21901.6	22648.4	24497.1	25739.0	26470.1	28479.5	30253.7	31829.9	32958.4	34713.6	35879.1	37800.1	39260.0	40804.0	42155.9	44053.9	45898.0	48338.6	49424.1	51155.5	52527.6	53439.9	55600.3	58342.5	60336.6
-2.39033	-125.397	916.941	2089.16	3442.42	4077.54	5598.05	5958.27	6720.84	7729.63	8357.27	9046.31	10333.6	10277.6	11167.1	12224.9	13058.1	13756.9	14224.0	16052.0	16962.2	17299.9	18903.7	21118.7	21440.4	22221.5	23925.5	24751.6	25977.8	27401.8	29369.3	30816.7	32776.1	33810.6	35098.3	36720.7	38911.7	38975.8	41870.8	43683.8	45694.7	47524.6	49372.0	50381.4	51894.3	53962.9	55315.3	56961.9	59113.5	61131.9
-2.37065	-76.4126	1435.19	2323.12	3427.32	4162.31	5204.46	5629.72	6795.60	8140.54	8757.23	9415.01	10557.1	11095.4	11131.2	12611.5	13773.4	14239.9	15960.9	16055.7	16649.1	18231.2	19110.3	20484.2	21649.2	23044.4	24284.7	25760.7	27237.2	27953.2	29898.1	31326.8	32790.2	33844.8	35816.4	37513.8	39904.8	40386.9	42221.9	45001.1	45621.6	48145.7	49566.9	51693.4	53186.4	54546.9	56989.7	58747.1	59835.6	62309.6
-2.35097	542.216	1574.18	2003.86	3459.85	4638.32	5337.31	6188.29	7406.12	7362.20	8299.39	8887.11	10384.9	10655.0	11386.4	12062.7	13258.4	14502.2	15646.1	16729.6	17771.0	18223.5	18815.8	20870.5	22647.0	24041.4	25166.2	25592.4	27145.1	28250.3	30724.5	32096.8	33692.7	35533.2	36698.5	39203.0	41135.6	41884.1	43481.9	45357.6	47022.3	49404.8	50733.4	53435.9	54640.5	56436.0	57815.3	59696.6	61361.7	64341.0
-2.33128	18.1978	1167.04	2109.18	3038.34	4547.07	5470.85	6282.34	7225.74	7811.30	8712.12	9315.86	10370.0	11093.9	12321.9	12920.5	13549.6	14337.1	16197.9	16680.8	17503.0	19100.0	20144.6	21222.1	22161.0	24427.6	25699.3	26792.1	27707.8	29310.3	30738.2	33493.3	34187.2	35482.8	37936.2	39176.0	41335.2	42415.7	44587.5	46184.9	48356.4	50745.4	52352.0	53937.6	56074.1	57563.3	59385.4	60843.6	63305.0	65615.3
-2.31160	-508.705	1112.85	2435.22	3489.99	3879.04	5237.16	5881.47	7011.40	7541.69	8596.78	9404.07	10282.1	11099.6	11782.8	12658.9	14175.8	15172.7	15778.2	17125.6	18039.9	18691.2	20298.6	21854.3	23237.9	24409.1	25915.4	27383.1	28664.4	29621.4	31779.8	34634.9	35214.6	36927.6	38824.8	40094.0	41929.9	43260.8	45935.6	47500.2	49484.6	51977.3	53056.1	55896.9	57121.4	58887.7	60320.9	62090.8	64279.6	66798.3
-2.29192	-214.658	1520.56	2518.29	3759.30	4670.83	4568.36	6667.95	6986.14	8025.59	9428.91	9818.35	10834.1	11792.3	12277.3	13908.8	13998.6	15252.9	16900.6	17625.4	18522.2	19282.7	19894.8	22733.3	23298.2	25582.1	26568.5	27745.8	29323.3	30882.1	33185.5	34731.0	36536.0	37746.7	39885.3	40850.7	42673.9	44455.9	46882.6	49098.4	50604.9	52816.6	54819.5	56473.0	58890.1	60783.9	62529.2	63864.9	66094.3	68258.5
-2.27224	105.043	1273.82	2104.84	3985.69	4348.21	5841.96	6662.55	7592.62	8591.15	9086.80	9642.44	11572.9	11709.4	12285.6	13627.9	14417.1	15108.4	16971.1	17894.7	18706.5	20579.4	21603.0	23771.2	24936.1	26103.3	26928.5	28065.5	29714.3	31496.2	33314.1	35158.3	37356.1	39566.9	40906.8	42853.9	43994.8	46108.2	48368.5	50121.2	52113.7	54170.5	55389.7	57677.5	59640.4	61738.4	63969.6	65325.0	67566.7	69801.3
-2.25255	-441.419	936.509	2345.66	3242.96	4619.41	5013.28	7309.09	7316.21	8494.05	10025.9	9954.78	11548.2	11960.1	12933.0	14168.0	15164.7	16094.3	17599.1	18707.4	19819.1	20361.0	21578.2	23480.7	25057.0	26040.8	27551.9	28676.0	30858.8	32486.8	34244.0	36637.6	38288.6	40085.4	41783.2	42872.8	45584.2	46533.9	48851.4	51168.4	53055.7	55507.2	57667.6	59034.4	61484.5	63377.8	65577.9	67304.9	69675.9	71726.9
-2.23287	-387.564	1469.01	2107.07	3622.31	4760.84	5984.03	6752.70	8148.12	8527.97	9130.38	10175.6	11149.5	12198.5	13086.7	14885.2	15576.3	16434.2	17784.8	19274.6	20068.0	21238.6	21840.0	24102.9	25240.3	27468.0	28712.9	29928.3	31656.6	33119.3	34929.6	36820.1	38893.8	40349.6	42131.4	44126.2	46062.2	47397.7	50039.2	52806.6	54038.7	56859.0	58941.0	60543.9	62764.6	65324.0	66725.9	68539.6	70562.7	73256.4
-2.21319	5.04188	1484.99	2317.81	4100.29	4987.58	6200.24	6860.00	7875.33	8614.40	9159.38	10754.7	12198.8	12530.9	13228.5	14231.3	15434.7	16341.6	17714.2	19565.6	20515.2	21397.3	23073.4	24973.2	25934.4	28016.1	28757.6	29782.3	32488.5	33000.5	35512.6	37330.2	39714.7	41103.3	44015.5	45049.9	47549.6	48766.4	51555.0	53375.4	55713.1	58137.2	60160.2	61813.9	63813.9	66168.5	68393.8	69758.4	72168.1	74849.9
-2.19351	-401.917	1166.68	2327.38	4099.80	4457.49	6151.04	7031.29	7242.22	8427.07	9703.97	10765.8	12219.7	12912.3	13486.8	15126.6	15760.3	16936.4	18950.7	19771.8	20374.8	21439.0	23503.6	25382.1	26654.8	28093.9	29274.1	30987.4	32734.9	34712.4	36647.2	38631.5	40837.8	43265.3	44050.2	46100.6	48886.2	50173.8	52579.4	53860.7	56901.6	59565.1	60938.7	63676.8	65504.5	67638.5	70257.7	71922.3	74168.7	76693.3
-2.17383	128.918	998.310	2355.95	2729.71	4898.64	5718.49	6639.50	8070.41	8860.24	10218.6	10791.1	12229.3	13360.3	13717.1	15717.2	16101.3	17300.4	18728.4	20166.2	21519.0	23015.4	23893.2	26221.8	27144.3	28934.8	29994.4	31710.6	33677.8	35136.6	37697.4	39971.6	41204.8	43579.0	45199.8	47314.7	50481.2	51509.0	53982.1	56603.5	58002.2	61139.9	62687.5	65006.4	66691.8	68798.9	72161.0	73121.6	76559.7	78846.7
-2.15414	-422.783	1623.86	2757.43	3464.09	5278.82	6287.85	6574.52	8276.63	9227.13	9758.99	10845.5	11645.3	13092.2	13967.6	15391.1	16313.6	17902.7	19464.3	20369.3	21480.5	22651.4	23950.9	26771.7	27781.8	30194.6	31389.3	32978.9	34425.0	36308.1	38967.2	40150.2	42635.9	44576.4	46375.5	49078.1	51222.0	52211.1	54799.2	57127.2	59364.7	62238.4	64201.2	66911.1	68464.7	71358.3	73052.8	75381.5	78031.9	80512.2
-2.13446	-120.178	1085.44	2518.06	3798.63	5290.57	6286.33	7065.91	8116.95	9034.89	10290.9	11771.9	12604.9	13676.0	14290.0	16047.1	17682.0	18234.4	19424.7	20844.4	22246.0	23378.8	24584.5	27006.0	28035.9	31158.7	31699.2	33163.1	35055.6	37506.9	38919.6	41627.7	43561.3	45515.9	47656.2	50047.5	52181.7	53159.1	56615.5	58527.4	61263.5	64102.0	65894.4	68147.7	70364.8	72914.7	74655.1	76846.7	79828.5	82164.2
-2.11478	409.391	1799.62	2373.79	3963.17	4792.18	6195.20	7117.15	8310.09	9902.65	10329.7	11337.9	12795.2	13741.6	15185.4	15987.8	17749.7	18262.0	20072.1	21804.7	22717.9	24235.5	24924.9	27722.9	29382.6	31372.8	32647.6	33792.6	36059.8	38546.1	40073.9	42576.5	44470.2	46547.0	48537.9	51196.6	53679.7	54604.2	57945.0	60849.6	61964.7	65600.4	67663.5	70371.7	72014.4	74256.3	76758.8	78964.9	81873.7	84447.0
-2.09510	-308.285	1385.43	2533.00	4257.49	5989.35	5986.51	7549.56	8551.08	9912.70	11011.0	12129.7	13018.2	14198.0	14921.2	16691.0	18030.2	19309.1	20926.3	22186.9	23885.2	24244.8	26519.5	28529.4	30062.7	31941.3	33392.8	34667.2	36781.3	39113.2	41245.5	42393.3	45269.4	48128.6	50188.2	51977.1	54609.6	56224.4	59254.7	62545.1	64292.2	67243.1	69324.5	71494.5	73803.9	76100.8	78671.5	80543.3	83844.7	86539.4
-2.07541	-22.5121	1021.31	2736.78	3577.03	5341.96	6912.48	7791.75	8631.12	10296.5	11209.1	11865.0	13855.9	14762.5	15475.0	17220.4	17578.2	19154.5	21660.2	23034.4	23948.6	24842.2	26980.5	29002.1	30430.2	33334.6	34101.4	36226.3	38555.4	40412.8	42520.0	44853.6	47239.3	49611.7	51955.9	54463.7	56269.1	58409.8	61520.2	63588.7	66291.4	68594.4	71154.8	73934.1	75745.0	78945.0	81345.7	83651.2	85917.7	89235.4
-2.05573	104.057	1398.78	2894.96	3932.64	5438.83	6266.38	7234.24	8652.78	9788.29	11391.1	12483.1	13938.9	14881.6	16060.7	17328.0	18726.8	20122.1	21680.4	23476.1	24866.5	25939.6	27202.5	30512.8	31426.8	34064.3	34932.9	36899.0	39363.8	41338.6	43058.5	45504.6	48935.8	50514.1	52366.2	55926.3	58401.6	59500.6	62422.1	65319.8	68112.6	70995.6	73009.3	76332.9	77847.1	80492.0	83331.4	85640.9	89170.1	91055.7
-2.03605	-273.210	981.601	2728.09	4191.06	5613.44	6575.31	8162.23	8672.35	10280.2	11328.3	12182.0	14361.5	15020.1	16157.0	17788.4	18797.3	20882.6	22338.0	23558.6	24536.8	26162.1	27918.6	30873.7	32323.5	35334.7	36471.7	37948.8	40727.2	42679.4	44755.6	46305.4	49624.5	52296.4	54324.5	56926.7	59375.6	61149.8	64834.6	67885.9	69921.9	72919.2	74745.7	78010.9	79687.6	81910.9	85714.3	87579.4	90564.1	93158.6
-2.01637	-761.220	1112.08	2359.64	4591.55	5891.33	6604.21	8551.51	8970.38	10627.7	12270.1	12636.7	14223.1	15871.1	16189.5	17886.9	19954.9	21227.8	23333.8	25157.8	25816.4	27495.2	29476.6	31690.6	33011.5	35822.6	37155.5	39401.5	41870.8	43728.0	46122.5	48790.8	50778.2	54537.6	56530.5	58544.3	61014.5	62242.9	66603.1	69418.1	72021.7	74878.7	77532.3	80487.2	82376.1	85162.2	87751.5	90153.3	93559.1	96700.2
-1.99668	-127.627	892.461	2875.44	4078.03	5416.99	7006.61	8079.23	9602.73	11441.2	12427.5	12678.5	14361.1	16148.2	17214.2	18785.9	19938.3	21472.4	23411.8	24955.3	26607.1	28056.9	30340.7	33149.0	34309.4	36720.8	38725.3	40119.3	43089.8	45282.7	47336.7	50107.7	52479.2	55460.4	57938.7	60545.0	63109.2	64587.1	68923.6	71618.0	74206.7	77373.9	79346.4	83007.3	84882.5	87789.0	91090.7	92986.3	96488.9	99572.5
-1.97700	49.9227	1409.73	3173.91	4610.48	5648.21	6944.90	9084.02	9713.96	10249.2	12129.3	13721.8	14989.9	16370.9	17683.6	19121.0	20071.2	22366.8	24884.0	26216.6	27939.5	29211.6	30918.0	33518.7	35177.2	38212.4	40132.7	42096.8	43935.5	46735.0	48663.1	52042.7	53981.6	57412.7	59662.0	62332.0	65644.1	66763.5	70732.4	74232.7	76524.0	79717.3	81719.3	85231.6	87236.7	90750.4	93173.5	95925.4	99000.6	101839
-1.95732	451.900	1435.42	3216.65	4416.72	6685.39	7613.73	8962.33	9453.89	11784.0	12929.4	13930.9	15217.8	16933.0	18189.2	20154.7	21010.5	22540.2	24823.8	26925.4	27754.7	30008.5	32417.7	34953.1	36763.0	39657.7	40664.5	42769.7	45750.6	48404.7	50549.7	53127.2	55802.5	58773.6	61840.6	63544.4	67634.6	68719.2	72778.8	75881.0	78729.3	81698.7	84061.4	87893.9	89980.0	93027.5	96357.0	98993.7	102195	105537
-1.93764	58.7973	1469.60	3246.82	4628.99	6259.30	7666.86	8891.65	10377.0	12084.6	12713.1	13852.2	16473.6	16970.7	18247.9	20232.7	21848.4	23837.9	25971.4	27590.4	30042.4	30957.3	32758.4	36202.3	38223.1	40669.2	41812.8	44815.0	47721.9	49311.6	52323.9	55592.0	57581.8	60901.7	63023.9	66776.6	69545.0	71773.8	75295.9	78104.5	81475.0	85313.5	86825.7	90689.7	93137.4	95607.0	99331.5	102229	105536	109038
-1.91795	-261.312	1691.75	3398.33	4966.53	6588.89	7838.98	9332.42	10779.2	12022.6	12877.7	14575.8	16433.1	18521.5	19364.0	22020.7	22208.7	24647.2	26351.9	29130.4	30466.9	32422.3	33888.5	37595.4	39354.7	42413.7	43300.2	46024.0	48966.9	51372.8	53737.1	57131.3	59888.5	62797.0	65467.3	68639.2	71768.1	73465.6	77907.8	81780.8	84038.4	87286.7	89886.2	93741.4	96186.1	100110	103003	105397	109298	112440
-1.89827	-227.078	1767.01	2836.95	5203.57	6829.20	8104.48	9537.32	10312.1	12128.3	14483.6	15607.6	17530.6	18644.4	20192.8	22094.4	23154.9	25902.9	27996.1	30192.2	31599.4	33453.6	34485.8	38653.0	41163.9	43685.6	45585.0	47359.8	50680.0	53541.5	55308.2	58507.3	61898.9	65328.3	68065.4	71146.9	74212.7	76578.2	80571.8	83880.5	86973.4	90571.1	92921.5	96505.9	99699.7	103117	105545	109071	112993	116100
-1.87859	431.368	1902.64	3293.46	5154.74	6746.92	8151.52	9294.05	10618.1	12174.4	14690.9	15276.5	18171.3	19510.4	20549.1	23020.1	24633.6	27065.3	27923.4	31211.4	32411.7	34669.9	36206.8	39866.6	41936.4	45486.6	47204.0	49263.6	52745.2	55070.1	57641.6	61203.6	64205.2	68035.4	70011.5	74172.2	76399.4	79066.2	83843.4	86651.6	90622.2	93389.2	95999.5	99994.8	102981	106853	109007	112648	116363	120005
-1.85891	-87.4108	1826.50	3089.13	4827.25	7187.15	8374.19	9828.61	11434.4	13154.4	15296.8	16907.5	18191.3	20184.7	21702.0	23634.1	25299.1	27487.4	29490.0	32478.5	33546.5	35689.1	37817.4	41465.5	44135.4	46931.3	48595.4	51106.2	54268.9	57149.5	59644.8	63779.3	66767.1	70256.9	72835.7	75954.6	79589.9	82152.5	86463.4	90268.9	93519.4	96013.0	99636.3	104206	106438	110145	113038	116162	120648	124300
-1.83923	230.851	1718.75	3547.91	5543.98	6801.28	8531.85	9929.55	11862.5	13228.1	15895.6	16742.9	19126.2	21094.3	22313.0	24757.6	26323.8	28573.3	30316.6	33286.1	35245.6	37936.2	39664.3	43656.5	46146.9	48685.8	50488.9	53456.0	56561.7	59667.6	62605.0	66260.8	68885.8	72766.4	75845.8	79478.2	83059.9	84873.1	90085.2	94200.3	97288.5	100730	103637	107209	110214	114408	117644	121552	125209	128373
-1.81954	38.8557	1575.59	3696.07	5372.50	7561.13	9105.87	10502.8	12746.0	14798.4	15480.9	17404.0	19920.0	21757.4	23559.9	25789.7	27475.5	29633.5	31887.9	34402.2	36972.3	38871.1	41401.7	45112.1	47666.8	50318.2	53387.1	55716.7	59014.2	61923.6	64878.5	68560.5	71928.1	75339.5	78801.6	82735.0	85928.3	88401.7	93231.4	97259.8	101015	104303	107536	111777	114899	119002	122094	125404	129914	133481
-1.79986	-322.484	1939.54	3636.96	5780.64	7892.24	9008.89	11210.2	12456.6	14991.2	16427.1	18260.5	20468.8	22562.7	24693.1	27193.5	28535.1	30733.5	33665.7	36250.8	38543.0	40844.4	42785.7	46840.8	49627.4	53698.5	55590.0	58771.5	61813.2	64371.7	67236.1	70938.0	75300.5	78859.5	82236.9	85646.9	89316.9	92288.3	97280.3	101317	104999	108777	111433	116403	119600	124358	127309	130339	135080	138766
-1.78018	-264.593	1997.92	3818.90	5540.40	7845.61	9712.52	12141.6	13264.4	15353.7	17496.6	18959.4	21683.1	23791.6	25151.2	28382.2	29970.7	32465.0	34902.7	37589.0	39889.7	42755.6	44914.8	49683.2	51761.6	55753.4	57767.0	60492.8	64606.8	67667.4	70793.2	74182.3	77894.4	82270.7	86741.1	89718.6	93606.0	97612.7	101522	105823	110210	113393	116230	121671	125045	129059	132325	136406	140935	144743
-1.76050	335.917	2392.99	4131.10	6041.45	8355.71	10235.1	12059.8	14184.8	16286.0	18674.3	20016.1	22196.7	25063.6	26918.5	29823.9	31158.9	34322.2	36895.8	39884.9	42864.9	45348.6	47479.1	52009.4	54047.7	58213.4	61023.4	63571.6	67891.2	70633.7	73878.5	77753.5	81741.7	86137.6	90681.3	93842.6	97493.5	101460	106330	111039	115132	118762	122069	127161	130124	134627	138460	142434	146613	151399
-1.74081	-51.2928	2329.00	4038.82	6124.22	8882.17	11228.8	12663.3	15029.6	17504.1	19064.6	21580.0	23479.2	25615.1	28161.9	31175.8	32833.4	35713.2	38625.7	41788.4	44053.4	47587.3	49080.5	54191.0	57051.7	61155.5	64399.9	66837.0	71169.4	74515.5	77692.6	80648.0	87218.8	89579.3	94587.5	98542.6	102078	106765	111698	115756	120454	124225	127415	132867	136822	141160	145390	148837	153692	157684
-1.72113	-59.4765	1924.42	4430.83	6664.60	9105.78	10926.7	14081.6	15530.2	17837.6	20191.7	21983.4	24751.5	27988.7	29467.9	32213.1	35350.9	38314.0	40753.6	44437.0	46447.9	50053.3	52136.3	57599.4	59933.8	64900.0	67350.2	70334.2	75127.7	78277.6	81832.4	85232.5	91107.0	94850.5	99815.9	102740	107950	111977	117277	121300	126585	129902	133782	140284	142981	147891	152184	155538	160625	165792
-1.70145	310.243	2051.37	4165.00	6978.58	9247.53	11059.2	13759.0	16239.2	18648.4	21024.1	23303.7	25971.1	29370.2	31287.2	34160.3	37036.9	39962.0	42882.9	46180.1	49507.4	52731.6	55639.5	60527.9	63859.1	68037.8	71322.8	74323.5	78610.6	83041.8	86627.7	89360.7	96485.0	99641.5	105225	108387	114203	118177	123509	128757	132957	136456	140750	146580	150510	156207	160025	163178	169310	174968
-1.68177	313.800	2533.45	4557.88	7910.75	9762.96	12537.6	15112.7	17352.0	19977.1	22525.9	25338.6	27668.0	30530.1	32949.3	37059.7	39094.4	42316.1	45668.3	49852.1	52413.2	56475.9	58921.1	63693.9	67955.3	72448.6	75987.2	78708.8	82941.2	87271.5	91110.5	95746.7	101052	104581	111591	114547	119467	124308	129758	134996	140195	144235	148147	154541	158218	163692	168754	172265	177761	182884
-1.66208	184.295	3389.09	5443.65	7291.49	10664.8	13246.3	15562.0	18802.3	21742.1	24561.1	26469.7	29975.5	32535.2	35637.8	38458.1	41440.8	46025.5	49037.6	53362.4	56407.0	60456.7	63563.5	68573.7	72103.4	77311.7	80807.9	84584.8	88718.5	92963.2	97317.9	101116	108185	112117	118686	121176	126877	132377	138025	144263	149382	152929	157184	164610	168134	173804	179253	182918	188125	193942
-1.64240	389.853	2464.64	5276.33	8376.74	11595.9	13832.6	17136.4	19482.8	23337.4	26268.2	29253.8	31544.8	35750.4	38530.6	42334.4	45413.0	48658.2	52665.5	56602.6	60113.4	64257.8	67539.6	73509.5	76938.7	82457.7	85654.8	89998.3	95118.3	99106.6	104112	108190	115747	119588	126574	129722	136479	141570	146365	152648	158503	162819	166672	174419	178435	184004	189734	194004	200353	205907
-1.62272	-445.123	2674.55	5905.54	8893.80	12383.5	14735.3	17872.0	20979.7	24964.4	28452.9	31188.3	34495.2	38067.3	41818.0	45357.6	48642.1	52531.2	56759.9	60968.8	64647.9	69116.4	73067.3	78828.1	82687.3	88672.9	92961.5	96084.5	101856	106495	111755	115937	123594	127940	135050	138807	145124	150567	156635	162983	168915	173595	177600	185869	190850	195662	201851	206068	213380	219108
-1.60304	77.5270	3205.53	6098.21	10035.9	13251.6	16566.2	19730.9	22771.7	26893.2	30711.7	33445.3	37094.0	41631.7	44473.0	48849.1	52801.5	57513.1	61231.5	66098.6	70357.4	74757.1	78148.6	85500.9	88532.1	95687.6	100530	104726	109833	114620	118978	124945	132791	137083	145042	148737	155953	161154	167714	174947	181093	185736	190139	198653	204021	208921	216119	220549	227140	234231
-1.58335	-644.668	3331.04	7095.33	10578.3	14401.4	17240.5	21178.5	25173.1	29643.9	33698.6	36301.7	40714.5	45612.7	48623.1	53518.5	57931.0	63073.1	66811.5	72874.6	76977.6	81982.0	86720.5	93034.6	97046.2	104125	108924	113894	119768	124243	130946	136371	144902	149727	157821	161295	169539	174626	181361	189186	196188	200601	206607	215102	220167	225941	233025	237527	245191	251839
-1.56367	-291.150	3153.69	7852.06	11546.9	16357.6	19396.1	23913.8	27880.7	32492.5	36753.0	40070.4	44842.9	49617.1	54249.2	58700.7	63698.5	69663.1	73808.9	79675.7	84612.7	90441.8	94969.1	102023	106565	114194	119854	124863	130640	136461	142887	148903	157063	162310	172143	175974	184422	190841	197664	205096	212863	217646	223042	232986	238599	244942	252324	257015	264928	272386
-1.54399	-294.793	4079.11	8478.42	13709.9	18541.8	22243.9	26509.4	31297.3	36736.5	41435.8	45234.7	49667.2	55348.2	60451.2	66081.5	71311.9	77162.2	82096.6	89149.9	94059.6	100132	105379	113796	119081	125913	132444	137827	144392	150449	157222	163903	174002	178004	189364	192585	202177	208654	216520	224420	232783	238106	244345	254192	260681	266844	275397	279991	288766	297127
-1.52431	-340.336	4903.49	9602.32	15111.1	20228.8	25183.3	29728.2	35117.7	41143.6	46886.8	51107.1	57027.2	62630.4	68403.0	74526.3	80305.4	86321.1	92519.6	99775.2	105197	113182	119977	127657	132914	142285	148497	154348	161137	168312	175777	183415	193063	198683	210705	214167	224573	231529	239805	249077	257499	263648	270359	280253	287839	294278	303946	308549	318826	326843
-1.50463	283.076	6236.46	11459.2	16575.0	23144.8	29093.0	34161.9	40083.6	47222.2	53462.8	58319.2	64945.4	71495.4	77703.5	84975.6	91823.7	99766.2	105275	114096	120435	128355	135828	144923	150294	160703	168444	175016	181835	190174	198583	207532	217082	223800	236621	241289	252094	259832	269011	278691	288027	295049	302717	313267	321400	327769	338400	344117	354077	362604
-1.48494	-66.5444	6004.33	13067.6	20458.1	26984.8	34208.5	39547.7	48183.5	55300.4	62125.8	67758.2	75700.8	83037.6	91593.6	99101.4	106816	115447	122424	131818	139652	148256	156440	166983	173713	184851	193226	201296	209695	218619	227522	237045	248326	255547	269386	273854	286628	294814	304858	315161	325997	333355	342546	353554	362626	369475	380021	387371	399005	407399
-1.46526	146.678	7708.73	15510.6	23275.3	31179.4	39140.3	46914.5	55345.2	64418.7	73241.9	79591.7	88999.1	97097.0	106467	114771	124429	134201	142088	152736	162611	171338	181441	192524	200250	212733	222226	231452	240772	249897	260438	270725	283865	291750	307091	312651	326099	335306	346253	357967	369224	377365	386887	398723	409013	415967	428035	435618	448099	457517
-1.44558	88.4693	8951.84	17732.3	26894.9	36447.0	46352.0	54866.2	65232.8	75873.4	85395.6	93589.9	102887	113138	124031	134280	144773	155545	165556	177583	188692	198581	209781	223479	231906	246058	257084	267429	278509	289289	300157	312278	325308	335245	351363	357624	373337	383620	395605	407557	421234	429440	440888	453806	465103	472293	485244	494012	506761	517226
-1.42590	216.587	10572.2	21326.9	32335.6	43619.3	55191.1	65350.8	77251.0	88943.2	101690	110761	123004	134927	146838	158916	172008	184491	195595	209163	222091	234446	247398	261983	271809	287722	300940	312519	324672	336547	349914	363504	378511	389296	407369	414960	431436	442687	456447	469899	484121	494271	506484	520388	532981	540912	555627	564171	579310	590156
-1.40621	-313.143	12803.9	24878.8	37473.5	51493.9	64516.1	76454.5	90277.5	104263	118316	129470	143261	157049	171060	184578	198875	213456	227234	241593	256997	270251	285351	301905	313870	330226	345226	359245	371898	386558	401056	415793	432533	443921	464536	472931	490498	503160	518806	533654	548084	559665	572826	587715	601694	609970	625240	634599	652098	663293
-1.38653	-22.5642	14640.4	28949.2	44025.2	59066.7	74444.2	88471.7	103969	120538	136827	149446	164884	180767	196709	212977	228998	245082	260572	277245	295323	309503	327015	345297	358606	377490	393440	409236	423448	439712	455700	472364	490033	503702	525559	535363	555446	569035	585078	601464	617922	630206	645008	661352	676233	685108	701689	711602	729781	742233
-1.36685	31.1057	16449.2	33368.0	51218.9	67727.9	85695.7	102155	120091	138737	157724	171195	189890	207862	225912	244311	263117	280876	297349	317707	336592	353615	373513	392979	408344	428791	447503	464635	480965	498390	516721	534573	554281	569206	593403	604068	624578	641134	658971	676334	693719	706962	723541	740288	755583	766290	783724	795269	814331	827081
-1.34717	6.01268	18937.3	38530.5	58315.0	78163.0	98555.2	117301	137969	158363	178852	196872	216778	236667	258128	278260	299930	319943	338535	360098	382576	400749	422886	445457	462705	485320	505691	524967	543223	562165	582676	603147	623763	640584	666717	678741	702050	717998	737290	756617	776278	790469	808202	826544	843735	855068	872365	885136	904559	918817
-1.32748	67.3908	20874.2	42775.8	65568.5	87145.5	110330	131094	154555	177358	200609	220581	242775	265455	288400	311285	335174	357311	378753	402329	426339	447284	471586	495544	514326	538848	561601	582130	602007	623672	645671	667699	689862	708341	735986	748618	773972	791568	812804	833041	853069	868951	887398	906527	924381	937132	956045	968517	989170	1.00458e+6
-1.30780	-285.953	23059.5	48003.3	72854.2	97496.4	122829	145411	170854	196787	222837	244777	270137	294482	319596	344477	370269	394687	418710	444479	470992	493756	520313	546654	567336	593891	618985	641145	662340	686452	710164	733506	758272	777602	807597	821669	847726	867099	889452	910632	932642	948598	969165	989258	1.00782e+6	1.02136e+6	1.04212e+6	1.05543e+6	1.07659e+6	1.09187e+6
-1.28812	-323.296	26804.1	53616.8	80523.5	108728	137077	162839	191827	219002	247791	272415	299882	327251	355248	382852	411544	438045	464754	492310	521677	546902	575960	604898	626942	655742	683102	707434	731220	757074	782690	808075	834260	854834	887274	903604	930518	951101	975394	998500	1.02050e+6	1.03877e+6	1.06020e+6	1.08138e+6	1.10113e+6	1.11554e+6	1.13678e+6	1.15115e+6	1.17274e+6	1.18972e+6
-1.26844	-73.5423	29268.3	59019.7	88505.0	118941	149873	179139	209475	239808	271808	298949	329320	359317	389508	419671	450908	480169	508722	539682	570420	597897	629383	660153	684588	715196	745269	771575	797613	825488	852973	879572	908141	930358	964298	982143	1.01063e+6	1.03198e+6	1.05876e+6	1.08272e+6	1.10542e+6	1.12478e+6	1.14723e+6	1.16960e+6	1.19095e+6	1.20541e+6	1.22785e+6	1.24369e+6	1.26543e+6	1.28189e+6
-1.24875	-437.785	32053.6	64441.0	97438.1	130296	163784	194848	228727	262101	296422	325708	358257	391583	424268	456702	490360	522189	553632	586775	619554	649163	683133	717008	743129	775901	807997	836362	864207	894289	922940	952512	981294	1.00649e+6	1.04000e+6	1.05982e+6	1.09029e+6	1.11354e+6	1.14127e+6	1.16671e+6	1.19029e+6	1.21124e+6	1.23559e+6	1.25777e+6	1.28095e+6	1.29530e+6	1.31891e+6	1.33586e+6	1.35891e+6	1.37566e+6
-1.22907	-99.8879	34525.0	69968.6	106009	142307	178203	212425	249026	285503	322355	354101	390081	426012	460714	496864	532485	567111	600455	636539	671704	704500	740464	775655	804522	840008	873850	904007	933905	965357	997077	1.02788e+6	1.05816e+6	1.08521e+6	1.12140e+6	1.14266e+6	1.17362e+6	1.19926e+6	1.22773e+6	1.25454e+6	1.27945e+6	1.30154e+6	1.32628e+6	1.35040e+6	1.37334e+6	1.38993e+6	1.41334e+6	1.43122e+6	1.45419e+6	1.47125e+6
-1.20939	-216.294	37715.0	76033.8	114452	153177	192638	228949	269028	307429	347281	382078	420562	458769	495701	534323	573296	609186	645914	683796	722147	756327	795258	832605	863657	900836	935871	968577	1.00080e+6	1.03445e+6	1.06718e+6	1.10138e+6	1.13241e+6	1.16011e+6	1.19864e+6	1.22059e+6	1.25373e+6	1.28016e+6	1.31087e+6	1.33846e+6	1.36458e+6	1.38730e+6	1.41343e+6	1.43820e+6	1.46210e+6	1.47926e+6	1.50309e+6	1.52149e+6	1.54527e+6	1.56257e+6
-1.18971	383.213	40092.0	82303.6	123988	165541	208313	248851	291023	333108	376301	414047	455413	495726	536614	578634	619222	659434	698362	738820	779882	817014	858146	897892	931586	970755	1.00901e+6	1.04501e+6	1.07812e+6	1.11444e+6	1.14903e+6	1.18506e+6	1.21742e+6	1.24816e+6	1.28797e+6	1.31252e+6	1.34673e+6	1.37423e+6	1.40559e+6	1.43617e+6	1.46293e+6	1.48714e+6	1.51431e+6	1.53937e+6	1.56511e+6	1.58274e+6	1.60802e+6	1.62646e+6	1.65086e+6	1.66894e+6
-1.17002	-126.361	43791.1	88248.4	132571	177845	223212	266611	311876	356785	402058	442824	487634	530658	574561	618677	662537	704925	746560	789085	832608	872454	915808	958753	993990	1.03538e+6	1.07596e+6	1.11312e+6	1.14912e+6	1.18695e+6	1.22327e+6	1.26106e+6	1.29515e+6	1.32759e+6	1.36852e+6	1.39450e+6	1.43016e+6	1.45967e+6	1.49212e+6	1.52215e+6	1.55125e+6	1.57640e+6	1.60427e+6	1.63096e+6	1.65691e+6	1.67528e+6	1.70087e+6	1.71996e+6	1.74421e+6	1.76319e+6
-1.15034	-643.352	46522.2	94223.2	142413	190286	238262	284956	333362	380599	429990	473243	520837	567293	613660	660714	706924	752323	796104	841703	887633	929676	975566	1.02114e+6	1.05847e+6	1.10301e+6	1.14487e+6	1.18446e+6	1.22226e+6	1.26161e+6	1.30010e+6	1.33980e+6	1.37514e+6	1.40973e+6	1.45246e+6	1.47921e+6	1.51691e+6	1.54810e+6	1.58140e+6	1.61355e+6	1.64295e+6	1.66977e+6	1.69857e+6	1.72548e+6	1.75199e+6	1.77166e+6	1.79689e+6	1.81813e+6	1.84268e+6	1.86121e+6
-1.13066	-757.040	49644.9	100568	151098	203240	254995	303327	354552	405385	457815	504471	554621	603705	652543	701815	751289	799204	845127	894088	942559	987134	1.03548e+6	1.08345e+6	1.12312e+6	1.16913e+6	1.21375e+6	1.25475e+6	1.29505e+6	1.33660e+6	1.37633e+6	1.41854e+6	1.45618e+6	1.49151e+6	1.53540e+6	1.56436e+6	1.60274e+6	1.63546e+6	1.67005e+6	1.70410e+6	1.73384e+6	1.76226e+6	1.79198e+6	1.81824e+6	1.84612e+6	1.86607e+6	1.89200e+6	1.91337e+6	1.93767e+6	1.95738e+6
-1.11098	-313.172	53017.1	107257	160519	215140	269548	321720	375839	430349	484393	534728	587248	639212	691930	743312	796020	846015	895033	946205	997319	1.04355e+6	1.09460e+6	1.14398e+6	1.18668e+6	1.23438e+6	1.28135e+6	1.32483e+6	1.36751e+6	1.41049e+6	1.45253e+6	1.49635e+6	1.53433e+6	1.57262e+6	1.61672e+6	1.64807e+6	1.68694e+6	1.72111e+6	1.75681e+6	1.79166e+6	1.82269e+6	1.85152e+6	1.88226e+6	1.91033e+6	1.93833e+6	1.95864e+6	1.98522e+6	2.00784e+6	2.03206e+6	2.05110e+6
-1.09130	-251.755	56080.1	113150	170419	228200	286665	341976	399238	455786	513689	566494	623358	677597	732906	787637	842287	895603	947692	1.00220e+6	1.05472e+6	1.10469e+6	1.15770e+6	1.20980e+6	1.25512e+6	1.30487e+6	1.35390e+6	1.40010e+6	1.44403e+6	1.49053e+6	1.53296e+6	1.57925e+6	1.61914e+6	1.65847e+6	1.70422e+6	1.73735e+6	1.77830e+6	1.81331e+6	1.85103e+6	1.88592e+6	1.91851e+6	1.94869e+6	1.98054e+6	2.00798e+6	2.03658e+6	2.05778e+6	2.08445e+6	2.10813e+6	2.13217e+6	2.15150e+6
-1.07161	-182.005	59886.9	120275	180200	241483	302439	361507	421211	481685	542803	598939	656911	715323	772874	831094	888774	944772	998500	1.05593e+6	1.11205e+6	1.16341e+6	1.21978e+6	1.27402e+6	1.32166e+6	1.37346e+6	1.42541e+6	1.47339e+6	1.51881e+6	1.56700e+6	1.61124e+6	1.65984e+6	1.69980e+6	1.74239e+6	1.78877e+6	1.82420e+6	1.86532e+6	1.90197e+6	1.94044e+6	1.97621e+6	2.01082e+6	2.04172e+6	2.07401e+6	2.10075e+6	2.13146e+6	2.15320e+6	2.17885e+6	2.20516e+6	2.22939e+6	2.24741e+6
-1.05193	416.140	62602.9	126394	191250	254990	319342	382030	444750	508820	572452	632506	693907	754924	815733	876648	937077	995823	1.05304e+6	1.11262e+6	1.17140e+6	1.22468e+6	1.28352e+6	1.33969e+6	1.39206e+6	1.44438e+6	1.49917e+6	1.54843e+6	1.59753e+6	1.64682e+6	1.69258e+6	1.74339e+6	1.78519e+6	1.82997e+6	1.87661e+6	1.91382e+6	1.95605e+6	1.99442e+6	2.03325e+6	2.06965e+6	2.10609e+6	2.13750e+6	2.17080e+6	2.19788e+6	2.22831e+6	2.25150e+6	2.27705e+6	2.30383e+6	2.32832e+6	2.34571e+6
-1.03225	-487.217	65975.6	133354	201142	268827	336239	401678	469192	535889	602477	665802	730645	794859	858774	922002	985605	1.04770e+6	1.10824e+6	1.16945e+6	1.23117e+6	1.28743e+6	1.34756e+6	1.40724e+6	1.46186e+6	1.51676e+6	1.57243e+6	1.62496e+6	1.67530e+6	1.72696e+6	1.77484e+6	1.82672e+6	1.87179e+6	1.91721e+6	1.96422e+6	2.00368e+6	2.04798e+6	2.08723e+6	2.12659e+6	2.16303e+6	2.20029e+6	2.23322e+6	2.26821e+6	2.29515e+6	2.32696e+6	2.35016e+6	2.37674e+6	2.40151e+6	2.42614e+6	2.44489e+6
-1.01257	-116.389	70335.9	141182	211888	282472	352992	422641	492190	562185	632232	698363	766219	833785	900998	965955	1.03341e+6	1.09849e+6	1.16138e+6	1.22525e+6	1.28918e+6	1.34828e+6	1.41038e+6	1.47220e+6	1.52896e+6	1.58684e+6	1.64495e+6	1.69872e+6	1.75176e+6	1.80525e+6	1.85497e+6	1.90724e+6	1.95408e+6	2.00231e+6	2.04854e+6	2.09085e+6	2.13566e+6	2.17611e+6	2.21594e+6	2.25380e+6	2.29124e+6	2.32558e+6	2.36019e+6	2.38846e+6	2.42072e+6	2.44384e+6	2.47039e+6	2.49606e+6	2.51963e+6	2.53874e+6
-0.992884	85.7134	72797.1	147476	221185	294533	368573	441850	514745	587206	660099	729847	799767	869777	939462	1.00851e+6	1.07737e+6	1.14443e+6	1.21075e+6	1.27676e+6	1.34259e+6	1.40417e+6	1.46832e+6	1.53179e+6	1.59231e+6	1.65088e+6	1.70986e+6	1.76668e+6	1.82069e+6	1.87544e+6	1.92717e+6	1.98030e+6	2.02987e+6	2.07950e+6	2.12593e+6	2.17064e+6	2.21563e+6	2.25705e+6	2.29652e+6	2.33486e+6	2.37295e+6	2.40762e+6	2.44277e+6	2.47234e+6	2.50345e+6	2.52780e+6	2.55430e+6	2.57986e+6	2.60204e+6	2.62151e+6
-0.973201	-30.4488	76049.7	153565	231859	309078	386760	462629	538550	615136	690508	764372	837281	910700	982654	1.05541e+6	1.12645e+6	1.19729e+6	1.26530e+6	1.33399e+6	1.40249e+6	1.46712e+6	1.53286e+6	1.59929e+6	1.66094e+6	1.72261e+6	1.78384e+6	1.84198e+6	1.89874e+6	1.95639e+6	2.00783e+6	2.06216e+6	2.11467e+6	2.16569e+6	2.21224e+6	2.25770e+6	2.30434e+6	2.34839e+6	2.38672e+6	2.42681e+6	2.46404e+6	2.50170e+6	2.53505e+6	2.56479e+6	2.59805e+6	2.62157e+6	2.64872e+6	2.67378e+6	2.69599e+6	2.71446e+6
-0.953519	-282.352	80056.3	161013	242557	322871	404018	483209	562947	641897	720570	798020	874854	951178	1.02574e+6	1.10079e+6	1.17382e+6	1.24789e+6	1.31919e+6	1.39017e+6	1.46004e+6	1.52792e+6	1.59573e+6	1.66359e+6	1.72867e+6	1.79286e+6	1.85367e+6	1.91504e+6	1.97413e+6	2.03137e+6	2.08600e+6	2.13952e+6	2.19474e+6	2.24646e+6	2.29462e+6	2.34146e+6	2.38840e+6	2.43363e+6	2.47233e+6	2.51269e+6	2.54962e+6	2.58754e+6	2.62093e+6	2.65334e+6	2.68357e+6	2.71026e+6	2.73491e+6	2.76139e+6	2.78125e+6	2.80002e+6
-0.933837	-191.695	83285.2	168226	252754	337085	421222	505186	587166	669744	750905	832331	912150	990335	1.06922e+6	1.14619e+6	1.22105e+6	1.29909e+6	1.37339e+6	1.44555e+6	1.51703e+6	1.58910e+6	1.65761e+6	1.72775e+6	1.79330e+6	1.86193e+6	1.92295e+6	1.98431e+6	2.04527e+6	2.10489e+6	2.16134e+6	2.21548e+6	2.27212e+6	2.32427e+6	2.37307e+6	2.42202e+6	2.46845e+6	2.51376e+6	2.55140e+6	2.59309e+6	2.62885e+6	2.66881e+6	2.69946e+6	2.73218e+6	2.76326e+6	2.79132e+6	2.81614e+6	2.83942e+6	2.86009e+6	2.87643e+6
-0.914154	-109.785	80471.0	161787	243924	324450	403955	483533	561512	641007	714908	793089	869638	943180	1.01659e+6	1.09064e+6	1.16123e+6	1.22571e+6	1.29978e+6	1.36820e+6	1.42893e+6	1.50377e+6	1.56275e+6	1.61672e+6	1.68594e+6	1.73836e+6	1.79923e+6	1.85495e+6	1.91369e+6	1.96496e+6	2.02761e+6	2.07233e+6	2.12236e+6	2.16387e+6	2.21176e+6	2.26216e+6	2.29172e+6	2.33022e+6	2.37559e+6	2.40757e+6	2.43975e+6	2.46706e+6	2.48909e+6	2.53078e+6	2.54189e+6	2.58108e+6	2.59184e+6	2.60783e+6	2.61763e+6	2.64606e+6
-0.894472	-233.606	69705.1	140820	211832	282327	350854	421707	489187	557883	622644	690548	756743	821563	884986	949064	1.00897e+6	1.06869e+6	1.13130e+6	1.19021e+6	1.24261e+6	1.30648e+6	1.35766e+6	1.40823e+6	1.46432e+6	1.51669e+6	1.56299e+6	1.61197e+6	1.66221e+6	1.70672e+6	1.75551e+6	1.79465e+6	1.83868e+6	1.87657e+6	1.91393e+6	1.95506e+6	1.98355e+6	2.01821e+6	2.04842e+6	2.07832e+6	2.10355e+6	2.13072e+6	2.14875e+6	2.17854e+6	2.19444e+6	2.22188e+6	2.23343e+6	2.24531e+6	2.25560e+6	2.27112e+6
-0.874789	-440.002	64494.5	131420	196593	262316	326100	391243	452977	517423	577742	641270	703098	762242	821579	879950	935369	990930	1.04904e+6	1.10314e+6	1.15235e+6	1.21022e+6	1.25725e+6	1.30532e+6	1.35720e+6	1.40560e+6	1.44872e+6	1.49374e+6	1.53903e+6	1.58006e+6	1.62429e+6	1.65873e+6	1.70099e+6	1.73645e+6	1.76949e+6	1.80480e+6	1.83382e+6	1.86500e+6	1.89107e+6	1.91844e+6	1.94041e+6	1.96669e+6	1.98302e+6	2.00898e+6	2.02351e+6	2.04714e+6	2.05778e+6	2.06887e+6	2.07713e+6	2.08946e+6
-0.855107	-113.399	61975.5	124445	186613	249213	310207	371285	431100	490914	548421	608140	666818	722402	778305	834190	887011	939691	994209	1.04505e+6	1.09199e+6	1.14592e+6	1.19064e+6	1.23624e+6	1.28594e+6	1.33075e+6	1.37174e+6	1.41412e+6	1.45691e+6	1.49631e+6	1.53682e+6	1.56864e+6	1.60953e+6	1.64289e+6	1.67229e+6	1.70742e+6	1.73343e+6	1.76388e+6	1.78748e+6	1.81283e+6	1.83303e+6	1.85771e+6	1.87253e+6	1.89567e+6	1.90957e+6	1.93042e+6	1.94002e+6	1.95120e+6	1.95758e+6	1.96890e+6
-0.835425	-687.027	59672.6	119458	178880	237811	296494	356345	413602	471153	526072	583392	639139	692855	745454	798932	849562	902030	952195	1.00126e+6	1.04694e+6	1.09767e+6	1.14063e+6	1.18451e+6	1.23087e+6	1.27445e+6	1.31389e+6	1.35392e+6	1.39469e+6	1.43253e+6	1.47033e+6	1.50183e+6	1.54011e+6	1.57251e+6	1.59842e+6	1.63258e+6	1.65808e+6	1.68668e+6	1.70741e+6	1.73121e+6	1.75063e+6	1.77479e+6	1.78980e+6	1.80985e+6	1.82365e+6	1.84168e+6	1.85104e+6	1.86176e+6	1.86715e+6	1.87655e+6
-0.815742	276.863	56838.5	114968	173217	230513	286601	344206	399223	454984	507310	564018	616914	668645	720370	771237	820060	869540	919643	965750	1.00975e+6	1.05817e+6	1.09963e+6	1.14296e+6	1.18819e+6	1.22822e+6	1.26659e+6	1.30483e+6	1.34343e+6	1.38076e+6	1.41681e+6	1.44731e+6	1.48314e+6	1.51469e+6	1.53862e+6	1.57298e+6	1.59619e+6	1.62281e+6	1.64412e+6	1.66542e+6	1.68541e+6	1.70668e+6	1.72162e+6	1.74021e+6	1.75330e+6	1.76944e+6	1.77846e+6	1.78824e+6	1.79288e+6	1.80180e+6
-0.796060	-233.445	56104.8	112386	168908	225025	279349	335610	389262	443222	494468	549429	601048	651482	701853	751311	798952	847014	895815	940746	983920	1.02983e+6	1.07128e+6	1.11267e+6	1.15678e+6	1.19506e+6	1.23332e+6	1.27027e+6	1.30871e+6	1.34372e+6	1.37793e+6	1.40834e+6	1.44225e+6	1.47354e+6	1.49618e+6	1.52819e+6	1.55214e+6	1.57650e+6	1.59696e+6	1.61676e+6	1.63556e+6	1.65774e+6	1.67226e+6	1.68804e+6	1.70158e+6	1.71654e+6	1.72427e+6	1.73468e+6	1.73857e+6	1.74689e+6
-0.776378	-484.416	53985.8	109438	164377	218689	271595	326828	379294	431212	481073	534145	584732	634123	682831	731250	776587	823613	870603	914274	956748	1.00094e+6	1.04013e+6	1.08098e+6	1.12348e+6	1.16076e+6	1.19835e+6	1.23447e+6	1.27007e+6	1.30463e+6	1.33765e+6	1.36750e+6	1.39907e+6	1.43000e+6	1.45100e+6	1.48202e+6	1.50437e+6	1.52832e+6	1.54784e+6	1.56729e+6	1.58588e+6	1.60634e+6	1.62133e+6	1.63542e+6	1.64748e+6	1.66138e+6	1.66872e+6	1.67965e+6	1.68355e+6	1.68964e+6
-0.756695	26.4100	52713.6	107002	159969	212607	264867	318470	368886	419096	467833	519358	568053	615791	663015	709341	754651	799180	845205	887485	929296	971729	1.00998e+6	1.04943e+6	1.09077e+6	1.12591e+6	1.16272e+6	1.19778e+6	1.23334e+6	1.26583e+6	1.29682e+6	1.32685e+6	1.35637e+6	1.38615e+6	1.40705e+6	1.43722e+6	1.45757e+6	1.48100e+6	1.49952e+6	1.51907e+6	1.53641e+6	1.55567e+6	1.57019e+6	1.58154e+6	1.59432e+6	1.60784e+6	1.61379e+6	1.62538e+6	1.62827e+6	1.63268e+6
-0.737013	429.254	51951.8	104367	156653	208168	259177	311389	360634	410347	458284	508272	555780	603106	649036	694077	738968	782399	826782	869011	909668	950415	989356	1.02699e+6	1.06685e+6	1.10261e+6	1.13730e+6	1.17169e+6	1.20611e+6	1.23755e+6	1.26855e+6	1.29764e+6	1.32594e+6	1.35465e+6	1.37481e+6	1.40390e+6	1.42417e+6	1.44686e+6	1.46582e+6	1.48403e+6	1.50138e+6	1.51962e+6	1.53449e+6	1.54467e+6	1.55653e+6	1.56936e+6	1.57519e+6	1.58548e+6	1.58910e+6	1.59302e+6
-0.717331	679.706	51232.2	102206	154464	205086	255094	305581	354583	403649	450591	499507	545606	592731	636712	681970	725336	768838	811458	853204	892520	933054	970820	1.00811e+6	1.04710e+6	1.08204e+6	1.11578e+6	1.14930e+6	1.18255e+6	1.21377e+6	1.24398e+6	1.27251e+6	1.29923e+6	1.32778e+6	1.34804e+6	1.37572e+6	1.39628e+6	1.41779e+6	1.43555e+6	1.45276e+6	1.47086e+6	1.48765e+6	1.50164e+6	1.51223e+6	1.52359e+6	1.53497e+6	1.54081e+6	1.55089e+6	1.55419e+6	1.55655e+6
-0.697648	-123.890	49866.2	100501	151141	201248	250010	300044	347093	395433	442507	490176	535759	580163	624406	669200	711038	754221	795875	835720	875616	914089	951187	987549	1.02552e+6	1.05993e+6	1.09248e+6	1.12592e+6	1.15807e+6	1.18877e+6	1.21738e+6	1.24646e+6	1.27169e+6	1.29924e+6	1.31966e+6	1.34639e+6	1.36547e+6	1.38706e+6	1.40396e+6	1.42239e+6	1.43717e+6	1.45486e+6	1.46811e+6	1.47789e+6	1.48874e+6	1.50054e+6	1.50527e+6	1.51456e+6	1.51729e+6	1.52052e+6
-0.677966	-12.2909	49829.8	99275.0	149116	198694	247228	296197	343136	390264	436482	483590	529276	573465	617198	660339	701812	744042	785601	825012	863957	902530	939069	975212	1.01148e+6	1.04508e+6	1.07831e+6	1.11045e+6	1.14238e+6	1.17275e+6	1.20077e+6	1.22944e+6	1.25361e+6	1.28079e+6	1.30028e+6	1.32683e+6	1.34590e+6	1.36688e+6	1.38414e+6	1.40088e+6	1.41593e+6	1.43282e+6	1.44593e+6	1.45571e+6	1.46616e+6	1.47664e+6	1.48160e+6	1.49108e+6	1.49280e+6	1.49618e+6
-0.658283	-414.586	48447.5	97668.1	146939	195347	243303	291371	337835	384494	429850	475621	521067	564446	607227	650277	691136	731753	773366	811238	849637	887492	923837	958532	995175	1.02737e+6	1.06019e+6	1.09159e+6	1.12260e+6	1.15215e+6	1.17974e+6	1.20826e+6	1.23184e+6	1.25816e+6	1.27824e+6	1.30321e+6	1.32176e+6	1.34152e+6	1.35816e+6	1.37547e+6	1.38994e+6	1.40620e+6	1.41902e+6	1.42889e+6	1.43889e+6	1.44815e+6	1.45347e+6	1.46180e+6	1.46401e+6	1.46695e+6
-0.638601	-440.443	48020.3	96850.0	145506	193322	241172	288815	334695	380348	425483	470953	515396	557523	600810	643139	683894	724169	764443	802745	839642	877697	913307	948342	983853	1.01580e+6	1.04781e+6	1.07872e+6	1.10921e+6	1.13911e+6	1.16612e+6	1.19402e+6	1.21666e+6	1.24269e+6	1.26186e+6	1.28620e+6	1.30482e+6	1.32404e+6	1.34123e+6	1.35766e+6	1.37102e+6	1.38728e+6	1.40015e+6	1.40887e+6	1.41891e+6	1.42793e+6	1.43309e+6	1.44060e+6	1.44239e+6	1.44519e+6
-0.618919	-142.825	47165.6	94989.6	142802	189269	236475	283833	328639	374360	417572	462234	505898	547448	589147	630848	670485	710046	749852	787138	823462	859829	895854	929679	964480	995866	1.02625e+6	1.05689e+6	1.08716e+6	1.11618e+6	1.14169e+6	1.16961e+6	1.19147e+6	1.21719e+6	1.23565e+6	1.25964e+6	1.27678e+6	1.29669e+6	1.31252e+6	1.32884e+6	1.34205e+6	1.35718e+6	1.36996e+6	1.37877e+6	1.38727e+6	1.39670e+6	1.40118e+6	1.40818e+6	1.41050e+6	1.41282e+6
-0.599236	-374.597	46982.0	94599.7	141655	187533	234373	279870	325015	368985	412956	456974	499843	541363	582999	623826	662742	701420	740958	778518	814061	850316	885197	917863	952782	982661	1.01408e+6	1.04445e+6	1.07388e+6	1.10230e+6	1.12884e+6	1.15492e+6	1.17628e+6	1.20170e+6	1.21998e+6	1.24350e+6	1.26080e+6	1.27923e+6	1.29631e+6	1.31099e+6	1.32373e+6	1.33883e+6	1.35099e+6	1.35960e+6	1.36867e+6	1.37670e+6	1.38035e+6	1.38796e+6	1.38996e+6	1.39161e+6
-0.579554	5.80281	46508.8	93219.6	139618	185325	231439	276843	321314	364909	408310	451885	494028	535094	575878	616320	654639	692986	732389	768604	804082	839460	874070	907157	940449	970786	1.00149e+6	1.03075e+6	1.05969e+6	1.08739e+6	1.11368e+6	1.13998e+6	1.16170e+6	1.18543e+6	1.20404e+6	1.22707e+6	1.24434e+6	1.26201e+6	1.27752e+6	1.29287e+6	1.30548e+6	1.32026e+6	1.33187e+6	1.34029e+6	1.34922e+6	1.35675e+6	1.36087e+6	1.36830e+6	1.36997e+6	1.37108e+6
-0.559872	-96.3720	46053.1	92033.7	137945	183629	229548	274531	318823	362028	404410	447644	489735	530355	570260	610794	648594	686695	725286	760842	796576	831424	866041	898730	931342	961325	991256	1.02068e+6	1.04916e+6	1.07684e+6	1.10302e+6	1.12843e+6	1.14890e+6	1.17315e+6	1.19170e+6	1.21440e+6	1.22975e+6	1.24843e+6	1.26410e+6	1.27881e+6	1.29031e+6	1.30528e+6	1.31737e+6	1.32487e+6	1.33367e+6	1.34145e+6	1.34544e+6	1.35241e+6	1.35447e+6	1.35463e+6
-0.540189	-707.023	45498.6	91722.4	137836	183461	228271	273621	317072	360465	403070	445888	487786	528025	567466	608067	646419	683895	721868	757220	792684	827343	861386	893778	926098	956129	986646	1.01520e+6	1.04285e+6	1.07154e+6	1.09627e+6	1.12068e+6	1.14287e+6	1.16603e+6	1.18385e+6	1.20685e+6	1.22249e+6	1.24083e+6	1.25709e+6	1.27036e+6	1.28220e+6	1.29578e+6	1.30813e+6	1.31493e+6	1.32393e+6	1.33082e+6	1.33509e+6	1.34149e+6	1.34284e+6	1.34384e+6
-0.520507	-196.413	44736.0	91030.1	136846	181170	225959	270038	312839	356192	398067	440256	481451	521562	560636	600108	638413	674889	712934	748308	782644	817106	850907	882452	914388	943263	973756	1.00217e+6	1.02904e+6	1.05725e+6	1.08180e+6	1.10637e+6	1.12715e+6	1.15028e+6	1.16813e+6	1.18978e+6	1.20670e+6	1.22287e+6	1.23818e+6	1.25267e+6	1.26364e+6	1.27763e+6	1.28907e+6	1.29605e+6	1.30457e+6	1.31094e+6	1.31571e+6	1.32126e+6	1.32280e+6	1.32325e+6
-0.500825	325.293	44662.1	90203.4	135067	179628	223819	267039	310212	352724	394460	435664	476109	516509	554726	593928	631936	667391	705879	740092	775112	808026	841928	872727	904599	933105	962715	991091	1.01775e+6	1.04430e+6	1.06984e+6	1.09307e+6	1.11444e+6	1.13626e+6	1.15456e+6	1.17631e+6	1.19274e+6	1.20783e+6	1.22387e+6	1.23728e+6	1.24895e+6	1.26160e+6	1.27275e+6	1.27982e+6	1.28811e+6	1.29425e+6	1.29846e+6	1.30360e+6	1.30527e+6	1.30579e+6
-0.481142	534.908	44967.9	89642.4	135197	179241	223059	266351	308970	351870	392776	434150	475340	514110	553666	592378	629789	665743	703430	737844	771912	805553	839634	869786	901261	930416	960148	987200	1.01364e+6	1.04106e+6	1.06608e+6	1.08984e+6	1.11003e+6	1.13281e+6	1.15066e+6	1.17175e+6	1.18776e+6	1.20383e+6	1.21802e+6	1.23162e+6	1.24366e+6	1.25628e+6	1.26759e+6	1.27489e+6	1.28306e+6	1.28830e+6	1.29266e+6	1.29744e+6	1.29949e+6	1.29968e+6
-0.461460	206.477	44358.0	88622.0	133396	177735	221214	264417	306837	348092	389222	430496	470817	509774	548567	587355	623526	659464	696535	731001	763202	797436	830279	860655	891831	920064	949266	977255	1.00320e+6	1.02922e+6	1.05457e+6	1.07765e+6	1.09778e+6	1.11957e+6	1.13719e+6	1.15765e+6	1.17361e+6	1.18909e+6	1.20364e+6	1.21685e+6	1.22784e+6	1.24093e+6	1.25201e+6	1.25804e+6	1.26606e+6	1.27183e+6	1.27508e+6	1.28001e+6	1.28092e+6	1.28156e+6
-0.441777	-189.056	44004.2	87926.8	131731	175543	219047	261838	303114	344859	385637	426459	466054	505267	542154	580469	617385	652638	688958	721961	756370	789165	821919	851472	881842	910564	939001	965693	991384	1.01804e+6	1.04211e+6	1.06434e+6	1.08514e+6	1.10624e+6	1.12411e+6	1.14426e+6	1.15967e+6	1.17429e+6	1.18861e+6	1.20231e+6	1.21302e+6	1.22542e+6	1.23580e+6	1.24260e+6	1.25029e+6	1.25605e+6	1.25847e+6	1.26394e+6	1.26411e+6	1.26493e+6
-0.422095	121.215	42931.2	87491.2	131418	174000	217836	259998	301863	342230	382798	423678	462705	500459	538314	576285	612635	647809	683887	716890	750710	783307	815660	845080	876059	903221	931579	958372	983137	1.00949e+6	1.03392e+6	1.05660e+6	1.07638e+6	1.09776e+6	1.11540e+6	1.13433e+6	1.14964e+6	1.16519e+6	1.17893e+6	1.19179e+6	1.20234e+6	1.21479e+6	1.22477e+6	1.23165e+6	1.23878e+6	1.24414e+6	1.24745e+6	1.25194e+6	1.25246e+6	1.25233e+6
-0.402413	-387.155	43502.3	86986.0	129722	173038	215644	258028	299266	340747	380361	420387	459717	497658	534904	572784	609264	643386	679230	712402	745482	778214	810557	840030	869843	897444	925021	951922	977239	1.00274e+6	1.02655e+6	1.04801e+6	1.06875e+6	1.08919e+6	1.10636e+6	1.12564e+6	1.14124e+6	1.15671e+6	1.16973e+6	1.18262e+6	1.19315e+6	1.20506e+6	1.21562e+6	1.22192e+6	1.22873e+6	1.23420e+6	1.23615e+6	1.24037e+6	1.24167e+6	1.24158e+6
-0.382730	327.592	43371.0	86821.1	130678	173433	215700	258537	300043	340766	380207	420507	459971	497122	535109	572543	609044	643568	679773	712681	745212	777663	809693	838376	869357	896454	925207	951471	976242	1.00120e+6	1.02577e+6	1.04768e+6	1.06796e+6	1.08820e+6	1.10553e+6	1.12481e+6	1.13982e+6	1.15506e+6	1.16807e+6	1.18076e+6	1.19164e+6	1.20370e+6	1.21371e+6	1.22012e+6	1.22679e+6	1.23196e+6	1.23389e+6	1.23849e+6	1.23923e+6	1.23862e+6
-0.363048	-61.1294	42988.1	86589.3	130332	172461	215622	256914	298221	339259	379097	418645	457976	495305	533010	569661	605888	640380	676170	709134	742698	774156	805978	834712	865487	892686	920380	946566	971440	996598	1.02078e+6	1.04269e+6	1.06242e+6	1.08228e+6	1.10018e+6	1.11818e+6	1.13318e+6	1.14872e+6	1.16174e+6	1.17393e+6	1.18478e+6	1.19591e+6	1.20617e+6	1.21271e+6	1.21969e+6	1.22407e+6	1.22620e+6	1.22979e+6	1.23021e+6	1.23071e+6
-0.343366	-184.161	42624.9	86013.3	129023	171585	214049	256023	295906	337078	376312	416384	455062	492418	529868	566545	602599	636766	672388	705131	737711	769156	800980	829401	858801	886414	913690	940007	965130	989642	1.01304e+6	1.03440e+6	1.05506e+6	1.07391e+6	1.09137e+6	1.11031e+6	1.12518e+6	1.13972e+6	1.15224e+6	1.16451e+6	1.17524e+6	1.18659e+6	1.19617e+6	1.20186e+6	1.20964e+6	1.21357e+6	1.21490e+6	1.21901e+6	1.22016e+6	1.21950e+6
-0.323683	40.2669	42350.1	85716.3	127523	170363	211964	253976	294449	334112	373245	412276	450942	487999	525421	561605	596211	631126	665521	697685	729777	762493	792641	821611	850855	877958	904967	930817	954454	978928	1.00302e+6	1.02385e+6	1.04387e+6	1.06335e+6	1.08056e+6	1.09866e+6	1.11296e+6	1.12787e+6	1.13957e+6	1.15226e+6	1.16229e+6	1.17330e+6	1.18220e+6	1.18893e+6	1.19556e+6	1.19928e+6	1.20135e+6	1.20488e+6	1.20592e+6	1.20478e+6
-0.304001	-727.851	41867.7	84791.5	126905	168244	210796	251434	291900	331130	370568	409655	447999	484041	521548	557007	592043	625969	660580	692189	724151	755885	786645	814602	844070	870741	897885	923367	947326	971361	994885	1.01631e+6	1.03533e+6	1.05416e+6	1.07133e+6	1.08880e+6	1.10304e+6	1.11870e+6	1.12982e+6	1.14190e+6	1.15209e+6	1.16292e+6	1.17157e+6	1.17751e+6	1.18445e+6	1.18834e+6	1.18996e+6	1.19366e+6	1.19406e+6	1.19335e+6
-0.284319	-268.098	41776.5	83927.8	126831	168444	209218	250720	290460	329890	368678	407323	444974	481718	517802	554122	588633	622260	656697	688399	719940	752309	781886	809986	838420	865314	892373	917446	941249	965238	988710	1.00850e+6	1.02833e+6	1.04642e+6	1.06465e+6	1.08104e+6	1.09585e+6	1.11003e+6	1.12184e+6	1.13315e+6	1.14353e+6	1.15394e+6	1.16285e+6	1.16788e+6	1.17522e+6	1.17891e+6	1.18073e+6	1.18365e+6	1.18412e+6	1.18385e+6
-0.264636	38.2680	41878.2	84326.6	125831	167194	208847	249210	289642	329470	368536	406481	443852	480114	516969	553030	586783	621069	654575	686291	718866	749647	779879	807933	836085	863418	889876	915129	938557	962339	984949	1.00605e+6	1.02436e+6	1.04360e+6	1.06084e+6	1.07791e+6	1.09193e+6	1.10665e+6	1.11823e+6	1.12971e+6	1.13973e+6	1.14998e+6	1.15856e+6	1.16465e+6	1.17016e+6	1.17484e+6	1.17668e+6	1.17944e+6	1.17909e+6	1.17908e+6
-0.244954	-171.336	41321.5	83394.2	126507	167171	208677	249421	289300	329318	367128	406112	442922	479045	516000	551784	586684	619372	653719	685398	716583	747824	777978	805866	834545	861025	887773	912220	936144	958776	981932	1.00296e+6	1.02194e+6	1.04084e+6	1.05778e+6	1.07521e+6	1.08885e+6	1.10326e+6	1.11463e+6	1.12619e+6	1.13603e+6	1.14634e+6	1.15493e+6	1.16034e+6	1.16723e+6	1.17037e+6	1.17304e+6	1.17514e+6	1.17451e+6	1.17403e+6
-0.225271	-346.216	41717.7	83837.0	125935	166798	207430	249006	288333	327538	365637	404945	441873	477632	513344	549595	584623	617496	651670	682992	714698	744991	775125	802757	831404	857439	884176	909104	932355	955670	978195	999378	1.01833e+6	1.03647e+6	1.05290e+6	1.07005e+6	1.08421e+6	1.09829e+6	1.10900e+6	1.12077e+6	1.13072e+6	1.14130e+6	1.14933e+6	1.15470e+6	1.16129e+6	1.16460e+6	1.16657e+6	1.16882e+6	1.16834e+6	1.16751e+6
-0.205589	-489.345	41555.6	83648.7	125417	166091	206879	247134	286748	326510	363905	402182	439397	475284	511940	546696	581003	613880	648127	679534	710186	740885	770263	798618	827044	852952	879511	903499	926528	949996	972690	992762	1.01196e+6	1.03009e+6	1.04607e+6	1.06312e+6	1.07769e+6	1.09106e+6	1.10190e+6	1.11342e+6	1.12320e+6	1.13307e+6	1.14140e+6	1.14720e+6	1.15276e+6	1.15639e+6	1.15791e+6	1.16071e+6	1.16035e+6	1.15858e+6
-0.185907	-546.517	40600.3	82544.6	124312	165546	206243	245472	285519	324073	362118	399657	437496	473065	508600	543574	577305	610124	644484	674882	705757	736363	765810	793130	821216	847396	874382	898000	921035	944377	966474	986248	1.00444e+6	1.02286e+6	1.03947e+6	1.05578e+6	1.07004e+6	1.08371e+6	1.09472e+6	1.10584e+6	1.11502e+6	1.12450e+6	1.13268e+6	1.13824e+6	1.14436e+6	1.14726e+6	1.14922e+6	1.15119e+6	1.15062e+6	1.14959e+6
-0.166224	-86.9346	40954.3	83125.0	124374	165707	205956	246417	285522	324482	362180	400127	437302	472852	508605	544031	577400	611031	644410	675749	705685	736938	766917	793147	820945	847362	873557	898175	920460	943691	965686	986307	1.00477e+6	1.02203e+6	1.03847e+6	1.05530e+6	1.06926e+6	1.08311e+6	1.09336e+6	1.10430e+6	1.11456e+6	1.12381e+6	1.13159e+6	1.13728e+6	1.14296e+6	1.14584e+6	1.14769e+6	1.14949e+6	1.14881e+6	1.14743e+6
-0.146542	-345.412	40810.3	82459.9	123175	163587	204505	244705	283273	321990	358652	396580	433980	468369	504540	539314	572704	605311	638429	669241	699513	730062	759437	785811	813740	839097	866525	889009	911742	935041	956564	975973	994445	1.01140e+6	1.02863e+6	1.04425e+6	1.05775e+6	1.07243e+6	1.08261e+6	1.09388e+6	1.10246e+6	1.11183e+6	1.12018e+6	1.12442e+6	1.13052e+6	1.13375e+6	1.13435e+6	1.13685e+6	1.13618e+6	1.13468e+6
-0.126860	600.676	40249.7	82133.0	122532	162871	203051	242642	281763	319359	356403	394430	430799	465714	500655	535936	569004	600748	634391	664590	695430	724602	753097	780866	808304	833079	858890	882798	905075	927658	949018	968789	987327	1.00406e+6	1.02090e+6	1.03623e+6	1.04985e+6	1.06464e+6	1.07342e+6	1.08512e+6	1.09341e+6	1.10351e+6	1.11105e+6	1.11497e+6	1.12084e+6	1.12436e+6	1.12483e+6	1.12707e+6	1.12547e+6	1.12466e+6
-0.107177	-68.6644	41036.1	82091.0	122487	162866	202833	242276	280906	319135	356114	393628	429621	465126	500067	534877	568356	599608	632338	663485	693640	724464	752644	779394	807065	831263	857765	881502	903123	925889	946555	966896	985127	1.00216e+6	1.01866e+6	1.03405e+6	1.04795e+6	1.06159e+6	1.07107e+6	1.08229e+6	1.09117e+6	1.09995e+6	1.10780e+6	1.11251e+6	1.11802e+6	1.12071e+6	1.12186e+6	1.12342e+6	1.12255e+6	1.12164e+6
-0.0874949	-425.334	40640.7	81432.8	122383	161798	201657	241516	279902	317314	354794	392513	427665	462920	498574	532951	565674	597569	630216	660535	691191	720579	749473	775804	802884	828128	853615	877535	899517	922544	943110	962668	981487	997680	1.01300e+6	1.02966e+6	1.04260e+6	1.05681e+6	1.06623e+6	1.07696e+6	1.08520e+6	1.09447e+6	1.10215e+6	1.10722e+6	1.11247e+6	1.11542e+6	1.11635e+6	1.11804e+6	1.11606e+6	1.11466e+6
[truncated: 1,098 more rows]
[truncated: 151 more columns]
