# Supplementary material for: Parahydrogen-induced polarization and spin order transfer in ethyl pyruvate at high magnetic fields
Source: Sci Rep. 2022 Nov 12;12:19361. doi: 10.1038/s41598-022-22347-1 (PMC9653431; doi:10.1038/s41598-022-22347-1)
Supplement: Supplementary file 1 — Supplementary Information 1. [file 41598_2022_22347_MOESM1_ESM.zip › FA_processing/125/amplitudes_vs_ppm.csv]

3.1056	2004.73731914922
3.13001	-1935.08445454481
3.15442	-1771.37610011561
3.17882	-18780.1390272664
3.20323	-2365.11981147063
3.22763	5122.20484636269
3.25204	614.700605609861
3.27645	375.782622029737
3.30085	1016.6693216589
3.32526	3604.82129080699
3.34967	40680.7629674137
3.37407	-22946.8838377727
3.39848	-11083.3121185224
3.42288	-8759.01628260311
3.44729	234619.992522326
3.4717	449864.568342477
3.4961	501253.637860305
3.52051	614262.188895051
3.54491	655039.528479078
3.56932	710215.903812976
3.59373	761985.911747759
3.61813	852348.918022837
3.64254	929776.515320948
3.66694	1012807.46079258
3.69135	1088342.75930083
3.71576	1136997.45161503
3.74016	1180292.97516553
3.76457	1215777.85480147
3.78898	1244635.89404344
3.81338	1230019.18589144
3.83779	1292494.60290289
3.86219	1311917.37628377
3.8866	1329275.54029351
3.91101	1303390.83702978
3.93541	1328438.40413913
3.95982	1337255.03560257
3.98422	1348654.14900768
4.00863	1346895.81010815
4.03304	1355301.96799045
4.05744	1354846.56094349
4.08185	1355670.74948366
4.10626	1356964.57000514
4.13066	1365287.23502823
4.15507	1359171.38456411
4.17947	1358105.56323218
4.20388	1360118.27466933
4.22829	1358948.18125732
4.25269	1364584.59652239
4.2771	1368387.83649954
4.3015	1371686.57995237
4.32591	1382804.29181911
4.35032	1395240.28855747
4.37472	1398488.73955123
4.39913	1401118.18671539
4.42353	1397657.83059359
4.44794	1408648.20329161
4.47235	1413194.68203112
4.49675	1423988.40914439
4.52116	1413889.03114901
4.54557	1404055.20916121
4.56997	1425149.43221059
4.59438	1434722.21947551
4.61878	1435898.20181449
4.64319	1432477.36990721
4.6676	1433455.99865195
4.692	1438991.37262935
4.71641	1438566.04708001
4.74081	1435779.57694552
4.76522	1432869.78831679
4.78963	1439057.50439663
4.81403	1416060.77660655
4.83844	1429742.73664785
4.86285	1424186.84456647
4.88725	1421139.26217996
4.91166	1419014.72292637
4.93606	1413869.67116552
4.96047	1402955.38321576
4.98488	1403108.85189304
5.00928	1399782.86489344
5.03369	1396677.83497744
5.05809	1392985.02558878
5.0825	1391360.2085278
5.10691	1390562.09458171
5.13131	1388113.24622059
5.15572	1385822.30302525
5.18012	1383766.99261905
5.20453	1381723.65998514
5.22894	1378641.00529173
5.25334	1376237.53042763
5.27775	1371620.51097178
5.30216	1376874.94736492
5.32656	1378295.08939936
5.35097	1378304.14621079
5.37537	1380739.23071529
5.39978	1381320.07264286
5.42419	1377352.82093681
5.44859	1369181.86557514
5.473	1362256.00085045
5.4974	1323285.54131654
5.52181	1353683.34436829
5.54622	1343630.15567192
5.57062	1330839.35182325
5.59503	1312325.57394436
5.61944	1293053.86284776
5.64384	1268724.68337417
5.66825	1239942.7739325
5.69265	1204815.00844476
5.71706	1186198.81936914
5.74147	1143550.3272455
5.76587	1075598.03767102
5.79028	1025235.13286392
5.81468	949528.009452023
5.83909	868733.869828365
5.8635	782493.511644946
5.8879	689030.58906138
5.91231	566350.382248476
5.93672	512804.54871172
5.96112	450483.219265138
5.98553	316926.502637373
6.00993	-75030.9117433951
6.03434	77128.0779736091
6.05875	40566.4578470403
6.08315	-250088.47525576
6.10756	1319.98396143233
6.13196	-637.268565064198
6.15637	-31081.1253130285
6.18078	1219.4933151318
6.20518	1067.52827750723
6.22959	595.515132082243
6.25399	1039.99238782468
6.2784	1.20793340143015
6.30281	14723.2905203193
6.32721	9380.52980580689
6.35162	2992.0390697426
6.37603	5692.96673205271
6.40043	-716.957546649575
6.42484	6581.00817856616
6.44924	5553.26269776616
6.47365	3342.82435779938
6.49806	3455.78979533131
6.52246	2865.87365908652
6.54687	2225.88811349557
6.57127	2491.91463171448
6.59568	1805.06802023437
6.62009	1691.81467110477
6.64449	823.768351715055
6.6689	897.87491942011
6.69331	1302.54987967753
6.71771	1134.16936021251
6.74212	1062.1093585029
6.76652	989.435174511032
6.79093	844.051315448918
6.81534	755.719361190182
6.83974	650.84674991004
6.86415	575.472470392669
6.88855	533.177642329988
6.91296	750.184231905437
6.93737	748.773171136995
6.96177	912.965247053766
6.98618	1065.80006019059
