# Supplementary material for: Parahydrogen-induced polarization and spin order transfer in ethyl pyruvate at high magnetic fields
Source: Sci Rep. 2022 Nov 12;12:19361. doi: 10.1038/s41598-022-22347-1 (PMC9653431; doi:10.1038/s41598-022-22347-1)
Supplement: Supplementary file 1 — Supplementary Information 1. [file 41598_2022_22347_MOESM1_ESM.zip › FA_processing/125/FA_PDF_ECDF.txt]

   0.0000000e+00   0.0000000e+00   0.0000000e+00
   5.0000000e-01   0.0000000e+00   0.0000000e+00
   1.0000000e+00   0.0000000e+00   0.0000000e+00
   1.5000000e+00   0.0000000e+00   0.0000000e+00
   2.0000000e+00   0.0000000e+00   0.0000000e+00
   2.5000000e+00   0.0000000e+00   0.0000000e+00
   3.0000000e+00   0.0000000e+00   0.0000000e+00
   3.5000000e+00   0.0000000e+00   0.0000000e+00
   4.0000000e+00   0.0000000e+00   0.0000000e+00
   4.5000000e+00   0.0000000e+00   0.0000000e+00
   5.0000000e+00   0.0000000e+00   0.0000000e+00
   5.5000000e+00   0.0000000e+00   0.0000000e+00
   6.0000000e+00   0.0000000e+00   0.0000000e+00
   6.5000000e+00   0.0000000e+00   0.0000000e+00
   7.0000000e+00   0.0000000e+00   0.0000000e+00
   7.5000000e+00   0.0000000e+00   0.0000000e+00
   8.0000000e+00   0.0000000e+00   0.0000000e+00
   8.5000000e+00   0.0000000e+00   0.0000000e+00
   9.0000000e+00   0.0000000e+00   0.0000000e+00
   9.5000000e+00   0.0000000e+00   0.0000000e+00
   1.0000000e+01   0.0000000e+00   0.0000000e+00
   1.0500000e+01   0.0000000e+00   0.0000000e+00
   1.1000000e+01   0.0000000e+00   0.0000000e+00
   1.1500000e+01   0.0000000e+00   0.0000000e+00
   1.2000000e+01   0.0000000e+00   0.0000000e+00
   1.2500000e+01   0.0000000e+00   0.0000000e+00
   1.3000000e+01   0.0000000e+00   0.0000000e+00
   1.3500000e+01   0.0000000e+00   0.0000000e+00
   1.4000000e+01   0.0000000e+00   0.0000000e+00
   1.4500000e+01   0.0000000e+00   0.0000000e+00
   1.5000000e+01   0.0000000e+00   0.0000000e+00
   1.5500000e+01   0.0000000e+00   0.0000000e+00
   1.6000000e+01   0.0000000e+00   0.0000000e+00
   1.6500000e+01   0.0000000e+00   0.0000000e+00
   1.7000000e+01   0.0000000e+00   0.0000000e+00
   1.7500000e+01   0.0000000e+00   0.0000000e+00
   1.8000000e+01   0.0000000e+00   0.0000000e+00
   1.8500000e+01   0.0000000e+00   0.0000000e+00
   1.9000000e+01   0.0000000e+00   0.0000000e+00
   1.9500000e+01   0.0000000e+00   0.0000000e+00
   2.0000000e+01   0.0000000e+00   0.0000000e+00
   2.0500000e+01   0.0000000e+00   0.0000000e+00
   2.1000000e+01   0.0000000e+00   0.0000000e+00
   2.1500000e+01  -2.3345159e-04  -2.3345159e-04
   2.2000000e+01   0.0000000e+00  -2.3345159e-04
   2.2500000e+01   0.0000000e+00  -2.3345159e-04
   2.3000000e+01   0.0000000e+00  -2.3345159e-04
   2.3500000e+01   0.0000000e+00  -2.3345159e-04
   2.4000000e+01   0.0000000e+00  -2.3345159e-04
   2.4500000e+01   0.0000000e+00  -2.3345159e-04
   2.5000000e+01   0.0000000e+00  -2.3345159e-04
   2.5500000e+01   0.0000000e+00  -2.3345159e-04
   2.6000000e+01   0.0000000e+00  -2.3345159e-04
   2.6500000e+01   0.0000000e+00  -2.3345159e-04
   2.7000000e+01   0.0000000e+00  -2.3345159e-04
   2.7500000e+01   0.0000000e+00  -2.3345159e-04
   2.8000000e+01   0.0000000e+00  -2.3345159e-04
   2.8500000e+01   0.0000000e+00  -2.3345159e-04
   2.9000000e+01   0.0000000e+00  -2.3345159e-04
   2.9500000e+01   0.0000000e+00  -2.3345159e-04
   3.0000000e+01   0.0000000e+00  -2.3345159e-04
   3.0500000e+01   0.0000000e+00  -2.3345159e-04
   3.1000000e+01   0.0000000e+00  -2.3345159e-04
   3.1500000e+01   0.0000000e+00  -2.3345159e-04
   3.2000000e+01   0.0000000e+00  -2.3345159e-04
   3.2500000e+01   0.0000000e+00  -2.3345159e-04
   3.3000000e+01   0.0000000e+00  -2.3345159e-04
   3.3500000e+01   0.0000000e+00  -2.3345159e-04
   3.4000000e+01   0.0000000e+00  -2.3345159e-04
   3.4500000e+01   0.0000000e+00  -2.3345159e-04
   3.5000000e+01   0.0000000e+00  -2.3345159e-04
   3.5500000e+01  -2.8524743e-04  -5.1869902e-04
   3.6000000e+01   0.0000000e+00  -5.1869902e-04
   3.6500000e+01   0.0000000e+00  -5.1869902e-04
   3.7000000e+01   0.0000000e+00  -5.1869902e-04
   3.7500000e+01   0.0000000e+00  -5.1869902e-04
   3.8000000e+01   0.0000000e+00  -5.1869902e-04
   3.8500000e+01   0.0000000e+00  -5.1869902e-04
   3.9000000e+01   0.0000000e+00  -5.1869902e-04
   3.9500000e+01   5.5921629e-03   5.0734639e-03
   4.0000000e+01   0.0000000e+00   5.0734639e-03
   4.0500000e+01   0.0000000e+00   5.0734639e-03
   4.1000000e+01   0.0000000e+00   5.0734639e-03
   4.1500000e+01   0.0000000e+00   5.0734639e-03
   4.2000000e+01   0.0000000e+00   5.0734639e-03
   4.2500000e+01   6.2309686e-03   1.1304432e-02
   4.3000000e+01   0.0000000e+00   1.1304432e-02
   4.3500000e+01   0.0000000e+00   1.1304432e-02
   4.4000000e+01   0.0000000e+00   1.1304432e-02
   4.4500000e+01   7.6357519e-03   1.8940184e-02
   4.5000000e+01   0.0000000e+00   1.8940184e-02
   4.5500000e+01   0.0000000e+00   1.8940184e-02
   4.6000000e+01   0.0000000e+00   1.8940184e-02
   4.6500000e+01   0.0000000e+00   1.8940184e-02
   4.7000000e+01   0.0000000e+00   1.8940184e-02
   4.7500000e+01   0.0000000e+00   1.8940184e-02
   4.8000000e+01   0.0000000e+00   1.8940184e-02
   4.8500000e+01   8.1426456e-03   2.7082830e-02
   4.9000000e+01   0.0000000e+00   2.7082830e-02
   4.9500000e+01   0.0000000e+00   2.7082830e-02
   5.0000000e+01   0.0000000e+00   2.7082830e-02
   5.0500000e+01   0.0000000e+00   2.7082830e-02
   5.1000000e+01   0.0000000e+00   2.7082830e-02
   5.1500000e+01   0.0000000e+00   2.7082830e-02
   5.2000000e+01   2.9165071e-03   2.9999337e-02
   5.2500000e+01   8.8285304e-03   3.8827868e-02
   5.3000000e+01   0.0000000e+00   3.8827868e-02
   5.3500000e+01   0.0000000e+00   3.8827868e-02
   5.4000000e+01   0.0000000e+00   3.8827868e-02
   5.4500000e+01   0.0000000e+00   3.8827868e-02
   5.5000000e+01   0.0000000e+00   3.8827868e-02
   5.5500000e+01   0.0000000e+00   3.8827868e-02
   5.6000000e+01   0.0000000e+00   3.8827868e-02
   5.6500000e+01   9.4720715e-03   4.8299939e-02
   5.7000000e+01   0.0000000e+00   4.8299939e-02
   5.7500000e+01   0.0000000e+00   4.8299939e-02
   5.8000000e+01   0.0000000e+00   4.8299939e-02
   5.8500000e+01   0.0000000e+00   4.8299939e-02
   5.9000000e+01   0.0000000e+00   4.8299939e-02
   5.9500000e+01   0.0000000e+00   4.8299939e-02
   6.0000000e+01   1.0595353e-02   5.8895292e-02
   6.0500000e+01   0.0000000e+00   5.8895292e-02
   6.1000000e+01   0.0000000e+00   5.8895292e-02
   6.1500000e+01   0.0000000e+00   5.8895292e-02
   6.2000000e+01   0.0000000e+00   5.8895292e-02
   6.2500000e+01   0.0000000e+00   5.8895292e-02
   6.3000000e+01   0.0000000e+00   5.8895292e-02
   6.3500000e+01   0.0000000e+00   5.8895292e-02
   6.4000000e+01   1.1557838e-02   7.0453130e-02
   6.4500000e+01   0.0000000e+00   7.0453130e-02
   6.5000000e+01   0.0000000e+00   7.0453130e-02
   6.5500000e+01   0.0000000e+00   7.0453130e-02
   6.6000000e+01   0.0000000e+00   7.0453130e-02
   6.6500000e+01   0.0000000e+00   7.0453130e-02
   6.7000000e+01   1.2589976e-02   8.3043107e-02
   6.7500000e+01   0.0000000e+00   8.3043107e-02
   6.8000000e+01   0.0000000e+00   8.3043107e-02
   6.8500000e+01   0.0000000e+00   8.3043107e-02
   6.9000000e+01   0.0000000e+00   8.3043107e-02
   6.9500000e+01   0.0000000e+00   8.3043107e-02
   7.0000000e+01   1.3528938e-02   9.6572045e-02
   7.0500000e+01   0.0000000e+00   9.6572045e-02
   7.1000000e+01   0.0000000e+00   9.6572045e-02
   7.1500000e+01   0.0000000e+00   9.6572045e-02
   7.2000000e+01   0.0000000e+00   9.6572045e-02
   7.2500000e+01   0.0000000e+00   9.6572045e-02
   7.3000000e+01   1.4133754e-02   1.1070580e-01
   7.3500000e+01   0.0000000e+00   1.1070580e-01
   7.4000000e+01   0.0000000e+00   1.1070580e-01
   7.4500000e+01   0.0000000e+00   1.1070580e-01
   7.5000000e+01   0.0000000e+00   1.1070580e-01
   7.5500000e+01   0.0000000e+00   1.1070580e-01
   7.6000000e+01   1.4671950e-02   1.2537775e-01
   7.6500000e+01   0.0000000e+00   1.2537775e-01
   7.7000000e+01   0.0000000e+00   1.2537775e-01
   7.7500000e+01   0.0000000e+00   1.2537775e-01
   7.8000000e+01   1.5113055e-02   1.4049080e-01
   7.8500000e+01   0.0000000e+00   1.4049080e-01
   7.9000000e+01   0.0000000e+00   1.4049080e-01
   7.9500000e+01   0.0000000e+00   1.4049080e-01
   8.0000000e+01   1.5471782e-02   1.5596259e-01
   8.0500000e+01   0.0000000e+00   1.5596259e-01
   8.1000000e+01   0.0000000e+00   1.5596259e-01
   8.1500000e+01   1.5290085e-02   1.7125267e-01
   8.2000000e+01   0.0000000e+00   1.7125267e-01
   8.2500000e+01   0.0000000e+00   1.7125267e-01
   8.3000000e+01   0.0000000e+00   1.7125267e-01
   8.3500000e+01   1.6066703e-02   1.8731937e-01
   8.4000000e+01   0.0000000e+00   1.8731937e-01
   8.4500000e+01   1.6308143e-02   2.0362752e-01
   8.5000000e+01   0.0000000e+00   2.0362752e-01
   8.5500000e+01   0.0000000e+00   2.0362752e-01
   8.6000000e+01   1.6523918e-02   2.2015144e-01
   8.6500000e+01   1.6202152e-02   2.3635359e-01
   8.7000000e+01   0.0000000e+00   2.3635359e-01
   8.7500000e+01   1.6513512e-02   2.5286710e-01
   8.8000000e+01   0.0000000e+00   2.5286710e-01
   8.8500000e+01   1.6627781e-02   2.6949488e-01
   8.9000000e+01   1.6764809e-02   2.8625969e-01
   8.9500000e+01   1.6742952e-02   3.0300264e-01
   9.0000000e+01   1.6847447e-02   3.1985009e-01
   9.0500000e+01   3.3693817e-02   3.5354390e-01
   9.1000000e+01   3.3839686e-02   3.8738359e-01
   9.1500000e+01   8.4540771e-02   4.7192436e-01
   9.2000000e+01   6.8624519e-02   5.4054888e-01
   9.2500000e+01   4.5913879e-01   9.9968767e-01
   9.3000000e+01   0.0000000e+00   9.9968767e-01
   9.3500000e+01   4.4810704e-05   9.9973248e-01
   9.4000000e+01   0.0000000e+00   9.9973248e-01
   9.4500000e+01   0.0000000e+00   9.9973248e-01
   9.5000000e+01   0.0000000e+00   9.9973248e-01
   9.5500000e+01   0.0000000e+00   9.9973248e-01
   9.6000000e+01   0.0000000e+00   9.9973248e-01
   9.6500000e+01   0.0000000e+00   9.9973248e-01
   9.7000000e+01   0.0000000e+00   9.9973248e-01
   9.7500000e+01   0.0000000e+00   9.9973248e-01
   9.8000000e+01   1.2637982e-05   9.9974512e-01
   9.8500000e+01   0.0000000e+00   9.9974512e-01
   9.9000000e+01   0.0000000e+00   9.9974512e-01
   9.9500000e+01   0.0000000e+00   9.9974512e-01
   1.0000000e+02   0.0000000e+00   9.9974512e-01
   1.0050000e+02   0.0000000e+00   9.9974512e-01
   1.0100000e+02   0.0000000e+00   9.9974512e-01
   1.0150000e+02   0.0000000e+00   9.9974512e-01
   1.0200000e+02   0.0000000e+00   9.9974512e-01
   1.0250000e+02   0.0000000e+00   9.9974512e-01
   1.0300000e+02   0.0000000e+00   9.9974512e-01
   1.0350000e+02   0.0000000e+00   9.9974512e-01
   1.0400000e+02   0.0000000e+00   9.9974512e-01
   1.0450000e+02   0.0000000e+00   9.9974512e-01
   1.0500000e+02   0.0000000e+00   9.9974512e-01
   1.0550000e+02   5.0569320e-04   1.0002508e+00
   1.0600000e+02   0.0000000e+00   1.0002508e+00
   1.0650000e+02   0.0000000e+00   1.0002508e+00
   1.0700000e+02   0.0000000e+00   1.0002508e+00
   1.0750000e+02   0.0000000e+00   1.0002508e+00
   1.0800000e+02   0.0000000e+00   1.0002508e+00
   1.0850000e+02   0.0000000e+00   1.0002508e+00
   1.0900000e+02   0.0000000e+00   1.0002508e+00
   1.0950000e+02   0.0000000e+00   1.0002508e+00
   1.1000000e+02   0.0000000e+00   1.0002508e+00
   1.1050000e+02   0.0000000e+00   1.0002508e+00
   1.1100000e+02   0.0000000e+00   1.0002508e+00
   1.1150000e+02   0.0000000e+00   1.0002508e+00
   1.1200000e+02   0.0000000e+00   1.0002508e+00
   1.1250000e+02   0.0000000e+00   1.0002508e+00
   1.1300000e+02   0.0000000e+00   1.0002508e+00
   1.1350000e+02   0.0000000e+00   1.0002508e+00
   1.1400000e+02   0.0000000e+00   1.0002508e+00
   1.1450000e+02   0.0000000e+00   1.0002508e+00
   1.1500000e+02   0.0000000e+00   1.0002508e+00
   1.1550000e+02   0.0000000e+00   1.0002508e+00
   1.1600000e+02   0.0000000e+00   1.0002508e+00
   1.1650000e+02   0.0000000e+00   1.0002508e+00
   1.1700000e+02   0.0000000e+00   1.0002508e+00
   1.1750000e+02   0.0000000e+00   1.0002508e+00
   1.1800000e+02   0.0000000e+00   1.0002508e+00
   1.1850000e+02   0.0000000e+00   1.0002508e+00
   1.1900000e+02   0.0000000e+00   1.0002508e+00
   1.1950000e+02   0.0000000e+00   1.0002508e+00
   1.2000000e+02   0.0000000e+00   1.0002508e+00
   1.2050000e+02   0.0000000e+00   1.0002508e+00
   1.2100000e+02   0.0000000e+00   1.0002508e+00
   1.2150000e+02   0.0000000e+00   1.0002508e+00
   1.2200000e+02   0.0000000e+00   1.0002508e+00
   1.2250000e+02   0.0000000e+00   1.0002508e+00
   1.2300000e+02  -2.2019569e-05   1.0002288e+00
   1.2350000e+02   0.0000000e+00   1.0002288e+00
   1.2400000e+02   0.0000000e+00   1.0002288e+00
   1.2450000e+02   0.0000000e+00   1.0002288e+00
   1.2500000e+02   0.0000000e+00   1.0002288e+00
   1.2550000e+02   0.0000000e+00   1.0002288e+00
   1.2600000e+02   0.0000000e+00   1.0002288e+00
   1.2650000e+02   0.0000000e+00   1.0002288e+00
   1.2700000e+02   0.0000000e+00   1.0002288e+00
   1.2750000e+02  -2.9400260e-05   1.0001994e+00
   1.2800000e+02   0.0000000e+00   1.0001994e+00
   1.2850000e+02   0.0000000e+00   1.0001994e+00
   1.2900000e+02   0.0000000e+00   1.0001994e+00
   1.2950000e+02   0.0000000e+00   1.0001994e+00
   1.3000000e+02   0.0000000e+00   1.0001994e+00
   1.3050000e+02   0.0000000e+00   1.0001994e+00
   1.3100000e+02   0.0000000e+00   1.0001994e+00
   1.3150000e+02   0.0000000e+00   1.0001994e+00
   1.3200000e+02  -2.4054589e-05   1.0001753e+00
   1.3250000e+02   0.0000000e+00   1.0001753e+00
   1.3300000e+02   0.0000000e+00   1.0001753e+00
   1.3350000e+02   0.0000000e+00   1.0001753e+00
   1.3400000e+02   0.0000000e+00   1.0001753e+00
   1.3450000e+02   0.0000000e+00   1.0001753e+00
   1.3500000e+02   0.0000000e+00   1.0001753e+00
   1.3550000e+02   0.0000000e+00   1.0001753e+00
   1.3600000e+02   0.0000000e+00   1.0001753e+00
   1.3650000e+02   0.0000000e+00   1.0001753e+00
   1.3700000e+02   0.0000000e+00   1.0001753e+00
   1.3750000e+02   0.0000000e+00   1.0001753e+00
   1.3800000e+02   0.0000000e+00   1.0001753e+00
   1.3850000e+02   0.0000000e+00   1.0001753e+00
   1.3900000e+02   0.0000000e+00   1.0001753e+00
   1.3950000e+02   0.0000000e+00   1.0001753e+00
   1.4000000e+02   0.0000000e+00   1.0001753e+00
   1.4050000e+02   0.0000000e+00   1.0001753e+00
   1.4100000e+02   0.0000000e+00   1.0001753e+00
   1.4150000e+02   0.0000000e+00   1.0001753e+00
   1.4200000e+02   0.0000000e+00   1.0001753e+00
   1.4250000e+02   0.0000000e+00   1.0001753e+00
   1.4300000e+02   0.0000000e+00   1.0001753e+00
   1.4350000e+02   0.0000000e+00   1.0001753e+00
   1.4400000e+02  -1.3777410e-04   1.0000376e+00
   1.4450000e+02   0.0000000e+00   1.0000376e+00
   1.4500000e+02   0.0000000e+00   1.0000376e+00
   1.4550000e+02   0.0000000e+00   1.0000376e+00
   1.4600000e+02   0.0000000e+00   1.0000376e+00
   1.4650000e+02   0.0000000e+00   1.0000376e+00
   1.4700000e+02   0.0000000e+00   1.0000376e+00
   1.4750000e+02   0.0000000e+00   1.0000376e+00
   1.4800000e+02   7.6412017e-06   1.0000452e+00
   1.4850000e+02   0.0000000e+00   1.0000452e+00
   1.4900000e+02   0.0000000e+00   1.0000452e+00
   1.4950000e+02   0.0000000e+00   1.0000452e+00
   1.5000000e+02   0.0000000e+00   1.0000452e+00
   1.5050000e+02   0.0000000e+00   1.0000452e+00
   1.5100000e+02   0.0000000e+00   1.0000452e+00
   1.5150000e+02   0.0000000e+00   1.0000452e+00
   1.5200000e+02   0.0000000e+00   1.0000452e+00
   1.5250000e+02   0.0000000e+00   1.0000452e+00
   1.5300000e+02   0.0000000e+00   1.0000452e+00
   1.5350000e+02   0.0000000e+00   1.0000452e+00
   1.5400000e+02   0.0000000e+00   1.0000452e+00
   1.5450000e+02   0.0000000e+00   1.0000452e+00
   1.5500000e+02   0.0000000e+00   1.0000452e+00
   1.5550000e+02   0.0000000e+00   1.0000452e+00
   1.5600000e+02   0.0000000e+00   1.0000452e+00
   1.5650000e+02   0.0000000e+00   1.0000452e+00
   1.5700000e+02   0.0000000e+00   1.0000452e+00
   1.5750000e+02   0.0000000e+00   1.0000452e+00
   1.5800000e+02   0.0000000e+00   1.0000452e+00
   1.5850000e+02   0.0000000e+00   1.0000452e+00
   1.5900000e+02   0.0000000e+00   1.0000452e+00
   1.5950000e+02   0.0000000e+00   1.0000452e+00
   1.6000000e+02   0.0000000e+00   1.0000452e+00
   1.6050000e+02   0.0000000e+00   1.0000452e+00
   1.6100000e+02   0.0000000e+00   1.0000452e+00
   1.6150000e+02   0.0000000e+00   1.0000452e+00
   1.6200000e+02   0.0000000e+00   1.0000452e+00
   1.6250000e+02   0.0000000e+00   1.0000452e+00
   1.6300000e+02   0.0000000e+00   1.0000452e+00
   1.6350000e+02   0.0000000e+00   1.0000452e+00
   1.6400000e+02   0.0000000e+00   1.0000452e+00
   1.6450000e+02   0.0000000e+00   1.0000452e+00
   1.6500000e+02   0.0000000e+00   1.0000452e+00
   1.6550000e+02   0.0000000e+00   1.0000452e+00
   1.6600000e+02   0.0000000e+00   1.0000452e+00
   1.6650000e+02   0.0000000e+00   1.0000452e+00
   1.6700000e+02   0.0000000e+00   1.0000452e+00
   1.6750000e+02   0.0000000e+00   1.0000452e+00
   1.6800000e+02   0.0000000e+00   1.0000452e+00
   1.6850000e+02   0.0000000e+00   1.0000452e+00
   1.6900000e+02   0.0000000e+00   1.0000452e+00
   1.6950000e+02   0.0000000e+00   1.0000452e+00
   1.7000000e+02   0.0000000e+00   1.0000452e+00
   1.7050000e+02   0.0000000e+00   1.0000452e+00
   1.7100000e+02   0.0000000e+00   1.0000452e+00
   1.7150000e+02   0.0000000e+00   1.0000452e+00
   1.7200000e+02   0.0000000e+00   1.0000452e+00
   1.7250000e+02   0.0000000e+00   1.0000452e+00
   1.7300000e+02   0.0000000e+00   1.0000452e+00
   1.7350000e+02   0.0000000e+00   1.0000452e+00
   1.7400000e+02   0.0000000e+00   1.0000452e+00
   1.7450000e+02   0.0000000e+00   1.0000452e+00
   1.7500000e+02   0.0000000e+00   1.0000452e+00
   1.7550000e+02   0.0000000e+00   1.0000452e+00
   1.7600000e+02   0.0000000e+00   1.0000452e+00
   1.7650000e+02   0.0000000e+00   1.0000452e+00
   1.7700000e+02   0.0000000e+00   1.0000452e+00
   1.7750000e+02   0.0000000e+00   1.0000452e+00
   1.7800000e+02   0.0000000e+00   1.0000452e+00
   1.7850000e+02   0.0000000e+00   1.0000452e+00
   1.7900000e+02   0.0000000e+00   1.0000452e+00
   1.7950000e+02   0.0000000e+00   1.0000452e+00
   1.8000000e+02   0.0000000e+00   1.0000452e+00
   1.8050000e+02   0.0000000e+00   1.0000452e+00
   1.8100000e+02   0.0000000e+00   1.0000452e+00
   1.8150000e+02   0.0000000e+00   1.0000452e+00
   1.8200000e+02   0.0000000e+00   1.0000452e+00
   1.8250000e+02   0.0000000e+00   1.0000452e+00
   1.8300000e+02   0.0000000e+00   1.0000452e+00
   1.8350000e+02   0.0000000e+00   1.0000452e+00
   1.8400000e+02   0.0000000e+00   1.0000452e+00
   1.8450000e+02   0.0000000e+00   1.0000452e+00
   1.8500000e+02   0.0000000e+00   1.0000452e+00
   1.8550000e+02   0.0000000e+00   1.0000452e+00
   1.8600000e+02   0.0000000e+00   1.0000452e+00
   1.8650000e+02   0.0000000e+00   1.0000452e+00
   1.8700000e+02   0.0000000e+00   1.0000452e+00
   1.8750000e+02   0.0000000e+00   1.0000452e+00
   1.8800000e+02   0.0000000e+00   1.0000452e+00
   1.8850000e+02   0.0000000e+00   1.0000452e+00
   1.8900000e+02   0.0000000e+00   1.0000452e+00
   1.8950000e+02   0.0000000e+00   1.0000452e+00
   1.9000000e+02   0.0000000e+00   1.0000452e+00
   1.9050000e+02   0.0000000e+00   1.0000452e+00
   1.9100000e+02   0.0000000e+00   1.0000452e+00
   1.9150000e+02   0.0000000e+00   1.0000452e+00
   1.9200000e+02   0.0000000e+00   1.0000452e+00
   1.9250000e+02   0.0000000e+00   1.0000452e+00
   1.9300000e+02   0.0000000e+00   1.0000452e+00
   1.9350000e+02   0.0000000e+00   1.0000452e+00
   1.9400000e+02   0.0000000e+00   1.0000452e+00
   1.9450000e+02   0.0000000e+00   1.0000452e+00
   1.9500000e+02   0.0000000e+00   1.0000452e+00
   1.9550000e+02   0.0000000e+00   1.0000452e+00
   1.9600000e+02   0.0000000e+00   1.0000452e+00
   1.9650000e+02   0.0000000e+00   1.0000452e+00
   1.9700000e+02   0.0000000e+00   1.0000452e+00
   1.9750000e+02   0.0000000e+00   1.0000452e+00
   1.9800000e+02   0.0000000e+00   1.0000452e+00
   1.9850000e+02   0.0000000e+00   1.0000452e+00
   1.9900000e+02   0.0000000e+00   1.0000452e+00
   1.9950000e+02   0.0000000e+00   1.0000452e+00
   2.0000000e+02   0.0000000e+00   1.0000452e+00
   2.0050000e+02   0.0000000e+00   1.0000452e+00
   2.0100000e+02   0.0000000e+00   1.0000452e+00
   2.0150000e+02   0.0000000e+00   1.0000452e+00
   2.0200000e+02   0.0000000e+00   1.0000452e+00
   2.0250000e+02   0.0000000e+00   1.0000452e+00
   2.0300000e+02   0.0000000e+00   1.0000452e+00
   2.0350000e+02   0.0000000e+00   1.0000452e+00
   2.0400000e+02   0.0000000e+00   1.0000452e+00
   2.0450000e+02   0.0000000e+00   1.0000452e+00
   2.0500000e+02   0.0000000e+00   1.0000452e+00
   2.0550000e+02   0.0000000e+00   1.0000452e+00
   2.0600000e+02   0.0000000e+00   1.0000452e+00
   2.0650000e+02   0.0000000e+00   1.0000452e+00
   2.0700000e+02   0.0000000e+00   1.0000452e+00
   2.0750000e+02   0.0000000e+00   1.0000452e+00
   2.0800000e+02   0.0000000e+00   1.0000452e+00
   2.0850000e+02   0.0000000e+00   1.0000452e+00
   2.0900000e+02   0.0000000e+00   1.0000452e+00
   2.0950000e+02   0.0000000e+00   1.0000452e+00
   2.1000000e+02   0.0000000e+00   1.0000452e+00
   2.1050000e+02   0.0000000e+00   1.0000452e+00
   2.1100000e+02   0.0000000e+00   1.0000452e+00
   2.1150000e+02   0.0000000e+00   1.0000452e+00
   2.1200000e+02   0.0000000e+00   1.0000452e+00
   2.1250000e+02   0.0000000e+00   1.0000452e+00
   2.1300000e+02   0.0000000e+00   1.0000452e+00
   2.1350000e+02   0.0000000e+00   1.0000452e+00
   2.1400000e+02   0.0000000e+00   1.0000452e+00
   2.1450000e+02   0.0000000e+00   1.0000452e+00
   2.1500000e+02   0.0000000e+00   1.0000452e+00
   2.1550000e+02   0.0000000e+00   1.0000452e+00
   2.1600000e+02   0.0000000e+00   1.0000452e+00
   2.1650000e+02   0.0000000e+00   1.0000452e+00
   2.1700000e+02   0.0000000e+00   1.0000452e+00
   2.1750000e+02   0.0000000e+00   1.0000452e+00
   2.1800000e+02   0.0000000e+00   1.0000452e+00
   2.1850000e+02   0.0000000e+00   1.0000452e+00
   2.1900000e+02   0.0000000e+00   1.0000452e+00
   2.1950000e+02   0.0000000e+00   1.0000452e+00
   2.2000000e+02   0.0000000e+00   1.0000452e+00
   2.2050000e+02   0.0000000e+00   1.0000452e+00
   2.2100000e+02   0.0000000e+00   1.0000452e+00
   2.2150000e+02   0.0000000e+00   1.0000452e+00
   2.2200000e+02   0.0000000e+00   1.0000452e+00
   2.2250000e+02   0.0000000e+00   1.0000452e+00
   2.2300000e+02   0.0000000e+00   1.0000452e+00
   2.2350000e+02   0.0000000e+00   1.0000452e+00
   2.2400000e+02   0.0000000e+00   1.0000452e+00
   2.2450000e+02   0.0000000e+00   1.0000452e+00
   2.2500000e+02   0.0000000e+00   1.0000452e+00
   2.2550000e+02   0.0000000e+00   1.0000452e+00
   2.2600000e+02   0.0000000e+00   1.0000452e+00
   2.2650000e+02   0.0000000e+00   1.0000452e+00
   2.2700000e+02   0.0000000e+00   1.0000452e+00
   2.2750000e+02   0.0000000e+00   1.0000452e+00
   2.2800000e+02   0.0000000e+00   1.0000452e+00
   2.2850000e+02   0.0000000e+00   1.0000452e+00
   2.2900000e+02   0.0000000e+00   1.0000452e+00
   2.2950000e+02   0.0000000e+00   1.0000452e+00
   2.3000000e+02   0.0000000e+00   1.0000452e+00
   2.3050000e+02   0.0000000e+00   1.0000452e+00
   2.3100000e+02   0.0000000e+00   1.0000452e+00
   2.3150000e+02   0.0000000e+00   1.0000452e+00
   2.3200000e+02   0.0000000e+00   1.0000452e+00
   2.3250000e+02   0.0000000e+00   1.0000452e+00
   2.3300000e+02   0.0000000e+00   1.0000452e+00
   2.3350000e+02   0.0000000e+00   1.0000452e+00
   2.3400000e+02   0.0000000e+00   1.0000452e+00
   2.3450000e+02   0.0000000e+00   1.0000452e+00
   2.3500000e+02   0.0000000e+00   1.0000452e+00
   2.3550000e+02   0.0000000e+00   1.0000452e+00
   2.3600000e+02   0.0000000e+00   1.0000452e+00
   2.3650000e+02   0.0000000e+00   1.0000452e+00
   2.3700000e+02   0.0000000e+00   1.0000452e+00
   2.3750000e+02   0.0000000e+00   1.0000452e+00
   2.3800000e+02   0.0000000e+00   1.0000452e+00
   2.3850000e+02   0.0000000e+00   1.0000452e+00
   2.3900000e+02   0.0000000e+00   1.0000452e+00
   2.3950000e+02   0.0000000e+00   1.0000452e+00
   2.4000000e+02   0.0000000e+00   1.0000452e+00
   2.4050000e+02   0.0000000e+00   1.0000452e+00
   2.4100000e+02   0.0000000e+00   1.0000452e+00
   2.4150000e+02   0.0000000e+00   1.0000452e+00
   2.4200000e+02   0.0000000e+00   1.0000452e+00
   2.4250000e+02   0.0000000e+00   1.0000452e+00
   2.4300000e+02   0.0000000e+00   1.0000452e+00
   2.4350000e+02   0.0000000e+00   1.0000452e+00
   2.4400000e+02   0.0000000e+00   1.0000452e+00
   2.4450000e+02   0.0000000e+00   1.0000452e+00
   2.4500000e+02   0.0000000e+00   1.0000452e+00
   2.4550000e+02   0.0000000e+00   1.0000452e+00
   2.4600000e+02   0.0000000e+00   1.0000452e+00
   2.4650000e+02   0.0000000e+00   1.0000452e+00
   2.4700000e+02   0.0000000e+00   1.0000452e+00
   2.4750000e+02   0.0000000e+00   1.0000452e+00
   2.4800000e+02   0.0000000e+00   1.0000452e+00
   2.4850000e+02   0.0000000e+00   1.0000452e+00
   2.4900000e+02   0.0000000e+00   1.0000452e+00
   2.4950000e+02   0.0000000e+00   1.0000452e+00
   2.5000000e+02   0.0000000e+00   1.0000452e+00
   2.5050000e+02   0.0000000e+00   1.0000452e+00
   2.5100000e+02   0.0000000e+00   1.0000452e+00
   2.5150000e+02   0.0000000e+00   1.0000452e+00
   2.5200000e+02   0.0000000e+00   1.0000452e+00
   2.5250000e+02   0.0000000e+00   1.0000452e+00
   2.5300000e+02   0.0000000e+00   1.0000452e+00
   2.5350000e+02   0.0000000e+00   1.0000452e+00
   2.5400000e+02   0.0000000e+00   1.0000452e+00
   2.5450000e+02   0.0000000e+00   1.0000452e+00
   2.5500000e+02   0.0000000e+00   1.0000452e+00
   2.5550000e+02   0.0000000e+00   1.0000452e+00
   2.5600000e+02   0.0000000e+00   1.0000452e+00
   2.5650000e+02   0.0000000e+00   1.0000452e+00
   2.5700000e+02   0.0000000e+00   1.0000452e+00
   2.5750000e+02   0.0000000e+00   1.0000452e+00
   2.5800000e+02   0.0000000e+00   1.0000452e+00
   2.5850000e+02   0.0000000e+00   1.0000452e+00
   2.5900000e+02   0.0000000e+00   1.0000452e+00
   2.5950000e+02   0.0000000e+00   1.0000452e+00
   2.6000000e+02   0.0000000e+00   1.0000452e+00
   2.6050000e+02   0.0000000e+00   1.0000452e+00
   2.6100000e+02   0.0000000e+00   1.0000452e+00
   2.6150000e+02   0.0000000e+00   1.0000452e+00
   2.6200000e+02   0.0000000e+00   1.0000452e+00
   2.6250000e+02   0.0000000e+00   1.0000452e+00
   2.6300000e+02   0.0000000e+00   1.0000452e+00
   2.6350000e+02   0.0000000e+00   1.0000452e+00
   2.6400000e+02   0.0000000e+00   1.0000452e+00
   2.6450000e+02   0.0000000e+00   1.0000452e+00
   2.6500000e+02   0.0000000e+00   1.0000452e+00
   2.6550000e+02   0.0000000e+00   1.0000452e+00
   2.6600000e+02   0.0000000e+00   1.0000452e+00
   2.6650000e+02   0.0000000e+00   1.0000452e+00
   2.6700000e+02   0.0000000e+00   1.0000452e+00
   2.6750000e+02   0.0000000e+00   1.0000452e+00
   2.6800000e+02   0.0000000e+00   1.0000452e+00
   2.6850000e+02   0.0000000e+00   1.0000452e+00
   2.6900000e+02   0.0000000e+00   1.0000452e+00
   2.6950000e+02   0.0000000e+00   1.0000452e+00
   2.7000000e+02   0.0000000e+00   1.0000452e+00
   2.7050000e+02   0.0000000e+00   1.0000452e+00
   2.7100000e+02   0.0000000e+00   1.0000452e+00
   2.7150000e+02   0.0000000e+00   1.0000452e+00
   2.7200000e+02   0.0000000e+00   1.0000452e+00
   2.7250000e+02   0.0000000e+00   1.0000452e+00
   2.7300000e+02   0.0000000e+00   1.0000452e+00
   2.7350000e+02   0.0000000e+00   1.0000452e+00
   2.7400000e+02   0.0000000e+00   1.0000452e+00
   2.7450000e+02   0.0000000e+00   1.0000452e+00
   2.7500000e+02   0.0000000e+00   1.0000452e+00
   2.7550000e+02   0.0000000e+00   1.0000452e+00
   2.7600000e+02   0.0000000e+00   1.0000452e+00
   2.7650000e+02   0.0000000e+00   1.0000452e+00
   2.7700000e+02   0.0000000e+00   1.0000452e+00
   2.7750000e+02   0.0000000e+00   1.0000452e+00
   2.7800000e+02   0.0000000e+00   1.0000452e+00
   2.7850000e+02   0.0000000e+00   1.0000452e+00
   2.7900000e+02   0.0000000e+00   1.0000452e+00
   2.7950000e+02   0.0000000e+00   1.0000452e+00
   2.8000000e+02   0.0000000e+00   1.0000452e+00
   2.8050000e+02   0.0000000e+00   1.0000452e+00
   2.8100000e+02   0.0000000e+00   1.0000452e+00
   2.8150000e+02   0.0000000e+00   1.0000452e+00
   2.8200000e+02   0.0000000e+00   1.0000452e+00
   2.8250000e+02   0.0000000e+00   1.0000452e+00
   2.8300000e+02   0.0000000e+00   1.0000452e+00
   2.8350000e+02   0.0000000e+00   1.0000452e+00
   2.8400000e+02   0.0000000e+00   1.0000452e+00
   2.8450000e+02   0.0000000e+00   1.0000452e+00
   2.8500000e+02   0.0000000e+00   1.0000452e+00
   2.8550000e+02   0.0000000e+00   1.0000452e+00
   2.8600000e+02   0.0000000e+00   1.0000452e+00
   2.8650000e+02   0.0000000e+00   1.0000452e+00
   2.8700000e+02   0.0000000e+00   1.0000452e+00
   2.8750000e+02   0.0000000e+00   1.0000452e+00
   2.8800000e+02   0.0000000e+00   1.0000452e+00
   2.8850000e+02   0.0000000e+00   1.0000452e+00
   2.8900000e+02   0.0000000e+00   1.0000452e+00
   2.8950000e+02   0.0000000e+00   1.0000452e+00
   2.9000000e+02   0.0000000e+00   1.0000452e+00
   2.9050000e+02   0.0000000e+00   1.0000452e+00
   2.9100000e+02   0.0000000e+00   1.0000452e+00
   2.9150000e+02   0.0000000e+00   1.0000452e+00
   2.9200000e+02   0.0000000e+00   1.0000452e+00
   2.9250000e+02   0.0000000e+00   1.0000452e+00
   2.9300000e+02   0.0000000e+00   1.0000452e+00
   2.9350000e+02   0.0000000e+00   1.0000452e+00
   2.9400000e+02   0.0000000e+00   1.0000452e+00
   2.9450000e+02   0.0000000e+00   1.0000452e+00
   2.9500000e+02   0.0000000e+00   1.0000452e+00
   2.9550000e+02   0.0000000e+00   1.0000452e+00
   2.9600000e+02   0.0000000e+00   1.0000452e+00
   2.9650000e+02   0.0000000e+00   1.0000452e+00
   2.9700000e+02   0.0000000e+00   1.0000452e+00
   2.9750000e+02   0.0000000e+00   1.0000452e+00
   2.9800000e+02   0.0000000e+00   1.0000452e+00
   2.9850000e+02   0.0000000e+00   1.0000452e+00
   2.9900000e+02   0.0000000e+00   1.0000452e+00
   2.9950000e+02   0.0000000e+00   1.0000452e+00
   3.0000000e+02   0.0000000e+00   1.0000452e+00
   3.0050000e+02   0.0000000e+00   1.0000452e+00
   3.0100000e+02   0.0000000e+00   1.0000452e+00
   3.0150000e+02   0.0000000e+00   1.0000452e+00
   3.0200000e+02   0.0000000e+00   1.0000452e+00
   3.0250000e+02   0.0000000e+00   1.0000452e+00
   3.0300000e+02   0.0000000e+00   1.0000452e+00
   3.0350000e+02   0.0000000e+00   1.0000452e+00
   3.0400000e+02   0.0000000e+00   1.0000452e+00
   3.0450000e+02   0.0000000e+00   1.0000452e+00
   3.0500000e+02   0.0000000e+00   1.0000452e+00
   3.0550000e+02   0.0000000e+00   1.0000452e+00
   3.0600000e+02   0.0000000e+00   1.0000452e+00
   3.0650000e+02   0.0000000e+00   1.0000452e+00
   3.0700000e+02   0.0000000e+00   1.0000452e+00
   3.0750000e+02   0.0000000e+00   1.0000452e+00
   3.0800000e+02   0.0000000e+00   1.0000452e+00
   3.0850000e+02   0.0000000e+00   1.0000452e+00
   3.0900000e+02   0.0000000e+00   1.0000452e+00
   3.0950000e+02   0.0000000e+00   1.0000452e+00
   3.1000000e+02   0.0000000e+00   1.0000452e+00
   3.1050000e+02   0.0000000e+00   1.0000452e+00
   3.1100000e+02   0.0000000e+00   1.0000452e+00
   3.1150000e+02   0.0000000e+00   1.0000452e+00
   3.1200000e+02   0.0000000e+00   1.0000452e+00
   3.1250000e+02   0.0000000e+00   1.0000452e+00
   3.1300000e+02   0.0000000e+00   1.0000452e+00
   3.1350000e+02   0.0000000e+00   1.0000452e+00
   3.1400000e+02   0.0000000e+00   1.0000452e+00
   3.1450000e+02   0.0000000e+00   1.0000452e+00
   3.1500000e+02   0.0000000e+00   1.0000452e+00
   3.1550000e+02   0.0000000e+00   1.0000452e+00
   3.1600000e+02   0.0000000e+00   1.0000452e+00
   3.1650000e+02   0.0000000e+00   1.0000452e+00
   3.1700000e+02   0.0000000e+00   1.0000452e+00
   3.1750000e+02   0.0000000e+00   1.0000452e+00
   3.1800000e+02   0.0000000e+00   1.0000452e+00
   3.1850000e+02   0.0000000e+00   1.0000452e+00
   3.1900000e+02   0.0000000e+00   1.0000452e+00
   3.1950000e+02   0.0000000e+00   1.0000452e+00
   3.2000000e+02   0.0000000e+00   1.0000452e+00
   3.2050000e+02   0.0000000e+00   1.0000452e+00
   3.2100000e+02   0.0000000e+00   1.0000452e+00
   3.2150000e+02   0.0000000e+00   1.0000452e+00
   3.2200000e+02   0.0000000e+00   1.0000452e+00
   3.2250000e+02   0.0000000e+00   1.0000452e+00
   3.2300000e+02   0.0000000e+00   1.0000452e+00
   3.2350000e+02   0.0000000e+00   1.0000452e+00
   3.2400000e+02   0.0000000e+00   1.0000452e+00
   3.2450000e+02   0.0000000e+00   1.0000452e+00
   3.2500000e+02   0.0000000e+00   1.0000452e+00
   3.2550000e+02   0.0000000e+00   1.0000452e+00
   3.2600000e+02   0.0000000e+00   1.0000452e+00
   3.2650000e+02   0.0000000e+00   1.0000452e+00
   3.2700000e+02   0.0000000e+00   1.0000452e+00
   3.2750000e+02   0.0000000e+00   1.0000452e+00
   3.2800000e+02   0.0000000e+00   1.0000452e+00
   3.2850000e+02   0.0000000e+00   1.0000452e+00
   3.2900000e+02   0.0000000e+00   1.0000452e+00
   3.2950000e+02   0.0000000e+00   1.0000452e+00
   3.3000000e+02   0.0000000e+00   1.0000452e+00
   3.3050000e+02   0.0000000e+00   1.0000452e+00
   3.3100000e+02   0.0000000e+00   1.0000452e+00
   3.3150000e+02   0.0000000e+00   1.0000452e+00
   3.3200000e+02   0.0000000e+00   1.0000452e+00
   3.3250000e+02   0.0000000e+00   1.0000452e+00
   3.3300000e+02   0.0000000e+00   1.0000452e+00
   3.3350000e+02   0.0000000e+00   1.0000452e+00
   3.3400000e+02   0.0000000e+00   1.0000452e+00
   3.3450000e+02   0.0000000e+00   1.0000452e+00
   3.3500000e+02   0.0000000e+00   1.0000452e+00
   3.3550000e+02   0.0000000e+00   1.0000452e+00
   3.3600000e+02   0.0000000e+00   1.0000452e+00
   3.3650000e+02   0.0000000e+00   1.0000452e+00
   3.3700000e+02   0.0000000e+00   1.0000452e+00
   3.3750000e+02   0.0000000e+00   1.0000452e+00
   3.3800000e+02   0.0000000e+00   1.0000452e+00
   3.3850000e+02   0.0000000e+00   1.0000452e+00
   3.3900000e+02   0.0000000e+00   1.0000452e+00
   3.3950000e+02   0.0000000e+00   1.0000452e+00
   3.4000000e+02   0.0000000e+00   1.0000452e+00
   3.4050000e+02   0.0000000e+00   1.0000452e+00
   3.4100000e+02   0.0000000e+00   1.0000452e+00
   3.4150000e+02   0.0000000e+00   1.0000452e+00
   3.4200000e+02   0.0000000e+00   1.0000452e+00
   3.4250000e+02   0.0000000e+00   1.0000452e+00
   3.4300000e+02   0.0000000e+00   1.0000452e+00
   3.4350000e+02   0.0000000e+00   1.0000452e+00
   3.4400000e+02   0.0000000e+00   1.0000452e+00
   3.4450000e+02   0.0000000e+00   1.0000452e+00
   3.4500000e+02   0.0000000e+00   1.0000452e+00
   3.4550000e+02   0.0000000e+00   1.0000452e+00
   3.4600000e+02   0.0000000e+00   1.0000452e+00
   3.4650000e+02   0.0000000e+00   1.0000452e+00
   3.4700000e+02   0.0000000e+00   1.0000452e+00
   3.4750000e+02   0.0000000e+00   1.0000452e+00
   3.4800000e+02   0.0000000e+00   1.0000452e+00
   3.4850000e+02   0.0000000e+00   1.0000452e+00
   3.4900000e+02   0.0000000e+00   1.0000452e+00
   3.4950000e+02   0.0000000e+00   1.0000452e+00
   3.5000000e+02   0.0000000e+00   1.0000452e+00
   3.5050000e+02   0.0000000e+00   1.0000452e+00
   3.5100000e+02   0.0000000e+00   1.0000452e+00
   3.5150000e+02   0.0000000e+00   1.0000452e+00
   3.5200000e+02   0.0000000e+00   1.0000452e+00
   3.5250000e+02   0.0000000e+00   1.0000452e+00
   3.5300000e+02   0.0000000e+00   1.0000452e+00
   3.5350000e+02   0.0000000e+00   1.0000452e+00
   3.5400000e+02   0.0000000e+00   1.0000452e+00
   3.5450000e+02   0.0000000e+00   1.0000452e+00
   3.5500000e+02   0.0000000e+00   1.0000452e+00
   3.5550000e+02   0.0000000e+00   1.0000452e+00
   3.5600000e+02   0.0000000e+00   1.0000452e+00
   3.5650000e+02   0.0000000e+00   1.0000452e+00
   3.5700000e+02   0.0000000e+00   1.0000452e+00
   3.5750000e+02   0.0000000e+00   1.0000452e+00
   3.5800000e+02   0.0000000e+00   1.0000452e+00
   3.5850000e+02   0.0000000e+00   1.0000452e+00
   3.5900000e+02   0.0000000e+00   1.0000452e+00
   3.5950000e+02   0.0000000e+00   1.0000452e+00
   3.6000000e+02   0.0000000e+00   1.0000452e+00
   3.6050000e+02   0.0000000e+00   1.0000452e+00
   3.6100000e+02   0.0000000e+00   1.0000452e+00
   3.6150000e+02   0.0000000e+00   1.0000452e+00
   3.6200000e+02   0.0000000e+00   1.0000452e+00
   3.6250000e+02   0.0000000e+00   1.0000452e+00
   3.6300000e+02   0.0000000e+00   1.0000452e+00
   3.6350000e+02   0.0000000e+00   1.0000452e+00
   3.6400000e+02   0.0000000e+00   1.0000452e+00
   3.6450000e+02   0.0000000e+00   1.0000452e+00
   3.6500000e+02   0.0000000e+00   1.0000452e+00
   3.6550000e+02   0.0000000e+00   1.0000452e+00
   3.6600000e+02   0.0000000e+00   1.0000452e+00
   3.6650000e+02   0.0000000e+00   1.0000452e+00
   3.6700000e+02   0.0000000e+00   1.0000452e+00
   3.6750000e+02   0.0000000e+00   1.0000452e+00
   3.6800000e+02   0.0000000e+00   1.0000452e+00
   3.6850000e+02   0.0000000e+00   1.0000452e+00
   3.6900000e+02   0.0000000e+00   1.0000452e+00
   3.6950000e+02   0.0000000e+00   1.0000452e+00
   3.7000000e+02   0.0000000e+00   1.0000452e+00
   3.7050000e+02   0.0000000e+00   1.0000452e+00
   3.7100000e+02   0.0000000e+00   1.0000452e+00
   3.7150000e+02   0.0000000e+00   1.0000452e+00
   3.7200000e+02   0.0000000e+00   1.0000452e+00
   3.7250000e+02   0.0000000e+00   1.0000452e+00
   3.7300000e+02   0.0000000e+00   1.0000452e+00
   3.7350000e+02   0.0000000e+00   1.0000452e+00
   3.7400000e+02   0.0000000e+00   1.0000452e+00
   3.7450000e+02   0.0000000e+00   1.0000452e+00
   3.7500000e+02   0.0000000e+00   1.0000452e+00
   3.7550000e+02   0.0000000e+00   1.0000452e+00
   3.7600000e+02   0.0000000e+00   1.0000452e+00
   3.7650000e+02   0.0000000e+00   1.0000452e+00
   3.7700000e+02   0.0000000e+00   1.0000452e+00
   3.7750000e+02   0.0000000e+00   1.0000452e+00
   3.7800000e+02   0.0000000e+00   1.0000452e+00
   3.7850000e+02   0.0000000e+00   1.0000452e+00
   3.7900000e+02   0.0000000e+00   1.0000452e+00
   3.7950000e+02   0.0000000e+00   1.0000452e+00
   3.8000000e+02   0.0000000e+00   1.0000452e+00
   3.8050000e+02   0.0000000e+00   1.0000452e+00
   3.8100000e+02   0.0000000e+00   1.0000452e+00
   3.8150000e+02   0.0000000e+00   1.0000452e+00
   3.8200000e+02   0.0000000e+00   1.0000452e+00
   3.8250000e+02   0.0000000e+00   1.0000452e+00
   3.8300000e+02   0.0000000e+00   1.0000452e+00
   3.8350000e+02   0.0000000e+00   1.0000452e+00
   3.8400000e+02   0.0000000e+00   1.0000452e+00
   3.8450000e+02   0.0000000e+00   1.0000452e+00
   3.8500000e+02   0.0000000e+00   1.0000452e+00
   3.8550000e+02   0.0000000e+00   1.0000452e+00
   3.8600000e+02   0.0000000e+00   1.0000452e+00
   3.8650000e+02   0.0000000e+00   1.0000452e+00
   3.8700000e+02   0.0000000e+00   1.0000452e+00
   3.8750000e+02   0.0000000e+00   1.0000452e+00
   3.8800000e+02   0.0000000e+00   1.0000452e+00
   3.8850000e+02   0.0000000e+00   1.0000452e+00
   3.8900000e+02   0.0000000e+00   1.0000452e+00
   3.8950000e+02   0.0000000e+00   1.0000452e+00
   3.9000000e+02   0.0000000e+00   1.0000452e+00
   3.9050000e+02   0.0000000e+00   1.0000452e+00
   3.9100000e+02   0.0000000e+00   1.0000452e+00
   3.9150000e+02   0.0000000e+00   1.0000452e+00
   3.9200000e+02   0.0000000e+00   1.0000452e+00
   3.9250000e+02   0.0000000e+00   1.0000452e+00
   3.9300000e+02   0.0000000e+00   1.0000452e+00
   3.9350000e+02   0.0000000e+00   1.0000452e+00
   3.9400000e+02   0.0000000e+00   1.0000452e+00
   3.9450000e+02   0.0000000e+00   1.0000452e+00
   3.9500000e+02   0.0000000e+00   1.0000452e+00
   3.9550000e+02   0.0000000e+00   1.0000452e+00
   3.9600000e+02   0.0000000e+00   1.0000452e+00
   3.9650000e+02   0.0000000e+00   1.0000452e+00
   3.9700000e+02   0.0000000e+00   1.0000452e+00
   3.9750000e+02   0.0000000e+00   1.0000452e+00
   3.9800000e+02   0.0000000e+00   1.0000452e+00
   3.9850000e+02   0.0000000e+00   1.0000452e+00
   3.9900000e+02   0.0000000e+00   1.0000452e+00
   3.9950000e+02   0.0000000e+00   1.0000452e+00
   4.0000000e+02   0.0000000e+00   1.0000452e+00
   4.0050000e+02   0.0000000e+00   1.0000452e+00
   4.0100000e+02   0.0000000e+00   1.0000452e+00
   4.0150000e+02   0.0000000e+00   1.0000452e+00
   4.0200000e+02   0.0000000e+00   1.0000452e+00
   4.0250000e+02   0.0000000e+00   1.0000452e+00
   4.0300000e+02   0.0000000e+00   1.0000452e+00
   4.0350000e+02   0.0000000e+00   1.0000452e+00
   4.0400000e+02   0.0000000e+00   1.0000452e+00
   4.0450000e+02   0.0000000e+00   1.0000452e+00
   4.0500000e+02   0.0000000e+00   1.0000452e+00
   4.0550000e+02   0.0000000e+00   1.0000452e+00
   4.0600000e+02   0.0000000e+00   1.0000452e+00
   4.0650000e+02   0.0000000e+00   1.0000452e+00
   4.0700000e+02   0.0000000e+00   1.0000452e+00
   4.0750000e+02   0.0000000e+00   1.0000452e+00
   4.0800000e+02   0.0000000e+00   1.0000452e+00
   4.0850000e+02   0.0000000e+00   1.0000452e+00
   4.0900000e+02   0.0000000e+00   1.0000452e+00
   4.0950000e+02   0.0000000e+00   1.0000452e+00
   4.1000000e+02   0.0000000e+00   1.0000452e+00
   4.1050000e+02   0.0000000e+00   1.0000452e+00
   4.1100000e+02   0.0000000e+00   1.0000452e+00
   4.1150000e+02   0.0000000e+00   1.0000452e+00
   4.1200000e+02   0.0000000e+00   1.0000452e+00
   4.1250000e+02   0.0000000e+00   1.0000452e+00
   4.1300000e+02   0.0000000e+00   1.0000452e+00
   4.1350000e+02   0.0000000e+00   1.0000452e+00
   4.1400000e+02   0.0000000e+00   1.0000452e+00
   4.1450000e+02   0.0000000e+00   1.0000452e+00
   4.1500000e+02   0.0000000e+00   1.0000452e+00
   4.1550000e+02   0.0000000e+00   1.0000452e+00
   4.1600000e+02   0.0000000e+00   1.0000452e+00
   4.1650000e+02   0.0000000e+00   1.0000452e+00
   4.1700000e+02   0.0000000e+00   1.0000452e+00
   4.1750000e+02   0.0000000e+00   1.0000452e+00
   4.1800000e+02   0.0000000e+00   1.0000452e+00
   4.1850000e+02   0.0000000e+00   1.0000452e+00
   4.1900000e+02   0.0000000e+00   1.0000452e+00
   4.1950000e+02   0.0000000e+00   1.0000452e+00
   4.2000000e+02   0.0000000e+00   1.0000452e+00
   4.2050000e+02   0.0000000e+00   1.0000452e+00
   4.2100000e+02   0.0000000e+00   1.0000452e+00
   4.2150000e+02   0.0000000e+00   1.0000452e+00
   4.2200000e+02   0.0000000e+00   1.0000452e+00
   4.2250000e+02   0.0000000e+00   1.0000452e+00
   4.2300000e+02   0.0000000e+00   1.0000452e+00
   4.2350000e+02   0.0000000e+00   1.0000452e+00
   4.2400000e+02   0.0000000e+00   1.0000452e+00
   4.2450000e+02   0.0000000e+00   1.0000452e+00
   4.2500000e+02   0.0000000e+00   1.0000452e+00
   4.2550000e+02   0.0000000e+00   1.0000452e+00
   4.2600000e+02   0.0000000e+00   1.0000452e+00
   4.2650000e+02   0.0000000e+00   1.0000452e+00
   4.2700000e+02   0.0000000e+00   1.0000452e+00
   4.2750000e+02   0.0000000e+00   1.0000452e+00
   4.2800000e+02   0.0000000e+00   1.0000452e+00
   4.2850000e+02   0.0000000e+00   1.0000452e+00
   4.2900000e+02   0.0000000e+00   1.0000452e+00
   4.2950000e+02   0.0000000e+00   1.0000452e+00
   4.3000000e+02   0.0000000e+00   1.0000452e+00
   4.3050000e+02   0.0000000e+00   1.0000452e+00
   4.3100000e+02   0.0000000e+00   1.0000452e+00
   4.3150000e+02   0.0000000e+00   1.0000452e+00
   4.3200000e+02   0.0000000e+00   1.0000452e+00
   4.3250000e+02   0.0000000e+00   1.0000452e+00
   4.3300000e+02   0.0000000e+00   1.0000452e+00
   4.3350000e+02   0.0000000e+00   1.0000452e+00
   4.3400000e+02   0.0000000e+00   1.0000452e+00
   4.3450000e+02   0.0000000e+00   1.0000452e+00
   4.3500000e+02   0.0000000e+00   1.0000452e+00
   4.3550000e+02   0.0000000e+00   1.0000452e+00
   4.3600000e+02   0.0000000e+00   1.0000452e+00
   4.3650000e+02   0.0000000e+00   1.0000452e+00
   4.3700000e+02   0.0000000e+00   1.0000452e+00
   4.3750000e+02   0.0000000e+00   1.0000452e+00
   4.3800000e+02   0.0000000e+00   1.0000452e+00
   4.3850000e+02   0.0000000e+00   1.0000452e+00
   4.3900000e+02   0.0000000e+00   1.0000452e+00
   4.3950000e+02   0.0000000e+00   1.0000452e+00
   4.4000000e+02   0.0000000e+00   1.0000452e+00
   4.4050000e+02   0.0000000e+00   1.0000452e+00
   4.4100000e+02   0.0000000e+00   1.0000452e+00
   4.4150000e+02   0.0000000e+00   1.0000452e+00
   4.4200000e+02   0.0000000e+00   1.0000452e+00
   4.4250000e+02   0.0000000e+00   1.0000452e+00
   4.4300000e+02   0.0000000e+00   1.0000452e+00
   4.4350000e+02   0.0000000e+00   1.0000452e+00
   4.4400000e+02   0.0000000e+00   1.0000452e+00
   4.4450000e+02   0.0000000e+00   1.0000452e+00
   4.4500000e+02   0.0000000e+00   1.0000452e+00
   4.4550000e+02   0.0000000e+00   1.0000452e+00
   4.4600000e+02   0.0000000e+00   1.0000452e+00
   4.4650000e+02   0.0000000e+00   1.0000452e+00
   4.4700000e+02   0.0000000e+00   1.0000452e+00
   4.4750000e+02   0.0000000e+00   1.0000452e+00
   4.4800000e+02   0.0000000e+00   1.0000452e+00
   4.4850000e+02   0.0000000e+00   1.0000452e+00
   4.4900000e+02   0.0000000e+00   1.0000452e+00
   4.4950000e+02   0.0000000e+00   1.0000452e+00
   4.5000000e+02   0.0000000e+00   1.0000452e+00
   4.5050000e+02   0.0000000e+00   1.0000452e+00
   4.5100000e+02   0.0000000e+00   1.0000452e+00
   4.5150000e+02   0.0000000e+00   1.0000452e+00
   4.5200000e+02   0.0000000e+00   1.0000452e+00
   4.5250000e+02   0.0000000e+00   1.0000452e+00
   4.5300000e+02   0.0000000e+00   1.0000452e+00
   4.5350000e+02   0.0000000e+00   1.0000452e+00
   4.5400000e+02   0.0000000e+00   1.0000452e+00
   4.5450000e+02   0.0000000e+00   1.0000452e+00
   4.5500000e+02   0.0000000e+00   1.0000452e+00
   4.5550000e+02   0.0000000e+00   1.0000452e+00
   4.5600000e+02   0.0000000e+00   1.0000452e+00
   4.5650000e+02   0.0000000e+00   1.0000452e+00
   4.5700000e+02   0.0000000e+00   1.0000452e+00
   4.5750000e+02   0.0000000e+00   1.0000452e+00
   4.5800000e+02   0.0000000e+00   1.0000452e+00
   4.5850000e+02   0.0000000e+00   1.0000452e+00
   4.5900000e+02   0.0000000e+00   1.0000452e+00
   4.5950000e+02   0.0000000e+00   1.0000452e+00
   4.6000000e+02   0.0000000e+00   1.0000452e+00
   4.6050000e+02   0.0000000e+00   1.0000452e+00
   4.6100000e+02   0.0000000e+00   1.0000452e+00
   4.6150000e+02   0.0000000e+00   1.0000452e+00
   4.6200000e+02   0.0000000e+00   1.0000452e+00
   4.6250000e+02   0.0000000e+00   1.0000452e+00
   4.6300000e+02   0.0000000e+00   1.0000452e+00
   4.6350000e+02   0.0000000e+00   1.0000452e+00
   4.6400000e+02   0.0000000e+00   1.0000452e+00
   4.6450000e+02   0.0000000e+00   1.0000452e+00
   4.6500000e+02   0.0000000e+00   1.0000452e+00
   4.6550000e+02   0.0000000e+00   1.0000452e+00
   4.6600000e+02   0.0000000e+00   1.0000452e+00
   4.6650000e+02   0.0000000e+00   1.0000452e+00
   4.6700000e+02   0.0000000e+00   1.0000452e+00
   4.6750000e+02   0.0000000e+00   1.0000452e+00
   4.6800000e+02   0.0000000e+00   1.0000452e+00
   4.6850000e+02   0.0000000e+00   1.0000452e+00
   4.6900000e+02   0.0000000e+00   1.0000452e+00
   4.6950000e+02   0.0000000e+00   1.0000452e+00
   4.7000000e+02   0.0000000e+00   1.0000452e+00
   4.7050000e+02   0.0000000e+00   1.0000452e+00
   4.7100000e+02   0.0000000e+00   1.0000452e+00
   4.7150000e+02   0.0000000e+00   1.0000452e+00
   4.7200000e+02   0.0000000e+00   1.0000452e+00
   4.7250000e+02   0.0000000e+00   1.0000452e+00
   4.7300000e+02   0.0000000e+00   1.0000452e+00
   4.7350000e+02   0.0000000e+00   1.0000452e+00
   4.7400000e+02   0.0000000e+00   1.0000452e+00
   4.7450000e+02   0.0000000e+00   1.0000452e+00
   4.7500000e+02   0.0000000e+00   1.0000452e+00
   4.7550000e+02   0.0000000e+00   1.0000452e+00
   4.7600000e+02   0.0000000e+00   1.0000452e+00
   4.7650000e+02   0.0000000e+00   1.0000452e+00
   4.7700000e+02   0.0000000e+00   1.0000452e+00
   4.7750000e+02   0.0000000e+00   1.0000452e+00
   4.7800000e+02   0.0000000e+00   1.0000452e+00
   4.7850000e+02   0.0000000e+00   1.0000452e+00
   4.7900000e+02   0.0000000e+00   1.0000452e+00
   4.7950000e+02   0.0000000e+00   1.0000452e+00
   4.8000000e+02   0.0000000e+00   1.0000452e+00
   4.8050000e+02   0.0000000e+00   1.0000452e+00
   4.8100000e+02   0.0000000e+00   1.0000452e+00
   4.8150000e+02   0.0000000e+00   1.0000452e+00
   4.8200000e+02   0.0000000e+00   1.0000452e+00
   4.8250000e+02   0.0000000e+00   1.0000452e+00
   4.8300000e+02   0.0000000e+00   1.0000452e+00
   4.8350000e+02   0.0000000e+00   1.0000452e+00
   4.8400000e+02   0.0000000e+00   1.0000452e+00
   4.8450000e+02   0.0000000e+00   1.0000452e+00
   4.8500000e+02   0.0000000e+00   1.0000452e+00
   4.8550000e+02   0.0000000e+00   1.0000452e+00
   4.8600000e+02   0.0000000e+00   1.0000452e+00
   4.8650000e+02   0.0000000e+00   1.0000452e+00
   4.8700000e+02   0.0000000e+00   1.0000452e+00
   4.8750000e+02   0.0000000e+00   1.0000452e+00
   4.8800000e+02   0.0000000e+00   1.0000452e+00
   4.8850000e+02   0.0000000e+00   1.0000452e+00
   4.8900000e+02   0.0000000e+00   1.0000452e+00
   4.8950000e+02   0.0000000e+00   1.0000452e+00
   4.9000000e+02   0.0000000e+00   1.0000452e+00
   4.9050000e+02   0.0000000e+00   1.0000452e+00
   4.9100000e+02   0.0000000e+00   1.0000452e+00
   4.9150000e+02   0.0000000e+00   1.0000452e+00
   4.9200000e+02   0.0000000e+00   1.0000452e+00
   4.9250000e+02   0.0000000e+00   1.0000452e+00
   4.9300000e+02   0.0000000e+00   1.0000452e+00
   4.9350000e+02   0.0000000e+00   1.0000452e+00
   4.9400000e+02   0.0000000e+00   1.0000452e+00
   4.9450000e+02   0.0000000e+00   1.0000452e+00
   4.9500000e+02   0.0000000e+00   1.0000452e+00
   4.9550000e+02   0.0000000e+00   1.0000452e+00
   4.9600000e+02   0.0000000e+00   1.0000452e+00
   4.9650000e+02   0.0000000e+00   1.0000452e+00
   4.9700000e+02   0.0000000e+00   1.0000452e+00
   4.9750000e+02   0.0000000e+00   1.0000452e+00
   4.9800000e+02   0.0000000e+00   1.0000452e+00
   4.9850000e+02   0.0000000e+00   1.0000452e+00
   4.9900000e+02   0.0000000e+00   1.0000452e+00
   4.9950000e+02   0.0000000e+00   1.0000452e+00
   5.0000000e+02   0.0000000e+00   1.0000452e+00
   5.0050000e+02   0.0000000e+00   1.0000452e+00
   5.0100000e+02   0.0000000e+00   1.0000452e+00
   5.0150000e+02   0.0000000e+00   1.0000452e+00
   5.0200000e+02   0.0000000e+00   1.0000452e+00
   5.0250000e+02   0.0000000e+00   1.0000452e+00
   5.0300000e+02   0.0000000e+00   1.0000452e+00
   5.0350000e+02   0.0000000e+00   1.0000452e+00
   5.0400000e+02   0.0000000e+00   1.0000452e+00
   5.0450000e+02   0.0000000e+00   1.0000452e+00
   5.0500000e+02   0.0000000e+00   1.0000452e+00
   5.0550000e+02   0.0000000e+00   1.0000452e+00
   5.0600000e+02   0.0000000e+00   1.0000452e+00
   5.0650000e+02   0.0000000e+00   1.0000452e+00
   5.0700000e+02   0.0000000e+00   1.0000452e+00
   5.0750000e+02   0.0000000e+00   1.0000452e+00
   5.0800000e+02   0.0000000e+00   1.0000452e+00
   5.0850000e+02   0.0000000e+00   1.0000452e+00
   5.0900000e+02   0.0000000e+00   1.0000452e+00
   5.0950000e+02   0.0000000e+00   1.0000452e+00
   5.1000000e+02   0.0000000e+00   1.0000452e+00
   5.1050000e+02   0.0000000e+00   1.0000452e+00
   5.1100000e+02   0.0000000e+00   1.0000452e+00
   5.1150000e+02   0.0000000e+00   1.0000452e+00
   5.1200000e+02   0.0000000e+00   1.0000452e+00
   5.1250000e+02   0.0000000e+00   1.0000452e+00
   5.1300000e+02   0.0000000e+00   1.0000452e+00
   5.1350000e+02   0.0000000e+00   1.0000452e+00
   5.1400000e+02   0.0000000e+00   1.0000452e+00
   5.1450000e+02   0.0000000e+00   1.0000452e+00
   5.1500000e+02   0.0000000e+00   1.0000452e+00
   5.1550000e+02   0.0000000e+00   1.0000452e+00
   5.1600000e+02   0.0000000e+00   1.0000452e+00
   5.1650000e+02   0.0000000e+00   1.0000452e+00
   5.1700000e+02   0.0000000e+00   1.0000452e+00
   5.1750000e+02   0.0000000e+00   1.0000452e+00
   5.1800000e+02   0.0000000e+00   1.0000452e+00
   5.1850000e+02   0.0000000e+00   1.0000452e+00
   5.1900000e+02   0.0000000e+00   1.0000452e+00
   5.1950000e+02   0.0000000e+00   1.0000452e+00
   5.2000000e+02   0.0000000e+00   1.0000452e+00
   5.2050000e+02   0.0000000e+00   1.0000452e+00
   5.2100000e+02   0.0000000e+00   1.0000452e+00
   5.2150000e+02   0.0000000e+00   1.0000452e+00
   5.2200000e+02   0.0000000e+00   1.0000452e+00
   5.2250000e+02   0.0000000e+00   1.0000452e+00
   5.2300000e+02   0.0000000e+00   1.0000452e+00
   5.2350000e+02   0.0000000e+00   1.0000452e+00
   5.2400000e+02   0.0000000e+00   1.0000452e+00
   5.2450000e+02   0.0000000e+00   1.0000452e+00
   5.2500000e+02   0.0000000e+00   1.0000452e+00
   5.2550000e+02   0.0000000e+00   1.0000452e+00
   5.2600000e+02   0.0000000e+00   1.0000452e+00
   5.2650000e+02   0.0000000e+00   1.0000452e+00
   5.2700000e+02   0.0000000e+00   1.0000452e+00
   5.2750000e+02   0.0000000e+00   1.0000452e+00
   5.2800000e+02   0.0000000e+00   1.0000452e+00
   5.2850000e+02   0.0000000e+00   1.0000452e+00
   5.2900000e+02   0.0000000e+00   1.0000452e+00
   5.2950000e+02   0.0000000e+00   1.0000452e+00
   5.3000000e+02   0.0000000e+00   1.0000452e+00
   5.3050000e+02   0.0000000e+00   1.0000452e+00
   5.3100000e+02   0.0000000e+00   1.0000452e+00
   5.3150000e+02   0.0000000e+00   1.0000452e+00
   5.3200000e+02   0.0000000e+00   1.0000452e+00
   5.3250000e+02   0.0000000e+00   1.0000452e+00
   5.3300000e+02   0.0000000e+00   1.0000452e+00
   5.3350000e+02   0.0000000e+00   1.0000452e+00
   5.3400000e+02   0.0000000e+00   1.0000452e+00
   5.3450000e+02   0.0000000e+00   1.0000452e+00
   5.3500000e+02   0.0000000e+00   1.0000452e+00
   5.3550000e+02   0.0000000e+00   1.0000452e+00
   5.3600000e+02   0.0000000e+00   1.0000452e+00
   5.3650000e+02   0.0000000e+00   1.0000452e+00
   5.3700000e+02   0.0000000e+00   1.0000452e+00
   5.3750000e+02   0.0000000e+00   1.0000452e+00
   5.3800000e+02   0.0000000e+00   1.0000452e+00
   5.3850000e+02   0.0000000e+00   1.0000452e+00
   5.3900000e+02   0.0000000e+00   1.0000452e+00
   5.3950000e+02   0.0000000e+00   1.0000452e+00
   5.4000000e+02   0.0000000e+00   1.0000452e+00
   5.4050000e+02   0.0000000e+00   1.0000452e+00
   5.4100000e+02   0.0000000e+00   1.0000452e+00
   5.4150000e+02   0.0000000e+00   1.0000452e+00
   5.4200000e+02   0.0000000e+00   1.0000452e+00
   5.4250000e+02   0.0000000e+00   1.0000452e+00
   5.4300000e+02   0.0000000e+00   1.0000452e+00
   5.4350000e+02   0.0000000e+00   1.0000452e+00
   5.4400000e+02   0.0000000e+00   1.0000452e+00
   5.4450000e+02   0.0000000e+00   1.0000452e+00
   5.4500000e+02   0.0000000e+00   1.0000452e+00
   5.4550000e+02   0.0000000e+00   1.0000452e+00
   5.4600000e+02   0.0000000e+00   1.0000452e+00
   5.4650000e+02   0.0000000e+00   1.0000452e+00
   5.4700000e+02   0.0000000e+00   1.0000452e+00
   5.4750000e+02   0.0000000e+00   1.0000452e+00
   5.4800000e+02   0.0000000e+00   1.0000452e+00
   5.4850000e+02   0.0000000e+00   1.0000452e+00
   5.4900000e+02   0.0000000e+00   1.0000452e+00
   5.4950000e+02   0.0000000e+00   1.0000452e+00
   5.5000000e+02   0.0000000e+00   1.0000452e+00
   5.5050000e+02   0.0000000e+00   1.0000452e+00
   5.5100000e+02   0.0000000e+00   1.0000452e+00
   5.5150000e+02   0.0000000e+00   1.0000452e+00
   5.5200000e+02   0.0000000e+00   1.0000452e+00
   5.5250000e+02   0.0000000e+00   1.0000452e+00
   5.5300000e+02   0.0000000e+00   1.0000452e+00
   5.5350000e+02   0.0000000e+00   1.0000452e+00
   5.5400000e+02   0.0000000e+00   1.0000452e+00
   5.5450000e+02   0.0000000e+00   1.0000452e+00
   5.5500000e+02   0.0000000e+00   1.0000452e+00
   5.5550000e+02   0.0000000e+00   1.0000452e+00
   5.5600000e+02   0.0000000e+00   1.0000452e+00
   5.5650000e+02   0.0000000e+00   1.0000452e+00
   5.5700000e+02   0.0000000e+00   1.0000452e+00
   5.5750000e+02   0.0000000e+00   1.0000452e+00
   5.5800000e+02   0.0000000e+00   1.0000452e+00
   5.5850000e+02   0.0000000e+00   1.0000452e+00
   5.5900000e+02   0.0000000e+00   1.0000452e+00
   5.5950000e+02   0.0000000e+00   1.0000452e+00
   5.6000000e+02   0.0000000e+00   1.0000452e+00
   5.6050000e+02   0.0000000e+00   1.0000452e+00
   5.6100000e+02   0.0000000e+00   1.0000452e+00
   5.6150000e+02   0.0000000e+00   1.0000452e+00
   5.6200000e+02   0.0000000e+00   1.0000452e+00
   5.6250000e+02   0.0000000e+00   1.0000452e+00
   5.6300000e+02   0.0000000e+00   1.0000452e+00
   5.6350000e+02   0.0000000e+00   1.0000452e+00
   5.6400000e+02   0.0000000e+00   1.0000452e+00
   5.6450000e+02   0.0000000e+00   1.0000452e+00
   5.6500000e+02   0.0000000e+00   1.0000452e+00
   5.6550000e+02   0.0000000e+00   1.0000452e+00
   5.6600000e+02   0.0000000e+00   1.0000452e+00
   5.6650000e+02   0.0000000e+00   1.0000452e+00
   5.6700000e+02   0.0000000e+00   1.0000452e+00
   5.6750000e+02   0.0000000e+00   1.0000452e+00
   5.6800000e+02   0.0000000e+00   1.0000452e+00
   5.6850000e+02   0.0000000e+00   1.0000452e+00
   5.6900000e+02   0.0000000e+00   1.0000452e+00
   5.6950000e+02   0.0000000e+00   1.0000452e+00
   5.7000000e+02   0.0000000e+00   1.0000452e+00
   5.7050000e+02   0.0000000e+00   1.0000452e+00
   5.7100000e+02   0.0000000e+00   1.0000452e+00
   5.7150000e+02   0.0000000e+00   1.0000452e+00
   5.7200000e+02   0.0000000e+00   1.0000452e+00
   5.7250000e+02   0.0000000e+00   1.0000452e+00
   5.7300000e+02   0.0000000e+00   1.0000452e+00
   5.7350000e+02   0.0000000e+00   1.0000452e+00
   5.7400000e+02   0.0000000e+00   1.0000452e+00
   5.7450000e+02   0.0000000e+00   1.0000452e+00
   5.7500000e+02   0.0000000e+00   1.0000452e+00
   5.7550000e+02   0.0000000e+00   1.0000452e+00
   5.7600000e+02   0.0000000e+00   1.0000452e+00
   5.7650000e+02   0.0000000e+00   1.0000452e+00
   5.7700000e+02   0.0000000e+00   1.0000452e+00
   5.7750000e+02   0.0000000e+00   1.0000452e+00
   5.7800000e+02   0.0000000e+00   1.0000452e+00
   5.7850000e+02   0.0000000e+00   1.0000452e+00
   5.7900000e+02   0.0000000e+00   1.0000452e+00
   5.7950000e+02   0.0000000e+00   1.0000452e+00
   5.8000000e+02   0.0000000e+00   1.0000452e+00
   5.8050000e+02   0.0000000e+00   1.0000452e+00
   5.8100000e+02   0.0000000e+00   1.0000452e+00
   5.8150000e+02   0.0000000e+00   1.0000452e+00
   5.8200000e+02   0.0000000e+00   1.0000452e+00
   5.8250000e+02   0.0000000e+00   1.0000452e+00
   5.8300000e+02   0.0000000e+00   1.0000452e+00
   5.8350000e+02   0.0000000e+00   1.0000452e+00
   5.8400000e+02   0.0000000e+00   1.0000452e+00
   5.8450000e+02   0.0000000e+00   1.0000452e+00
   5.8500000e+02   0.0000000e+00   1.0000452e+00
   5.8550000e+02   0.0000000e+00   1.0000452e+00
   5.8600000e+02   0.0000000e+00   1.0000452e+00
   5.8650000e+02   0.0000000e+00   1.0000452e+00
   5.8700000e+02   0.0000000e+00   1.0000452e+00
   5.8750000e+02   0.0000000e+00   1.0000452e+00
   5.8800000e+02   0.0000000e+00   1.0000452e+00
   5.8850000e+02   0.0000000e+00   1.0000452e+00
   5.8900000e+02   0.0000000e+00   1.0000452e+00
   5.8950000e+02   0.0000000e+00   1.0000452e+00
   5.9000000e+02   0.0000000e+00   1.0000452e+00
   5.9050000e+02   0.0000000e+00   1.0000452e+00
   5.9100000e+02   0.0000000e+00   1.0000452e+00
   5.9150000e+02   0.0000000e+00   1.0000452e+00
   5.9200000e+02   0.0000000e+00   1.0000452e+00
   5.9250000e+02   0.0000000e+00   1.0000452e+00
   5.9300000e+02   0.0000000e+00   1.0000452e+00
   5.9350000e+02   0.0000000e+00   1.0000452e+00
   5.9400000e+02   0.0000000e+00   1.0000452e+00
   5.9450000e+02   0.0000000e+00   1.0000452e+00
   5.9500000e+02   0.0000000e+00   1.0000452e+00
   5.9550000e+02   0.0000000e+00   1.0000452e+00
   5.9600000e+02   0.0000000e+00   1.0000452e+00
   5.9650000e+02   0.0000000e+00   1.0000452e+00
   5.9700000e+02   0.0000000e+00   1.0000452e+00
   5.9750000e+02   0.0000000e+00   1.0000452e+00
   5.9800000e+02   0.0000000e+00   1.0000452e+00
   5.9850000e+02   0.0000000e+00   1.0000452e+00
   5.9900000e+02   0.0000000e+00   1.0000452e+00
   5.9950000e+02   0.0000000e+00   1.0000452e+00
   6.0000000e+02   0.0000000e+00   1.0000452e+00
   6.0050000e+02   0.0000000e+00   1.0000452e+00
   6.0100000e+02   0.0000000e+00   1.0000452e+00
   6.0150000e+02   0.0000000e+00   1.0000452e+00
   6.0200000e+02   0.0000000e+00   1.0000452e+00
   6.0250000e+02   0.0000000e+00   1.0000452e+00
   6.0300000e+02   0.0000000e+00   1.0000452e+00
   6.0350000e+02   0.0000000e+00   1.0000452e+00
   6.0400000e+02   0.0000000e+00   1.0000452e+00
   6.0450000e+02   0.0000000e+00   1.0000452e+00
   6.0500000e+02   0.0000000e+00   1.0000452e+00
   6.0550000e+02   0.0000000e+00   1.0000452e+00
   6.0600000e+02   0.0000000e+00   1.0000452e+00
   6.0650000e+02   0.0000000e+00   1.0000452e+00
   6.0700000e+02   0.0000000e+00   1.0000452e+00
   6.0750000e+02   0.0000000e+00   1.0000452e+00
   6.0800000e+02   0.0000000e+00   1.0000452e+00
   6.0850000e+02   0.0000000e+00   1.0000452e+00
   6.0900000e+02   0.0000000e+00   1.0000452e+00
   6.0950000e+02   0.0000000e+00   1.0000452e+00
   6.1000000e+02   0.0000000e+00   1.0000452e+00
   6.1050000e+02   0.0000000e+00   1.0000452e+00
   6.1100000e+02   0.0000000e+00   1.0000452e+00
   6.1150000e+02   0.0000000e+00   1.0000452e+00
   6.1200000e+02   0.0000000e+00   1.0000452e+00
   6.1250000e+02   0.0000000e+00   1.0000452e+00
   6.1300000e+02   0.0000000e+00   1.0000452e+00
   6.1350000e+02   0.0000000e+00   1.0000452e+00
   6.1400000e+02   0.0000000e+00   1.0000452e+00
   6.1450000e+02   0.0000000e+00   1.0000452e+00
   6.1500000e+02   0.0000000e+00   1.0000452e+00
   6.1550000e+02   0.0000000e+00   1.0000452e+00
   6.1600000e+02   0.0000000e+00   1.0000452e+00
   6.1650000e+02   0.0000000e+00   1.0000452e+00
   6.1700000e+02   0.0000000e+00   1.0000452e+00
   6.1750000e+02   0.0000000e+00   1.0000452e+00
   6.1800000e+02   0.0000000e+00   1.0000452e+00
   6.1850000e+02   0.0000000e+00   1.0000452e+00
   6.1900000e+02   0.0000000e+00   1.0000452e+00
   6.1950000e+02   0.0000000e+00   1.0000452e+00
   6.2000000e+02   0.0000000e+00   1.0000452e+00
   6.2050000e+02   0.0000000e+00   1.0000452e+00
   6.2100000e+02   0.0000000e+00   1.0000452e+00
   6.2150000e+02   0.0000000e+00   1.0000452e+00
   6.2200000e+02   0.0000000e+00   1.0000452e+00
   6.2250000e+02   0.0000000e+00   1.0000452e+00
   6.2300000e+02   0.0000000e+00   1.0000452e+00
   6.2350000e+02   0.0000000e+00   1.0000452e+00
   6.2400000e+02   0.0000000e+00   1.0000452e+00
   6.2450000e+02   0.0000000e+00   1.0000452e+00
   6.2500000e+02   0.0000000e+00   1.0000452e+00
   6.2550000e+02   0.0000000e+00   1.0000452e+00
   6.2600000e+02   0.0000000e+00   1.0000452e+00
   6.2650000e+02   0.0000000e+00   1.0000452e+00
   6.2700000e+02   0.0000000e+00   1.0000452e+00
   6.2750000e+02   0.0000000e+00   1.0000452e+00
   6.2800000e+02   0.0000000e+00   1.0000452e+00
   6.2850000e+02   0.0000000e+00   1.0000452e+00
   6.2900000e+02   0.0000000e+00   1.0000452e+00
   6.2950000e+02   0.0000000e+00   1.0000452e+00
   6.3000000e+02   0.0000000e+00   1.0000452e+00
   6.3050000e+02   0.0000000e+00   1.0000452e+00
   6.3100000e+02   0.0000000e+00   1.0000452e+00
   6.3150000e+02   0.0000000e+00   1.0000452e+00
   6.3200000e+02   0.0000000e+00   1.0000452e+00
   6.3250000e+02   0.0000000e+00   1.0000452e+00
   6.3300000e+02   0.0000000e+00   1.0000452e+00
   6.3350000e+02   0.0000000e+00   1.0000452e+00
   6.3400000e+02   0.0000000e+00   1.0000452e+00
   6.3450000e+02   0.0000000e+00   1.0000452e+00
   6.3500000e+02   0.0000000e+00   1.0000452e+00
   6.3550000e+02   0.0000000e+00   1.0000452e+00
   6.3600000e+02   0.0000000e+00   1.0000452e+00
   6.3650000e+02   0.0000000e+00   1.0000452e+00
   6.3700000e+02   0.0000000e+00   1.0000452e+00
   6.3750000e+02   0.0000000e+00   1.0000452e+00
   6.3800000e+02   0.0000000e+00   1.0000452e+00
   6.3850000e+02   0.0000000e+00   1.0000452e+00
   6.3900000e+02   0.0000000e+00   1.0000452e+00
   6.3950000e+02   0.0000000e+00   1.0000452e+00
   6.4000000e+02   0.0000000e+00   1.0000452e+00
   6.4050000e+02   0.0000000e+00   1.0000452e+00
   6.4100000e+02   0.0000000e+00   1.0000452e+00
   6.4150000e+02   0.0000000e+00   1.0000452e+00
   6.4200000e+02   0.0000000e+00   1.0000452e+00
   6.4250000e+02   0.0000000e+00   1.0000452e+00
   6.4300000e+02   0.0000000e+00   1.0000452e+00
   6.4350000e+02   0.0000000e+00   1.0000452e+00
   6.4400000e+02   0.0000000e+00   1.0000452e+00
   6.4450000e+02   0.0000000e+00   1.0000452e+00
   6.4500000e+02   0.0000000e+00   1.0000452e+00
   6.4550000e+02   0.0000000e+00   1.0000452e+00
   6.4600000e+02   0.0000000e+00   1.0000452e+00
   6.4650000e+02   0.0000000e+00   1.0000452e+00
   6.4700000e+02   0.0000000e+00   1.0000452e+00
   6.4750000e+02   0.0000000e+00   1.0000452e+00
   6.4800000e+02   0.0000000e+00   1.0000452e+00
   6.4850000e+02   0.0000000e+00   1.0000452e+00
   6.4900000e+02   0.0000000e+00   1.0000452e+00
   6.4950000e+02   0.0000000e+00   1.0000452e+00
   6.5000000e+02   0.0000000e+00   1.0000452e+00
   6.5050000e+02   0.0000000e+00   1.0000452e+00
   6.5100000e+02   0.0000000e+00   1.0000452e+00
   6.5150000e+02   0.0000000e+00   1.0000452e+00
   6.5200000e+02   0.0000000e+00   1.0000452e+00
   6.5250000e+02   0.0000000e+00   1.0000452e+00
   6.5300000e+02   0.0000000e+00   1.0000452e+00
   6.5350000e+02   0.0000000e+00   1.0000452e+00
   6.5400000e+02   0.0000000e+00   1.0000452e+00
   6.5450000e+02   0.0000000e+00   1.0000452e+00
   6.5500000e+02   0.0000000e+00   1.0000452e+00
   6.5550000e+02   0.0000000e+00   1.0000452e+00
   6.5600000e+02   0.0000000e+00   1.0000452e+00
   6.5650000e+02   0.0000000e+00   1.0000452e+00
   6.5700000e+02   0.0000000e+00   1.0000452e+00
   6.5750000e+02   0.0000000e+00   1.0000452e+00
   6.5800000e+02   0.0000000e+00   1.0000452e+00
   6.5850000e+02   0.0000000e+00   1.0000452e+00
   6.5900000e+02   0.0000000e+00   1.0000452e+00
   6.5950000e+02   0.0000000e+00   1.0000452e+00
   6.6000000e+02   0.0000000e+00   1.0000452e+00
   6.6050000e+02   0.0000000e+00   1.0000452e+00
   6.6100000e+02   0.0000000e+00   1.0000452e+00
   6.6150000e+02   0.0000000e+00   1.0000452e+00
   6.6200000e+02   0.0000000e+00   1.0000452e+00
   6.6250000e+02   0.0000000e+00   1.0000452e+00
   6.6300000e+02   0.0000000e+00   1.0000452e+00
   6.6350000e+02   0.0000000e+00   1.0000452e+00
   6.6400000e+02   0.0000000e+00   1.0000452e+00
   6.6450000e+02   0.0000000e+00   1.0000452e+00
   6.6500000e+02   0.0000000e+00   1.0000452e+00
   6.6550000e+02   0.0000000e+00   1.0000452e+00
   6.6600000e+02   0.0000000e+00   1.0000452e+00
   6.6650000e+02   0.0000000e+00   1.0000452e+00
   6.6700000e+02   0.0000000e+00   1.0000452e+00
   6.6750000e+02   0.0000000e+00   1.0000452e+00
   6.6800000e+02   0.0000000e+00   1.0000452e+00
   6.6850000e+02   0.0000000e+00   1.0000452e+00
   6.6900000e+02   0.0000000e+00   1.0000452e+00
   6.6950000e+02   0.0000000e+00   1.0000452e+00
   6.7000000e+02   0.0000000e+00   1.0000452e+00
   6.7050000e+02   0.0000000e+00   1.0000452e+00
   6.7100000e+02   0.0000000e+00   1.0000452e+00
   6.7150000e+02   0.0000000e+00   1.0000452e+00
   6.7200000e+02   0.0000000e+00   1.0000452e+00
   6.7250000e+02   0.0000000e+00   1.0000452e+00
   6.7300000e+02   0.0000000e+00   1.0000452e+00
   6.7350000e+02   0.0000000e+00   1.0000452e+00
   6.7400000e+02   0.0000000e+00   1.0000452e+00
   6.7450000e+02   0.0000000e+00   1.0000452e+00
   6.7500000e+02   0.0000000e+00   1.0000452e+00
   6.7550000e+02   0.0000000e+00   1.0000452e+00
   6.7600000e+02   0.0000000e+00   1.0000452e+00
   6.7650000e+02   0.0000000e+00   1.0000452e+00
   6.7700000e+02   0.0000000e+00   1.0000452e+00
   6.7750000e+02   0.0000000e+00   1.0000452e+00
   6.7800000e+02   0.0000000e+00   1.0000452e+00
   6.7850000e+02   0.0000000e+00   1.0000452e+00
   6.7900000e+02   0.0000000e+00   1.0000452e+00
   6.7950000e+02   0.0000000e+00   1.0000452e+00
   6.8000000e+02   0.0000000e+00   1.0000452e+00
   6.8050000e+02   0.0000000e+00   1.0000452e+00
   6.8100000e+02   0.0000000e+00   1.0000452e+00
   6.8150000e+02   0.0000000e+00   1.0000452e+00
   6.8200000e+02   0.0000000e+00   1.0000452e+00
   6.8250000e+02   0.0000000e+00   1.0000452e+00
   6.8300000e+02   0.0000000e+00   1.0000452e+00
   6.8350000e+02   0.0000000e+00   1.0000452e+00
   6.8400000e+02   0.0000000e+00   1.0000452e+00
   6.8450000e+02   0.0000000e+00   1.0000452e+00
   6.8500000e+02   0.0000000e+00   1.0000452e+00
   6.8550000e+02   0.0000000e+00   1.0000452e+00
   6.8600000e+02   0.0000000e+00   1.0000452e+00
   6.8650000e+02   0.0000000e+00   1.0000452e+00
   6.8700000e+02   0.0000000e+00   1.0000452e+00
   6.8750000e+02   0.0000000e+00   1.0000452e+00
   6.8800000e+02   0.0000000e+00   1.0000452e+00
   6.8850000e+02   0.0000000e+00   1.0000452e+00
   6.8900000e+02   0.0000000e+00   1.0000452e+00
   6.8950000e+02   0.0000000e+00   1.0000452e+00
   6.9000000e+02   0.0000000e+00   1.0000452e+00
   6.9050000e+02   0.0000000e+00   1.0000452e+00
   6.9100000e+02   0.0000000e+00   1.0000452e+00
   6.9150000e+02   0.0000000e+00   1.0000452e+00
   6.9200000e+02   0.0000000e+00   1.0000452e+00
   6.9250000e+02   0.0000000e+00   1.0000452e+00
   6.9300000e+02   0.0000000e+00   1.0000452e+00
   6.9350000e+02   0.0000000e+00   1.0000452e+00
   6.9400000e+02   0.0000000e+00   1.0000452e+00
   6.9450000e+02   0.0000000e+00   1.0000452e+00
   6.9500000e+02   0.0000000e+00   1.0000452e+00
   6.9550000e+02   0.0000000e+00   1.0000452e+00
   6.9600000e+02   0.0000000e+00   1.0000452e+00
   6.9650000e+02   0.0000000e+00   1.0000452e+00
   6.9700000e+02   0.0000000e+00   1.0000452e+00
   6.9750000e+02   0.0000000e+00   1.0000452e+00
   6.9800000e+02   0.0000000e+00   1.0000452e+00
   6.9850000e+02   0.0000000e+00   1.0000452e+00
   6.9900000e+02   0.0000000e+00   1.0000452e+00
   6.9950000e+02   0.0000000e+00   1.0000452e+00
   7.0000000e+02   0.0000000e+00   1.0000452e+00
   7.0050000e+02   0.0000000e+00   1.0000452e+00
   7.0100000e+02   0.0000000e+00   1.0000452e+00
   7.0150000e+02   0.0000000e+00   1.0000452e+00
   7.0200000e+02   0.0000000e+00   1.0000452e+00
   7.0250000e+02   0.0000000e+00   1.0000452e+00
   7.0300000e+02   0.0000000e+00   1.0000452e+00
   7.0350000e+02   0.0000000e+00   1.0000452e+00
   7.0400000e+02   0.0000000e+00   1.0000452e+00
   7.0450000e+02   0.0000000e+00   1.0000452e+00
   7.0500000e+02   0.0000000e+00   1.0000452e+00
   7.0550000e+02   0.0000000e+00   1.0000452e+00
   7.0600000e+02   0.0000000e+00   1.0000452e+00
   7.0650000e+02   0.0000000e+00   1.0000452e+00
   7.0700000e+02   0.0000000e+00   1.0000452e+00
   7.0750000e+02   0.0000000e+00   1.0000452e+00
   7.0800000e+02   0.0000000e+00   1.0000452e+00
   7.0850000e+02   0.0000000e+00   1.0000452e+00
   7.0900000e+02   0.0000000e+00   1.0000452e+00
   7.0950000e+02   0.0000000e+00   1.0000452e+00
   7.1000000e+02   0.0000000e+00   1.0000452e+00
   7.1050000e+02   0.0000000e+00   1.0000452e+00
   7.1100000e+02   0.0000000e+00   1.0000452e+00
   7.1150000e+02   0.0000000e+00   1.0000452e+00
   7.1200000e+02   0.0000000e+00   1.0000452e+00
   7.1250000e+02   0.0000000e+00   1.0000452e+00
   7.1300000e+02   0.0000000e+00   1.0000452e+00
   7.1350000e+02   0.0000000e+00   1.0000452e+00
   7.1400000e+02   0.0000000e+00   1.0000452e+00
   7.1450000e+02   0.0000000e+00   1.0000452e+00
   7.1500000e+02   0.0000000e+00   1.0000452e+00
   7.1550000e+02   0.0000000e+00   1.0000452e+00
   7.1600000e+02   0.0000000e+00   1.0000452e+00
   7.1650000e+02   0.0000000e+00   1.0000452e+00
   7.1700000e+02   0.0000000e+00   1.0000452e+00
   7.1750000e+02   0.0000000e+00   1.0000452e+00
   7.1800000e+02   0.0000000e+00   1.0000452e+00
   7.1850000e+02   0.0000000e+00   1.0000452e+00
   7.1900000e+02   0.0000000e+00   1.0000452e+00
   7.1950000e+02   0.0000000e+00   1.0000452e+00
   7.2000000e+02   0.0000000e+00   1.0000452e+00
   7.2050000e+02   0.0000000e+00   1.0000452e+00
   7.2100000e+02   0.0000000e+00   1.0000452e+00
   7.2150000e+02   0.0000000e+00   1.0000452e+00
   7.2200000e+02   0.0000000e+00   1.0000452e+00
   7.2250000e+02   0.0000000e+00   1.0000452e+00
   7.2300000e+02   0.0000000e+00   1.0000452e+00
   7.2350000e+02   0.0000000e+00   1.0000452e+00
   7.2400000e+02   0.0000000e+00   1.0000452e+00
   7.2450000e+02   0.0000000e+00   1.0000452e+00
   7.2500000e+02   0.0000000e+00   1.0000452e+00
   7.2550000e+02   0.0000000e+00   1.0000452e+00
   7.2600000e+02   0.0000000e+00   1.0000452e+00
   7.2650000e+02   0.0000000e+00   1.0000452e+00
   7.2700000e+02   0.0000000e+00   1.0000452e+00
   7.2750000e+02   0.0000000e+00   1.0000452e+00
   7.2800000e+02   0.0000000e+00   1.0000452e+00
   7.2850000e+02   0.0000000e+00   1.0000452e+00
   7.2900000e+02   0.0000000e+00   1.0000452e+00
   7.2950000e+02   0.0000000e+00   1.0000452e+00
   7.3000000e+02   0.0000000e+00   1.0000452e+00
   7.3050000e+02   0.0000000e+00   1.0000452e+00
   7.3100000e+02   0.0000000e+00   1.0000452e+00
   7.3150000e+02   0.0000000e+00   1.0000452e+00
   7.3200000e+02   0.0000000e+00   1.0000452e+00
   7.3250000e+02   0.0000000e+00   1.0000452e+00
   7.3300000e+02   0.0000000e+00   1.0000452e+00
   7.3350000e+02   0.0000000e+00   1.0000452e+00
   7.3400000e+02   0.0000000e+00   1.0000452e+00
   7.3450000e+02   0.0000000e+00   1.0000452e+00
   7.3500000e+02   0.0000000e+00   1.0000452e+00
   7.3550000e+02   0.0000000e+00   1.0000452e+00
   7.3600000e+02   0.0000000e+00   1.0000452e+00
   7.3650000e+02   0.0000000e+00   1.0000452e+00
   7.3700000e+02   0.0000000e+00   1.0000452e+00
   7.3750000e+02   0.0000000e+00   1.0000452e+00
   7.3800000e+02   0.0000000e+00   1.0000452e+00
   7.3850000e+02   0.0000000e+00   1.0000452e+00
   7.3900000e+02   0.0000000e+00   1.0000452e+00
   7.3950000e+02   0.0000000e+00   1.0000452e+00
   7.4000000e+02   0.0000000e+00   1.0000452e+00
   7.4050000e+02   0.0000000e+00   1.0000452e+00
   7.4100000e+02   0.0000000e+00   1.0000452e+00
   7.4150000e+02   0.0000000e+00   1.0000452e+00
   7.4200000e+02   0.0000000e+00   1.0000452e+00
   7.4250000e+02   0.0000000e+00   1.0000452e+00
   7.4300000e+02   0.0000000e+00   1.0000452e+00
   7.4350000e+02   0.0000000e+00   1.0000452e+00
   7.4400000e+02   0.0000000e+00   1.0000452e+00
   7.4450000e+02   0.0000000e+00   1.0000452e+00
   7.4500000e+02   0.0000000e+00   1.0000452e+00
   7.4550000e+02   0.0000000e+00   1.0000452e+00
   7.4600000e+02   0.0000000e+00   1.0000452e+00
   7.4650000e+02   0.0000000e+00   1.0000452e+00
   7.4700000e+02   0.0000000e+00   1.0000452e+00
   7.4750000e+02   0.0000000e+00   1.0000452e+00
   7.4800000e+02   0.0000000e+00   1.0000452e+00
   7.4850000e+02   0.0000000e+00   1.0000452e+00
   7.4900000e+02   0.0000000e+00   1.0000452e+00
   7.4950000e+02   0.0000000e+00   1.0000452e+00
   7.5000000e+02   0.0000000e+00   1.0000452e+00
   7.5050000e+02   0.0000000e+00   1.0000452e+00
   7.5100000e+02   0.0000000e+00   1.0000452e+00
   7.5150000e+02   0.0000000e+00   1.0000452e+00
   7.5200000e+02   0.0000000e+00   1.0000452e+00
   7.5250000e+02   0.0000000e+00   1.0000452e+00
   7.5300000e+02   0.0000000e+00   1.0000452e+00
   7.5350000e+02   0.0000000e+00   1.0000452e+00
   7.5400000e+02   0.0000000e+00   1.0000452e+00
   7.5450000e+02   0.0000000e+00   1.0000452e+00
   7.5500000e+02   0.0000000e+00   1.0000452e+00
   7.5550000e+02   0.0000000e+00   1.0000452e+00
   7.5600000e+02   0.0000000e+00   1.0000452e+00
   7.5650000e+02   0.0000000e+00   1.0000452e+00
   7.5700000e+02   0.0000000e+00   1.0000452e+00
   7.5750000e+02   0.0000000e+00   1.0000452e+00
   7.5800000e+02   0.0000000e+00   1.0000452e+00
   7.5850000e+02   0.0000000e+00   1.0000452e+00
   7.5900000e+02   0.0000000e+00   1.0000452e+00
   7.5950000e+02   0.0000000e+00   1.0000452e+00
   7.6000000e+02   0.0000000e+00   1.0000452e+00
   7.6050000e+02   0.0000000e+00   1.0000452e+00
   7.6100000e+02   0.0000000e+00   1.0000452e+00
   7.6150000e+02   0.0000000e+00   1.0000452e+00
   7.6200000e+02   0.0000000e+00   1.0000452e+00
   7.6250000e+02   0.0000000e+00   1.0000452e+00
   7.6300000e+02   0.0000000e+00   1.0000452e+00
   7.6350000e+02   0.0000000e+00   1.0000452e+00
   7.6400000e+02   0.0000000e+00   1.0000452e+00
   7.6450000e+02   0.0000000e+00   1.0000452e+00
   7.6500000e+02   0.0000000e+00   1.0000452e+00
   7.6550000e+02   0.0000000e+00   1.0000452e+00
   7.6600000e+02   0.0000000e+00   1.0000452e+00
   7.6650000e+02   0.0000000e+00   1.0000452e+00
   7.6700000e+02   0.0000000e+00   1.0000452e+00
   7.6750000e+02   0.0000000e+00   1.0000452e+00
   7.6800000e+02   0.0000000e+00   1.0000452e+00
   7.6850000e+02   0.0000000e+00   1.0000452e+00
   7.6900000e+02   0.0000000e+00   1.0000452e+00
   7.6950000e+02   0.0000000e+00   1.0000452e+00
   7.7000000e+02   0.0000000e+00   1.0000452e+00
   7.7050000e+02   0.0000000e+00   1.0000452e+00
   7.7100000e+02   0.0000000e+00   1.0000452e+00
   7.7150000e+02   0.0000000e+00   1.0000452e+00
   7.7200000e+02   0.0000000e+00   1.0000452e+00
   7.7250000e+02   0.0000000e+00   1.0000452e+00
   7.7300000e+02   0.0000000e+00   1.0000452e+00
   7.7350000e+02   0.0000000e+00   1.0000452e+00
   7.7400000e+02   0.0000000e+00   1.0000452e+00
   7.7450000e+02   0.0000000e+00   1.0000452e+00
   7.7500000e+02   0.0000000e+00   1.0000452e+00
   7.7550000e+02   0.0000000e+00   1.0000452e+00
   7.7600000e+02   0.0000000e+00   1.0000452e+00
   7.7650000e+02   0.0000000e+00   1.0000452e+00
   7.7700000e+02   0.0000000e+00   1.0000452e+00
   7.7750000e+02   0.0000000e+00   1.0000452e+00
   7.7800000e+02   0.0000000e+00   1.0000452e+00
   7.7850000e+02   0.0000000e+00   1.0000452e+00
   7.7900000e+02   0.0000000e+00   1.0000452e+00
   7.7950000e+02   0.0000000e+00   1.0000452e+00
   7.8000000e+02   0.0000000e+00   1.0000452e+00
   7.8050000e+02   0.0000000e+00   1.0000452e+00
   7.8100000e+02   0.0000000e+00   1.0000452e+00
   7.8150000e+02   0.0000000e+00   1.0000452e+00
   7.8200000e+02   0.0000000e+00   1.0000452e+00
   7.8250000e+02   0.0000000e+00   1.0000452e+00
   7.8300000e+02   0.0000000e+00   1.0000452e+00
   7.8350000e+02   0.0000000e+00   1.0000452e+00
   7.8400000e+02   0.0000000e+00   1.0000452e+00
   7.8450000e+02   0.0000000e+00   1.0000452e+00
   7.8500000e+02   0.0000000e+00   1.0000452e+00
   7.8550000e+02   0.0000000e+00   1.0000452e+00
   7.8600000e+02   0.0000000e+00   1.0000452e+00
   7.8650000e+02   0.0000000e+00   1.0000452e+00
   7.8700000e+02   0.0000000e+00   1.0000452e+00
   7.8750000e+02   0.0000000e+00   1.0000452e+00
   7.8800000e+02   0.0000000e+00   1.0000452e+00
   7.8850000e+02   0.0000000e+00   1.0000452e+00
   7.8900000e+02   0.0000000e+00   1.0000452e+00
   7.8950000e+02   0.0000000e+00   1.0000452e+00
   7.9000000e+02   0.0000000e+00   1.0000452e+00
   7.9050000e+02   0.0000000e+00   1.0000452e+00
   7.9100000e+02   0.0000000e+00   1.0000452e+00
   7.9150000e+02   0.0000000e+00   1.0000452e+00
   7.9200000e+02   0.0000000e+00   1.0000452e+00
   7.9250000e+02   0.0000000e+00   1.0000452e+00
   7.9300000e+02   0.0000000e+00   1.0000452e+00
   7.9350000e+02   0.0000000e+00   1.0000452e+00
   7.9400000e+02   0.0000000e+00   1.0000452e+00
   7.9450000e+02   0.0000000e+00   1.0000452e+00
   7.9500000e+02   0.0000000e+00   1.0000452e+00
   7.9550000e+02   0.0000000e+00   1.0000452e+00
   7.9600000e+02   0.0000000e+00   1.0000452e+00
   7.9650000e+02   0.0000000e+00   1.0000452e+00
   7.9700000e+02   0.0000000e+00   1.0000452e+00
   7.9750000e+02   0.0000000e+00   1.0000452e+00
   7.9800000e+02   0.0000000e+00   1.0000452e+00
   7.9850000e+02   0.0000000e+00   1.0000452e+00
   7.9900000e+02   0.0000000e+00   1.0000452e+00
   7.9950000e+02   0.0000000e+00   1.0000452e+00
   8.0000000e+02   0.0000000e+00   1.0000452e+00
   8.0050000e+02   0.0000000e+00   1.0000452e+00
   8.0100000e+02   0.0000000e+00   1.0000452e+00
   8.0150000e+02   0.0000000e+00   1.0000452e+00
   8.0200000e+02   0.0000000e+00   1.0000452e+00
   8.0250000e+02   0.0000000e+00   1.0000452e+00
   8.0300000e+02   0.0000000e+00   1.0000452e+00
   8.0350000e+02   0.0000000e+00   1.0000452e+00
   8.0400000e+02   0.0000000e+00   1.0000452e+00
   8.0450000e+02   0.0000000e+00   1.0000452e+00
   8.0500000e+02   0.0000000e+00   1.0000452e+00
   8.0550000e+02   0.0000000e+00   1.0000452e+00
   8.0600000e+02   0.0000000e+00   1.0000452e+00
   8.0650000e+02   0.0000000e+00   1.0000452e+00
   8.0700000e+02   0.0000000e+00   1.0000452e+00
   8.0750000e+02   0.0000000e+00   1.0000452e+00
   8.0800000e+02   0.0000000e+00   1.0000452e+00
   8.0850000e+02   0.0000000e+00   1.0000452e+00
   8.0900000e+02   0.0000000e+00   1.0000452e+00
   8.0950000e+02   0.0000000e+00   1.0000452e+00
   8.1000000e+02   0.0000000e+00   1.0000452e+00
   8.1050000e+02   0.0000000e+00   1.0000452e+00
   8.1100000e+02   0.0000000e+00   1.0000452e+00
   8.1150000e+02   0.0000000e+00   1.0000452e+00
   8.1200000e+02   0.0000000e+00   1.0000452e+00
   8.1250000e+02   0.0000000e+00   1.0000452e+00
   8.1300000e+02   0.0000000e+00   1.0000452e+00
   8.1350000e+02   0.0000000e+00   1.0000452e+00
   8.1400000e+02   0.0000000e+00   1.0000452e+00
   8.1450000e+02   0.0000000e+00   1.0000452e+00
   8.1500000e+02   0.0000000e+00   1.0000452e+00
   8.1550000e+02   0.0000000e+00   1.0000452e+00
   8.1600000e+02   0.0000000e+00   1.0000452e+00
   8.1650000e+02   0.0000000e+00   1.0000452e+00
   8.1700000e+02   0.0000000e+00   1.0000452e+00
   8.1750000e+02   0.0000000e+00   1.0000452e+00
   8.1800000e+02   0.0000000e+00   1.0000452e+00
   8.1850000e+02   0.0000000e+00   1.0000452e+00
   8.1900000e+02   0.0000000e+00   1.0000452e+00
   8.1950000e+02   0.0000000e+00   1.0000452e+00
   8.2000000e+02   0.0000000e+00   1.0000452e+00
   8.2050000e+02   0.0000000e+00   1.0000452e+00
   8.2100000e+02   0.0000000e+00   1.0000452e+00
   8.2150000e+02   6.3672949e-05   1.0001089e+00
   8.2200000e+02   0.0000000e+00   1.0001089e+00
   8.2250000e+02   0.0000000e+00   1.0001089e+00
   8.2300000e+02   0.0000000e+00   1.0001089e+00
   8.2350000e+02   0.0000000e+00   1.0001089e+00
   8.2400000e+02   0.0000000e+00   1.0001089e+00
   8.2450000e+02   0.0000000e+00   1.0001089e+00
   8.2500000e+02   0.0000000e+00   1.0001089e+00
   8.2550000e+02   0.0000000e+00   1.0001089e+00
   8.2600000e+02   0.0000000e+00   1.0001089e+00
   8.2650000e+02   0.0000000e+00   1.0001089e+00
   8.2700000e+02   0.0000000e+00   1.0001089e+00
   8.2750000e+02   0.0000000e+00   1.0001089e+00
   8.2800000e+02   0.0000000e+00   1.0001089e+00
   8.2850000e+02   0.0000000e+00   1.0001089e+00
   8.2900000e+02   0.0000000e+00   1.0001089e+00
   8.2950000e+02   0.0000000e+00   1.0001089e+00
   8.3000000e+02   0.0000000e+00   1.0001089e+00
   8.3050000e+02   0.0000000e+00   1.0001089e+00
   8.3100000e+02   0.0000000e+00   1.0001089e+00
   8.3150000e+02   0.0000000e+00   1.0001089e+00
   8.3200000e+02   0.0000000e+00   1.0001089e+00
   8.3250000e+02   0.0000000e+00   1.0001089e+00
   8.3300000e+02   0.0000000e+00   1.0001089e+00
   8.3350000e+02   0.0000000e+00   1.0001089e+00
   8.3400000e+02   0.0000000e+00   1.0001089e+00
   8.3450000e+02   0.0000000e+00   1.0001089e+00
   8.3500000e+02   0.0000000e+00   1.0001089e+00
   8.3550000e+02   0.0000000e+00   1.0001089e+00
   8.3600000e+02   0.0000000e+00   1.0001089e+00
   8.3650000e+02   0.0000000e+00   1.0001089e+00
   8.3700000e+02   0.0000000e+00   1.0001089e+00
   8.3750000e+02   0.0000000e+00   1.0001089e+00
   8.3800000e+02   0.0000000e+00   1.0001089e+00
   8.3850000e+02   0.0000000e+00   1.0001089e+00
   8.3900000e+02   0.0000000e+00   1.0001089e+00
   8.3950000e+02   0.0000000e+00   1.0001089e+00
   8.4000000e+02   0.0000000e+00   1.0001089e+00
   8.4050000e+02   0.0000000e+00   1.0001089e+00
   8.4100000e+02   0.0000000e+00   1.0001089e+00
   8.4150000e+02   0.0000000e+00   1.0001089e+00
   8.4200000e+02   0.0000000e+00   1.0001089e+00
   8.4250000e+02   0.0000000e+00   1.0001089e+00
   8.4300000e+02   0.0000000e+00   1.0001089e+00
   8.4350000e+02   0.0000000e+00   1.0001089e+00
   8.4400000e+02   0.0000000e+00   1.0001089e+00
   8.4450000e+02   0.0000000e+00   1.0001089e+00
   8.4500000e+02   0.0000000e+00   1.0001089e+00
   8.4550000e+02   0.0000000e+00   1.0001089e+00
   8.4600000e+02   0.0000000e+00   1.0001089e+00
   8.4650000e+02   0.0000000e+00   1.0001089e+00
   8.4700000e+02   0.0000000e+00   1.0001089e+00
   8.4750000e+02   0.0000000e+00   1.0001089e+00
   8.4800000e+02   0.0000000e+00   1.0001089e+00
   8.4850000e+02   0.0000000e+00   1.0001089e+00
   8.4900000e+02   0.0000000e+00   1.0001089e+00
   8.4950000e+02   0.0000000e+00   1.0001089e+00
   8.5000000e+02   0.0000000e+00   1.0001089e+00
   8.5050000e+02   0.0000000e+00   1.0001089e+00
   8.5100000e+02   0.0000000e+00   1.0001089e+00
   8.5150000e+02   0.0000000e+00   1.0001089e+00
   8.5200000e+02   0.0000000e+00   1.0001089e+00
   8.5250000e+02   0.0000000e+00   1.0001089e+00
   8.5300000e+02   0.0000000e+00   1.0001089e+00
   8.5350000e+02   0.0000000e+00   1.0001089e+00
   8.5400000e+02   0.0000000e+00   1.0001089e+00
   8.5450000e+02   0.0000000e+00   1.0001089e+00
   8.5500000e+02   0.0000000e+00   1.0001089e+00
   8.5550000e+02   0.0000000e+00   1.0001089e+00
   8.5600000e+02   0.0000000e+00   1.0001089e+00
   8.5650000e+02   0.0000000e+00   1.0001089e+00
   8.5700000e+02   0.0000000e+00   1.0001089e+00
   8.5750000e+02   0.0000000e+00   1.0001089e+00
   8.5800000e+02   0.0000000e+00   1.0001089e+00
   8.5850000e+02   0.0000000e+00   1.0001089e+00
   8.5900000e+02   0.0000000e+00   1.0001089e+00
   8.5950000e+02   0.0000000e+00   1.0001089e+00
   8.6000000e+02   0.0000000e+00   1.0001089e+00
   8.6050000e+02   0.0000000e+00   1.0001089e+00
   8.6100000e+02   0.0000000e+00   1.0001089e+00
   8.6150000e+02   0.0000000e+00   1.0001089e+00
   8.6200000e+02   0.0000000e+00   1.0001089e+00
   8.6250000e+02   0.0000000e+00   1.0001089e+00
   8.6300000e+02   0.0000000e+00   1.0001089e+00
   8.6350000e+02   0.0000000e+00   1.0001089e+00
   8.6400000e+02   0.0000000e+00   1.0001089e+00
   8.6450000e+02   0.0000000e+00   1.0001089e+00
   8.6500000e+02   0.0000000e+00   1.0001089e+00
   8.6550000e+02   0.0000000e+00   1.0001089e+00
   8.6600000e+02   0.0000000e+00   1.0001089e+00
   8.6650000e+02   0.0000000e+00   1.0001089e+00
   8.6700000e+02   0.0000000e+00   1.0001089e+00
   8.6750000e+02   0.0000000e+00   1.0001089e+00
   8.6800000e+02   0.0000000e+00   1.0001089e+00
   8.6850000e+02   0.0000000e+00   1.0001089e+00
   8.6900000e+02   0.0000000e+00   1.0001089e+00
   8.6950000e+02   0.0000000e+00   1.0001089e+00
   8.7000000e+02   0.0000000e+00   1.0001089e+00
   8.7050000e+02   0.0000000e+00   1.0001089e+00
   8.7100000e+02   0.0000000e+00   1.0001089e+00
   8.7150000e+02   0.0000000e+00   1.0001089e+00
   8.7200000e+02   0.0000000e+00   1.0001089e+00
   8.7250000e+02   0.0000000e+00   1.0001089e+00
   8.7300000e+02   0.0000000e+00   1.0001089e+00
   8.7350000e+02   0.0000000e+00   1.0001089e+00
   8.7400000e+02   0.0000000e+00   1.0001089e+00
   8.7450000e+02   0.0000000e+00   1.0001089e+00
   8.7500000e+02   0.0000000e+00   1.0001089e+00
   8.7550000e+02   0.0000000e+00   1.0001089e+00
   8.7600000e+02   0.0000000e+00   1.0001089e+00
   8.7650000e+02   0.0000000e+00   1.0001089e+00
   8.7700000e+02   0.0000000e+00   1.0001089e+00
   8.7750000e+02   0.0000000e+00   1.0001089e+00
   8.7800000e+02   0.0000000e+00   1.0001089e+00
   8.7850000e+02   0.0000000e+00   1.0001089e+00
   8.7900000e+02   0.0000000e+00   1.0001089e+00
   8.7950000e+02   0.0000000e+00   1.0001089e+00
   8.8000000e+02   0.0000000e+00   1.0001089e+00
   8.8050000e+02   0.0000000e+00   1.0001089e+00
   8.8100000e+02   0.0000000e+00   1.0001089e+00
   8.8150000e+02   0.0000000e+00   1.0001089e+00
   8.8200000e+02   0.0000000e+00   1.0001089e+00
   8.8250000e+02   0.0000000e+00   1.0001089e+00
   8.8300000e+02   0.0000000e+00   1.0001089e+00
   8.8350000e+02   0.0000000e+00   1.0001089e+00
   8.8400000e+02   0.0000000e+00   1.0001089e+00
   8.8450000e+02   0.0000000e+00   1.0001089e+00
   8.8500000e+02   0.0000000e+00   1.0001089e+00
   8.8550000e+02   0.0000000e+00   1.0001089e+00
   8.8600000e+02   0.0000000e+00   1.0001089e+00
   8.8650000e+02   0.0000000e+00   1.0001089e+00
   8.8700000e+02   0.0000000e+00   1.0001089e+00
   8.8750000e+02   0.0000000e+00   1.0001089e+00
   8.8800000e+02   0.0000000e+00   1.0001089e+00
   8.8850000e+02   0.0000000e+00   1.0001089e+00
   8.8900000e+02   0.0000000e+00   1.0001089e+00
   8.8950000e+02   0.0000000e+00   1.0001089e+00
   8.9000000e+02   0.0000000e+00   1.0001089e+00
   8.9050000e+02   0.0000000e+00   1.0001089e+00
   8.9100000e+02   0.0000000e+00   1.0001089e+00
   8.9150000e+02   0.0000000e+00   1.0001089e+00
   8.9200000e+02   0.0000000e+00   1.0001089e+00
   8.9250000e+02   0.0000000e+00   1.0001089e+00
   8.9300000e+02   0.0000000e+00   1.0001089e+00
   8.9350000e+02   0.0000000e+00   1.0001089e+00
   8.9400000e+02   0.0000000e+00   1.0001089e+00
   8.9450000e+02   0.0000000e+00   1.0001089e+00
   8.9500000e+02   0.0000000e+00   1.0001089e+00
   8.9550000e+02   0.0000000e+00   1.0001089e+00
   8.9600000e+02   0.0000000e+00   1.0001089e+00
   8.9650000e+02   0.0000000e+00   1.0001089e+00
   8.9700000e+02   0.0000000e+00   1.0001089e+00
   8.9750000e+02   0.0000000e+00   1.0001089e+00
   8.9800000e+02   0.0000000e+00   1.0001089e+00
   8.9850000e+02   0.0000000e+00   1.0001089e+00
   8.9900000e+02   0.0000000e+00   1.0001089e+00
   8.9950000e+02   0.0000000e+00   1.0001089e+00
   9.0000000e+02   0.0000000e+00   1.0001089e+00
   9.0050000e+02   0.0000000e+00   1.0001089e+00
   9.0100000e+02   0.0000000e+00   1.0001089e+00
   9.0150000e+02   0.0000000e+00   1.0001089e+00
   9.0200000e+02   0.0000000e+00   1.0001089e+00
   9.0250000e+02   0.0000000e+00   1.0001089e+00
   9.0300000e+02   0.0000000e+00   1.0001089e+00
   9.0350000e+02   0.0000000e+00   1.0001089e+00
   9.0400000e+02   0.0000000e+00   1.0001089e+00
   9.0450000e+02   0.0000000e+00   1.0001089e+00
   9.0500000e+02   0.0000000e+00   1.0001089e+00
   9.0550000e+02   0.0000000e+00   1.0001089e+00
   9.0600000e+02   0.0000000e+00   1.0001089e+00
   9.0650000e+02   0.0000000e+00   1.0001089e+00
   9.0700000e+02   0.0000000e+00   1.0001089e+00
   9.0750000e+02   0.0000000e+00   1.0001089e+00
   9.0800000e+02   0.0000000e+00   1.0001089e+00
   9.0850000e+02   0.0000000e+00   1.0001089e+00
   9.0900000e+02   0.0000000e+00   1.0001089e+00
   9.0950000e+02   0.0000000e+00   1.0001089e+00
   9.1000000e+02   0.0000000e+00   1.0001089e+00
   9.1050000e+02   0.0000000e+00   1.0001089e+00
   9.1100000e+02   0.0000000e+00   1.0001089e+00
   9.1150000e+02   0.0000000e+00   1.0001089e+00
   9.1200000e+02   0.0000000e+00   1.0001089e+00
   9.1250000e+02   0.0000000e+00   1.0001089e+00
   9.1300000e+02   0.0000000e+00   1.0001089e+00
   9.1350000e+02   0.0000000e+00   1.0001089e+00
   9.1400000e+02   0.0000000e+00   1.0001089e+00
   9.1450000e+02   0.0000000e+00   1.0001089e+00
   9.1500000e+02   0.0000000e+00   1.0001089e+00
   9.1550000e+02   0.0000000e+00   1.0001089e+00
   9.1600000e+02   0.0000000e+00   1.0001089e+00
   9.1650000e+02   0.0000000e+00   1.0001089e+00
   9.1700000e+02   0.0000000e+00   1.0001089e+00
   9.1750000e+02   0.0000000e+00   1.0001089e+00
   9.1800000e+02   0.0000000e+00   1.0001089e+00
   9.1850000e+02   0.0000000e+00   1.0001089e+00
   9.1900000e+02   0.0000000e+00   1.0001089e+00
   9.1950000e+02   0.0000000e+00   1.0001089e+00
   9.2000000e+02   0.0000000e+00   1.0001089e+00
   9.2050000e+02   0.0000000e+00   1.0001089e+00
   9.2100000e+02   0.0000000e+00   1.0001089e+00
   9.2150000e+02   0.0000000e+00   1.0001089e+00
   9.2200000e+02   0.0000000e+00   1.0001089e+00
   9.2250000e+02   0.0000000e+00   1.0001089e+00
   9.2300000e+02   0.0000000e+00   1.0001089e+00
   9.2350000e+02   0.0000000e+00   1.0001089e+00
   9.2400000e+02   0.0000000e+00   1.0001089e+00
   9.2450000e+02   0.0000000e+00   1.0001089e+00
   9.2500000e+02   0.0000000e+00   1.0001089e+00
   9.2550000e+02   0.0000000e+00   1.0001089e+00
   9.2600000e+02   0.0000000e+00   1.0001089e+00
   9.2650000e+02   0.0000000e+00   1.0001089e+00
   9.2700000e+02   0.0000000e+00   1.0001089e+00
   9.2750000e+02   0.0000000e+00   1.0001089e+00
   9.2800000e+02   0.0000000e+00   1.0001089e+00
   9.2850000e+02   0.0000000e+00   1.0001089e+00
   9.2900000e+02   0.0000000e+00   1.0001089e+00
   9.2950000e+02   0.0000000e+00   1.0001089e+00
   9.3000000e+02   0.0000000e+00   1.0001089e+00
   9.3050000e+02   0.0000000e+00   1.0001089e+00
   9.3100000e+02   0.0000000e+00   1.0001089e+00
   9.3150000e+02   0.0000000e+00   1.0001089e+00
   9.3200000e+02   0.0000000e+00   1.0001089e+00
   9.3250000e+02   0.0000000e+00   1.0001089e+00
   9.3300000e+02   0.0000000e+00   1.0001089e+00
   9.3350000e+02   0.0000000e+00   1.0001089e+00
   9.3400000e+02   0.0000000e+00   1.0001089e+00
   9.3450000e+02   0.0000000e+00   1.0001089e+00
   9.3500000e+02   0.0000000e+00   1.0001089e+00
   9.3550000e+02   0.0000000e+00   1.0001089e+00
   9.3600000e+02   0.0000000e+00   1.0001089e+00
   9.3650000e+02   0.0000000e+00   1.0001089e+00
   9.3700000e+02   0.0000000e+00   1.0001089e+00
   9.3750000e+02   0.0000000e+00   1.0001089e+00
   9.3800000e+02   0.0000000e+00   1.0001089e+00
   9.3850000e+02   0.0000000e+00   1.0001089e+00
   9.3900000e+02   0.0000000e+00   1.0001089e+00
   9.3950000e+02   0.0000000e+00   1.0001089e+00
   9.4000000e+02   0.0000000e+00   1.0001089e+00
   9.4050000e+02   0.0000000e+00   1.0001089e+00
   9.4100000e+02   0.0000000e+00   1.0001089e+00
   9.4150000e+02   0.0000000e+00   1.0001089e+00
   9.4200000e+02   0.0000000e+00   1.0001089e+00
   9.4250000e+02   0.0000000e+00   1.0001089e+00
   9.4300000e+02   0.0000000e+00   1.0001089e+00
   9.4350000e+02   0.0000000e+00   1.0001089e+00
   9.4400000e+02   0.0000000e+00   1.0001089e+00
   9.4450000e+02   0.0000000e+00   1.0001089e+00
   9.4500000e+02   0.0000000e+00   1.0001089e+00
   9.4550000e+02   0.0000000e+00   1.0001089e+00
   9.4600000e+02   0.0000000e+00   1.0001089e+00
   9.4650000e+02   0.0000000e+00   1.0001089e+00
   9.4700000e+02   0.0000000e+00   1.0001089e+00
   9.4750000e+02   0.0000000e+00   1.0001089e+00
   9.4800000e+02   0.0000000e+00   1.0001089e+00
   9.4850000e+02   0.0000000e+00   1.0001089e+00
   9.4900000e+02   0.0000000e+00   1.0001089e+00
   9.4950000e+02   0.0000000e+00   1.0001089e+00
   9.5000000e+02   0.0000000e+00   1.0001089e+00
   9.5050000e+02   0.0000000e+00   1.0001089e+00
   9.5100000e+02   0.0000000e+00   1.0001089e+00
   9.5150000e+02   0.0000000e+00   1.0001089e+00
   9.5200000e+02   0.0000000e+00   1.0001089e+00
   9.5250000e+02   0.0000000e+00   1.0001089e+00
   9.5300000e+02   0.0000000e+00   1.0001089e+00
   9.5350000e+02   0.0000000e+00   1.0001089e+00
   9.5400000e+02   0.0000000e+00   1.0001089e+00
   9.5450000e+02   0.0000000e+00   1.0001089e+00
   9.5500000e+02   0.0000000e+00   1.0001089e+00
   9.5550000e+02   0.0000000e+00   1.0001089e+00
   9.5600000e+02   0.0000000e+00   1.0001089e+00
   9.5650000e+02   0.0000000e+00   1.0001089e+00
   9.5700000e+02   0.0000000e+00   1.0001089e+00
   9.5750000e+02   0.0000000e+00   1.0001089e+00
   9.5800000e+02   0.0000000e+00   1.0001089e+00
   9.5850000e+02   0.0000000e+00   1.0001089e+00
   9.5900000e+02   0.0000000e+00   1.0001089e+00
   9.5950000e+02   0.0000000e+00   1.0001089e+00
   9.6000000e+02   0.0000000e+00   1.0001089e+00
   9.6050000e+02   0.0000000e+00   1.0001089e+00
   9.6100000e+02   0.0000000e+00   1.0001089e+00
   9.6150000e+02   0.0000000e+00   1.0001089e+00
   9.6200000e+02   0.0000000e+00   1.0001089e+00
   9.6250000e+02   0.0000000e+00   1.0001089e+00
   9.6300000e+02   0.0000000e+00   1.0001089e+00
   9.6350000e+02   0.0000000e+00   1.0001089e+00
   9.6400000e+02   0.0000000e+00   1.0001089e+00
   9.6450000e+02   0.0000000e+00   1.0001089e+00
   9.6500000e+02   0.0000000e+00   1.0001089e+00
   9.6550000e+02   0.0000000e+00   1.0001089e+00
   9.6600000e+02   0.0000000e+00   1.0001089e+00
   9.6650000e+02   0.0000000e+00   1.0001089e+00
   9.6700000e+02   0.0000000e+00   1.0001089e+00
   9.6750000e+02   0.0000000e+00   1.0001089e+00
   9.6800000e+02   0.0000000e+00   1.0001089e+00
   9.6850000e+02   0.0000000e+00   1.0001089e+00
   9.6900000e+02   0.0000000e+00   1.0001089e+00
   9.6950000e+02   0.0000000e+00   1.0001089e+00
   9.7000000e+02   0.0000000e+00   1.0001089e+00
   9.7050000e+02   0.0000000e+00   1.0001089e+00
   9.7100000e+02   0.0000000e+00   1.0001089e+00
   9.7150000e+02   0.0000000e+00   1.0001089e+00
   9.7200000e+02   0.0000000e+00   1.0001089e+00
   9.7250000e+02   0.0000000e+00   1.0001089e+00
   9.7300000e+02   0.0000000e+00   1.0001089e+00
   9.7350000e+02   0.0000000e+00   1.0001089e+00
   9.7400000e+02   0.0000000e+00   1.0001089e+00
   9.7450000e+02   0.0000000e+00   1.0001089e+00
   9.7500000e+02   0.0000000e+00   1.0001089e+00
   9.7550000e+02   0.0000000e+00   1.0001089e+00
   9.7600000e+02   0.0000000e+00   1.0001089e+00
   9.7650000e+02   0.0000000e+00   1.0001089e+00
   9.7700000e+02   0.0000000e+00   1.0001089e+00
   9.7750000e+02   0.0000000e+00   1.0001089e+00
   9.7800000e+02   0.0000000e+00   1.0001089e+00
   9.7850000e+02   0.0000000e+00   1.0001089e+00
   9.7900000e+02   0.0000000e+00   1.0001089e+00
   9.7950000e+02   0.0000000e+00   1.0001089e+00
   9.8000000e+02   0.0000000e+00   1.0001089e+00
   9.8050000e+02   0.0000000e+00   1.0001089e+00
   9.8100000e+02   0.0000000e+00   1.0001089e+00
   9.8150000e+02   0.0000000e+00   1.0001089e+00
   9.8200000e+02   0.0000000e+00   1.0001089e+00
   9.8250000e+02   0.0000000e+00   1.0001089e+00
   9.8300000e+02   0.0000000e+00   1.0001089e+00
   9.8350000e+02   0.0000000e+00   1.0001089e+00
   9.8400000e+02   0.0000000e+00   1.0001089e+00
   9.8450000e+02   0.0000000e+00   1.0001089e+00
   9.8500000e+02   0.0000000e+00   1.0001089e+00
   9.8550000e+02   0.0000000e+00   1.0001089e+00
