# Supplementary material for: Parahydrogen-induced polarization and spin order transfer in ethyl pyruvate at high magnetic fields
Source: Sci Rep. 2022 Nov 12;12:19361. doi: 10.1038/s41598-022-22347-1 (PMC9653431; doi:10.1038/s41598-022-22347-1)
Supplement: Supplementary file 1 — Supplementary Information 1. [file 41598_2022_22347_MOESM1_ESM.zip › FA_processing/125/periods_vs_ppm.csv]

3.1056	30.0857222926941
3.13001	30.4414537871607
3.15442	32.6349800859137
3.17882	186.914842885527
3.20323	31.5396710057614
3.22763	4.89659265144569
3.25204	27.1752401293175
3.27645	45.4370692954256
3.30085	41.0384252095251
3.32526	43.0878161427575
3.34967	38.0953630582409
3.37407	114.070388955006
3.39848	27.8900873247277
3.42288	-3.21250325240112
3.44729	77.3351803296332
3.4717	101.629631057738
3.4961	94.7781523344982
3.52051	90.5271295636211
3.54491	82.796447402342
3.56932	76.3372923760543
3.59373	71.3049037676287
3.61813	66.762607655484
3.64254	63.0495646504774
3.66694	60.2199747646289
3.69135	57.3820194809066
3.71576	54.9085732735593
3.74016	52.9901612462785
3.76457	51.5531923935526
3.78898	50.3029557865473
3.81338	49.3494080428296
3.83779	48.2969418811896
3.86219	47.5301296820127
3.8866	46.8901445590092
3.91101	46.4247480717055
3.93541	45.9332222378242
3.95982	45.5512837852786
3.98422	45.2237107959943
4.00863	44.9563694430937
4.03304	44.7250465937314
4.05744	44.5346141422225
4.08185	44.3718755230807
4.10626	44.2522044862886
4.13066	44.1047346502045
4.15507	44.0465193517794
4.17947	43.9955597374553
4.20388	43.9378857632057
4.22829	43.8671439871455
4.25269	43.8543613122626
4.2771	43.8266417721558
4.3015	43.7690990705087
4.32591	43.6634606674055
4.35032	43.5585461747324
4.37472	43.5429677683165
4.39913	43.53916380431
4.42353	43.6046071293487
4.44794	43.4928143988542
4.47235	43.4879649591782
4.49675	43.5404631759058
4.52116	43.5820588600491
4.54557	43.5382569802294
4.56997	43.4820929982193
4.59438	43.5187435895795
4.61878	43.5071094708099
4.64319	43.5610273480211
4.6676	43.5584747175574
4.692	43.5060495046206
4.71641	43.4828196513644
4.74081	43.4974995424557
4.76522	43.4765956444516
4.78963	43.4951436426272
4.81403	43.5298963210265
4.83844	43.4662471404671
4.86285	43.4773278437756
4.88725	43.4563255721499
4.91166	43.4501391302312
4.93606	43.4448474264895
4.96047	43.5026248782709
4.98488	43.4359852986146
5.00928	43.4338430353058
5.03369	43.4642980838445
5.05809	43.4661242534889
5.0825	43.45645495138
5.10691	43.4687275293559
5.13131	43.4598425531698
5.15572	43.4789885465644
5.18012	43.538176891423
5.20453	43.5389940600973
5.22894	43.6019675217956
5.25334	43.6500282491795
5.27775	43.7529689672912
5.30216	43.8007019743363
5.32656	43.8839145267299
5.35097	44.004618953818
5.37537	44.161929281454
5.39978	44.3209053777575
5.42419	44.5159908088068
5.44859	44.7490106689962
5.473	45.024452508592
5.4974	45.4169637333756
5.52181	45.7391395561126
5.54622	46.2041748268597
5.57062	46.7585482316259
5.59503	47.4214353822743
5.61944	48.2172222030787
5.64384	49.1719425518543
5.66825	50.3200406260997
5.69265	51.6444405821179
5.71706	53.2888298046633
5.74147	55.2661539693713
5.76587	57.5279097174579
5.79028	60.4312555886707
5.81468	63.5943676226741
5.83909	67.4147443510466
5.8635	71.0651748417488
5.8879	75.0325680580774
5.91231	80.5664163335044
5.93672	87.6465317959792
5.96112	96.2500472373941
5.98553	94.3407805886573
6.00993	20.102511482015
6.03434	33.5271107539418
6.05875	33.602638839773
6.08315	61.7212193833812
6.10756	41.7132611465064
6.13196	56.0416079895865
6.15637	48.1340524836758
6.18078	55.5630506169267
6.20518	45.564008764313
6.22959	95.2128616024697
6.25399	95.1159116998406
6.2784	9214.23971755206
6.30281	74.3185930330513
6.32721	70.7706965383514
6.35162	76.0418059579649
6.37603	68.382327564596
6.40043	27.9622381081853
6.42484	67.1690533263219
6.44924	67.0554313520582
6.47365	70.520439090313
6.49806	70.4648360700079
6.52246	63.1428363818779
6.54687	62.5585050495935
6.57127	55.5247021209401
6.59568	64.5301121692917
6.62009	63.3072410976865
6.64449	57.6524994771953
6.6689	56.7924526115186
6.69331	59.0703677554234
6.71771	58.3640624403858
6.74212	57.1049291816978
6.76652	56.1730715369866
6.79093	53.3615673217139
6.81534	52.0017832269633
6.83974	52.3791276605549
6.86415	50.9519564217995
6.88855	48.8019624834018
6.91296	45.4253620850785
6.93737	44.5440084299392
6.96177	43.9111287784222
6.98618	44.1949682678889
