# Supplementary material for: Parahydrogen-induced polarization and spin order transfer in ethyl pyruvate at high magnetic fields
Source: Sci Rep. 2022 Nov 12;12:19361. doi: 10.1038/s41598-022-22347-1 (PMC9653431; doi:10.1038/s41598-022-22347-1)
Supplement: Supplementary file 1 — Supplementary Information 1. [file 41598_2022_22347_MOESM1_ESM.zip › FA_processing/125/PPM_A_Am_P4_P4m.txt]

   3.1056000e+00   2.4920428e-05   0.0000000e+00   7.5214306e+00   0.0000000e+00
   3.1300100e+00  -2.4054589e-05  -2.4054589e-05   7.6103634e+00   7.6103634e+00
   3.1544200e+00  -2.2019569e-05  -2.2019569e-05   8.1587450e+00   8.1587450e+00
   3.1788200e+00  -2.3345159e-04  -2.3345159e-04   4.6728711e+01   4.6728711e+01
   3.2032300e+00  -2.9400260e-05  -2.9400260e-05   7.8849178e+00   7.8849178e+00
   3.2276300e+00   6.3672949e-05   6.3672949e-05   1.2241482e+00   1.2241482e+00
   3.2520400e+00   7.6412017e-06   7.6412017e-06   6.7938100e+00   6.7938100e+00
   3.2764500e+00   4.6712673e-06   4.6712673e-06   1.1359267e+01   1.1359267e+01
   3.3008500e+00   1.2637982e-05   1.2637982e-05   1.0259606e+01   1.0259606e+01
   3.3252600e+00   4.4810704e-05   4.4810704e-05   1.0771954e+01   1.0771954e+01
   3.3496700e+00   5.0569320e-04   5.0569320e-04   9.5238408e+00   9.5238408e+00
   3.3740700e+00  -2.8524743e-04  -2.8524743e-04   2.8517597e+01   2.8517597e+01
   3.3984800e+00  -1.3777410e-04  -1.3777410e-04   6.9725218e+00   6.9725218e+00
   3.4228800e+00  -1.0888132e-04  -1.0888132e-04  -8.0312581e-01  -8.0312581e-01
   3.4472900e+00   2.9165071e-03   2.9165071e-03   1.9333795e+01   1.9333795e+01
   3.4717000e+00   5.5921629e-03   5.5921629e-03   2.5407408e+01   2.5407408e+01
   3.4961000e+00   6.2309686e-03   6.2309686e-03   2.3694538e+01   2.3694538e+01
   3.5205100e+00   7.6357519e-03   7.6357519e-03   2.2631782e+01   2.2631782e+01
   3.5449100e+00   8.1426456e-03   8.1426456e-03   2.0699112e+01   2.0699112e+01
   3.5693200e+00   8.8285304e-03   8.8285304e-03   1.9084323e+01   1.9084323e+01
   3.5937300e+00   9.4720715e-03   9.4720715e-03   1.7826226e+01   1.7826226e+01
   3.6181300e+00   1.0595353e-02   1.0595353e-02   1.6690652e+01   1.6690652e+01
   3.6425400e+00   1.1557838e-02   1.1557838e-02   1.5762391e+01   1.5762391e+01
   3.6669400e+00   1.2589976e-02   1.2589976e-02   1.5054994e+01   1.5054994e+01
   3.6913500e+00   1.3528938e-02   1.3528938e-02   1.4345505e+01   1.4345505e+01
   3.7157600e+00   1.4133754e-02   1.4133754e-02   1.3727143e+01   1.3727143e+01
   3.7401600e+00   1.4671950e-02   1.4671950e-02   1.3247540e+01   1.3247540e+01
   3.7645700e+00   1.5113055e-02   1.5113055e-02   1.2888298e+01   1.2888298e+01
   3.7889800e+00   1.5471782e-02   1.5471782e-02   1.2575739e+01   1.2575739e+01
   3.8133800e+00   1.5290085e-02   1.5290085e-02   1.2337352e+01   1.2337352e+01
   3.8377900e+00   1.6066703e-02   1.6066703e-02   1.2074235e+01   1.2074235e+01
   3.8621900e+00   1.6308143e-02   1.6308143e-02   1.1882532e+01   1.1882532e+01
   3.8866000e+00   1.6523918e-02   1.6523918e-02   1.1722536e+01   1.1722536e+01
   3.9110100e+00   1.6202152e-02   1.6202152e-02   1.1606187e+01   1.1606187e+01
   3.9354100e+00   1.6513512e-02   1.6513512e-02   1.1483306e+01   1.1483306e+01
   3.9598200e+00   1.6623110e-02   1.6623110e-02   1.1387821e+01   1.1387821e+01
   3.9842200e+00   1.6764809e-02   1.6764809e-02   1.1305928e+01   1.1305928e+01
   4.0086300e+00   1.6742952e-02   1.6742952e-02   1.1239092e+01   1.1239092e+01
   4.0330400e+00   1.6847447e-02   1.6847447e-02   1.1181262e+01   1.1181262e+01
   4.0574400e+00   1.6841786e-02   1.6841786e-02   1.1133654e+01   1.1133654e+01
   4.0818500e+00   1.6852031e-02   1.6852031e-02   1.1092969e+01   1.1092969e+01
   4.1062600e+00   1.6868114e-02   1.6868114e-02   1.1063051e+01   1.1063051e+01
   4.1306600e+00   1.6971571e-02   1.6971571e-02   1.1026184e+01   1.1026184e+01
   4.1550700e+00   1.6895547e-02   1.6895547e-02   1.1011630e+01   1.1011630e+01
   4.1794700e+00   1.6882298e-02   1.6882298e-02   1.0998890e+01   1.0998890e+01
   4.2038800e+00   1.6907317e-02   1.6907317e-02   1.0984471e+01   1.0984471e+01
   4.2282900e+00   1.6892772e-02   1.6892772e-02   1.0966786e+01   1.0966786e+01
   4.2526900e+00   1.6962837e-02   1.6962837e-02   1.0963590e+01   1.0963590e+01
   4.2771000e+00   1.7010114e-02   1.7010114e-02   1.0956660e+01   1.0956660e+01
   4.3015000e+00   1.7051120e-02   1.7051120e-02   1.0942275e+01   1.0942275e+01
   4.3259100e+00   1.7189322e-02   1.7189322e-02   1.0915865e+01   1.0915865e+01
   4.3503200e+00   1.7343911e-02   1.7343911e-02   1.0889637e+01   1.0889637e+01
   4.3747200e+00   1.7384292e-02   1.7384292e-02   1.0885742e+01   1.0885742e+01
   4.3991300e+00   1.7416978e-02   1.7416978e-02   1.0884791e+01   1.0884791e+01
   4.4235300e+00   1.7373963e-02   1.7373963e-02   1.0901152e+01   1.0901152e+01
   4.4479400e+00   1.7510582e-02   1.7510582e-02   1.0873204e+01   1.0873204e+01
   4.4723500e+00   1.7567098e-02   1.7567098e-02   1.0871991e+01   1.0871991e+01
   4.4967500e+00   1.7701272e-02   1.7701272e-02   1.0885116e+01   1.0885116e+01
   4.5211600e+00   1.7575729e-02   1.7575729e-02   1.0895515e+01   1.0895515e+01
   4.5455700e+00   1.7453487e-02   1.7453487e-02   1.0884564e+01   1.0884564e+01
   4.5699700e+00   1.7715705e-02   1.7715705e-02   1.0870523e+01   1.0870523e+01
   4.5943800e+00   1.7834702e-02   1.7834702e-02   1.0879686e+01   1.0879686e+01
   4.6187800e+00   1.7849320e-02   1.7849320e-02   1.0876777e+01   1.0876777e+01
   4.6431900e+00   1.7806796e-02   1.7806796e-02   1.0890257e+01   1.0890257e+01
   4.6676000e+00   1.7818962e-02   1.7818962e-02   1.0889619e+01   1.0889619e+01
   4.6920000e+00   1.7887771e-02   1.7887771e-02   1.0876512e+01   1.0876512e+01
   4.7164100e+00   1.7882483e-02   1.7882483e-02   1.0870705e+01   1.0870705e+01
   4.7408100e+00   1.7847845e-02   1.7847845e-02   1.0874375e+01   1.0874375e+01
   4.7652200e+00   1.7811675e-02   1.7811675e-02   1.0869149e+01   1.0869149e+01
   4.7896300e+00   1.7888593e-02   1.7888593e-02   1.0873786e+01   1.0873786e+01
   4.8140300e+00   1.7602726e-02   1.7602726e-02   1.0882474e+01   1.0882474e+01
   4.8384400e+00   1.7772803e-02   1.7772803e-02   1.0866562e+01   1.0866562e+01
   4.8628500e+00   1.7703739e-02   1.7703739e-02   1.0869332e+01   1.0869332e+01
   4.8872500e+00   1.7665855e-02   1.7665855e-02   1.0864081e+01   1.0864081e+01
   4.9116600e+00   1.7639445e-02   1.7639445e-02   1.0862535e+01   1.0862535e+01
   4.9360600e+00   1.7575488e-02   1.7575488e-02   1.0861212e+01   1.0861212e+01
   4.9604700e+00   1.7439815e-02   1.7439815e-02   1.0875656e+01   1.0875656e+01
   4.9848800e+00   1.7441723e-02   1.7441723e-02   1.0858996e+01   1.0858996e+01
   5.0092800e+00   1.7400379e-02   0.0000000e+00   1.0858461e+01   0.0000000e+00
   5.0336900e+00   1.7361781e-02   0.0000000e+00   1.0866075e+01   0.0000000e+00
   5.0580900e+00   1.7315876e-02   0.0000000e+00   1.0866531e+01   0.0000000e+00
   5.0825000e+00   1.7295679e-02   0.0000000e+00   1.0864114e+01   0.0000000e+00
   5.1069100e+00   1.7285757e-02   0.0000000e+00   1.0867182e+01   0.0000000e+00
   5.1313100e+00   1.7255316e-02   0.0000000e+00   1.0864961e+01   0.0000000e+00
   5.1557200e+00   1.7226838e-02   0.0000000e+00   1.0869747e+01   0.0000000e+00
   5.1801200e+00   1.7201289e-02   0.0000000e+00   1.0884544e+01   0.0000000e+00
   5.2045300e+00   1.7175889e-02   0.0000000e+00   1.0884749e+01   0.0000000e+00
   5.2289400e+00   1.7137569e-02   0.0000000e+00   1.0900492e+01   0.0000000e+00
   5.2533400e+00   1.7107692e-02   0.0000000e+00   1.0912507e+01   0.0000000e+00
   5.2777500e+00   1.7050299e-02   0.0000000e+00   1.0938242e+01   0.0000000e+00
   5.3021600e+00   1.7115616e-02   0.0000000e+00   1.0950175e+01   0.0000000e+00
   5.3265600e+00   1.7133269e-02   0.0000000e+00   1.0970979e+01   0.0000000e+00
   5.3509700e+00   1.7133382e-02   0.0000000e+00   1.1001155e+01   0.0000000e+00
   5.3753700e+00   1.7163652e-02   0.0000000e+00   1.1040482e+01   0.0000000e+00
   5.3997800e+00   1.7170872e-02   0.0000000e+00   1.1080226e+01   0.0000000e+00
   5.4241900e+00   1.7121556e-02   0.0000000e+00   1.1128998e+01   0.0000000e+00
   5.4485900e+00   1.7019985e-02   0.0000000e+00   1.1187253e+01   0.0000000e+00
   5.4730000e+00   1.6933891e-02   0.0000000e+00   1.1256113e+01   0.0000000e+00
   5.4974000e+00   1.6449458e-02   0.0000000e+00   1.1354241e+01   0.0000000e+00
   5.5218100e+00   1.6827326e-02   0.0000000e+00   1.1434785e+01   0.0000000e+00
   5.5462200e+00   1.6702357e-02   0.0000000e+00   1.1551044e+01   0.0000000e+00
   5.5706200e+00   1.6543358e-02   0.0000000e+00   1.1689637e+01   0.0000000e+00
   5.5950300e+00   1.6313217e-02   0.0000000e+00   1.1855359e+01   0.0000000e+00
   5.6194400e+00   1.6073655e-02   0.0000000e+00   1.2054306e+01   0.0000000e+00
   5.6438400e+00   1.5771225e-02   0.0000000e+00   1.2292986e+01   0.0000000e+00
   5.6682500e+00   1.5413443e-02   0.0000000e+00   1.2580010e+01   0.0000000e+00
   5.6926500e+00   1.4976778e-02   0.0000000e+00   1.2911110e+01   0.0000000e+00
   5.7170600e+00   1.4745365e-02   0.0000000e+00   1.3322207e+01   0.0000000e+00
   5.7414700e+00   1.4215211e-02   0.0000000e+00   1.3816538e+01   0.0000000e+00
   5.7658700e+00   1.3370512e-02   0.0000000e+00   1.4381977e+01   0.0000000e+00
   5.7902800e+00   1.2744462e-02   0.0000000e+00   1.5107814e+01   0.0000000e+00
   5.8146800e+00   1.1803364e-02   0.0000000e+00   1.5898592e+01   0.0000000e+00
   5.8390900e+00   1.0799031e-02   0.0000000e+00   1.6853686e+01   0.0000000e+00
   5.8635000e+00   9.7269967e-03   0.0000000e+00   1.7766294e+01   0.0000000e+00
   5.8879000e+00   8.5651807e-03   0.0000000e+00   1.8758142e+01   0.0000000e+00
   5.9123100e+00   7.0401712e-03   0.0000000e+00   2.0141604e+01   0.0000000e+00
   5.9367200e+00   6.3745553e-03   0.0000000e+00   2.1911633e+01   0.0000000e+00
   5.9611200e+00   5.5998532e-03   0.0000000e+00   2.4062512e+01   0.0000000e+00
   5.9855300e+00   3.9396404e-03   0.0000000e+00   2.3585195e+01   0.0000000e+00
   6.0099300e+00  -9.3269199e-04   0.0000000e+00   5.0256279e+00   0.0000000e+00
   6.0343400e+00   9.5876139e-04   0.0000000e+00   8.3817777e+00   0.0000000e+00
   6.0587500e+00   5.0427230e-04   0.0000000e+00   8.4006597e+00   0.0000000e+00
   6.0831500e+00  -3.1087923e-03   0.0000000e+00   1.5430305e+01   0.0000000e+00
   6.1075600e+00   1.6408417e-05   0.0000000e+00   1.0428315e+01   0.0000000e+00
   6.1319600e+00  -7.9217389e-06   0.0000000e+00   1.4010402e+01   0.0000000e+00
   6.1563700e+00  -3.8636231e-04   0.0000000e+00   1.2033513e+01   0.0000000e+00
   6.1807800e+00   1.5159241e-05   0.0000000e+00   1.3890763e+01   0.0000000e+00
   6.2051800e+00   1.3270198e-05   0.0000000e+00   1.1391002e+01   0.0000000e+00
   6.2295900e+00   7.4027115e-06   0.0000000e+00   2.3803215e+01   0.0000000e+00
   6.2539900e+00   1.2927906e-05   0.0000000e+00   2.3778978e+01   0.0000000e+00
   6.2784000e+00   1.5015542e-08   0.0000000e+00   2.3035599e+03   0.0000000e+00
   6.3028100e+00   1.8302184e-04   0.0000000e+00   1.8579648e+01   0.0000000e+00
   6.3272100e+00   1.1660721e-04   0.0000000e+00   1.7692674e+01   0.0000000e+00
   6.3516200e+00   3.7193349e-05   0.0000000e+00   1.9010451e+01   0.0000000e+00
   6.3760300e+00   7.0767959e-05   0.0000000e+00   1.7095582e+01   0.0000000e+00
   6.4004300e+00  -8.9123342e-06   0.0000000e+00   6.9905595e+00   0.0000000e+00
   6.4248400e+00   8.1806998e-05   0.0000000e+00   1.6792263e+01   0.0000000e+00
   6.4492400e+00   6.9031330e-05   0.0000000e+00   1.6763858e+01   0.0000000e+00
   6.4736500e+00   4.1553880e-05   0.0000000e+00   1.7630110e+01   0.0000000e+00
   6.4980600e+00   4.2958128e-05   0.0000000e+00   1.7616209e+01   0.0000000e+00
   6.5224600e+00   3.5625016e-05   0.0000000e+00   1.5785709e+01   0.0000000e+00
   6.5468700e+00   2.7669503e-05   0.0000000e+00   1.5639626e+01   0.0000000e+00
   6.5712700e+00   3.0976417e-05   0.0000000e+00   1.3881176e+01   0.0000000e+00
   6.5956800e+00   2.2438385e-05   0.0000000e+00   1.6132528e+01   0.0000000e+00
   6.6200900e+00   2.1030559e-05   0.0000000e+00   1.5826810e+01   0.0000000e+00
   6.6444900e+00   1.0240075e-05   0.0000000e+00   1.4413125e+01   0.0000000e+00
   6.6689000e+00   1.1161276e-05   0.0000000e+00   1.4198113e+01   0.0000000e+00
   6.6933100e+00   1.6191698e-05   0.0000000e+00   1.4767592e+01   0.0000000e+00
   6.7177100e+00   1.4098598e-05   0.0000000e+00   1.4591016e+01   0.0000000e+00
   6.7421200e+00   1.3202837e-05   0.0000000e+00   1.4276232e+01   0.0000000e+00
   6.7665200e+00   1.2299441e-05   0.0000000e+00   1.4043268e+01   0.0000000e+00
   6.7909300e+00   1.0492208e-05   0.0000000e+00   1.3340392e+01   0.0000000e+00
   6.8153400e+00   9.3941734e-06   0.0000000e+00   1.3000446e+01   0.0000000e+00
   6.8397400e+00   8.0905261e-06   0.0000000e+00   1.3094782e+01   0.0000000e+00
   6.8641500e+00   7.1535658e-06   0.0000000e+00   1.2737989e+01   0.0000000e+00
   6.8885500e+00   6.6278086e-06   0.0000000e+00   1.2200491e+01   0.0000000e+00
   6.9129600e+00   9.3253675e-06   0.0000000e+00   1.1356341e+01   0.0000000e+00
   6.9373700e+00   9.3078269e-06   0.0000000e+00   1.1136002e+01   0.0000000e+00
   6.9617700e+00   1.1348861e-05   0.0000000e+00   1.0977782e+01   0.0000000e+00
   6.9861800e+00   1.3248715e-05   0.0000000e+00   1.1048742e+01   0.0000000e+00
