# Supplementary material for: Parahydrogen-induced polarization and spin order transfer in ethyl pyruvate at high magnetic fields
Source: Sci Rep. 2022 Nov 12;12:19361. doi: 10.1038/s41598-022-22347-1 (PMC9653431; doi:10.1038/s41598-022-22347-1)
Supplement: Supplementary file 1 — Supplementary Information 1. [file 41598_2022_22347_MOESM1_ESM.zip › FA_processing/125/stack2.csv]

	AP_5mm_probe.125.ser#1	AP_5mm_probe.125.ser#2	AP_5mm_probe.125.ser#3	AP_5mm_probe.125.ser#4	AP_5mm_probe.125.ser#5	AP_5mm_probe.125.ser#6	AP_5mm_probe.125.ser#7	AP_5mm_probe.125.ser#8	AP_5mm_probe.125.ser#9	AP_5mm_probe.125.ser#10	AP_5mm_probe.125.ser#11	AP_5mm_probe.125.ser#12	AP_5mm_probe.125.ser#13	AP_5mm_probe.125.ser#14	AP_5mm_probe.125.ser#15	AP_5mm_probe.125.ser#16	AP_5mm_probe.125.ser#17	AP_5mm_probe.125.ser#18	AP_5mm_probe.125.ser#19	AP_5mm_probe.125.ser#20	AP_5mm_probe.125.ser#21	AP_5mm_probe.125.ser#22	AP_5mm_probe.125.ser#23	AP_5mm_probe.125.ser#24	AP_5mm_probe.125.ser#25	AP_5mm_probe.125.ser#26	AP_5mm_probe.125.ser#27	AP_5mm_probe.125.ser#28	AP_5mm_probe.125.ser#29	AP_5mm_probe.125.ser#30	AP_5mm_probe.125.ser#31	AP_5mm_probe.125.ser#32	AP_5mm_probe.125.ser#33	AP_5mm_probe.125.ser#34	AP_5mm_probe.125.ser#35	AP_5mm_probe.125.ser#36	AP_5mm_probe.125.ser#37	AP_5mm_probe.125.ser#38	AP_5mm_probe.125.ser#39	AP_5mm_probe.125.ser#40	AP_5mm_probe.125.ser#41	AP_5mm_probe.125.ser#42	AP_5mm_probe.125.ser#43	AP_5mm_probe.125.ser#44	AP_5mm_probe.125.ser#45	AP_5mm_probe.125.ser#46	AP_5mm_probe.125.ser#47	AP_5mm_probe.125.ser#48	AP_5mm_probe.125.ser#49
-4.38708	-55.0515	1.58355	139.133	24.1548	-56.6601	78.3324	-18.5834	150.200	64.3375	-59.9194	-6.11554	85.8964	-82.3377	-84.1306	-11.1155	-47.1190	-60.5174	-17.3955	11.7090	60.4775	22.4871	-43.3083	1.29747	70.0124	84.7737	-4.96012	-76.5521	-0.0759726	63.1783	56.9842	83.1256	-75.6450	-141.312	63.3710	152.755	-27.7143	39.8637	154.718	-7.29350	-83.7277	64.2762	-57.7191	-19.4451	-135.135	52.5206	12.0893	90.9697	-92.0898	51.2714
-4.36267	-56.2142	51.1369	60.1607	-141.617	154.126	-8.95296	-75.9022	126.376	53.0063	-153.167	-18.1665	75.5363	-15.3653	-12.7341	-33.6168	-33.4286	-52.8399	-98.1782	-119.003	138.444	60.5000	-31.1370	3.57057	77.2354	8.50353	-32.9401	123.785	-20.8131	30.8499	62.5516	52.6450	-8.87960	47.9740	117.431	51.3247	93.0056	-11.3272	120.644	-7.56551	-26.7952	-115.444	-118.175	-79.4207	10.8653	13.2621	25.2671	90.7042	-51.6625	-36.5224
-4.33827	25.2409	12.2811	97.2672	-3.51868	-73.4166	45.9940	21.3398	89.6188	-85.8579	69.7304	22.8618	59.4619	-29.6106	-6.23446	-18.4855	-35.7098	70.3579	35.5098	170.144	51.8125	63.2791	29.1746	-73.9179	161.175	-1.91200	-24.0044	1.03817	51.0606	34.9859	-60.6286	151.180	-91.2004	-16.8887	55.4027	183.747	56.6601	95.4439	7.82531	12.9372	6.62876	79.0369	60.9668	68.1504	-4.10724	-68.2688	2.99945	-67.1475	-13.7582	-2.97805
-4.31386	-126.711	-28.4757	-72.5966	-41.9337	-72.2443	13.0525	52.4119	0.0732598	-16.6635	35.8002	-34.2495	-44.1096	-7.17441	106.654	-43.1038	-19.8978	-10.4699	95.9735	20.8584	103.881	37.4197	14.7297	-31.7301	-0.565259	-19.9392	27.0943	69.7919	-31.4670	84.7775	117.383	21.0732	-21.3161	106.526	26.8469	80.8814	152.843	41.1804	29.2366	-53.9638	109.848	15.8835	73.1266	63.2289	19.8400	40.7419	50.6408	57.4780	14.5679	111.385
-4.28945	34.3412	43.8831	82.0676	-60.8218	-37.8026	-81.1248	108.545	76.3593	63.4592	48.0025	66.0388	31.3763	-68.1929	-54.9294	71.1291	-53.0698	5.35199	-64.7804	74.1629	-16.0971	21.8537	14.0833	48.3004	9.50267	42.8150	-52.9860	141.791	68.9840	102.685	125.232	126.696	-82.9850	-17.6507	34.7143	62.4865	55.8939	-41.9513	-25.9483	14.5693	-20.3960	79.7896	-2.84755	-26.4986	28.4673	58.9540	10.2147	26.6507	46.3938	-21.9772
-4.26505	78.4958	-33.1754	118.823	2.58456	-96.1528	-3.96456	-42.7146	-103.226	-23.7181	11.2650	-0.885839	78.6674	-20.6220	-7.08613	84.4188	-31.7217	-39.1269	109.015	58.1765	-4.77752	24.5526	39.3472	-9.86564	3.70445	28.0790	17.3190	-11.7092	-54.1258	27.6560	88.4882	50.1035	-34.7354	-7.33853	0.929801	126.752	81.9183	205.965	-42.5891	68.8319	3.05801	-3.58470	33.5468	-23.3440	-16.3537	-109.216	14.2713	-10.1565	-9.40290	-0.0493311
-4.24064	-67.9885	46.8904	-92.9121	33.2957	5.38102	-33.5166	-19.9829	73.0845	-57.0352	70.4587	40.2885	172.559	-62.5691	10.4263	42.1418	44.2250	-4.08287	57.9939	77.2249	6.44394	-31.1852	194.989	-39.4877	99.8525	61.1289	19.5237	130.018	74.7875	151.421	110.931	106.738	-96.3563	-48.0597	5.05805	-32.1943	130.310	207.345	129.860	132.995	63.0607	29.0693	-106.770	99.3050	79.6870	-21.1777	-49.8967	60.3713	27.2999	115.796
-4.21624	-51.0076	-76.0112	-61.2179	-23.5910	63.8825	71.1914	-21.4328	-154.617	122.668	23.3188	-12.2069	73.6320	48.2009	76.2901	34.9584	83.0006	-13.2900	-24.0150	56.7739	-27.9772	-34.2527	77.4520	171.022	28.6351	16.2165	84.0734	79.0365	26.7014	130.804	198.936	18.8563	1.15322	137.996	-8.89652	40.0039	128.847	71.9662	84.4409	18.4714	160.526	209.225	82.0469	-105.679	60.8908	100.013	57.1538	38.5227	22.4519	110.701
-4.19183	33.2632	25.6518	71.1287	-76.5110	-78.5580	2.04525	3.18663	65.5151	30.7165	24.3540	31.1182	-26.5522	-57.3201	-14.6405	45.5940	68.7121	13.5323	-36.4427	-55.1262	39.1639	162.108	115.762	105.220	137.830	41.8701	148.547	114.646	-132.242	73.0249	86.0299	79.0979	-3.24000	-42.5619	76.7066	49.6383	87.4664	211.232	62.4961	-64.7824	-17.6283	1.31280	24.1398	230.826	28.5921	83.0619	128.286	-19.8855	-72.4701	-21.3366
-4.16742	-34.1326	40.2162	17.1812	-77.2822	111.443	14.6136	36.6797	88.8414	-33.6977	10.5043	42.6141	35.4021	-7.78652	-99.7245	37.5173	37.5262	-67.0505	41.9896	44.6162	27.0143	-53.2901	23.0090	103.185	54.0539	-54.2723	106.941	149.839	-8.91632	146.925	-28.4764	45.7568	-67.7408	-29.9857	96.4539	97.3320	126.072	11.8470	45.4045	89.9132	90.6368	41.3955	60.7672	36.1022	5.41140	69.5786	102.165	50.6423	168.907	-8.02782
-4.14302	52.3751	13.2502	39.6645	95.4078	-14.9605	83.8378	-64.5183	29.7590	113.100	-76.6330	64.3452	12.4739	-23.9453	-48.7347	58.3153	-90.3933	-50.7966	131.320	-21.7817	-10.3045	47.4587	22.5659	-36.2926	-43.6404	37.6673	22.1272	73.1390	-4.08771	161.914	-14.1217	139.435	97.3411	57.3012	95.6567	-15.8279	110.453	118.272	124.231	67.1624	-36.2828	-41.9158	57.3305	48.6654	-28.8455	-29.0866	27.8093	93.1327	122.390	6.54361
-4.11861	-40.4495	-5.56875	26.5620	4.47067	57.2565	51.8973	39.2120	84.1403	93.8139	-78.3421	-26.7638	-23.0711	135.153	90.9449	-6.71230	-37.7729	15.1957	106.551	55.4208	13.9320	35.3758	5.98235	70.0562	43.1126	-1.75596	-10.7811	43.9450	32.8645	68.0913	93.7254	131.619	70.7668	147.396	35.9648	123.727	98.2222	12.0157	111.962	42.7944	138.298	108.948	102.900	2.99986	-10.8216	18.6678	173.157	162.420	28.3846	206.534
-4.09420	-70.5633	6.32251	52.1819	-44.4180	-83.4457	-91.6708	-33.7839	-8.57790	-24.8327	36.9132	25.5322	137.847	-52.2467	-83.3613	-21.3233	19.0749	138.868	64.2339	80.0852	-73.4588	40.6047	119.113	-16.0746	36.4429	-4.96820	-43.4007	1.78754	-43.2903	138.846	158.194	-42.6751	41.2615	131.346	88.8708	-10.3634	189.966	57.1280	115.179	-30.2279	37.4980	116.079	76.1250	146.489	34.7330	42.7516	-122.361	0.827201	155.041	-58.8551
-4.06980	-42.9228	-11.0153	-56.9650	32.0918	25.5553	23.1679	-92.9344	-68.9187	-39.9268	111.796	25.3172	13.2250	35.8039	-24.9792	-49.0842	136.377	-104.455	-133.401	-20.5892	-37.9803	139.948	78.2201	22.1187	98.1072	-24.1752	-8.27514	44.5343	100.322	119.717	42.1968	138.122	-20.7321	52.7560	79.1431	133.376	112.722	173.745	-28.1832	101.663	135.448	119.708	134.678	8.42888	74.0898	-5.91048	25.6429	89.1158	46.9912	-6.60691
-4.04539	62.4735	-131.621	-0.818585	-8.11719	-17.2821	-7.42555	-50.5945	-51.5093	-62.7596	27.7418	-61.9838	54.2172	-42.7058	-4.13902	91.1695	2.13370	-34.9969	59.1530	-36.8419	-67.5196	30.7590	-36.6229	-35.7638	133.235	70.7612	-3.19155	-49.2996	54.5360	95.6005	67.3072	194.388	114.208	3.87614	-44.3955	45.7370	81.4362	110.786	83.6725	165.557	128.038	-42.0259	61.4376	39.6056	88.9664	-4.73952	24.3297	62.0238	79.2115	107.708
-4.02099	44.5676	-5.80692	-190.726	1.40326	51.6284	-4.99055	-21.7059	-73.9584	-15.3282	-50.5170	-38.1434	114.051	14.9179	116.356	115.228	-96.2593	54.7695	1.60728	-3.27138	-53.9655	37.3439	131.363	13.1025	35.8925	15.6016	-43.9698	1.50290	40.1992	101.058	141.993	56.1159	-18.3577	-67.4807	258.928	15.2522	54.5051	64.9047	124.173	35.2943	-33.1807	-103.082	31.2592	96.1224	-39.3962	130.129	44.1685	-54.5649	70.5893	105.791
-3.99658	78.9347	-161.348	-13.5228	-116.877	-7.92572	38.7065	-113.353	51.2185	46.9893	-47.1239	37.2502	-34.5237	42.8729	39.0891	-22.3729	-125.260	-17.2266	41.3240	12.1780	143.249	111.315	77.5824	66.7477	119.581	66.4409	10.4345	99.7743	29.2280	194.492	87.9008	128.921	3.41257	9.13327	65.5701	116.878	143.967	95.5018	56.9296	-47.6596	221.292	95.4233	113.116	51.9008	-84.7862	40.1723	159.342	-32.4417	56.1982	103.048
-3.97217	-152.229	43.7829	31.7298	-68.7548	1.99379	34.3691	3.90827	130.663	35.3346	26.6987	-8.25358	44.7720	-114.897	44.0950	89.0629	22.7952	-125.855	81.4744	-1.26969	105.965	79.2088	81.6390	35.0037	58.4876	-53.4788	8.04900	89.5840	116.536	48.4151	177.452	135.864	9.75568	7.50931	46.2057	50.9092	123.709	-16.0975	154.672	68.2857	55.8614	29.1562	145.185	147.513	155.967	8.39836	180.671	35.1087	173.249	-3.74048
-3.94777	1.25459	20.8647	-9.06980	-45.7442	-37.2296	88.2901	-99.4459	133.237	-62.6790	-98.0947	59.5697	41.3359	-102.258	35.0538	-6.27381	93.9728	50.0023	70.6721	109.358	62.0589	29.0079	119.258	97.8366	28.7105	-19.7381	50.0716	-4.79456	13.1948	71.7499	126.904	72.2513	132.447	233.880	-38.1884	69.2690	105.463	172.016	185.036	55.3640	127.857	130.279	11.0888	36.7332	125.066	30.9365	83.4560	83.6505	109.722	48.4436
-3.92336	41.4982	-15.4641	39.8753	-9.07112	139.557	24.8217	46.3476	88.1674	-36.1151	87.3175	8.60420	139.059	-11.0839	-27.7962	-6.84999	-133.569	46.1729	142.455	59.1670	-66.7760	71.3856	50.4801	73.6831	68.5900	-64.6421	140.144	138.187	106.093	88.9882	98.5026	33.7216	105.464	-81.2633	128.355	102.768	112.523	96.0967	93.7547	34.6909	204.211	220.876	121.456	105.014	-5.42780	136.559	89.0329	123.647	182.110	177.378
-3.89896	79.9161	-78.9661	-55.0655	-35.6131	-65.7588	93.8216	-78.7700	108.572	-105.917	-86.6947	-22.7088	103.338	-40.9709	52.1705	193.703	37.6125	-25.7235	9.44623	68.5934	-88.4220	80.1103	37.4502	93.4300	179.308	3.64191	59.0899	163.679	36.1226	133.457	56.7915	167.845	14.2694	61.5191	159.776	62.6719	233.307	123.948	150.246	125.911	35.5615	202.958	114.394	96.9177	62.0803	73.6474	42.3831	214.832	75.2493	31.0487
-3.87455	83.9025	-4.25474	-67.0971	-60.2496	31.5249	100.378	27.8164	-56.7713	93.0569	83.3678	108.771	80.0877	33.5455	8.01329	62.1605	118.044	142.188	21.6075	90.2400	19.1720	139.295	156.951	56.3133	174.531	32.0945	77.7698	94.9695	230.731	167.566	57.0799	135.475	103.045	62.6180	188.280	30.1602	118.949	165.247	118.104	214.440	198.223	45.3594	243.986	160.339	135.930	172.055	136.217	-1.18609	119.050	182.117
-3.85014	-21.9304	-39.7326	-33.3992	-39.2529	38.6845	-73.0068	-15.9660	1.00089	95.4020	3.31296	97.3388	138.321	-18.5249	110.205	-73.6422	-31.2718	-46.6259	9.94477	88.6670	77.7187	93.9357	-2.71238	-41.7398	117.947	30.8254	23.6420	98.4917	206.804	104.213	239.706	230.042	-13.3237	142.076	203.782	25.9618	161.194	188.336	88.5388	76.1245	93.4140	165.429	19.5194	26.5289	201.003	116.291	67.8381	101.208	80.7381	48.9554
-3.82574	-50.7746	-41.4709	73.4612	73.4729	-91.9616	-24.5186	-25.3295	-18.0814	106.755	-34.2958	-20.3466	183.543	14.8521	34.2750	26.2382	12.0815	112.338	75.4541	132.674	28.3150	219.953	99.7659	109.660	94.1964	98.5704	128.940	99.8576	94.1757	135.210	51.1808	155.947	62.7730	56.1481	156.454	74.2136	195.551	291.886	130.921	122.766	52.8012	207.160	278.714	114.695	194.602	116.576	171.514	173.339	191.994	126.888
-3.80133	-118.951	-69.4303	82.3734	-6.72740	-20.7992	51.2131	38.6329	97.7475	6.76050	-41.8456	60.0194	17.1864	3.39003	-28.3445	116.540	-102.374	155.401	151.002	165.612	96.2637	-45.0112	-22.3561	106.144	185.051	88.0147	80.7985	25.1162	130.859	115.556	189.272	203.766	79.0673	105.223	231.158	89.5065	127.823	136.748	167.153	151.898	71.0739	155.202	223.532	56.4931	71.2183	109.326	136.503	-11.8706	253.888	213.282
-3.77692	-15.8376	3.61420	-9.45311	23.6675	31.5669	-31.9174	-62.8614	1.50054	169.731	185.397	35.8219	122.996	-76.6896	142.090	77.6783	28.6510	24.4608	90.2575	60.3633	30.6359	-2.89206	84.3966	203.415	63.2460	65.3567	145.224	215.497	42.1343	170.582	32.3849	272.063	-1.48829	79.9390	202.080	92.7490	222.022	139.838	119.525	136.116	216.675	105.761	198.020	153.152	151.098	60.2589	218.339	220.040	79.3081	211.515
-3.75252	33.9032	103.506	15.3498	125.978	-52.7901	-17.0157	4.16666	166.393	177.932	-21.8592	42.4032	137.937	12.6123	-58.6929	132.069	23.0286	13.8474	168.369	33.0758	90.6435	147.630	107.479	-22.0821	177.767	76.1434	134.916	103.157	170.777	250.590	115.538	222.657	74.7258	215.288	109.600	10.2099	225.403	109.943	159.837	122.148	66.1499	167.491	227.761	135.350	109.898	229.409	87.1360	250.421	197.542	132.877
-3.72811	-44.6637	40.1614	-47.8934	89.1547	74.7837	-61.1761	-51.9008	91.6781	48.5571	122.780	-16.5069	108.779	-11.1341	105.514	34.0273	95.5963	-9.78402	27.6374	65.0088	91.2202	129.538	142.917	23.5014	62.6591	102.341	135.690	153.339	233.243	171.956	206.849	53.3958	73.6307	146.327	216.240	186.069	194.567	209.093	166.543	112.978	154.345	194.672	208.533	311.073	232.446	185.104	300.682	174.703	213.850	137.650
-3.70371	76.2534	-90.8212	-55.9058	-183.722	3.47012	27.5138	77.0694	135.833	84.4418	69.9646	49.1467	100.419	-35.1321	58.2415	109.741	114.340	257.363	42.6461	-12.2123	50.2968	151.654	239.378	87.2496	124.542	135.227	118.067	94.0492	146.050	161.651	115.699	182.125	10.1308	228.161	186.298	110.568	158.907	219.001	153.962	170.703	63.2013	171.662	175.670	103.760	186.899	68.6611	133.893	281.355	205.002	270.515
-3.67930	-2.43451	-19.7749	33.0772	-42.4767	30.5279	48.8640	58.9058	20.9440	100.365	-25.3541	46.6777	11.8699	28.8770	146.055	169.063	71.7058	19.2307	97.1830	54.2237	37.5244	139.996	35.0872	87.8278	152.562	59.3139	123.361	142.830	11.2240	221.249	28.7859	127.752	139.884	173.655	198.015	62.3927	286.484	275.584	114.921	220.599	218.729	129.984	196.171	243.639	220.219	174.928	219.941	236.058	250.471	269.355
-3.65489	-74.9504	-66.2910	-29.0257	-48.0457	78.5914	-48.0679	-50.9180	50.9866	183.786	-41.2393	34.4657	190.905	19.3451	-23.3816	78.2581	52.7204	-43.2629	207.426	122.560	42.4121	114.317	88.3504	92.7559	125.170	62.9423	178.708	172.509	111.690	155.284	182.551	178.230	140.956	235.239	201.950	193.919	201.669	191.990	159.729	304.815	125.980	171.103	206.033	75.9965	132.642	257.750	171.330	193.937	189.654	64.8807
-3.63049	64.9453	-12.6229	-70.0853	-113.365	-25.3835	135.847	15.2999	142.275	56.4805	86.3822	14.7893	-1.52314	127.958	22.7966	231.581	9.48828	71.1226	103.000	37.5236	-25.3849	120.028	244.413	147.570	209.063	30.2932	88.6055	163.222	132.508	306.667	157.990	225.231	104.169	54.2014	228.308	155.514	331.658	170.655	214.931	237.021	159.995	182.604	259.701	299.357	186.759	224.272	136.342	224.024	147.712	333.953
-3.60608	-29.2066	-143.020	24.8313	81.5776	23.0342	99.4404	-56.5544	179.036	1.11017	76.7104	69.4308	-5.13554	76.3770	74.5345	111.068	146.855	104.260	93.1396	124.885	245.418	61.2952	175.099	120.305	273.682	259.339	218.385	134.084	133.054	272.862	186.890	180.158	179.055	220.279	244.887	125.909	160.399	140.474	207.790	85.4904	197.905	259.969	157.574	210.093	149.479	162.808	225.947	204.628	121.362	167.824
-3.58168	-115.693	-2.88329	-26.4012	-11.3876	-20.6173	24.0582	-50.5247	116.727	138.194	29.5334	38.4138	150.362	82.2952	-4.49743	109.574	93.5055	47.3441	150.366	18.7307	107.455	67.7768	168.389	76.4370	140.583	129.536	126.935	118.516	189.031	136.470	84.7587	151.632	124.390	223.092	235.704	200.478	191.078	189.124	168.222	240.323	272.057	172.925	149.945	138.304	254.636	213.992	203.015	256.910	208.317	216.980
-3.55727	145.303	-143.933	-2.51156	-33.0750	73.0984	-39.1398	140.121	-30.6723	-51.3070	135.351	140.321	112.346	37.1734	99.7620	82.6220	151.917	74.8081	149.359	35.3596	131.095	113.541	141.817	60.4347	170.861	127.786	234.666	154.790	123.404	197.588	252.799	155.555	281.722	165.978	204.589	131.397	158.636	240.581	152.236	217.235	124.057	236.117	259.723	176.404	238.353	162.574	173.876	229.960	279.966	164.921
-3.53286	-43.0169	-81.4664	-12.2158	54.7722	79.8749	115.717	-11.2357	-66.6192	87.3865	16.7887	150.245	102.219	60.8409	69.6855	198.236	158.494	125.465	141.711	195.766	106.837	170.868	192.435	86.8246	125.522	27.2951	136.464	201.051	248.236	210.864	90.3342	290.881	178.470	249.348	236.589	97.8312	198.938	171.738	168.764	269.560	267.926	297.877	235.495	218.440	155.486	207.371	242.932	207.669	108.704	239.134
-3.50846	-15.7578	96.6513	34.4060	29.1719	91.2077	-56.4011	-89.1544	78.4121	24.9774	87.0880	149.477	83.7992	159.626	208.994	179.081	31.6455	114.543	257.656	115.521	-8.23774	106.572	246.445	238.795	111.890	127.349	170.666	129.000	134.986	317.187	222.521	231.560	199.685	183.300	212.750	186.708	200.656	295.996	277.859	292.195	306.891	297.130	280.636	242.421	81.5247	207.610	172.456	173.349	337.209	172.561
-3.48405	-28.5442	19.8765	-54.2845	41.5524	60.9642	11.6883	-42.2738	52.2332	112.273	130.090	-30.8103	69.3329	78.9995	110.787	215.279	150.380	150.644	253.594	154.751	182.949	144.322	216.466	197.176	436.106	154.772	194.827	102.313	157.914	213.623	149.035	280.297	202.666	196.380	166.079	92.5944	326.265	237.207	322.047	241.916	177.779	178.909	185.986	186.041	232.942	162.029	222.705	270.743	248.962	195.087
-3.45965	29.1452	-6.53600	62.9103	-57.2817	0.724715	12.8690	-42.3876	-17.2762	79.6051	148.612	54.0406	42.4990	85.9752	148.137	136.867	160.216	16.0789	194.478	59.9057	106.584	138.887	154.361	182.018	234.644	205.073	249.854	136.383	321.484	190.774	78.6894	346.708	241.862	183.850	173.256	179.552	189.326	163.858	360.400	57.3214	180.784	189.430	197.635	231.347	274.587	196.546	205.772	188.945	244.286	101.101
-3.43524	-34.7891	-70.8458	147.050	20.0846	60.0159	144.873	5.53777	-73.0229	106.076	83.1241	137.855	78.1926	62.9205	80.6664	31.5290	-6.41613	166.424	228.382	145.273	224.763	223.361	304.173	129.977	88.0067	158.087	81.2532	114.968	261.990	239.027	153.579	201.963	-10.6451	244.101	113.991	130.232	154.818	203.165	279.590	263.660	122.472	243.405	215.404	188.629	220.933	249.015	246.533	171.416	250.642	332.251
-3.41083	69.8429	-8.19868	-53.6408	-101.486	35.8506	19.4451	39.9087	130.048	76.7864	94.5540	99.6584	48.1888	115.973	143.818	85.0527	162.323	104.505	192.208	208.738	67.6701	145.266	40.0889	203.790	139.688	216.340	166.869	142.841	204.335	230.938	118.152	256.844	202.842	203.792	176.756	183.644	134.609	103.350	167.249	231.238	196.862	96.9088	275.562	197.061	254.137	213.784	147.293	310.641	296.405	326.233
-3.38643	55.1731	-18.9306	-10.2967	36.0762	-115.236	41.6413	-65.4938	53.3598	72.9199	42.7365	4.70928	92.7796	177.837	44.5203	79.0698	104.446	127.737	188.160	193.158	196.254	-0.0955703	175.257	146.605	216.369	249.084	176.932	242.166	244.481	303.607	144.766	266.685	235.161	194.218	184.334	116.937	334.423	176.435	176.016	126.037	206.865	331.260	304.775	180.042	143.248	117.069	162.949	312.690	277.855	346.243
-3.36202	12.6508	5.38695	-41.0524	-14.0374	36.2686	6.81634	-7.32483	154.637	96.3819	105.539	60.6092	199.275	90.2215	168.266	247.231	124.999	127.031	151.767	124.667	253.156	194.757	89.0661	183.444	187.258	191.477	242.368	139.709	221.699	132.785	118.028	328.632	167.347	154.141	214.266	226.671	322.962	278.389	220.421	183.841	140.793	253.788	243.682	112.420	346.664	340.609	307.171	186.441	161.850	311.325
-3.33761	-80.5345	-59.0504	-102.743	-59.8316	26.5339	65.9315	46.4645	29.1304	113.303	135.436	75.0341	43.5378	116.593	98.2742	102.625	187.726	229.029	147.869	54.8650	170.503	155.976	263.452	108.295	267.193	292.487	119.945	332.234	169.157	313.543	158.649	222.551	149.294	370.793	224.553	216.315	228.888	253.329	242.669	244.535	189.230	197.040	359.172	320.976	347.028	316.856	364.573	205.255	381.963	191.798
-3.31321	-2.39948	-15.9879	101.849	-28.8005	-133.620	6.65272	82.4662	-12.6235	119.067	83.8261	-3.52598	17.3560	95.7510	129.467	176.391	-14.3687	63.2470	182.860	132.120	122.925	215.821	178.649	142.003	158.939	102.716	138.702	231.440	315.645	243.723	171.729	278.973	118.923	282.257	247.028	157.815	171.684	270.669	210.822	266.509	285.365	266.964	307.420	293.459	319.798	176.619	321.184	213.483	298.105	292.285
-3.28880	76.2066	88.6243	6.34245	33.8895	35.6932	-57.0270	-54.9111	22.0442	101.362	77.6569	75.8483	137.233	26.8210	83.7857	224.371	-59.3452	91.8569	103.911	129.261	118.107	48.3175	155.758	223.232	174.219	237.916	298.887	82.5497	256.206	210.969	184.612	197.975	322.740	187.467	221.030	159.397	336.150	261.504	340.693	340.862	196.295	360.571	183.138	262.835	244.850	289.673	269.226	268.405	310.087	309.364
-3.26440	62.3938	-35.2406	-3.52146	35.7520	55.8687	96.2950	-11.5377	151.713	128.845	145.460	114.747	220.373	64.6863	149.281	114.585	204.624	159.402	178.693	60.8775	200.462	90.1004	278.149	129.879	86.9818	280.282	142.209	355.542	210.700	170.304	135.500	302.805	72.9857	293.361	263.211	114.326	193.215	245.578	227.460	231.960	349.321	310.391	268.768	104.267	155.497	206.983	235.309	307.864	285.619	290.285
-3.23999	78.0294	-38.7015	46.1845	-37.7236	39.1168	38.3375	3.26897	42.9493	13.2308	-27.1314	118.844	54.1251	42.3270	199.735	217.850	256.620	161.276	217.380	101.328	215.490	261.841	160.815	213.419	28.8197	72.8259	195.249	238.282	238.679	205.239	99.5617	278.860	244.761	322.923	268.351	222.067	315.695	356.355	280.116	251.770	153.880	237.943	305.548	271.038	252.872	243.624	277.298	218.764	355.517	256.485
-3.21558	-62.8360	-33.7164	-103.191	-91.4361	14.8902	-62.2822	120.422	96.6474	36.8045	116.401	91.5661	204.952	109.292	52.5530	103.576	233.081	101.935	83.0355	222.943	226.036	199.899	304.207	128.096	159.129	166.933	227.017	164.410	228.802	134.865	281.415	220.776	240.241	302.735	243.015	133.899	212.879	262.171	300.017	224.021	181.561	154.796	278.072	251.234	309.790	176.355	172.684	391.380	219.729	256.930
-3.19118	15.9950	72.8706	65.0334	-25.4430	-41.3394	-21.0400	57.1214	-31.9206	93.3754	79.7083	128.136	152.479	240.985	73.2292	100.523	190.006	185.338	308.824	114.253	265.753	67.9667	205.394	135.071	96.0527	210.679	171.327	164.125	243.377	361.396	112.876	277.920	24.0072	227.464	233.419	229.503	307.775	303.769	252.516	168.938	215.818	340.677	316.499	216.337	401.028	333.522	155.971	249.687	336.246	207.974
-3.16677	28.1369	-22.3732	-47.9418	-77.7548	8.63551	18.7687	91.7449	75.7410	29.1869	131.330	178.159	119.422	155.257	70.2529	199.169	115.943	127.081	196.625	167.096	198.143	172.341	167.424	170.142	163.927	214.590	247.412	243.225	322.982	160.967	214.159	291.543	312.404	268.528	249.922	261.834	334.798	427.601	274.420	404.676	266.052	256.394	288.027	271.742	337.730	232.402	352.174	344.740	377.209	299.656
-3.14237	-77.0226	-18.7845	61.5697	23.0275	69.8619	-101.241	-53.7542	81.3287	-47.2584	13.5164	134.022	175.651	114.028	130.120	174.235	273.146	254.276	107.526	259.056	130.707	91.4966	245.924	228.872	258.087	249.484	262.502	229.875	146.176	218.516	168.711	311.889	183.487	346.662	284.675	261.848	265.604	322.431	396.085	379.907	308.471	346.756	291.564	188.597	230.294	271.254	328.190	313.176	288.670	271.547
-3.11796	-48.1862	-26.9640	13.7496	-54.6630	-47.5539	116.378	-20.8123	38.9123	39.3885	76.1888	209.284	256.291	186.397	221.097	176.156	187.277	161.851	223.587	105.207	313.924	262.063	176.660	303.865	181.371	263.107	171.070	248.442	299.479	418.991	181.001	216.692	366.421	327.460	335.835	261.142	217.963	318.048	276.406	253.809	386.884	337.350	293.360	410.117	385.400	333.208	288.319	446.746	397.991	420.932
-3.09355	-51.8998	-17.3750	-127.539	3.56921	-62.7756	63.0102	29.0313	50.2296	139.752	118.604	111.414	113.847	214.072	94.2287	142.955	130.607	170.534	197.372	236.444	224.593	229.293	297.917	82.0820	352.162	197.650	166.079	212.020	257.598	293.055	181.383	307.934	273.681	264.980	220.642	315.891	369.078	261.444	425.854	447.846	207.896	268.980	273.403	176.822	319.043	276.152	341.027	251.990	381.029	287.592
-3.06915	28.6230	-109.742	46.2199	36.3266	-13.6282	26.5395	129.679	188.296	29.7007	19.4870	136.731	90.9355	133.191	180.019	203.900	199.474	247.680	266.172	131.553	188.342	186.380	235.344	286.225	238.363	160.235	286.244	161.941	209.448	403.561	277.394	313.314	300.361	382.912	262.095	279.063	255.914	284.597	388.091	262.674	210.528	319.825	358.902	338.127	266.010	279.142	406.191	314.642	411.498	403.982
-3.04474	-80.6744	-102.270	-72.3792	50.8553	138.322	18.8162	18.8392	22.8515	118.872	200.210	158.958	96.5647	162.343	334.667	187.744	293.815	186.259	212.464	203.359	311.582	210.109	160.824	215.688	345.345	276.163	308.597	208.223	294.435	262.510	187.397	253.536	207.461	280.172	368.435	346.655	290.124	320.351	353.734	472.636	285.200	433.307	261.491	360.095	319.598	408.639	312.433	416.773	426.573	344.227
-3.02033	-6.13683	47.3686	20.1421	-61.2949	94.0565	29.3853	102.491	90.0471	126.797	242.247	136.950	197.870	151.251	260.840	210.939	307.778	216.039	223.674	220.408	287.720	225.977	217.447	295.365	265.593	315.310	252.216	309.528	443.147	278.364	211.232	391.435	198.251	339.566	275.088	152.650	220.828	356.540	408.927	400.110	329.057	251.108	272.927	419.227	456.713	263.622	435.561	413.024	393.660	310.782
-2.99593	-86.9366	-88.7545	19.3101	-139.536	-18.5312	69.6399	23.6278	165.473	63.9515	91.0937	83.9980	197.956	148.164	87.3214	293.779	299.942	53.0204	236.470	260.509	149.824	187.382	148.861	195.983	172.861	287.612	303.967	262.558	254.511	254.357	254.600	397.676	209.652	340.817	330.865	457.135	485.827	295.222	392.326	487.011	394.574	226.685	330.653	271.653	350.872	232.192	487.060	338.438	421.603	305.562
-2.97152	-156.851	16.4420	-43.6804	-94.2759	12.7923	64.7310	-14.4774	76.5422	153.936	-100.599	162.417	161.440	102.463	197.633	184.864	233.819	127.261	160.603	220.201	339.198	225.384	325.689	193.686	297.160	331.321	285.604	310.463	367.788	278.405	287.461	297.206	349.912	387.357	263.042	276.593	360.929	474.289	352.991	374.027	445.978	429.079	349.939	431.916	423.580	378.789	398.584	395.581	468.455	353.188
-2.94712	14.4505	-161.996	26.9015	-21.5877	88.7940	32.8484	45.0702	170.369	81.6572	177.708	215.226	66.6660	180.864	359.356	162.247	359.309	326.463	251.025	236.010	212.228	177.397	359.904	340.074	285.019	285.627	432.961	262.963	310.226	294.990	347.652	231.950	379.483	416.038	343.299	305.345	345.963	362.483	229.002	357.869	341.286	351.726	415.291	309.058	348.034	333.224	379.237	327.046	405.919	301.438
-2.92271	-4.04471	94.4404	22.5472	27.2043	66.9048	-46.8180	99.2007	26.7604	183.922	124.867	213.468	157.073	128.414	251.754	206.558	303.236	340.638	282.133	249.313	310.490	411.896	181.701	209.752	209.629	420.703	286.849	277.078	419.939	396.067	289.232	182.033	304.671	461.446	373.518	357.510	347.310	359.219	315.625	505.830	231.745	435.457	448.126	362.177	337.220	408.831	420.869	382.428	396.474	388.263
-2.89830	31.4477	38.7871	64.1893	91.7728	29.1416	-39.0729	59.6207	39.0616	32.0611	150.297	243.725	80.3733	201.929	250.587	204.698	223.671	266.041	204.298	236.556	300.300	277.140	305.258	271.095	214.118	289.816	281.379	436.588	289.666	254.448	155.513	382.578	219.867	430.354	408.418	345.683	351.553	383.560	385.452	379.024	199.915	416.446	445.549	362.233	476.648	346.993	349.873	307.213	283.582	356.454
-2.87390	-40.3161	-100.823	-42.2909	9.20530	-17.8786	-9.35757	37.2881	115.110	127.951	67.5912	189.736	161.839	164.536	107.010	148.592	341.843	204.726	89.7052	243.995	326.316	419.336	243.373	362.777	271.477	282.822	258.334	360.947	234.806	204.880	226.402	193.082	326.740	386.758	299.573	327.881	363.689	468.147	388.677	211.822	255.572	398.229	407.627	408.410	340.742	400.094	386.455	248.137	466.079	441.503
-2.84949	68.0704	-142.581	-24.8539	29.6392	-15.6148	124.079	120.654	75.3680	117.213	173.970	199.587	50.0660	223.080	178.391	190.348	247.885	114.220	308.410	256.697	345.242	247.728	343.606	359.400	238.510	297.498	283.615	275.760	376.071	292.555	265.526	359.176	352.733	320.101	381.650	250.604	484.909	326.332	459.881	393.294	340.304	320.958	394.243	425.276	379.457	464.800	381.278	413.119	565.567	550.618
-2.82509	-31.1627	-27.8863	-117.141	47.5808	25.4068	33.2642	-65.8176	-24.2498	114.795	109.723	103.914	269.074	271.291	179.182	246.221	213.036	252.796	171.064	178.107	378.886	303.305	252.545	282.709	249.658	319.541	244.005	269.368	355.560	280.045	330.427	412.775	242.155	491.066	433.735	381.552	550.535	256.708	330.110	442.397	330.924	427.662	465.831	307.095	374.321	369.656	310.573	337.280	412.132	353.706
-2.80068	110.694	4.60017	82.5995	15.8974	46.6346	32.7015	21.1527	107.892	106.731	118.591	209.205	157.436	202.616	165.262	58.4292	192.841	226.439	173.246	287.262	256.924	214.855	282.067	349.211	236.844	421.423	298.565	336.211	261.107	411.696	293.215	358.585	324.440	285.431	318.335	347.016	531.086	291.425	466.496	409.172	368.235	351.647	423.237	413.531	452.807	457.304	377.969	390.922	531.060	416.999
-2.77627	34.3291	-31.7608	-64.2255	-107.410	70.0662	77.3136	24.9262	103.675	130.222	149.128	200.497	187.933	189.027	201.697	243.394	237.294	121.415	219.837	298.332	404.227	327.958	269.867	169.456	170.724	374.950	308.591	337.395	377.958	277.429	349.560	276.126	290.071	412.412	388.164	332.952	406.855	340.467	443.814	377.030	276.422	277.166	416.702	421.469	379.599	372.084	359.205	386.400	402.672	402.985
-2.75187	55.9549	-11.6708	-108.585	93.8946	-77.1832	84.0898	34.4197	54.5676	157.432	123.277	268.351	130.508	101.009	290.337	177.146	219.338	381.878	229.864	278.238	407.079	344.126	258.511	247.035	286.337	351.716	376.267	274.212	349.077	358.044	261.936	332.268	240.679	363.033	244.135	348.747	466.432	356.971	408.394	328.996	324.028	367.079	424.003	279.563	472.507	521.512	513.271	396.266	442.725	453.653
-2.72746	-87.4350	-68.1892	-47.6742	103.627	-8.39431	111.659	68.4479	133.109	145.243	101.488	164.733	188.644	301.458	266.058	190.792	143.437	206.052	127.398	352.290	327.608	225.120	247.943	219.514	224.557	263.176	284.221	374.206	297.705	347.743	403.643	282.171	243.693	347.916	399.729	348.284	427.288	325.052	284.500	443.999	253.020	234.023	408.320	375.357	395.640	373.837	379.834	467.204	431.669	517.302
-2.70306	-227.257	-78.9076	19.2267	3.30871	88.7090	79.8374	21.9487	-12.6312	212.488	67.2481	77.2833	178.470	211.359	224.755	110.468	346.972	288.911	251.483	359.879	217.854	199.230	314.353	169.076	248.998	308.724	466.814	251.251	223.614	335.462	475.030	280.911	286.540	500.003	354.991	470.010	471.214	269.352	328.758	489.686	374.907	320.860	462.786	501.473	487.340	457.761	439.069	434.998	447.254	462.146
-2.67865	-11.6396	-125.137	30.2788	-17.4885	75.5970	81.1201	159.081	93.6793	34.6547	131.752	194.371	285.270	207.934	485.576	210.447	250.015	175.833	232.497	291.270	261.016	249.251	344.711	339.345	284.363	287.746	321.269	395.877	325.321	328.149	289.538	338.341	314.065	462.745	334.694	448.211	368.927	378.256	367.222	484.449	426.236	339.143	397.718	394.341	582.508	351.752	500.984	427.267	335.384	441.053
-2.65424	-16.2844	-21.3890	-42.3265	-97.9633	-52.4691	76.7363	144.144	88.1296	5.33545	141.368	227.594	109.985	133.064	244.223	149.999	329.185	287.543	171.275	414.010	310.366	375.289	270.345	292.484	231.889	236.101	269.808	313.885	360.606	292.928	325.710	320.042	327.413	448.810	341.220	370.250	504.456	363.100	427.717	551.996	410.029	424.917	326.430	452.791	323.105	482.712	500.482	453.697	384.475	357.150
-2.62984	58.3010	-23.3941	-117.005	51.1512	18.1796	81.7126	88.9327	151.701	174.456	-14.1761	112.043	126.953	308.968	206.491	234.573	206.846	281.887	175.335	265.416	348.963	373.999	196.694	262.322	355.175	140.812	281.907	243.055	241.014	349.943	296.549	181.309	226.813	406.168	345.358	394.914	380.768	279.613	367.736	504.626	273.901	433.662	402.191	277.569	495.361	442.123	502.537	580.367	547.051	476.652
-2.60543	-82.9613	-108.542	-55.8230	49.6305	-21.6298	-4.91598	161.505	-42.8688	61.7477	51.7112	157.573	142.663	145.750	243.819	349.857	272.174	282.297	218.999	230.907	316.649	293.222	225.831	249.137	359.675	348.454	293.908	429.723	421.868	339.719	389.228	311.781	316.622	486.422	224.786	370.426	401.305	360.826	379.377	527.752	435.024	527.139	426.368	470.537	362.655	413.237	438.228	455.661	390.911	428.215
-2.58102	45.5419	11.1092	-27.7096	50.7086	11.7847	-9.36418	-62.7208	226.323	62.7350	186.642	164.042	146.825	68.7973	193.538	194.915	176.717	209.236	271.940	160.846	300.201	435.523	333.185	222.889	282.418	431.703	295.797	382.316	302.449	328.495	336.754	227.656	420.755	369.575	368.613	441.980	456.319	519.867	468.899	417.119	476.237	447.697	499.416	417.991	460.164	405.303	480.021	418.661	477.678	543.023
-2.55662	-114.707	-38.2892	-69.5393	15.1079	66.3786	42.0601	-17.6131	91.0476	212.607	147.243	143.654	96.3787	139.682	130.589	319.426	209.621	261.435	80.6084	321.104	188.148	328.633	262.170	397.035	281.241	440.578	346.919	333.844	351.843	256.915	410.880	332.312	429.567	411.715	379.169	427.636	411.669	450.525	393.115	477.182	523.748	585.127	356.797	462.785	470.826	576.783	476.130	494.354	473.751	458.982
-2.53221	-54.7717	95.9900	-31.2285	-41.9446	18.5398	30.6640	110.953	154.291	96.8398	108.668	126.903	105.200	258.023	332.216	251.938	317.809	312.338	263.042	342.420	364.588	376.777	215.750	257.633	474.122	441.135	241.348	328.056	426.741	394.323	332.575	445.827	378.438	516.390	244.760	573.027	424.740	366.404	430.718	445.812	416.512	540.614	549.848	432.779	567.694	556.297	534.488	591.515	382.823	461.049
-2.50781	38.6586	39.9198	-20.1401	-22.6104	-20.2799	8.91793	54.8674	113.575	163.467	150.505	242.278	25.1310	248.596	340.161	143.421	264.010	377.014	286.042	252.121	531.215	373.738	258.944	293.325	379.859	347.002	291.290	372.712	328.829	360.427	379.542	299.414	326.864	423.211	483.695	351.696	401.576	484.577	483.240	537.452	343.622	483.456	414.812	557.017	536.690	547.321	553.664	602.344	561.973	567.118
-2.48340	-6.82059	-18.6651	12.6551	-94.8587	-43.0548	69.8764	25.2406	34.6803	166.479	262.328	173.235	163.979	338.324	378.174	169.767	285.865	225.766	240.040	367.426	337.051	377.945	325.306	355.591	409.085	384.142	412.629	403.195	354.136	442.314	427.482	376.542	466.699	493.034	332.957	451.748	495.907	366.742	403.683	594.008	373.169	464.485	506.084	499.189	498.559	477.005	517.060	405.284	432.526	538.965
-2.45899	92.3264	-205.862	-55.0055	-80.7454	47.9814	69.7044	125.889	88.8312	151.657	69.7477	146.460	109.291	285.224	337.976	312.541	263.021	340.776	232.187	238.415	349.834	274.651	273.406	390.642	390.677	434.076	339.625	376.354	457.724	419.535	395.444	426.989	447.820	426.190	446.045	445.936	364.125	454.803	470.795	521.507	469.184	475.702	544.020	594.632	589.103	557.545	578.966	533.854	538.773	612.570
-2.43459	-86.9303	-69.5289	-69.3633	30.8293	-27.8812	-48.6666	2.20588	-74.2294	93.8681	207.383	232.973	170.782	128.271	218.982	274.039	326.266	323.422	264.584	223.772	383.492	368.977	220.104	363.307	316.656	407.631	440.205	292.765	444.174	482.177	510.339	370.159	392.155	532.450	390.229	416.522	643.296	371.437	570.100	523.348	474.202	442.681	502.655	666.336	527.324	627.766	488.916	578.572	410.251	624.332
-2.41018	22.3885	33.3865	-110.426	-11.3930	37.1436	75.7280	75.5686	78.1776	101.202	127.238	209.869	269.332	321.440	391.063	299.948	361.092	323.616	256.707	402.992	293.101	408.460	304.607	369.511	445.954	457.242	340.267	514.002	389.310	420.338	537.207	370.434	474.522	371.526	350.903	567.204	439.123	483.912	591.060	549.597	531.395	460.245	513.152	492.116	495.236	621.171	571.894	447.698	556.753	678.649
-2.38578	69.6791	-23.0864	-63.0582	-32.7125	47.5470	-24.8631	79.1036	125.209	45.2919	99.8988	160.928	176.394	199.522	344.708	302.277	324.344	232.030	239.513	323.192	428.806	487.742	354.470	418.185	464.273	451.691	314.955	394.489	365.458	366.938	427.527	418.966	520.869	558.484	321.739	437.596	483.835	459.172	480.899	472.391	558.020	572.914	585.826	489.648	508.023	561.901	517.731	696.959	674.882	571.830
-2.36137	-13.0040	-2.67922	-119.527	-18.3347	7.30249	-33.9705	111.740	159.358	271.619	92.9221	261.343	141.856	390.667	258.331	265.219	334.788	406.763	336.025	460.170	439.270	421.524	414.559	416.141	374.046	425.777	510.665	438.878	479.592	430.008	454.112	422.859	558.485	587.543	361.953	543.189	514.399	479.333	555.275	486.775	485.966	611.829	560.695	695.298	419.395	646.429	643.734	634.756	575.495	568.686
-2.33696	-81.0361	-55.9332	-1.97697	84.3702	112.656	19.9121	23.1668	114.029	78.8919	193.739	251.356	256.037	305.275	305.141	197.704	316.215	124.969	455.749	299.870	547.061	354.598	344.466	333.378	376.606	408.236	520.827	458.778	488.366	482.642	436.990	315.305	484.837	564.427	418.463	518.087	502.077	561.715	569.412	530.629	449.957	518.937	546.864	500.071	567.143	563.798	662.840	665.604	562.474	464.784
-2.31256	-10.6976	-25.5077	-68.0115	103.148	36.8942	28.8990	203.368	84.8225	285.949	203.395	292.492	207.247	289.562	388.868	296.407	199.614	299.212	441.645	354.061	336.149	302.688	486.316	444.154	378.659	470.174	464.976	499.437	434.830	481.106	564.970	474.305	502.502	682.476	426.834	563.358	510.320	373.328	545.752	610.426	476.634	615.556	533.998	625.776	491.625	616.204	607.426	564.924	524.203	579.910
-2.28815	-21.5203	-215.597	-65.7803	26.2519	61.3437	81.1643	100.739	164.598	196.613	110.432	276.754	176.441	387.744	239.523	345.416	284.040	405.013	304.664	330.090	457.668	397.163	403.442	536.123	482.654	409.579	524.823	492.201	513.714	493.698	423.703	351.830	602.703	481.923	409.745	574.228	531.847	526.279	641.169	514.881	546.718	627.411	517.208	638.196	541.537	654.674	665.450	493.299	543.090	625.316
-2.26374	28.2737	-68.1972	2.27255	-165.632	-46.8647	169.909	100.601	235.700	137.267	197.524	93.0611	206.927	235.170	323.906	196.459	384.841	360.480	336.330	509.958	357.076	432.883	386.226	409.788	312.646	469.802	475.590	490.626	462.264	509.719	350.937	402.955	538.337	488.296	543.514	601.328	669.156	439.952	553.989	605.115	504.720	580.198	660.419	503.319	555.236	537.854	534.678	630.888	627.616	618.992
-2.23934	-46.5337	-173.796	32.7425	76.9907	10.1386	103.164	144.803	59.3052	250.658	60.4544	229.169	236.248	239.585	395.302	282.737	363.933	392.081	460.952	248.979	441.579	544.208	399.593	362.429	430.097	548.614	403.179	492.124	475.202	369.547	489.444	327.116	495.034	511.779	607.121	470.824	544.464	441.389	607.732	566.863	566.749	588.271	634.296	631.758	576.455	579.729	547.616	557.244	589.084	586.690
-2.21493	107.034	-93.8993	-41.3784	-13.9859	123.736	-26.2133	135.233	46.4874	107.228	110.593	274.638	151.897	239.327	240.434	322.892	318.728	317.138	369.349	294.078	410.566	413.180	455.962	420.521	556.494	459.213	332.748	464.409	488.774	461.637	487.910	395.641	421.221	660.711	512.249	509.461	568.660	638.159	604.424	498.527	552.363	643.484	574.423	591.570	576.330	636.731	624.688	651.272	763.795	506.377
-2.19053	26.5263	4.68576	-32.7018	-108.247	19.2955	189.901	34.4071	156.255	291.608	228.669	312.384	205.099	387.262	304.171	234.462	309.831	382.860	387.905	384.462	466.743	399.361	522.256	517.716	423.362	466.788	504.919	493.456	540.281	352.757	536.224	455.395	482.590	565.991	499.007	485.721	541.830	572.344	626.666	733.493	382.890	755.254	555.437	568.221	614.261	718.269	685.825	703.158	519.416	627.155
-2.16612	-81.6023	30.2348	-38.0653	109.117	-52.0266	4.57299	103.114	134.341	83.7391	254.027	226.512	245.708	367.393	306.074	257.628	408.482	238.983	252.117	383.841	424.602	354.873	574.377	448.901	384.671	475.602	396.917	579.639	476.968	367.822	605.095	396.100	543.446	578.542	531.012	490.220	585.170	449.114	415.337	696.645	580.837	482.338	553.025	548.132	599.061	722.990	620.836	670.006	667.519	488.674
-2.14171	57.8892	-39.1615	26.9890	30.7363	-14.4974	75.9306	126.636	88.5397	235.781	191.666	160.646	260.179	322.034	293.325	310.029	304.335	327.185	308.755	410.105	515.695	440.188	450.629	452.893	415.297	497.351	503.819	463.842	440.148	478.415	570.566	444.268	502.548	536.145	515.844	497.587	590.192	518.137	483.453	558.920	600.756	578.051	643.806	645.038	641.407	661.890	683.225	645.953	576.494	605.236
-2.11731	-4.11364	-27.5633	-33.8445	-52.4443	21.6944	57.5714	124.314	93.5360	225.539	92.1611	217.885	249.444	215.774	397.378	214.263	330.887	371.670	427.632	399.400	444.639	489.771	379.581	477.108	392.280	410.202	543.531	497.312	455.430	443.600	496.852	464.115	566.225	597.845	538.131	490.401	512.026	385.523	610.091	470.916	533.812	611.649	584.251	556.531	664.511	698.077	649.590	559.037	601.965	721.100
-2.09290	24.4643	-161.862	-68.2370	-74.6910	-8.65809	-39.9609	110.480	81.4566	89.6582	131.439	161.483	197.508	292.138	347.574	345.872	429.508	301.508	376.126	368.241	498.080	356.783	350.282	451.265	488.183	434.224	528.493	468.077	363.727	384.259	500.613	531.986	525.810	615.179	465.129	516.428	499.038	423.006	644.789	608.124	588.758	555.678	702.195	676.436	652.560	635.996	596.391	583.942	563.613	741.484
-2.06850	-15.1892	-53.4468	-137.465	84.5933	-2.93532	92.1784	81.9211	138.331	35.2793	269.474	212.105	270.041	193.210	243.992	353.012	278.450	247.918	336.689	390.077	466.482	357.911	429.242	527.082	473.085	469.785	392.781	511.815	410.338	549.038	624.671	498.922	509.064	630.110	471.102	574.002	653.703	534.020	576.851	566.577	563.219	614.010	655.940	662.483	757.963	610.392	630.888	570.037	677.574	713.371
-2.04409	16.8533	-99.4051	-121.748	-47.2662	36.4957	74.3596	182.263	207.151	193.801	168.494	238.193	148.073	294.148	309.511	180.446	355.234	302.293	344.550	421.473	229.533	418.627	371.350	447.110	431.477	408.187	392.941	411.752	542.679	493.821	503.953	480.219	556.632	636.443	655.629	536.728	460.493	415.830	497.912	492.717	646.888	626.077	730.995	544.883	709.081	530.016	723.172	713.258	675.877	614.541
-2.01968	-9.27628	12.5172	-94.7142	-147.801	23.7752	80.7692	20.6169	30.7385	121.024	217.016	253.224	201.037	266.370	372.565	248.347	304.127	248.988	369.392	360.038	493.735	474.018	429.332	376.333	437.692	399.528	618.305	596.697	505.639	520.153	492.020	359.918	531.120	500.483	648.556	469.333	601.145	470.770	597.876	475.928	505.496	650.779	603.456	603.111	674.535	684.030	744.232	721.820	558.659	558.699
-1.99528	58.5421	-72.6169	-110.224	130.761	159.975	130.467	57.9285	149.244	290.790	295.016	220.126	201.707	301.954	370.513	345.265	398.948	263.496	357.679	332.292	439.361	395.351	454.934	529.379	489.447	496.219	458.278	487.127	494.091	447.602	641.728	305.142	484.742	504.313	511.334	512.315	468.031	467.084	604.607	576.237	578.453	657.912	763.145	613.259	667.995	686.576	723.923	762.953	602.138	712.136
-1.97087	4.03191	9.42033	-23.6259	-32.0015	8.12596	29.8001	76.5899	58.7977	267.334	112.522	271.509	247.933	270.531	375.483	228.307	334.929	551.112	331.820	365.395	562.889	421.734	452.291	499.431	394.587	369.975	561.802	515.571	494.408	340.310	572.861	387.703	485.344	614.402	623.233	439.988	559.313	590.052	589.172	420.266	636.961	604.661	653.155	544.875	685.296	733.260	774.695	637.217	688.064	740.573
-1.94647	-13.0228	-90.1101	-7.69354	9.81104	-47.2609	156.423	32.7469	108.714	206.679	258.680	202.643	275.175	252.238	343.518	398.114	361.335	406.200	294.324	432.026	481.630	455.519	486.341	478.581	398.441	545.504	505.974	514.361	430.469	442.297	470.408	408.897	629.319	507.911	549.789	548.532	633.303	663.962	576.801	635.545	578.702	725.968	668.854	619.221	721.714	660.102	771.044	669.613	697.540	826.642
-1.92206	40.3249	-90.9660	-26.5146	13.5831	-14.6527	45.6502	54.0688	210.160	89.9024	176.166	196.211	199.383	345.600	326.176	340.001	307.961	282.770	472.006	395.865	417.308	322.210	415.197	490.280	473.085	493.903	576.936	598.834	521.827	514.540	613.376	340.751	491.548	607.177	428.128	537.255	630.853	489.263	651.364	597.371	551.410	692.346	710.201	751.662	718.525	730.177	706.228	672.730	719.612	759.015
-1.89765	-38.0634	-68.0031	159.537	55.8470	2.86577	94.0405	172.818	99.9514	174.570	170.940	220.408	193.369	375.374	267.094	402.049	403.926	231.244	507.855	464.276	447.685	442.546	479.662	534.133	422.285	460.984	511.478	547.653	526.441	520.463	611.681	539.937	470.272	562.594	602.735	483.765	610.914	555.608	706.143	631.204	758.419	673.931	678.901	709.967	744.551	710.720	786.959	673.797	695.428	859.503
-1.87325	15.4377	-104.830	13.1147	-79.6445	76.7387	5.33456	154.367	149.499	115.161	370.721	235.557	277.095	256.728	417.388	371.513	394.366	350.471	331.207	532.293	461.586	408.630	427.427	461.540	553.328	347.730	558.624	542.388	575.411	486.948	569.764	524.040	565.371	581.461	608.669	567.471	623.719	627.348	618.694	762.716	660.991	654.503	709.224	628.224	604.410	819.239	876.762	804.357	783.447	640.187
-1.84884	-17.6338	20.2152	-28.5872	-115.561	-41.5775	78.7380	146.164	62.8954	226.918	98.8541	334.111	204.016	243.229	337.000	475.900	365.444	406.122	427.686	420.863	474.870	450.721	357.436	497.481	597.908	596.213	545.425	551.879	656.810	487.638	596.172	487.180	616.071	731.288	615.660	656.723	698.373	685.738	562.067	632.045	708.766	752.643	674.379	690.480	737.197	733.639	779.670	794.779	741.636	740.909
-1.82443	-44.0958	-114.026	2.87174	-70.8970	32.1441	29.8248	199.009	285.129	187.805	126.220	483.854	295.391	386.090	374.069	247.151	467.540	395.612	369.553	446.571	459.843	529.864	486.066	537.303	660.711	423.904	638.406	627.131	569.735	506.194	618.057	497.247	539.283	633.044	680.201	489.620	618.046	649.501	741.316	609.905	629.978	798.084	714.541	798.202	698.481	710.964	826.154	734.242	808.614	830.685
-1.80003	11.5945	-118.478	-85.5622	-5.46010	-76.7473	203.828	191.712	173.884	179.814	373.900	296.959	117.036	239.503	387.284	384.172	387.081	377.932	546.753	339.199	625.793	590.129	554.057	649.065	570.003	434.804	666.531	610.635	656.142	547.675	538.844	532.158	604.542	610.780	604.193	587.079	642.457	531.531	598.634	657.794	770.200	680.433	743.438	871.883	773.278	748.238	850.470	792.873	710.521	841.497
-1.77562	-50.3820	-210.420	-13.2455	-7.66840	75.8639	67.7095	146.181	231.368	233.557	202.574	285.067	326.400	254.928	344.950	517.598	312.385	444.243	530.588	461.814	492.969	542.890	602.628	587.351	516.701	467.193	608.871	572.580	565.893	547.619	673.932	458.454	594.337	687.654	565.911	542.715	588.043	551.583	744.939	625.127	782.054	744.488	813.024	856.559	845.143	772.673	738.933	834.393	766.651	846.073
-1.75122	2.50159	-66.3390	38.4628	-41.3207	-62.6438	13.2057	32.1176	148.330	244.590	181.639	293.461	316.096	354.390	260.906	412.539	546.263	315.556	549.127	484.490	568.674	621.996	653.958	515.065	664.615	441.987	611.412	606.598	530.632	541.721	730.645	514.347	662.222	643.536	681.486	653.607	642.743	614.253	768.056	689.187	722.084	828.772	816.024	777.757	848.790	835.138	908.017	940.839	800.868	848.400
-1.72681	40.2862	-99.1973	3.78912	136.906	65.2809	157.095	134.716	145.935	307.675	107.425	249.901	245.394	415.926	384.663	344.806	522.217	421.337	426.099	427.484	550.754	479.586	502.693	611.282	423.814	667.753	472.452	694.209	601.826	497.596	663.298	482.830	582.624	685.908	667.911	578.980	666.158	563.859	616.275	667.720	737.631	761.706	750.818	758.148	836.875	847.093	856.310	905.629	789.511	845.061
-1.70240	49.6363	-56.9649	34.7135	2.63427	-28.4724	134.756	171.254	183.448	153.204	206.163	395.955	338.506	394.463	350.203	415.508	343.821	494.441	388.308	540.109	537.574	434.719	582.211	742.123	510.573	549.887	564.039	456.810	596.064	570.078	639.827	479.771	626.256	653.421	639.075	510.893	568.022	710.132	697.157	618.009	719.517	755.141	725.447	726.333	768.682	915.470	868.660	871.224	961.482	1088.39
-1.67800	-37.9947	-170.342	19.2781	62.4616	19.2006	55.3367	205.357	254.409	233.036	314.016	355.640	415.534	357.198	412.035	423.715	386.704	512.118	479.331	393.594	465.446	553.309	660.722	492.633	727.793	589.373	777.626	563.345	727.755	608.952	813.008	630.288	633.927	675.152	828.904	597.502	690.489	638.672	829.815	817.203	630.534	755.852	811.987	802.903	909.489	830.411	753.063	856.494	878.455	859.839
-1.65359	-4.50146	-136.547	-156.692	-48.3113	56.1218	96.6071	45.1928	205.703	315.806	313.158	341.467	318.389	191.009	338.749	511.717	430.958	535.768	449.201	625.255	588.268	592.292	575.664	595.403	629.671	616.560	708.013	634.040	780.946	636.784	672.708	584.977	595.698	687.152	747.987	700.842	788.579	575.294	761.936	748.951	782.093	842.026	779.778	813.042	765.012	897.727	910.046	770.880	868.069	874.503
-1.62919	44.5856	6.90332	28.5615	10.2260	-42.1432	137.115	194.481	20.7957	229.764	176.749	264.873	298.539	445.432	351.925	490.455	435.096	438.282	501.076	461.388	613.866	637.871	709.692	647.436	563.195	580.392	661.755	521.759	595.126	627.505	743.350	562.236	614.672	707.725	672.953	575.170	725.550	577.122	701.829	827.406	796.893	662.654	853.579	801.008	793.163	804.904	859.219	848.720	914.824	899.382
-1.60478	15.9329	83.7407	27.9238	41.3429	9.26737	71.2309	211.750	166.604	207.275	403.457	458.685	473.032	232.488	406.644	382.540	534.026	424.334	446.278	617.476	593.002	653.616	586.150	700.691	685.078	600.277	660.304	658.320	681.285	561.239	696.345	664.256	716.024	762.720	673.037	558.986	764.168	758.117	794.378	783.899	932.207	875.245	798.628	796.502	782.914	770.557	752.153	834.587	820.679	907.271
-1.58037	16.2051	-20.6641	-68.1609	-29.3048	-17.7951	93.3751	66.7647	293.996	200.922	210.886	360.336	401.533	393.444	487.360	476.063	508.028	489.312	459.076	468.038	569.767	491.286	649.729	686.572	599.638	691.202	691.277	594.916	549.912	596.550	604.841	635.381	643.926	827.295	704.497	812.333	686.674	521.141	737.625	793.466	792.127	800.014	755.535	909.123	905.865	834.666	946.323	946.444	902.557	852.797
-1.55597	-86.7142	-158.737	-100.778	74.6538	0.107462	77.3210	169.508	164.241	331.048	250.601	438.926	240.361	276.705	437.206	357.841	429.316	476.071	523.422	626.091	707.508	536.755	546.216	754.118	654.773	641.158	835.535	715.485	624.313	565.365	600.240	655.448	804.435	715.087	765.230	734.631	653.410	598.125	732.284	637.148	853.711	832.389	806.436	753.593	834.989	843.612	928.677	896.974	893.106	829.103
-1.53156	-27.5073	23.7992	-70.0283	-56.7978	-36.1151	156.575	65.2828	7.93019	298.623	272.019	447.619	328.781	393.567	351.663	402.993	488.519	482.134	532.366	516.182	452.638	560.204	609.884	675.557	622.289	517.027	680.231	520.715	739.782	683.007	699.866	582.303	674.253	730.814	722.999	758.905	735.681	696.598	772.524	783.789	862.984	841.464	791.485	788.858	866.492	987.186	928.568	884.931	944.968	949.693
-1.50715	-2.20044	-78.2348	-77.5486	69.6546	132.480	172.473	145.941	123.344	269.585	383.361	343.634	343.602	470.260	482.807	415.961	514.349	487.288	470.550	523.714	505.944	635.435	560.203	682.632	715.679	636.187	714.344	704.268	755.617	587.183	644.015	626.172	611.977	670.288	694.092	696.350	741.404	697.708	759.405	777.220	918.953	845.321	920.898	774.825	832.606	800.383	895.766	856.928	926.261	924.488
-1.48275	14.4775	-47.7350	-21.1590	48.1298	63.3176	43.5433	117.595	260.785	181.473	258.979	381.235	291.287	460.549	286.083	621.875	390.141	361.362	436.354	503.476	551.026	576.913	648.488	656.687	641.952	722.514	770.241	587.484	729.354	583.557	707.834	559.448	730.053	727.107	663.231	774.971	613.066	652.909	738.257	751.341	819.194	843.151	779.865	868.916	849.049	920.515	904.436	940.706	991.522	1045.77
-1.45834	65.7719	-91.1514	-95.6247	88.2183	56.5709	67.4989	221.052	209.633	277.510	273.180	330.892	301.178	381.982	369.472	528.859	452.894	433.677	422.252	493.129	603.025	601.999	704.320	700.617	670.782	690.689	654.727	731.272	654.167	686.306	619.452	766.356	572.982	712.123	706.216	677.485	701.360	803.112	708.124	797.969	776.338	795.883	813.413	730.218	793.971	850.503	908.901	899.037	883.497	879.232
-1.43394	-24.6449	48.1782	-55.4302	-6.35306	83.3165	211.246	164.656	243.771	293.731	248.785	452.443	478.473	495.570	325.743	458.384	557.577	453.191	532.678	550.611	548.322	638.885	535.060	682.359	692.551	542.021	684.553	660.947	754.255	605.919	622.100	719.299	727.945	646.241	862.867	616.431	819.684	633.898	723.475	817.923	775.786	902.655	737.253	811.297	948.241	831.086	892.897	1022.80	936.491	846.307
-1.40953	62.2610	-118.538	-71.8114	-19.6746	78.1247	45.4579	99.3589	190.785	320.922	338.703	388.989	355.883	379.767	487.441	468.260	486.431	563.934	485.217	548.903	684.925	613.060	628.042	838.319	669.363	610.332	682.144	740.123	640.032	680.925	682.062	757.551	658.358	891.621	768.733	718.720	629.204	556.855	741.764	732.255	850.337	939.464	816.198	873.661	874.556	944.819	923.323	855.413	877.883	928.486
-1.38512	12.7561	-118.934	-21.7885	-60.3603	53.0569	70.8697	212.840	112.253	355.353	349.670	380.731	312.064	366.870	499.578	423.888	426.744	512.047	694.566	573.856	639.353	648.783	562.640	777.618	681.238	607.840	672.389	683.458	673.738	575.372	758.878	713.550	692.409	737.758	669.729	822.338	739.637	694.081	734.436	771.425	800.432	868.361	871.759	822.570	840.753	865.049	929.226	952.995	916.624	1008.89
-1.36072	-15.0721	-70.1288	-115.781	49.1490	123.678	132.143	72.7827	234.711	175.128	304.213	384.696	358.850	380.435	273.468	514.221	519.611	491.193	575.508	686.119	584.501	604.703	615.851	899.055	761.734	554.254	786.964	644.693	622.018	748.570	840.942	797.495	673.820	812.431	649.820	773.131	839.324	624.863	925.144	665.903	780.307	963.768	907.096	775.983	984.121	794.609	859.805	928.168	993.895	988.755
-1.33631	3.96351	-26.1832	66.8069	-29.0452	108.512	28.7432	90.4723	243.710	262.764	210.015	320.053	395.642	412.589	407.171	542.951	457.557	613.516	510.805	585.583	627.892	728.962	749.676	563.183	687.281	591.096	649.671	758.006	652.615	748.261	747.747	641.363	691.057	740.544	686.919	664.583	818.172	713.273	796.262	861.652	776.265	941.882	873.896	778.047	826.821	991.065	960.582	888.041	864.274	959.373
-1.31191	96.1926	-150.948	-0.0356174	-147.160	49.6865	140.594	223.783	147.212	286.630	298.840	503.873	385.599	412.346	459.206	504.210	446.737	463.372	554.857	587.114	677.140	572.991	660.549	772.557	721.538	566.445	640.214	647.190	760.743	711.290	789.367	713.721	657.522	747.397	861.587	686.554	834.152	705.611	811.914	875.519	903.546	908.866	880.719	802.292	893.818	950.358	1009.62	897.199	885.592	975.076
-1.28750	3.76270	3.12814	-18.1982	101.342	151.854	101.576	93.8471	281.779	286.138	321.708	506.863	260.411	347.308	457.352	590.668	444.913	566.023	573.952	502.106	704.776	598.517	645.925	854.403	765.682	535.694	658.771	551.441	687.197	608.455	618.539	690.772	770.141	858.588	854.416	634.387	795.293	647.488	768.595	848.178	840.540	785.472	822.491	846.567	916.143	847.622	1020.74	947.003	983.505	1015.78
-1.26309	-51.5891	30.0346	-95.2286	83.1059	38.1408	145.070	39.7226	266.250	250.046	289.767	525.480	289.723	346.678	394.052	524.178	505.926	486.180	545.016	544.793	790.047	576.948	651.832	715.902	785.888	619.420	647.304	608.700	737.874	593.765	751.809	669.075	752.101	806.082	772.388	740.098	731.772	766.466	836.909	938.681	808.544	844.019	855.368	853.488	806.222	1020.20	958.653	1023.22	1077.68	976.224
-1.23869	-26.2819	-117.409	25.8993	59.6485	71.6958	75.7110	156.512	239.690	307.063	276.169	328.118	389.054	538.996	462.375	583.076	538.358	478.172	589.541	544.182	556.147	613.108	716.476	572.862	637.770	568.135	785.737	660.220	806.586	660.833	644.810	680.128	635.817	847.472	930.288	713.944	799.444	735.539	777.306	847.432	894.495	1021.06	801.394	855.548	985.190	960.161	1005.98	998.700	1032.33	1104.01
-1.21428	-68.8322	-65.6902	-181.410	46.7980	115.673	59.5299	232.887	122.145	327.366	372.695	514.728	400.572	252.506	430.862	509.387	532.089	520.164	535.708	585.111	630.873	617.597	782.130	687.257	688.465	641.909	719.536	684.206	736.789	777.010	790.832	760.361	750.914	860.321	784.504	741.586	877.879	727.011	794.889	882.539	833.447	966.990	923.605	960.926	905.964	945.923	872.020	911.776	1071.89	1086.34
-1.18988	-83.2596	-26.7439	-62.0123	-53.9373	158.035	123.326	14.2121	217.537	298.076	373.547	458.914	369.521	478.478	413.405	546.762	490.208	486.687	666.328	648.848	666.967	668.071	792.407	803.981	746.511	611.686	697.356	549.023	725.509	735.248	732.736	849.596	776.443	825.735	818.639	811.425	826.246	856.643	950.039	761.755	826.034	1001.28	881.890	918.379	952.380	1038.59	1049.91	957.636	910.737	1075.47
-1.16547	25.4426	-47.4330	-110.933	91.3185	108.346	223.337	170.323	247.571	350.766	383.420	438.572	340.187	318.644	394.005	638.773	403.628	550.638	527.479	597.197	737.836	755.329	775.577	843.261	810.969	670.706	833.977	822.357	865.191	748.772	798.498	789.768	894.416	890.526	983.698	764.528	807.090	811.384	901.817	844.947	949.259	1037.56	942.744	905.276	1058.88	1094.67	863.344	1031.78	1081.36	1075.31
-1.14106	17.3724	-241.013	-79.9418	80.5396	245.506	166.171	159.917	293.796	326.205	329.035	381.599	402.328	434.840	472.923	491.552	557.820	578.680	586.682	695.426	679.347	817.091	726.060	917.008	787.577	579.169	713.977	713.828	915.067	747.391	703.433	737.222	798.367	813.493	970.295	855.996	832.138	801.012	843.557	838.550	957.465	950.473	962.805	1036.68	1022.34	1002.91	1079.72	938.843	1118.51	1136.51
-1.11666	-105.471	-82.2766	-65.3001	5.99079	33.1546	130.004	34.9784	257.100	308.773	408.010	442.585	364.928	421.694	447.814	630.930	633.633	649.267	474.495	616.025	687.775	680.592	665.469	777.008	801.145	714.379	699.123	799.491	856.108	842.483	849.766	887.273	745.510	859.453	829.262	758.215	985.634	842.419	930.220	1011.73	930.562	1089.24	799.407	1034.55	947.746	1023.27	1050.89	1114.67	1123.10	1217.04
-1.09225	13.1177	4.68147	-5.42428	14.2397	8.94240	60.8361	304.929	239.329	355.952	360.926	523.358	481.228	485.404	494.782	573.573	640.640	681.349	642.577	710.418	727.817	728.835	764.461	873.817	948.208	717.041	903.661	788.503	767.633	763.675	785.455	938.297	842.726	1050.20	978.096	836.279	901.648	828.281	1013.89	958.811	999.767	1086.45	1121.40	1014.92	989.822	1028.99	1047.36	1063.20	1144.51	1172.49
-1.06784	77.2616	-59.0519	-5.63954	3.77049	174.694	189.230	147.829	228.997	280.058	366.784	429.734	554.791	457.519	511.635	664.006	590.420	556.636	764.667	744.237	797.284	648.271	780.827	912.747	890.413	832.876	603.467	832.719	666.487	825.182	787.194	895.191	845.833	893.182	994.844	750.150	944.115	877.388	807.651	997.896	934.618	1014.27	1057.63	987.578	1007.88	1051.60	1135.44	1057.84	1096.06	1086.95
-1.04344	-78.6566	-94.7805	-46.9619	19.3918	94.8273	159.481	196.572	311.308	260.331	285.854	464.722	529.297	377.081	522.773	596.085	559.746	716.863	572.110	818.621	718.267	598.904	708.157	847.234	799.180	788.097	821.529	798.866	758.760	789.214	906.714	873.461	907.100	1080.07	1050.30	835.582	874.429	768.037	849.477	958.704	955.251	1022.84	1121.30	924.167	1184.74	1177.15	1187.39	1043.82	1057.54	1153.07
-1.01903	85.2817	-128.215	-27.6708	87.3457	-92.4131	148.771	162.101	276.141	366.710	438.915	684.435	410.271	486.267	495.606	698.767	574.398	610.916	620.168	737.890	726.890	683.354	858.881	923.105	849.252	802.877	830.531	759.488	877.214	888.587	820.531	797.193	901.438	1032.04	905.270	909.557	747.953	1047.50	1024.63	1081.92	1048.83	1002.36	962.347	1049.19	1078.53	1035.34	1026.88	1110.86	1085.39	1330.13
-0.994626	-60.9580	68.9267	15.0005	22.6165	30.4937	243.895	192.386	280.378	511.637	477.735	449.950	594.843	560.876	649.585	602.951	740.369	741.485	658.167	769.987	622.551	746.561	753.423	1013.59	969.480	732.119	812.806	749.851	860.756	834.789	816.357	791.301	886.072	1075.58	978.352	933.967	978.571	842.864	1003.15	986.734	1020.58	1105.07	977.199	1020.54	1124.70	1206.97	1089.03	1131.91	1110.24	1132.50
-0.970220	-75.9484	-152.870	-127.104	106.368	59.9592	96.0305	183.537	309.958	364.743	362.105	494.347	500.786	569.794	639.777	713.183	633.344	753.106	611.557	693.305	743.867	832.123	804.989	987.383	759.503	869.159	783.748	842.978	796.145	969.730	966.004	941.363	843.581	1040.82	992.421	919.859	932.623	1067.27	1018.52	1077.71	917.488	1076.14	1098.01	1082.06	1146.50	985.954	1035.90	1149.64	1266.25	1230.47
-0.945814	31.2457	-82.4604	-178.246	-1.37603	98.5362	209.160	220.194	274.882	272.604	355.501	608.337	457.125	616.856	720.055	677.451	641.230	699.143	686.224	663.331	728.272	749.147	848.577	930.163	903.939	688.756	726.531	686.884	869.505	687.672	799.572	847.244	727.382	959.124	1044.34	878.581	909.571	996.582	979.127	1003.39	1112.91	1065.06	1068.49	964.742	1148.92	1233.27	1115.96	1216.96	1300.77	1223.77
-0.921408	19.4415	-47.2908	15.6343	27.9311	111.666	168.323	140.344	405.504	245.193	400.040	522.763	375.676	433.021	652.839	669.794	680.675	694.248	607.074	780.630	844.435	782.349	880.907	804.063	894.190	889.345	777.589	757.647	764.080	823.495	766.313	939.682	860.790	1094.73	973.621	915.076	962.760	880.273	1125.18	1179.65	1020.75	1176.55	1267.84	1080.60	1051.09	1204.68	1110.42	1133.66	1196.68	1123.50
-0.897002	-2.06967	-61.0100	-28.1716	-47.1912	183.880	244.669	257.974	258.914	341.845	347.346	557.277	443.622	489.406	624.737	727.011	669.671	659.271	744.430	750.574	752.694	815.663	859.413	1043.30	851.588	730.751	882.481	779.554	977.686	847.608	940.225	1030.17	794.719	942.464	883.682	996.109	813.669	961.496	941.867	1098.94	903.994	1139.66	1096.24	1123.61	1127.18	1171.63	1118.29	1189.67	1145.18	1265.99
-0.872595	-15.4731	-127.921	-64.8067	4.72556	94.1481	195.593	196.436	260.458	327.868	409.372	539.216	498.425	559.630	663.846	620.834	711.975	649.887	708.059	778.169	752.668	713.419	877.926	973.266	933.255	835.070	905.750	781.931	857.239	945.487	823.704	897.445	870.610	951.741	924.362	926.543	1058.52	876.056	1037.73	977.637	1102.69	1036.91	1091.69	1089.23	1037.88	1175.23	1023.01	1175.61	1261.04	1242.09
-0.848189	175.305	-36.0399	-38.9373	62.6432	194.675	229.684	287.750	371.196	437.630	345.029	522.272	566.670	551.277	454.218	854.913	566.217	795.920	665.981	726.999	763.445	716.127	848.706	809.291	974.842	741.662	836.845	820.563	776.388	976.811	1026.01	1028.68	922.063	1039.72	887.844	806.648	912.508	933.425	1024.21	939.777	1143.75	1046.02	1162.50	1121.51	1079.76	1258.69	1198.24	1222.77	1187.41	1230.72
-0.823783	-4.42018	-117.246	-66.4923	151.466	81.3308	92.2224	227.385	286.996	342.038	489.133	569.792	426.067	475.276	533.857	719.659	623.859	745.947	785.041	809.576	818.307	708.150	886.053	909.108	975.865	844.071	1018.83	726.001	856.694	812.421	869.635	896.869	883.034	1102.37	1116.24	922.629	947.097	992.906	1016.22	1126.82	1149.58	1107.13	1217.34	1175.92	1089.12	1211.96	1216.52	1219.33	1189.04	1206.21
-0.799377	-17.5100	-50.6142	2.70483	35.2479	78.3363	203.750	286.642	231.154	349.909	508.211	546.299	662.474	593.933	569.087	637.973	591.744	773.273	628.112	801.645	728.979	744.779	769.829	833.472	900.566	902.784	951.680	723.811	837.800	802.753	891.568	938.849	854.214	1048.91	1106.95	908.539	979.800	1105.03	1094.92	1004.48	1182.81	1204.87	1184.60	1043.09	1200.37	1213.70	1248.74	1088.81	1190.65	1303.66
-0.774971	38.5191	-103.790	28.4999	66.4177	177.129	154.355	243.989	302.525	381.269	466.387	522.528	439.163	498.598	596.301	612.939	651.216	737.429	746.943	759.556	675.727	798.532	826.586	910.182	938.962	905.159	822.501	783.490	782.336	1015.49	772.399	928.828	909.922	934.128	1071.65	1010.68	964.260	982.934	1091.39	1059.21	1047.81	1058.37	1176.54	1172.59	1105.49	1257.00	1207.72	1192.24	1180.40	1266.38
-0.750565	-23.6666	-4.30075	57.1214	-167.060	2.34788	234.219	183.032	335.791	289.445	381.875	576.557	406.339	540.446	556.967	552.452	604.775	711.257	714.161	786.637	751.203	713.834	812.747	954.666	958.406	781.846	959.090	792.280	850.752	956.677	895.021	1058.76	952.207	1102.93	877.187	1041.38	960.867	935.556	1107.14	1254.77	991.878	1134.04	1191.10	1188.63	1182.51	1243.41	1281.07	1349.60	1251.20	1160.87
-0.726159	-23.3040	-50.3317	-43.2333	-30.0396	110.231	84.6318	178.691	379.851	346.954	287.156	554.497	473.183	590.420	584.942	634.918	620.374	756.921	631.901	881.875	718.798	777.814	901.843	896.915	915.730	786.318	854.019	785.022	771.187	816.762	940.738	1025.71	888.939	1053.32	962.897	1010.96	949.296	1080.33	1035.97	1069.06	1281.41	1213.30	1149.50	962.068	1214.06	1105.04	1210.77	1361.03	1176.81	1238.61
-0.701752	-1.89525	-103.407	-33.7540	81.4644	70.0432	207.960	154.563	268.723	428.179	399.885	690.181	486.927	638.937	579.518	718.049	751.197	790.934	655.780	801.693	810.363	877.686	1070.27	865.554	953.431	971.285	930.417	734.952	826.701	908.052	922.249	839.993	840.839	1081.05	1048.80	968.403	979.859	1047.29	993.833	1118.67	1101.96	1125.58	1216.47	1101.95	1200.19	1232.85	1188.50	1296.93	1198.02	1249.35
-0.677346	-86.7745	-64.3556	-153.220	-23.2959	56.8034	120.735	178.333	354.635	376.310	409.098	809.873	538.171	576.059	594.885	720.334	825.906	819.311	621.466	837.679	758.287	773.506	801.608	981.499	1043.44	902.387	883.262	745.654	768.838	949.542	864.886	982.360	983.450	1218.82	887.009	1057.98	801.363	1033.69	1106.04	1105.36	1168.38	1113.32	1143.34	1032.94	1275.92	1166.63	1208.73	1330.64	1305.05	1300.33
-0.652940	1.78703	-95.9203	-17.0663	126.747	99.9956	311.187	174.652	374.788	282.846	436.110	552.580	473.447	684.001	635.259	770.187	628.589	834.698	623.871	747.290	754.752	771.573	792.947	850.386	1036.26	901.666	876.130	765.133	897.524	947.268	875.086	990.803	928.685	1057.72	899.908	944.749	909.373	1064.55	1032.76	1174.63	1040.60	1271.04	1130.86	1138.41	1202.19	1190.00	1326.12	1241.30	1240.34	1281.54
-0.628534	99.4120	58.2432	10.6378	173.427	80.7708	230.732	245.162	328.876	302.667	482.657	636.008	429.859	557.455	587.875	718.582	640.151	713.843	620.252	816.578	816.622	860.955	961.030	1039.80	857.605	875.443	871.693	715.410	943.087	955.513	955.079	909.026	888.442	1055.24	985.144	1216.33	963.356	1019.05	1018.43	1121.03	1153.24	1167.79	1196.21	1188.82	1344.44	1339.25	1289.19	1417.09	1234.10	1288.45
-0.604128	-109.190	-75.7473	-75.8351	136.234	179.602	108.488	172.861	352.752	342.929	466.355	536.692	525.652	672.404	615.470	633.662	834.396	871.329	800.816	783.920	851.958	928.405	950.756	969.282	984.813	972.311	870.356	860.094	847.769	926.527	950.487	880.159	1021.80	1010.69	1037.79	1054.59	1016.57	1011.74	1011.95	1135.54	1103.41	1109.39	1225.53	1197.32	1268.62	1270.12	1303.07	1269.07	1360.57	1458.51
-0.579722	26.3757	-77.3128	41.7415	53.4509	188.807	118.549	348.385	241.828	314.700	571.219	551.256	537.785	614.120	615.362	817.985	681.330	839.650	781.682	795.933	699.475	773.784	972.263	937.124	931.591	1014.34	957.568	775.352	823.497	1014.01	972.091	977.301	1003.25	1130.43	1053.55	1107.39	1048.55	1197.72	1139.50	1145.78	1192.80	1263.77	1183.73	1232.89	1357.54	1359.54	1352.26	1400.76	1303.20	1464.78
-0.555316	90.6304	-150.975	-29.5086	-0.0462143	152.593	114.915	311.998	404.980	415.671	457.633	586.849	456.696	542.752	803.296	756.400	705.935	843.344	817.272	863.546	840.518	956.012	1027.22	1022.79	971.949	989.001	806.358	900.807	1031.21	918.157	997.392	984.505	822.317	1035.35	968.892	1125.09	967.604	1115.67	1195.63	1212.40	1187.89	1136.54	1186.17	1303.45	1269.23	1386.51	1365.50	1327.49	1291.59	1476.42
-0.530910	36.7857	-60.4566	-4.02206	-43.2407	157.157	100.745	293.847	434.934	348.388	438.191	535.761	521.406	677.663	551.154	699.473	797.495	851.573	674.420	872.314	799.929	779.524	1054.30	894.518	1062.99	954.848	1036.58	875.020	972.621	929.857	971.727	909.155	1033.72	1107.89	1044.33	969.402	1134.99	1211.33	1194.54	1210.92	1265.28	1222.56	1356.65	1195.29	1263.78	1225.31	1425.52	1534.50	1491.33	1405.35
-0.506503	60.7621	-183.103	25.8193	-45.1277	65.1372	227.745	230.596	305.878	365.712	502.108	757.446	645.959	611.111	771.108	729.613	778.026	879.651	852.972	744.166	943.940	862.141	929.174	948.433	1002.20	956.506	1024.10	905.831	1056.59	982.315	897.730	943.262	990.909	1145.57	1067.33	1049.42	1062.87	1078.49	1172.34	1344.77	1311.34	1241.33	1396.82	1230.50	1402.06	1286.94	1379.94	1396.91	1438.79	1514.37
-0.482097	-22.4316	-102.755	-10.0169	113.044	114.938	170.843	270.996	385.897	449.901	500.810	618.542	576.454	625.832	707.089	829.855	830.524	867.485	781.983	774.000	935.160	987.951	936.694	913.600	1052.02	1196.83	968.427	883.367	969.325	904.933	898.072	1081.34	916.149	1190.46	1154.02	1126.04	1007.34	1212.72	1147.87	1320.46	1250.50	1222.28	1305.20	1291.48	1339.47	1213.53	1453.77	1387.73	1399.53	1459.20
-0.457691	-20.2549	-158.101	50.0403	-4.60522	-5.61337	228.208	250.652	295.531	481.132	426.342	591.954	579.754	766.456	714.473	858.864	796.250	907.292	816.799	897.622	860.302	933.475	1044.38	1009.01	1027.98	1065.48	1053.57	768.342	1044.31	1085.25	1034.46	976.715	1034.47	1225.73	1126.92	1195.40	1203.66	1186.53	1137.12	1246.67	1224.67	1427.22	1298.90	1173.20	1450.18	1415.23	1386.23	1452.23	1496.16	1442.65
-0.433285	64.1726	-202.407	-118.243	18.1049	210.922	194.387	294.233	378.280	397.640	374.917	733.820	595.833	707.631	765.774	835.247	727.339	924.774	794.725	850.985	957.359	1036.56	1026.63	1008.45	1114.45	975.941	975.362	899.177	1082.24	1006.21	1006.54	1076.99	1052.76	1159.44	1259.19	1062.37	1007.13	1361.59	1166.21	1415.83	1278.38	1309.30	1279.18	1141.84	1315.82	1380.20	1453.22	1373.59	1524.79	1609.55
-0.408879	38.1241	-192.749	-99.0084	46.7142	65.5518	169.395	277.743	363.238	289.598	549.804	638.440	609.928	742.675	685.092	824.577	777.861	972.228	862.031	912.676	1014.09	910.898	992.938	1097.89	1107.49	1134.94	1095.28	854.773	1009.34	971.382	987.870	1026.43	987.835	1264.69	1163.97	1198.31	1149.44	1157.28	1132.49	1301.57	1293.58	1208.89	1252.81	1245.62	1488.18	1473.17	1451.87	1462.01	1446.83	1568.12
-0.384473	43.0836	-23.5696	-23.9905	53.4325	79.1984	90.0592	314.353	345.117	401.367	569.905	604.786	607.014	570.610	682.392	835.650	768.017	871.594	739.646	997.552	859.204	976.891	1041.23	1103.97	1190.92	1124.10	997.462	919.410	1024.18	1080.61	987.596	1059.62	1060.82	1182.40	1114.66	1188.44	1092.19	1350.34	1249.41	1409.63	1254.61	1362.81	1410.95	1255.51	1413.65	1416.98	1522.19	1504.46	1523.62	1559.85
-0.360067	74.8046	-73.4008	-2.37876	104.282	-4.21526	112.839	354.822	371.207	417.405	578.086	691.581	592.662	658.747	637.659	815.914	834.589	850.499	845.318	990.370	965.065	897.126	940.094	1067.75	1308.28	1035.42	974.472	900.204	1053.36	958.029	1086.15	1066.95	1122.43	1182.35	1105.97	1239.64	1197.47	1321.45	1204.12	1369.49	1255.77	1345.35	1399.48	1335.04	1463.60	1510.37	1446.23	1441.51	1581.27	1588.25
-0.335661	21.9561	125.989	-41.7037	31.5714	100.838	225.110	366.973	316.689	444.041	641.602	744.500	683.905	809.920	743.758	976.350	854.065	1085.14	819.560	977.380	1003.89	1097.99	1030.71	1115.61	1217.24	1084.98	999.848	997.807	1089.32	1194.51	1051.96	1037.90	972.201	1289.79	1088.54	1185.84	1206.91	1205.66	1360.41	1368.57	1329.23	1355.19	1355.09	1355.28	1344.19	1471.17	1397.55	1479.61	1571.44	1540.49
-0.311254	-64.6383	-130.311	-56.5649	12.8765	43.7965	99.2955	262.796	427.342	445.928	489.421	826.623	512.266	858.425	723.196	1064.19	893.807	1073.88	888.636	999.554	903.241	1011.78	964.858	1115.60	1046.22	1080.97	1065.54	1029.07	973.489	1169.16	1093.98	1111.60	1020.91	1224.82	1122.21	1242.37	1138.86	1204.82	1224.27	1443.60	1320.17	1314.69	1364.42	1318.44	1446.35	1510.59	1652.94	1491.34	1666.74	1530.30
-0.286848	-30.8742	-156.608	-15.6483	-47.3902	128.821	245.102	364.271	448.480	506.952	455.070	684.717	571.788	632.468	805.620	814.317	814.537	979.054	950.328	1072.75	810.070	1088.55	1130.37	1140.11	1213.61	1153.06	1081.69	1031.56	1044.90	1046.61	1100.76	1161.01	1003.99	1272.32	1075.77	1183.89	1308.25	1232.72	1334.81	1318.98	1320.74	1401.60	1476.98	1373.96	1416.50	1457.45	1541.77	1447.44	1645.00	1560.92
-0.262442	20.8346	-148.607	-110.366	24.2680	15.0741	288.543	255.985	453.018	380.353	596.506	720.135	792.879	801.453	825.595	931.224	883.650	906.775	919.925	836.164	932.211	1034.60	1100.29	1148.94	1116.36	1081.51	1034.48	964.101	1105.93	1137.55	1163.39	1175.65	1105.53	1328.28	1153.30	1259.59	1120.41	1280.48	1301.44	1375.01	1375.30	1337.34	1413.77	1354.30	1537.58	1397.85	1582.21	1455.64	1583.78	1592.26
-0.238036	100.988	-119.684	-16.3590	124.042	102.399	248.457	121.280	461.535	541.674	459.359	727.710	715.943	756.227	836.664	872.832	870.863	953.357	1056.27	964.613	939.503	1176.58	1081.72	1075.34	1165.28	1056.35	1170.19	1070.63	1040.72	1086.65	1057.67	1110.51	1132.36	1251.57	1197.62	1362.01	1139.04	1206.55	1300.08	1427.32	1349.11	1409.56	1379.17	1409.90	1436.34	1611.73	1590.81	1525.06	1599.18	1694.19
-0.213630	-86.5004	-75.6788	-28.2847	118.370	134.089	240.127	478.461	609.248	537.041	523.846	676.633	626.085	773.026	852.844	926.190	916.412	1053.23	926.902	964.504	958.621	1081.72	1208.51	1104.36	1169.65	1206.61	1030.82	1040.83	1086.61	1037.69	1191.16	1070.82	1115.54	1208.83	1152.89	1312.37	1158.53	1220.84	1246.86	1471.15	1466.31	1370.23	1332.72	1421.70	1383.87	1482.27	1567.63	1466.22	1502.25	1561.10
-0.189224	-0.863638	-165.387	-1.20321	35.7725	179.321	261.624	330.588	531.454	463.235	558.404	758.299	630.442	793.315	792.115	749.211	962.395	1068.31	855.371	1010.61	1019.91	1150.95	1046.81	1212.18	1199.57	1193.02	1005.92	1074.82	1127.03	1185.84	977.238	1190.02	1149.13	1229.89	1146.14	1288.73	1147.10	1276.61	1380.01	1431.29	1428.99	1507.98	1399.96	1333.69	1401.56	1501.83	1623.40	1527.41	1687.01	1612.04
-0.164818	33.1599	-135.105	-57.9770	156.261	126.545	261.983	380.902	568.133	429.775	573.747	693.037	549.307	669.596	810.234	1036.62	814.792	1074.84	966.042	868.207	864.650	1063.37	1046.23	1077.39	1302.79	1144.00	1111.07	1139.51	1266.79	1169.87	1214.52	1149.48	1033.40	1257.18	1042.56	1206.45	1220.66	1286.39	1215.19	1382.86	1473.52	1564.91	1576.37	1465.43	1497.13	1463.21	1454.85	1505.63	1565.61	1701.85
-0.140411	-43.8631	-98.9737	-73.8827	68.8975	86.0446	255.074	334.074	455.789	620.699	554.271	646.229	736.661	832.104	725.919	902.540	990.965	1035.24	960.814	964.915	970.505	1082.17	1137.75	1087.59	1261.42	1153.71	1079.91	1073.73	1070.45	1122.63	1087.33	1020.56	1051.10	1280.57	1268.21	1274.58	1246.49	1218.38	1302.88	1349.87	1371.63	1432.75	1422.03	1429.66	1597.63	1442.95	1556.79	1608.48	1631.36	1682.14
-0.116005	-64.4214	-129.209	-62.3635	116.395	134.772	242.589	295.062	529.989	499.587	500.149	810.001	684.315	745.816	741.285	945.295	844.591	916.471	1028.29	910.514	1029.04	1119.06	1181.66	1128.38	1307.25	979.194	1020.99	1099.27	1171.51	1175.55	1174.21	1033.78	964.311	1309.64	1211.97	1253.10	1308.37	1378.92	1293.43	1425.56	1311.31	1422.54	1449.53	1320.50	1454.26	1391.05	1538.91	1595.29	1719.56	1728.20
-0.0915992	-50.4169	-68.1932	-71.0043	57.3701	174.629	139.951	326.962	474.153	383.145	645.333	792.886	793.472	740.755	919.580	1020.35	992.667	988.896	980.411	1037.39	919.750	1039.73	1075.57	1082.54	1251.69	1214.60	1039.79	994.501	1118.13	1028.46	1003.77	1081.45	1090.51	1437.58	1289.51	1192.16	1193.30	1347.63	1297.62	1489.51	1394.27	1427.89	1416.97	1359.49	1503.36	1524.64	1639.85	1650.18	1655.13	1703.69
-0.0671931	11.2792	-215.524	-104.633	-13.6086	57.0435	278.338	444.498	420.000	491.489	615.528	730.625	710.811	797.975	631.785	965.146	1043.10	984.453	970.932	975.459	1012.84	1058.02	1101.16	1111.32	1202.20	1128.18	1021.18	1048.57	1113.52	1214.38	1215.05	1190.20	959.213	1289.31	1217.82	1120.75	1229.08	1326.12	1263.08	1407.64	1348.17	1392.97	1413.11	1382.96	1656.18	1454.67	1634.08	1686.39	1588.48	1702.34
-0.0427870	59.1892	-120.025	-55.6917	36.1779	207.877	326.975	268.959	510.839	449.751	483.758	662.596	703.609	922.994	815.211	994.885	954.793	945.302	1018.47	955.212	970.643	1160.49	1164.89	1176.86	1232.10	1174.26	990.853	1134.02	1104.43	1177.27	1043.04	1154.13	979.720	1323.51	1231.93	1297.12	1211.76	1274.63	1291.21	1511.10	1409.47	1450.12	1438.53	1415.09	1620.86	1616.06	1614.29	1572.64	1657.43	1835.24
-0.0183808	-43.2491	-125.495	-20.4064	61.9868	188.292	200.212	264.444	528.688	452.118	614.866	620.197	635.939	754.104	801.094	901.623	992.408	995.625	938.118	944.326	924.372	1066.99	1229.23	1100.64	1337.06	1070.68	1020.82	1093.34	1194.72	1267.33	1121.30	1220.52	1012.62	1260.45	1240.66	1273.00	1200.75	1291.36	1465.54	1568.95	1360.79	1425.48	1522.49	1431.80	1609.69	1457.50	1699.94	1598.25	1763.71	1747.72
0.00602530	53.9066	-86.8176	-47.7175	73.9310	141.178	245.796	329.947	540.774	426.559	593.467	760.881	622.449	886.806	883.344	855.109	981.619	1019.37	957.133	1022.68	987.309	1208.02	1171.88	1160.03	1228.94	1179.67	998.100	1153.42	1161.75	1242.69	1133.49	1207.84	1089.43	1210.29	1163.48	1331.09	1301.15	1424.87	1322.29	1554.58	1283.95	1461.51	1484.22	1391.02	1589.86	1556.17	1688.42	1635.19	1717.23	1903.80
0.0304314	-104.213	-98.6979	-76.4574	78.7990	98.2313	334.394	279.394	508.268	457.512	602.708	797.405	736.068	784.502	802.886	1086.90	1038.62	1004.42	1117.16	1047.69	922.894	1106.28	1196.31	1147.84	1367.50	1131.55	1051.10	1167.65	1181.33	1312.92	1246.44	1156.88	1119.43	1497.23	1273.00	1217.53	1193.07	1421.14	1370.24	1405.51	1306.20	1562.19	1531.98	1368.56	1580.61	1572.62	1663.91	1690.70	1810.29	1769.92
0.0548376	71.8943	-107.179	-19.1936	302.224	179.294	197.203	428.380	542.464	482.532	547.877	753.191	551.903	977.452	931.159	1101.12	1062.61	1057.38	938.784	1028.66	974.182	1193.63	1119.77	1237.12	1338.03	1152.66	1099.16	1185.22	1237.20	1206.34	1174.49	1206.66	1011.70	1389.85	1153.85	1283.69	1301.81	1428.35	1457.14	1593.07	1380.59	1463.59	1470.60	1499.10	1611.53	1590.83	1728.00	1646.43	1835.85	1882.64
0.0792437	82.9952	-116.783	42.0024	167.649	70.2814	262.398	381.953	494.943	471.078	524.628	747.273	704.144	916.309	933.525	1086.06	987.436	982.984	998.842	1093.81	1028.94	1093.95	1148.43	1180.53	1278.61	1299.11	1135.60	1202.61	1210.80	1204.15	1159.70	1277.65	1159.75	1228.21	1263.92	1329.37	1369.68	1425.54	1305.37	1673.58	1438.39	1452.36	1525.25	1546.84	1710.59	1693.28	1790.29	1787.29	1743.99	1871.07
0.103650	24.0078	-102.545	-26.8020	151.917	119.960	348.585	352.312	535.575	578.517	625.338	715.763	795.980	865.206	868.497	1029.42	1117.00	1144.16	1037.22	1130.21	939.381	1201.83	1264.77	1201.78	1414.98	1167.18	1135.49	1386.43	1383.27	1150.88	1120.80	1182.59	1175.62	1304.93	1192.75	1344.61	1395.19	1419.35	1375.19	1662.38	1463.06	1571.25	1676.38	1654.32	1784.43	1571.64	1857.27	1661.08	1821.65	1877.70
0.128056	-59.9899	-98.5975	-15.4257	-66.0768	163.271	118.305	460.072	484.403	605.706	647.448	765.188	745.081	843.585	1021.41	1151.90	1059.65	1075.94	1017.10	1137.85	1097.70	1177.30	1179.91	1326.48	1345.16	1104.39	1101.63	1345.41	1149.74	1320.10	1167.01	1226.60	1128.59	1326.68	1297.51	1442.73	1461.04	1342.46	1375.39	1636.39	1366.34	1674.93	1600.58	1574.54	1780.50	1605.82	1891.22	1889.21	1932.77	2035.74
0.152462	113.882	-29.9525	-149.655	138.079	198.552	291.971	421.466	577.665	505.853	680.329	782.265	775.132	853.920	1007.40	1012.29	1015.61	1038.86	1041.14	1145.73	1039.63	1380.75	1301.44	1343.33	1237.22	1333.77	1168.47	1297.42	1224.66	1193.15	1314.52	1337.77	1287.55	1344.21	1242.25	1330.16	1531.77	1450.88	1450.24	1594.26	1531.06	1642.51	1602.44	1659.04	1738.42	1636.11	1873.05	1787.30	1860.75	1976.43
0.176868	21.7471	-179.587	64.5107	110.654	73.2574	256.653	419.334	600.434	543.780	677.624	753.883	792.777	833.019	849.776	1199.09	1108.29	1105.77	1218.08	1132.33	1092.00	1184.68	1347.88	1274.32	1223.15	1264.90	1146.75	1270.17	1290.81	1359.65	1434.04	1253.88	1243.08	1560.56	1284.66	1413.03	1405.12	1617.16	1433.14	1695.84	1574.97	1651.04	1558.46	1545.17	1840.34	1693.79	1926.92	1910.37	1921.00	1985.80
0.201274	-0.177070	-102.917	-49.1557	51.9531	128.840	279.160	325.246	586.715	602.179	766.128	817.028	820.942	963.982	920.895	1255.15	1120.08	1227.14	1088.00	1218.35	1212.75	1283.40	1172.56	1279.03	1369.79	1272.89	1150.43	1245.56	1347.17	1366.89	1219.40	1281.05	1117.28	1508.18	1434.01	1384.94	1503.83	1509.66	1400.69	1723.68	1468.56	1522.69	1498.17	1592.96	1735.29	1617.74	1855.65	1837.81	1861.13	1929.70
0.225680	-7.55490	-104.584	-46.7803	-25.2428	193.705	269.846	355.229	552.817	713.370	589.792	890.049	923.730	979.524	986.764	1203.87	1070.23	1136.46	1176.98	1195.77	1175.03	1349.56	1339.81	1275.67	1446.18	1300.71	1310.84	1312.96	1292.52	1444.63	1393.30	1236.34	1168.57	1394.09	1306.78	1463.53	1569.91	1542.65	1500.93	1724.35	1555.43	1680.52	1683.28	1688.72	1845.37	1707.16	2058.50	1820.12	1989.47	2111.12
0.250087	-150.941	-80.1261	8.96517	73.2747	133.260	320.400	393.942	580.813	539.119	673.761	872.996	856.871	950.758	859.532	1234.05	1217.05	1124.31	1169.59	1115.05	1195.04	1289.49	1355.89	1383.10	1371.53	1185.99	1275.70	1288.03	1396.88	1384.46	1395.64	1404.48	1336.95	1483.75	1328.32	1468.70	1528.00	1625.90	1531.51	1588.61	1661.65	1687.81	1719.35	1685.21	1830.46	1679.93	1868.77	1850.76	1968.98	2122.97
0.274493	33.7375	-90.9932	-10.2507	143.910	179.407	309.031	387.867	612.957	592.156	699.807	783.941	791.229	1009.01	982.863	1055.58	1205.40	1159.32	1200.86	1185.30	1083.67	1391.94	1360.21	1420.35	1448.70	1340.03	1302.62	1359.44	1379.46	1313.97	1318.78	1336.96	1313.39	1436.92	1374.80	1455.16	1477.02	1588.89	1626.67	1654.70	1534.34	1893.66	1700.74	1775.51	1691.54	1779.86	2001.06	1950.50	1911.82	2025.52
0.298899	-68.4771	-143.253	15.8303	111.472	242.030	329.013	434.610	545.633	527.644	692.474	883.723	886.931	931.465	1126.01	1243.93	1152.29	1206.01	1191.49	1167.33	1254.22	1291.15	1269.08	1426.44	1473.93	1284.63	1246.28	1417.05	1388.44	1420.23	1465.28	1430.62	1363.08	1497.59	1390.04	1513.73	1358.05	1573.94	1532.80	1690.71	1530.62	1723.46	1654.94	1720.19	1817.00	1779.22	1982.20	1901.22	2025.02	1970.03
0.323305	72.5956	-70.2675	18.6103	64.8108	155.253	310.371	318.819	620.214	745.690	639.331	900.456	952.513	1026.23	1124.42	1187.95	1233.07	1110.84	1165.96	1200.01	1359.00	1266.87	1365.90	1449.57	1503.20	1316.34	1235.08	1432.62	1421.46	1409.34	1581.11	1379.01	1240.23	1441.43	1453.15	1333.39	1455.08	1668.04	1646.58	1703.79	1620.30	1770.87	1716.51	1748.48	1823.95	1933.91	1972.53	1970.89	1999.42	2111.81
0.347711	42.8675	-167.746	-28.7952	46.1671	185.274	311.827	385.853	573.087	637.138	753.119	860.439	970.598	1025.79	1095.69	1151.72	1192.79	1207.84	1267.64	1271.19	1287.77	1469.48	1442.92	1389.27	1377.40	1260.99	1412.57	1455.64	1430.99	1354.87	1428.97	1405.02	1304.09	1570.55	1466.81	1386.04	1499.50	1690.81	1432.02	1652.06	1767.87	1782.03	1745.34	1646.46	1950.20	1775.00	1916.65	1991.90	1955.19	2077.46
0.372117	-42.0203	-150.948	56.2969	163.060	234.614	277.500	463.460	650.739	702.598	763.097	849.632	893.979	919.588	1017.53	1265.46	1287.62	1134.82	1173.64	1293.18	1232.69	1406.91	1350.77	1470.51	1505.37	1366.35	1337.16	1470.26	1370.99	1422.44	1428.36	1404.61	1352.61	1505.54	1441.04	1494.45	1439.00	1654.95	1572.19	1686.35	1732.94	1809.17	1802.11	1706.07	1928.33	1744.12	1920.94	2062.44	2063.42	2043.48
0.396523	-121.125	-109.872	18.7790	151.708	113.458	412.597	418.495	587.242	738.568	759.754	1024.39	978.782	1057.78	1052.98	1294.81	1208.02	1259.06	1263.03	1351.53	1295.31	1440.69	1319.13	1302.68	1516.10	1305.24	1309.63	1483.98	1408.78	1253.21	1367.94	1455.62	1365.16	1433.21	1453.25	1440.90	1605.66	1694.20	1686.39	1749.20	1645.31	1754.41	1826.85	1772.79	1894.89	2025.25	1966.19	2061.98	1934.00	2134.67
0.420930	0.595046	-45.8410	43.2142	86.7556	116.239	323.834	439.518	559.355	699.099	802.862	932.687	932.633	986.621	1075.86	1343.08	1310.40	1305.90	1197.90	1405.45	1374.07	1492.07	1341.69	1450.83	1459.10	1373.37	1350.78	1496.77	1424.34	1314.23	1510.20	1454.09	1340.45	1476.90	1467.64	1520.11	1472.78	1569.64	1553.23	1710.49	1818.59	1811.51	1904.68	1760.55	1827.25	1955.70	2001.17	1953.68	2128.81	2193.56
0.445336	-72.2885	-97.0926	-41.6346	8.04275	180.634	329.902	468.047	678.196	745.600	789.917	1012.03	984.356	1033.17	1106.45	1237.64	1185.31	1264.32	1193.84	1220.54	1337.66	1441.90	1355.89	1477.72	1484.50	1389.86	1297.97	1543.81	1542.71	1365.89	1487.27	1392.53	1434.71	1495.20	1309.76	1480.28	1556.62	1661.15	1662.52	1734.16	1601.39	1763.18	1857.52	1754.77	1890.46	1885.68	2034.87	1994.37	2076.25	2107.15
0.469742	-12.1090	-22.5136	13.3049	150.952	241.955	228.139	408.805	739.578	570.063	674.984	837.305	910.657	1051.86	1057.06	1322.83	1292.75	1293.79	1175.72	1248.56	1365.87	1490.60	1380.85	1426.69	1561.97	1262.82	1356.49	1480.04	1500.67	1390.21	1460.76	1473.25	1292.26	1573.75	1394.23	1415.49	1547.85	1758.73	1599.72	1681.07	1768.13	1872.28	1957.51	1724.81	1939.02	1901.08	2075.01	2041.77	2254.14	2079.84
0.494148	0.261869	-114.118	9.92503	76.6351	162.482	318.130	391.303	719.402	665.576	726.521	1108.69	901.869	1067.35	1112.26	1394.16	1395.61	1286.91	1255.18	1194.59	1380.39	1527.19	1346.01	1404.34	1468.65	1429.36	1443.30	1496.99	1378.27	1245.70	1490.87	1513.53	1374.79	1626.81	1394.04	1564.77	1584.99	1689.81	1645.42	1709.60	1741.29	1840.84	1891.40	1774.58	1876.70	1819.11	2031.32	2025.18	2118.43	2042.65
0.518554	27.4282	-18.9642	-54.7241	172.734	284.260	355.452	486.543	553.804	610.147	786.341	916.621	969.004	1172.09	1127.81	1296.98	1315.05	1277.80	1252.63	1436.85	1275.47	1405.17	1511.98	1492.01	1641.81	1361.02	1166.82	1412.00	1302.45	1548.35	1443.28	1376.92	1391.59	1704.77	1464.22	1520.96	1506.16	1686.87	1692.28	1694.71	1804.57	1823.49	1980.83	1709.81	1897.44	1959.84	2100.75	2021.03	2205.14	2255.92
0.542960	103.667	-113.967	-119.916	107.037	152.685	362.732	413.043	576.561	555.761	876.393	945.912	978.951	1065.05	1086.81	1323.30	1239.29	1259.84	1368.75	1417.15	1352.20	1484.47	1361.88	1437.32	1545.69	1391.41	1415.71	1406.17	1404.15	1347.65	1503.51	1363.75	1331.82	1549.71	1393.35	1472.42	1591.90	1632.80	1674.42	1620.29	1692.53	1752.89	1971.50	1993.79	1985.80	2032.39	2103.92	2204.33	2163.56	2305.36
0.567366	-49.9462	-194.393	-72.2208	108.384	219.255	332.226	575.557	712.671	622.610	795.153	997.290	1026.45	1034.93	1114.68	1406.46	1279.75	1193.65	1294.08	1320.90	1475.06	1394.08	1303.27	1528.57	1499.54	1382.49	1367.77	1549.51	1432.78	1481.96	1480.54	1520.56	1434.26	1600.85	1523.22	1472.31	1497.08	1741.85	1662.19	1673.27	1798.43	1837.60	1932.24	1820.74	1960.05	1905.84	2152.95	2114.84	2116.75	2264.66
0.591772	-29.4046	-179.544	-160.331	119.320	192.795	308.596	497.700	645.195	730.534	798.544	1021.92	988.356	1114.52	1135.58	1285.58	1321.59	1294.23	1220.23	1329.32	1374.33	1423.90	1344.40	1527.92	1502.24	1380.89	1339.96	1524.16	1382.26	1405.20	1445.57	1535.33	1367.38	1541.98	1545.87	1644.26	1527.51	1664.46	1656.51	1712.70	1835.51	1994.71	1901.53	1764.90	1991.49	1947.83	2165.57	2122.14	2225.64	2276.25
0.616179	-87.6222	-125.711	-95.9865	100.929	253.040	319.214	455.850	603.832	734.873	829.319	827.451	1012.49	1098.33	1088.19	1303.82	1283.61	1331.55	1245.89	1468.90	1364.56	1556.62	1524.66	1557.77	1505.57	1343.29	1369.16	1532.13	1472.93	1550.21	1565.84	1456.45	1480.75	1575.32	1504.55	1503.76	1547.36	1657.02	1631.47	1850.85	1832.38	1958.44	2024.73	1809.93	2172.29	2072.96	2130.00	2166.88	2248.87	2387.91
0.640585	50.4993	-114.548	-35.8284	181.131	109.719	324.797	567.775	691.036	768.293	744.334	1030.06	1035.22	1112.37	1163.43	1413.94	1257.34	1342.79	1378.91	1344.10	1334.77	1622.47	1347.01	1577.89	1463.88	1368.01	1499.21	1404.29	1445.13	1520.33	1522.88	1441.66	1443.47	1559.46	1516.01	1418.50	1564.33	1600.56	1724.79	1914.80	1763.10	1974.94	1994.00	1924.64	2066.52	2114.82	2170.43	2246.34	2247.55	2243.52
0.664991	-43.2361	-152.291	7.15051	189.961	173.046	369.848	547.946	587.296	639.321	840.492	1010.92	1064.60	1107.51	1077.07	1419.06	1270.55	1427.80	1435.09	1426.65	1453.89	1555.88	1546.96	1503.13	1577.69	1412.52	1465.04	1519.87	1386.97	1482.32	1547.75	1436.61	1466.34	1633.38	1467.29	1553.39	1514.00	1608.10	1834.02	1860.75	1888.11	1988.37	2033.18	2058.83	1981.47	2102.68	2209.67	2269.82	2160.01	2338.30
0.689397	-96.9550	-201.888	55.7120	177.404	211.118	420.059	451.942	601.423	814.777	876.458	990.933	1075.10	1149.78	1248.72	1452.11	1363.93	1359.50	1388.78	1468.15	1376.63	1602.49	1472.78	1596.87	1459.49	1434.49	1590.26	1511.30	1456.54	1520.51	1494.11	1526.90	1493.53	1576.09	1585.80	1547.01	1594.00	1739.71	1802.41	1914.33	1874.39	1988.85	2055.09	1895.80	2157.96	2233.89	2265.00	2338.52	2379.03	2438.44
0.713803	120.907	-165.131	120.711	74.7671	271.189	448.909	393.180	680.154	660.528	849.726	974.100	1176.91	1273.58	1154.66	1491.21	1507.72	1406.21	1584.68	1405.05	1382.68	1514.88	1503.94	1558.85	1543.42	1400.50	1380.08	1610.73	1521.74	1570.80	1540.91	1422.36	1495.01	1687.64	1508.93	1485.87	1650.57	1779.96	1822.05	1932.58	1915.98	1976.88	2061.67	1948.44	2157.12	2234.63	2248.71	2339.23	2413.83	2569.61
0.738209	93.9301	-43.3274	-6.21191	126.502	362.670	369.246	592.066	618.297	732.994	902.388	1138.95	1123.63	1307.93	1108.28	1528.10	1300.74	1327.52	1350.94	1537.77	1452.52	1553.55	1389.23	1566.85	1499.85	1512.77	1451.44	1511.44	1511.65	1531.27	1567.42	1554.02	1547.36	1703.74	1562.93	1580.28	1631.36	1906.65	1713.62	1867.91	1859.76	1987.91	1974.80	2048.54	2100.79	2277.32	2189.38	2345.88	2494.65	2416.21
0.762615	11.9922	-191.567	14.3144	82.4236	325.336	425.952	508.407	596.889	787.713	795.593	963.639	1126.85	1231.24	1187.35	1438.56	1476.23	1408.54	1412.51	1543.79	1561.75	1588.00	1517.18	1675.79	1649.28	1511.04	1547.74	1592.49	1674.22	1534.13	1670.19	1559.75	1462.13	1739.19	1648.72	1640.59	1558.91	1820.88	1738.48	1932.84	1944.15	2045.74	2075.12	1929.38	2139.64	2256.24	2258.49	2506.37	2493.00	2507.47
0.787021	44.8610	-112.875	-17.0995	61.5993	267.603	264.427	609.853	736.614	770.910	830.339	954.305	1105.93	1170.16	1292.54	1538.26	1464.10	1310.26	1470.29	1577.48	1562.90	1583.23	1577.11	1729.46	1552.90	1634.72	1463.13	1663.50	1495.99	1614.26	1593.34	1621.60	1606.38	1776.83	1660.76	1611.80	1824.74	1720.19	1826.79	1853.97	2057.37	2061.24	2146.09	2081.00	2245.25	2365.50	2276.90	2429.61	2577.15	2415.89
0.811428	20.3830	-128.916	47.2317	114.350	124.311	470.926	568.443	718.378	930.076	934.607	1024.52	1087.33	1189.03	1259.54	1585.64	1501.54	1468.59	1537.93	1540.32	1541.77	1590.34	1502.96	1727.14	1637.63	1574.37	1579.18	1706.93	1588.23	1547.77	1680.56	1615.33	1575.96	1826.23	1679.87	1597.28	1750.62	1827.77	1752.64	2004.28	2033.53	2281.42	2203.98	1987.93	2318.29	2427.27	2432.05	2453.48	2545.33	2625.87
0.835834	-58.9138	-88.6951	-48.7545	111.282	218.199	404.359	525.065	687.417	890.540	871.565	1076.03	1075.24	1330.82	1231.75	1526.26	1501.94	1486.42	1490.44	1517.30	1622.45	1622.34	1544.26	1860.40	1669.15	1670.74	1638.65	1719.55	1706.43	1558.56	1730.44	1717.96	1535.00	1703.81	1622.59	1660.87	1802.83	1780.79	2016.10	2084.37	2090.37	2030.67	2174.03	1993.45	2255.90	2337.48	2473.32	2604.94	2566.31	2558.05
0.860240	28.6731	-156.229	-9.22066	108.870	164.112	522.304	629.448	718.877	861.523	1007.54	1042.25	1177.63	1305.22	1304.57	1540.78	1514.09	1476.83	1478.40	1620.59	1549.30	1698.20	1556.87	1701.68	1696.46	1550.91	1539.79	1681.30	1642.04	1651.47	1726.53	1683.08	1655.43	1733.26	1791.30	1685.21	1844.98	1836.19	2008.12	1994.16	1999.87	2156.84	2111.29	2096.59	2271.14	2365.38	2451.82	2612.54	2651.45	2590.69
0.884646	122.257	-136.698	-70.8053	13.1578	184.367	429.958	615.614	595.546	819.238	998.575	1252.65	1208.16	1323.85	1358.20	1650.50	1586.23	1645.74	1754.70	1646.58	1673.62	1602.07	1589.13	1922.52	1764.50	1715.13	1679.78	1767.15	1624.70	1683.10	1736.78	1670.46	1600.01	1818.99	1713.54	1618.85	1738.19	1817.30	1952.32	2077.02	2249.65	2269.68	2227.87	2132.76	2250.62	2553.43	2548.47	2563.86	2549.84	2673.94
0.909052	-20.6045	-233.874	19.6287	313.306	307.567	319.145	450.254	926.561	925.890	966.505	1213.69	1196.03	1262.96	1369.23	1653.65	1563.40	1464.37	1711.13	1618.97	1658.48	1590.04	1674.15	1838.42	1711.92	1758.54	1614.82	1836.67	1799.89	1678.75	1740.50	1615.86	1741.51	1826.25	1713.44	1697.55	1916.11	1823.76	2045.21	2060.41	2135.57	2237.83	2277.28	2108.06	2313.68	2454.69	2580.13	2541.48	2658.26	2755.96
0.933458	-60.5989	-36.8801	-37.7140	156.803	283.894	504.517	586.446	715.491	934.850	1080.47	1220.60	1158.67	1421.16	1367.43	1643.84	1683.68	1583.90	1708.39	1760.52	1633.00	1728.82	1753.61	1781.44	1870.04	1742.51	1735.52	1848.25	1705.34	1759.71	1720.91	1751.43	1678.42	1778.05	1781.06	1765.62	1886.22	1962.16	2048.47	2284.38	2159.66	2259.67	2388.59	2213.21	2426.17	2573.82	2564.76	2567.37	2652.41	2796.86
0.957864	-61.4624	-202.116	17.5570	237.059	377.759	497.712	604.683	848.054	921.296	1071.27	1174.60	1376.77	1389.14	1312.88	1679.84	1562.48	1625.57	1733.53	1793.97	1735.48	1726.58	1670.49	1941.42	1740.47	1766.87	1640.90	1792.90	1773.75	1778.04	1857.25	1665.37	1642.92	1952.62	1814.28	1796.42	1871.02	1850.47	1977.18	2032.16	2178.04	2342.25	2317.57	2176.17	2310.65	2615.91	2529.89	2686.07	2711.85	2852.24
0.982271	12.5026	-202.647	-22.5128	133.221	352.252	532.635	646.012	858.681	919.968	1014.53	1214.53	1172.89	1494.61	1410.18	1638.33	1563.68	1618.78	1756.73	1708.87	1848.76	1824.03	1696.56	1920.36	1674.11	1787.53	1737.47	1878.91	1809.91	1636.97	1917.71	1664.71	1692.32	2018.16	1774.92	1612.60	1969.26	1861.45	1982.21	2048.23	2276.11	2382.08	2324.18	2300.22	2385.17	2451.96	2594.60	2687.60	2788.35	2911.83
1.00668	98.3520	-120.401	-18.0952	153.873	419.281	355.463	600.206	815.775	983.813	1149.32	1163.41	1349.73	1393.68	1334.53	1699.68	1635.82	1511.88	1695.60	1796.23	1786.41	1745.07	1704.44	1863.14	1920.22	1842.14	1672.13	1801.89	1869.95	1817.91	1802.12	1735.82	1681.02	1789.65	1857.20	1855.30	1925.58	1845.59	2150.84	2085.53	2267.63	2358.31	2341.14	2236.92	2379.89	2723.11	2615.63	2739.02	2750.17	2949.99
1.03108	28.2713	-92.3660	10.2902	218.890	277.175	479.768	585.039	802.369	878.981	1096.34	1391.52	1217.60	1380.55	1387.11	1669.49	1705.75	1534.74	1757.28	1799.64	1829.25	1697.61	1766.65	2015.23	1804.59	1723.17	1823.01	1976.08	1843.16	1761.35	2017.04	1715.53	1752.32	1952.27	1868.53	1815.93	1907.49	1938.64	2094.36	2161.42	2216.53	2339.41	2389.12	2274.58	2404.27	2596.12	2621.14	2830.11	2856.80	2915.58
1.05549	92.2165	-84.4475	-57.4319	80.8486	286.371	574.149	652.226	817.114	955.023	891.023	1202.38	1376.22	1323.11	1430.38	1687.13	1671.14	1528.43	1810.59	1781.75	1803.40	1849.28	1734.94	1909.83	1798.55	1770.57	1738.90	1785.37	1780.71	1812.97	1919.27	1761.58	1593.57	1875.22	1909.97	1737.56	1894.60	1939.54	2075.50	2271.94	2167.43	2474.24	2575.85	2331.23	2323.32	2598.96	2624.82	2749.28	2838.65	2865.34
1.07990	-49.6114	-157.133	147.984	169.245	297.085	633.953	632.124	710.693	1028.74	1018.10	1235.07	1310.46	1397.39	1509.71	1705.54	1730.52	1736.15	1848.00	1916.33	1825.09	1749.81	1867.72	1839.15	1738.26	1822.68	1673.27	1883.27	1879.98	1744.60	1875.63	1768.55	1661.62	1847.80	2025.42	1843.67	1914.48	1796.35	2115.49	2214.59	2209.84	2486.05	2423.04	2413.95	2429.09	2608.22	2714.56	2808.22	2847.19	2986.61
1.10430	-56.3140	-136.556	28.3524	181.526	229.299	426.921	594.352	818.529	1015.51	1022.32	1236.30	1295.81	1360.56	1398.45	1816.88	1834.49	1695.97	1847.15	1853.92	1757.60	1753.16	1769.72	1955.95	1816.29	1805.08	1798.22	2048.25	1812.15	1802.74	1924.61	1721.09	1718.63	2028.92	1892.17	1863.42	2024.58	1989.50	2136.85	2247.69	2244.17	2448.44	2457.14	2359.99	2453.47	2710.10	2607.14	2875.11	2938.40	2934.58
1.12871	-31.5746	-220.432	14.6256	28.9669	302.029	516.018	635.424	977.961	1011.84	1117.84	1272.14	1315.06	1465.90	1630.92	1737.58	1740.99	1596.22	1856.65	1827.54	1844.75	1771.78	1846.85	1999.35	1810.06	1893.29	1812.00	1884.05	1908.38	1658.87	1936.04	1682.14	1696.11	1908.93	1993.82	1900.27	1857.59	1828.23	2142.47	2218.68	2238.95	2364.81	2476.61	2272.21	2471.44	2701.03	2658.32	2831.86	2951.35	2945.63
1.15311	-25.7593	-85.2861	-24.2761	234.592	310.101	456.749	877.035	832.364	948.734	1133.85	1415.91	1348.75	1446.14	1475.48	1736.50	1697.66	1783.39	1774.92	1836.96	1883.35	1848.09	1797.64	1889.05	1764.91	1774.52	1813.18	1995.15	1887.40	1879.61	1990.08	1783.05	1703.21	1958.04	1967.82	1892.35	2050.13	1978.23	2207.29	2254.70	2350.77	2318.53	2372.97	2396.72	2620.66	2685.98	2735.46	2888.05	2903.67	3073.41
1.17752	3.29193	-201.667	24.1908	92.1249	311.028	505.088	698.941	891.642	916.247	1154.98	1264.91	1421.55	1442.28	1402.36	1776.08	1803.32	1738.69	1825.83	1940.98	1854.18	1674.50	1938.98	1946.78	1834.12	1792.81	1803.30	1972.85	1991.58	1849.73	1827.39	1685.28	1696.11	1994.09	2004.12	1890.04	2160.71	1931.40	2225.18	2197.43	2287.86	2337.66	2432.41	2356.22	2598.48	2819.96	2728.83	2785.78	3098.56	3079.88
1.20193	-38.3130	-157.994	39.2166	185.461	231.074	477.274	627.122	835.631	964.681	1242.05	1316.30	1327.60	1421.87	1497.06	1831.77	1828.48	1799.40	1827.40	1926.81	1955.79	1768.93	1811.61	1859.40	1823.58	1724.82	1813.03	1845.30	1951.70	1829.49	1868.92	1889.38	1690.24	1949.75	1964.02	1888.02	1911.74	1844.24	2131.00	2158.38	2316.01	2410.92	2346.87	2530.33	2629.30	2782.24	2788.55	2940.81	2856.11	3163.99
1.22633	-52.8447	-108.932	-3.42538	57.3563	257.241	570.360	728.480	872.348	1140.93	1196.25	1375.53	1468.81	1411.98	1594.57	1792.04	1739.02	1635.90	1880.73	2091.56	1815.07	1806.37	1936.59	2028.91	1710.74	1846.66	1803.73	1936.24	1926.71	1695.07	1899.95	1740.49	1795.49	1910.58	2007.91	1778.98	2087.71	1932.09	2207.26	2192.00	2267.45	2480.61	2480.61	2590.79	2578.67	2846.83	2821.54	2902.52	3038.43	3103.51
1.25074	-56.7996	-176.186	-41.1231	149.993	239.638	464.008	566.792	975.917	1070.60	1133.01	1244.78	1534.50	1518.81	1584.77	1898.80	1719.81	1747.82	1940.73	1964.41	2003.33	1806.24	1945.49	1940.34	1973.54	1868.12	1808.92	1908.32	1971.01	1821.82	1812.80	1661.72	1682.52	1999.15	2048.21	1893.12	2007.10	1980.15	2270.63	2241.68	2216.26	2432.73	2540.06	2566.12	2582.25	2840.71	2814.25	2904.58	3050.03	3180.42
1.27514	39.9305	-98.4787	-14.2431	253.222	313.592	498.200	576.833	923.673	1232.74	1135.59	1249.18	1386.04	1616.61	1522.59	1761.32	1774.86	1717.81	1931.44	2117.82	2046.69	1871.31	1835.86	1969.68	1746.11	1902.37	1868.47	1810.67	1964.99	1915.58	1946.63	1817.38	1750.26	1907.09	1982.72	1921.75	2056.26	1994.55	2335.50	2291.73	2371.83	2524.19	2658.39	2514.17	2482.88	2842.86	2917.31	2987.79	3276.08	3211.12
1.29955	-43.4174	-230.569	-101.528	37.9564	439.096	576.356	679.511	938.670	1040.43	1257.67	1420.15	1475.14	1544.88	1658.72	1729.76	1913.33	1835.06	1917.11	2070.39	1902.06	1789.60	1886.02	1907.18	1947.39	1800.88	1825.39	2086.99	1979.88	1752.12	2004.50	1782.83	1789.97	1910.40	2061.61	1970.94	2016.59	1912.01	2277.88	2326.60	2343.01	2516.26	2580.81	2581.46	2919.56	2883.64	3024.93	3020.61	3133.09	3405.61
1.32396	73.4037	-155.712	-24.5603	202.769	236.839	623.822	619.269	901.005	1023.23	1214.36	1309.11	1585.78	1563.62	1680.30	1791.04	1949.04	1863.74	1919.09	2066.30	2046.68	1862.55	1938.26	2074.10	1902.01	1918.26	1876.08	2014.86	1997.21	1845.63	2044.09	1851.71	1883.12	2020.20	2149.14	1898.06	2151.05	1916.37	2254.14	2194.51	2372.97	2617.25	2694.33	2585.62	2853.83	2955.36	3020.90	3014.96	3156.10	3281.29
1.34836	-29.9708	-223.900	-16.5843	157.218	326.876	580.637	683.144	876.730	1074.41	1249.20	1424.09	1433.29	1613.02	1576.10	1833.34	1866.04	1839.58	1952.87	2072.20	1935.62	1817.61	1934.43	2076.44	1984.10	2062.55	1795.60	1992.43	2102.77	1927.16	2059.20	1955.16	1835.71	1985.87	2084.84	1920.94	2070.04	2076.04	2430.38	2309.54	2488.94	2620.11	2636.43	2801.99	2761.42	2985.66	3019.83	3074.46	3212.14	3379.44
1.37277	-19.6289	-163.311	48.3259	107.758	411.602	687.377	647.917	930.267	1147.15	1233.50	1457.45	1532.76	1748.35	1614.92	1862.39	1874.62	1839.13	2060.15	2087.56	2149.94	1914.32	1986.85	2149.68	2023.69	1993.41	1897.32	2034.27	2079.01	1892.52	2041.57	1726.37	1852.04	2121.47	2098.18	2082.40	2155.85	2130.85	2318.56	2409.84	2344.54	2584.39	2653.51	2759.13	2874.35	3186.82	3005.47	3243.95	3376.36	3463.53
1.39717	-23.3060	-148.410	21.8712	167.700	426.207	687.173	636.279	955.551	1202.02	1240.58	1411.49	1520.25	1654.17	1704.26	2050.30	2059.97	1902.40	2101.54	2066.12	2117.12	1946.47	2071.24	2187.99	2045.02	1961.47	2010.94	2057.57	2061.63	1963.84	2006.91	1914.89	1913.26	2107.60	2124.02	2101.57	2155.29	2186.50	2316.20	2355.19	2473.64	2673.87	2634.02	2631.48	2896.78	3084.69	3115.41	3293.26	3293.42	3398.74
1.42158	4.38163	-179.651	36.4140	295.104	302.272	659.164	699.123	968.367	1232.17	1242.65	1492.66	1629.27	1644.12	1697.36	1914.17	2000.26	1887.63	1997.23	2136.94	2030.94	1956.84	2060.79	2166.97	2122.26	1962.19	2060.43	2135.24	2066.66	1982.19	2207.74	1988.46	1964.62	1940.72	2166.43	2116.46	2243.95	2213.34	2373.65	2556.06	2400.34	2724.24	2698.07	2766.04	3003.40	3060.09	3142.22	3228.65	3410.55	3617.20
1.44599	-12.4611	-164.968	40.3165	248.820	363.824	608.356	707.044	1022.79	1052.69	1462.04	1517.13	1588.36	1746.49	1737.56	1930.23	2152.46	2009.10	2078.10	2256.53	2121.41	1963.37	2106.12	2213.68	2098.69	2102.60	1972.53	2097.91	2090.53	2048.38	2138.80	2054.93	1936.90	2005.99	2314.21	1954.44	2311.52	2186.09	2556.26	2503.15	2566.37	2792.62	2803.99	2838.05	3014.75	3243.68	3182.12	3237.24	3457.18	3670.26
1.47039	-45.2905	-199.185	-15.2113	135.843	450.594	549.159	754.653	1017.34	1238.82	1393.76	1607.57	1745.16	1689.24	1897.41	2106.72	2086.52	2138.32	2135.12	2304.91	2122.01	1955.46	2167.82	2140.95	2139.09	1980.14	2041.59	2096.75	2116.81	2108.23	2185.07	2034.27	2126.77	2091.34	2240.60	2083.67	2243.66	2118.24	2532.96	2561.59	2496.64	2693.31	2786.39	2840.03	3124.32	3197.25	3311.45	3415.56	3493.09	3704.08
1.49480	-27.0035	-95.1975	90.1864	194.484	391.362	682.428	853.679	1026.38	1211.91	1467.96	1594.73	1783.51	1737.40	1777.48	2142.64	2089.67	2123.91	2095.07	2375.52	2048.97	2100.43	2213.86	2286.25	2150.32	2076.21	2032.76	2149.28	2020.35	2055.39	2231.48	1979.37	2051.60	2248.02	2089.62	2019.61	2377.49	2234.88	2596.65	2522.21	2725.97	2861.63	2815.30	3001.70	3069.13	3358.41	3294.57	3471.03	3621.70	3777.04
1.51921	-97.1481	-92.1160	-91.2953	299.189	441.357	641.138	913.096	1068.96	1288.90	1451.72	1588.00	1715.48	1842.19	1943.80	2117.72	2110.57	2095.73	2120.71	2467.76	2266.96	2182.32	2291.80	2366.89	2274.03	2107.37	2170.11	2170.39	2081.18	2082.14	2171.12	2144.55	2062.38	2258.00	2282.04	2121.25	2455.44	2376.43	2762.77	2501.83	2608.89	2866.49	2963.03	2972.66	2994.58	3325.20	3384.01	3444.71	3761.25	3741.79
1.54361	66.9564	-216.474	4.00360	203.275	423.725	722.761	733.685	1285.67	1295.25	1481.59	1648.46	1777.68	1862.49	1998.43	1984.49	2116.66	2304.02	2221.93	2474.87	2314.30	2218.63	2245.79	2389.50	2368.60	2135.05	2092.28	2255.76	2261.09	2180.34	2224.52	2009.99	2187.81	2283.39	2268.85	2211.98	2566.87	2342.98	2673.18	2566.51	2770.31	2955.30	3039.08	3094.72	3181.58	3381.94	3598.66	3527.65	3712.87	3847.02
1.56802	-94.6504	-184.869	190.372	268.835	492.399	641.694	807.681	1071.56	1357.07	1415.01	1657.96	1730.64	1866.01	1923.93	2240.35	2229.45	2217.92	2368.18	2436.86	2390.61	2144.81	2251.06	2338.36	2239.26	2101.96	2228.56	2252.28	2224.42	2102.77	2416.90	2047.41	2184.13	2314.01	2337.88	2281.06	2466.74	2378.81	2678.56	2499.59	2748.14	3114.39	2995.83	2958.32	3258.93	3453.81	3494.21	3479.77	3796.20	3934.96
1.59242	61.4144	-212.636	29.8954	240.562	553.080	776.872	854.224	1107.33	1241.95	1522.63	1697.73	1881.64	1920.81	1954.02	2228.34	2178.76	2153.73	2246.54	2385.29	2319.42	2340.47	2431.93	2390.88	2492.59	2223.40	2151.93	2286.26	2278.97	2230.76	2335.50	2146.46	2137.21	2234.75	2395.16	2169.84	2408.59	2471.02	2674.42	2637.49	2664.90	2997.00	2962.41	3091.89	3253.05	3424.90	3560.71	3685.97	3806.58	3872.32
1.61683	90.8927	-251.230	8.45205	173.147	557.350	738.984	793.924	1228.20	1412.69	1438.04	1827.04	1773.79	1896.17	1911.94	2362.57	2245.09	2124.58	2236.78	2471.32	2370.59	2220.90	2445.69	2352.61	2487.62	2252.67	2215.09	2306.87	2254.36	2162.86	2461.73	2090.76	2211.27	2316.77	2397.46	2360.59	2537.33	2489.07	2707.26	2553.81	2752.69	3022.40	3124.69	3111.46	3416.57	3431.65	3578.69	3678.40	3865.07	4014.12
1.64124	127.224	-161.910	83.8224	252.802	516.909	726.947	1012.63	1270.37	1300.22	1493.83	1935.19	1829.04	1856.13	2048.71	2150.71	2320.15	2245.48	2245.10	2634.16	2455.21	2211.12	2467.47	2561.82	2531.39	2210.16	2333.13	2257.20	2355.74	2156.91	2417.19	2143.22	2103.25	2306.90	2286.23	2336.73	2547.18	2496.21	2801.24	2667.59	2794.53	3198.72	3056.41	3104.22	3325.83	3523.03	3760.77	3796.92	3896.91	4073.22
1.66564	80.8861	-262.444	39.1192	298.023	387.824	820.842	925.643	1185.91	1198.90	1519.10	1908.36	1879.14	2023.58	2034.27	2262.34	2377.30	2298.81	2229.49	2560.29	2534.34	2113.42	2558.10	2414.37	2492.12	2494.80	2388.47	2282.26	2486.71	2274.43	2376.10	2121.60	2328.55	2374.20	2430.51	2349.81	2480.71	2492.73	2895.46	2830.35	2869.26	3014.93	3166.33	3144.78	3369.95	3619.54	3716.99	3800.32	3991.22	4081.91
1.69005	-115.995	-39.1440	56.4056	315.734	451.657	805.389	887.567	1290.43	1497.95	1578.46	1809.29	2027.05	2140.00	2178.01	2345.49	2376.44	2376.64	2304.58	2682.32	2507.28	2325.22	2471.18	2442.93	2462.93	2377.02	2385.69	2306.83	2294.34	2162.38	2343.70	2112.40	2224.04	2362.56	2418.04	2224.09	2487.05	2507.77	2857.49	2673.13	2947.42	3152.86	3034.76	3238.05	3462.27	3623.77	3781.11	3800.89	4002.67	4141.42
1.71445	-38.9841	-191.318	78.1526	310.824	581.245	776.654	935.566	1341.31	1319.29	1572.14	2062.75	1967.13	1971.34	2113.49	2372.11	2414.65	2386.13	2350.12	2670.98	2517.50	2324.90	2530.90	2493.29	2418.59	2386.90	2503.31	2403.88	2310.36	2287.10	2428.41	2198.40	2181.48	2513.68	2251.53	2391.90	2485.07	2601.45	2823.88	2767.55	2778.05	3088.85	3059.79	3235.05	3315.64	3650.22	3885.67	3928.13	4005.93	4228.44
1.73886	-21.9930	-176.749	-18.1408	361.859	491.467	785.073	960.719	1332.08	1350.16	1609.16	1990.42	2057.65	1999.34	2099.47	2373.96	2316.48	2350.66	2392.85	2564.25	2620.68	2266.05	2639.41	2561.94	2458.50	2471.68	2328.51	2497.10	2445.43	2161.16	2492.09	2209.48	2292.62	2309.38	2484.84	2344.51	2546.65	2563.26	2727.56	2760.18	2889.11	3266.17	3235.95	3321.93	3518.32	3728.21	3950.31	3768.92	4023.46	4314.00
1.76327	-25.6768	-158.788	33.0223	266.401	574.708	749.262	954.307	1193.97	1483.83	1712.44	2014.24	2037.53	2102.04	2143.30	2396.25	2430.87	2436.54	2409.41	2742.04	2596.95	2324.62	2461.92	2529.51	2576.84	2447.67	2355.23	2464.61	2337.20	2308.22	2465.14	2136.46	2290.88	2368.06	2501.79	2383.50	2651.59	2554.48	2851.41	2653.83	2997.92	3157.74	3135.28	3250.29	3416.61	3757.85	3931.65	3992.18	4245.00	4239.62
1.78767	-21.1754	-182.970	-2.15195	163.502	558.693	888.845	952.911	1290.46	1336.83	1546.00	2051.95	2034.80	2235.91	2209.29	2296.90	2459.65	2465.71	2325.72	2679.19	2592.96	2462.24	2549.88	2475.52	2567.93	2379.48	2331.67	2403.65	2344.04	2251.69	2430.46	2088.38	2356.11	2352.46	2427.63	2419.34	2597.87	2535.95	2783.32	2639.57	2865.30	3209.02	3254.04	3393.52	3583.88	3751.85	3990.07	3889.34	4131.30	4246.05
1.81208	-68.5592	-69.6065	57.6482	208.236	499.365	795.223	1075.87	1410.68	1557.88	1705.91	1991.89	2190.66	2184.81	2284.64	2486.07	2593.49	2450.74	2393.50	2654.75	2614.18	2338.07	2686.98	2468.16	2462.82	2465.22	2315.45	2376.15	2461.64	2214.96	2408.39	2048.89	2369.86	2532.03	2479.80	2362.24	2647.38	2698.31	2881.98	2687.65	2984.80	3305.97	3159.63	3406.63	3620.05	3856.93	3915.59	4041.65	4273.73	4446.63
1.83649	45.2881	-241.931	105.443	335.660	562.029	717.974	943.625	1286.14	1545.34	1769.63	2043.84	2145.65	2258.33	2339.46	2469.46	2520.87	2492.67	2470.10	2794.87	2505.56	2441.16	2598.85	2597.36	2508.84	2407.08	2439.59	2420.79	2336.85	2172.30	2477.45	2038.50	2247.53	2473.10	2428.71	2412.89	2651.14	2549.86	2878.41	2883.83	2920.65	3198.09	3389.17	3462.44	3547.10	3921.69	3973.62	4108.56	4325.84	4456.25
1.86089	4.63659	-254.381	20.8708	216.286	630.469	901.424	1016.40	1275.89	1530.16	1695.96	1985.43	2193.74	2213.94	2254.79	2556.54	2508.60	2611.89	2507.03	2822.92	2758.77	2351.05	2695.74	2419.76	2592.49	2540.64	2532.59	2327.25	2454.04	2269.08	2565.58	2036.41	2433.75	2452.34	2534.87	2378.61	2678.90	2629.12	2855.54	2822.97	3033.81	3390.66	3312.32	3374.98	3791.38	3853.48	4130.28	4312.17	4242.75	4533.48
1.88530	-36.5143	-208.399	118.320	189.060	586.829	879.648	1078.53	1455.04	1505.31	1622.85	2074.41	2122.18	2414.06	2427.51	2535.02	2615.16	2634.12	2516.32	2849.33	2732.27	2414.01	2598.18	2454.67	2639.57	2460.73	2466.21	2370.56	2447.50	2302.23	2519.85	2061.70	2275.66	2374.73	2399.73	2327.47	2669.46	2576.35	2822.99	2885.95	2974.63	3146.10	3415.46	3416.05	3771.33	3888.56	4145.76	4118.10	4511.61	4667.55
1.90970	7.27099	-137.770	74.9347	232.938	586.254	998.344	1065.79	1450.11	1592.28	1656.58	2092.05	2117.18	2450.75	2337.51	2506.79	2617.28	2671.33	2504.08	2705.64	2802.21	2476.70	2711.43	2535.35	2699.35	2566.19	2596.86	2397.65	2459.17	2215.76	2433.49	2231.51	2452.23	2488.54	2525.96	2320.22	2635.50	2645.88	2942.58	2820.53	3033.65	3440.69	3507.20	3595.14	3865.14	4133.00	4169.51	4388.99	4415.73	4729.07
1.93411	-40.7446	-175.349	83.2350	350.506	663.524	911.239	1049.28	1512.28	1645.72	1647.30	2239.10	2316.45	2300.96	2336.81	2638.06	2709.69	2779.56	2575.45	2880.48	2875.70	2547.05	2695.95	2551.57	2653.34	2514.99	2525.08	2473.54	2553.60	2321.38	2525.74	2137.28	2398.43	2509.11	2636.93	2519.93	2655.45	2788.96	2962.26	2934.42	3050.56	3268.80	3506.98	3518.95	3938.85	3931.38	4205.44	4285.51	4463.64	4784.01
1.95852	20.9087	-148.670	183.249	296.269	639.621	835.673	1204.83	1489.87	1614.31	1774.77	2206.84	2311.14	2389.15	2458.47	2715.62	2816.82	2886.90	2730.51	2957.38	2805.85	2463.05	2698.34	2730.32	2735.48	2566.46	2562.83	2508.74	2517.20	2305.12	2546.49	2164.14	2412.08	2410.16	2654.68	2573.67	2642.67	2786.19	3015.43	3064.06	3116.18	3409.10	3594.07	3595.85	3967.28	4152.13	4284.92	4632.37	4640.16	4837.70
1.98292	17.5083	-159.632	-4.58066	384.710	628.585	965.954	1282.26	1444.48	1634.72	1903.38	2343.14	2311.90	2479.50	2499.89	2762.18	2749.90	2670.72	2622.45	2953.47	2941.95	2535.60	2800.87	2710.75	2829.06	2666.27	2459.71	2544.37	2554.02	2321.60	2489.11	2199.68	2554.87	2554.22	2573.56	2559.97	2620.69	2756.63	2941.68	3066.51	3208.71	3528.28	3546.50	3635.71	4015.76	4172.41	4216.48	4695.02	4653.64	4976.88
2.00733	38.4292	-216.844	196.689	319.529	571.287	1009.37	1290.93	1595.63	1656.66	1928.08	2270.75	2290.68	2463.74	2482.55	2710.23	2788.31	2779.60	2805.77	3028.26	2894.51	2741.54	2812.92	2702.99	2837.34	2647.38	2525.76	2556.80	2659.31	2428.32	2616.25	2194.40	2418.08	2575.21	2718.64	2462.96	2831.82	2761.33	3074.07	2999.17	3122.48	3616.88	3624.52	3607.95	4159.52	4213.23	4369.89	4640.24	4855.84	5151.71
2.03173	-60.6950	-170.485	31.8001	261.331	696.358	948.244	1147.54	1467.58	1786.64	1956.61	2448.14	2464.93	2658.73	2638.31	2911.84	3017.90	2817.29	2790.89	3144.35	2851.02	2551.69	2994.62	2714.98	2884.44	2703.86	2637.61	2623.77	2688.84	2407.75	2700.74	2278.69	2416.53	2605.75	2719.28	2630.80	2716.46	2897.14	3145.23	3142.24	3179.27	3556.03	3702.82	3745.08	4147.32	4294.30	4482.69	4820.18	4923.13	5085.26
2.05614	1.14445	-330.381	170.599	590.289	649.602	1082.70	1289.10	1641.44	1741.33	1989.14	2410.00	2457.79	2725.85	2744.62	2923.08	2934.37	2956.94	2851.43	3160.33	3007.48	2676.22	2938.36	2738.02	2901.69	2753.05	2710.23	2602.17	2752.97	2476.36	2641.23	2205.27	2566.48	2645.86	2810.89	2694.47	2874.03	2819.15	3089.69	3292.47	3351.35	3500.95	3905.23	3839.54	4178.94	4459.05	4582.76	4794.12	5103.33	5203.42
2.08055	-72.0821	-253.085	85.3756	452.659	678.435	986.872	1388.69	1565.05	1815.96	2032.82	2535.79	2578.12	2793.97	2671.00	3018.49	3070.79	3074.98	3031.50	3299.70	3102.30	2768.12	2991.23	2744.29	3061.31	2879.23	2724.84	2771.01	2630.31	2484.94	2811.02	2250.57	2606.45	2761.37	2855.49	2752.38	2876.25	3015.21	3214.61	3220.41	3483.45	3825.34	3915.32	3897.41	4363.02	4531.10	4563.00	5002.48	5185.35	5347.10
2.10495	-1.42497	-329.695	119.735	407.195	717.281	989.671	1372.45	1751.57	1753.33	2048.44	2521.18	2596.25	2874.75	2768.53	3098.01	3045.59	3012.66	3030.17	3293.84	3084.16	2909.37	3037.23	2858.29	3138.33	2852.98	2741.21	2732.53	2893.82	2509.68	2844.85	2429.92	2779.76	2752.98	2925.20	2673.45	2948.29	3216.19	3251.09	3383.63	3437.68	3849.04	4029.09	3924.50	4388.95	4640.10	4694.27	5106.13	5316.69	5398.78
2.12936	-6.65175	-216.953	171.077	397.373	772.560	1120.02	1304.69	1828.88	1981.33	2324.66	2577.76	2684.88	2890.87	2894.16	3126.95	3162.15	3156.18	2985.58	3437.09	3255.97	2969.96	3127.41	2990.39	3102.70	2917.28	2881.25	2701.50	2942.11	2618.56	2859.47	2399.00	2738.50	2784.59	3068.08	2795.62	3008.83	3079.42	3377.39	3403.08	3579.72	3802.28	4220.67	4059.39	4557.17	4782.99	4949.63	5281.86	5364.21	5594.73
2.15376	-76.5076	-134.585	154.869	416.911	860.026	1140.60	1414.56	1750.26	2110.09	2202.06	2667.98	2808.40	2971.67	3071.23	3183.82	3227.20	3316.37	3123.08	3537.73	3179.32	3130.13	3274.94	2970.44	3238.82	2893.25	2877.92	2872.22	3007.61	2616.35	2884.20	2390.57	2774.83	2866.10	3091.96	2793.73	3022.12	3209.34	3480.68	3509.51	3464.38	3956.21	4179.02	4204.30	4668.99	4798.80	4897.54	5308.75	5527.14	5581.16
2.17817	13.4896	-203.786	98.1478	437.882	953.035	1198.94	1444.62	1841.91	2060.97	2223.76	2755.93	2752.62	3078.62	3053.84	3283.13	3369.53	3328.93	3239.16	3597.64	3404.64	3125.27	3394.84	3003.38	3264.23	3038.17	2958.77	2881.36	3127.27	2860.03	2862.29	2416.45	2868.09	2854.37	3162.54	2915.52	3038.13	3292.97	3571.74	3558.11	3656.16	3966.37	4361.38	4183.64	4777.77	5105.75	5142.57	5333.37	5610.37	5770.54
2.20258	19.9295	-204.975	148.299	510.329	834.202	1122.13	1502.36	1886.51	2200.55	2112.13	2781.62	2818.94	3038.90	3020.85	3317.17	3402.20	3336.01	3294.99	3574.74	3431.24	3194.52	3406.94	3108.90	3403.10	3098.35	3000.81	2847.26	3025.30	2765.27	3042.84	2564.07	2975.27	2976.53	3115.16	3149.96	3209.11	3302.70	3600.57	3549.62	3721.31	3941.26	4299.91	4359.62	4807.61	5098.71	5298.88	5411.90	5745.42	5911.09
2.22698	-71.2065	-191.103	223.206	434.534	917.701	1311.33	1555.94	1989.25	2251.18	2359.75	2777.30	2994.84	3273.26	3174.21	3398.74	3504.98	3390.86	3332.91	3769.68	3376.60	3160.25	3429.50	3193.54	3449.14	3239.40	3144.05	2912.97	3173.87	2865.49	2923.67	2616.68	2908.77	2981.12	3097.06	3131.29	3269.01	3375.86	3610.19	3708.83	3714.95	4129.94	4462.71	4425.58	4804.51	5095.62	5306.47	5675.56	5810.74	6028.92
2.25139	59.2482	-57.9554	309.924	582.550	864.383	1306.47	1463.81	1929.50	2105.94	2299.99	2947.64	3065.67	3242.17	3299.09	3448.42	3538.33	3429.39	3506.92	3775.58	3644.55	3327.24	3476.58	3351.95	3410.63	3283.01	3058.10	3054.73	3166.48	2922.56	3013.36	2494.81	2959.98	2918.71	3167.61	3079.71	3237.04	3310.01	3539.11	3719.58	3789.47	4202.30	4484.14	4484.15	4946.92	5272.53	5552.22	5646.58	5962.33	6230.35
2.27580	20.1771	-191.726	239.578	482.178	839.547	1299.36	1589.01	2063.79	2293.39	2402.00	2883.19	3064.67	3300.74	3311.05	3547.16	3598.05	3526.07	3437.56	3800.92	3645.66	3375.25	3430.84	3326.98	3479.94	3285.89	3164.22	3047.08	3293.90	2988.82	2983.02	2535.10	3059.54	2999.41	3213.16	3001.11	3216.94	3363.57	3677.71	3881.47	3830.81	4178.08	4573.46	4596.56	5066.06	5365.44	5385.66	5705.94	5965.59	6166.92
2.30020	-55.9732	-199.528	222.623	545.507	846.352	1364.53	1616.71	2003.41	2378.51	2482.69	3004.20	3177.96	3491.73	3325.93	3509.11	3756.74	3571.91	3410.11	3867.66	3734.68	3470.28	3706.73	3401.02	3589.30	3216.97	3248.77	3181.47	3414.41	2935.58	3090.17	2621.49	3058.85	3034.61	3289.09	3273.52	3413.48	3454.99	3879.07	3763.25	3939.84	4257.28	4584.33	4524.23	4985.33	5377.91	5586.54	5812.39	6188.87	6396.74
2.32461	122.496	-174.866	114.038	576.682	920.527	1322.04	1665.71	2098.14	2474.07	2619.91	3048.46	3306.25	3552.12	3449.10	3730.48	3813.85	3795.44	3612.27	3901.50	3854.04	3509.02	3629.84	3466.66	3591.24	3365.01	3238.85	3156.26	3363.87	2899.09	3251.41	2678.31	3008.72	3035.52	3362.05	3136.98	3332.06	3503.11	3778.33	3831.43	3989.54	4318.46	4648.22	4659.60	5162.89	5441.93	5631.84	5857.34	6327.77	6466.79
2.34901	-4.51226	-149.041	187.456	583.006	1007.91	1445.74	1734.14	2178.09	2414.53	2664.54	3103.31	3308.92	3496.48	3555.98	3807.53	3926.53	3554.21	3696.65	4071.29	3886.06	3615.31	3855.90	3493.54	3615.02	3446.65	3199.02	3150.23	3334.57	3026.26	3071.37	2703.35	3129.97	3082.20	3535.70	3125.31	3378.61	3489.22	3780.34	3842.04	4010.05	4391.14	4764.41	4761.31	5196.74	5623.50	5774.81	5976.45	6279.83	6582.87
2.37342	-58.1277	-216.108	251.232	519.568	1022.95	1418.70	1664.95	2195.15	2528.54	2613.82	3129.87	3393.00	3759.09	3621.01	3859.09	4092.11	3829.28	3728.36	4088.92	3837.83	3586.12	3797.25	3729.02	3703.48	3477.98	3271.11	3142.33	3382.39	3049.49	3228.16	2644.38	3141.71	3195.00	3427.10	3168.92	3380.15	3516.69	3900.28	4006.42	4090.83	4274.74	4750.38	4873.07	5190.64	5669.55	5761.44	6024.53	6500.76	6524.18
2.39783	-1.94227	-242.133	280.085	665.097	1030.85	1632.79	1816.00	2186.03	2403.83	2706.50	3216.16	3430.92	3710.04	3603.84	4002.16	4142.30	3844.02	3889.75	4120.48	3819.73	3689.91	3941.27	3653.81	3868.22	3440.97	3292.40	3286.55	3353.81	3117.06	3091.54	2749.98	3080.23	3263.40	3483.81	3220.66	3451.03	3698.49	3926.75	4016.78	3993.65	4354.06	4990.67	4679.12	5306.17	5764.49	5913.87	6031.13	6477.99	6623.73
2.42223	57.1698	-234.055	158.958	573.412	1007.29	1410.89	1871.65	2391.70	2522.86	2936.46	3239.03	3410.05	3844.97	3801.42	4008.85	4117.46	3896.36	3776.95	4153.75	4110.95	3701.10	3923.24	3558.80	3938.86	3546.26	3196.78	3269.07	3391.69	2999.07	3363.53	2736.42	3142.27	3344.54	3485.38	3103.40	3384.61	3585.81	3969.88	4068.48	4042.94	4549.96	4936.85	5021.97	5316.59	5649.08	5910.56	6217.67	6571.62	6715.96
2.44664	-26.6327	-144.131	243.157	535.726	1047.26	1519.83	1862.85	2465.48	2679.01	2906.08	3390.26	3575.37	3803.92	3903.93	4012.76	4289.68	3931.91	3934.46	4248.01	4175.72	3866.99	3955.19	3780.92	3887.41	3677.61	3293.57	3299.58	3481.60	3020.25	3237.43	2897.39	3185.93	3286.57	3604.36	3366.92	3524.01	3653.75	4065.58	4048.57	4172.04	4486.07	5020.70	5121.27	5327.89	5754.64	6151.02	6304.77	6645.17	6889.90
2.47104	27.1319	-171.502	284.185	709.661	1185.32	1579.47	1869.83	2432.85	2632.34	2949.06	3343.48	3610.09	4028.95	4023.10	4042.46	4278.67	4105.41	4100.25	4348.92	4222.89	3833.34	3970.69	3773.24	3857.75	3618.38	3307.97	3397.50	3578.49	3078.55	3197.19	2870.63	3107.13	3363.15	3587.64	3308.52	3453.46	3634.26	3948.63	4155.30	4124.99	4535.47	5013.17	5108.86	5399.59	5884.72	6384.87	6316.74	6781.74	7014.53
2.49545	8.30414	-236.726	189.538	741.292	1162.02	1619.95	1896.96	2485.44	2763.38	2885.75	3444.80	3642.62	4017.70	3948.33	4116.42	4413.72	4080.21	4208.52	4502.41	4184.21	3838.93	3959.68	3922.71	3865.91	3593.31	3384.49	3415.78	3552.72	3244.24	3408.84	2899.02	3263.76	3239.94	3679.42	3332.08	3409.27	3796.64	4104.22	4206.63	4198.61	4632.57	4929.26	5136.11	5552.93	5881.02	6466.64	6398.96	6820.78	7118.91
2.51986	-123.094	-283.812	230.728	604.376	1176.67	1640.76	2170.72	2395.45	2753.51	3014.21	3566.86	3792.75	4091.67	4021.84	4254.11	4465.49	4138.88	4323.12	4597.55	4375.25	4030.52	3921.50	3953.68	3985.77	3638.52	3378.28	3481.84	3556.62	3175.12	3318.53	2772.49	3181.31	3260.38	3590.32	3404.97	3498.28	3657.03	4127.17	4226.24	4286.06	4631.62	5138.70	5186.01	5831.03	5935.28	6518.99	6491.29	7142.61	7263.19
2.54426	-37.9962	-187.266	293.876	728.818	1163.21	1736.31	2126.63	2549.86	2869.20	3175.41	3623.71	3953.03	4340.26	4153.15	4410.79	4598.61	4191.70	4394.77	4688.64	4439.22	4122.95	4081.93	3834.80	4032.08	3745.93	3380.94	3308.62	3673.01	3155.42	3460.20	2912.78	3320.57	3349.85	3573.73	3278.17	3596.22	3793.94	4246.14	4317.58	4301.90	4777.76	5186.50	5270.08	5828.60	6133.23	6547.82	6657.99	7246.56	7463.98
2.56867	-4.68145	-104.675	281.019	725.764	1140.50	1719.73	2093.30	2671.98	2991.72	3144.40	3737.32	3941.81	4315.56	4333.92	4458.25	4663.56	4268.39	4362.22	4664.85	4478.97	4294.06	4214.96	4085.18	4099.44	3838.37	3608.74	3450.27	3832.86	3211.15	3471.54	2994.70	3300.38	3304.35	3676.44	3437.64	3590.10	3921.58	4364.69	4274.09	4375.67	4808.63	5116.11	5499.19	5931.36	6181.60	6819.03	6760.42	7389.98	7699.91
2.59308	59.4547	-190.303	361.093	842.689	1231.43	1838.51	2155.34	2608.90	2996.36	3372.55	3826.88	4083.24	4465.70	4345.42	4607.33	4679.87	4511.00	4544.09	4853.37	4538.19	4277.74	4348.89	4095.82	4180.18	3809.35	3600.13	3567.29	3749.66	3358.06	3348.12	3163.66	3209.23	3471.27	3627.66	3461.17	3639.51	3780.05	4299.18	4497.16	4452.68	4700.26	5189.41	5582.71	5929.41	6174.00	6975.53	6966.57	7549.92	7814.37
2.61748	-72.9854	-106.117	305.760	739.597	1313.84	1905.86	2409.36	2771.34	3003.06	3449.31	3936.64	4290.37	4524.37	4683.94	4840.81	4953.24	4652.03	4767.52	5003.80	4809.35	4468.19	4312.10	4039.27	4343.78	3865.47	3712.24	3641.77	3943.12	3388.43	3535.11	3063.43	3446.84	3422.38	3700.57	3535.99	3630.01	4099.48	4407.16	4546.38	4501.62	4908.91	5355.65	5630.68	6192.21	6544.41	7103.35	7105.46	7675.96	8081.04
2.64189	-0.194230	-158.445	351.223	759.939	1390.50	1924.38	2427.59	2865.13	3130.52	3592.05	4000.26	4324.84	4779.68	4654.49	4874.57	4992.30	4707.42	4911.31	5033.73	4852.12	4572.95	4445.49	4313.53	4438.00	3986.70	3751.27	3735.27	4071.69	3423.50	3735.76	3243.89	3355.90	3540.31	3811.45	3610.72	3722.83	3998.99	4536.19	4610.58	4548.13	5047.54	5414.68	5646.37	6326.69	6718.97	7207.66	7294.86	7924.09	8216.89
2.66629	-146.141	-216.816	353.799	843.450	1403.70	1943.47	2519.67	2999.76	3193.19	3557.55	4237.88	4510.54	4922.76	4824.35	4949.07	5057.94	4908.41	4895.38	5189.22	4880.83	4759.23	4557.52	4438.31	4530.93	4219.74	3816.68	3866.39	3877.67	3612.11	3717.86	3308.53	3574.55	3566.38	3861.09	3671.51	3837.51	4288.76	4697.22	4740.89	4593.78	5179.06	5502.48	5984.25	6355.75	6674.02	7370.63	7534.90	8125.23	8473.24
2.69070	-118.374	-174.343	476.570	820.236	1421.96	2135.84	2489.11	2996.39	3457.83	3832.14	4242.76	4675.79	5086.82	4959.93	5139.78	5240.53	4978.09	5250.29	5377.39	5109.68	4805.84	4558.98	4580.73	4642.95	4148.69	4010.17	3871.61	4047.29	3515.28	3848.06	3355.64	3624.42	3555.73	4048.21	3836.32	3886.89	4261.21	4759.57	4976.85	4800.04	5269.27	5573.52	6119.55	6579.74	6922.45	7623.69	7841.40	8325.63	8808.98
2.71511	41.5839	-228.706	435.886	930.850	1508.94	2119.26	2592.55	3214.30	3699.81	3847.38	4303.50	4694.11	5143.63	5179.41	5286.90	5491.27	5208.66	5352.64	5497.91	5335.88	5031.14	4965.76	4730.82	4830.52	4375.92	4086.14	4106.47	4238.71	3635.54	3860.10	3555.78	3689.21	3648.18	4036.07	3931.76	4090.02	4399.92	5003.29	4919.31	4993.31	5268.91	5767.40	6238.56	6746.64	7153.01	7773.05	8030.67	8483.56	8935.40
2.73951	-81.4004	-200.119	503.112	1065.55	1635.94	2287.30	2737.97	3323.60	3796.21	3907.84	4456.73	4920.22	5311.76	5243.83	5518.17	5654.60	5438.67	5479.21	5736.16	5432.03	5142.15	4987.25	4859.31	4999.75	4578.88	4165.29	4138.23	4340.80	3865.67	4085.77	3709.22	3821.40	3746.76	4200.81	4102.77	4178.19	4434.01	4875.59	5068.56	5113.56	5502.59	5917.17	6328.31	6925.37	7382.12	7915.40	8225.00	8681.42	9265.45
2.76392	97.8548	-134.084	525.483	1069.49	1574.91	2297.93	2736.43	3390.07	3842.86	4268.03	4635.85	5088.10	5498.18	5430.67	5712.22	5851.85	5498.33	5762.40	5988.97	5642.46	5503.47	5008.67	5084.05	5075.56	4629.03	4290.35	4345.34	4478.90	3868.79	4185.50	3855.64	3847.74	3750.27	4437.40	4125.78	4186.95	4584.90	5213.83	5224.62	5224.21	5577.83	6143.51	6520.03	7194.66	7575.20	8267.17	8490.04	9081.81	9454.95
2.78832	84.0573	-39.6329	335.953	1197.20	1716.37	2475.14	2908.83	3556.18	3954.21	4338.20	4844.65	5276.36	5695.17	5753.18	5908.73	6076.95	5754.37	5941.16	6063.49	5760.92	5525.47	5245.88	5236.46	5256.42	4830.75	4620.42	4493.56	4540.04	4085.77	4275.30	3870.81	3944.59	3866.94	4469.92	4232.19	4198.21	4668.29	5223.24	5353.01	5409.04	5776.29	6223.26	6765.21	7401.82	7768.45	8540.35	8803.67	9266.97	9805.22
2.81273	-23.4983	-124.362	557.045	1165.25	1778.83	2398.02	2998.19	3667.00	3981.61	4607.01	5092.18	5415.15	5955.05	5944.46	6111.99	6276.40	5937.32	6039.41	6199.60	5992.87	5710.08	5337.25	5409.30	5537.62	4997.22	4704.27	4712.38	4688.75	4313.62	4430.16	3984.05	4144.33	4160.80	4690.31	4370.90	4575.36	4747.05	5347.89	5435.21	5534.12	6029.57	6399.27	6865.98	7654.71	7991.59	8865.56	9066.55	9641.26	9964.05
2.83714	-105.025	-196.778	449.991	1209.44	1891.65	2595.38	3097.55	3808.22	4175.53	4812.18	5222.17	5748.36	6244.50	6042.18	6308.50	6371.13	6225.64	6287.17	6421.70	6116.12	5969.21	5566.70	5460.15	5717.40	5022.26	4809.07	4861.43	4801.92	4294.92	4626.88	4121.07	4265.08	4237.35	4803.38	4484.38	4549.81	4786.93	5457.26	5608.71	5715.80	6197.29	6796.82	7137.06	7858.98	8276.72	8976.23	9314.51	9919.24	10400.1
2.86154	40.7344	-103.296	443.599	1346.65	1908.76	2651.66	3163.52	3955.07	4431.73	4849.56	5354.64	5843.92	6343.28	6342.83	6507.96	6675.63	6385.08	6618.93	6624.28	6342.23	6102.32	5784.47	5777.73	5783.99	5190.71	4993.67	4920.88	4869.88	4416.47	4576.54	4287.28	4376.49	4412.60	4995.78	4549.19	4571.56	4981.67	5630.02	5703.55	5851.50	6336.03	6836.72	7250.21	7930.34	8480.69	9362.83	9556.80	10209.3	10643.6
2.88595	25.0313	-7.37834	695.230	1463.76	1970.11	2793.35	3425.16	4132.72	4503.88	5060.90	5551.79	6042.72	6673.22	6554.10	6633.45	6931.74	6638.32	6778.87	7026.16	6695.76	6364.48	6048.88	5944.17	6018.47	5515.43	5217.15	5261.48	5040.62	4574.41	4697.71	4411.19	4329.88	4377.03	5125.60	4762.06	4724.89	5096.65	5589.40	5836.32	5840.58	6403.98	6982.87	7425.54	8239.46	8620.54	9708.17	9895.83	10516.9	11044.8
2.91035	34.0062	-29.4437	609.587	1402.50	2088.46	2934.40	3414.85	4371.47	4754.99	5206.51	5916.85	6219.83	6713.58	6749.94	6890.43	7108.05	6883.18	6977.48	7133.97	6726.57	6484.88	6270.68	6057.82	6265.73	5664.53	5451.02	5261.88	5164.80	4769.19	4846.45	4623.16	4544.81	4550.54	5117.60	4774.71	5005.52	5170.54	5737.05	5941.75	6188.46	6608.35	7293.96	7724.72	8321.66	8932.19	9781.57	10026.8	10723.3	11393.0
2.93476	48.9252	-89.6103	641.753	1502.55	2244.93	2947.24	3578.76	4497.63	4960.60	5423.82	6087.99	6366.63	7052.64	6927.65	7251.94	7268.02	7189.50	7216.44	7406.60	7031.78	6741.68	6321.06	6465.48	6461.80	5753.06	5561.90	5404.71	5298.17	4758.79	4882.11	4707.47	4669.01	4767.69	5297.27	4941.88	4959.53	5218.98	5844.76	5993.05	6203.10	6690.27	7448.83	7708.71	8476.57	9114.59	10195.4	10264.6	11103.4	11620.6
2.95917	8.41762	-51.4623	722.758	1465.58	2212.69	3083.93	3813.88	4603.10	5163.75	5698.38	6231.64	6713.64	7400.11	7315.95	7496.22	7520.26	7362.62	7464.88	7591.77	7298.86	6993.17	6490.09	6639.24	6702.39	6036.85	5752.41	5558.33	5329.56	4917.26	5022.25	4739.11	4679.38	4773.07	5363.21	4856.57	5101.15	5379.57	5981.30	6139.35	6312.08	6870.63	7601.59	7904.05	8670.25	9398.50	10411.0	10693.0	11440.9	11938.3
2.98357	-25.1349	5.31981	705.288	1535.82	2383.94	3289.20	3870.45	4773.03	5373.42	5980.99	6468.55	6918.30	7489.46	7504.55	7688.03	7747.68	7680.02	7626.50	7829.11	7548.55	7129.51	6709.86	6842.56	6862.09	6162.16	5947.66	5699.59	5447.60	5011.62	5136.45	5006.01	4784.32	4891.02	5469.54	5223.45	5117.31	5284.25	5995.20	6248.04	6445.09	7123.25	7918.09	8106.48	8963.58	9639.25	10765.5	10983.3	11804.2	12353.2
3.00798	32.9952	-42.1186	746.201	1684.94	2462.56	3375.61	4026.44	4982.24	5408.20	6228.92	6687.14	7266.34	7810.10	7793.97	8039.15	8085.24	7844.34	8036.83	8191.15	7730.95	7358.58	7067.37	6946.86	6962.05	6333.33	5998.54	5942.87	5745.91	5194.96	5254.92	5101.50	4914.36	5026.78	5665.90	5082.59	5122.48	5520.78	6067.68	6398.89	6580.86	7342.27	7947.05	8258.76	9233.88	9877.65	10812.0	11242.0	12162.4	12652.0
3.03239	37.9802	17.4370	771.903	1704.51	2613.04	3575.68	4233.93	5231.29	5643.19	6416.21	7105.63	7462.46	8175.89	7992.96	8315.41	8269.43	8293.60	8341.09	8525.79	7997.12	7724.96	7226.65	7244.22	7173.41	6337.09	6239.07	5938.55	5699.82	5125.18	5323.92	5122.16	5048.33	4977.36	5740.58	5198.85	5319.03	5432.02	6240.86	6313.20	6703.93	7532.94	8192.99	8473.39	9274.96	10057.9	11160.5	11514.6	12348.9	13041.8
3.05679	-79.9012	-31.1186	873.915	1856.80	2737.35	3746.89	4371.00	5384.04	5913.83	6700.90	7261.24	7679.23	8432.61	8406.90	8575.75	8695.40	8473.62	8620.12	8561.45	8370.78	7866.14	7449.55	7418.08	7430.07	6656.40	6346.76	6197.05	5762.79	5321.59	5430.08	5325.13	5064.80	5066.80	5935.65	5247.71	5217.70	5510.87	6307.28	6516.21	6835.63	7560.47	8195.23	8794.82	9596.05	10446.0	11346.5	11924.9	12709.9	13408.1
3.08120	1.65032	13.2959	928.764	1829.65	2854.85	3889.97	4683.84	5653.19	6173.36	6986.34	7626.27	8043.73	8672.38	8684.12	9065.83	8979.33	8874.47	9027.91	8964.74	8660.89	8238.70	7783.80	7731.29	7894.31	6790.24	6760.15	6475.45	6124.23	5444.76	5560.07	5489.19	5178.83	5160.18	5913.67	5473.24	5486.48	5581.33	6566.51	6621.87	6957.94	7881.98	8585.14	8828.70	9790.11	10557.4	11723.7	12116.0	13142.8	13947.1
3.10560	16.3311	-25.8111	934.352	1976.80	3039.59	4074.72	4959.33	5780.16	6489.81	7405.69	7839.58	8459.98	9114.39	9089.86	9338.77	9241.62	9362.06	9399.59	9395.86	8856.74	8400.03	8047.13	8046.88	8081.52	7104.15	6849.17	6597.22	6244.54	5575.95	5797.29	5667.04	5420.85	5366.44	6003.56	5561.29	5643.46	5601.25	6668.87	6705.39	7059.85	7890.02	8732.91	9214.37	10210.5	11071.6	12187.0	12720.6	13745.8	14394.2
3.13001	-71.9125	57.1183	1117.20	2073.29	3121.01	4344.54	5262.51	6009.74	6841.63	7680.62	8353.14	8762.37	9533.91	9639.65	9901.09	9839.64	9720.93	10007.5	9748.80	9311.02	8828.79	8484.53	8477.14	8367.32	7358.14	7202.10	6991.42	6520.44	5770.64	5825.45	5952.42	5671.15	5625.23	6265.75	5662.63	5822.55	5718.51	6805.60	6913.72	7330.27	8168.71	8949.29	9438.42	10366.3	11332.8	12496.2	13320.4	14384.0	14900.6
3.15442	25.8544	76.8334	1130.09	2140.33	3325.93	4516.97	5442.95	6405.49	7158.89	8149.98	8776.51	9364.82	10006.2	10225.0	10296.0	10241.2	10046.2	10460.9	10202.6	9823.03	9208.73	8957.03	8845.39	8871.66	7624.19	7617.81	7332.87	6917.05	5897.50	6205.19	6446.80	5910.35	5854.24	6490.97	5891.53	5889.64	5814.11	7163.82	7221.23	7688.32	8440.39	9168.82	9651.45	10841.7	11686.9	12940.7	13740.8	14879.4	15410.6
3.17882	-57.0305	132.955	1242.88	2560.21	3548.08	4836.49	5696.03	6794.51	7409.63	8599.24	9217.63	9626.25	10542.5	10804.3	10882.6	10843.1	10657.0	10867.1	10612.9	10510.0	9682.28	9552.22	9035.10	9491.44	7993.93	8015.01	7876.57	7170.92	5918.65	6368.93	6773.30	5941.54	6128.59	6799.31	6096.10	5934.05	5749.61	7600.29	7499.97	7644.42	8861.60	9248.12	9946.18	11220.5	12031.7	13591.1	14290.4	15428.7	16040.2
3.20323	36.3921	49.8593	1451.32	2636.19	3678.79	5017.56	6034.14	7216.22	8045.22	9102.57	9843.70	10195.4	11178.8	11501.7	11390.8	11382.4	11387.9	11624.8	11289.3	11105.6	10090.0	9998.80	9709.41	9965.72	8537.90	8515.84	8177.67	7397.73	6143.09	6646.31	7282.25	6248.92	6639.15	7018.83	6170.63	6121.71	6119.05	7877.95	7542.29	7811.36	9249.93	9502.61	10322.3	12023.4	12328.1	14454.7	14506.4	15908.3	17248.2
3.22763	72.0009	196.678	1495.41	2737.83	3979.03	5391.17	6531.42	7726.92	8500.88	9788.85	10492.5	11092.0	11819.7	12000.4	12220.6	12146.9	12129.2	12293.6	12138.3	11898.0	10792.0	10631.9	10409.3	10455.3	9153.64	8917.59	8772.78	7922.07	6757.53	7324.62	8023.63	6865.75	6891.28	7256.79	6517.70	6316.10	6637.93	8324.66	7965.41	8060.92	9801.96	9978.65	10794.9	12657.4	13077.5	15135.6	15279.3	16770.9	18340.9
3.25204	-122.028	294.375	1641.03	3120.35	4313.18	5879.92	7011.50	8185.28	9165.17	10513.6	11034.6	11786.4	12874.1	12887.2	13184.1	13258.4	13223.1	13511.7	13103.5	13022.3	11850.6	11609.0	11334.1	11328.1	9837.90	9563.23	9622.10	8478.18	7269.66	7978.50	8556.02	7415.36	7409.16	7598.17	7234.03	7003.54	7133.48	8981.62	8573.05	8601.44	10381.5	10959.5	11727.7	13654.1	14041.8	16534.8	16172.1	17819.5	19741.5
3.27645	-42.4357	366.697	1799.62	3331.62	4713.35	6356.38	7672.88	9087.47	9979.87	11511.2	12200.2	13028.0	13988.7	14377.6	14464.9	14638.3	14737.5	14799.3	14545.4	14476.9	13313.2	12919.4	12575.5	12526.7	11073.5	10677.4	10918.0	9413.95	8367.98	9299.68	10066.1	8397.90	8333.52	8426.09	7981.04	8025.14	8306.11	10203.5	9650.96	9529.27	11581.8	11820.8	12992.0	15016.7	15448.2	18149.9	17719.3	19726.8	21926.9
3.30085	85.5399	428.260	2030.57	3710.89	5412.62	7062.31	8775.92	10187.7	11431.8	13081.6	13422.9	14693.8	15604.5	16031.2	16276.1	16956.2	16934.9	16821.3	16835.8	16949.1	15348.2	15063.8	14952.3	14653.9	13365.5	12853.1	13596.1	11369.3	10899.0	11898.2	12483.7	10627.6	10985.4	10573.1	10368.0	10427.6	10813.9	12640.5	12293.5	11805.6	14177.2	14566.5	15953.5	18199.4	18072.8	21393.8	20941.1	23456.7	25522.9
3.32526	-1.95558	1227.51	3718.23	6661.87	9312.30	11813.4	14539.7	16956.8	19771.1	21599.1	24058.5	25516.5	27516.7	28081.6	27995.3	30826.2	32086.3	30944.0	32387.5	35442.2	33718.4	33562.2	34540.4	35483.5	35144.3	35286.6	37229.7	32844.2	33948.6	34597.6	38279.0	37256.2	38349.1	40135.9	40362.4	41139.6	40038.3	44295.7	40883.7	45267.9	51662.9	51485.3	50645.5	50979.7	55023.1	58616.9	56225.1	63722.2	65485.7
3.34967	-25.9275	6043.23	13681.4	21500.2	29307.3	36771.6	44443.2	52143.1	59591.4	66681.1	73609.0	80415.7	87674.3	93338.5	98009.9	106096	112014	115770	122727	130102	133338	138268	143939	149615	154178	158620	165784	166494	172836	178443	186819	190444	196397	202423	207607	213286	217223	226514	228541	236345	246219	251837	257238	263143	271182	280129	282634	294115	301233
3.37407	-80.2510	6277.95	14074.3	22188.9	29939.4	37734.5	45653.0	53352.9	60797.7	68528.2	75244.5	82155.8	89468.3	95516.7	100663	108113	114084	118448	125569	131762	135285	140367	145320	151132	155566	160376	166646	168209	173971	180149	187253	190259	195890	201420	207036	212047	215676	225005	228651	233753	243753	249178	254092	261454	268001	276130	278823	287359	295405
3.39848	-53.0622	7676.33	17003.2	26487.1	36087.1	45113.6	54431.0	63772.4	72836.6	81797.5	90113.4	98336.5	107029	114231	120642	129407	136909	142260	149934	158230	162790	168446	174824	181412	187010	192489	200025	202076	208689	215845	224482	228074	234288	240872	247082	252732	257488	267145	270553	277340	287989	294198	299140	306526	314303	323329	325779	335398	343899
3.42288	9.71855	9640.05	20854.9	32393.4	43936.6	55028.4	66602.4	77595.6	88865.9	99752.8	110003	120112	130392	139392	147251	158219	167133	173917	183552	193533	199221	206659	214566	222467	229374	236067	245216	247778	255891	264123	274114	278874	286076	293388	300803	307269	312655	323298	327285	334993	347021	353430	358999	367062	375224	384742	387339	397623	406398
3.44729	76.8234	12051.7	25775.2	39666.2	53715.0	67248.2	81211.5	94936.5	108607	121845	134253	146483	159445	170346	179959	193442	204396	212778	224651	236604	244004	252934	262699	272247	280836	288734	299525	303231	312602	322443	333658	339335	347557	356023	364112	371458	377668	389421	393607	402238	415070	421635	427696	436141	444558	454243	457109	467735	476118
3.47170	-72.9666	14787.6	31500.8	48443.5	65483.4	81808.5	98692.5	115104	131518	147676	162810	177798	193313	206668	218741	234585	248064	258343	272684	286723	296067	306894	318258	329801	340202	349617	361985	366624	377420	388353	401137	407626	417056	426233	434909	443078	449840	462105	466623	475885	488930	495596	501595	509905	517988	527774	530330	540097	547695
3.49610	60.2677	18048.1	38243.2	58662.2	78996.2	98807.4	119035	138837	158707	177885	196286	214246	232656	248965	263453	282381	298401	311035	327842	344605	355821	368785	382046	395547	407488	418471	432432	438092	450500	462475	476137	483322	493592	503485	512757	521359	528349	540454	545460	554618	566929	573385	579055	586159	593793	601951	604374	612682	618578
3.52051	70.6435	21905.8	45660.1	70083.0	94391.8	117813	141926	165571	189074	211920	233536	255179	276637	295970	313678	335782	354632	369691	389187	408265	422015	436576	452179	467207	481222	493581	508754	515507	529307	541973	556296	564178	574431	584293	593826	602117	609041	620327	624710	633358	644486	649871	654156	659881	665679	672063	672712	678344	681869
3.54491	-159.711	25967.1	54098.1	82789.8	111244	138875	167210	194986	222411	249004	274507	299848	324678	347477	368443	393552	415687	433274	455614	476923	492934	509443	526822	543417	559100	572464	588694	596131	610703	623986	638166	646204	656061	665264	673966	681497	687828	697414	700940	707735	716614	719914	722342	725674	728533	731521	729971	731470	731271
3.56932	84.4227	30268.5	63179.5	96448.2	129661	161596	194187	226370	258239	288992	318257	347402	376303	402581	426688	455068	479938	500195	525218	548753	566781	585072	604038	622125	638944	653067	669849	677996	692340	705674	719442	726622	735423	743502	750619	756475	761106	768436	769922	773756	779351	779790	778822	778965	777911	776389	771407	767297	761995
3.59373	-112.250	35244.7	72897.7	110993	148891	185756	223087	259798	295903	331059	364417	397598	430173	460165	487620	519220	547011	569912	597147	622913	642827	662792	682847	701845	719177	733474	750544	758917	772862	785216	797616	803284	810046	816251	820948	824334	826511	830402	828986	828774	829241	826020	821158	816791	810073	803035	793203	782461	770707
3.61813	-28.8146	40216.6	82925.7	126208	169363	211240	253440	294958	335919	375391	412822	450112	486674	520436	551297	585943	616638	642185	671404	698987	720768	741944	762964	782519	799847	813957	830521	838978	851504	862456	872487	875811	880048	883544	885040	885028	883723	883056	877759	872043	866641	858510	848586	838135	825098	811131	795211	776529	757243
3.64254	-56.6612	45308.6	93361.1	141947	190062	237277	284377	330545	376091	420076	461749	503072	543666	580874	615165	652630	685868	714003	745013	773828	796986	819254	840737	860542	877200	890667	906528	914244	924750	933560	940719	940962	941984	941849	939392	935011	929581	923353	913167	901164	888644	874450	858188	841032	820038	798074	775490	747703	719500
3.66694	-1.05966	50424.2	103649	157223	210584	262708	314633	365643	415480	463875	509503	554817	598946	639761	677208	716901	752332	782578	815093	844887	868990	891619	913084	932386	948021	960297	974390	980562	988576	994574	998064	994584	992147	988137	980811	971729	961084	948933	933300	914811	895039	873875	850732	825795	797053	766455	736278	699419	662237
3.69135	-14.5832	55111.2	113238	171673	229655	286631	343026	398529	452522	505056	554421	603459	650854	695065	735254	777229	814775	847285	880853	911396	936223	959293	980249	998869	1.01305e+6	1.02373e+6	1.03561e+6	1.04020e+6	1.04502e+6	1.04750e+6	1.04698e+6	1.03949e+6	1.03287e+6	1.02398e+6	1.01138e+6	996805	980430	961766	940027	914317	886857	858509	827718	794940	757914	718684	680991	634971	589164
3.71576	-56.9288	59923.1	122928	186033	248745	310339	371236	430985	489182	545547	598587	651159	701699	748913	792050	835603	875206	909574	943867	974826	1.00044e+6	1.02348e+6	1.04383e+6	1.06154e+6	1.07422e+6	1.08324e+6	1.09275e+6	1.09511e+6	1.09620e+6	1.09527e+6	1.09023e+6	1.07872e+6	1.06758e+6	1.05367e+6	1.03542e+6	1.01505e+6	992824	967047	938950	905988	870507	834585	795897	754880	709660	661735	616155	561391	506861
3.74016	-37.1871	64245.8	131615	198996	265896	331863	396589	460088	521964	581901	638312	693818	747015	796834	842374	887527	928322	964399	999237	1.03028e+6	1.05592e+6	1.07883e+6	1.09823e+6	1.11481e+6	1.12588e+6	1.13304e+6	1.13950e+6	1.13969e+6	1.13721e+6	1.13231e+6	1.12285e+6	1.10725e+6	1.09148e+6	1.07252e+6	1.04868e+6	1.02232e+6	994191	961521	927017	886823	843637	800396	753985	705193	652144	596231	543117	480269	418114
3.76457	110.194	67774.4	139104	210176	280551	350140	418415	485158	550029	613189	671999	730153	785571	837622	885208	931013	973242	1.01046e+6	1.04510e+6	1.07606e+6	1.10176e+6	1.12414e+6	1.14226e+6	1.15766e+6	1.16675e+6	1.17160e+6	1.17532e+6	1.17310e+6	1.16696e+6	1.15823e+6	1.14429e+6	1.12472e+6	1.10449e+6	1.08037e+6	1.05096e+6	1.01898e+6	985232	945975	905273	858913	808458	758185	704979	648830	588723	525542	465843	396303	327351
3.78898	-14.8590	71121.8	145612	219917	293675	366406	437713	507446	574756	640585	701802	762206	819349	873301	922687	969079	1.01208e+6	1.05042e+6	1.08511e+6	1.11558e+6	1.14104e+6	1.16260e+6	1.17965e+6	1.19350e+6	1.20065e+6	1.20341e+6	1.20427e+6	1.19952e+6	1.18983e+6	1.17724e+6	1.15919e+6	1.13582e+6	1.11113e+6	1.08202e+6	1.04751e+6	1.01022e+6	970918	925416	879110	826458	769674	713046	653111	590719	524363	454763	388950	313471	238995
3.81338	-35.5981	73868.4	151500	228558	304952	380557	454412	526354	596199	664193	727740	789563	848535	903858	954313	1.00161e+6	1.04537e+6	1.08405e+6	1.11869e+6	1.14878e+6	1.17391e+6	1.19463e+6	1.21041e+6	1.22271e+6	1.22794e+6	1.22877e+6	1.22670e+6	1.21928e+6	1.20622e+6	1.19033e+6	1.16818e+6	1.14126e+6	1.11246e+6	1.07904e+6	1.03964e+6	997309	952631	901662	850073	791751	729376	667121	601291	533037	461319	386148	314932	234703	155710
3.83779	-53.4878	76584.6	156727	236532	315328	393386	469621	543894	615719	685753	751209	814781	874999	931650	983645	1.03122e+6	1.07536e+6	1.11498e+6	1.14919e+6	1.17860e+6	1.20334e+6	1.22357e+6	1.23805e+6	1.24882e+6	1.25236e+6	1.25103e+6	1.24659e+6	1.23679e+6	1.22069e+6	1.20112e+6	1.17512e+6	1.14498e+6	1.11213e+6	1.07429e+6	1.03028e+6	983544	934119	878047	821314	757985	690282	622781	551762	478340	401795	321724	245649	161251	78277.6
3.86219	-26.2825	78785.3	161287	243236	324314	404396	482767	559006	632665	704454	771399	836148	897679	955429	1.00813e+6	1.05641e+6	1.10092e+6	1.14052e+6	1.17474e+6	1.20404e+6	1.22828e+6	1.24728e+6	1.26074e+6	1.27013e+6	1.27196e+6	1.26882e+6	1.26178e+6	1.24950e+6	1.23057e+6	1.20789e+6	1.17896e+6	1.14535e+6	1.10913e+6	1.06755e+6	1.01967e+6	968509	914474	854049	792548	724807	652790	580634	504928	426819	346350	262174	181901	94200.7	8143.93
3.88660	-48.4763	80913.3	165323	249265	332359	414471	494513	572627	647762	721295	789600	855842	918269	977109	1.03064e+6	1.07909e+6	1.12397e+6	1.16418e+6	1.19794e+6	1.22649e+6	1.25039e+6	1.26881e+6	1.28127e+6	1.28918e+6	1.28956e+6	1.28452e+6	1.27515e+6	1.26091e+6	1.23930e+6	1.21376e+6	1.18141e+6	1.14518e+6	1.10546e+6	1.06028e+6	1.00865e+6	953807	895901	831056	765677	693702	617537	541307	461248	379320	294909	207329	123514	33077.6	-55811.7
3.91101	3.25970	82469.3	168506	253930	338390	421967	503228	582725	659000	733536	802957	869954	933027	992465	1.04673e+6	1.09520e+6	1.14021e+6	1.18069e+6	1.21415e+6	1.24195e+6	1.26542e+6	1.28304e+6	1.29417e+6	1.30094e+6	1.29985e+6	1.29333e+6	1.28197e+6	1.26578e+6	1.24203e+6	1.21392e+6	1.17891e+6	1.14005e+6	1.09756e+6	1.04933e+6	994455	936416	875275	806808	738028	662694	583264	503773	420327	335296	248006	157702	71112.6	-21382.3	-112014
3.93541	-13.5177	83659.2	170855	257523	343142	427899	510297	590562	667718	743221	813336	880863	944555	1.00449e+6	1.05907e+6	1.10776e+6	1.15272e+6	1.19293e+6	1.22597e+6	1.25352e+6	1.27637e+6	1.29310e+6	1.30341e+6	1.30898e+6	1.30684e+6	1.29885e+6	1.28558e+6	1.26773e+6	1.24193e+6	1.21156e+6	1.17416e+6	1.13333e+6	1.08839e+6	1.03744e+6	980144	919090	855125	783825	712061	633804	551934	469491	383540	295677	206169	113714	24866.1	-69129.4	-161041
3.95982	1.93741	84750.1	173349	261001	347697	433707	516951	598279	676422	752725	823790	891897	956018	1.01631e+6	1.07151e+6	1.12017e+6	1.16530e+6	1.20557e+6	1.23840e+6	1.26540e+6	1.28790e+6	1.30416e+6	1.31351e+6	1.31803e+6	1.31504e+6	1.30542e+6	1.29068e+6	1.27111e+6	1.24367e+6	1.21141e+6	1.17194e+6	1.12896e+6	1.08202e+6	1.02856e+6	968792	905255	838641	764730	690126	609688	525104	440102	351469	261495	169792	75626.9	-15418.4	-110814	-203844
3.98422	145.888	86158.3	175873	264849	352670	439850	524418	606756	685739	763246	835217	903926	968804	1.02973e+6	1.08547e+6	1.13429e+6	1.17953e+6	1.22006e+6	1.25271e+6	1.27931e+6	1.30171e+6	1.31737e+6	1.32609e+6	1.32968e+6	1.32553e+6	1.31510e+6	1.29885e+6	1.27773e+6	1.24849e+6	1.21449e+6	1.17298e+6	1.12813e+6	1.07889e+6	1.02319e+6	961105	895251	826094	749642	672554	589190	502307	414806	323933	231736	137730	41614.2	-51392.2	-148004	-242576
4.00863	55.3716	86582.2	176649	265882	354100	441437	526329	608953	688246	765716	837876	906674	971572	1.03245e+6	1.08786e+6	1.13670e+6	1.18175e+6	1.22167e+6	1.25434e+6	1.28057e+6	1.30228e+6	1.31737e+6	1.32535e+6	1.32815e+6	1.32318e+6	1.31182e+6	1.29443e+6	1.27216e+6	1.24192e+6	1.20640e+6	1.16383e+6	1.11776e+6	1.06726e+6	1.01024e+6	946551	879200	808272	730593	651687	567123	479182	390292	298039	204665	109861	13104.5	-80754.7	-177676	-272567
4.03304	-104.088	87552.7	178663	268936	358091	446368	531944	615472	695456	773713	846426	915981	981152	1.04238e+6	1.09849e+6	1.14736e+6	1.19259e+6	1.23296e+6	1.26520e+6	1.29112e+6	1.31271e+6	1.32730e+6	1.33475e+6	1.33677e+6	1.33132e+6	1.31869e+6	1.30029e+6	1.27711e+6	1.24561e+6	1.20857e+6	1.16449e+6	1.11681e+6	1.06462e+6	1.00562e+6	940320	871008	798551	718660	637977	551412	461525	370783	276739	181576	85236.3	-12920.5	-108176	-206165	-301743
4.05744	-47.3861	87892.4	179175	269785	359115	447847	533833	617657	697658	776047	849075	918639	983894	1.04527e+6	1.10128e+6	1.15003e+6	1.19501e+6	1.23533e+6	1.26717e+6	1.29281e+6	1.31404e+6	1.32828e+6	1.33502e+6	1.33651e+6	1.33044e+6	1.31736e+6	1.29800e+6	1.27390e+6	1.24152e+6	1.20354e+6	1.15828e+6	1.10967e+6	1.05633e+6	996250	929805	859286	785548	704528	622496	535016	444108	352142	257174	161093	64046.0	-34734.9	-130918	-228818	-324765
4.08185	-118.215	88240.0	179827	270939	360595	449280	535658	619782	700187	778633	851833	921653	987039	1.04849e+6	1.10430e+6	1.15312e+6	1.19811e+6	1.23823e+6	1.26985e+6	1.29542e+6	1.31633e+6	1.33003e+6	1.33656e+6	1.33752e+6	1.33063e+6	1.31711e+6	1.29702e+6	1.27209e+6	1.23897e+6	1.20001e+6	1.15393e+6	1.10429e+6	1.05012e+6	988895	921436	849849	774890	692927	609802	521199	429328	336482	240572	143640	45910.6	-53293.4	-150148	-248474	-344564
4.10626	103.889	88561.0	180665	271922	362043	451043	537717	622050	702620	781347	854913	924786	990241	1.05170e+6	1.10791e+6	1.15662e+6	1.20152e+6	1.24143e+6	1.27288e+6	1.29836e+6	1.31903e+6	1.33253e+6	1.33862e+6	1.33895e+6	1.33193e+6	1.31772e+6	1.29704e+6	1.27137e+6	1.23743e+6	1.19783e+6	1.15101e+6	1.10057e+6	1.04548e+6	983365	914939	842498	766543	683588	599307	509853	417179	323299	226530	128959	30500.7	-69225.6	-166635	-265253	-361521
4.13066	63.6059	88951.1	181278	272940	363398	452742	539485	624075	704981	783917	857656	927584	993067	1.05470e+6	1.11104e+6	1.15975e+6	1.20453e+6	1.24459e+6	1.27587e+6	1.30096e+6	1.32163e+6	1.33478e+6	1.34053e+6	1.34069e+6	1.33330e+6	1.31842e+6	1.29735e+6	1.27102e+6	1.23637e+6	1.19632e+6	1.14858e+6	1.09745e+6	1.04163e+6	978502	909442	836172	759395	675525	590274	500045	406587	311833	214397	116245	17230.3	-83011.3	-181118	-279974	-376393
4.15507	-49.1756	89257.9	181779	273526	364040	453652	540678	625418	706381	785475	859379	929520	995147	1.05669e+6	1.11304e+6	1.16174e+6	1.20653e+6	1.24643e+6	1.27776e+6	1.30270e+6	1.32317e+6	1.33611e+6	1.34148e+6	1.34122e+6	1.33356e+6	1.31834e+6	1.29680e+6	1.27000e+6	1.23506e+6	1.19418e+6	1.14602e+6	1.09433e+6	1.03790e+6	974064	904369	830314	752739	668207	582339	491354	397541	302092	204132	105253	5807.57	-94764.1	-193157	-292288	-388959
4.17947	-149.374	89324.5	181983	273724	364429	454073	541034	625850	706891	786149	859927	929965	995439	1.05722e+6	1.11327e+6	1.16206e+6	1.20671e+6	1.24635e+6	1.27765e+6	1.30242e+6	1.32261e+6	1.33549e+6	1.34065e+6	1.34005e+6	1.33202e+6	1.31665e+6	1.29468e+6	1.26766e+6	1.23214e+6	1.19103e+6	1.14245e+6	1.09036e+6	1.03339e+6	969104	898867	824290	746071	661339	574903	483395	389104	293201	194995	95789.0	-3803.57	-104488	-203286	-302101	-398899
4.20388	150.871	89631.7	182403	274426	365431	455322	542505	627545	708759	788038	862204	932203	997890	1.05977e+6	1.11606e+6	1.16482e+6	1.20955e+6	1.24911e+6	1.28037e+6	1.30516e+6	1.32529e+6	1.33793e+6	1.34285e+6	1.34213e+6	1.33397e+6	1.31827e+6	1.29593e+6	1.26835e+6	1.23255e+6	1.19108e+6	1.14206e+6	1.08960e+6	1.03207e+6	967336	896450	821350	742616	657164	570026	477965	383143	286729	187849	88224.3	-11974.7	-113056	-212195	-311327	-408177
4.22829	6.75261	89583.9	182622	274708	365347	455462	542557	627579	708869	788004	862072	932227	997886	1.05946e+6	1.11581e+6	1.16450e+6	1.20913e+6	1.24873e+6	1.27973e+6	1.30434e+6	1.32440e+6	1.33690e+6	1.34175e+6	1.34062e+6	1.33248e+6	1.31640e+6	1.29380e+6	1.26616e+6	1.23006e+6	1.18814e+6	1.13885e+6	1.08619e+6	1.02830e+6	963090	892051	816584	737542	651669	564354	471994	376985	280143	181136	81281.2	-18939.5	-120064	-219298	-318453	-415291
4.25269	20.8533	90106.5	183356	275967	367236	457668	545338	630771	712288	791904	866245	936895	1.00268e+6	1.06480e+6	1.12119e+6	1.17006e+6	1.21489e+6	1.25456e+6	1.28575e+6	1.31059e+6	1.33046e+6	1.34277e+6	1.34762e+6	1.34656e+6	1.33817e+6	1.32190e+6	1.29901e+6	1.27091e+6	1.23437e+6	1.19210e+6	1.14232e+6	1.08918e+6	1.03083e+6	964845	893116	817137	737412	650814	562528	469652	373769	276091	176538	76083.1	-24831.3	-126602	-226403	-326102	-423451
4.27710	-71.9363	90424.6	184040	276824	368563	459022	547134	632594	714600	794472	868949	939775	1.00582e+6	1.06805e+6	1.12464e+6	1.17358e+6	1.21861e+6	1.25833e+6	1.28961e+6	1.31446e+6	1.33438e+6	1.34695e+6	1.35141e+6	1.35018e+6	1.34155e+6	1.32504e+6	1.30230e+6	1.27376e+6	1.23701e+6	1.19436e+6	1.14438e+6	1.09071e+6	1.03201e+6	965540	893316	816666	736598	649423	560599	467023	370768	272783	172421	71430.3	-29899.7	-132034	-232367	-332488	-430085
4.30150	19.7558	90830.2	184551	277696	369586	460377	548736	634418	716630	796799	871536	942484	1.00856e+6	1.07108e+6	1.12776e+6	1.17689e+6	1.22199e+6	1.26196e+6	1.29299e+6	1.31802e+6	1.33789e+6	1.35030e+6	1.35476e+6	1.35341e+6	1.34483e+6	1.32812e+6	1.30497e+6	1.27641e+6	1.23936e+6	1.19651e+6	1.14608e+6	1.09226e+6	1.03298e+6	966214	893538	816479	735827	648362	558887	465082	368219	269589	169193	67474.1	-34445.0	-136810	-237583	-337935	-435803
4.32591	-38.1158	90861.5	184988	278216	370378	461286	549764	635757	718162	798305	873109	944406	1.01052e+6	1.07300e+6	1.12992e+6	1.17913e+6	1.22435e+6	1.26431e+6	1.29540e+6	1.32030e+6	1.34031e+6	1.35275e+6	1.35705e+6	1.35567e+6	1.34702e+6	1.33022e+6	1.30681e+6	1.27819e+6	1.24090e+6	1.19779e+6	1.14728e+6	1.09312e+6	1.03355e+6	966408	893470	816159	735224	647184	557460	463056	365996	267040	166047	64215.7	-38017.7	-140667	-241836	-342459	-440409
4.35032	-0.599880	91405.2	185613	279085	371440	462822	551386	637663	720235	800824	875803	947158	1.01352e+6	1.07640e+6	1.13342e+6	1.18280e+6	1.22814e+6	1.26794e+6	1.29941e+6	1.32426e+6	1.34444e+6	1.35684e+6	1.36107e+6	1.35956e+6	1.35088e+6	1.33398e+6	1.31041e+6	1.28171e+6	1.24404e+6	1.20075e+6	1.15003e+6	1.09564e+6	1.03577e+6	968230	894899	817021	735598	647166	557070	462233	364740	265224	163739	61617.0	-41173.8	-144209	-245645	-346703	-445116
4.37472	57.5393	91459.4	186150	279825	372464	464055	552838	639260	722063	802732	878070	949666	1.01616e+6	1.07915e+6	1.13621e+6	1.18593e+6	1.23124e+6	1.27125e+6	1.30273e+6	1.32773e+6	1.34768e+6	1.36025e+6	1.36454e+6	1.36283e+6	1.35431e+6	1.33723e+6	1.31358e+6	1.28455e+6	1.24682e+6	1.20332e+6	1.15213e+6	1.09755e+6	1.03737e+6	969591	895851	817911	736035	647144	556727	461480	363519	263784	161810	59187.4	-43909.1	-147319	-249105	-350481	-449041
4.39913	-104.153	91730.9	186522	280515	373231	464940	553972	640662	723602	804569	880028	951398	1.01825e+6	1.08137e+6	1.13863e+6	1.18835e+6	1.23378e+6	1.27390e+6	1.30537e+6	1.33071e+6	1.35052e+6	1.36310e+6	1.36727e+6	1.36563e+6	1.35698e+6	1.33991e+6	1.31608e+6	1.28697e+6	1.24905e+6	1.20524e+6	1.15404e+6	1.09934e+6	1.03901e+6	970777	896938	818500	736508	647151	556392	460859	362560	262472	160235	57234.0	-46056.8	-149848	-251826	-353500	-452385
4.42353	-50.9261	91928.9	187106	281144	374239	466318	555499	642350	725671	806681	882397	954216	1.02119e+6	1.08449e+6	1.14183e+6	1.19170e+6	1.23733e+6	1.27762e+6	1.30927e+6	1.33449e+6	1.35468e+6	1.36718e+6	1.37134e+6	1.36982e+6	1.36118e+6	1.34395e+6	1.32008e+6	1.29097e+6	1.25278e+6	1.20881e+6	1.15733e+6	1.10234e+6	1.04177e+6	973340	899028	820277	737869	648264	557048	460988	362466	261743	159111	55627.3	-48131.6	-152099	-254485	-356377	-455695
4.44794	-83.2301	92243.7	187402	282005	375279	467517	557085	644110	727401	808791	884712	956645	1.02373e+6	1.08719e+6	1.14471e+6	1.19458e+6	1.24042e+6	1.28054e+6	1.31255e+6	1.33786e+6	1.35800e+6	1.37070e+6	1.37486e+6	1.37337e+6	1.36456e+6	1.34744e+6	1.32348e+6	1.29421e+6	1.25619e+6	1.21206e+6	1.16043e+6	1.10534e+6	1.04462e+6	975811	901301	822245	739314	649365	557757	461371	362468	261327	158360	54513.6	-49696.8	-154287	-256996	-359514	-459074
4.47235	22.5960	92608.4	188106	282994	376532	469024	558899	646293	730036	811456	887597	959972	1.02720e+6	1.09094e+6	1.14856e+6	1.19880e+6	1.24460e+6	1.28504e+6	1.31697e+6	1.34231e+6	1.36271e+6	1.37528e+6	1.37948e+6	1.37785e+6	1.36918e+6	1.35181e+6	1.32775e+6	1.29843e+6	1.26013e+6	1.21596e+6	1.16400e+6	1.10878e+6	1.04756e+6	978548	903799	824161	741024	650892	558757	461981	362565	261105	157586	53446.7	-51359.0	-156088	-259362	-362104	-462204
4.49675	87.2481	93244.1	189426	285033	379270	472265	562797	650796	735353	817249	894080	966742	1.03456e+6	1.09894e+6	1.15705e+6	1.20788e+6	1.25407e+6	1.29455e+6	1.32722e+6	1.35281e+6	1.37327e+6	1.38631e+6	1.39045e+6	1.38877e+6	1.38006e+6	1.36278e+6	1.33860e+6	1.30895e+6	1.27053e+6	1.22571e+6	1.17358e+6	1.11787e+6	1.05627e+6	986670	911285	830880	746617	655720	562525	465151	364889	262406	157848	52593.4	-52977.5	-159015	-263144	-366818	-467715
4.52116	23.9137	93189.4	189487	284755	378926	472059	562328	650247	734413	816229	892892	965762	1.03313e+6	1.09694e+6	1.15521e+6	1.20533e+6	1.25155e+6	1.29260e+6	1.32405e+6	1.34959e+6	1.36925e+6	1.38214e+6	1.38652e+6	1.38471e+6	1.37571e+6	1.35857e+6	1.33387e+6	1.30441e+6	1.26546e+6	1.22075e+6	1.16844e+6	1.11263e+6	1.05122e+6	981457	906152	826305	742887	651600	559583	461981	362098	260214	155877	51074.0	-54034.5	-159457	-263190	-366543	-467046
4.54557	55.5413	92127.0	187198	281358	374409	466304	555553	642294	725600	806686	882345	954058	1.02086e+6	1.08411e+6	1.14158e+6	1.19134e+6	1.23698e+6	1.27704e+6	1.30872e+6	1.33396e+6	1.35390e+6	1.36649e+6	1.37071e+6	1.36877e+6	1.36019e+6	1.34291e+6	1.31870e+6	1.28955e+6	1.25122e+6	1.20712e+6	1.15549e+6	1.10044e+6	1.03953e+6	970626	896178	817237	734286	644423	552952	456885	357988	257177	154134	50330.7	-53533.0	-157985	-260413	-362850	-461987
4.56997	-15.8967	93438.5	189826	285338	379734	472948	563530	651528	736018	818028	894847	967687	1.03572e+6	1.10007e+6	1.15828e+6	1.20898e+6	1.25545e+6	1.29604e+6	1.32851e+6	1.35418e+6	1.37464e+6	1.38764e+6	1.39181e+6	1.38996e+6	1.38134e+6	1.36402e+6	1.33949e+6	1.30979e+6	1.27126e+6	1.22643e+6	1.17394e+6	1.11813e+6	1.05636e+6	986169	910750	830188	745723	654466	561150	463613	362960	260346	155409	49994.4	-55768.5	-162079	-266221	-370269	-471199
4.59438	75.6511	94193.5	191244	287602	382624	476599	567854	656621	741677	824362	901862	975279	1.04347e+6	1.10826e+6	1.16700e+6	1.21800e+6	1.26467e+6	1.30571e+6	1.33796e+6	1.36387e+6	1.38432e+6	1.39727e+6	1.40139e+6	1.39964e+6	1.39071e+6	1.37309e+6	1.34833e+6	1.31837e+6	1.27938e+6	1.23410e+6	1.18116e+6	1.12469e+6	1.06255e+6	991810	915702	834801	749717	657621	563818	465320	364113	260795	155186	48847.1	-57536.5	-164458	-269450	-374083	-475836
4.61878	-42.1420	94383.3	191518	287665	382852	476876	568275	656858	742105	824769	902346	975804	1.04408e+6	1.10890e+6	1.16790e+6	1.21864e+6	1.26551e+6	1.30661e+6	1.33904e+6	1.36498e+6	1.38542e+6	1.39863e+6	1.40275e+6	1.40088e+6	1.39199e+6	1.37453e+6	1.34966e+6	1.31975e+6	1.28079e+6	1.23532e+6	1.18245e+6	1.12605e+6	1.06365e+6	992784	916795	835583	750402	658140	564163	465475	364265	260562	154890	48473.1	-58376.2	-165435	-270431	-375269	-477085
4.64319	22.1692	94459.8	191800	288188	383388	477320	568808	657721	742980	825762	903523	976858	1.04535e+6	1.11022e+6	1.16916e+6	1.22032e+6	1.26713e+6	1.30813e+6	1.34055e+6	1.36652e+6	1.38701e+6	1.40013e+6	1.40442e+6	1.40262e+6	1.39376e+6	1.37626e+6	1.35125e+6	1.32129e+6	1.28213e+6	1.23680e+6	1.18368e+6	1.12717e+6	1.06475e+6	993812	917596	836370	750894	658512	564360	465654	364063	260283	154345	47795.3	-59178.6	-166420	-271636	-376523	-478567
4.66760	-4.60847	94567.3	191984	288327	383537	477761	569064	658121	743385	826115	903901	977419	1.04590e+6	1.11075e+6	1.16972e+6	1.22093e+6	1.26778e+6	1.30872e+6	1.34135e+6	1.36723e+6	1.38782e+6	1.40096e+6	1.40512e+6	1.40325e+6	1.39446e+6	1.37697e+6	1.35205e+6	1.32211e+6	1.28295e+6	1.23740e+6	1.18419e+6	1.12779e+6	1.06522e+6	994241	917852	836445	751081	658486	564359	465465	363794	259928	153830	47155.2	-59878.6	-167207	-272469	-377530	-479782
4.69200	-86.6784	94481.3	191961	288384	383814	478086	569578	658427	743795	826576	904466	977972	1.04655e+6	1.11162e+6	1.17039e+6	1.22161e+6	1.26845e+6	1.30943e+6	1.34217e+6	1.36813e+6	1.38868e+6	1.40197e+6	1.40595e+6	1.40414e+6	1.39516e+6	1.37780e+6	1.35270e+6	1.32271e+6	1.28341e+6	1.23799e+6	1.18485e+6	1.12819e+6	1.06563e+6	994479	918188	836520	751076	658442	564084	465336	363501	259485	153255	46388.6	-60675.3	-168097	-273539	-378723	-480930
4.71641	72.0627	94639.5	191966	288399	383644	477992	569345	658300	743657	826509	904120	977658	1.04627e+6	1.11115e+6	1.17018e+6	1.22120e+6	1.26796e+6	1.30905e+6	1.34160e+6	1.36772e+6	1.38815e+6	1.40141e+6	1.40553e+6	1.40368e+6	1.39469e+6	1.37722e+6	1.35229e+6	1.32218e+6	1.28286e+6	1.23724e+6	1.18420e+6	1.12749e+6	1.06501e+6	993962	917421	835905	750309	657685	563481	464376	362743	258549	152592	45792.7	-61536.4	-168881	-274308	-379325	-481657
4.74081	-58.6511	94509.2	191647	288035	383097	477171	568439	657154	742374	824955	902582	976020	1.04444e+6	1.10916e+6	1.16804e+6	1.21898e+6	1.26560e+6	1.30660e+6	1.33914e+6	1.36507e+6	1.38550e+6	1.39848e+6	1.40279e+6	1.40082e+6	1.39194e+6	1.37453e+6	1.34924e+6	1.31929e+6	1.28010e+6	1.23453e+6	1.18140e+6	1.12496e+6	1.06218e+6	991350	914905	833675	748179	655868	561499	462753	361234	257365	151312	44812.0	-62330.4	-169332	-274581	-379406	-481528
4.76522	97.3074	94250.1	191289	287586	382427	476319	567438	656000	741073	823481	900985	974324	1.04260e+6	1.10708e+6	1.16578e+6	1.21671e+6	1.26326e+6	1.30401e+6	1.33662e+6	1.36248e+6	1.38275e+6	1.39585e+6	1.39991e+6	1.39785e+6	1.38882e+6	1.37143e+6	1.34632e+6	1.31632e+6	1.27716e+6	1.23171e+6	1.17851e+6	1.12210e+6	1.05971e+6	988778	912675	831296	745958	653625	559638	461225	359598	256002	150084	43761.7	-62864.5	-169905	-274946	-379739	-481514
4.78963	3.14302	94917.2	192265	288793	384322	478529	570120	659078	744464	827320	905194	978731	1.04739e+6	1.11222e+6	1.17122e+6	1.22232e+6	1.26914e+6	1.31000e+6	1.34266e+6	1.36861e+6	1.38897e+6	1.40202e+6	1.40614e+6	1.40423e+6	1.39513e+6	1.37772e+6	1.35245e+6	1.32217e+6	1.28291e+6	1.23702e+6	1.18364e+6	1.12701e+6	1.06421e+6	992977	916230	834767	749012	656168	561930	462703	361001	256715	150556	43640.8	-63595.1	-171011	-276431	-381653	-483997
4.81403	-14.2914	93592.3	189713	285027	379215	472312	562497	650210	734571	816429	893183	965739	1.03336e+6	1.09746e+6	1.15557e+6	1.20597e+6	1.25205e+6	1.29258e+6	1.32484e+6	1.35020e+6	1.37028e+6	1.38320e+6	1.38707e+6	1.38506e+6	1.37613e+6	1.35872e+6	1.33364e+6	1.30387e+6	1.26514e+6	1.21980e+6	1.16709e+6	1.11116e+6	1.04907e+6	978676	903062	822534	737777	646310	553031	455378	354624	251733	147188	41568.3	-64251.4	-170146	-274215	-378043	-478921
4.83844	-33.1670	94131.2	191161	286922	381721	475303	566066	654587	739479	821667	898943	971989	1.04024e+6	1.10466e+6	1.16323e+6	1.21406e+6	1.26032e+6	1.30144e+6	1.33362e+6	1.35942e+6	1.37965e+6	1.39268e+6	1.39682e+6	1.39469e+6	1.38580e+6	1.36828e+6	1.34317e+6	1.31329e+6	1.27414e+6	1.22864e+6	1.17567e+6	1.11928e+6	1.05680e+6	985932	909837	828621	743481	651157	557175	458747	357324	253757	148277	41903.4	-64555.1	-171181	-276257	-380747	-482653
4.86285	-16.4948	93952.8	190325	285868	380496	473697	564286	652307	736882	818854	895755	968730	1.03652e+6	1.10075e+6	1.15922e+6	1.20963e+6	1.25577e+6	1.29642e+6	1.32879e+6	1.35419e+6	1.37441e+6	1.38734e+6	1.39118e+6	1.38896e+6	1.38009e+6	1.36284e+6	1.33761e+6	1.30778e+6	1.26865e+6	1.22328e+6	1.17025e+6	1.11422e+6	1.05191e+6	981331	905373	824560	739527	647746	554143	456221	355196	251872	146835	40945.1	-65125.6	-171375	-275955	-380059	-481440
4.88725	-108.078	93855.5	190167	285433	379681	472870	563189	651028	735447	817225	894013	966779	1.03440e+6	1.09846e+6	1.15668e+6	1.20707e+6	1.25322e+6	1.29383e+6	1.32594e+6	1.35133e+6	1.37138e+6	1.38428e+6	1.38818e+6	1.38598e+6	1.37714e+6	1.35975e+6	1.33456e+6	1.30467e+6	1.26567e+6	1.22054e+6	1.16753e+6	1.11137e+6	1.04928e+6	978664	903023	822360	737574	645922	552482	454511	353757	250762	145918	40308.7	-65536.0	-171725	-275915	-379943	-481030
4.91166	14.0998	93685.0	189743	285155	379270	472196	562408	650160	734410	816212	892875	965419	1.03319e+6	1.09701e+6	1.15522e+6	1.20553e+6	1.25147e+6	1.29186e+6	1.32393e+6	1.34926e+6	1.36934e+6	1.38216e+6	1.38605e+6	1.38391e+6	1.37493e+6	1.35740e+6	1.33227e+6	1.30243e+6	1.26354e+6	1.21831e+6	1.16550e+6	1.10930e+6	1.04730e+6	976751	901031	820657	735758	644341	551155	453279	352595	249846	145210	39606.9	-65920.0	-171977	-276077	-379646	-480815
4.93606	-59.7308	93424.0	189223	284135	378049	470724	560534	648117	732195	813440	889965	962146	1.02959e+6	1.09320e+6	1.15103e+6	1.20120e+6	1.24702e+6	1.28730e+6	1.31922e+6	1.34445e+6	1.36439e+6	1.37686e+6	1.38091e+6	1.37851e+6	1.36967e+6	1.35220e+6	1.32708e+6	1.29731e+6	1.25838e+6	1.21334e+6	1.16061e+6	1.10475e+6	1.04288e+6	972548	897178	816994	732571	641412	548579	451066	350772	248255	144243	38995.0	-66206.9	-171575	-275377	-378461	-479265
4.96047	-72.7296	92971.9	188421	282865	376413	468491	557829	644964	728626	809574	885531	957587	1.02465e+6	1.08800e+6	1.14532e+6	1.19529e+6	1.24083e+6	1.28085e+6	1.31266e+6	1.33759e+6	1.35749e+6	1.36996e+6	1.37378e+6	1.37140e+6	1.36249e+6	1.34511e+6	1.31993e+6	1.29053e+6	1.25162e+6	1.20670e+6	1.15446e+6	1.09863e+6	1.03701e+6	967129	892109	812192	728427	637707	545174	448226	348523	246578	143068	38536.1	-66332.0	-171073	-274273	-376859	-477136
4.98488	-12.6922	92820.7	187903	282229	375357	467305	556515	643452	726768	807329	883447	955025	1.02196e+6	1.08505e+6	1.14237e+6	1.19220e+6	1.23747e+6	1.27742e+6	1.30920e+6	1.33402e+6	1.35381e+6	1.36619e+6	1.37010e+6	1.36765e+6	1.35885e+6	1.34139e+6	1.31641e+6	1.28672e+6	1.24807e+6	1.20327e+6	1.15102e+6	1.09560e+6	1.03403e+6	964332	889466	809888	726142	635678	543554	446922	347336	245705	142430	38151.7	-66210.1	-170699	-273692	-375846	-475919
5.00928	-21.3907	92621.5	187537	281592	374559	466274	555310	641868	725119	805730	881311	952830	1.01955e+6	1.08250e+6	1.13980e+6	1.18940e+6	1.23472e+6	1.27436e+6	1.30607e+6	1.33090e+6	1.35063e+6	1.36298e+6	1.36673e+6	1.36416e+6	1.35545e+6	1.33808e+6	1.31296e+6	1.28356e+6	1.24497e+6	1.20025e+6	1.14802e+6	1.09266e+6	1.03128e+6	961810	887155	807581	724217	634050	542105	445556	346443	245051	142183	37865.4	-65992.6	-170093	-272978	-374898	-474800
5.03369	38.9648	92470.1	187128	281133	373737	465259	554207	640609	723691	804045	879475	950771	1.01737e+6	1.08003e+6	1.13725e+6	1.18679e+6	1.23198e+6	1.27169e+6	1.30321e+6	1.32784e+6	1.34738e+6	1.35978e+6	1.36358e+6	1.36107e+6	1.35237e+6	1.33499e+6	1.31002e+6	1.28039e+6	1.24208e+6	1.19749e+6	1.14542e+6	1.09000e+6	1.02874e+6	959524	884921	806057	722471	632737	540980	444869	345923	244698	142115	38364.6	-65497.9	-169314	-271843	-373390	-473126
5.05809	-50.9436	92232.8	186732	280273	372901	464034	552753	638895	721679	801821	877145	948333	1.01475e+6	1.07728e+6	1.13427e+6	1.18352e+6	1.22862e+6	1.26805e+6	1.29955e+6	1.32419e+6	1.34385e+6	1.35601e+6	1.35985e+6	1.35727e+6	1.34851e+6	1.33116e+6	1.30635e+6	1.27705e+6	1.23867e+6	1.19417e+6	1.14225e+6	1.08702e+6	1.02592e+6	956871	882775	803701	720699	631289	539809	443940	345402	244575	142305	38822.9	-64607.8	-168176	-270444	-371726	-471043
5.08250	79.8915	92155.0	186467	280003	372389	463565	552017	638089	720891	800856	876062	947182	1.01360e+6	1.07587e+6	1.13283e+6	1.18211e+6	1.22726e+6	1.26645e+6	1.29799e+6	1.32245e+6	1.34209e+6	1.35416e+6	1.35815e+6	1.35555e+6	1.34703e+6	1.32952e+6	1.30479e+6	1.27564e+6	1.23722e+6	1.19288e+6	1.14105e+6	1.08586e+6	1.02491e+6	956095	882095	803266	720387	631090	539713	443995	345748	244990	142969	39673.2	-63567.5	-166962	-269051	-370172	-469327
5.10691	13.1214	92050.3	186381	279857	372246	463341	551713	637827	720579	800320	875620	946625	1.01291e+6	1.07530e+6	1.13233e+6	1.18139e+6	1.22637e+6	1.26588e+6	1.29712e+6	1.32153e+6	1.34141e+6	1.35353e+6	1.35733e+6	1.35503e+6	1.34626e+6	1.32894e+6	1.30418e+6	1.27488e+6	1.23685e+6	1.19244e+6	1.14079e+6	1.08557e+6	1.02484e+6	956065	882149	803367	720729	631516	540447	444929	346780	246100	144251	40912.3	-62046.4	-165466	-267395	-368405	-467529
5.13131	82.5520	91904.4	186132	279394	371580	462351	550706	636567	718952	798737	873790	944800	1.01087e+6	1.07328e+6	1.12989e+6	1.17904e+6	1.22393e+6	1.26309e+6	1.29468e+6	1.31905e+6	1.33854e+6	1.35056e+6	1.35478e+6	1.35229e+6	1.34359e+6	1.32649e+6	1.30161e+6	1.27256e+6	1.23443e+6	1.19012e+6	1.13883e+6	1.08370e+6	1.02316e+6	954696	881139	802718	720280	631449	540644	445313	347376	247053	145646	42735.8	-60131.2	-163190	-264834	-365603	-464583
5.15572	-5.39878	91956.0	185757	278726	370816	461673	549602	635250	717656	797335	872184	942970	1.00896e+6	1.07110e+6	1.12779e+6	1.17683e+6	1.22162e+6	1.26075e+6	1.29227e+6	1.31651e+6	1.33621e+6	1.34838e+6	1.35239e+6	1.34994e+6	1.34141e+6	1.32420e+6	1.29953e+6	1.27040e+6	1.23287e+6	1.18880e+6	1.13746e+6	1.08267e+6	1.02221e+6	954151	880545	802432	720538	631930	541379	446444	348802	248803	147512	45095.0	-57581.6	-160217	-261865	-362185	-461072
5.18012	116.689	91703.7	185545	278352	370227	460858	548743	634466	716595	795930	870872	941521	1.00740e+6	1.06935e+6	1.12584e+6	1.17497e+6	1.21978e+6	1.25873e+6	1.29017e+6	1.31431e+6	1.33412e+6	1.34619e+6	1.35013e+6	1.34795e+6	1.33956e+6	1.32247e+6	1.29803e+6	1.26890e+6	1.23154e+6	1.18756e+6	1.13669e+6	1.08190e+6	1.02184e+6	953957	880807	802933	721147	632927	542880	448145	351011	251299	150343	48155.7	-54294.6	-156737	-257897	-358295	-456834
5.20453	26.4466	91456.7	185032	277874	369524	459882	547580	633106	715164	794398	868973	939641	1.00534e+6	1.06729e+6	1.12370e+6	1.17260e+6	1.21729e+6	1.25629e+6	1.28788e+6	1.31195e+6	1.33173e+6	1.34372e+6	1.34799e+6	1.34582e+6	1.33747e+6	1.32057e+6	1.29618e+6	1.26734e+6	1.23013e+6	1.18648e+6	1.13567e+6	1.08153e+6	1.02152e+6	953992	881226	803790	722354	634630	544735	450439	353779	254307	153902	51937.4	-50200.9	-152274	-253330	-353467	-451916
5.22894	-24.0215	91406.5	184663	277110	368469	458720	546111	631296	713277	792249	866532	936958	1.00254e+6	1.06440e+6	1.12063e+6	1.16941e+6	1.21417e+6	1.25304e+6	1.28446e+6	1.30867e+6	1.32844e+6	1.34060e+6	1.34482e+6	1.34283e+6	1.33459e+6	1.31774e+6	1.29374e+6	1.26530e+6	1.22828e+6	1.18505e+6	1.13449e+6	1.08050e+6	1.02099e+6	953961	881670	804550	723668	636414	547021	453284	356931	258102	158095	56547.1	-45024.9	-146829	-247590	-347392	-445600
5.25334	36.4151	91030.8	184030	276354	367563	457345	544676	629606	711401	790175	864260	934622	999884	1.06154e+6	1.11778e+6	1.16654e+6	1.21113e+6	1.24993e+6	1.28148e+6	1.30544e+6	1.32546e+6	1.33771e+6	1.34226e+6	1.34012e+6	1.33206e+6	1.31572e+6	1.29173e+6	1.26361e+6	1.22698e+6	1.18406e+6	1.13384e+6	1.08027e+6	1.02107e+6	954637	882765	806203	725797	639085	550366	457031	361319	262834	163243	62343.9	-39160.0	-140330	-240803	-340376	-438252
5.27775	42.2538	91019.6	183998	276041	367109	456893	543972	628761	710522	789183	863262	933495	998750	1.06034e+6	1.11674e+6	1.16545e+6	1.21018e+6	1.24895e+6	1.28063e+6	1.30464e+6	1.32468e+6	1.33709e+6	1.34164e+6	1.34001e+6	1.33213e+6	1.31603e+6	1.29228e+6	1.26426e+6	1.22816e+6	1.18559e+6	1.13574e+6	1.08263e+6	1.02368e+6	957550	886138	810019	730199	643899	555493	462689	367360	269216	170065	69350.2	-31794.7	-132730	-233193	-332794	-430338
5.30216	-17.2692	90961.2	183882	275832	366844	456607	543698	628469	710022	788751	862871	933101	998299	1.05990e+6	1.11632e+6	1.16495e+6	1.20992e+6	1.24881e+6	1.28069e+6	1.30470e+6	1.32495e+6	1.33759e+6	1.34256e+6	1.34077e+6	1.33341e+6	1.31755e+6	1.29416e+6	1.26658e+6	1.23064e+6	1.18859e+6	1.13913e+6	1.08630e+6	1.02780e+6	962215	891251	815482	736293	650411	562388	469823	375177	277281	178327	78106.5	-23038.3	-123847	-223934	-323653	-421221
5.32656	-13.4242	90820.1	183705	275727	366752	456462	543402	628066	709656	788477	862672	932791	998177	1.05991e+6	1.11615e+6	1.16485e+6	1.20988e+6	1.24900e+6	1.28096e+6	1.30517e+6	1.32570e+6	1.33848e+6	1.34368e+6	1.34238e+6	1.33526e+6	1.31966e+6	1.29644e+6	1.26949e+6	1.23409e+6	1.19246e+6	1.14345e+6	1.09117e+6	1.03320e+6	968065	897664	822374	743566	658280	570924	478847	384654	287084	188474	88587.3	-12299.1	-112835	-212947	-312679	-410157
5.35097	96.4819	90787.6	183411	275273	366016	455583	542390	626963	708632	786986	861133	931274	996387	1.05814e+6	1.11457e+6	1.16340e+6	1.20838e+6	1.24766e+6	1.27966e+6	1.30407e+6	1.32487e+6	1.33797e+6	1.34342e+6	1.34248e+6	1.33574e+6	1.32070e+6	1.29799e+6	1.27143e+6	1.23654e+6	1.19540e+6	1.14714e+6	1.09550e+6	1.03791e+6	973838	904017	829585	751577	666855	580320	488867	395226	298460	200446	101136	391.268	-99516.0	-199456	-299115	-396470
5.37537	56.4644	90689.5	183273	275198	365870	455459	542118	626582	708221	786795	860865	931177	996365	1.05805e+6	1.11463e+6	1.16356e+6	1.20872e+6	1.24826e+6	1.28056e+6	1.30516e+6	1.32627e+6	1.33953e+6	1.34553e+6	1.34512e+6	1.33863e+6	1.32420e+6	1.30198e+6	1.27589e+6	1.24183e+6	1.20133e+6	1.15357e+6	1.10256e+6	1.04586e+6	982493	913460	839654	762464	678511	592400	501682	408851	312639	215026	116291	15766.7	-83958.6	-183534	-283494	-380684
5.39978	-12.5934	90629.2	182893	274458	365175	454479	541156	625367	706784	785097	859097	929500	994647	1.05624e+6	1.11275e+6	1.16193e+6	1.20724e+6	1.24680e+6	1.27932e+6	1.30425e+6	1.32557e+6	1.33931e+6	1.34573e+6	1.34575e+6	1.33992e+6	1.32608e+6	1.30456e+6	1.27909e+6	1.24578e+6	1.20597e+6	1.15935e+6	1.10912e+6	1.05325e+6	990866	922800	849992	773741	690904	605911	516086	424163	328446	231819	133834	33950.9	-65004.4	-164440	-264257	-361268
5.42419	-13.2258	90244.6	181818	272857	362943	451621	537813	621549	702633	780390	854160	924214	988866	1.05027e+6	1.10655e+6	1.15563e+6	1.20086e+6	1.24062e+6	1.27332e+6	1.29846e+6	1.32002e+6	1.33406e+6	1.34101e+6	1.34154e+6	1.33636e+6	1.32314e+6	1.30256e+6	1.27799e+6	1.24573e+6	1.20709e+6	1.16143e+6	1.11257e+6	1.05798e+6	996960	930406	858873	784048	702695	619077	530960	440371	346128	250652	154045	54916.4	-42854.0	-141488	-240731	-337342
5.44859	-15.4862	89382.6	180101	270197	359435	447310	532678	615730	696143	772937	846241	915575	979797	1.04060e+6	1.09635e+6	1.14551e+6	1.19058e+6	1.23018e+6	1.26287e+6	1.28817e+6	1.31000e+6	1.32424e+6	1.33183e+6	1.33310e+6	1.32857e+6	1.31643e+6	1.29648e+6	1.27329e+6	1.24230e+6	1.20494e+6	1.16080e+6	1.11347e+6	1.06020e+6	1.00107e+6	936289	866664	793904	714128	632943	546607	458010	365470	271819	176850	79201.1	-17077.2	-114407	-212588	-308016
5.47300	-24.9535	88479.4	178321	267612	355964	443007	527360	609541	689233	765493	838219	906993	970847	1.03138e+6	1.08685e+6	1.13564e+6	1.18065e+6	1.22030e+6	1.25306e+6	1.27869e+6	1.30095e+6	1.31586e+6	1.32397e+6	1.32585e+6	1.32221e+6	1.31114e+6	1.29265e+6	1.27054e+6	1.24091e+6	1.20497e+6	1.16245e+6	1.11684e+6	1.06524e+6	1.00807e+6	945250	877505	806791	729043	649947	565621	478972	388407	296672	203529	107358	12876.0	-83509.9	-180780	-275162
5.49740	-50.2974	87832.3	176953	265612	353289	439468	523392	604860	684176	759823	832350	900710	964208	1.02459e+6	1.07995e+6	1.12878e+6	1.17387e+6	1.21377e+6	1.24693e+6	1.27295e+6	1.29574e+6	1.31112e+6	1.32006e+6	1.32272e+6	1.32020e+6	1.31056e+6	1.29290e+6	1.27233e+6	1.24415e+6	1.20987e+6	1.16900e+6	1.12498e+6	1.07529e+6	1.02005e+6	959199	893518	824896	749310	672036	589796	505326	416338	326574	235197	140146	47185.4	-47874.1	-144276	-238059
5.52181	0.239967	86772.2	175031	262772	349461	434862	517925	598617	677063	752142	823818	891735	954835	1.01473e+6	1.06994e+6	1.11879e+6	1.16355e+6	1.20388e+6	1.23713e+6	1.26375e+6	1.28668e+6	1.30316e+6	1.31304e+6	1.31643e+6	1.31525e+6	1.30677e+6	1.29071e+6	1.27179e+6	1.24537e+6	1.21290e+6	1.17410e+6	1.13221e+6	1.08453e+6	1.03143e+6	973222	909905	843969	770711	696366	616442	534335	447824	360136	270971	177987	87035.3	-6375.99	-101786	-194160
5.54622	17.0878	85626.6	172366	258782	344401	428437	510334	589826	667431	741200	812198	879387	941729	1.00102e+6	1.05556e+6	1.10445e+6	1.14897e+6	1.18930e+6	1.22271e+6	1.24980e+6	1.27339e+6	1.29038e+6	1.30122e+6	1.30592e+6	1.30574e+6	1.29911e+6	1.28455e+6	1.26738e+6	1.24304e+6	1.21271e+6	1.17637e+6	1.13687e+6	1.09157e+6	1.04154e+6	986265	925997	862952	792753	721547	644881	565959	482390	397565	311581	220924	132685	41082.4	-52249.2	-142984
5.57062	-15.3488	83945.0	169184	254091	338065	420434	500852	578762	655166	727551	797531	863802	925252	983785	1.03776e+6	1.08635e+6	1.13057e+6	1.17072e+6	1.20424e+6	1.23201e+6	1.25606e+6	1.27384e+6	1.28568e+6	1.29145e+6	1.29279e+6	1.28806e+6	1.27538e+6	1.26013e+6	1.23802e+6	1.21033e+6	1.17656e+6	1.13994e+6	1.09758e+6	1.05058e+6	998934	941840	882626	816005	748253	675537	600479	519881	438977	356324	268746	183707	94959.7	3964.96	-84546.8
5.59503	42.8542	82001.7	165164	247871	329676	410222	488870	564983	639635	710117	779263	843902	904369	961474	1.01431e+6	1.06269e+6	1.10644e+6	1.14632e+6	1.17994e+6	1.20836e+6	1.23244e+6	1.25091e+6	1.26399e+6	1.27115e+6	1.27389e+6	1.27109e+6	1.26037e+6	1.24741e+6	1.22819e+6	1.20300e+6	1.17274e+6	1.13913e+6	1.09998e+6	1.05677e+6	1.00897e+6	956140	900890	838562	775378	706828	636117	560035	483113	404921	321085	239916	154639	66932.4	-18604.2
5.61944	-13.0940	79975.0	160551	241174	320982	399212	475836	549988	622619	691622	759020	822369	881660	937572	989640	1.03743e+6	1.08071e+6	1.12029e+6	1.15400e+6	1.18302e+6	1.20757e+6	1.22701e+6	1.24135e+6	1.24969e+6	1.25423e+6	1.25369e+6	1.24536e+6	1.23460e+6	1.21820e+6	1.19609e+6	1.16915e+6	1.13906e+6	1.10337e+6	1.06437e+6	1.02094e+6	972430	921434	863873	805117	741716	675509	604319	532119	458527	378668	302038	220753	136433	54550.8
5.64384	57.7805	77278.8	155313	233245	310356	385863	460133	531842	602313	668838	734675	795959	853980	908171	959058	1.00640e+6	1.04875e+6	1.08808e+6	1.12164e+6	1.15126e+6	1.17611e+6	1.19627e+6	1.21190e+6	1.22155e+6	1.22771e+6	1.22962e+6	1.22382e+6	1.21567e+6	1.20237e+6	1.18349e+6	1.16039e+6	1.13401e+6	1.10237e+6	1.06764e+6	1.02913e+6	985521	939471	887166	833824	775741	715237	649373	582674	514414	439954	368347	291903	212350	134602
5.66825	9.74763	74216.5	149089	223919	298182	370658	442152	511065	579084	642953	706663	765976	822301	874697	923928	970670	1.01199e+6	1.05056e+6	1.08411e+6	1.11444e+6	1.13933e+6	1.16014e+6	1.17717e+6	1.18832e+6	1.19609e+6	1.20058e+6	1.19745e+6	1.19187e+6	1.18184e+6	1.16653e+6	1.14765e+6	1.12528e+6	1.09771e+6	1.06781e+6	1.03448e+6	996074	955576	908799	861352	809516	754841	695241	634455	572478	503702	437945	367189	293032	220499
5.69265	19.9952	70972.7	142134	213532	284243	353297	421632	487315	552452	613388	674682	731585	785891	836208	883651	929484	969401	1.00736e+6	1.04068e+6	1.07141e+6	1.09627e+6	1.11777e+6	1.13607e+6	1.14858e+6	1.15806e+6	1.16519e+6	1.16463e+6	1.16169e+6	1.15514e+6	1.14339e+6	1.12883e+6	1.11062e+6	1.08766e+6	1.06290e+6	1.03497e+6	1.00231e+6	967150	926884	885663	840398	792305	739303	685284	630094	568013	508779	444593	376557	309959
5.71706	93.8806	67164.1	134312	202080	268977	334204	398903	461359	523031	580557	639406	693478	745563	793304	838832	883536	922188	958954	991687	1.02269e+6	1.04759e+6	1.06959e+6	1.08907e+6	1.10288e+6	1.11392e+6	1.12354e+6	1.12574e+6	1.12547e+6	1.12253e+6	1.11438e+6	1.10419e+6	1.09012e+6	1.07221e+6	1.05229e+6	1.03001e+6	1.00325e+6	973981	940125	905447	867357	826141	780433	733489	685430	630704	578616	521734	461001	401111
5.74147	10.3252	62917.9	125780	189245	252212	313138	374058	432480	490808	544610	600429	651420	700912	746220	789487	832456	869537	905291	937273	968270	992826	1.01524e+6	1.03566e+6	1.05057e+6	1.06317e+6	1.07520e+6	1.08016e+6	1.08254e+6	1.08289e+6	1.07840e+6	1.07263e+6	1.06289e+6	1.04956e+6	1.03462e+6	1.01827e+6	997410	974121	947052	918931	888044	853858	815769	776419	735876	688993	644471	595549	542357	490171
5.76587	-16.1169	58519.6	116870	175773	234311	290770	347414	401920	456033	506088	558491	606140	652905	695201	735840	777216	812204	846473	877400	908421	932449	954969	976235	991809	1.00572e+6	1.01990e+6	1.02731e+6	1.03204e+6	1.03553e+6	1.03441e+6	1.03295e+6	1.02753e+6	1.01869e+6	1.00889e+6	997912	983146	965468	945142	923422	900008	872877	842593	810861	778041	739628	702867	662254	617588	573247
5.79028	-87.9922	53674.3	107175	161469	215152	267007	319133	369124	419215	465214	513883	558081	601667	640951	678458	718018	750811	783152	812932	843451	866489	888874	910559	926950	941369	957555	967247	974020	980486	982372	984848	983224	979044	973740	967996	958781	946583	932756	917572	901032	880930	858497	834455	809101	779149	750038	718099	682125	646121
5.81468	77.6751	48886.0	97217.4	146405	195174	242125	289470	334979	380665	422107	466756	507169	547520	583384	618039	655138	685386	715689	743884	773622	795408	817093	838914	855569	870470	887855	899526	907727	916852	921255	927347	929138	928979	927825	926805	922941	915530	907892	898362	888444	874722	859883	843242	824972	803593	781833	758563	731269	703621
5.83909	71.4446	43745.9	86695.6	130635	174056	215837	258272	298849	339768	376468	416831	453212	489995	521985	553327	587580	614904	642750	669085	697457	717590	738481	759562	775855	790548	808608	821724	831037	841950	848611	857330	862199	865397	867890	870724	871258	868216	865984	861641	857537	849504	841870	831895	820197	806876	792169	776974	758232	738577
5.86350	-38.8063	38676.9	76675.0	115331	153997	190635	228406	264062	300565	332660	368819	401278	434300	462763	490684	522061	546625	571596	595849	622699	641201	660421	680923	696542	710482	728743	743036	752736	765199	773103	784025	791031	796958	802280	808348	812941	812782	815358	815257	815909	812816	811478	807058	801038	795250	786055	777930	766964	754488
5.88790	112.562	33630.8	66362.8	99874.9	133216	164849	197479	228549	260010	287613	319099	347501	376626	401170	425321	453459	474923	496972	518661	543386	559771	577061	596186	610756	623519	641350	655822	665438	678572	686971	699321	707638	715604	722680	730985	738413	740624	746782	749785	754513	755108	758781	759345	757659	758271	754080	752033	747725	741373
5.91231	8.48679	28796.8	56591.2	85327.5	113704	140487	168385	194829	221942	244895	272226	296547	321605	342250	363062	387917	406298	425239	444258	466444	480641	495836	513558	526537	537984	554720	568758	577665	590768	599348	612259	621277	630386	638654	648435	657559	661179	670147	675286	682787	686310	693769	697853	699443	704982	704526	707122	708236	707040
5.93672	122.724	24111.8	47034.7	70826.9	94721.1	116648	139950	161611	184270	202917	225844	246006	267198	284148	301014	322511	337598	353086	369438	388875	400486	413287	428780	439864	449527	464597	477560	485274	497758	505456	518216	527036	536304	544922	555231	565474	569255	579617	585805	595147	600403	610305	616545	620127	629271	631055	637088	642080	644429
5.96112	-118.916	19684.3	38081.4	57385.0	76488.3	94022.0	112904	130327	148789	163212	181920	198253	215425	228800	242176	259819	271883	284288	297245	313881	322804	333021	345997	354969	362469	375477	387012	393039	404180	410729	422497	430491	438957	447113	457117	467135	470811	481296	487519	497517	503276	514423	521478	526074	537273	540201	547980	555311	559817
5.98553	6.39568	15863.0	30281.4	45556.5	60707.6	74409.8	89274.2	102838	117381	128556	143473	156285	169662	180008	190234	204438	213583	223045	233306	246448	253349	260900	271438	278188	283965	294722	304021	308612	318128	323225	333468	340298	347477	354628	363656	372625	375891	385646	391450	400753	406419	417444	424710	429364	440898	443983	452441	460804	466089
6.00993	-7.85062	12570.8	23824.3	35692.7	47538.9	58318.4	69853.9	80123.2	91541.5	99926.3	111288	121378	131652	139288	147203	157974	164838	172024	179839	189980	194957	200754	208807	213514	217731	226430	233448	236839	244450	248288	256697	262107	267779	273782	281689	289279	291665	300246	305238	313778	318546	328922	335693	339852	350732	353551	361673	370000	375173
6.03434	23.4369	9989.69	18492.4	27905.6	37119.5	45121.1	54161.5	62037.4	70777.4	77103.8	85901.4	93634.1	101220	106871	112605	120932	125883	131196	136960	144506	148116	152172	158117	161113	164318	171141	176204	178570	184239	187049	193691	197963	201979	206696	213667	219735	221582	228663	232615	240232	244137	253382	259045	262729	272283	274903	282216	290014	294456
6.05875	-16.3799	8085.86	14488.4	21887.7	29025.5	35117.4	42004.8	47923.5	54755.6	59165.6	65976.6	71888.6	77409.9	81582.6	85684.2	91809.4	95485.8	99147.4	102980	108708	111242	113984	118377	120106	122310	127475	130902	132172	136685	138357	143505	146606	149113	153127	158860	163448	164847	170595	173579	180121	183335	191213	195937	198908	207301	209356	215623	222540	226229
6.08315	7.33779	6297.48	11549.3	17170.9	22561.0	27260.6	32583.4	36886.8	42089.7	45390.2	50464.8	54990.1	58907.0	61829.2	64766.6	69182.0	71749.3	74250.0	77014.7	80837.1	82497.0	83995.2	87251.5	87857.0	89434.9	93207.0	95205.5	96036.3	99268.1	99967.1	104055	106369	107656	110510	115451	118737	119611	123957	126178	131741	134356	140825	144871	147464	154245	155829	160966	167075	170262
6.10756	-22.3405	5018.85	9117.71	13422.9	17668.5	21237.2	25305.2	28483.8	32445.0	34722.7	38659.6	42059.9	44689.9	46540.8	48592.3	51873.3	53507.2	55218.6	56866.2	59291.3	60354.4	61116.2	63141.6	63265.0	64272.3	67032.4	67969.3	68165.1	70477.0	70602.9	73591.9	75199.5	75477.1	77547.6	81649.4	83935.3	84555.2	87658.2	89415.3	94031.4	96102.5	101308	104666	106748	112240	113501	117932	123065	125424
6.13196	-34.1818	4147.42	7204.12	10516.1	13918.2	16654.8	19763.7	22081.2	25305.7	26748.0	29687.2	32097.3	33811.1	35227.8	36494.4	38763.9	39888.8	40693.5	41751.1	43116.7	43934.0	43935.7	45203.0	44812.8	45315.8	47084.2	47228.8	47155.7	48898.8	48597.6	50785.6	51730.7	51308.9	52871.5	56044.4	57698.5	57913.9	60330.2	61405.0	65519.3	66997.4	71173.9	73805.0	75626.9	80012.2	81090.9	84611.8	89102.2	90934.5
6.15637	5.54448	3361.07	5878.18	8602.36	11039.6	13185.8	15523.8	17253.3	19705.2	20917.5	22960.8	24951.6	25941.2	26663.2	27620.2	28800.8	29606.8	29999.5	30580.1	31052.1	31628.5	31151.1	31863.0	31182.1	31374.1	32335.5	32148.6	31734.5	32833.2	32214.2	33764.8	34579.2	33336.8	34638.9	37286.4	38024.4	38251.1	40001.8	40786.1	43995.8	45262.3	48712.2	50954.7	52467.3	55824.6	56882.4	59732.7	63428.2	64982.9
6.18078	6.04177	2895.67	4880.85	6953.17	8996.78	10705.8	12526.0	13743.5	15696.1	16412.8	17895.7	19472.6	20106.4	20628.9	21110.8	21830.0	22474.2	22208.3	22479.8	22545.0	22824.6	21979.4	22375.5	21395.9	21345.6	21926.7	21258.1	20816.3	21300.5	20645.6	21702.6	22131.9	20872.3	21723.0	23857.8	24138.9	24369.4	25258.8	25830.3	28679.0	29726.3	32504.3	34275.4	35663.4	38505.2	39265.2	41632.1	44756.9	45895.1
6.20518	41.5432	2574.22	4128.13	5769.05	7522.90	8881.28	10196.9	11177.7	12820.8	13388.5	14386.5	15699.1	15879.9	16065.8	16425.5	16706.7	17094.8	16764.6	16872.1	16385.3	16604.2	15614.7	15571.1	14543.0	14283.8	14554.4	13699.0	13262.3	13455.5	12574.9	13353.4	13445.3	12026.4	12644.1	14506.5	14446.5	14455.8	15193.8	15661.2	18048.8	18843.8	20941.2	22560.5	23667.4	26016.3	26789.1	28830.1	31548.0	32334.2
6.22959	15.5967	2355.84	3611.28	5004.82	6488.42	7544.93	8668.00	9414.66	10711.9	11126.2	11929.3	12920.9	12924.0	13018.9	13144.5	13216.1	13551.5	13010.3	12879.5	12051.9	12168.4	11164.5	11023.4	9867.79	9559.84	9570.93	8468.68	7937.74	8211.10	7292.17	7541.70	7632.22	6160.48	6606.18	7922.95	7810.14	7795.19	8366.36	8633.99	10688.0	11269.3	13291.1	14669.1	15716.1	17482.8	18294.6	20052.1	22240.1	23028.3
6.25399	-15.7794	2170.66	3187.33	4552.39	5592.54	6434.90	7546.87	8111.72	9241.77	9535.51	10068.0	10969.9	11004.2	10936.2	10981.7	10751.0	11032.9	10372.1	10203.4	9252.17	9262.30	8052.94	7931.70	6921.82	6391.52	6198.88	5095.56	4609.70	4674.10	3702.77	3768.20	3931.61	2290.01	2753.53	3786.19	3576.86	3436.88	3945.74	4152.67	5833.65	6399.52	8079.67	9271.63	10309.1	11872.9	12616.2	14112.3	16005.0	16788.2
6.27840	-24.3052	1970.75	2992.31	3968.78	5075.20	5886.51	6849.32	7285.42	8121.75	8459.78	8922.72	9624.12	9534.73	9405.92	9436.31	9151.37	9241.82	8622.63	8408.33	7460.75	7325.08	6164.14	5947.59	4870.18	4512.60	4078.51	3025.06	2510.16	2401.39	1382.88	1409.74	1628.42	-23.4736	347.658	1263.32	705.575	824.031	1034.33	1418.29	2818.69	3386.74	4849.91	5979.43	6924.72	8242.61	8982.44	10297.2	11861.8	12509.1
6.30281	7.59927	1861.98	2770.93	3639.36	4709.22	5443.14	6196.01	6624.59	7489.84	7677.92	8099.86	8674.87	8532.57	8439.89	8456.64	8106.02	8117.32	7462.85	7225.18	6121.28	6111.75	5088.12	4583.55	3716.62	3235.25	2788.86	1665.24	1180.87	1107.74	180.490	27.8593	163.807	-1216.35	-1016.50	-349.068	-746.546	-575.350	-462.264	-393.225	1040.76	1352.73	2792.76	3870.84	4480.94	5736.05	6832.65	7749.98	9160.41	9838.79
6.32721	-26.0247	1737.41	2691.31	3602.31	4382.36	5029.08	5774.02	6258.48	6834.72	7166.42	7460.94	7968.31	7968.87	7768.46	7713.08	7411.98	7430.11	6603.05	6414.92	5473.19	5501.74	4166.30	4035.77	2984.53	2503.00	1986.32	1102.49	403.991	574.200	-525.872	-746.964	-636.414	-1960.73	-1674.90	-1148.99	-1694.18	-1582.75	-1530.91	-1358.82	4.24579	368.428	1490.85	2620.95	3328.59	4341.99	5155.19	6157.16	7301.36	8208.44
6.35162	3.90225	1651.52	2441.52	3411.51	4345.40	4763.22	5464.72	5973.53	6639.17	6702.00	7102.95	7571.45	7483.71	7323.20	7139.83	6929.67	6910.13	6087.34	5824.20	4915.99	4960.64	3855.26	3320.16	2643.63	2086.98	1683.99	795.859	114.795	-27.5557	-970.495	-1223.79	-1004.76	-2379.49	-2017.52	-1694.13	-2135.48	-1974.46	-1983.35	-1771.06	-695.354	-253.858	905.778	1654.29	2358.14	3387.51	4293.30	5084.83	6229.83	6769.92
6.37603	-51.7990	1632.42	2375.52	3250.01	4066.55	4618.46	5127.28	5659.23	6245.62	6471.46	6771.10	7140.97	7232.63	6940.49	6784.10	6584.21	6492.17	5838.42	5736.61	4537.02	4632.04	3564.56	3196.61	2380.35	1924.13	1404.86	460.632	-66.0700	-77.1408	-1108.07	-1378.02	-1160.49	-2562.47	-2291.05	-1823.28	-2190.35	-2238.70	-2261.98	-1955.57	-1111.29	-583.583	126.067	1367.17	1826.07	2790.43	3574.98	4441.82	5388.06	6059.18
6.40043	90.9754	1577.88	2245.94	3138.22	3900.42	4383.05	4965.43	5390.57	5982.79	6115.07	6489.14	6968.42	6974.57	6667.84	6585.79	6258.50	6242.84	5475.07	5407.78	4318.08	4429.26	3288.25	3005.41	2283.49	1885.97	1154.93	633.341	-174.211	-204.985	-1173.52	-1466.45	-1367.82	-2428.34	-2184.33	-1976.51	-2503.96	-2272.69	-2260.09	-2038.66	-1188.98	-807.202	47.4227	876.122	1494.42	2305.12	3145.89	3957.70	4689.80	5296.72
6.42484	-26.6782	1441.57	2204.99	2976.98	3772.25	4258.63	4915.32	5267.07	5757.82	5977.45	6226.60	6658.97	6860.12	6458.41	6476.64	5975.55	6009.28	5220.95	5254.58	4191.11	4378.85	3221.19	2890.55	2167.22	1642.40	1271.20	402.206	-155.713	-406.963	-1266.10	-1537.88	-1326.88	-2584.48	-2206.09	-1894.37	-2366.92	-2279.97	-2319.19	-2265.00	-1362.89	-1034.54	-214.657	712.216	1267.70	1913.69	2646.89	3437.21	4056.48	4773.18
6.44924	-51.0804	1478.46	2123.03	2916.99	3677.83	4141.40	4670.14	5182.04	5548.88	5704.80	6158.18	6392.61	6521.36	6290.41	6166.96	5941.25	5902.41	5069.40	5031.24	4034.40	4236.88	3173.53	2894.46	2234.24	1696.93	1197.74	347.091	-244.191	-234.442	-1108.52	-1514.02	-1310.53	-2429.91	-2183.13	-2017.08	-2558.06	-2303.07	-2319.16	-2210.21	-1364.33	-1080.41	-370.353	362.798	843.042	1596.54	2272.12	3074.14	3673.96	4325.41
6.47365	5.89251	1450.32	2134.45	2844.05	3569.30	3872.45	4499.50	5010.62	5357.08	5577.36	5910.89	6292.27	6339.27	6149.84	6028.47	5675.14	5627.18	4890.15	4831.70	4109.11	4019.53	3087.86	2642.74	2031.26	1636.88	1150.58	367.358	-260.731	-316.616	-988.931	-1516.31	-1425.40	-2450.85	-2117.30	-1956.10	-2455.68	-2306.54	-2279.06	-2256.36	-1558.65	-1289.59	-578.298	161.406	703.984	1304.65	1945.00	2582.05	3111.68	3930.58
6.49806	-30.5723	1402.82	2171.39	2708.81	3449.32	3808.57	4287.31	4781.42	5394.53	5375.06	5934.69	6135.57	6267.36	6048.97	5750.01	5486.83	5440.04	4837.55	4859.08	3842.55	4016.88	2971.02	2635.35	1946.50	1619.10	1090.45	309.979	-144.400	-280.974	-1147.91	-1465.07	-1463.17	-2384.81	-2124.66	-1978.79	-2435.62	-2301.24	-2213.39	-2223.67	-1642.36	-1204.35	-553.967	104.659	523.475	942.759	1671.72	2195.02	2712.36	3439.67
6.52246	-20.5982	1296.12	2013.60	2599.58	3384.61	3767.39	4243.41	4677.05	5049.82	5297.03	5544.22	5850.93	6029.85	5907.77	5715.69	5416.17	5304.87	4763.31	4730.98	3729.32	3911.33	2837.68	2607.73	1886.56	1586.96	1122.80	385.198	-256.122	-233.150	-1057.76	-1531.76	-1467.69	-2426.06	-2101.92	-1981.88	-2431.71	-2243.39	-2306.47	-2329.67	-1646.42	-1334.61	-967.310	-141.360	263.365	773.197	1404.82	1939.47	2532.66	3142.40
6.54687	57.0593	1290.65	2027.13	2628.61	3207.53	3811.81	4088.60	4542.32	4898.10	5166.07	5546.47	5674.19	5743.89	5719.79	5455.34	5263.04	5215.30	4487.28	4514.43	3742.08	3903.58	2944.95	2532.18	2041.12	1474.68	1053.32	338.874	-160.388	-313.838	-1087.83	-1582.79	-1379.45	-2310.11	-1990.31	-1799.79	-2519.54	-2312.57	-2162.50	-2243.57	-1740.06	-1433.39	-941.855	-139.385	224.906	561.150	1052.87	1710.55	2092.28	2800.69
6.57127	-94.1885	1370.07	2050.20	2513.07	3055.02	3476.13	3958.99	4504.83	4916.37	4964.28	5390.95	5666.88	5790.22	5536.48	5335.13	5214.71	4958.99	4464.57	4438.81	3642.65	3675.03	2738.62	2367.17	1817.88	1534.91	954.004	305.231	-61.3371	-153.834	-939.492	-1460.40	-1411.02	-2338.08	-2046.24	-1862.17	-2361.01	-2278.91	-2145.77	-2263.35	-1824.77	-1549.51	-1046.48	-472.087	-31.1028	535.216	946.591	1481.38	1673.01	2508.20
6.59568	4.12029	1196.19	1840.28	2524.81	3129.22	3472.41	3912.55	4312.92	4686.81	4983.46	5140.24	5457.46	5504.62	5545.26	5186.17	5181.62	4901.15	4433.43	4353.86	3619.83	3785.86	2834.16	2378.82	1803.78	1533.21	975.486	418.249	-61.3096	-295.980	-1056.15	-1436.31	-1260.20	-2196.83	-1904.16	-1890.02	-2374.49	-2210.08	-2098.68	-2341.91	-1678.51	-1719.74	-1149.11	-583.535	-164.342	248.958	758.361	1224.95	1541.31	2227.23
6.62009	84.4769	1165.47	1738.73	2411.51	3045.82	3501.67	3834.65	4207.85	4545.19	4680.67	5015.99	5311.32	5547.04	5418.29	5057.03	4892.61	4749.36	4249.59	4165.35	3509.45	3618.15	2665.44	2290.06	1791.45	1502.83	1016.94	299.189	47.3185	-224.242	-1055.34	-1342.77	-1289.65	-2204.80	-1904.66	-1925.89	-2443.95	-2374.15	-2118.31	-2260.05	-1818.76	-1563.63	-1233.90	-678.907	-276.093	108.799	535.081	851.408	1492.37	1970.67
6.64449	-29.4134	1213.61	1829.26	2488.77	2987.98	3369.05	3807.09	4183.73	4454.32	4574.76	4893.31	5244.75	5374.66	5200.32	4892.71	4977.71	4655.10	4199.88	4069.52	3476.96	3726.06	2734.26	2335.88	1682.18	1457.16	898.840	333.546	-16.8267	-353.015	-968.220	-1362.47	-1341.40	-2145.51	-1915.27	-1984.73	-2186.54	-2170.22	-2025.32	-2128.93	-1804.93	-1659.57	-1363.70	-748.877	-413.489	14.4165	423.087	786.061	1242.64	1835.97
6.66890	-9.41732	1213.69	1734.40	2297.06	2855.37	3304.72	3599.84	3987.15	4396.13	4527.17	4938.41	4976.26	5177.31	5008.54	4863.47	4772.31	4664.99	3994.42	4146.47	3476.60	3428.23	2664.73	2266.47	1695.22	1498.14	820.282	433.811	78.9305	-35.4929	-834.103	-1294.86	-1264.66	-2019.12	-1902.05	-1781.71	-2173.37	-2285.41	-2146.31	-2202.82	-1832.84	-1616.52	-1387.21	-729.790	-400.871	-150.174	188.266	559.362	1126.45	1672.91
6.69331	0.716658	1139.01	1771.87	2153.19	2843.84	3239.02	3534.58	3951.87	4339.50	4422.01	4823.59	4957.79	5091.19	5145.35	4816.09	4613.55	4413.04	4155.59	4132.34	3434.48	3594.96	2782.56	2262.53	1807.73	1470.22	900.776	363.762	176.883	-109.450	-715.660	-1113.54	-1081.04	-1865.20	-1772.51	-1678.24	-2008.27	-2022.21	-1969.24	-1996.21	-1614.14	-1530.78	-1298.89	-540.545	-365.262	0.981947	293.432	719.568	1139.76	1608.24
6.71771	79.7341	1180.49	1756.80	2245.34	2774.72	3237.51	3495.66	3760.14	4215.46	4389.54	4655.80	4843.86	5047.19	5110.31	4801.29	4633.84	4364.71	3980.24	4099.11	3442.83	3602.55	2773.37	2225.44	1802.49	1631.24	996.673	542.580	407.802	-70.9255	-772.461	-994.971	-935.054	-1607.43	-1575.35	-1673.72	-1886.80	-2017.73	-1713.20	-1937.22	-1503.36	-1473.96	-1191.98	-629.421	-431.932	99.2048	309.866	599.221	1023.80	1629.93
6.74212	-42.7879	1057.56	1588.86	2034.17	2730.34	3080.98	3592.07	3862.09	3995.07	4357.68	4579.28	4836.40	5037.15	4988.62	4526.95	4549.71	4405.98	4002.39	3908.23	3461.12	3522.29	2798.52	2298.09	1814.24	1592.91	1027.06	557.499	508.754	62.2434	-557.165	-1052.12	-983.122	-1640.20	-1438.03	-1514.83	-1850.30	-1817.97	-1676.60	-1825.54	-1586.09	-1421.37	-1139.27	-456.316	-372.962	-31.6099	342.493	635.501	1056.01	1564.62
6.76652	-3.14542	1086.68	1566.66	2139.83	2680.89	3000.23	3373.87	3721.13	4007.76	4135.28	4476.96	4815.61	4904.12	4869.22	4618.26	4599.38	4328.10	4014.09	3920.35	3339.52	3522.52	2778.20	2266.76	2046.37	1792.76	1063.48	549.295	532.806	47.0923	-503.132	-1017.75	-777.413	-1523.31	-1495.74	-1454.93	-1850.08	-1608.36	-1753.24	-1802.19	-1415.84	-1354.79	-1317.22	-412.753	-382.776	-7.96959	272.864	620.801	982.493	1526.63
6.79093	16.9449	1057.53	1599.44	2107.14	2663.08	2861.94	3438.96	3652.24	3992.81	4140.02	4554.17	4695.56	4744.95	4785.94	4436.69	4660.17	4418.15	4012.37	4014.36	3508.38	3618.82	2736.74	2375.68	1953.26	1796.05	1208.46	768.111	674.828	64.2146	-386.485	-787.859	-647.867	-1272.96	-1232.31	-1250.14	-1665.94	-1440.66	-1514.16	-1513.55	-1238.47	-1152.46	-1026.11	-514.837	-401.511	62.9556	400.545	536.883	1056.51	1385.67
6.81534	5.69882	1080.02	1560.04	2112.97	2709.92	2950.64	3303.75	3711.82	3865.67	4059.66	4485.24	4592.55	4776.54	4832.13	4559.08	4508.97	4173.76	4086.01	3864.84	3498.43	3558.57	2892.64	2439.77	1965.52	1779.62	1308.94	828.808	752.992	399.686	-85.1007	-764.236	-436.461	-1220.76	-1196.29	-1132.52	-1462.89	-1454.37	-1330.08	-1446.49	-1183.66	-1137.14	-877.288	-354.888	-245.639	123.716	216.569	649.166	1042.22	1512.60
6.83974	-38.8265	1095.90	1551.08	2043.33	2599.01	2953.67	3358.96	3662.28	3831.09	4009.40	4387.76	4620.86	4669.96	4734.08	4459.06	4644.97	4261.88	4035.50	3865.70	3474.45	3641.24	3021.16	2407.56	2028.19	1914.63	1487.85	1052.45	867.891	402.439	-115.882	-545.668	-241.184	-980.760	-875.758	-1112.90	-1297.25	-1295.28	-1233.96	-1122.12	-1058.56	-983.086	-830.128	-340.395	-161.936	199.187	430.808	711.292	1014.44	1302.05
6.86415	-22.8924	1057.59	1478.05	2024.32	2507.39	2926.58	3201.02	3600.82	3809.44	4055.91	4458.77	4709.46	4691.07	4636.36	4400.86	4520.48	4456.41	3954.92	3969.82	3606.28	3664.96	3147.99	2542.37	2307.51	2022.41	1618.39	1040.44	1058.24	620.696	112.033	-497.296	-319.850	-718.923	-844.425	-804.653	-1067.19	-1157.22	-992.367	-1081.13	-936.208	-858.200	-529.268	-260.649	14.9436	346.099	515.398	561.211	1165.43	1390.36
6.88855	41.0580	969.410	1430.91	1983.34	2586.52	2961.28	3291.85	3468.00	3803.93	3906.11	4343.47	4669.76	4656.68	4729.19	4479.47	4488.36	4363.79	4181.53	4070.51	3593.19	3810.58	3129.13	2604.41	2395.13	2114.35	1560.39	1146.57	1192.64	725.384	244.741	-302.519	40.7569	-562.016	-564.067	-678.059	-882.739	-970.990	-901.772	-1003.71	-727.194	-622.019	-503.504	-163.986	-167.296	269.195	574.771	797.571	1145.67	1288.22
6.91296	71.2081	986.206	1545.69	2056.19	2402.37	2960.69	3230.48	3536.71	3810.16	4126.07	4379.71	4589.27	4786.49	4828.12	4537.31	4549.03	4576.69	4205.22	4062.72	3634.48	3790.49	3147.68	2717.62	2437.96	2307.94	1820.13	1397.20	1456.86	861.227	456.993	-68.4066	161.012	-344.404	-425.063	-438.344	-735.448	-783.443	-867.031	-729.790	-695.154	-659.835	-469.381	28.5491	-4.14348	355.680	630.193	727.597	1069.04	1290.55
6.93737	-119.774	1051.37	1465.24	1996.21	2373.91	2978.64	3274.49	3564.63	3908.82	3923.31	4448.59	4660.16	4779.61	4817.49	4487.45	4623.20	4470.53	4237.92	4247.67	3800.50	4011.71	3457.56	2885.43	2646.87	2358.29	2097.80	1503.41	1491.18	1028.13	616.868	125.767	384.235	-76.6868	-263.695	-345.215	-586.394	-666.351	-706.207	-898.985	-545.226	-456.226	-303.596	83.9733	190.180	528.043	736.427	819.565	1023.33	1208.52
6.96177	51.9218	977.972	1584.25	1987.31	2539.80	2753.72	3272.90	3555.51	3846.88	4016.58	4479.91	4579.04	4741.96	4774.54	4586.81	4705.17	4467.87	4298.39	4308.70	3842.82	4065.72	3539.88	2898.13	2924.25	2693.21	2160.62	1564.34	1568.76	1173.82	713.891	181.987	578.933	22.5973	-91.2469	-206.760	-355.874	-505.622	-385.392	-650.597	-481.194	-485.486	-284.125	252.534	177.851	529.786	598.250	694.427	923.819	1119.23
6.98618	-75.8262	882.490	1488.42	1936.50	2452.36	2809.34	3270.12	3600.15	3862.95	4005.70	4495.04	4664.26	4695.99	4864.54	4646.11	4782.52	4761.30	4357.63	4417.57	3913.97	4104.96	3543.97	3136.23	3001.27	2697.90	2198.15	1884.95	1822.20	1381.29	1058.64	500.361	602.540	212.338	95.9796	11.9166	-375.004	-327.903	-334.698	-565.387	-383.436	-279.498	-177.692	143.434	159.363	488.590	603.646	557.192	853.339	1007.82
7.01058	64.7847	1048.28	1528.19	1891.38	2457.28	2787.44	3324.31	3394.51	3864.11	3999.82	4530.26	4735.89	4874.82	4987.77	4613.14	4889.51	4832.07	4518.96	4504.53	4026.67	4171.79	3831.56	3295.84	3169.93	2842.68	2480.66	1947.02	1986.94	1550.97	962.863	492.255	937.731	374.605	341.364	47.0534	-1.87187	-198.908	-253.415	-602.777	-178.204	-227.424	-94.1213	65.1031	215.306	363.822	500.814	524.948	768.429	852.278
7.03499	-127.783	933.593	1537.07	2032.66	2429.07	2901.09	3298.54	3664.95	3892.28	4026.92	4443.62	4673.02	4931.34	4898.59	4846.48	4970.49	4857.54	4599.75	4649.55	4305.10	4368.36	3902.32	3439.21	3299.04	3115.78	2579.88	2219.22	2214.85	1756.81	1203.34	718.659	1112.18	597.688	492.793	235.399	3.00925	-127.960	-271.774	-445.008	-234.760	-142.794	-20.5821	155.742	220.601	343.838	475.278	504.815	593.381	635.038
7.05940	-21.5776	993.320	1484.99	2020.34	2532.68	2846.86	3226.36	3622.70	4023.09	4087.68	4477.85	4827.65	4765.43	5027.93	4835.21	5039.46	4830.78	4658.05	4637.64	4375.87	4309.50	4124.81	3558.87	3358.12	3200.25	2787.77	2425.59	2278.42	1797.44	1531.36	723.934	1144.69	643.504	560.995	291.179	62.2229	25.0238	-181.029	-317.257	-251.552	-232.503	-152.180	122.990	60.8468	366.890	400.086	354.579	489.091	405.408
7.08380	57.7369	1071.58	1563.80	1911.48	2513.46	2890.85	3291.26	3618.77	4036.04	4124.93	4642.63	4769.04	5016.58	5108.88	4891.82	5116.60	5074.66	4749.67	4804.69	4423.27	4464.92	4147.56	3639.11	3525.82	3210.09	2845.10	2411.05	2463.40	1947.11	1568.80	895.204	1285.35	748.966	595.476	405.623	121.435	92.0538	-76.2814	-299.056	-152.663	-315.739	-77.7156	40.7524	-67.9566	267.077	201.272	236.503	314.073	295.849
7.10821	22.6228	837.001	1507.19	1882.01	2430.64	2766.25	3347.49	3736.78	4088.10	4135.58	4596.12	4778.11	4895.56	5068.12	5077.31	4984.91	5175.32	4840.46	4727.77	4518.00	4550.21	4239.75	3698.07	3628.01	3368.24	3023.70	2490.42	2331.41	2079.59	1720.05	1122.59	1399.70	801.099	623.902	478.022	169.760	-16.4242	10.1451	-241.884	-53.4234	-125.211	-260.986	-137.513	-44.5469	90.8989	140.280	89.4767	166.362	74.3208
7.13262	52.2563	919.035	1354.86	1964.26	2653.74	2782.35	3233.95	3659.17	3894.96	4266.67	4763.43	4849.03	5003.11	5175.56	5095.19	5210.23	5206.19	4919.24	4980.83	4512.84	4639.57	4185.88	3846.17	3785.48	3473.00	3126.73	2641.83	2559.78	2172.65	1644.95	1220.97	1463.79	896.905	792.699	550.381	133.726	155.513	-46.8873	-92.6891	-60.0539	-272.716	-138.924	-196.857	-177.798	40.0721	-196.200	-52.8119	-52.6526	-188.727
7.15702	20.4645	828.178	1582.56	1977.36	2451.58	2888.90	3438.87	3831.72	3991.25	4217.38	4736.41	4866.87	4986.45	5101.85	5005.17	5280.26	5369.61	4994.92	5040.11	4763.40	4805.22	4580.15	3909.91	3830.84	3587.50	3329.56	2917.66	2684.38	2343.75	1797.41	1340.10	1503.26	1140.98	873.535	733.639	410.360	177.862	51.1513	-344.628	-181.141	-82.1260	-118.991	54.2766	2.16745	-26.6070	-121.059	4.09351	-96.1052	-175.517
7.18143	16.0559	915.657	1546.47	1999.95	2496.77	2837.84	3465.05	3716.52	4112.16	4283.73	4706.62	4976.46	5028.91	5309.83	5098.23	5346.76	5425.84	5190.90	5189.82	4822.47	4930.81	4614.88	4160.45	4044.60	3800.57	3400.14	2998.66	2867.67	2581.72	1959.75	1466.28	1800.49	1285.11	1091.10	745.774	469.950	374.741	2.81531	-223.919	-23.6717	-125.260	-79.4698	86.4994	-116.142	-1.41072	-240.780	-36.0175	-20.0419	-255.315
7.20583	-12.6400	826.654	1479.13	1975.62	2506.32	3007.06	3214.97	3730.46	4014.94	4317.30	4782.96	4964.51	5168.27	5234.55	5225.54	5459.66	5365.19	5324.90	5208.03	5003.75	4980.71	4740.26	4148.58	4093.57	3903.73	3437.68	3074.75	3108.23	2618.48	2196.86	1602.61	1842.30	1333.61	1016.04	831.589	553.962	312.073	154.562	-141.633	2.48258	27.2797	21.6568	-76.8935	-106.890	-39.5263	-306.126	-250.542	-204.907	-308.793
7.23024	17.6871	1043.61	1427.93	2028.59	2554.26	2970.38	3439.07	3756.46	4077.17	4297.67	4785.95	5022.57	5069.80	5485.07	5345.50	5413.83	5416.92	5267.44	5258.95	4965.80	4974.74	4872.89	4350.06	4141.58	3936.13	3506.08	3206.64	3005.12	2637.38	2268.50	1709.38	1960.64	1436.62	1101.91	976.773	517.164	400.486	223.598	-52.2133	-6.30360	21.3107	-112.832	-90.1189	-193.137	-21.5170	-340.212	-221.770	-297.113	-443.949
7.25465	-13.8180	873.271	1623.49	2004.49	2486.06	2913.71	3365.49	3851.00	4102.32	4286.93	4732.24	5037.15	5044.38	5323.95	5258.32	5385.89	5567.55	5249.22	5409.68	4947.24	5067.72	4807.87	4399.86	4194.67	4009.51	3692.52	3211.91	3060.97	2633.69	2256.19	1765.36	2039.55	1539.40	1077.41	1097.00	678.063	396.290	131.440	-92.2211	-67.7147	16.9011	-17.2869	-270.068	-128.336	-151.672	-400.317	-168.779	-464.762	-603.926
7.27905	-8.34585	1012.86	1492.29	1983.72	2624.16	2887.71	3359.45	3867.54	4056.30	4292.71	4881.56	5040.63	5147.23	5363.29	5320.38	5618.34	5571.09	5348.47	5400.72	5086.15	4981.95	4826.54	4436.74	4327.42	4090.54	3934.33	3356.90	3300.76	2791.16	2292.20	1971.81	2046.27	1600.52	1226.44	1244.66	763.852	443.467	253.849	3.93512	71.0627	13.2566	45.5347	-157.167	-249.888	-230.349	-412.860	-362.187	-403.379	-544.119
7.30346	-10.2271	903.124	1446.88	1877.45	2357.37	2940.17	3512.03	3852.98	4128.34	4404.01	4745.21	5091.78	5203.49	5553.61	5324.70	5507.53	5596.81	5431.78	5431.91	5243.06	5251.29	5003.07	4527.90	4345.86	4182.70	3905.24	3470.62	3340.76	2957.69	2488.33	2064.34	2138.01	1612.72	1319.25	1214.26	832.206	498.894	379.324	-6.45229	110.597	72.6014	-130.133	-109.578	-269.192	-419.436	-477.918	-399.671	-522.266	-647.043
7.32786	-171.787	858.153	1557.67	1885.59	2467.75	2948.13	3343.83	3746.95	4079.37	4383.42	4861.43	5148.00	5240.13	5439.73	5360.13	5616.23	5624.38	5461.67	5505.67	5195.08	5297.69	5058.54	4644.19	4640.83	4342.13	3989.04	3521.60	3375.07	2837.79	2771.84	2113.69	2212.80	1662.78	1392.17	1218.46	1021.67	703.730	421.005	61.0479	171.679	126.551	53.1083	-72.1992	-207.322	-204.729	-459.373	-384.226	-554.855	-658.152
7.35227	-25.0499	921.274	1479.62	1929.73	2623.59	2875.22	3396.41	3727.52	4053.50	4528.97	4827.07	5089.81	5244.99	5460.98	5419.89	5781.48	5743.00	5530.59	5615.73	5230.12	5305.50	5097.02	4718.97	4570.48	4333.31	4039.32	3773.21	3577.84	3004.12	2826.33	2235.15	2359.41	1923.66	1526.51	1380.02	963.473	740.066	582.563	264.541	186.708	203.285	-9.28388	-186.185	-226.943	-217.195	-607.543	-384.957	-611.304	-758.879
7.37668	-0.470536	941.287	1499.77	2039.10	2628.81	2863.43	3402.78	3827.45	4179.92	4490.33	4837.96	5207.55	5280.47	5753.21	5587.72	5847.47	5933.60	5674.91	5690.59	5546.33	5380.46	5316.93	4944.78	4667.20	4541.46	4415.95	3892.77	3707.10	3443.26	2928.58	2499.57	2540.77	2121.38	1767.96	1584.32	1267.18	984.271	818.144	510.591	397.529	421.071	256.085	5.57720	-7.38581	-45.9981	-496.554	-197.742	-483.804	-659.744
7.40108	-16.2989	953.064	1486.73	2018.86	2619.54	3007.88	3347.12	3798.34	4092.33	4536.84	4934.83	5241.87	5285.21	5437.29	5583.26	5711.63	5998.93	5997.60	5807.98	5549.21	5474.80	5424.38	4871.18	4957.69	4693.81	4431.18	4104.85	3963.03	3492.17	3126.77	2677.36	2827.99	2306.92	1910.78	1798.90	1361.08	1074.88	769.283	622.428	614.408	405.515	335.238	222.106	60.0297	-1.07972	-432.826	-237.692	-424.656	-687.290
7.42549	-114.169	952.317	1485.89	1970.44	2599.92	2857.69	3485.12	3922.72	4207.30	4603.54	4989.98	5335.14	5344.11	5651.74	5667.72	5841.68	6041.80	5834.06	5931.58	5700.46	5613.90	5636.30	4972.74	4937.19	4954.99	4626.96	4160.36	3959.20	3462.48	3139.70	2811.64	2981.75	2416.43	2047.91	1774.28	1400.24	1246.42	1002.53	527.473	514.945	473.425	229.237	278.086	93.0659	86.3152	-291.969	-283.556	-559.720	-674.441
7.44990	94.4766	884.552	1386.81	1966.88	2520.78	2938.09	3523.80	3932.29	4189.11	4555.35	5022.68	5456.50	5449.62	5627.69	5764.48	5870.36	6091.55	5973.26	6095.34	5738.29	5715.31	5542.25	5243.01	5086.45	5002.85	4611.92	4366.37	4157.48	3744.33	3402.09	2911.04	2945.73	2509.54	2121.63	1945.34	1627.86	1224.38	1089.55	669.492	654.158	547.819	241.500	299.319	163.850	-56.6332	-345.862	-264.998	-568.146	-677.984
7.47430	-97.8159	790.781	1500.71	1980.88	2604.55	3058.87	3357.60	4024.12	4251.55	4642.60	4985.71	5382.93	5427.81	5665.08	5680.39	6016.13	6275.80	5912.24	6112.42	5900.22	5805.49	5768.43	5444.55	5190.75	5161.88	4808.07	4452.47	4221.66	3881.28	3442.49	3043.82	3167.22	2613.29	2313.21	2195.71	1874.04	1401.36	1224.60	726.617	689.628	698.898	240.959	366.695	142.574	31.8284	-274.279	-193.485	-577.559	-686.661
7.49871	42.7034	884.924	1445.37	1974.30	2583.85	2944.21	3442.01	3985.09	4264.78	4706.34	5152.73	5350.28	5479.97	5879.60	5880.71	5972.54	6179.90	6213.00	6141.01	6022.66	5916.13	5851.86	5445.75	5383.10	5287.23	4926.64	4628.89	4329.31	3904.86	3726.40	3109.08	3226.18	2699.94	2387.75	2144.37	1952.03	1437.26	1248.58	742.650	902.685	605.111	485.613	245.558	110.052	35.4503	-412.388	-263.832	-657.162	-785.144
7.52311	38.2630	1014.50	1498.06	2034.98	2590.56	3145.33	3458.40	4056.34	4372.88	4640.83	5076.62	5439.82	5551.11	5783.44	5879.76	6151.21	6269.24	6092.03	6227.78	6088.81	6045.00	5959.57	5518.82	5389.53	5456.17	5057.56	4626.81	4355.69	4146.87	3792.92	3226.73	3414.23	2793.44	2444.56	2383.81	2063.16	1662.53	1411.39	1024.92	953.921	792.208	557.486	442.488	114.249	-38.2098	-338.864	-283.329	-674.984	-756.189
7.54752	-10.5535	910.059	1465.27	2086.59	2670.88	2994.29	3675.89	4205.21	4395.70	4801.85	5285.39	5575.67	5591.59	5978.76	6026.69	6343.89	6425.89	6273.89	6327.48	6165.88	6136.75	5975.88	5786.30	5623.16	5467.45	5189.13	4934.09	4587.92	4420.87	4008.55	3524.91	3466.04	2910.13	2610.67	2399.26	2096.86	1633.10	1519.61	1081.06	994.931	799.219	391.159	523.321	181.855	-8.54355	-416.647	-419.911	-599.745	-779.154
7.57193	8.44843	907.159	1489.10	2082.49	2494.16	3045.25	3652.60	4072.62	4383.53	4729.38	5226.18	5569.37	5680.67	6099.32	6192.80	6301.58	6630.74	6413.51	6523.93	6291.71	6143.90	6120.81	5888.28	5705.16	5638.89	5376.63	4935.51	4773.77	4303.90	4168.45	3605.82	3595.01	3057.07	2783.43	2466.93	2172.25	1797.89	1580.33	1138.29	1079.20	833.745	543.969	440.214	282.673	25.5193	-392.950	-270.744	-666.168	-816.340
7.59633	-46.1671	900.175	1506.24	2088.60	2691.25	3035.32	3634.73	4071.97	4320.07	4910.16	5228.68	5727.08	5732.76	6136.02	6156.28	6336.70	6526.22	6444.33	6659.83	6404.77	6382.92	6286.19	6107.81	5845.14	5771.69	5541.05	5154.78	4843.59	4598.41	4199.62	3688.62	3632.67	3143.33	2832.37	2594.66	2287.48	1867.47	1671.14	1318.10	1005.06	846.408	622.273	459.559	225.747	-27.1351	-276.573	-490.865	-746.464	-802.022
7.62074	93.6483	933.561	1469.42	2207.65	2672.06	3080.78	3790.69	3939.59	4682.34	4923.33	5326.16	5761.99	5757.30	6207.14	6287.07	6492.22	6693.02	6598.28	6515.88	6458.02	6382.49	6416.79	6064.29	5968.93	5934.18	5591.06	5311.74	4979.79	4738.47	4455.91	3973.36	3776.24	3354.61	2923.83	2746.37	2377.14	1946.80	1650.06	1172.65	1074.09	903.297	519.289	495.617	156.605	-86.9398	-480.999	-461.922	-731.466	-996.977
7.64514	-38.9435	893.580	1534.57	2060.97	2669.69	3208.20	3783.58	4217.56	4583.25	5081.42	5420.82	5746.90	5948.38	6225.97	6271.63	6519.67	6842.51	6727.50	6890.18	6627.21	6623.55	6565.32	6290.67	6074.61	5951.86	5785.04	5450.91	5053.60	4781.56	4517.09	3996.02	3920.04	3442.28	2901.22	2796.30	2550.09	1968.10	1676.48	1337.92	1099.28	996.318	550.272	472.722	112.341	-192.741	-323.109	-664.634	-796.583	-1019.15
7.66955	24.1641	1036.46	1557.46	2213.23	2624.87	3011.22	3852.24	4197.49	4519.13	5052.21	5410.69	5883.06	6086.72	6420.08	6318.53	6750.29	6794.79	6830.84	6861.83	6737.52	6720.20	6766.86	6431.45	6281.94	6211.52	5884.79	5610.43	5231.82	4790.52	4629.91	4198.88	4013.49	3446.00	3200.83	2809.25	2496.84	2153.70	1872.60	1301.21	1153.83	986.353	575.530	430.791	229.364	-222.744	-468.456	-776.123	-882.577	-1208.07
7.69396	-84.0889	918.688	1680.73	2131.43	2746.50	3251.35	3682.31	4202.15	4677.91	5039.26	5437.64	5961.99	6113.63	6434.65	6348.26	6734.97	7027.47	6995.38	7056.46	6930.72	6699.57	6667.44	6522.42	6373.28	6282.22	5993.92	5706.33	5241.35	5035.81	4835.55	4369.82	4092.14	3652.99	3271.33	2957.74	2494.67	2113.79	1731.44	1415.83	1327.38	874.373	513.413	475.270	45.9770	-140.223	-572.810	-851.767	-954.532	-1311.27
7.71836	-81.2188	896.614	1687.13	2144.20	2812.98	3302.03	3648.90	4252.38	4608.55	5189.85	5513.10	6130.98	6150.11	6445.59	6589.27	6914.49	7023.61	7069.50	7216.45	6969.59	6890.34	6737.70	6614.92	6470.60	6379.97	5977.15	5766.76	5382.06	5089.13	4880.32	4307.15	4116.90	3638.92	3248.58	3012.17	2638.76	2141.58	1851.07	1330.84	1217.21	1059.72	554.040	284.960	-125.288	-254.412	-620.385	-1029.28	-1143.04	-1395.07
7.74277	18.7425	917.313	1598.37	2116.36	2806.81	3286.98	3823.20	4324.87	4646.58	5359.29	5616.50	6029.21	6276.46	6515.56	6666.17	6973.33	7043.81	7090.94	7289.83	6992.13	7018.62	6860.35	6723.87	6540.92	6364.18	6205.93	5840.18	5488.69	5276.31	4850.36	4479.22	4275.46	3605.32	3267.56	2996.88	2710.07	2180.09	1819.76	1461.19	1107.15	965.092	517.251	298.212	-125.499	-459.883	-766.683	-1043.26	-1197.30	-1748.49
7.76717	-45.1480	928.458	1446.79	2192.13	2796.97	3304.90	3822.70	4395.71	4708.32	5249.84	5730.58	6097.15	6226.47	6687.48	6747.58	6927.39	7108.78	7082.85	7311.34	7080.77	7051.37	6998.21	6816.52	6672.89	6595.63	6251.63	5941.78	5449.91	5328.80	4920.50	4598.74	4347.56	3686.74	3233.06	3130.87	2765.55	2215.90	1917.37	1422.62	1307.26	891.033	477.930	209.348	-169.440	-381.809	-665.205	-1072.20	-1235.91	-1720.26
7.79158	-46.4364	957.142	1387.81	2193.22	2701.00	3371.16	3815.56	4331.72	4689.13	5267.07	5671.03	6117.49	6159.46	6615.04	6866.60	7021.84	7192.40	7161.65	7393.77	7199.52	7175.61	7013.50	6931.94	6710.28	6731.85	6295.71	6021.27	5572.57	5312.73	5020.92	4579.33	4424.39	3791.99	3381.02	3128.69	2608.05	2124.84	1915.39	1433.22	1141.83	918.538	341.083	241.445	-124.299	-523.438	-870.174	-1079.76	-1383.56	-1782.33
7.81599	-30.4102	936.198	1635.18	2255.77	2824.37	3336.55	3951.78	4380.77	4934.99	5443.36	5677.92	6070.21	6224.86	6812.19	6930.32	7153.28	7289.51	7401.93	7414.88	7353.81	7179.05	6989.18	7065.73	6755.12	6622.53	6373.01	6049.74	5657.85	5415.63	5102.08	4528.09	4490.67	3699.94	3333.99	3208.75	2805.62	2173.23	1892.08	1404.44	1201.36	940.316	301.601	275.550	-274.103	-509.699	-901.948	-1347.68	-1540.37	-1954.10
7.84039	132.763	844.052	1462.11	2283.41	2721.80	3404.45	3933.47	4459.52	4865.30	5351.45	5736.90	6235.95	6430.66	6780.58	6852.28	7240.73	7380.88	7249.15	7301.30	7510.64	7244.98	7080.25	7048.81	6742.47	6675.70	6390.92	6144.08	5725.09	5448.82	5083.33	4648.08	4450.55	3808.68	3383.58	3221.38	2765.27	2218.60	1901.24	1484.24	1279.62	790.422	343.161	170.912	-411.656	-530.557	-952.064	-1288.99	-1564.23	-1963.78
7.86480	104.176	962.474	1671.03	2029.09	2634.64	3320.57	3785.28	4264.08	4815.05	5404.27	5818.16	6209.55	6356.69	6826.75	6902.96	7246.48	7413.85	7431.34	7397.71	7374.31	7334.47	7163.82	7030.51	6811.74	6773.48	6567.98	6193.91	5845.88	5518.05	5139.45	4777.92	4480.39	3805.64	3543.15	3093.55	2844.23	2159.02	1881.35	1294.58	1218.60	844.382	325.361	159.028	-455.981	-773.359	-1070.55	-1385.36	-1706.20	-2057.04
7.88921	32.2074	943.346	1585.76	2087.24	2719.44	3274.36	3882.62	4397.99	4893.31	5334.08	5706.64	6415.73	6407.89	6700.77	6851.02	7188.22	7279.26	7383.97	7464.13	7402.23	7209.98	7220.98	7139.78	6841.67	6719.65	6586.20	6173.90	5862.81	5516.98	5168.42	4793.66	4377.92	3874.83	3594.94	3185.92	2756.26	2171.52	1796.98	1525.03	1078.86	875.197	345.141	44.5024	-438.348	-708.112	-1127.11	-1487.48	-1699.56	-2327.57
7.91361	19.2072	811.112	1572.09	2069.91	2751.59	3373.14	3994.91	4394.25	4936.95	5474.23	5726.08	6247.15	6411.98	6821.79	6871.59	7169.81	7392.25	7532.60	7615.06	7455.48	7406.53	7240.16	7224.84	6898.67	6933.23	6485.76	6220.86	5989.97	5567.16	5193.63	4752.39	4539.17	3869.27	3537.74	3106.04	2888.18	2201.65	1862.67	1370.53	1039.10	808.417	329.322	104.259	-362.107	-672.767	-1230.61	-1390.89	-1807.82	-2214.39
7.93802	-28.7672	991.048	1550.98	2099.18	2881.09	3412.12	3847.90	4415.00	4945.94	5464.64	5803.79	6269.81	6336.60	6767.76	6917.98	7165.39	7377.52	7521.40	7543.78	7404.91	7436.76	7322.91	7200.86	6883.52	6969.59	6548.02	6289.09	6019.62	5633.04	5265.48	4901.99	4564.03	3917.31	3517.83	3282.81	2775.95	2186.78	1878.83	1364.64	1148.03	768.641	308.570	21.0483	-460.793	-735.269	-1153.20	-1530.84	-1888.06	-2281.33
7.96242	38.8616	860.038	1469.56	2239.75	2696.43	3169.93	3885.60	4491.17	4963.83	5404.40	5760.81	6222.37	6480.05	6755.63	7027.41	7235.62	7501.96	7543.37	7520.96	7462.05	7505.96	7318.99	7245.02	6940.53	6763.28	6669.74	6336.40	5948.67	5739.85	5462.51	4919.19	4652.07	3915.25	3655.04	3136.29	2918.37	2245.25	1994.95	1470.80	1113.50	745.675	249.358	0.356452	-363.580	-721.160	-1266.82	-1612.70	-1988.90	-2445.48
7.98683	-138.531	881.640	1453.84	2205.72	2753.69	3289.56	3924.99	4422.52	4855.70	5319.16	5766.44	6231.25	6447.38	6829.32	6880.30	7168.89	7350.43	7503.16	7611.28	7501.27	7426.47	7379.40	7399.03	7006.52	6852.34	6521.66	6264.77	6025.63	5761.91	5167.60	5078.98	4578.49	3939.96	3588.91	3237.46	2858.59	2190.81	1912.23	1419.22	1165.36	678.175	383.454	-27.0969	-351.704	-847.694	-1322.30	-1567.34	-1846.82	-2300.58
8.01124	11.1821	940.409	1516.26	2098.58	2773.82	3383.40	3884.16	4450.22	4918.35	5434.25	5663.65	6195.14	6395.34	6929.86	6874.98	7347.83	7291.22	7529.37	7691.14	7445.48	7332.78	7342.58	7204.64	6929.32	6886.88	6662.50	6475.82	6070.01	5793.72	5309.20	4900.72	4695.21	4025.16	3638.15	3293.05	2913.75	2308.05	2103.88	1552.05	1088.38	766.599	347.481	-15.1344	-442.662	-908.790	-1333.53	-1554.87	-1945.55	-2302.18
8.03564	-50.9911	884.360	1544.38	2201.56	2687.50	3296.92	3912.69	4375.98	4811.23	5344.20	5693.52	6271.85	6477.07	6868.58	6929.01	7345.08	7421.88	7454.21	7610.27	7447.57	7329.01	7262.69	7225.33	6941.69	7009.00	6645.57	6430.75	5999.79	5827.57	5318.53	4877.05	4687.67	3863.52	3669.58	3164.83	2967.64	2261.58	2064.54	1553.33	1183.39	675.782	291.984	90.4058	-479.418	-712.110	-1287.63	-1565.98	-2038.30	-2326.59
8.06005	5.59984	984.374	1548.07	2055.74	2712.27	3301.42	3929.48	4232.38	4868.91	5450.73	5737.05	6227.22	6314.44	6618.46	7048.02	7186.99	7345.97	7562.34	7700.76	7470.67	7432.17	7386.23	7151.53	6938.99	6883.41	6600.92	6412.37	6071.02	5732.58	5374.07	5024.25	4723.82	3980.90	3703.52	3363.28	2933.24	2268.40	2105.77	1535.57	1353.69	867.284	376.915	78.0624	-376.113	-872.844	-1327.43	-1536.03	-1924.76	-2202.86
8.08445	23.9426	980.448	1627.37	2051.09	2716.14	3151.70	3979.19	4267.89	4916.77	5368.00	5692.79	6201.83	6325.79	6829.34	6882.12	7188.89	7340.86	7515.25	7602.75	7514.04	7382.01	7371.42	7284.06	6973.82	6855.57	6734.31	6426.23	6105.79	5897.40	5375.96	5046.30	4652.69	4100.22	3738.33	3396.84	2941.56	2310.28	2102.41	1577.83	1230.09	817.947	358.864	96.2850	-453.246	-713.104	-1340.42	-1485.49	-1925.83	-2317.37
8.10886	-8.93764	922.994	1609.77	2136.72	2757.04	3143.73	3772.64	4297.98	4762.22	5400.87	5627.26	6080.93	6427.90	6774.86	6840.42	7081.20	7404.82	7469.47	7525.50	7566.31	7474.88	7298.62	7268.26	6919.57	6879.45	6674.63	6461.31	6134.95	5779.16	5502.12	5149.25	4721.71	4055.88	3783.94	3537.80	3013.73	2339.42	2206.17	1662.09	1209.11	780.841	481.467	99.7266	-365.674	-534.173	-1205.56	-1492.03	-1834.27	-2303.17
8.13327	37.5931	877.333	1452.40	2098.36	2760.48	3322.48	3814.86	4370.99	4745.01	5360.28	5569.59	6188.23	6301.10	6644.29	6897.49	7077.54	7433.93	7587.90	7533.54	7456.45	7359.62	7263.53	7263.64	6971.62	6924.94	6723.15	6409.83	6177.75	5840.43	5516.99	4992.20	4630.23	4062.98	3904.77	3482.49	3117.62	2449.63	2147.52	1695.50	1578.52	921.794	511.259	215.491	-336.594	-642.455	-1189.09	-1422.19	-1775.14	-2305.03
8.15767	84.8048	692.894	1425.67	2090.94	2598.43	3217.34	3888.35	4257.48	4786.08	5290.68	5665.48	6126.35	6331.77	6699.88	6888.69	7111.51	7267.30	7487.11	7453.12	7393.11	7533.24	7276.90	7201.17	6765.52	6981.85	6640.03	6530.81	6131.58	5896.91	5426.46	5087.85	4788.47	4153.60	3925.24	3407.91	3098.23	2545.29	2260.13	1737.81	1440.29	1005.91	585.326	216.943	-240.045	-483.049	-1166.65	-1363.34	-1780.45	-2110.18
8.18208	12.8736	928.213	1432.88	1947.72	2594.51	3216.31	3784.99	4168.54	4845.21	5171.47	5474.96	5939.53	6267.80	6687.71	6774.02	7121.19	7097.32	7426.61	7410.91	7402.77	7406.54	7234.57	7237.86	6882.85	6921.51	6624.70	6549.41	6110.62	5819.07	5464.16	5297.49	4946.08	4216.43	3975.14	3558.63	3044.36	2715.51	2158.44	1912.20	1356.87	1023.76	603.306	428.213	-219.393	-560.161	-1039.95	-1246.00	-1575.24	-2067.71
8.20649	-28.0279	895.005	1377.19	2027.98	2666.31	3166.05	3787.86	4114.52	4774.65	5330.48	5551.06	5957.77	6147.01	6712.43	6620.48	7059.88	7117.82	7376.45	7334.38	7288.65	7376.84	7142.60	7159.70	6819.64	6802.02	6700.61	6491.10	6200.02	5846.60	5501.84	5183.41	4833.47	4226.59	3826.24	3611.32	3152.38	2422.03	2357.64	1908.76	1661.04	1067.68	851.393	474.662	-95.2450	-383.573	-820.288	-1191.91	-1544.04	-2017.31
8.23089	-85.7881	820.826	1592.25	2172.51	2706.04	3156.92	3673.98	4146.21	4711.31	5119.77	5423.58	5953.79	6320.89	6487.53	6813.36	7008.51	7191.58	7295.32	7233.51	7385.51	7401.70	7257.21	7131.86	6892.26	6836.83	6705.77	6611.37	6207.69	5910.68	5487.90	5086.27	4891.02	4236.22	3920.09	3575.01	3154.69	2687.60	2298.36	1967.39	1783.33	1197.52	776.893	385.360	-44.1348	-391.456	-857.768	-1157.23	-1365.57	-1978.61
8.25530	-3.99581	863.866	1424.59	2018.37	2564.30	3096.47	3662.03	4069.91	4642.27	5043.71	5371.31	5860.26	6225.27	6511.84	6723.15	7089.41	7080.79	7347.49	7364.53	7340.05	7277.80	7106.77	7214.19	6815.38	6844.43	6585.61	6378.65	6146.21	5870.61	5502.49	5203.97	4893.16	4337.68	3898.71	3643.93	3306.32	2728.08	2483.93	1998.88	1549.43	1273.35	855.201	534.001	-69.4833	-208.706	-757.828	-1010.96	-1332.05	-1899.40
8.27970	1.26349	824.701	1400.41	2127.29	2562.24	3134.62	3622.67	4164.67	4572.74	5039.53	5390.62	5703.30	6024.86	6454.63	6758.59	6901.19	7057.51	7264.08	7326.60	7336.34	7265.60	7179.45	7164.98	6873.20	6820.05	6645.09	6329.26	6114.81	5880.88	5563.22	5314.74	4846.59	4350.00	3986.82	3701.33	3318.56	2696.27	2534.44	2089.51	1867.97	1374.49	1032.89	643.286	152.818	-62.5686	-505.794	-968.217	-1246.19	-1610.35
8.30411	1.41602	856.538	1429.93	2037.93	2727.36	2998.70	3621.59	4093.67	4440.98	5166.19	5289.07	5771.61	6027.98	6383.12	6684.13	6892.18	6996.55	7303.11	7166.62	7166.80	7227.91	7045.42	7155.26	6672.39	6782.39	6526.47	6427.91	6220.67	5922.07	5515.91	5208.12	4930.65	4341.00	4004.21	3713.12	3462.78	2871.23	2616.07	2140.23	1877.94	1444.45	1168.29	747.018	286.344	-59.3316	-527.718	-719.412	-1155.32	-1524.97
8.32852	92.1792	795.281	1399.80	1918.38	2428.26	3140.94	3629.94	4089.38	4583.18	4840.70	5276.88	5705.60	5885.90	6376.37	6571.24	6839.31	7026.02	7131.91	7085.76	7305.22	7223.82	7077.15	6896.76	6636.43	6658.33	6576.86	6509.09	6205.32	5956.73	5573.37	5226.07	5003.20	4426.31	3925.51	3793.60	3445.00	2910.28	2609.32	2216.36	1943.01	1624.67	1175.27	883.607	341.080	107.084	-311.624	-606.113	-920.486	-1416.33
8.35292	31.1112	801.103	1499.39	1914.43	2452.15	3029.14	3644.18	4011.43	4466.63	4905.08	5195.73	5743.17	5916.07	6036.24	6406.38	6770.30	6764.81	7056.58	6982.38	6966.00	7072.89	6997.45	7012.70	6632.23	6794.00	6585.98	6284.11	6102.66	5839.21	5534.50	5268.69	4875.00	4432.88	4060.11	3745.18	3340.58	2856.34	2523.54	2328.57	2060.24	1559.90	1379.81	945.081	384.677	214.084	-215.055	-490.257	-768.528	-1207.85
8.37733	6.62345	800.266	1388.08	1872.33	2431.77	2968.62	3499.96	3838.09	4437.79	4875.60	5105.84	5513.33	5798.88	6184.10	6419.04	6588.81	6729.18	6919.96	7077.96	6959.37	7032.35	6870.13	6956.70	6521.43	6572.75	6508.91	6253.42	6163.44	5743.47	5361.62	5160.71	4936.99	4450.60	3928.80	3801.60	3480.96	2888.31	2666.18	2321.99	2088.60	1621.20	1355.97	935.015	594.255	392.923	-50.8096	-344.831	-729.390	-1181.79
8.40173	-20.7889	845.333	1228.20	1804.65	2485.63	3040.26	3508.10	3856.93	4373.88	4734.74	5042.79	5481.57	5638.36	6130.98	6252.16	6502.40	6638.15	6886.03	6815.36	6835.02	6970.88	6902.35	6827.91	6422.60	6492.38	6280.90	6195.72	6016.14	5771.81	5367.65	5165.59	4907.71	4468.77	3990.96	3830.68	3442.66	2969.48	2670.93	2430.60	2131.80	1781.08	1600.85	1029.57	646.589	507.489	-95.1780	-301.763	-543.526	-807.097
8.42614	-20.7094	797.604	1281.29	1863.15	2303.46	2845.54	3332.15	3798.29	4236.73	4624.27	4964.20	5472.92	5669.19	5901.25	6197.71	6371.15	6548.48	6769.53	6727.17	6699.79	6861.33	6666.02	6603.40	6313.87	6463.07	6217.55	6145.23	5925.12	5725.39	5305.39	4943.17	4788.44	4382.01	4014.32	3820.12	3543.00	3112.61	2683.12	2437.69	2232.06	1719.05	1474.05	1225.87	655.193	522.477	74.1812	-104.919	-515.321	-780.601
8.45055	-67.4506	771.744	1193.28	1842.28	2348.62	2805.49	3323.48	3750.52	4130.92	4583.87	4847.53	5301.93	5600.78	5877.78	6083.95	6340.11	6445.64	6627.39	6638.34	6713.94	6813.79	6538.61	6717.52	6370.24	6447.73	6219.04	5996.75	5865.45	5613.92	5326.33	5060.28	4831.43	4236.43	4008.89	3860.10	3468.97	3017.45	2682.40	2544.84	2129.46	1867.44	1569.38	1248.08	655.676	608.637	230.038	2.84148	-390.263	-669.127
8.47495	0.489900	738.211	1338.75	1808.34	2273.52	2680.22	3305.64	3723.12	4265.93	4582.43	4835.06	5144.71	5450.65	5799.51	5939.38	6234.41	6307.29	6450.01	6497.59	6552.25	6693.46	6495.12	6562.49	6219.22	6262.86	6067.74	6040.04	5652.07	5481.33	5136.30	4959.43	4740.58	4272.58	3933.29	3811.08	3403.53	3052.23	2658.87	2489.24	2293.30	1897.39	1488.68	1191.60	868.976	801.576	286.969	136.862	-328.804	-568.752
8.49936	34.0060	667.091	1240.68	1754.22	2307.19	2768.08	3138.19	3549.08	4094.77	4506.99	4717.76	5123.24	5348.23	5704.71	5834.30	6131.88	6172.86	6366.08	6380.56	6398.58	6553.07	6353.23	6460.79	6137.57	6126.29	5978.88	5943.24	5617.12	5446.57	5143.31	4922.24	4629.76	4249.72	3909.01	3824.10	3411.48	2867.63	2724.52	2497.17	2193.51	1864.35	1664.38	1129.15	797.598	710.184	355.358	54.9531	-211.777	-665.465
8.52376	52.6664	748.005	1193.57	1732.53	2258.75	2776.87	3207.45	3388.01	3907.53	4301.43	4604.33	4969.83	5281.54	5616.99	5743.92	5887.22	6023.05	6242.24	6269.93	6282.74	6338.40	6114.97	6176.47	5883.92	6144.07	5821.49	5818.22	5453.51	5234.03	4934.95	4824.18	4667.71	4058.13	3725.25	3619.72	3273.80	2880.46	2638.86	2416.90	2206.06	1837.74	1512.23	1270.93	849.302	775.386	351.313	100.686	-84.6539	-545.422
8.54817	69.1447	724.500	1303.67	1670.74	2119.04	2629.56	3017.74	3458.63	3771.66	4206.99	4526.27	4873.98	5227.55	5423.77	5635.97	5819.79	6003.19	6099.86	6086.53	6194.18	6247.38	6090.18	6099.60	5888.77	5984.20	5694.46	5663.12	5364.01	5191.07	4819.74	4671.06	4493.92	4066.12	3607.80	3547.81	3102.07	2924.06	2499.03	2407.44	2119.96	1933.20	1452.06	1151.32	831.234	664.648	334.369	158.165	-269.520	-491.854
8.57258	8.20101	761.851	1185.48	1568.89	2024.99	2557.17	3035.04	3462.69	3721.92	4222.66	4542.01	4853.39	4982.85	5235.56	5561.68	5766.25	5838.52	5984.77	6013.70	5954.40	6125.81	5885.87	5966.54	5689.19	5817.95	5593.12	5356.34	5220.15	5051.24	4691.40	4622.65	4341.81	3872.87	3453.76	3319.24	3100.51	2677.90	2497.66	2312.16	2069.67	1708.64	1334.54	1082.36	791.186	710.852	166.496	49.6972	-205.323	-510.801
8.59698	52.6498	690.137	1158.10	1591.37	2055.98	2510.54	2971.16	3392.26	3702.74	4144.28	4327.06	4697.13	4948.51	5251.87	5371.68	5536.38	5701.00	5822.24	5724.47	5873.15	5946.54	5767.99	5879.09	5566.37	5588.44	5472.34	5187.94	5129.56	4785.45	4609.15	4364.09	4198.20	3631.92	3443.93	3255.94	2928.76	2609.34	2435.77	2185.08	2082.77	1542.94	1316.10	1065.61	756.926	501.200	82.0744	-23.1665	-164.892	-422.798
8.62139	-95.1593	643.231	1070.46	1550.40	2068.05	2440.86	2878.72	3163.21	3735.78	3952.66	4167.79	4618.79	4906.62	5181.90	5219.25	5431.46	5473.84	5689.73	5749.13	5716.91	5897.34	5811.61	5711.67	5485.08	5453.77	5285.76	5273.52	4903.05	4707.45	4421.56	4245.59	3978.36	3659.20	3270.84	3092.61	2854.92	2530.07	2263.94	1985.31	1851.84	1471.50	1255.35	916.576	648.033	494.020	109.887	-29.8586	-400.307	-783.490
8.64580	78.2173	749.939	1175.09	1514.68	2051.16	2307.22	2788.20	3129.74	3543.04	3910.47	4218.76	4522.35	4722.93	5120.15	5171.36	5373.65	5403.75	5645.32	5548.87	5551.72	5806.97	5521.54	5543.52	5212.14	5312.63	5202.52	5141.37	4686.79	4693.05	4278.29	4080.55	3946.52	3549.83	3208.53	3074.62	2693.47	2463.57	2103.48	1970.85	1751.58	1489.76	1067.20	838.906	506.864	290.795	28.7338	-225.931	-446.965	-646.948
8.67020	1.02743	642.917	1155.53	1517.56	1997.48	2427.97	2761.33	3053.42	3421.32	3942.28	4097.76	4398.44	4805.83	4994.89	5096.98	5254.60	5273.06	5320.71	5459.32	5489.35	5759.54	5516.10	5450.22	5102.01	5274.04	4959.42	4954.01	4644.90	4599.45	4094.16	4018.53	3780.46	3353.42	3005.35	2848.62	2723.54	2319.44	1890.09	1791.67	1643.43	1348.29	1068.09	516.212	442.677	211.050	-261.918	-193.238	-601.577	-948.765
8.69461	-8.32041	696.198	1234.43	1534.21	1842.29	2269.07	2704.96	3140.91	3434.42	3824.84	4068.33	4433.29	4617.70	4897.03	5071.50	5221.18	5343.28	5387.73	5414.03	5392.13	5582.24	5349.07	5355.35	5090.67	5010.97	4936.60	4776.54	4580.13	4333.51	4147.17	3950.53	3628.82	3251.53	2950.16	2863.84	2463.12	2148.85	1822.23	1751.06	1430.60	1222.51	914.914	439.555	367.027	121.507	-210.719	-403.433	-643.126	-1062.84
8.71901	-42.9914	655.401	1129.61	1531.99	1837.77	2407.30	2726.59	3000.69	3318.59	3753.44	3956.65	4277.91	4457.17	4741.36	4886.47	5130.80	5094.32	5296.71	5282.29	5322.23	5396.03	5329.95	5247.41	5069.19	5099.62	4823.42	4769.10	4517.97	4257.98	4149.91	3945.50	3595.79	3275.83	2736.14	2709.20	2381.52	2173.65	1757.44	1523.96	1383.46	1058.20	773.771	452.443	283.939	-0.164510	-206.580	-477.507	-931.612	-1086.01
8.74342	10.2169	647.190	1053.89	1491.44	1794.04	2179.69	2636.71	2908.33	3434.13	3788.10	3974.79	4295.29	4605.99	4675.92	4930.74	5005.11	5215.59	5127.09	5164.27	5249.32	5588.29	5261.17	5142.46	4959.21	4773.02	4674.65	4700.62	4180.64	4245.85	3923.55	3756.94	3615.82	3099.55	2686.71	2729.05	2399.32	2164.93	1741.78	1486.89	1298.73	980.427	750.327	544.197	143.159	21.5300	-341.985	-658.745	-903.342	-1043.47
8.76783	55.7125	604.501	1020.44	1416.14	1916.74	2320.14	2812.29	3047.53	3407.65	3652.80	3893.43	4248.83	4397.38	4710.63	4841.55	4971.23	5045.51	5054.46	5188.11	5203.49	5372.88	5120.15	5186.57	4949.30	4936.25	4721.21	4509.39	4260.19	4183.80	3862.88	3798.25	3494.75	3052.29	2671.81	2681.77	2313.46	2095.23	1800.49	1441.22	1166.53	950.754	705.813	473.031	190.472	-232.429	-451.720	-539.937	-945.689	-1212.86
8.79223	-17.8538	538.780	1013.57	1446.95	1866.45	2337.05	2719.60	2839.47	3423.26	3649.15	3730.09	4169.00	4492.29	4669.24	4882.11	4931.75	5093.28	5222.71	4971.34	5064.88	5333.84	5138.55	5074.25	4760.46	4759.76	4618.83	4619.38	4305.90	4108.89	3932.47	3831.02	3471.75	3034.53	2744.15	2670.83	2216.48	2066.56	1678.08	1483.84	1311.76	913.738	668.669	372.653	134.782	-174.022	-418.221	-768.811	-989.784	-1217.14
8.81664	-9.04559	561.820	989.241	1463.07	1826.90	2246.47	2567.43	3005.95	3241.97	3563.19	3804.33	4060.09	4280.50	4548.75	4633.96	4981.16	5024.88	5035.51	4988.86	5099.80	5176.04	4965.96	5048.67	4822.09	4802.70	4569.01	4427.74	4261.88	4106.48	3873.19	3673.90	3395.48	3041.50	2651.93	2618.00	2245.84	2030.57	1686.88	1404.58	1114.09	1033.72	674.350	310.985	175.115	-190.499	-382.128	-676.887	-948.430	-1253.69
8.84104	-16.9102	560.455	952.493	1476.51	1782.92	2164.75	2615.01	2859.15	3295.23	3631.66	3843.48	4080.11	4294.03	4418.49	4544.04	4828.10	4831.81	4910.64	4953.90	5093.60	5108.33	4959.32	4986.23	4654.80	4716.80	4506.27	4471.40	4257.92	4034.34	3800.78	3732.41	3385.71	2904.52	2736.80	2497.81	2243.61	2115.73	1719.60	1426.54	1290.49	974.789	621.663	304.138	76.1024	-211.759	-342.230	-697.630	-942.430	-1256.31
8.86545	-21.8388	489.909	965.704	1377.75	1757.84	2118.62	2530.67	2796.72	3226.62	3588.51	3818.61	4066.77	4301.05	4474.07	4651.67	4870.00	4809.92	5033.52	4905.42	5037.30	5044.02	4885.56	5022.20	4758.22	4734.53	4601.65	4505.08	4180.63	4057.92	3872.08	3591.23	3474.45	3045.64	2593.52	2598.45	2212.06	1977.92	1565.97	1392.25	1275.09	912.524	729.762	448.052	168.570	-135.803	-385.748	-571.075	-852.997	-1100.85
8.88986	11.6530	707.609	986.915	1429.03	1747.77	2163.37	2424.18	2752.07	3097.22	3407.41	3679.86	4041.23	4273.69	4442.28	4635.10	4794.89	4837.12	4924.36	4756.06	4895.74	5037.49	4918.40	4866.62	4743.35	4621.71	4534.53	4431.27	4171.73	4040.80	3778.55	3659.91	3413.40	2997.28	2729.32	2602.14	2238.82	2042.59	1682.60	1565.28	1256.37	977.416	694.704	456.108	195.208	-87.9589	-296.714	-655.381	-724.306	-1070.77
8.91426	23.9046	569.345	939.804	1290.26	1816.83	2112.16	2470.53	2749.13	3037.70	3422.48	3606.08	3879.04	4255.20	4423.39	4566.35	4657.12	4834.81	4832.96	4833.71	4861.09	5043.06	4950.55	4825.29	4769.48	4552.90	4590.19	4342.74	4328.70	4040.41	3831.17	3676.47	3594.73	3063.44	2781.97	2698.61	2346.69	2271.58	1789.52	1613.08	1283.41	974.659	722.156	564.915	316.696	70.0947	-219.359	-485.892	-745.694	-1110.11
8.93867	57.9085	630.365	883.096	1340.37	1751.19	2069.80	2509.65	2772.66	2915.26	3393.74	3687.31	3788.90	4198.70	4308.83	4494.92	4659.80	4707.01	4795.94	4803.70	4968.76	5028.94	4849.13	4839.46	4762.78	4533.87	4504.83	4500.74	4161.20	4064.66	3747.34	3541.21	3415.02	2948.96	2654.23	2634.27	2314.82	2244.73	1839.31	1615.93	1445.00	1012.63	971.246	618.582	367.347	49.3278	-62.2335	-395.119	-636.963	-814.763
8.96308	33.6142	532.838	931.767	1203.44	1566.98	1992.96	2383.31	2740.50	3038.03	3283.86	3593.31	3846.73	4049.94	4294.69	4392.36	4646.63	4680.75	4696.64	4788.89	4849.83	5045.55	4888.52	4822.47	4626.82	4590.21	4450.49	4373.22	4221.57	4001.28	3881.58	3659.42	3382.42	2981.84	2891.61	2675.03	2421.32	2330.70	1865.21	1781.33	1451.12	1104.79	963.350	540.902	440.245	83.5720	-56.6165	-371.621	-521.426	-896.131
8.98748	-90.0024	586.893	911.984	1367.36	1570.20	2096.89	2409.61	2679.45	2954.29	3329.74	3572.30	3767.66	4104.58	4397.90	4369.24	4450.45	4684.32	4663.34	4717.79	4960.48	4879.65	4792.30	4698.27	4546.31	4527.99	4226.78	4457.44	4096.87	4009.79	3738.87	3604.04	3377.30	2989.79	2794.86	2754.45	2408.43	2273.65	1936.22	1715.00	1514.68	1300.91	976.152	750.392	549.246	334.532	78.6966	-197.785	-459.246	-677.471
9.01189	23.5648	662.947	970.271	1250.49	1582.20	2041.07	2333.14	2702.02	2915.67	3194.80	3511.40	3709.77	3914.05	4129.27	4387.32	4529.73	4573.81	4630.84	4603.21	4680.76	5013.63	4677.69	4669.25	4493.81	4496.48	4419.73	4252.07	4158.53	4138.90	3789.52	3552.31	3372.84	3042.00	2940.49	2811.02	2464.07	2349.91	1994.34	1876.12	1557.47	1385.98	1133.68	852.418	622.678	444.772	206.990	-167.974	-264.972	-591.869
9.03629	43.8435	578.624	905.384	1260.73	1625.87	1961.17	2319.80	2593.49	2882.38	3153.39	3395.55	3610.63	3961.63	4071.56	4161.77	4293.03	4400.74	4616.37	4519.58	4665.82	4776.49	4584.33	4570.46	4496.97	4417.10	4359.15	4309.77	4093.95	4044.70	3687.97	3632.10	3382.92	3077.89	2808.11	2903.58	2493.80	2367.97	1980.63	1879.11	1701.05	1483.32	1157.63	991.172	812.301	516.829	378.876	45.2305	-141.190	-407.226
9.06070	11.6641	488.491	927.347	1238.49	1454.86	1915.01	2303.36	2446.61	2718.15	3122.41	3326.49	3660.95	3796.74	4068.31	4175.45	4261.32	4321.99	4488.86	4470.20	4536.01	4774.79	4685.67	4433.46	4470.70	4416.59	4207.94	4299.38	4078.82	4007.44	3876.36	3576.61	3424.34	3032.71	2959.71	2828.77	2597.33	2312.70	2177.55	2023.61	1663.52	1532.49	1203.62	1131.96	874.139	670.018	403.826	266.449	83.8914	-126.335
9.08511	-45.0655	618.025	882.210	1242.68	1510.01	1805.87	2135.64	2376.18	2670.40	3086.07	3298.10	3550.81	3744.57	4061.47	4195.43	4118.84	4276.56	4331.19	4306.36	4500.56	4651.51	4598.98	4401.57	4406.23	4362.67	4155.51	4165.78	4058.67	3934.53	3714.81	3638.09	3434.98	3058.31	2794.99	2894.41	2709.68	2516.77	2163.91	2002.90	1842.09	1544.65	1348.60	1222.67	962.712	764.150	464.744	312.387	130.856	-26.1079
9.10951	-19.9493	521.441	877.838	1192.65	1449.63	1847.10	2170.42	2470.71	2713.08	2877.68	3168.91	3488.35	3380.25	3874.23	3844.66	4037.55	4095.85	4204.29	4168.95	4386.45	4487.02	4512.79	4335.06	4376.34	4273.12	4084.29	4170.25	3934.04	3828.76	3571.54	3633.45	3294.28	3076.80	2928.65	2970.07	2622.27	2655.33	2250.35	2059.12	1812.42	1586.98	1610.67	1354.18	984.023	872.354	769.982	484.373	316.253	25.3001
9.13392	-93.7857	499.965	906.775	1197.26	1515.82	1675.03	2175.21	2397.22	2597.45	2972.80	3095.81	3289.10	3662.32	3728.10	3861.35	4055.39	4028.97	4177.09	4202.00	4263.73	4389.58	4197.00	4301.37	4099.93	4153.62	4065.67	4017.76	3845.41	3666.34	3474.04	3574.74	3470.15	2980.34	2705.82	2796.69	2566.96	2486.22	2235.50	2038.98	1895.08	1688.76	1475.11	1338.69	1164.32	974.303	856.686	580.652	351.367	312.275
9.15832	19.0272	432.963	919.033	1123.02	1415.68	1729.55	1852.04	2234.66	2520.41	2807.11	2995.70	3142.31	3378.66	3528.76	3701.14	3917.39	3967.14	4019.42	3929.32	4198.78	4271.78	4262.40	4179.30	4110.65	3994.12	3872.70	3966.41	3807.12	3716.06	3564.32	3483.48	3326.04	2967.73	2790.20	2875.29	2536.57	2500.46	2096.56	1974.73	2010.57	1668.78	1617.42	1503.14	1198.47	1015.04	846.433	635.048	599.407	493.276
9.18273	6.81834	410.514	717.035	1057.74	1421.70	1669.58	1907.81	2271.16	2400.26	2789.95	2909.00	3176.53	3441.80	3413.52	3528.04	3853.10	3918.95	3874.45	3968.24	3968.18	4152.30	4150.86	3968.23	3952.85	3900.99	3740.37	3833.39	3709.51	3589.25	3396.64	3405.88	3126.75	2997.08	2765.91	2799.64	2514.20	2565.20	2086.60	2099.63	1959.20	1738.94	1498.36	1462.98	1399.50	1063.47	928.569	824.430	624.630	392.324
9.20714	-4.07127	463.361	744.699	1051.90	1357.00	1504.90	1878.11	2206.61	2358.30	2620.65	2903.98	3141.08	3315.42	3317.88	3475.46	3730.04	3706.81	3773.76	3713.74	3847.36	4059.93	3940.63	3931.41	3750.71	3771.51	3692.75	3759.81	3561.67	3600.79	3294.76	3379.10	3266.10	2741.89	2664.06	2682.21	2421.71	2349.67	2181.53	2042.42	1833.74	1845.29	1594.96	1472.14	1380.12	1160.06	1012.74	828.370	806.040	605.181
9.23154	11.2694	520.866	670.871	1027.58	1222.67	1575.23	1755.61	2037.87	2311.46	2447.20	2852.85	2880.80	3169.24	3295.40	3408.53	3515.95	3664.72	3749.95	3592.88	3773.08	3862.98	3762.31	3849.90	3667.47	3708.95	3506.46	3531.96	3339.45	3398.25	3126.91	3091.22	3025.05	2816.59	2592.74	2642.63	2421.39	2216.94	2003.83	2071.02	1899.94	1776.12	1507.17	1335.30	1308.27	1130.86	899.012	991.519	841.982	690.952
9.25595	-38.5453	458.161	760.044	1003.75	1376.34	1527.49	1728.54	1953.74	2096.78	2536.01	2618.26	2819.15	2912.46	3079.81	3307.99	3234.51	3453.95	3451.75	3533.03	3522.47	3703.96	3682.95	3482.68	3557.18	3496.48	3403.11	3457.85	3362.66	3138.83	3058.29	3047.19	2903.39	2421.71	2491.70	2625.08	2339.98	2297.23	2024.77	1974.38	1716.82	1726.03	1550.69	1464.78	1296.17	1161.36	931.204	850.161	815.373	689.193
9.28035	-35.2818	439.214	759.314	933.897	1203.64	1530.91	1690.92	1966.26	2096.99	2473.61	2552.32	2597.82	2852.04	3056.52	3091.90	3156.82	3398.75	3332.50	3339.10	3381.72	3524.80	3507.43	3297.79	3395.42	3320.02	3230.99	3321.99	3155.05	3036.94	2887.06	2880.78	2672.99	2504.40	2299.99	2420.66	2355.82	2176.20	1804.02	1856.34	1649.50	1605.99	1494.88	1374.84	1231.30	1053.53	1013.55	901.589	731.770	539.506
9.30476	-70.4545	352.898	641.378	878.896	1135.21	1511.91	1663.77	1840.56	2017.46	2358.77	2345.11	2500.56	2672.31	2915.43	2944.78	3056.85	3210.29	3275.90	3145.56	3209.88	3535.35	3302.43	3238.50	3103.49	3300.49	3093.23	3153.68	3092.20	2948.67	2716.70	2774.35	2535.17	2359.96	2055.35	2361.20	2059.66	2094.22	1721.06	1668.34	1579.27	1549.60	1308.34	1382.19	1074.22	921.690	926.915	764.433	551.112	748.410
9.32917	27.8778	370.310	606.193	826.803	1169.41	1413.10	1625.04	1762.72	1953.53	2058.60	2430.33	2436.92	2739.31	2789.25	2734.30	3082.73	3082.31	3109.52	3016.80	3131.83	3220.89	3237.73	3159.85	3094.12	2998.10	2929.40	3059.54	2824.82	2885.51	2740.45	2504.73	2513.39	2259.56	1960.71	2066.21	2043.84	1894.94	1686.53	1646.96	1358.20	1246.83	1233.88	1121.86	1124.47	937.094	783.177	808.287	620.315	493.438
9.35357	30.6762	368.373	632.378	958.472	1189.00	1341.95	1430.56	1763.33	1824.57	2113.77	2212.41	2369.18	2516.26	2729.71	2648.88	2941.55	2943.16	3041.55	2993.75	3027.73	3170.96	3199.26	3047.80	3026.63	2910.74	2864.15	2853.99	2675.84	2676.95	2526.42	2422.93	2282.19	2198.83	1966.36	2103.28	1821.86	1715.67	1577.76	1554.48	1373.68	1282.17	1153.95	1117.13	1087.89	803.603	760.325	592.681	516.399	491.609
9.37798	5.17696	307.612	627.590	832.145	983.232	1276.04	1452.15	1891.44	1772.87	2081.86	2131.86	2270.47	2523.13	2528.79	2724.28	2753.64	2899.47	2856.78	2783.48	2896.36	3039.20	3051.63	2944.80	2938.09	2849.61	2663.96	2763.92	2662.80	2571.37	2317.51	2322.85	2198.77	2042.09	1780.00	1984.41	1817.56	1609.18	1493.30	1483.18	1267.65	1064.44	1062.47	945.846	850.415	870.574	723.348	695.275	559.116	284.037
9.40239	86.6182	325.093	722.653	808.890	1077.11	1244.70	1524.78	1559.46	1835.64	2063.88	2129.52	2162.49	2455.97	2542.85	2600.04	2690.11	2806.79	2769.69	2694.93	2786.04	2978.16	2924.11	2750.31	2795.88	2814.98	2490.75	2537.18	2582.20	2476.42	2228.14	2264.01	2082.63	1954.43	1841.62	1813.01	1612.21	1625.03	1308.29	1521.02	1151.77	1144.06	922.316	919.843	832.651	608.916	571.386	589.855	426.781	478.139
9.42679	-23.4406	319.133	552.307	843.050	1053.04	1102.57	1376.17	1605.74	1890.44	1817.54	2031.40	2037.93	2358.45	2357.82	2424.65	2625.17	2753.67	2594.76	2723.40	2668.69	2898.56	2912.27	2713.92	2623.05	2564.32	2498.87	2596.29	2450.51	2401.25	2223.82	2165.90	2081.27	1959.70	1580.59	1799.89	1613.33	1475.97	1285.70	1283.97	1154.53	1081.32	957.643	862.772	750.662	642.236	606.116	441.496	327.924	168.823
9.45120	-124.057	610.476	436.363	752.423	956.218	1155.78	1403.22	1436.49	1678.35	1986.82	1986.57	2035.09	2284.74	2217.28	2442.23	2454.97	2598.46	2534.27	2559.06	2545.04	2708.50	2707.38	2585.30	2626.78	2729.94	2445.23	2479.26	2309.13	2479.44	2038.02	1991.48	1978.15	1888.87	1645.38	1723.11	1661.79	1522.28	1176.17	1291.37	1073.89	1127.50	838.230	724.491	851.470	548.233	553.508	465.929	500.176	388.674
9.47560	17.9009	351.980	548.176	718.747	878.855	1161.68	1399.26	1476.43	1678.92	1829.61	1867.24	2035.02	2142.38	2324.83	2320.74	2463.85	2623.27	2450.87	2570.07	2414.53	2588.89	2638.31	2594.43	2508.56	2542.22	2403.00	2343.98	2294.07	2235.11	2042.22	2091.61	1964.64	1703.57	1555.17	1688.82	1464.37	1459.44	1301.94	1274.16	1187.92	888.509	867.017	808.000	807.313	616.341	651.343	547.779	438.399	293.819
9.50001	-15.7812	286.905	513.845	760.361	917.030	1016.50	1343.33	1441.53	1467.00	1707.41	1839.28	1880.94	2175.15	2206.93	2145.39	2326.30	2490.96	2473.29	2297.12	2502.18	2510.96	2496.20	2355.40	2449.63	2583.25	2239.72	2308.03	2317.78	2219.76	2022.06	1978.92	1878.57	1708.86	1578.11	1710.98	1345.04	1566.15	1145.17	1273.04	1130.31	994.221	959.525	824.624	732.679	690.979	629.071	512.369	400.321	317.242
9.52442	-53.6990	384.625	528.822	634.905	874.596	1066.87	1223.56	1437.57	1565.45	1633.12	1735.14	2014.06	2023.60	2123.80	2160.79	2201.10	2432.28	2398.68	2365.05	2264.26	2478.68	2459.45	2282.15	2352.17	2359.09	2327.80	2249.72	2168.63	2180.22	2013.53	1888.53	1775.05	1741.77	1615.50	1763.13	1515.15	1381.83	1290.39	1228.19	1129.13	1038.92	901.485	881.184	812.968	685.726	647.672	553.085	511.207	484.303
9.54882	-122.607	219.129	448.917	587.086	878.585	1061.86	1180.54	1147.71	1401.59	1546.13	1763.15	1811.35	1893.20	2011.46	2077.44	2062.78	2261.26	2226.55	2191.67	2259.96	2533.49	2409.35	2376.21	2245.24	2332.69	2055.33	2126.20	2140.61	2097.30	1942.91	1962.17	1907.50	1697.53	1591.54	1644.22	1484.79	1484.99	1241.60	1368.58	1182.23	1095.15	1099.42	1019.30	967.910	865.976	821.161	664.287	623.710	523.292
9.57323	78.0687	260.248	514.365	688.109	790.112	986.595	1220.66	1357.12	1354.41	1601.63	1764.92	1737.63	1882.96	1982.04	2090.28	2002.80	2267.89	2081.59	2266.02	2126.37	2431.17	2368.77	2291.15	2292.96	2280.72	2094.63	2109.21	2013.85	2077.44	1913.55	1840.85	1787.17	1671.44	1466.00	1759.71	1493.38	1560.72	1172.66	1274.96	1224.03	1093.10	1158.95	940.212	1099.23	970.680	940.699	792.538	733.116	617.872
9.59763	-17.5660	298.445	502.404	666.006	759.320	898.601	1115.44	1202.45	1338.63	1505.20	1613.42	1650.70	1763.52	1887.49	2036.10	1877.46	2184.39	2144.23	2038.34	2153.89	2167.86	2232.46	2126.55	2134.84	2212.71	2067.24	1961.73	1981.46	2000.72	1818.60	1857.53	1762.78	1585.74	1493.23	1713.47	1527.11	1545.40	1428.25	1316.83	1368.38	1115.71	1133.84	1029.65	1058.94	881.413	880.741	801.360	780.138	759.551
9.62204	-91.3276	262.540	468.206	550.305	666.728	974.323	968.765	1140.83	1207.05	1456.72	1571.22	1583.74	1700.95	1834.11	1758.82	2049.73	1966.29	1998.54	1968.74	2028.38	2194.17	2096.36	2084.97	2010.81	2076.26	1957.88	1888.52	1829.51	1877.82	1798.02	1792.54	1881.04	1740.54	1526.06	1692.84	1596.23	1491.53	1272.11	1478.59	1182.89	1205.08	1112.31	1163.85	1009.38	949.432	946.536	1017.79	980.244	769.442
9.64645	-17.3462	220.990	411.014	612.419	706.613	838.432	842.202	985.021	1175.70	1355.08	1352.74	1484.99	1652.24	1793.66	1705.74	1831.75	2000.54	1871.21	1912.87	1845.62	2083.98	2046.21	1811.20	1900.28	2021.09	1826.45	1911.98	1897.37	1936.26	1716.93	1768.25	1763.48	1525.18	1497.65	1694.78	1420.02	1467.58	1265.40	1410.54	1431.61	1215.26	1231.02	1215.83	1158.17	1103.12	970.054	1064.26	1047.85	967.306
9.67085	-22.8052	202.400	378.942	479.878	670.279	768.330	967.523	1076.40	1094.51	1313.16	1299.35	1434.23	1590.27	1664.30	1577.38	1653.14	1753.51	1765.98	1780.75	1795.07	1794.36	1981.49	1829.39	1821.06	1917.24	1795.75	1634.01	1820.19	1729.34	1447.99	1695.25	1577.63	1677.57	1552.69	1539.13	1425.44	1466.83	1323.16	1410.65	1325.78	1212.46	1196.84	1238.49	1258.97	1190.51	1162.08	1043.47	1074.80	1136.24
9.69526	176.465	274.141	423.890	535.361	676.277	837.775	945.056	899.777	1155.53	1221.35	1330.22	1422.07	1373.59	1441.33	1456.31	1588.99	1767.70	1630.16	1683.16	1666.10	1903.24	1778.56	1728.32	1733.95	1893.72	1676.02	1617.25	1728.33	1668.96	1295.28	1668.06	1719.57	1529.52	1405.87	1489.72	1449.03	1390.95	1349.51	1292.49	1288.46	1332.31	1345.55	1243.95	1208.08	1212.30	1231.10	1195.44	1221.84	1116.21
9.71967	33.2967	277.230	399.395	469.866	600.116	836.056	872.673	884.152	1025.01	1290.36	1211.59	1197.68	1383.95	1494.96	1396.49	1425.55	1609.06	1594.65	1552.24	1601.17	1733.86	1670.91	1550.88	1694.16	1729.06	1686.87	1634.26	1643.03	1548.10	1519.20	1627.06	1499.95	1486.84	1368.83	1494.76	1435.39	1483.05	1298.41	1403.77	1280.99	1327.24	1224.54	1323.62	1219.96	1307.92	1306.61	1238.01	1339.07	1245.40
9.74407	-97.1546	205.049	377.568	496.823	584.011	608.290	757.117	742.876	1043.21	1100.84	1163.11	1097.35	1323.03	1376.35	1367.28	1334.54	1545.37	1406.48	1312.27	1501.15	1590.21	1591.53	1414.91	1582.51	1587.84	1517.11	1545.47	1488.93	1567.11	1307.71	1355.69	1444.75	1418.98	1220.39	1476.07	1228.41	1398.74	1134.73	1349.81	1214.94	1321.34	1240.20	1243.71	1420.34	1185.64	1346.79	1326.40	1150.93	1198.59
9.76848	-73.2791	313.426	388.160	432.528	561.202	732.890	641.290	788.369	711.395	1012.20	1142.25	1126.67	1035.29	1250.79	1245.62	1294.23	1291.18	1347.79	1333.21	1300.65	1480.81	1453.42	1425.72	1393.80	1388.03	1288.73	1352.14	1331.17	1434.08	1263.35	1322.07	1380.11	1229.14	1122.02	1341.23	1179.97	1243.75	1150.69	1212.01	1221.90	1219.42	1163.63	1235.18	1322.62	1316.03	1187.89	1329.93	1455.13	1176.99
9.79288	-56.3698	253.325	272.460	398.082	612.479	465.514	789.185	785.822	863.377	952.778	998.024	923.011	1095.54	1138.29	1030.64	1046.32	1240.60	1195.59	1256.36	1195.20	1364.18	1318.98	1182.14	1313.98	1435.73	1124.67	1252.31	1149.35	1169.08	1143.52	1114.12	1221.51	1139.81	1062.44	1219.02	1072.40	1103.64	1071.08	1048.72	1141.33	1115.36	1284.87	1160.27	1145.34	1106.06	1159.81	1254.18	1239.28	1230.71
9.81729	15.6117	264.262	329.034	357.333	452.551	374.455	523.739	533.489	636.567	843.053	880.556	709.460	856.333	998.151	920.504	955.208	1126.19	983.488	1020.53	1021.25	1144.92	1196.63	1136.74	1113.78	1237.67	1114.89	988.960	975.796	1081.12	1039.58	1087.48	1138.70	1079.95	885.158	1016.50	1049.86	1121.70	969.030	1116.31	1099.82	952.113	1144.57	1126.22	1139.92	1146.56	1269.51	1098.07	1246.37	1187.26
9.84170	-44.0492	218.778	337.171	262.530	420.186	491.845	403.560	626.784	671.945	798.999	746.979	695.418	839.255	788.421	836.994	913.697	961.680	843.104	1076.79	880.013	950.544	1054.89	830.350	871.699	1007.60	1055.64	768.185	1031.05	943.089	715.634	983.615	883.885	908.183	882.331	988.358	824.157	1051.72	909.611	1082.53	1059.71	912.251	1037.92	1082.01	1108.96	1021.36	1074.49	1274.98	1231.40	1218.99
9.86610	59.5974	127.663	263.212	268.371	452.769	478.104	533.136	482.711	656.674	616.740	831.816	780.191	778.271	707.025	777.571	738.466	795.942	755.762	738.999	835.488	925.344	895.747	709.738	794.331	892.058	752.284	652.564	847.088	766.111	713.563	812.613	963.139	785.185	775.166	1002.44	779.682	898.736	829.049	895.214	832.531	897.642	886.611	1043.89	1053.70	1057.83	1145.60	1192.31	1216.10	1058.67
9.89051	26.2554	110.005	274.651	325.536	172.305	339.531	454.228	644.257	395.552	579.088	741.031	585.708	626.738	598.808	640.389	577.346	939.340	785.328	688.189	746.827	714.367	735.352	761.466	614.335	784.221	726.296	626.000	609.981	774.753	664.055	718.505	696.180	787.615	607.405	783.861	675.044	756.178	646.139	790.213	836.817	813.767	786.917	1007.98	941.867	936.146	1033.36	1091.46	1075.73	1215.93
9.91491	53.9159	354.445	187.378	305.496	316.974	445.647	477.831	448.570	478.001	642.809	607.058	529.535	563.812	542.207	569.308	561.843	698.380	635.962	638.472	634.240	748.087	618.618	650.577	632.925	651.410	641.860	465.876	568.897	576.408	444.483	491.607	592.087	653.685	428.699	670.330	522.709	677.480	732.838	731.561	775.562	715.332	790.516	772.392	959.119	846.076	823.126	1011.29	1012.91	1105.37
9.93932	59.5456	94.2388	161.028	191.640	395.900	330.390	373.215	347.384	412.862	511.545	490.550	495.250	578.621	533.771	472.611	545.059	592.184	500.611	567.212	556.736	483.597	460.727	489.205	371.599	436.891	453.576	335.161	423.374	482.000	394.013	423.033	461.965	574.625	378.656	513.545	401.244	475.444	609.776	704.397	732.134	615.123	714.443	711.779	761.100	798.108	757.223	973.277	920.492	951.837
9.96373	-53.3159	108.166	235.694	120.417	181.334	190.519	436.620	320.575	303.818	458.205	336.188	492.751	515.981	392.840	424.299	362.102	492.048	451.653	246.752	441.208	519.319	524.781	405.899	333.972	449.683	343.536	266.898	334.889	414.833	105.276	288.292	438.152	431.877	320.216	453.492	397.408	360.406	394.769	420.803	509.730	579.990	555.150	647.782	699.594	743.239	828.380	809.359	924.737	861.120
9.98813	117.044	156.816	165.344	161.666	269.152	416.094	260.694	273.430	456.661	287.895	287.700	290.737	378.149	419.750	259.405	351.787	464.099	343.004	357.453	347.799	446.600	341.484	274.485	191.818	391.020	223.423	201.489	182.883	251.314	239.924	301.348	132.898	202.345	203.896	302.704	185.197	295.398	193.555	378.099	315.340	444.253	409.469	463.188	426.224	643.078	772.693	666.436	819.079	869.647
10.0125	89.7378	90.7856	184.145	262.656	232.572	284.491	261.294	231.403	347.880	277.644	356.046	333.377	328.098	380.369	351.356	165.677	460.305	273.602	224.333	381.762	138.679	262.155	171.884	112.477	292.066	105.509	61.7217	201.931	186.395	52.4641	-7.67842	120.099	128.646	-77.3737	217.831	104.687	124.769	218.981	147.452	265.713	392.167	452.125	323.097	439.317	481.809	550.430	622.731	694.874	704.767
10.0369	-7.26812	148.411	113.993	200.549	299.415	257.471	135.434	303.652	382.466	321.786	307.124	303.004	225.227	245.299	122.059	228.636	267.104	143.689	300.772	154.522	228.620	319.474	208.148	94.4025	95.8220	-26.2103	-59.2396	-118.225	155.967	-135.796	-14.8553	137.260	29.3410	-26.3471	-3.02657	-23.4672	173.168	-85.7711	97.1930	244.970	59.4209	225.299	222.616	412.651	454.191	480.968	548.162	567.209	571.624
10.0614	-3.48832	103.385	172.789	122.973	161.400	166.112	123.525	243.117	169.025	330.855	184.713	211.885	137.052	188.639	181.681	178.684	131.130	160.726	115.545	115.666	111.899	183.987	43.1233	44.3659	85.9452	-57.0297	-242.774	-129.726	20.8247	-293.655	-38.4884	-35.1731	-41.3145	-105.348	-46.0588	-37.3410	-37.3005	-116.304	42.1729	183.298	44.2675	193.865	189.183	179.590	378.121	282.850	361.946	450.078	505.971
10.0858	-1.11128	47.6746	278.301	213.633	170.229	150.323	178.629	126.630	219.248	315.771	331.035	203.177	158.900	281.431	38.6684	117.761	156.655	205.562	94.6794	83.1824	50.5670	-41.3214	55.1447	-89.7074	-77.3270	-102.642	-141.156	-148.913	-70.9258	-144.421	-101.980	-159.234	-217.112	-111.648	-67.3875	-173.615	-124.102	-124.972	-55.9356	57.4263	-27.2524	39.7591	202.329	161.728	209.479	258.891	445.899	310.709	487.069
10.1102	-82.3201	146.333	93.4339	64.8357	263.314	154.495	26.5441	257.743	265.561	313.861	159.408	216.189	117.280	175.044	63.4066	147.383	164.229	-30.9200	-36.8632	12.1731	47.9051	78.6511	-128.289	-57.7143	-26.9350	-225.938	-126.937	-221.541	-157.341	-291.273	-122.367	-130.254	-204.709	-347.746	-129.229	-118.532	-162.980	-214.222	-196.944	-70.6722	-38.4473	-18.8426	111.101	126.482	165.313	133.790	235.557	228.408	399.564
10.1346	26.2730	250.366	104.494	142.739	167.816	76.5403	159.748	139.188	229.255	289.618	120.678	194.655	134.428	153.465	-36.2017	5.84044	-15.8461	-140.748	98.1101	55.8736	-31.9415	-44.6919	28.7031	-96.4919	-109.081	-117.475	-237.863	-224.072	-223.964	-337.021	-246.739	-206.844	-203.621	-307.318	-334.809	-332.650	-307.551	-106.042	-217.274	-108.234	-40.3643	-106.416	0.715648	121.055	157.366	126.877	267.804	179.590	306.289
10.1590	-76.5345	118.979	191.692	121.030	49.3792	209.636	77.8932	98.8628	175.075	189.258	109.887	86.8651	14.4220	76.7739	152.563	55.7569	56.4256	-87.8720	-32.6770	61.9855	51.7001	-63.5843	-90.3990	-108.632	-120.734	-219.745	-288.275	-117.259	-315.281	-298.375	-368.432	-216.714	-182.507	-289.158	-284.685	-410.877	-348.938	-189.087	-156.350	-78.2639	-212.038	-75.2705	47.2348	45.8525	99.7607	58.1647	133.454	221.899	184.157
10.1834	71.8742	141.616	105.671	134.146	150.427	127.585	208.402	202.506	144.451	276.517	226.332	87.3555	42.0040	104.705	-98.7795	64.6510	84.6783	-96.7870	-135.738	-8.81192	-34.5527	-41.6230	-19.9554	-152.978	-213.009	-260.022	-187.400	-294.713	-222.697	-343.607	-222.296	-181.936	-198.740	-372.129	-256.986	-280.016	-95.4090	-274.954	-327.111	-202.703	-189.476	-119.896	-109.893	-113.216	112.657	-28.5444	197.067	129.383	77.7250
10.2078	-57.9317	33.2821	100.576	123.194	258.930	203.239	134.757	195.143	73.2905	161.418	109.448	102.300	122.399	131.482	-24.0072	-2.46014	114.088	77.1228	-33.5785	-91.8904	-216.992	-46.1630	-68.2586	-138.686	-327.730	-207.720	-257.884	-245.788	-74.6512	-357.664	-231.392	-283.900	-480.691	-368.996	-251.353	-493.879	-234.178	-201.803	-365.990	-83.3113	-206.859	-137.773	-20.6783	-67.0936	-107.375	-11.7425	112.916	45.0835	223.898
10.2322	80.5704	108.335	53.7330	84.8676	132.820	224.911	226.941	45.9882	172.746	230.402	30.0065	108.860	162.413	185.425	-75.6224	-13.1023	88.7425	-52.7256	-58.5201	-41.4528	-91.6076	-52.9646	-219.665	-184.350	-179.358	-178.326	-207.602	-224.537	-218.115	-359.132	-257.901	-265.984	-282.483	-412.815	-294.715	-356.648	-260.561	-265.800	-300.991	-183.231	-212.801	-75.4224	-170.183	-23.0159	-89.8288	129.292	13.6067	-17.8159	88.8485
10.2566	13.5450	99.2901	125.172	257.412	191.612	241.768	88.1214	185.440	222.994	161.376	82.6515	118.694	62.1351	53.1375	50.3578	147.366	76.2058	4.44986	13.0065	83.3660	-133.222	-50.6996	-168.061	-245.096	-106.461	-129.411	-146.942	-217.321	-201.776	-358.723	-161.001	-302.429	-432.827	-482.088	-380.080	-328.617	-430.795	-211.376	-302.235	-114.987	-171.675	-162.491	-65.3135	11.1714	-56.5420	-136.091	116.278	77.7731	92.1958
10.2810	-1.15132	4.98662	0.841178	200.114	157.167	146.243	73.0749	70.2843	42.4647	201.199	120.623	62.7673	83.3910	49.9144	76.4478	54.7082	2.48490	-98.6299	65.7950	1.83728	-30.5765	-40.0960	-78.4986	-224.516	-129.437	-133.038	-217.251	-256.444	-209.825	-341.067	-307.271	-277.843	-315.152	-300.834	-424.614	-434.739	-279.351	-336.776	-188.323	-110.845	-170.698	-177.063	-187.520	-101.979	-17.4587	3.57352	22.1919	90.1797	186.853
10.3054	43.7357	34.9316	153.492	141.476	147.178	156.581	69.5075	73.7446	80.7264	192.938	278.559	166.251	61.3267	16.1038	47.6819	76.5956	62.6321	2.93536	23.3044	-121.878	-114.630	-127.697	-4.23206	-173.754	-215.734	-168.613	-240.568	-176.717	-327.097	-341.740	-194.989	-234.774	-397.829	-318.620	-312.693	-481.223	-271.700	-384.536	-323.735	-267.536	-293.230	-74.2339	-66.7309	-139.684	-35.1674	-72.5262	83.5346	-43.8431	142.701
10.3298	61.9079	100.212	167.400	115.341	58.8300	173.682	164.649	224.196	125.732	125.189	135.687	167.316	90.2185	-70.1537	76.5465	9.19861	80.6067	-27.0876	-65.5480	72.0757	-52.4289	-0.193644	-178.110	-200.192	-228.733	-196.342	-439.426	-184.884	-194.370	-399.803	-175.892	-168.442	-366.914	-296.052	-261.695	-376.906	-172.843	-322.818	-258.127	-192.579	-190.336	-202.283	-63.4491	-185.844	-25.6259	-92.8647	117.217	-0.00983029	77.5442
10.3542	-28.8794	206.558	91.3958	115.113	81.1865	146.848	187.822	109.052	143.451	84.2854	198.294	-27.6111	34.2313	37.6276	93.5616	106.775	18.3484	64.6106	-49.6214	-110.477	-114.846	16.7655	-186.805	-34.0777	-69.3724	-188.096	-328.888	-249.307	-130.162	-360.944	-295.817	-197.351	-346.001	-316.171	-248.052	-327.496	-309.092	-304.837	-196.550	-173.137	-213.201	-173.257	-39.3003	-95.0258	-33.8484	6.45227	-45.8769	-8.87289	-11.8110
10.3786	47.9237	107.872	108.641	231.753	71.5045	99.7036	112.595	13.8876	57.5246	169.295	-34.9845	248.914	105.249	99.7729	58.6580	-27.2199	147.394	38.4589	5.61761	124.339	-52.2114	-200.939	-33.3711	-197.543	-177.636	-270.152	-248.600	-359.993	-256.654	-322.718	-221.795	-220.952	-232.533	-254.113	-176.853	-449.497	-221.765	-396.060	-226.887	-184.862	-200.262	-271.470	-156.866	-118.043	-28.2198	-65.7604	4.20050	-73.9053	93.9572
10.4030	-27.7953	170.078	34.8111	44.0011	157.336	143.870	82.4927	92.9129	159.005	75.1681	60.9905	11.7281	65.9918	83.0393	81.3679	-26.3234	87.5334	24.0992	-76.3044	-130.197	-95.6017	-37.5615	-101.420	-128.260	-244.312	-227.569	-146.891	-278.656	-131.083	-324.055	-250.932	-253.933	-309.164	-290.477	-311.636	-303.520	-309.844	-395.577	-278.681	-198.270	-377.735	-162.169	-84.8506	-136.882	-100.088	-127.985	72.4561	52.6546	90.3397
10.4274	-54.0076	20.7533	137.258	46.4483	139.915	92.6678	133.396	-42.4662	197.715	117.585	32.4561	80.8577	133.063	109.298	-85.5747	31.7523	4.86540	-14.4006	-57.5322	24.8568	-175.022	-126.607	-230.387	-72.3939	-218.468	-174.180	-255.550	-319.913	-197.029	-308.228	-289.826	-333.345	-325.610	-331.127	-163.560	-348.443	-353.277	-286.227	-264.267	-183.925	-140.671	-217.400	-76.1568	-166.109	-69.9337	-169.136	-1.09992	-4.33024	36.3830
10.4518	33.7565	87.5918	102.092	94.7634	164.985	189.012	54.7717	68.5572	57.5216	76.4362	123.733	57.6542	95.2077	95.4029	-52.8388	-7.68712	26.0211	-48.2859	43.1521	-182.752	-26.9190	-62.9156	-117.275	-185.863	-277.495	-185.345	-300.902	-142.165	-359.316	-359.862	-341.218	-221.077	-212.160	-274.489	-239.168	-387.134	-293.840	-392.501	-251.276	-327.531	-260.377	-301.739	-136.175	-82.1064	-58.7104	-2.87899	45.5288	32.8750	12.2866
10.4763	62.8464	87.3480	109.592	149.322	67.4605	104.423	106.441	28.5129	139.136	244.031	4.67339	224.642	-66.1165	5.53348	201.335	-45.1238	-61.2141	-84.2298	-48.1996	17.8609	-1.51419	-38.3232	-26.6935	-116.182	-224.526	-169.149	-232.701	-110.193	-216.486	-134.916	-250.168	-330.101	-315.504	-297.756	-198.999	-339.942	-424.863	-426.106	-296.983	-294.038	-252.233	-212.916	-186.308	-169.649	94.6798	-0.755874	-33.3318	56.1133	-44.5771
10.5007	30.5084	68.8149	194.596	96.8601	168.924	42.0462	63.4714	162.249	201.512	297.120	122.732	120.339	87.1118	67.8349	16.8896	-18.1739	-40.2041	95.0346	13.6232	-14.3876	-55.1415	-79.1931	1.28740	-93.5233	-122.349	-161.518	-158.711	-190.579	-193.286	-391.328	-288.282	-321.751	-244.738	-263.580	-244.592	-221.982	-298.498	-403.798	-259.345	-284.032	-276.489	-233.715	-120.551	-227.755	-108.266	-95.6905	-74.5442	30.3655	21.9665
10.5251	49.3099	95.2162	170.107	98.1646	21.5372	89.5592	263.293	123.946	139.901	116.118	114.064	46.9388	59.7726	44.2766	81.0626	-62.8960	2.37334	12.9125	-145.934	-88.9108	-44.6049	-104.616	-118.299	-147.200	-281.637	-139.657	-133.845	-192.529	-143.026	-285.432	-112.304	-178.673	-191.740	-204.861	-286.821	-263.746	-320.063	-247.201	-295.255	-275.249	-226.223	-208.205	-102.389	-203.644	-108.750	-118.256	-35.9941	-94.6671	-17.1455
10.5495	9.71855	66.8625	79.4859	-2.60089	173.256	127.526	36.3472	-12.7866	213.857	233.085	175.593	222.375	70.0049	119.011	174.201	48.9072	35.1427	84.6652	-46.9930	18.7754	-70.1240	-16.0992	-103.887	-142.632	-151.641	-129.665	-211.545	-245.510	-246.241	-404.311	-354.010	-296.997	-340.514	-278.335	-225.035	-206.004	-362.739	-380.831	-320.090	-241.670	-140.482	-135.964	-256.163	-83.5967	-177.738	-145.666	-59.8988	-125.909	21.8930
10.5739	87.9157	81.7327	76.2440	96.1592	6.74425	168.720	189.191	26.6570	180.837	134.129	129.498	-8.38449	27.0774	69.9225	-77.9309	70.1837	-31.8406	-38.4329	-26.4269	-101.139	-95.6071	8.27229	-49.1141	-184.764	-176.765	-129.742	-300.551	-277.327	-256.858	-194.108	-363.393	-173.490	-408.778	-311.439	-370.297	-349.287	-405.148	-281.366	-293.654	-356.297	-228.398	-235.347	-102.759	-235.923	-191.541	-131.007	-66.3163	-81.6204	-35.5721
10.5983	23.8519	150.434	90.6765	72.0511	102.346	114.389	109.898	105.268	129.147	228.726	34.8845	38.5630	55.0988	39.5050	158.303	0.691229	-20.5718	24.9700	-12.4266	-42.6861	-110.257	-111.661	-78.7020	31.6696	-216.782	-165.955	-164.216	-110.854	-168.964	-342.954	-256.635	-398.820	-293.467	-300.608	-305.517	-295.131	-383.600	-321.632	-346.173	-289.116	-181.733	-168.726	-210.365	-185.287	-109.597	-95.4307	-118.551	-131.402	-127.380
10.6227	113.431	70.1692	166.437	170.472	116.760	97.4217	124.123	127.357	202.419	162.057	105.237	80.8501	102.638	-56.3497	-6.64215	-117.099	-29.5958	-73.9811	-188.163	-132.219	-127.866	-127.937	-70.8815	-204.353	-287.845	-205.859	-165.271	-201.227	-191.867	-386.674	-196.871	-341.927	-246.003	-227.490	-255.766	-422.448	-341.763	-347.376	-301.885	-236.768	-325.832	-262.066	-144.305	-245.328	-62.0826	-116.621	-95.1612	-36.1880	42.8501
10.6471	107.825	90.0014	151.217	60.6889	94.8329	107.802	117.468	-12.4078	132.232	209.862	142.979	98.0081	67.0207	66.4099	7.96554	28.4405	11.8822	6.39273	9.60901	11.0750	-310.527	-48.0356	-167.106	-143.848	-247.469	-113.416	-262.576	-226.272	-265.463	-337.620	-327.224	-104.425	-274.128	-341.022	-307.057	-288.577	-296.629	-314.563	-366.699	-220.695	-211.252	-233.339	-198.158	-77.0575	15.8194	-175.305	-169.069	-89.2690	17.2669
10.6715	40.2109	134.935	74.2338	133.047	97.0136	174.233	8.97387	98.7990	134.675	68.6817	124.298	60.6935	39.1763	79.5414	64.9045	50.9242	-32.1556	-58.4477	-132.577	30.6476	-43.8992	-27.6465	16.9249	-182.875	-196.013	-201.047	-203.621	-234.774	-130.700	-322.904	-214.109	-300.959	-375.642	-231.457	-324.078	-228.561	-291.927	-319.575	-352.838	-344.995	-221.249	-151.231	-184.966	-101.480	-99.6666	3.62270	-26.5668	-92.0802	-52.2289
10.6959	-36.9391	57.1187	129.657	38.4941	128.385	85.4135	15.4816	117.243	124.702	93.2271	100.094	-34.3253	44.5800	-56.3901	48.3247	15.1036	-103.167	6.84931	-173.528	-4.17298	-100.697	-62.7092	-98.9371	-165.352	-360.563	-176.704	-305.793	-258.362	-199.717	-254.936	-251.279	-249.353	-244.152	-293.796	-307.389	-419.743	-493.434	-265.255	-322.238	-278.728	-175.439	-251.197	-201.618	-210.902	-167.379	-147.532	-149.777	-95.2838	-128.034
10.7203	6.46526	131.641	130.600	150.053	67.2525	65.3144	-39.8901	9.25040	186.171	210.614	52.4472	44.9589	-37.1217	20.1685	-40.9629	-2.54581	9.90282	-15.1944	26.2774	-152.862	-128.272	-222.183	-47.8594	-57.3898	-215.243	-247.744	-187.243	-219.446	-192.921	-333.318	-276.066	-198.432	-231.190	-192.869	-319.793	-289.493	-248.292	-252.185	-307.806	-277.310	-230.542	-205.759	-211.521	-151.396	-149.808	-212.037	3.02694	-52.0468	-42.0206
10.7447	7.59507	234.417	24.8316	-36.8223	162.893	170.098	218.710	24.5090	89.9852	66.0015	51.0153	-6.38280	-60.0325	48.5481	-18.1842	-87.9746	-45.4463	-12.7312	27.5107	-15.0596	-122.699	-50.7940	-85.1760	-125.096	-241.618	-232.280	-181.669	-39.2516	-223.182	-213.968	-178.328	-360.518	-238.720	-276.366	-201.321	-184.919	-375.251	-376.336	-333.866	-277.862	-189.883	-276.008	-131.952	-153.835	-228.523	-75.0480	-55.2448	-71.6851	-6.83565
10.7691	-118.057	-86.7618	187.912	100.232	4.12061	54.2980	42.6784	60.1751	96.9990	119.461	98.0482	63.5210	-46.9769	88.8303	193.229	-33.9158	-165.595	-38.6295	-172.318	-125.978	-244.767	-242.448	-104.299	-177.681	-145.711	-127.284	-190.632	-155.961	-189.277	-271.458	-278.556	-344.216	-291.730	-220.825	-400.318	-275.400	-307.850	-319.899	-369.475	-258.106	-256.012	-192.179	-221.814	-164.135	-63.9737	-70.9671	21.3134	-56.0497	-112.073
10.7935	71.6625	119.389	165.818	105.467	140.622	-25.6845	44.6229	64.5967	102.034	92.2764	-31.1187	65.1187	15.2768	-7.28506	38.2479	75.4670	-36.3150	-65.8514	6.02876	-30.7739	-264.799	-212.213	-128.227	-242.833	-211.918	-219.670	-289.230	-151.648	-237.577	-355.348	-228.535	-377.842	-355.386	-196.580	-324.251	-289.022	-371.346	-195.013	-410.321	-188.815	-240.957	-289.708	-182.997	-94.2456	-153.643	-103.593	-55.5313	-39.6621	15.8493
10.8179	59.6666	91.2381	13.8133	15.9421	-9.59901	46.4832	-2.77316	71.2679	-95.7425	-18.3180	23.6290	-11.6482	31.8541	-33.8462	16.6892	63.7212	-20.5642	-55.5766	-56.5722	8.70778	-45.0653	-151.333	-107.832	-156.865	-201.206	-109.668	-188.723	-236.250	-211.266	-320.245	-197.126	-255.740	-357.689	-215.257	-246.275	-345.396	-399.044	-266.290	-297.114	-188.788	-175.559	-317.494	-173.474	-227.329	-58.0725	-34.2703	-34.3649	-71.3653	5.84450
10.8423	32.6497	-22.3650	20.5132	112.315	97.1872	61.7735	0.633180	21.8799	77.4252	-60.2700	51.3056	109.066	-115.012	59.0770	-91.4082	-127.877	-75.3748	55.3447	-171.613	-40.7553	-194.370	-150.621	-209.779	-67.1277	-202.447	-173.573	-295.949	-154.001	-214.500	-390.715	-286.392	-261.619	-331.706	-139.291	-180.270	-344.587	-284.978	-232.944	-284.006	-187.544	-233.914	-215.650	-277.201	-94.9605	-193.580	37.1823	32.4866	63.0568	35.8062
10.8668	-6.81382	-26.5548	87.8832	82.0897	177.581	159.133	111.800	-39.0795	97.0938	28.0385	124.767	13.0025	28.9633	-21.4467	14.8005	-31.2583	-67.2425	-53.0630	-105.640	-189.563	-69.4992	-196.036	-72.0383	-100.968	-209.018	-276.695	-106.969	-193.077	-296.817	-292.503	-248.501	-300.006	-292.719	-186.670	-277.578	-280.825	-338.062	-165.438	-100.419	-319.587	-169.150	-276.741	-99.2904	-29.0846	4.31738	-154.530	-25.8092	14.4140	-51.7430
10.8912	-1.50707	76.0920	58.0824	108.355	61.9877	92.6681	99.5410	24.6686	85.8408	25.8553	5.53983	39.0277	-54.4051	54.7086	58.3565	-76.8611	-24.3219	115.006	-115.261	9.98080	-47.2204	-159.173	-56.5882	-201.760	-169.420	-52.7759	-290.545	-260.756	-205.200	-187.996	-300.738	-256.322	-281.581	-262.769	-247.978	-310.510	-362.325	-319.146	-384.737	-114.210	-156.104	-205.805	-111.324	-173.885	-175.447	-11.6223	-155.974	-105.713	34.4716
10.9156	-9.81940	99.9679	88.5571	48.0825	73.3355	135.100	65.1341	62.5443	114.675	183.832	84.7854	30.0378	146.669	75.7827	-38.0718	13.8921	72.2788	-29.5523	16.2736	-52.4403	-176.940	-133.365	-208.028	-172.518	-194.597	-128.206	-140.499	-255.547	-297.897	-211.976	-272.253	-257.097	-292.797	-222.729	-243.692	-269.531	-269.343	-209.898	-234.150	-192.953	-179.267	-197.095	-140.083	-218.767	-126.137	-157.513	-59.1181	39.1821	17.1042
10.9400	17.1147	40.1728	152.712	140.119	61.6389	80.4134	202.917	146.412	105.404	136.086	0.592318	4.07364	-76.0186	-95.1058	-82.2735	-12.2956	-184.451	-122.154	-29.6762	-69.1726	-136.311	-92.2862	-88.2110	-233.833	-252.322	-204.533	-81.2291	-187.865	-197.394	-310.309	-163.078	-208.828	-254.317	-150.542	-321.748	-259.190	-324.336	-204.053	-246.655	-278.699	-237.466	-163.724	-164.208	-68.7010	-111.475	-117.905	-117.026	41.0357	-116.432
10.9644	-10.5562	23.7129	116.013	144.350	147.202	85.8849	97.4628	-17.1181	48.3009	87.5058	-42.6147	159.953	95.4321	115.252	136.014	-15.0340	-88.5553	-55.7441	-81.0704	-110.124	-114.336	-85.9494	-128.944	-125.083	-180.179	-66.7274	-209.501	-286.064	-159.818	-278.092	-223.137	-171.876	-367.630	-206.645	-348.126	-402.154	-365.026	-313.559	-220.693	-207.221	-186.473	-128.337	-209.695	-138.818	-148.435	-128.159	53.1901	40.2356	125.700
10.9888	-57.2892	93.4917	104.510	-0.105126	29.1291	107.588	-73.9258	67.3071	181.271	46.9050	55.1430	176.634	46.7975	53.3415	5.83131	-50.4875	-95.2729	-36.9873	-97.4532	-88.0426	-102.530	-11.6951	66.5223	-122.028	-209.180	-248.064	-187.484	-188.764	-311.552	-234.646	-140.564	-167.461	-296.196	-72.8480	-252.370	-302.655	-241.610	-228.439	-354.705	-137.407	-317.564	-82.7708	-216.573	-145.532	-119.197	-233.104	-94.7993	-2.76737	18.5448
11.0132	-21.7906	50.0167	45.9762	92.9446	228.999	5.50387	46.2199	-25.0681	84.5863	113.093	78.4445	27.4018	24.2779	-18.2039	-55.4164	-72.7673	11.7857	-62.9928	-82.5834	-100.970	-114.195	-25.5292	-37.3388	-151.492	-108.157	-102.110	-263.339	-72.8205	-262.363	-211.207	-226.520	-218.962	-384.348	-301.349	-293.369	-270.093	-169.856	-319.079	-320.925	-34.7347	-194.682	-87.1946	-127.080	-147.162	-80.2168	-101.852	-69.4325	-33.2393	-25.0952
11.0376	102.655	185.289	42.7815	45.0641	26.1154	150.965	109.982	45.9582	73.4837	37.2518	137.220	18.5023	-64.9121	1.53749	63.9714	84.2504	54.3594	-179.619	-147.767	29.4733	-60.2150	-190.915	-96.4619	-150.471	-353.225	-93.8430	-131.138	-121.646	-247.045	-262.430	-203.060	-148.922	-246.161	-148.636	-255.344	-173.392	-237.433	-233.561	-242.297	-180.576	-254.684	-135.890	-145.105	-186.836	-144.718	44.5752	-201.586	-6.82882	-48.3431
11.0620	-132.605	80.4939	149.381	41.8567	-55.3367	71.0381	-26.9734	39.5028	44.9359	106.075	39.6899	31.6458	-0.274917	157.670	-23.3838	-27.9322	37.3862	4.37436	-9.73779	-99.4330	22.9932	-5.59079	-68.4965	-102.967	-116.756	-78.2023	-65.1702	-233.959	-171.763	-182.991	-239.440	-192.877	-354.297	-253.073	-150.354	-313.576	-341.343	-268.699	-193.294	-129.467	-70.4379	-197.138	-109.811	-120.775	-40.2789	-8.69344	-89.0611	86.8468	48.1936
11.0864	-67.6444	100.079	57.2674	160.816	30.6668	-63.2359	4.86031	158.974	20.5372	202.416	114.272	144.002	46.6778	155.245	-16.4748	42.1307	-76.6226	3.53002	-11.9141	-174.867	-31.4938	-102.776	-123.631	-184.197	-278.750	-131.932	-40.8208	-151.840	-97.6837	-160.313	-263.629	-217.421	-270.553	-99.7038	-172.865	-225.445	-183.973	-127.265	-246.997	-57.5985	-97.0834	-195.790	-164.283	-138.427	-67.7785	-116.362	-161.463	28.6491	-93.4422
11.1108	111.086	137.516	20.7078	66.9482	126.963	101.137	104.066	90.3050	87.9534	155.277	55.7375	143.490	39.6976	25.6845	-28.5519	-31.9128	-3.44265	20.4274	-118.650	-168.960	-32.8084	-24.2920	-134.548	70.2450	-229.203	-249.815	-106.174	-120.654	-254.372	-168.218	-223.671	-280.918	-292.747	-160.872	-220.810	-155.969	-239.316	-221.101	-255.720	-166.627	-179.661	-160.204	-119.128	-209.686	-128.021	-93.4666	107.670	-94.8511	-12.9530
11.1352	-80.1432	85.1606	22.4459	137.904	91.1761	102.921	12.3699	52.6443	31.0152	-62.0465	43.3129	-2.56020	-50.9650	31.2813	89.2307	82.4242	-48.7614	-16.7505	4.59561	2.11517	-24.8435	-175.180	-19.1516	-177.783	-261.376	-89.9785	-93.2264	-39.0531	-190.160	-211.637	-174.974	-182.758	-190.066	-236.494	-184.524	-208.878	-207.150	-261.084	-322.621	-83.9982	-173.445	-75.0336	-188.225	-116.205	-61.7761	3.13415	-24.4100	-136.525	-89.6509
11.1596	-88.3150	124.520	-110.022	27.1147	119.198	132.428	1.41629	26.2697	31.2601	178.569	42.7604	-71.9441	24.0575	-25.5155	77.0429	-33.8041	16.7333	-0.887471	-12.3711	-7.33023	-105.998	-149.080	-156.583	-89.1998	-118.596	-91.0751	-76.3103	-167.444	-81.1974	-189.572	-280.297	-122.600	-295.232	-240.486	-189.701	-199.055	-256.734	-294.719	-236.169	-115.871	-161.988	-234.432	-130.363	-150.954	-41.7507	-102.535	-51.3276	-16.1258	-22.2902
11.1840	-22.2392	30.7626	249.323	59.6661	-8.50382	75.1149	112.950	111.307	134.843	61.1792	47.6258	90.9036	14.5110	36.6171	-63.3176	76.2699	-171.158	-21.3612	26.7214	-36.8360	-201.222	-98.6837	-97.2330	-126.483	-193.741	-26.5050	-51.5068	-245.157	-184.310	-239.935	-194.351	-94.1862	-206.398	-144.602	-288.580	-251.727	-134.747	-271.028	-251.335	-121.450	-107.231	-101.954	-165.885	-89.2098	-133.812	-107.900	-129.745	-57.9178	-137.977
11.2084	-62.3870	117.288	137.068	-49.3657	106.236	131.442	153.383	64.0025	109.090	54.7592	28.9705	-4.95932	57.3707	53.7437	202.497	15.2640	-65.6564	95.4955	-176.086	-111.306	2.15744	-14.3506	-243.207	-82.8079	-186.877	1.50673	-69.8150	-264.486	-226.589	-145.388	-256.579	-195.814	-243.615	-217.031	-237.729	-128.638	-193.050	-84.0497	-212.264	-124.893	-131.865	-47.3954	-119.579	-208.775	-90.4344	-103.973	10.7566	-54.0543	-17.0742
11.2328	85.2104	2.02160	-47.0715	-31.4733	10.5762	79.7840	-52.1858	69.2728	8.64297	50.7426	12.0726	61.2449	1.46985	-22.6864	-25.5683	45.2455	-99.0583	-98.1883	-91.1913	-106.675	-224.296	-83.7383	-122.119	-96.9870	-89.5640	2.33031	-122.312	-196.050	-178.809	-110.387	-229.749	-251.359	-268.029	-212.609	-211.366	-279.206	-250.417	-257.218	-304.788	-73.7020	-139.207	-107.704	-104.522	-222.288	-63.4334	-164.909	-51.8119	3.87874	28.1234
11.2573	-173.370	78.0619	33.9678	39.0764	186.202	31.5833	-34.5370	40.5500	-84.0121	88.0820	58.4343	63.0604	19.7517	16.8988	-32.7110	25.9982	-140.834	-89.0261	-42.0378	-43.4492	-53.7632	-55.1552	-95.5430	-203.890	-202.335	-33.1243	-84.9469	-181.568	-43.3911	-195.842	-235.441	-282.076	-308.256	-220.020	-232.544	-171.647	-190.389	-168.141	-279.143	-153.291	-160.835	-178.188	-152.484	-136.906	-139.863	-105.007	-112.821	-10.2236	-107.787
11.2817	63.2318	4.12235	-49.7871	10.6430	83.9418	-29.5035	-70.3865	-132.844	123.859	-27.8390	16.4327	26.9914	-50.2112	180.511	36.6312	-48.4666	-52.3407	-92.1799	-86.2564	-4.51150	-166.364	-181.372	-63.1505	-152.168	-148.086	-104.110	-183.188	-96.1892	-302.471	-192.813	-312.805	-109.139	-187.058	-287.204	-128.896	-257.449	-184.108	-170.298	-278.376	-121.218	-103.017	-123.404	-172.566	-70.9418	-166.767	-95.7053	-125.161	-160.748	-35.7873
11.3061	39.6698	0.221795	39.6720	-77.0367	22.3950	138.967	94.3149	57.7979	-22.8282	66.0254	-5.45472	74.8329	117.561	70.2033	-21.1667	12.6200	-52.5412	-89.5852	-136.638	-52.5827	-137.468	-233.560	-114.976	-239.958	-182.965	-142.164	-38.5783	-293.937	-82.0889	-229.896	-125.248	-208.415	-185.799	-147.647	-205.126	-73.1985	-276.769	-108.428	-225.827	-286.721	-81.7007	-209.643	-56.7990	-82.9035	-137.891	-174.074	0.320617	-139.740	-30.9891
11.3305	-35.3870	-43.0398	102.668	113.489	31.7762	31.2742	-8.45463	37.3824	97.7270	-20.4436	-19.0647	106.905	73.0509	-25.1198	35.5619	-43.7125	-20.8332	45.5629	-159.108	-57.1834	-189.068	-223.398	-170.737	-184.010	-226.836	-5.66380	-88.6463	-273.240	-171.308	-204.896	-223.065	-219.907	-193.678	-194.018	-241.420	-252.519	-246.710	-217.690	-240.142	-287.606	-96.5946	-149.897	-118.467	-91.8887	-238.668	-65.1645	-12.4556	-113.099	-30.3865
11.3549	79.0432	-45.6344	186.029	94.0944	75.0472	80.9447	58.8069	-25.8440	84.6103	-104.694	-11.1872	5.62622	27.6042	69.2855	-15.3124	-25.7602	-48.0771	-16.1983	-7.83333	-93.2714	-233.375	-80.4958	-110.985	-157.241	-223.599	-211.429	-128.022	-203.080	-211.119	-95.9945	-269.043	-236.921	-151.430	-200.522	-197.805	-199.443	-207.043	-224.790	-255.655	-95.4403	-56.5513	-114.946	-129.596	-117.819	-80.4597	-3.68546	-114.748	-30.7642	-17.8973
11.3793	-20.4389	90.2890	-78.0953	-22.9143	89.4505	-31.4862	34.6458	90.3674	52.1924	39.9130	-10.3896	-63.3080	-26.5696	-37.4293	-10.5399	12.9154	-4.26109	-148.032	-50.2725	-143.619	-172.036	-89.5513	-145.178	-128.781	-200.245	-50.1502	-38.9747	-115.596	-112.424	-159.454	-160.494	-302.092	-185.562	-110.375	-199.339	-181.795	-220.334	-167.172	-199.852	-94.4220	-64.7162	-198.831	-216.431	-164.964	-59.7227	-121.025	-69.2158	-124.653	-81.5216
11.4037	61.7399	54.5282	98.9040	32.9799	88.5943	-17.4082	-46.1052	-34.6857	-17.1803	0.919663	-32.4132	-39.5163	40.0851	103.956	-89.1062	-76.2209	-70.7638	-11.6190	44.3210	-53.2152	-182.607	-118.011	-70.9420	-135.243	-254.109	-108.177	5.59851	-181.118	-244.549	-228.422	-214.805	-80.5256	-251.977	-280.832	-295.492	-319.977	-125.678	-205.699	-261.397	-145.155	-281.167	-210.552	-134.981	-87.6430	-156.679	-46.5086	-3.49220	-144.977	-107.952
11.4281	51.5397	35.1169	38.1452	36.4406	174.125	-42.0709	164.574	66.0033	-13.1086	46.0347	-77.4191	-116.038	-54.7103	-0.697513	-27.1994	-69.1183	20.3448	-91.8573	-68.5779	-98.9832	-181.309	-106.306	-237.888	-168.549	-173.332	-135.714	-107.734	-66.5720	-179.752	-196.951	-288.836	-202.532	-208.862	-160.334	-262.392	-62.6970	-293.601	-228.702	-156.968	-117.623	-111.266	-199.245	-112.264	-50.1382	-54.7304	-54.7336	-3.77364	-149.299	-131.048
11.4525	46.0427	152.572	53.6639	92.9289	-51.1392	-10.2041	142.280	157.880	16.6686	-21.9144	-104.704	36.4816	5.20140	31.6593	-42.7167	50.2691	-27.4009	-114.842	-47.1251	-124.404	-54.6220	-138.239	-177.261	-99.4931	-219.177	-18.2542	-57.7873	-208.995	-278.292	-212.877	-217.021	-95.6478	-298.703	-140.913	-281.836	-212.626	-213.148	-109.238	-258.443	-26.9974	-101.178	-156.204	-272.683	-80.3037	-92.1941	-35.7289	-156.347	-22.2143	-78.5787
11.4769	8.88385	41.1731	29.5217	41.6103	83.1955	27.9706	78.7859	7.98548	-7.99255	67.8577	-9.41577	-10.1431	-93.0244	37.4827	-184.003	-53.8578	-107.700	-107.091	-182.001	-23.4194	-242.331	-89.1380	-108.277	-164.913	-176.608	-265.685	-34.2232	-118.758	-251.655	-260.638	-141.193	-236.197	-254.791	-207.659	-209.099	-246.280	-210.907	-200.581	-162.036	-142.005	-168.838	-29.3595	-70.0077	-106.150	-48.7662	-157.438	-40.4646	-106.674	6.17788
11.5013	-131.858	-80.6603	53.8490	19.4313	15.0380	-6.80057	-104.186	227.853	7.14608	-82.0174	-84.8979	-96.8780	-8.10054	5.15444	69.0293	-11.7619	-20.6809	-169.068	-129.370	4.89516	-153.594	-81.8091	-217.446	-158.778	-85.6521	-25.5329	-105.054	-111.769	-223.499	-129.014	-261.328	-122.959	-234.801	-189.916	-144.669	-73.6001	-38.2396	-153.199	-330.750	-92.2326	-142.776	-28.8719	-139.492	-11.3849	-106.703	-4.99897	-162.283	-213.558	-60.9548
11.5257	14.2317	36.4276	38.0566	124.765	144.498	42.9468	-9.67761	112.440	22.2592	54.0041	-50.6180	-0.281924	54.1291	3.06856	-157.988	-39.0314	-92.9165	50.9821	-119.363	12.7420	-126.170	5.18751	-174.257	-188.163	-70.0592	-153.364	-44.3676	-225.091	-93.9540	-272.362	-101.399	-109.420	-245.139	-116.980	-219.323	-273.437	-110.711	-139.709	-132.622	-50.9841	-113.068	-41.3021	-57.9130	-121.481	-38.7660	-77.7390	-86.9157	-30.8512	7.62139
11.5501	-22.0493	-72.8939	-8.04700	-41.4087	12.1057	39.6408	-33.1345	-9.82813	24.7164	-3.85833	-32.8999	1.90054	-21.6240	-24.0434	-22.6435	34.6943	-47.1202	25.6661	-79.0846	-157.422	-66.9917	-194.153	-211.450	-140.773	-172.039	-81.3787	57.2707	-239.577	-168.459	-168.230	-200.720	-109.930	-167.610	-169.320	-225.728	-145.255	-201.572	-277.444	-227.224	-157.210	-82.3982	-99.1009	44.7329	-99.5970	-55.9137	-86.4898	-14.8847	-151.040	-115.463
11.5745	-22.7661	93.9811	52.2083	-58.3298	61.1103	135.984	45.4798	30.7717	4.05870	-26.4986	107.255	-52.2607	-18.4425	-56.8461	-93.6449	33.0558	36.4860	-11.5172	-91.7987	-54.9198	-134.883	-181.297	-88.8729	-188.673	-77.5855	-100.211	-121.167	-118.883	-166.901	-41.9107	-82.3388	-136.879	-55.2285	-287.013	-194.776	-86.8798	-246.694	-215.788	-150.405	-139.538	-143.707	-158.052	-157.398	-43.9698	-136.304	-170.596	-80.9995	-65.6589	-112.837
11.5989	2.92361	-25.9480	40.0438	46.7048	11.2219	62.3766	30.3447	110.696	20.4664	31.1086	-10.5151	-69.4603	34.7903	-19.2951	-0.334737	51.1890	-95.1311	5.79083	-88.8446	-10.1638	-80.6095	-182.253	-30.3865	1.93955	-98.7970	-47.2734	-21.7225	-143.647	-219.499	-38.8166	-89.4290	-131.446	-163.000	-129.037	-218.317	-98.3305	-324.157	-266.996	-220.674	-186.519	-42.4781	-145.024	-50.0224	-201.409	-150.209	10.3983	-95.9959	-14.8808	-76.6249
11.6233	-75.9069	20.1549	10.2804	-85.1136	60.6898	37.7142	-26.9314	-105.405	211.519	91.2188	50.3596	78.4013	135.783	34.7562	-127.416	49.6750	-42.7730	-16.9143	35.2355	-23.3224	-103.921	-257.795	-20.0313	-100.054	-90.9413	-103.811	53.8182	-195.262	-113.782	-119.780	-155.741	-95.0758	-289.129	-125.722	-29.7961	-42.9137	-129.179	-90.0971	-139.337	-39.4264	-141.700	-95.1371	-75.8199	-28.5869	-62.4116	-129.229	-92.4329	-112.514	-51.4964
11.6477	-49.5917	-18.7451	-39.9310	45.0700	36.9557	20.6869	-87.6450	-64.0890	-78.4357	60.0089	-31.3980	-70.9817	-45.1581	105.141	-107.627	128.128	-27.3557	-107.104	-36.2233	86.8303	-184.098	-178.061	-37.6551	-119.460	-61.7297	-87.7707	-17.3919	-109.083	-51.4869	-165.758	-211.963	-107.556	-139.416	-254.669	-177.126	-124.500	-184.497	-200.154	-112.887	-82.8531	-170.987	-109.966	-131.888	-24.2925	29.7265	-21.2958	-72.2164	46.6100	-32.9128
11.6722	87.4568	46.3022	146.568	69.8594	-44.9341	3.27906	63.7212	86.7235	-41.1901	-68.7536	4.38938	5.44582	47.3646	89.3408	20.1841	5.15345	-49.7064	-73.5904	-13.9254	118.083	-24.7675	-171.676	-136.938	-162.625	-49.5182	-58.8080	-0.313033	-151.834	-57.3049	-79.8857	-161.457	-72.5631	-170.357	-214.233	-27.9986	-109.822	-196.877	-11.4683	-95.5501	-72.9667	-60.6021	-91.6295	-123.685	-68.8885	-15.4535	-122.658	-19.3674	46.1562	-138.011
11.6966	-61.0418	191.694	26.3341	-15.1163	18.6189	65.6689	9.75222	-23.1737	162.254	48.1686	-13.0079	111.854	47.4312	119.235	-99.8954	-62.1430	-44.4708	10.2232	-43.5847	-34.6295	15.5794	-132.324	-8.00713	-56.5438	-82.1294	2.35180	45.9832	-129.734	9.67044	-66.5721	-152.641	0.848844	-95.5704	-94.9459	-100.918	-84.6878	-103.827	-213.935	-174.423	-103.859	-126.203	-142.654	-45.9209	-65.9241	-119.448	-171.636	-129.903	-143.215	-31.7345
11.7210	3.77233	32.1448	131.728	58.0333	65.5746	-48.7799	6.56012	13.8947	88.4362	68.6288	-51.8326	-163.296	66.5834	82.4821	-117.675	38.1467	33.5428	17.1224	-136.780	-1.25162	-96.9759	-154.676	-9.98810	-76.0377	1.45372	-92.0799	25.9974	26.1702	-55.4288	-173.774	-159.226	-211.500	-101.320	-164.286	-129.706	-139.642	-154.930	-92.5540	-121.217	-115.579	-5.59558	-93.3597	-116.017	-163.023	-14.8478	-40.3379	-109.647	-69.4185	-60.7300
11.7454	17.3646	-49.3272	17.6336	94.4885	166.360	116.536	37.5258	-17.2928	142.702	66.4358	-25.9704	-3.45035	55.8267	18.1819	-71.2303	-25.4157	-106.846	86.8294	-51.1508	103.423	-94.4170	-121.370	-98.0751	83.0373	-59.8408	-47.5750	-80.7692	-21.2234	-117.497	-7.28959	-123.450	13.7696	-44.3651	-93.9663	-298.819	-87.8760	-119.498	-149.490	-112.586	-105.804	-100.682	-89.3484	-59.3867	-40.5642	-12.4230	-145.960	-16.2032	-102.450	-75.4039
11.7698	20.9598	-24.8385	-73.8664	32.2653	-39.9072	6.67413	-28.2186	57.2716	42.8584	36.1187	52.8688	-54.1837	94.7504	108.656	-40.4130	34.6070	-97.0696	-71.2690	-78.0733	-90.3107	-150.083	-102.417	-158.680	-19.4288	-130.570	-80.9975	-136.388	28.4919	-102.638	-221.108	25.0712	-151.379	-48.2453	-206.586	-195.432	9.04261	-179.664	-36.5673	-210.298	-12.2226	-56.6278	-69.1241	-85.8651	-36.4837	-70.9370	-102.865	-90.9902	-27.0936	-118.542
11.7942	105.805	67.4518	47.2248	42.0921	64.7424	4.85665	31.9227	-18.4823	-18.3051	126.711	7.15262	62.5702	1.36104	-10.6124	88.7987	124.786	23.5007	-47.4801	-57.3565	24.5542	-101.709	-152.946	-34.0107	97.2295	69.6145	-120.074	8.39653	-129.853	-25.0228	-34.2557	-33.9548	-175.841	-194.959	-189.315	-22.3294	-6.66878	-138.549	-81.4281	-168.146	-156.455	-179.363	-122.932	-140.368	-37.0608	-130.530	-58.4312	-37.6620	-97.0655	-23.5574
11.8186	-69.5648	104.797	-18.8274	20.1807	-4.97838	-29.1309	52.4568	73.4232	52.2571	52.6908	29.5410	-32.1475	148.562	11.1951	-68.4850	103.156	139.513	-193.440	19.6441	-9.59562	-51.1599	-140.392	-37.6854	-123.967	-12.5650	-9.98173	-28.7697	-126.147	-195.163	-247.499	-153.424	-59.0511	-187.694	-175.703	74.2270	-82.6539	-212.560	-99.3286	-95.4855	-85.5630	-201.548	-76.5212	-117.957	-152.754	-91.3653	-203.543	-118.286	-121.134	-128.863
11.8430	73.4887	62.2685	10.2325	12.2021	-5.72315	-74.1848	49.1005	48.6230	-46.3029	10.6727	28.5158	28.0111	-72.6148	-54.9902	23.2678	39.1390	-3.28153	56.1106	-103.800	70.2753	-194.484	-67.5420	-67.5537	-234.795	-153.447	-151.540	-93.2384	-5.29252	-96.1681	-144.592	-114.610	-184.889	-124.546	-131.725	-35.0478	-144.858	-192.448	-86.1308	-5.43914	-157.364	-124.069	-46.9806	-144.820	-183.270	-102.290	-63.5446	-45.8633	-227.965	73.2836
11.8674	-55.0787	92.5041	21.1006	105.103	48.7535	-52.2550	-33.2792	113.747	-52.1875	48.6572	55.9176	-39.9929	115.216	-66.0291	-113.378	7.86745	-103.219	-128.099	-68.1878	-22.8640	67.6287	-162.646	-167.503	-61.6110	4.33146	-117.958	-91.7295	-158.126	-53.2658	-124.790	-106.850	-47.8667	-165.809	-127.006	-85.2877	-3.13964	-214.404	-114.290	-82.7780	-27.6051	-117.535	9.17499	-142.719	-19.1703	-169.447	-98.0734	-170.731	-158.983	-35.6664
11.8918	-74.8748	-46.7233	-51.0721	-6.11998	85.5846	82.6758	113.679	56.9243	-56.6216	-23.9094	25.9763	105.509	164.857	116.477	-188.810	102.503	-72.2534	-89.3723	-35.0057	-0.335015	-57.0081	-104.555	-89.1582	-51.4018	-33.0802	-81.3427	-116.102	4.00300	-120.837	-18.2930	-20.6145	-62.0291	-17.4444	-140.343	-78.1493	-44.6277	-29.4446	-105.990	-15.1689	-223.096	-85.6938	-128.996	-217.455	-167.999	-93.0506	-111.649	-59.7150	-10.3205	-13.8517
11.9162	4.84416	75.7295	10.7824	76.8920	141.746	72.3906	25.5671	-21.6977	13.0022	-48.0165	-6.10892	116.395	74.8105	4.05917	78.3414	29.1127	-61.3914	125.404	-113.959	-53.2903	-160.988	-86.3607	-38.2267	-214.281	38.3202	-33.3894	1.62249	-56.3930	-106.817	-162.816	-84.6087	-127.203	-182.038	-47.0752	-117.827	-72.1447	-233.803	-89.4973	-92.1564	-73.9192	-76.0418	-69.2243	-62.8716	-69.9533	-18.5998	-84.6732	-137.657	-144.641	25.5416
11.9406	-12.9721	-10.1452	121.517	59.1632	42.8733	4.19342	-98.6622	18.2005	54.9315	119.222	3.23827	-120.264	59.7779	132.258	82.4906	10.6626	30.0412	-92.5697	-33.9939	39.9923	-96.1064	-20.7933	-52.5919	-189.560	-98.4700	-46.3042	41.4247	-41.2583	-59.3840	-60.8210	-138.625	-62.3675	-1.81874	-169.655	-20.8892	-31.7005	-130.327	-182.222	-97.2895	-107.564	-37.1873	-164.965	-105.546	-143.084	-32.3666	-100.306	-87.0441	12.3373	21.4177
11.9650	-4.91136	-72.5509	39.7427	-36.4016	-10.9010	-30.4166	129.196	1.55316	-103.741	191.778	48.8282	-99.0733	4.67682	-63.9876	-42.8060	77.7757	13.0157	-17.5180	-84.1014	10.9620	94.5044	-198.460	-149.903	-21.6432	-127.580	-66.8403	-31.1050	-55.3168	-86.2531	-101.550	-119.820	-88.2630	-111.337	-87.9698	-34.2674	-91.2823	-51.5547	-168.653	-72.9194	-167.367	-146.528	-140.227	-62.3789	-110.420	-113.092	-118.821	-88.7506	-22.7534	-24.7952
11.9894	-5.10045	-82.9866	-79.6190	-104.794	82.1154	-41.1508	-28.6115	25.4957	-11.7090	62.4050	55.4077	-17.4613	92.4896	-5.21950	77.2239	-112.873	37.0395	-92.6131	-39.5100	-127.442	-70.2095	-160.089	-133.033	-85.3005	42.1707	-104.517	-144.762	-44.2485	-117.673	-17.7015	-106.341	-67.5713	-57.8816	10.2837	-111.797	-14.4867	-216.148	-96.8661	-106.482	-210.795	-123.147	-51.9211	-83.8382	-178.695	23.0850	-59.2410	-112.683	-106.985	-70.6385
12.0138	11.9195	34.1911	60.6628	198.589	62.3108	-53.1154	46.5915	56.2414	-9.37154	6.51716	44.7805	-45.7038	-27.3825	74.4581	51.8834	-65.5381	1.52273	-140.936	-69.8792	23.5502	-37.9485	-94.9626	-159.064	-159.567	26.6812	-59.2127	114.264	-121.946	-78.3690	0.317603	-106.719	-182.232	-25.3505	-98.0039	-70.9771	-89.9342	-170.114	-6.65401	5.15805	-40.0839	-112.266	-204.839	4.18423	-51.1009	-76.1998	-111.991	-95.2673	-143.320	-102.634
12.0382	32.0631	-49.9901	-67.1509	35.8787	86.3793	-18.9367	40.5728	-10.2222	-46.0284	42.4942	-46.5043	-118.917	-122.548	-48.4985	59.4806	13.2699	-50.3239	-42.4387	-90.2824	0.240648	53.4484	-33.7509	-45.3480	-105.738	-44.2358	-161.174	-107.660	-180.442	-126.542	-136.172	-143.341	-115.121	56.6105	-74.8760	-18.0321	-22.5804	-95.2428	-108.853	-68.5637	-66.5792	-91.9931	-99.7512	-92.3748	-62.5695	-36.2547	-128.612	-93.9345	-148.466	-145.734
12.0627	-113.605	76.5784	76.1367	37.1804	-10.9017	-28.4917	89.9096	10.3551	-54.7001	-85.5811	-20.9309	11.6922	-20.9215	-93.7593	-25.5664	-53.1211	-27.2213	-56.6733	-58.1169	-47.2659	-88.3592	-78.3291	-54.9131	-85.0974	-0.512366	35.2380	-72.2905	-95.4655	-78.0960	-303.283	-204.687	-59.4073	-40.4615	-188.108	-68.5822	-60.5175	-183.106	-13.0603	-102.525	-109.397	-70.4761	-73.4649	-130.391	-167.554	-91.3363	-145.347	-21.4946	-84.6574	-69.8422
12.0871	-41.0603	20.4141	4.30622	-30.6478	-20.6390	-65.8893	-56.7569	27.3935	-54.5707	-34.8837	-142.999	-47.2974	-15.9718	27.0292	-138.124	-14.6780	-74.3375	-129.517	35.5862	-18.1395	-67.6869	-86.2262	7.94235	2.50383	-7.12391	-85.7983	-3.07982	-111.169	22.7570	-170.863	-135.546	-120.720	-18.2896	-194.498	-64.2482	-75.0569	-67.2086	-75.7911	63.9554	-68.1769	-159.731	-127.925	17.7780	-97.5530	-50.2098	-52.2591	-146.236	-75.8198	-40.9017
12.1115	69.5338	-169.212	7.85262	-11.0499	-1.54780	0.706570	23.8933	128.577	-105.476	-34.7644	47.8508	12.2695	104.490	-50.1671	-61.0292	-50.0884	-21.0830	-6.44596	-4.96899	115.441	-8.05367	-69.9233	-24.7362	-181.199	-3.10332	-36.7677	-27.9845	-205.631	-119.325	-97.2419	-145.590	-151.597	-32.1668	40.4875	3.06982	24.7491	-86.9375	-122.719	-56.9643	-143.989	-154.163	-186.822	-16.6622	57.4370	-137.607	-123.789	-6.69483	-101.682	19.7019
[truncated: 79 more columns]
