# Supplementary material for: Parahydrogen-induced polarization and spin order transfer in ethyl pyruvate at high magnetic fields
Source: Sci Rep. 2022 Nov 12;12:19361. doi: 10.1038/s41598-022-22347-1 (PMC9653431; doi:10.1038/s41598-022-22347-1)
Supplement: Supplementary file 1 — Supplementary Information 1. [file 41598_2022_22347_MOESM1_ESM.zip › FA_processing/126/amplitudes_vs_ppm.csv]

0.811425	3598.2142275466
0.835831	138649.365101308
0.860238	-110.204253380338
0.884644	-144.44088655258
0.90905	-797.097176298809
0.933456	4851.90790042785
0.957862	1013.27546431498
0.982268	539.803939257991
1.00667	120.324580284224
1.03108	-358.124646470545
1.05549	1048.86968308575
1.07989	768.866804830313
1.1043	1976.8344238827
1.12871	626.425979362374
1.15311	737.088140047284
1.17752	1674.88469475914
1.20192	-2506.97978902418
1.22633	1460.12223561594
1.25074	-8497.24268381969
1.27514	-1693.72479015481
1.29955	2691.75807831042
1.32395	9729.59648068329
1.34836	17066.943546803
1.37277	167678.461680243
1.39717	125336.622922766
1.42158	131933.741518178
1.44598	52563.1825179829
1.47039	68455.2051654763
1.4948	74071.7632891384
1.5192	85896.8103753537
1.54361	123015.703068779
1.56802	176668.513966073
1.59242	181697.973875054
1.61683	202851.171451661
1.64123	227294.351813372
1.66564	234957.234801036
1.69005	243010.948758063
1.71445	250677.375065507
1.73886	258456.114166276
1.76326	266446.64155846
1.78767	274331.802221007
1.81208	300567.111638969
1.83648	309679.336642157
1.86089	317457.461320891
1.8853	325338.78979814
1.9097	333645.491261233
1.93411	342455.707028948
1.95851	351041.656802243
1.98292	368715.822709349
2.00733	378342.073187711
2.03173	389718.556523436
2.05614	401066.979620901
2.08054	411110.345955259
2.10495	421604.841114772
2.12936	433884.084084
2.15376	441080.836676004
2.17817	447645.300038838
2.20257	454028.688947635
2.22698	469590.879277673
2.25139	475273.474876924
2.27579	480494.862439818
2.3002	484773.041391237
2.32461	490352.541572589
2.34901	494466.306785731
2.37342	498380.820226463
2.39782	502397.61130936
2.42223	505065.442662673
2.44664	508915.995431291
2.47104	511968.064181013
2.49545	515033.211649461
2.51985	517465.741959055
2.54426	519411.063181382
2.56867	522560.245441137
2.59307	524513.3444217
2.61748	526893.938918565
2.64189	528436.071147218
2.66629	530150.96652236
2.6907	531454.661594895
2.7151	532765.330061818
2.73951	533721.900200751
2.76392	534922.802104334
2.78832	535650.109071424
2.81273	536657.174506262
2.83713	540151.436534502
2.86154	538547.122174438
2.88595	540156.026860292
2.91035	538948.821878488
2.93476	539027.952790378
2.95916	540966.827236157
2.98357	541616.77674577
3.00798	542019.920261518
3.03238	542046.978832722
3.05679	542048.699983
3.0812	542598.836765394
3.1056	542520.358415681
3.13001	542922.316294558
3.15441	542794.900189393
3.17882	543242.070862965
3.20323	543389.52882178
3.22763	548293.285395905
3.25204	543909.352277961
3.27644	543594.993166835
3.30085	543985.320820219
3.32526	544019.946972994
3.34966	544122.784905435
3.37407	549609.592457673
3.39848	544277.655947673
3.42288	544350.582302202
3.44729	544665.628605716
3.47169	545419.369101078
3.4961	544711.189561874
3.52051	545159.343823325
3.54491	546139.470724959
3.56932	545849.208123386
3.59372	546637.839755418
3.61813	553765.749824057
3.64254	547450.545657741
3.66694	547738.657640561
3.69135	548285.56074015
3.71575	548614.28193856
3.74016	548732.563798413
3.76457	549312.144807407
3.78897	549865.391188436
3.81338	550315.920752676
3.83779	558489.605304899
3.86219	551254.804800819
3.8866	551722.037842853
3.911	552152.362960331
3.93541	568622.429286042
3.95982	569146.697888366
3.98422	569682.714833333
4.00863	570270.772623828
4.03303	570798.470546911
4.05744	571175.374207895
4.08185	564335.984252327
4.10625	564617.492659767
4.13066	573147.457062125
4.15507	573912.101300659
4.17947	574801.950026852
4.20388	576782.733084102
4.22828	584129.934220821
4.25269	574126.539836238
4.2771	571205.326559463
4.3015	571308.595714411
4.32591	572340.666635625
4.35031	576144.590433913
4.37472	580404.209235184
4.39913	579194.290544697
4.42353	579006.441606209
4.44794	573415.198123035
4.47234	579700.99697321
4.49675	580170.634898885
4.52116	580682.649086875
4.54556	580854.643881236
4.56997	575020.543156166
4.59438	581233.759537226
4.61878	575282.411822435
4.64319	581439.702309837
4.66759	581551.631479272
4.692	575678.516070686
4.71641	581338.477210523
4.74081	581583.443694543
4.76522	581211.054375095
4.78962	575197.682075373
4.81403	580809.088005606
4.83844	580465.149647595
4.86284	580602.317078322
4.88725	579920.246545941
4.91166	580229.247701853
4.93606	582054.009443342
4.96047	577735.819804824
4.98487	576863.585125274
5.00928	576907.539126963
5.03369	579193.071014992
5.05809	578219.955346597
5.0825	577592.657954378
5.1069	577534.050351835
5.13131	576560.093536365
5.15572	576204.917461296
5.18012	576107.232639909
5.20453	575529.823244721
5.22893	575177.745140198
5.25334	574776.041206239
5.27775	574253.854122989
5.30215	573690.224008535
5.32656	572899.795573104
5.35097	572038.775275148
5.37537	571477.76028227
5.39978	564474.80398027
5.42418	570600.188026084
5.44859	563244.005962021
5.473	569762.858817109
5.4974	568950.965348595
5.52181	568799.904797846
5.54621	568185.62849892
5.57062	567784.802908796
5.59503	567162.300258762
5.61943	566962.754893079
5.64384	566590.468760073
5.66825	566246.006864817
5.69265	566101.725609769
5.71706	565925.290148692
5.74146	565739.885686848
5.76587	564916.36117612
5.79028	557894.812976704
5.81468	564479.48305582
5.83909	564648.300514719
5.86349	556575.90508559
5.8879	564035.742409977
5.91231	563716.530880103
5.93671	563558.549627427
5.96112	562935.294678761
5.98553	563158.192380553
6.00993	562633.841507645
6.03434	546335.942858247
6.05874	554035.100496161
6.08315	545835.843355586
6.10756	545649.702940126
6.13196	545552.030715221
6.15637	545515.231124928
6.18077	545528.501631441
6.20518	545759.402586524
6.22959	545714.917950318
6.25399	545844.763266909
6.2784	552775.320809303
6.3028	545996.495966617
6.32721	552802.808979132
6.35162	545876.050791329
6.37602	546109.375318872
6.40043	546282.729784994
6.42484	546390.539024335
6.44924	546006.27261003
6.47365	546062.694887664
6.49805	545917.790003982
6.52246	545674.902204878
6.54687	545129.245534547
6.57127	544348.227569907
6.59568	543732.251142183
6.62008	542920.624621741
6.64449	542021.563011274
6.6689	541368.706105459
6.6933	540487.098098268
6.71771	540546.329047442
6.74212	539177.234636313
6.76652	538538.745984014
6.79093	537741.081295029
6.81533	536459.859518024
6.83974	535189.884482144
6.86415	533431.659908224
6.88855	531793.932317536
6.91296	529916.534955361
6.93736	528041.724964429
6.96177	525035.918320712
6.98618	523030.004653824
7.01058	520561.809331672
7.03499	517576.409618238
7.05939	514520.654661506
7.0838	511068.476571558
7.10821	507799.498692147
7.13261	504690.255647375
7.15702	499855.328866184
7.18143	495478.056576396
7.20583	490444.796927258
7.23024	485711.407912043
7.25464	480366.199353215
7.27905	473417.850134309
7.30346	468975.918353739
7.32786	463313.047941419
7.35227	447934.444661259
7.37667	441132.261835045
7.40108	434316.569455638
7.42549	427442.234772773
7.44989	418476.607323736
7.4743	407526.897604659
7.49871	398487.339997763
7.52311	388070.052503831
7.54752	375695.671285761
7.57192	361539.366101879
7.59633	353902.267126568
7.62074	336049.615773026
7.64514	327152.08716714
7.66955	320050.974465122
7.69395	298815.868129287
7.71836	284225.61780726
7.74277	275496.56064209
7.76717	267736.775503437
7.79158	258881.900916087
7.81598	215044.471209753
7.84039	206599.013854016
7.8648	197798.79543838
7.8892	190408.029246053
7.91361	180416.3174882
7.93802	171171.749652671
7.96242	153592.277500218
7.98683	134333.208296784
8.01123	69895.3483131149
8.03564	60003.4269964269
8.06005	49217.3891531671
8.08445	36692.9566701961
8.10886	10620.7442800732
8.13326	14502.1836352602
8.15767	6077.95368115099
8.18208	182651.295352895
8.20648	-1720.05504849997
8.23089	-19196.2028453731
8.2553	-16912.9056350317
8.2797	1234.98141693667
8.30411	372.487072940437
8.32851	511.192017850413
8.35292	1747.63206318815
8.37733	695.429495401275
8.40173	-5400.60027749466
8.42614	-32211.5788249422
8.45054	964.535922061983
8.47495	611.781124024782
8.49936	-156.942595823654
8.52376	253.605055600314
8.54817	265.037125500514
8.57257	680.664882018192
8.59698	-300.742599866194
8.62139	-10284.8526101516
8.64579	25083.3084525428
8.6702	-32462.4605015322
8.69461	-22360.9970391016
8.71901	-3089.66415167525
8.74342	-88608.8214527125
8.76782	-88868.2397081709
8.79223	-813.649207281199
8.81664	-15181.2841159631
8.84104	-1358.52571806009
8.86545	-2421.90467699967
8.88985	-7473.05751549588
8.91426	-1275.53932095374
8.93867	-7753.78290925532
8.96307	-7074.27813267445
8.98748	-1414.84077983492
