# Supplementary material for: Parahydrogen-induced polarization and spin order transfer in ethyl pyruvate at high magnetic fields
Source: Sci Rep. 2022 Nov 12;12:19361. doi: 10.1038/s41598-022-22347-1 (PMC9653431; doi:10.1038/s41598-022-22347-1)
Supplement: Supplementary file 1 — Supplementary Information 1. [file 41598_2022_22347_MOESM1_ESM.zip › FA_processing/126/FA_PDF_ECDF.txt]

   0.0000000e+00   0.0000000e+00   0.0000000e+00
   5.0000000e-01   0.0000000e+00   0.0000000e+00
   1.0000000e+00   0.0000000e+00   0.0000000e+00
   1.5000000e+00   0.0000000e+00   0.0000000e+00
   2.0000000e+00   0.0000000e+00   0.0000000e+00
   2.5000000e+00   0.0000000e+00   0.0000000e+00
   3.0000000e+00   0.0000000e+00   0.0000000e+00
   3.5000000e+00   0.0000000e+00   0.0000000e+00
   4.0000000e+00   0.0000000e+00   0.0000000e+00
   4.5000000e+00   0.0000000e+00   0.0000000e+00
   5.0000000e+00   0.0000000e+00   0.0000000e+00
   5.5000000e+00   0.0000000e+00   0.0000000e+00
   6.0000000e+00   0.0000000e+00   0.0000000e+00
   6.5000000e+00   0.0000000e+00   0.0000000e+00
   7.0000000e+00   0.0000000e+00   0.0000000e+00
   7.5000000e+00   0.0000000e+00   0.0000000e+00
   8.0000000e+00   0.0000000e+00   0.0000000e+00
   8.5000000e+00   0.0000000e+00   0.0000000e+00
   9.0000000e+00   0.0000000e+00   0.0000000e+00
   9.5000000e+00   0.0000000e+00   0.0000000e+00
   1.0000000e+01   0.0000000e+00   0.0000000e+00
   1.0500000e+01   0.0000000e+00   0.0000000e+00
   1.1000000e+01   0.0000000e+00   0.0000000e+00
   1.1500000e+01   0.0000000e+00   0.0000000e+00
   1.2000000e+01   0.0000000e+00   0.0000000e+00
   1.2500000e+01   0.0000000e+00   0.0000000e+00
   1.3000000e+01   0.0000000e+00   0.0000000e+00
   1.3500000e+01   0.0000000e+00   0.0000000e+00
   1.4000000e+01   0.0000000e+00   0.0000000e+00
   1.4500000e+01   0.0000000e+00   0.0000000e+00
   1.5000000e+01   0.0000000e+00   0.0000000e+00
   1.5500000e+01   0.0000000e+00   0.0000000e+00
   1.6000000e+01   0.0000000e+00   0.0000000e+00
   1.6500000e+01   0.0000000e+00   0.0000000e+00
   1.7000000e+01   0.0000000e+00   0.0000000e+00
   1.7500000e+01   0.0000000e+00   0.0000000e+00
   1.8000000e+01   0.0000000e+00   0.0000000e+00
   1.8500000e+01   0.0000000e+00   0.0000000e+00
   1.9000000e+01   0.0000000e+00   0.0000000e+00
   1.9500000e+01   0.0000000e+00   0.0000000e+00
   2.0000000e+01   0.0000000e+00   0.0000000e+00
   2.0500000e+01   0.0000000e+00   0.0000000e+00
   2.1000000e+01   0.0000000e+00   0.0000000e+00
   2.1500000e+01   0.0000000e+00   0.0000000e+00
   2.2000000e+01   0.0000000e+00   0.0000000e+00
   2.2500000e+01   0.0000000e+00   0.0000000e+00
   2.3000000e+01   0.0000000e+00   0.0000000e+00
   2.3500000e+01   0.0000000e+00   0.0000000e+00
   2.4000000e+01   0.0000000e+00   0.0000000e+00
   2.4500000e+01   0.0000000e+00   0.0000000e+00
   2.5000000e+01   0.0000000e+00   0.0000000e+00
   2.5500000e+01   0.0000000e+00   0.0000000e+00
   2.6000000e+01   0.0000000e+00   0.0000000e+00
   2.6500000e+01   0.0000000e+00   0.0000000e+00
   2.7000000e+01   0.0000000e+00   0.0000000e+00
   2.7500000e+01   0.0000000e+00   0.0000000e+00
   2.8000000e+01   0.0000000e+00   0.0000000e+00
   2.8500000e+01   0.0000000e+00   0.0000000e+00
   2.9000000e+01   0.0000000e+00   0.0000000e+00
   2.9500000e+01   0.0000000e+00   0.0000000e+00
   3.0000000e+01   0.0000000e+00   0.0000000e+00
   3.0500000e+01   0.0000000e+00   0.0000000e+00
   3.1000000e+01   0.0000000e+00   0.0000000e+00
   3.1500000e+01   0.0000000e+00   0.0000000e+00
   3.2000000e+01   0.0000000e+00   0.0000000e+00
   3.2500000e+01   0.0000000e+00   0.0000000e+00
   3.3000000e+01   0.0000000e+00   0.0000000e+00
   3.3500000e+01   0.0000000e+00   0.0000000e+00
   3.4000000e+01   0.0000000e+00   0.0000000e+00
   3.4500000e+01   0.0000000e+00   0.0000000e+00
   3.5000000e+01   9.8933940e-04   9.8933940e-04
   3.5500000e+01   9.3986919e-04   1.9292086e-03
   3.6000000e+01   0.0000000e+00   1.9292086e-03
   3.6500000e+01   0.0000000e+00   1.9292086e-03
   3.7000000e+01   0.0000000e+00   1.9292086e-03
   3.7500000e+01   0.0000000e+00   1.9292086e-03
   3.8000000e+01   0.0000000e+00   1.9292086e-03
   3.8500000e+01   0.0000000e+00   1.9292086e-03
   3.9000000e+01   0.0000000e+00   1.9292086e-03
   3.9500000e+01   1.3247947e-03   3.2540033e-03
   4.0000000e+01   0.0000000e+00   3.2540033e-03
   4.0500000e+01   0.0000000e+00   3.2540033e-03
   4.1000000e+01   5.7398188e-03   8.9938221e-03
   4.1500000e+01   1.2835758e-03   1.0277398e-02
   4.2000000e+01   3.1147864e-03   1.3392184e-02
   4.2500000e+01   0.0000000e+00   1.3392184e-02
   4.3000000e+01   0.0000000e+00   1.3392184e-02
   4.3500000e+01   3.2501047e-03   1.6642289e-02
   4.4000000e+01   0.0000000e+00   1.6642289e-02
   4.4500000e+01   0.0000000e+00   1.6642289e-02
   4.5000000e+01   4.3703474e-03   2.1012636e-02
   4.5500000e+01   0.0000000e+00   2.1012636e-02
   4.6000000e+01   0.0000000e+00   2.1012636e-02
   4.6500000e+01   3.4873366e-03   2.4499973e-02
   4.7000000e+01   0.0000000e+00   2.4499973e-02
   4.7500000e+01   0.0000000e+00   2.4499973e-02
   4.8000000e+01   5.5518792e-03   3.0051852e-02
   4.8500000e+01   2.0571482e-03   3.2109000e-02
   4.9000000e+01   0.0000000e+00   3.2109000e-02
   4.9500000e+01   0.0000000e+00   3.2109000e-02
   5.0000000e+01   0.0000000e+00   3.2109000e-02
   5.0500000e+01   4.2615742e-03   3.6370574e-02
   5.1000000e+01   2.0658825e-03   3.8436457e-02
   5.1500000e+01   0.0000000e+00   3.8436457e-02
   5.2000000e+01   0.0000000e+00   3.8436457e-02
   5.2500000e+01   2.1313396e-03   4.0567796e-02
   5.3000000e+01   2.3222109e-03   4.2890007e-02
   5.3500000e+01   0.0000000e+00   4.2890007e-02
   5.4000000e+01   2.2407483e-03   4.5130756e-02
   5.4500000e+01   0.0000000e+00   4.5130756e-02
   5.5000000e+01   2.3805372e-03   4.7511293e-02
   5.5500000e+01   2.4396373e-03   4.9950930e-02
   5.6000000e+01   3.3224505e-03   5.3273381e-02
   5.6500000e+01   4.9551621e-03   5.8228543e-02
   5.7000000e+01   0.0000000e+00   5.8228543e-02
   5.7500000e+01   0.0000000e+00   5.8228543e-02
   5.8000000e+01   5.0879482e-03   6.3316491e-02
   5.8500000e+01   0.0000000e+00   6.3316491e-02
   5.9000000e+01   0.0000000e+00   6.3316491e-02
   5.9500000e+01   5.2862050e-03   6.8602696e-02
   6.0000000e+01   0.0000000e+00   6.8602696e-02
   6.0500000e+01   2.7110968e-03   7.1313793e-02
   6.1000000e+01   2.7649113e-03   7.4078704e-02
   6.1500000e+01   0.0000000e+00   7.4078704e-02
   6.2000000e+01   2.8172515e-03   7.6895956e-02
   6.2500000e+01   2.8370962e-03   7.9733052e-02
   6.3000000e+01   0.0000000e+00   7.9733052e-02
   6.3500000e+01   5.8324497e-03   8.5565501e-02
   6.4000000e+01   0.0000000e+00   8.5565501e-02
   6.4500000e+01   0.0000000e+00   8.5565501e-02
   6.5000000e+01   5.9956656e-03   9.1561167e-02
   6.5500000e+01   0.0000000e+00   9.1561167e-02
   6.6000000e+01   0.0000000e+00   9.1561167e-02
   6.6500000e+01   6.1387638e-03   9.7699931e-02
   6.7000000e+01   0.0000000e+00   9.7699931e-02
   6.7500000e+01   6.2995688e-03   1.0399950e-01
   6.8000000e+01   0.0000000e+00   1.0399950e-01
   6.8500000e+01   6.4588789e-03   1.1045838e-01
   6.9000000e+01   0.0000000e+00   1.1045838e-01
   6.9500000e+01   0.0000000e+00   1.1045838e-01
   7.0000000e+01   6.5643946e-03   1.1702277e-01
   7.0500000e+01   0.0000000e+00   1.1702277e-01
   7.1000000e+01   0.0000000e+00   1.1702277e-01
   7.1500000e+01   6.6647292e-03   1.2368750e-01
   7.2000000e+01   0.0000000e+00   1.2368750e-01
   7.2500000e+01   3.3589527e-03   1.2704646e-01
   7.3000000e+01   1.0400274e-02   1.3744673e-01
   7.3500000e+01   0.0000000e+00   1.3744673e-01
   7.4000000e+01   3.5167376e-03   1.4096347e-01
   7.4500000e+01   3.5639615e-03   1.4452743e-01
   7.5000000e+01   0.0000000e+00   1.4452743e-01
   7.5500000e+01   7.1531620e-03   1.5168059e-01
   7.6000000e+01   0.0000000e+00   1.5168059e-01
   7.6500000e+01   7.2373471e-03   1.5891794e-01
   7.7000000e+01   3.6422330e-03   1.6256017e-01
   7.7500000e+01   3.6770358e-03   1.6623721e-01
   7.8000000e+01   7.3856115e-03   1.7362282e-01
   7.8500000e+01   0.0000000e+00   1.7362282e-01
   7.9000000e+01   7.4527087e-03   1.8107553e-01
   7.9500000e+01   7.5156538e-03   1.8859118e-01
   8.0000000e+01   0.0000000e+00   1.8859118e-01
   8.0500000e+01   7.5719151e-03   1.9616310e-01
   8.1000000e+01   7.6241050e-03   2.0378720e-01
   8.1500000e+01   0.0000000e+00   2.0378720e-01
   8.2000000e+01   7.6715050e-03   2.1145871e-01
   8.2500000e+01   7.7203769e-03   2.1917908e-01
   8.3000000e+01   7.7615322e-03   2.2694061e-01
   8.3500000e+01   7.7985065e-03   2.3473912e-01
   8.4000000e+01   7.8406298e-03   2.4257975e-01
   8.4500000e+01   7.8703175e-03   2.5045007e-01
   8.5000000e+01   7.9107088e-03   2.5836078e-01
   8.5500000e+01   7.9363317e-03   2.6629711e-01
   8.6000000e+01   7.9632694e-03   2.7426038e-01
   8.6500000e+01   1.1980406e-02   2.8624078e-01
   8.7000000e+01   1.2038296e-02   2.9827908e-01
   8.7500000e+01   1.2060360e-02   3.1033944e-01
   8.8000000e+01   1.6156262e-02   3.2649570e-01
   8.8500000e+01   1.2142362e-02   3.3863806e-01
   8.9000000e+01   1.6196065e-02   3.5483413e-01
   8.9500000e+01   2.4395549e-02   3.7922968e-01
   9.0000000e+01   2.4459805e-02   4.0368948e-01
   9.0500000e+01   3.2663524e-02   4.3635301e-01
   9.1000000e+01   4.4959412e-02   4.8131242e-01
   9.1500000e+01   9.8391466e-02   5.7970388e-01
   9.2000000e+01   5.3944503e-02   6.3364839e-01
   9.2500000e+01   3.6219135e-01   9.9583974e-01
   9.3000000e+01   0.0000000e+00   9.9583974e-01
   9.3500000e+01   0.0000000e+00   9.9583974e-01
   9.4000000e+01   0.0000000e+00   9.9583974e-01
   9.4500000e+01   0.0000000e+00   9.9583974e-01
   9.5000000e+01   0.0000000e+00   9.9583974e-01
   9.5500000e+01   0.0000000e+00   9.9583974e-01
   9.6000000e+01   0.0000000e+00   9.9583974e-01
   9.6500000e+01   0.0000000e+00   9.9583974e-01
   9.7000000e+01   0.0000000e+00   9.9583974e-01
   9.7500000e+01   0.0000000e+00   9.9583974e-01
   9.8000000e+01   0.0000000e+00   9.9583974e-01
   9.8500000e+01   0.0000000e+00   9.9583974e-01
   9.9000000e+01   0.0000000e+00   9.9583974e-01
   9.9500000e+01   0.0000000e+00   9.9583974e-01
   1.0000000e+02   0.0000000e+00   9.9583974e-01
   1.0050000e+02   0.0000000e+00   9.9583974e-01
   1.0100000e+02   0.0000000e+00   9.9583974e-01
   1.0150000e+02   0.0000000e+00   9.9583974e-01
   1.0200000e+02   0.0000000e+00   9.9583974e-01
   1.0250000e+02   0.0000000e+00   9.9583974e-01
   1.0300000e+02   0.0000000e+00   9.9583974e-01
   1.0350000e+02   0.0000000e+00   9.9583974e-01
   1.0400000e+02   0.0000000e+00   9.9583974e-01
   1.0450000e+02   0.0000000e+00   9.9583974e-01
   1.0500000e+02   0.0000000e+00   9.9583974e-01
   1.0550000e+02   0.0000000e+00   9.9583974e-01
   1.0600000e+02   0.0000000e+00   9.9583974e-01
   1.0650000e+02   0.0000000e+00   9.9583974e-01
   1.0700000e+02   0.0000000e+00   9.9583974e-01
   1.0750000e+02   7.2959904e-05   9.9591270e-01
   1.0800000e+02   0.0000000e+00   9.9591270e-01
   1.0850000e+02   4.5577113e-05   9.9595827e-01
   1.0900000e+02   0.0000000e+00   9.9595827e-01
   1.0950000e+02   0.0000000e+00   9.9595827e-01
   1.1000000e+02   0.0000000e+00   9.9595827e-01
   1.1050000e+02   0.0000000e+00   9.9595827e-01
   1.1100000e+02   1.2798091e-04   9.9608625e-01
   1.1150000e+02   0.0000000e+00   9.9608625e-01
   1.1200000e+02   0.0000000e+00   9.9608625e-01
   1.1250000e+02   1.0874839e-04   9.9619500e-01
   1.1300000e+02   0.0000000e+00   9.9619500e-01
   1.1350000e+02   0.0000000e+00   9.9619500e-01
   1.1400000e+02   0.0000000e+00   9.9619500e-01
   1.1450000e+02   0.0000000e+00   9.9619500e-01
   1.1500000e+02   0.0000000e+00   9.9619500e-01
   1.1550000e+02   0.0000000e+00   9.9619500e-01
   1.1600000e+02   0.0000000e+00   9.9619500e-01
   1.1650000e+02   0.0000000e+00   9.9619500e-01
   1.1700000e+02   0.0000000e+00   9.9619500e-01
   1.1750000e+02   0.0000000e+00   9.9619500e-01
   1.1800000e+02   0.0000000e+00   9.9619500e-01
   1.1850000e+02   0.0000000e+00   9.9619500e-01
   1.1900000e+02   0.0000000e+00   9.9619500e-01
   1.1950000e+02   0.0000000e+00   9.9619500e-01
   1.2000000e+02   0.0000000e+00   9.9619500e-01
