# Supplementary material for: Parahydrogen-induced polarization and spin order transfer in ethyl pyruvate at high magnetic fields
Source: Sci Rep. 2022 Nov 12;12:19361. doi: 10.1038/s41598-022-22347-1 (PMC9653431; doi:10.1038/s41598-022-22347-1)
Supplement: Supplementary file 1 — Supplementary Information 1. [file 41598_2022_22347_MOESM1_ESM.zip › FA_processing/126/periods_vs_ppm.csv]

0.811425	37.775434929633
0.835831	10018.8886614458
0.860238	26.8766475043256
0.884644	25.6234218395534
0.90905	34.445577845806
0.933456	5.81487099287434
0.957862	36.6001461996338
0.982268	30.1707979135308
1.00667	37.4234432092579
1.03108	23.2691230587191
1.05549	38.0291557699588
1.07989	38.1807625120149
1.1043	38.4481554944262
1.12871	36.7653787228208
1.15311	35.197514535294
1.17752	37.1101973151403
1.20192	31.2564104590879
1.22633	33.3649736792043
1.25074	30.3943055260053
1.27514	88.8629822366313
1.29955	23.1330295090386
1.32395	37.3663299614107
1.34836	36.2066727774559
1.37277	43.4025228400882
1.39717	113.778202316671
1.42158	114.757277015765
1.44598	31.1315660144352
1.47039	30.2734739916228
1.4948	29.8833106995847
1.5192	27.9863254621529
1.54361	71.7478605401107
1.56802	101.283057423969
1.59242	97.8898587907867
1.61683	98.1106428144706
1.64123	98.4067104338208
1.66564	95.2070906866219
1.69005	92.0305039416486
1.71445	89.0363184774115
1.73886	86.1869376830148
1.76326	83.4389005257314
1.78767	82.4642850347903
1.81208	79.6417553337334
1.83648	75.9095364956823
1.86089	73.2015339814515
1.8853	72.532193828175
1.9097	70.942020426676
1.93411	69.5205989377527
1.95851	67.7021015946326
1.98292	65.8705033812605
2.00733	64.4642646891465
2.03173	63.0680339325486
2.05614	61.7533162722082
2.08054	60.2260660334555
2.10495	59.3511891408388
2.12936	58.5652293628363
2.15376	57.3179544068996
2.17817	56.2350297895444
2.20257	55.2012254671847
2.22698	54.8592869583979
2.25139	54.010444625812
2.27579	53.2660809465483
2.3002	52.5907267215077
2.32461	51.9849558096882
2.34901	51.4216966682025
2.37342	50.9006133614543
2.39782	50.4129131825133
2.42223	49.9637636099505
2.44664	49.5364345328461
2.47104	49.1426966666295
2.49545	48.7742373787778
2.51985	48.4288874444608
2.54426	48.1059292445353
2.56867	47.8062450833615
2.59307	47.5258455113516
2.61748	47.2638675421405
2.64189	47.0202879556888
2.66629	46.7905853415876
2.6907	46.5765070642267
2.7151	46.375308616773
2.73951	46.1877520788483
2.76392	46.0110293960178
2.78832	45.8493547347068
2.81273	45.6948302659533
2.83713	45.5383985925502
2.86154	45.4169824551035
2.88595	45.2895895772152
2.91035	45.1785240690378
2.93476	45.0692890583481
2.95916	44.9631802224022
2.98357	44.8675808793202
3.00798	44.7795108856769
3.03238	44.695511615221
3.05679	44.618181682201
3.0812	44.5511215894305
3.1056	44.4851142621534
3.13001	44.4213899456315
3.15441	44.3709115123036
3.17882	44.3205751932801
3.20323	44.2733620740593
3.22763	44.1768187970036
3.25204	44.1767196095663
3.27644	44.1519265639775
3.30085	44.1182477918438
3.32526	44.0698401944018
3.34966	44.0564998501492
3.37407	43.9455362279975
3.39848	44.0038632411917
3.42288	43.9819898842565
3.44729	43.9375142988436
3.47169	43.9171326501268
3.4961	43.9236990205639
3.52051	43.9053321930762
3.54491	43.891090376088
3.56932	43.8758351269033
3.59372	43.8639910974911
3.61813	43.7281019319304
3.64254	43.8400038297399
3.66694	43.8293871315917
3.69135	43.7901174551554
3.71575	43.7832971388493
3.74016	43.8046078492747
3.76457	43.7980871029937
3.78897	43.7590058461222
3.81338	43.7532372787142
3.83779	43.6327382495985
3.86219	43.7737324543581
3.8866	43.7378840266091
3.911	43.7670053362224
3.93541	43.5165538457587
3.95982	43.4849048979877
3.98422	43.4824120961067
4.00863	43.478369804575
4.03303	43.4438878680233
4.05744	43.4797534207276
4.08185	43.5839279996333
4.10625	43.5801543457068
4.13066	43.4695723530202
4.15507	43.4342215355408
4.17947	43.4694075743844
4.20388	43.4606596107449
4.22828	43.416792228397
4.25269	43.4663285368291
4.2771	43.478591784419
4.3015	43.4941676134002
4.32591	43.4719554614079
4.35031	43.4327028184881
4.37472	43.4247195179915
4.39913	43.4805464746502
4.42353	43.4595039714834
4.44794	43.5508745810812
4.47234	43.4609637593364
4.49675	43.4639363606992
4.52116	43.479396096885
4.54556	43.4631834888923
4.56997	43.5497797085323
4.59438	43.4331716194171
4.61878	43.5469879110542
4.64319	43.4587936734747
4.66759	43.4325637812328
4.692	43.5450185263865
4.71641	43.4574105365196
4.74081	43.4306683691537
4.76522	43.4751684523797
4.78962	43.540204295027
4.81403	43.450399657198
4.83844	43.4489509355682
4.86284	43.4476760858048
4.88725	43.4451936272511
4.91166	43.4168182807593
4.93606	43.4402556909761
4.96047	43.4403248685551
4.98487	43.4355179451801
5.00928	43.4053752851086
5.03369	43.4361271812029
5.05809	43.402063125839
5.0825	43.4276023548982
5.1069	43.3956807338058
5.13131	43.420855900867
5.15572	43.422069188768
5.18012	43.4175319353671
5.20453	43.4171787769423
5.22893	43.4378204795185
5.25334	43.4108801835844
5.27775	43.4282072763912
5.30215	43.3746835874985
5.32656	43.4056740314973
5.35097	43.3723459196178
5.37537	43.4013386716291
5.39978	43.4932312659564
5.42418	43.4185312309632
5.44859	43.4953593312529
5.473	43.416411441297
5.4974	43.391818568991
5.52181	43.3913202364697
5.54621	43.3958100385473
5.57062	43.4318622184505
5.59503	43.4179756539442
5.61943	43.3635790970277
5.64384	43.3656600102588
5.66825	43.3984638208902
5.69265	43.4011508433937
5.71706	43.3713127972364
5.74146	43.3742910432476
5.76587	43.3802804174427
5.79028	43.5273524120369
5.81468	43.4473280909007
5.83909	43.3956396070309
5.86349	43.5512892236184
5.8879	43.4761419108618
5.91231	43.4592798668954
5.93671	43.468912850867
5.96112	43.4880460669577
5.98553	43.498001196948
6.00993	43.5410206620919
6.03434	43.7677196209615
6.05874	43.666083429127
6.08315	43.8336675740897
6.10756	43.851055415869
6.13196	43.8712914611102
6.15637	43.8925056723606
6.18077	43.9155972632553
6.20518	43.940789572792
6.22959	43.9673458715715
6.25399	43.9965431655857
6.2784	43.9260382692045
6.3028	44.0416650829868
6.32721	44.0118447347587
6.35162	44.1109999332304
6.37602	44.1862043361717
6.40043	44.220081856251
6.42484	44.2868786923987
6.44924	44.3430088706564
6.47365	44.4050460710059
6.49805	44.4719797659367
6.52246	44.545773972259
6.54687	44.6249367640268
6.57127	44.7127734260315
6.59568	44.8073308332762
6.62008	44.9087520667525
6.64449	45.0207729657536
6.6689	45.1396997659059
6.6933	45.266690071358
6.71771	45.4011506073253
6.74212	45.5497360787219
6.76652	45.7066041889639
6.79093	45.8758527114954
6.81533	46.0566966816216
6.83974	46.2474171845405
6.86415	46.4541218566396
6.88855	46.6755579055617
6.91296	46.9122236796294
6.93736	47.1650982194846
6.96177	47.432773719348
6.98618	47.7178290760424
7.01058	48.0252362969038
7.03499	48.3584179598498
7.05939	48.7137942655023
7.0838	49.0960407793756
7.10821	49.5024783771621
7.13261	49.9368592644686
7.15702	50.4134441872063
7.18143	50.918758260986
7.20583	51.4646905405954
7.23024	52.0501963037078
7.25464	52.6873446271326
7.27905	53.3557393091916
7.30346	54.1886945339305
7.32786	54.9543596003427
7.35227	55.3291177660099
7.37667	56.268409182212
7.40108	57.3190422673901
7.42549	58.5598339353303
7.44989	59.6417998884576
7.4743	60.615625679683
7.49871	62.0372073710872
7.52311	63.3800641115691
7.54752	64.9246437637991
7.57192	66.3499713759235
7.59633	67.6524194330442
7.62074	69.5229764033029
7.64514	71.0063836886756
7.66955	71.646828665009
7.69395	74.603790275031
7.71836	76.6985605265369
7.74277	78.5899105975317
7.76717	79.9089657675124
7.79158	83.51779409614
7.81598	83.6941262830111
7.84039	86.5158204624216
7.8648	89.1248031076345
7.8892	92.3533437482355
7.91361	95.4957816609552
7.93802	97.0480535887423
7.96242	98.5955241072833
7.98683	89.3691281032218
8.01123	28.0997797367492
8.03564	29.4547041801053
8.06005	30.1417416347829
8.08445	30.9480582949925
8.10886	28.1700732818655
8.13326	35.7725991651752
8.15767	37.0341594200642
8.18208	39745420.8482264
8.20648	33.9549408747766
8.23089	33.376468818532
8.2553	43.8801889301842
8.2797	35.2521618772386
8.30411	37.5404158267262
8.32851	40.54525444733
8.35292	37.6561005771961
8.37733	37.3757978213265
8.40173	36.3303198925417
8.42614	47.8875208682428
8.45054	37.4625250721548
8.47495	6.53035378981639
8.49936	17.0499022764075
8.52376	37.9733819118095
8.54817	37.3711229247587
8.57257	40.7470773807757
8.59698	-34.5630973356423
8.62139	35.3007123678143
8.64579	-145.209398054984
8.6702	155.842980624296
8.69461	140.664926504534
8.71901	34.6598280668081
8.74342	460.586893968051
8.76782	453.445970532921
8.79223	29.2668580007936
8.81664	126.984178505769
8.84104	34.87835860997
8.86545	35.84362837344
8.88985	61.6810907622975
8.91426	31.6205645270953
8.93867	81.9016914685711
8.96307	104.552901283961
8.98748	20.5697881966879
