# Supplementary material for: Parahydrogen-induced polarization and spin order transfer in ethyl pyruvate at high magnetic fields
Source: Sci Rep. 2022 Nov 12;12:19361. doi: 10.1038/s41598-022-22347-1 (PMC9653431; doi:10.1038/s41598-022-22347-1)
Supplement: Supplementary file 1 — Supplementary Information 1. [file 41598_2022_22347_MOESM1_ESM.zip › FA_processing/126/PPM_A_Am_P4_P4m.txt]

   8.1142500e-01   2.6982143e-05   0.0000000e+00   9.4438587e+00   0.0000000e+00
   8.3583100e-01   1.0396982e-03   0.0000000e+00   2.5047222e+03   0.0000000e+00
   8.6023800e-01  -8.2639519e-07   0.0000000e+00   6.7191619e+00   0.0000000e+00
   8.8464400e-01  -1.0831275e-06   0.0000000e+00   6.4058555e+00   0.0000000e+00
   9.0905000e-01  -5.9772400e-06   0.0000000e+00   8.6113945e+00   0.0000000e+00
   9.3345600e-01   3.6383291e-05   0.0000000e+00   1.4537177e+00   0.0000000e+00
   9.5786200e-01   7.5983090e-06   0.0000000e+00   9.1500365e+00   0.0000000e+00
   9.8226800e-01   4.0478599e-06   0.0000000e+00   7.5426995e+00   0.0000000e+00
   1.0066700e+00   9.0228509e-07   0.0000000e+00   9.3558608e+00   0.0000000e+00
   1.0310800e+00  -2.6854906e-06   0.0000000e+00   5.8172808e+00   0.0000000e+00
   1.0554900e+00   7.8652215e-06   0.0000000e+00   9.5072889e+00   0.0000000e+00
   1.0798900e+00   5.7655473e-06   0.0000000e+00   9.5451906e+00   0.0000000e+00
   1.1043000e+00   1.4823806e-05   0.0000000e+00   9.6120389e+00   0.0000000e+00
   1.1287100e+00   4.6974178e-06   0.0000000e+00   9.1913447e+00   0.0000000e+00
   1.1531100e+00   5.5272467e-06   0.0000000e+00   8.7993786e+00   0.0000000e+00
   1.1775200e+00   1.2559558e-05   0.0000000e+00   9.2775493e+00   0.0000000e+00
   1.2019200e+00  -1.8799239e-05   0.0000000e+00   7.8141026e+00   0.0000000e+00
   1.2263300e+00   1.0949106e-05   0.0000000e+00   8.3412434e+00   0.0000000e+00
   1.2507400e+00  -6.3718779e-05   0.0000000e+00   7.5985764e+00   0.0000000e+00
   1.2751400e+00  -1.2700835e-05   0.0000000e+00   2.2215746e+01   0.0000000e+00
   1.2995500e+00   2.0184846e-05   0.0000000e+00   5.7832574e+00   0.0000000e+00
   1.3239500e+00   7.2959904e-05   7.2959904e-05   9.3415825e+00   9.3415825e+00
   1.3483600e+00   1.2798091e-04   1.2798091e-04   9.0516682e+00   9.0516682e+00
   1.3727700e+00   1.2573805e-03   1.2573805e-03   1.0850631e+01   1.0850631e+01
   1.3971700e+00   9.3986919e-04   9.3986919e-04   2.8444551e+01   2.8444551e+01
   1.4215800e+00   9.8933940e-04   9.8933940e-04   2.8689319e+01   2.8689319e+01
   1.4459800e+00   3.9415867e-04   3.9415867e-04   7.7828915e+00   7.7828915e+00
   1.4703900e+00   5.1332912e-04   5.1332912e-04   7.5683685e+00   7.5683685e+00
   1.4948000e+00   5.5544634e-04   5.5544634e-04   7.4708277e+00   7.4708277e+00
   1.5192000e+00   6.4411952e-04   6.4411952e-04   6.9965814e+00   6.9965814e+00
   1.5436100e+00   9.2246517e-04   9.2246517e-04   1.7936965e+01   1.7936965e+01
   1.5680200e+00   1.3247947e-03   1.3247947e-03   2.5320764e+01   2.5320764e+01
   1.5924200e+00   1.3625094e-03   1.3625094e-03   2.4472465e+01   2.4472465e+01
   1.6168300e+00   1.5211322e-03   1.5211322e-03   2.4527661e+01   2.4527661e+01
   1.6412300e+00   1.7044257e-03   1.7044257e-03   2.4601678e+01   2.4601678e+01
   1.6656400e+00   1.7618878e-03   1.7618878e-03   2.3801773e+01   2.3801773e+01
   1.6900500e+00   1.8222807e-03   1.8222807e-03   2.3007626e+01   2.3007626e+01
   1.7144500e+00   1.8797694e-03   1.8797694e-03   2.2259080e+01   2.2259080e+01
   1.7388600e+00   1.9381002e-03   1.9381002e-03   2.1546734e+01   2.1546734e+01
   1.7632600e+00   1.9980193e-03   1.9980193e-03   2.0859725e+01   2.0859725e+01
   1.7876700e+00   2.0571482e-03   2.0571482e-03   2.0616071e+01   2.0616071e+01
   1.8120800e+00   2.2538805e-03   2.2538805e-03   1.9910439e+01   1.9910439e+01
   1.8364800e+00   2.3222109e-03   2.3222109e-03   1.8977384e+01   1.8977384e+01
   1.8608900e+00   2.3805372e-03   2.3805372e-03   1.8300383e+01   1.8300383e+01
   1.8853000e+00   2.4396373e-03   2.4396373e-03   1.8133048e+01   1.8133048e+01
   1.9097000e+00   2.5019273e-03   2.5019273e-03   1.7735505e+01   1.7735505e+01
   1.9341100e+00   2.5679930e-03   2.5679930e-03   1.7380150e+01   1.7380150e+01
   1.9585100e+00   2.6323770e-03   2.6323770e-03   1.6925525e+01   1.6925525e+01
   1.9829200e+00   2.7649113e-03   2.7649113e-03   1.6467626e+01   1.6467626e+01
   2.0073300e+00   2.8370962e-03   2.8370962e-03   1.6116066e+01   1.6116066e+01
   2.0317300e+00   2.9224057e-03   2.9224057e-03   1.5767008e+01   1.5767008e+01
   2.0561400e+00   3.0075048e-03   3.0075048e-03   1.5438329e+01   1.5438329e+01
   2.0805400e+00   3.0828176e-03   3.0828176e-03   1.5056517e+01   1.5056517e+01
   2.1049500e+00   3.1615133e-03   3.1615133e-03   1.4837797e+01   1.4837797e+01
   2.1293600e+00   3.2535924e-03   3.2535924e-03   1.4641307e+01   1.4641307e+01
   2.1537600e+00   3.3075591e-03   3.3075591e-03   1.4329489e+01   1.4329489e+01
   2.1781700e+00   3.3567845e-03   3.3567845e-03   1.4058757e+01   1.4058757e+01
   2.2025700e+00   3.4046520e-03   3.4046520e-03   1.3800306e+01   1.3800306e+01
   2.2269800e+00   3.5213491e-03   3.5213491e-03   1.3714822e+01   1.3714822e+01
   2.2513900e+00   3.5639615e-03   3.5639615e-03   1.3502611e+01   1.3502611e+01
   2.2757900e+00   3.6031154e-03   3.6031154e-03   1.3316520e+01   1.3316520e+01
   2.3002000e+00   3.6351965e-03   3.6351965e-03   1.3147682e+01   1.3147682e+01
   2.3246100e+00   3.6770358e-03   3.6770358e-03   1.2996239e+01   1.2996239e+01
   2.3490100e+00   3.7078839e-03   3.7078839e-03   1.2855424e+01   1.2855424e+01
   2.3734200e+00   3.7372379e-03   3.7372379e-03   1.2725153e+01   1.2725153e+01
   2.3978200e+00   3.7673589e-03   3.7673589e-03   1.2603228e+01   1.2603228e+01
   2.4222300e+00   3.7873643e-03   3.7873643e-03   1.2490941e+01   1.2490941e+01
   2.4466400e+00   3.8162387e-03   3.8162387e-03   1.2384109e+01   1.2384109e+01
   2.4710400e+00   3.8391254e-03   3.8391254e-03   1.2285674e+01   1.2285674e+01
   2.4954500e+00   3.8621102e-03   3.8621102e-03   1.2193559e+01   1.2193559e+01
   2.5198500e+00   3.8803512e-03   3.8803512e-03   1.2107222e+01   1.2107222e+01
   2.5442600e+00   3.8949387e-03   3.8949387e-03   1.2026482e+01   1.2026482e+01
   2.5686700e+00   3.9185536e-03   3.9185536e-03   1.1951561e+01   1.1951561e+01
   2.5930700e+00   3.9331994e-03   3.9331994e-03   1.1881461e+01   1.1881461e+01
   2.6174800e+00   3.9510509e-03   3.9510509e-03   1.1815967e+01   1.1815967e+01
   2.6418900e+00   3.9626150e-03   3.9626150e-03   1.1755072e+01   1.1755072e+01
   2.6662900e+00   3.9754746e-03   3.9754746e-03   1.1697646e+01   1.1697646e+01
   2.6907000e+00   3.9852507e-03   3.9852507e-03   1.1644127e+01   1.1644127e+01
   2.7151000e+00   3.9950791e-03   3.9950791e-03   1.1593827e+01   1.1593827e+01
   2.7395100e+00   4.0022522e-03   4.0022522e-03   1.1546938e+01   1.1546938e+01
   2.7639200e+00   4.0112575e-03   4.0112575e-03   1.1502757e+01   1.1502757e+01
   2.7883200e+00   4.0167114e-03   4.0167114e-03   1.1462339e+01   1.1462339e+01
   2.8127300e+00   4.0242631e-03   4.0242631e-03   1.1423708e+01   1.1423708e+01
   2.8371300e+00   4.0504657e-03   4.0504657e-03   1.1384600e+01   1.1384600e+01
   2.8615400e+00   4.0384354e-03   4.0384354e-03   1.1354246e+01   1.1354246e+01
   2.8859500e+00   4.0505001e-03   4.0505001e-03   1.1322397e+01   1.1322397e+01
   2.9103500e+00   4.0414476e-03   4.0414476e-03   1.1294631e+01   1.1294631e+01
   2.9347600e+00   4.0420410e-03   4.0420410e-03   1.1267322e+01   1.1267322e+01
   2.9591600e+00   4.0565801e-03   4.0565801e-03   1.1240795e+01   1.1240795e+01
   2.9835700e+00   4.0614540e-03   4.0614540e-03   1.1216895e+01   1.1216895e+01
   3.0079800e+00   4.0644770e-03   4.0644770e-03   1.1194878e+01   1.1194878e+01
   3.0323800e+00   4.0646799e-03   4.0646799e-03   1.1173878e+01   1.1173878e+01
   3.0567900e+00   4.0646928e-03   4.0646928e-03   1.1154545e+01   1.1154545e+01
   3.0812000e+00   4.0688182e-03   4.0688182e-03   1.1137780e+01   1.1137780e+01
   3.1056000e+00   4.0682297e-03   4.0682297e-03   1.1121279e+01   1.1121279e+01
   3.1300100e+00   4.0712439e-03   4.0712439e-03   1.1105347e+01   1.1105347e+01
   3.1544100e+00   4.0702884e-03   4.0702884e-03   1.1092728e+01   1.1092728e+01
   3.1788200e+00   4.0736416e-03   4.0736416e-03   1.1080144e+01   1.1080144e+01
   3.2032300e+00   4.0747474e-03   4.0747474e-03   1.1068341e+01   1.1068341e+01
   3.2276300e+00   4.1115195e-03   4.1115195e-03   1.1044205e+01   1.1044205e+01
   3.2520400e+00   4.0786454e-03   4.0786454e-03   1.1044180e+01   1.1044180e+01
   3.2764400e+00   4.0762881e-03   4.0762881e-03   1.1037982e+01   1.1037982e+01
   3.3008500e+00   4.0792151e-03   4.0792151e-03   1.1029562e+01   1.1029562e+01
   3.3252600e+00   4.0794748e-03   4.0794748e-03   1.1017460e+01   1.1017460e+01
   3.3496600e+00   4.0802459e-03   4.0802459e-03   1.1014125e+01   1.1014125e+01
   3.3740700e+00   4.1213902e-03   4.1213902e-03   1.0986384e+01   1.0986384e+01
   3.3984800e+00   4.0814073e-03   4.0814073e-03   1.1000966e+01   1.1000966e+01
   3.4228800e+00   4.0819541e-03   4.0819541e-03   1.0995497e+01   1.0995497e+01
   3.4472900e+00   4.0843166e-03   4.0843166e-03   1.0984379e+01   1.0984379e+01
   3.4716900e+00   4.0899687e-03   4.0899687e-03   1.0979283e+01   1.0979283e+01
   3.4961000e+00   4.0846582e-03   4.0846582e-03   1.0980925e+01   1.0980925e+01
   3.5205100e+00   4.0880188e-03   4.0880188e-03   1.0976333e+01   1.0976333e+01
   3.5449100e+00   4.0953686e-03   4.0953686e-03   1.0972773e+01   1.0972773e+01
   3.5693200e+00   4.0931919e-03   4.0931919e-03   1.0968959e+01   1.0968959e+01
   3.5937200e+00   4.0991057e-03   4.0991057e-03   1.0965998e+01   1.0965998e+01
   3.6181300e+00   4.1525562e-03   4.1525562e-03   1.0932025e+01   1.0932025e+01
   3.6425400e+00   4.1052000e-03   4.1052000e-03   1.0960001e+01   1.0960001e+01
   3.6669400e+00   4.1073605e-03   4.1073605e-03   1.0957347e+01   1.0957347e+01
   3.6913500e+00   4.1114616e-03   4.1114616e-03   1.0947529e+01   1.0947529e+01
   3.7157500e+00   4.1139266e-03   4.1139266e-03   1.0945824e+01   1.0945824e+01
   3.7401600e+00   4.1148135e-03   4.1148135e-03   1.0951152e+01   1.0951152e+01
   3.7645700e+00   4.1191597e-03   4.1191597e-03   1.0949522e+01   1.0949522e+01
   3.7889700e+00   4.1233083e-03   4.1233083e-03   1.0939751e+01   1.0939751e+01
   3.8133800e+00   4.1266867e-03   4.1266867e-03   1.0938309e+01   1.0938309e+01
   3.8377900e+00   4.1879792e-03   4.1879792e-03   1.0908185e+01   1.0908185e+01
   3.8621900e+00   4.1337272e-03   4.1337272e-03   1.0943433e+01   1.0943433e+01
   3.8866000e+00   4.1372309e-03   4.1372309e-03   1.0934471e+01   1.0934471e+01
   3.9110000e+00   4.1404578e-03   4.1404578e-03   1.0941751e+01   1.0941751e+01
   3.9354100e+00   4.2639629e-03   4.2639629e-03   1.0879138e+01   1.0879138e+01
   3.9598200e+00   4.2678942e-03   4.2678942e-03   1.0871226e+01   1.0871226e+01
   3.9842200e+00   4.2719137e-03   4.2719137e-03   1.0870603e+01   1.0870603e+01
   4.0086300e+00   4.2763234e-03   4.2763234e-03   1.0869592e+01   1.0869592e+01
   4.0330300e+00   4.2802805e-03   4.2802805e-03   1.0860972e+01   1.0860972e+01
   4.0574400e+00   4.2831068e-03   4.2831068e-03   1.0869938e+01   1.0869938e+01
   4.0818500e+00   4.2318198e-03   4.2318198e-03   1.0895982e+01   1.0895982e+01
   4.1062500e+00   4.2339308e-03   4.2339308e-03   1.0895039e+01   1.0895039e+01
   4.1306600e+00   4.2978949e-03   4.2978949e-03   1.0867393e+01   1.0867393e+01
   4.1550700e+00   4.3036288e-03   4.3036288e-03   1.0858555e+01   1.0858555e+01
   4.1794700e+00   4.3103016e-03   4.3103016e-03   1.0867352e+01   1.0867352e+01
   4.2038800e+00   4.3251550e-03   4.3251550e-03   1.0865165e+01   1.0865165e+01
   4.2282800e+00   4.3802499e-03   4.3802499e-03   1.0854198e+01   1.0854198e+01
   4.2526900e+00   4.3052369e-03   4.3052369e-03   1.0866582e+01   1.0866582e+01
   4.2771000e+00   4.2833314e-03   4.2833314e-03   1.0869648e+01   1.0869648e+01
   4.3015000e+00   4.2841058e-03   4.2841058e-03   1.0873542e+01   1.0873542e+01
   4.3259100e+00   4.2918450e-03   4.2918450e-03   1.0867989e+01   1.0867989e+01
   4.3503100e+00   4.3203697e-03   4.3203697e-03   1.0858176e+01   1.0858176e+01
   4.3747200e+00   4.3523116e-03   4.3523116e-03   1.0856180e+01   1.0856180e+01
   4.3991300e+00   4.3432387e-03   4.3432387e-03   1.0870137e+01   1.0870137e+01
   4.4235300e+00   4.3418301e-03   4.3418301e-03   1.0864876e+01   1.0864876e+01
   4.4479400e+00   4.2999027e-03   4.2999027e-03   1.0887719e+01   1.0887719e+01
   4.4723400e+00   4.3470384e-03   4.3470384e-03   1.0865241e+01   1.0865241e+01
   4.4967500e+00   4.3505601e-03   4.3505601e-03   1.0865984e+01   1.0865984e+01
   4.5211600e+00   4.3543995e-03   4.3543995e-03   1.0869849e+01   1.0869849e+01
   4.5455600e+00   4.3556893e-03   4.3556893e-03   1.0865796e+01   1.0865796e+01
   4.5699700e+00   4.3119408e-03   4.3119408e-03   1.0887445e+01   1.0887445e+01
   4.5943800e+00   4.3585322e-03   4.3585322e-03   1.0858293e+01   1.0858293e+01
   4.6187800e+00   4.3139045e-03   4.3139045e-03   1.0886747e+01   1.0886747e+01
   4.6431900e+00   4.3600765e-03   4.3600765e-03   1.0864698e+01   1.0864698e+01
   4.6675900e+00   4.3609158e-03   4.3609158e-03   1.0858141e+01   1.0858141e+01
   4.6920000e+00   4.3168747e-03   4.3168747e-03   1.0886255e+01   1.0886255e+01
   4.7164100e+00   4.3593174e-03   4.3593174e-03   1.0864353e+01   1.0864353e+01
   4.7408100e+00   4.3611544e-03   4.3611544e-03   1.0857667e+01   1.0857667e+01
   4.7652200e+00   4.3583619e-03   4.3583619e-03   1.0868792e+01   1.0868792e+01
   4.7896200e+00   4.3132691e-03   4.3132691e-03   1.0885051e+01   1.0885051e+01
   4.8140300e+00   4.3553477e-03   4.3553477e-03   1.0862600e+01   1.0862600e+01
   4.8384400e+00   4.3527686e-03   4.3527686e-03   1.0862238e+01   1.0862238e+01
   4.8628400e+00   4.3537971e-03   4.3537971e-03   1.0861919e+01   1.0861919e+01
   4.8872500e+00   4.3486825e-03   4.3486825e-03   1.0861298e+01   1.0861298e+01
   4.9116600e+00   4.3509996e-03   4.3509996e-03   1.0854205e+01   1.0854205e+01
   4.9360600e+00   4.3646830e-03   4.3646830e-03   1.0860064e+01   1.0860064e+01
   4.9604700e+00   4.3323020e-03   4.3323020e-03   1.0860081e+01   1.0860081e+01
   4.9848700e+00   4.3257613e-03   4.3257613e-03   1.0858879e+01   1.0858879e+01
   5.0092800e+00   4.3260909e-03   4.3260909e-03   1.0851344e+01   1.0851344e+01
   5.0336900e+00   4.3432296e-03   4.3432296e-03   1.0859032e+01   1.0859032e+01
   5.0580900e+00   4.3359324e-03   4.3359324e-03   1.0850516e+01   1.0850516e+01
   5.0825000e+00   4.3312284e-03   4.3312284e-03   1.0856901e+01   1.0856901e+01
   5.1069000e+00   4.3307890e-03   4.3307890e-03   1.0848920e+01   1.0848920e+01
   5.1313100e+00   4.3234855e-03   4.3234855e-03   1.0855214e+01   1.0855214e+01
   5.1557200e+00   4.3208221e-03   4.3208221e-03   1.0855517e+01   1.0855517e+01
   5.1801200e+00   4.3200896e-03   4.3200896e-03   1.0854383e+01   1.0854383e+01
   5.2045300e+00   4.3157597e-03   4.3157597e-03   1.0854295e+01   1.0854295e+01
   5.2289300e+00   4.3131196e-03   4.3131196e-03   1.0859455e+01   1.0859455e+01
   5.2533400e+00   4.3101073e-03   4.3101073e-03   1.0852720e+01   1.0852720e+01
   5.2777500e+00   4.3061916e-03   4.3061916e-03   1.0857052e+01   1.0857052e+01
   5.3021500e+00   4.3019650e-03   4.3019650e-03   1.0843671e+01   1.0843671e+01
   5.3265600e+00   4.2960378e-03   4.2960378e-03   1.0851419e+01   1.0851419e+01
   5.3509700e+00   4.2895812e-03   4.2895812e-03   1.0843086e+01   1.0843086e+01
   5.3753700e+00   4.2853743e-03   4.2853743e-03   1.0850335e+01   1.0850335e+01
   5.3997800e+00   4.2328608e-03   4.2328608e-03   1.0873308e+01   1.0873308e+01
   5.4241800e+00   4.2787936e-03   4.2787936e-03   1.0854633e+01   1.0854633e+01
   5.4485900e+00   4.2236313e-03   4.2236313e-03   1.0873840e+01   1.0873840e+01
   5.4730000e+00   4.2725147e-03   4.2725147e-03   1.0854103e+01   1.0854103e+01
   5.4974000e+00   4.2664265e-03   4.2664265e-03   1.0847955e+01   1.0847955e+01
   5.5218100e+00   4.2652937e-03   4.2652937e-03   1.0847830e+01   1.0847830e+01
   5.5462100e+00   4.2606874e-03   4.2606874e-03   1.0848953e+01   1.0848953e+01
   5.5706200e+00   4.2576817e-03   4.2576817e-03   1.0857966e+01   1.0857966e+01
   5.5950300e+00   4.2530137e-03   4.2530137e-03   1.0854494e+01   1.0854494e+01
   5.6194300e+00   4.2515174e-03   4.2515174e-03   1.0840895e+01   1.0840895e+01
   5.6438400e+00   4.2487257e-03   4.2487257e-03   1.0841415e+01   1.0841415e+01
   5.6682500e+00   4.2461426e-03   4.2461426e-03   1.0849616e+01   1.0849616e+01
   5.6926500e+00   4.2450607e-03   4.2450607e-03   1.0850288e+01   1.0850288e+01
   5.7170600e+00   4.2437377e-03   4.2437377e-03   1.0842828e+01   1.0842828e+01
   5.7414600e+00   4.2423474e-03   4.2423474e-03   1.0843573e+01   1.0843573e+01
   5.7658700e+00   4.2361719e-03   4.2361719e-03   1.0845070e+01   1.0845070e+01
   5.7902800e+00   4.1835190e-03   4.1835190e-03   1.0881838e+01   1.0881838e+01
   5.8146800e+00   4.2328959e-03   4.2328959e-03   1.0861832e+01   1.0861832e+01
   5.8390900e+00   4.2341618e-03   4.2341618e-03   1.0848910e+01   1.0848910e+01
   5.8634900e+00   4.1736289e-03   4.1736289e-03   1.0887822e+01   1.0887822e+01
   5.8879000e+00   4.2295684e-03   4.2295684e-03   1.0869035e+01   1.0869035e+01
   5.9123100e+00   4.2271747e-03   4.2271747e-03   1.0864820e+01   1.0864820e+01
   5.9367100e+00   4.2259900e-03   4.2259900e-03   1.0867228e+01   1.0867228e+01
   5.9611200e+00   4.2213164e-03   4.2213164e-03   1.0872012e+01   1.0872012e+01
   5.9855300e+00   4.2229879e-03   4.2229879e-03   1.0874500e+01   1.0874500e+01
   6.0099300e+00   4.2190559e-03   4.2190559e-03   1.0885255e+01   1.0885255e+01
   6.0343400e+00   4.0968418e-03   4.0968418e-03   1.0941930e+01   1.0941930e+01
   6.0587400e+00   4.1545760e-03   4.1545760e-03   1.0916521e+01   1.0916521e+01
   6.0831500e+00   4.0930917e-03   4.0930917e-03   1.0958417e+01   1.0958417e+01
   6.1075600e+00   4.0916959e-03   4.0916959e-03   1.0962764e+01   1.0962764e+01
   6.1319600e+00   4.0909635e-03   4.0909635e-03   1.0967823e+01   1.0967823e+01
   6.1563700e+00   4.0906875e-03   4.0906875e-03   1.0973126e+01   1.0973126e+01
   6.1807700e+00   4.0907870e-03   4.0907870e-03   1.0978899e+01   1.0978899e+01
   6.2051800e+00   4.0925185e-03   4.0925185e-03   1.0985197e+01   1.0985197e+01
   6.2295900e+00   4.0921849e-03   4.0921849e-03   1.0991836e+01   1.0991836e+01
   6.2539900e+00   4.0931586e-03   4.0931586e-03   1.0999136e+01   1.0999136e+01
   6.2784000e+00   4.1451292e-03   4.1451292e-03   1.0981510e+01   1.0981510e+01
   6.3028000e+00   4.0942964e-03   4.0942964e-03   1.1010416e+01   1.1010416e+01
   6.3272100e+00   4.1453353e-03   4.1453353e-03   1.1002961e+01   1.1002961e+01
   6.3516200e+00   4.0933932e-03   4.0933932e-03   1.1027750e+01   1.1027750e+01
   6.3760200e+00   4.0951429e-03   4.0951429e-03   1.1046551e+01   1.1046551e+01
   6.4004300e+00   4.0964428e-03   4.0964428e-03   1.1055020e+01   1.1055020e+01
   6.4248400e+00   4.0972513e-03   4.0972513e-03   1.1071720e+01   1.1071720e+01
   6.4492400e+00   4.0943697e-03   4.0943697e-03   1.1085752e+01   1.1085752e+01
   6.4736500e+00   4.0947928e-03   4.0947928e-03   1.1101262e+01   1.1101262e+01
   6.4980500e+00   4.0937062e-03   4.0937062e-03   1.1117995e+01   1.1117995e+01
   6.5224600e+00   4.0918849e-03   4.0918849e-03   1.1136443e+01   1.1136443e+01
   6.5468700e+00   4.0877931e-03   4.0877931e-03   1.1156234e+01   1.1156234e+01
   6.5712700e+00   4.0819365e-03   4.0819365e-03   1.1178193e+01   1.1178193e+01
   6.5956800e+00   4.0773174e-03   4.0773174e-03   1.1201833e+01   1.1201833e+01
   6.6200800e+00   4.0712312e-03   4.0712312e-03   1.1227188e+01   1.1227188e+01
   6.6444900e+00   4.0644894e-03   4.0644894e-03   1.1255193e+01   1.1255193e+01
   6.6689000e+00   4.0595937e-03   4.0595937e-03   1.1284925e+01   1.1284925e+01
   6.6933000e+00   4.0529828e-03   4.0529828e-03   1.1316673e+01   1.1316673e+01
   6.7177100e+00   4.0534269e-03   4.0534269e-03   1.1350288e+01   1.1350288e+01
   6.7421200e+00   4.0431604e-03   4.0431604e-03   1.1387434e+01   1.1387434e+01
   6.7665200e+00   4.0383725e-03   4.0383725e-03   1.1426651e+01   1.1426651e+01
   6.7909300e+00   4.0323910e-03   4.0323910e-03   1.1468963e+01   1.1468963e+01
   6.8153300e+00   4.0227835e-03   4.0227835e-03   1.1514174e+01   1.1514174e+01
   6.8397400e+00   4.0132602e-03   4.0132602e-03   1.1561854e+01   1.1561854e+01
   6.8641500e+00   4.0000757e-03   4.0000757e-03   1.1613530e+01   1.1613530e+01
   6.8885500e+00   3.9877948e-03   3.9877948e-03   1.1668889e+01   1.1668889e+01
   6.9129600e+00   3.9737167e-03   3.9737167e-03   1.1728056e+01   1.1728056e+01
   6.9373600e+00   3.9596579e-03   3.9596579e-03   1.1791275e+01   1.1791275e+01
   6.9617700e+00   3.9371181e-03   3.9371181e-03   1.1858193e+01   1.1858193e+01
   6.9861800e+00   3.9220762e-03   3.9220762e-03   1.1929457e+01   1.1929457e+01
   7.0105800e+00   3.9035678e-03   3.9035678e-03   1.2006309e+01   1.2006309e+01
   7.0349900e+00   3.8811810e-03   3.8811810e-03   1.2089604e+01   1.2089604e+01
   7.0593900e+00   3.8582667e-03   3.8582667e-03   1.2178449e+01   1.2178449e+01
   7.0838000e+00   3.8323796e-03   3.8323796e-03   1.2274010e+01   1.2274010e+01
   7.1082100e+00   3.8078663e-03   3.8078663e-03   1.2375620e+01   1.2375620e+01
   7.1326100e+00   3.7845509e-03   3.7845509e-03   1.2484215e+01   1.2484215e+01
   7.1570200e+00   3.7482949e-03   3.7482949e-03   1.2603361e+01   1.2603361e+01
   7.1814300e+00   3.7154708e-03   3.7154708e-03   1.2729690e+01   1.2729690e+01
   7.2058300e+00   3.6777276e-03   3.6777276e-03   1.2866173e+01   1.2866173e+01
   7.2302400e+00   3.6422330e-03   3.6422330e-03   1.3012549e+01   1.3012549e+01
   7.2546400e+00   3.6021506e-03   3.6021506e-03   1.3171836e+01   1.3171836e+01
   7.2790500e+00   3.5500466e-03   3.5500466e-03   1.3338935e+01   1.3338935e+01
   7.3034600e+00   3.5167376e-03   3.5167376e-03   1.3547174e+01   1.3547174e+01
   7.3278600e+00   3.4742731e-03   3.4742731e-03   1.3738590e+01   1.3738590e+01
   7.3522700e+00   3.3589527e-03   3.3589527e-03   1.3832279e+01   1.3832279e+01
   7.3766700e+00   3.3079447e-03   3.3079447e-03   1.4067102e+01   1.4067102e+01
   7.4010800e+00   3.2568355e-03   3.2568355e-03   1.4329761e+01   1.4329761e+01
   7.4254900e+00   3.2052865e-03   3.2052865e-03   1.4639958e+01   1.4639958e+01
   7.4498900e+00   3.1380554e-03   3.1380554e-03   1.4910450e+01   1.4910450e+01
   7.4743000e+00   3.0559462e-03   3.0559462e-03   1.5153906e+01   1.5153906e+01
   7.4987100e+00   2.9881607e-03   2.9881607e-03   1.5509302e+01   1.5509302e+01
   7.5231100e+00   2.9100440e-03   2.9100440e-03   1.5845016e+01   1.5845016e+01
   7.5475200e+00   2.8172515e-03   2.8172515e-03   1.6231161e+01   1.6231161e+01
   7.5719200e+00   2.7110968e-03   2.7110968e-03   1.6587493e+01   1.6587493e+01
   7.5963300e+00   2.6538280e-03   2.6538280e-03   1.6913105e+01   1.6913105e+01
   7.6207400e+00   2.5199553e-03   2.5199553e-03   1.7380744e+01   1.7380744e+01
   7.6451400e+00   2.4532348e-03   2.4532348e-03   1.7751596e+01   1.7751596e+01
   7.6695500e+00   2.3999853e-03   2.3999853e-03   1.7911707e+01   1.7911707e+01
   7.6939500e+00   2.2407483e-03   2.2407483e-03   1.8650948e+01   1.8650948e+01
   7.7183600e+00   2.1313396e-03   2.1313396e-03   1.9174640e+01   1.9174640e+01
   7.7427700e+00   2.0658825e-03   2.0658825e-03   1.9647478e+01   1.9647478e+01
   7.7671700e+00   2.0076937e-03   2.0076937e-03   1.9977241e+01   1.9977241e+01
   7.7915800e+00   1.9412931e-03   1.9412931e-03   2.0879449e+01   2.0879449e+01
   7.8159800e+00   1.6125668e-03   1.6125668e-03   2.0923532e+01   2.0923532e+01
   7.8403900e+00   1.5492363e-03   1.5492363e-03   2.1628955e+01   2.1628955e+01
   7.8648000e+00   1.4832456e-03   1.4832456e-03   2.2281201e+01   2.2281201e+01
   7.8892000e+00   1.4278240e-03   1.4278240e-03   2.3088336e+01   2.3088336e+01
   7.9136100e+00   1.3528986e-03   1.3528986e-03   2.3873945e+01   2.3873945e+01
   7.9380200e+00   1.2835758e-03   1.2835758e-03   2.4262013e+01   2.4262013e+01
   7.9624200e+00   1.1517516e-03   1.1517516e-03   2.4648881e+01   2.4648881e+01
   7.9868300e+00   1.0073324e-03   1.0073324e-03   2.2342282e+01   2.2342282e+01
   8.0112300e+00   5.2412841e-04   5.2412841e-04   7.0249449e+00   7.0249449e+00
   8.0356400e+00   4.4995127e-04   4.4995127e-04   7.3636760e+00   7.3636760e+00
   8.0600500e+00   3.6906937e-04   3.6906937e-04   7.5354354e+00   7.5354354e+00
   8.0844500e+00   2.7515166e-04   2.7515166e-04   7.7370146e+00   7.7370146e+00
   8.1088600e+00   7.9642407e-05   7.9642407e-05   7.0425183e+00   7.0425183e+00
   8.1332600e+00   1.0874839e-04   1.0874839e-04   8.9431498e+00   8.9431498e+00
   8.1576700e+00   4.5577113e-05   4.5577113e-05   9.2585399e+00   9.2585399e+00
   8.1820800e+00   1.3696581e-03   0.0000000e+00   9.9363552e+06   0.0000000e+00
   8.2064800e+00  -1.2898279e-05   0.0000000e+00   8.4887352e+00   0.0000000e+00
   8.2308900e+00  -1.4394771e-04   0.0000000e+00   8.3441172e+00   0.0000000e+00
   8.2553000e+00  -1.2682581e-04   0.0000000e+00   1.0970047e+01   0.0000000e+00
   8.2797000e+00   9.2608287e-06   0.0000000e+00   8.8130405e+00   0.0000000e+00
   8.3041100e+00   2.7931910e-06   0.0000000e+00   9.3851040e+00   0.0000000e+00
   8.3285100e+00   3.8333060e-06   0.0000000e+00   1.0136314e+01   0.0000000e+00
   8.3529200e+00   1.3105073e-05   0.0000000e+00   9.4140251e+00   0.0000000e+00
   8.3773300e+00   5.2148585e-06   0.0000000e+00   9.3439495e+00   0.0000000e+00
   8.4017300e+00  -4.0497803e-05   0.0000000e+00   9.0825800e+00   0.0000000e+00
   8.4261400e+00  -2.4154688e-04   0.0000000e+00   1.1971880e+01   0.0000000e+00
   8.4505400e+00   7.2328229e-06   0.0000000e+00   9.3656313e+00   0.0000000e+00
   8.4749500e+00   4.5875995e-06   0.0000000e+00   1.6325884e+00   0.0000000e+00
   8.4993600e+00  -1.1768748e-06   0.0000000e+00   4.2624756e+00   0.0000000e+00
   8.5237600e+00   1.9017233e-06   0.0000000e+00   9.4933455e+00   0.0000000e+00
   8.5481700e+00   1.9874497e-06   0.0000000e+00   9.3427807e+00   0.0000000e+00
   8.5725700e+00   5.1041423e-06   0.0000000e+00   1.0186769e+01   0.0000000e+00
   8.5969800e+00  -2.2551964e-06   0.0000000e+00  -8.6407743e+00   0.0000000e+00
   8.6213900e+00  -7.7123636e-05   0.0000000e+00   8.8251781e+00   0.0000000e+00
   8.6457900e+00   1.8809370e-04   0.0000000e+00  -3.6302350e+01   0.0000000e+00
   8.6702000e+00  -2.4342818e-04   0.0000000e+00   3.8960745e+01   0.0000000e+00
   8.6946100e+00  -1.6767974e-04   0.0000000e+00   3.5166232e+01   0.0000000e+00
   8.7190100e+00  -2.3168648e-05   0.0000000e+00   8.6649570e+00   0.0000000e+00
   8.7434200e+00  -6.6445624e-04   0.0000000e+00   1.1514672e+02   0.0000000e+00
   8.7678200e+00  -6.6640156e-04   0.0000000e+00   1.1336149e+02   0.0000000e+00
   8.7922300e+00  -6.1013597e-06   0.0000000e+00   7.3167145e+00   0.0000000e+00
   8.8166400e+00  -1.1384080e-04   0.0000000e+00   3.1746045e+01   0.0000000e+00
   8.8410400e+00  -1.0187258e-05   0.0000000e+00   8.7195897e+00   0.0000000e+00
   8.8654500e+00  -1.8161281e-05   0.0000000e+00   8.9609071e+00   0.0000000e+00
   8.8898500e+00  -5.6038661e-05   0.0000000e+00   1.5420273e+01   0.0000000e+00
   8.9142600e+00  -9.5649626e-06   0.0000000e+00   7.9051411e+00   0.0000000e+00
   8.9386700e+00  -5.8143753e-05   0.0000000e+00   2.0475423e+01   0.0000000e+00
   8.9630700e+00  -5.3048310e-05   0.0000000e+00   2.6138225e+01   0.0000000e+00
   8.9874800e+00  -1.0609551e-05   0.0000000e+00   5.1424470e+00   0.0000000e+00
