# Supplementary material for: Parahydrogen-induced polarization and spin order transfer in ethyl pyruvate at high magnetic fields
Source: Sci Rep. 2022 Nov 12;12:19361. doi: 10.1038/s41598-022-22347-1 (PMC9653431; doi:10.1038/s41598-022-22347-1)
Supplement: Supplementary file 1 — Supplementary Information 1. [file 41598_2022_22347_MOESM1_ESM.zip › FA_processing/126/stack2.csv]

	AP_5mm_probe.126.ser#1	AP_5mm_probe.126.ser#2	AP_5mm_probe.126.ser#3	AP_5mm_probe.126.ser#4	AP_5mm_probe.126.ser#5	AP_5mm_probe.126.ser#6	AP_5mm_probe.126.ser#7	AP_5mm_probe.126.ser#8	AP_5mm_probe.126.ser#9	AP_5mm_probe.126.ser#10	AP_5mm_probe.126.ser#11	AP_5mm_probe.126.ser#12	AP_5mm_probe.126.ser#13	AP_5mm_probe.126.ser#14	AP_5mm_probe.126.ser#15	AP_5mm_probe.126.ser#16	AP_5mm_probe.126.ser#17	AP_5mm_probe.126.ser#18	AP_5mm_probe.126.ser#19	AP_5mm_probe.126.ser#20	AP_5mm_probe.126.ser#21	AP_5mm_probe.126.ser#22	AP_5mm_probe.126.ser#23	AP_5mm_probe.126.ser#24	AP_5mm_probe.126.ser#25	AP_5mm_probe.126.ser#26	AP_5mm_probe.126.ser#27	AP_5mm_probe.126.ser#28	AP_5mm_probe.126.ser#29	AP_5mm_probe.126.ser#30	AP_5mm_probe.126.ser#31	AP_5mm_probe.126.ser#32	AP_5mm_probe.126.ser#33	AP_5mm_probe.126.ser#34	AP_5mm_probe.126.ser#35	AP_5mm_probe.126.ser#36	AP_5mm_probe.126.ser#37	AP_5mm_probe.126.ser#38	AP_5mm_probe.126.ser#39	AP_5mm_probe.126.ser#40	AP_5mm_probe.126.ser#41	AP_5mm_probe.126.ser#42	AP_5mm_probe.126.ser#43	AP_5mm_probe.126.ser#44	AP_5mm_probe.126.ser#45	AP_5mm_probe.126.ser#46	AP_5mm_probe.126.ser#47	AP_5mm_probe.126.ser#48	AP_5mm_probe.126.ser#49
-9.43915	-18.4286	89.8448	-31.0528	86.9493	42.3970	85.9692	224.101	164.388	133.250	220.741	298.569	377.163	274.959	429.271	424.719	415.786	329.063	402.398	708.051	512.673	575.465	417.970	545.998	556.763	642.177	567.838	813.351	657.883	799.897	683.360	717.468	721.804	767.967	777.389	827.275	767.226	869.187	744.633	629.819	685.367	712.895	748.697	798.218	744.397	756.484	731.203	788.699	750.054	777.717
-9.41474	-32.2111	20.6331	51.6809	148.065	152.277	149.984	226.738	107.760	84.5095	202.282	270.795	219.413	561.754	395.531	456.931	392.634	398.056	435.729	605.048	532.087	555.360	593.947	699.677	570.886	627.065	613.703	582.335	744.580	730.586	701.028	682.171	728.889	727.603	771.821	689.825	789.794	709.704	766.292	757.420	757.370	788.233	764.249	827.225	798.617	736.439	809.067	860.851	719.688	709.506
-9.39034	-111.932	-27.4896	-30.8485	34.4981	67.9379	146.401	129.103	166.233	216.233	289.045	275.656	351.457	180.181	350.242	432.812	471.580	495.925	427.680	636.325	521.559	525.217	553.242	318.236	610.884	748.818	615.559	619.693	683.690	706.804	813.494	827.138	786.540	760.403	717.898	750.856	897.049	793.805	809.086	763.030	671.389	761.614	757.300	686.103	742.694	747.583	765.992	635.694	744.809	818.133
-9.36593	-63.0548	-62.9596	-86.8205	107.228	14.2980	148.928	64.8482	158.528	193.030	223.531	338.902	345.169	426.862	437.948	338.448	504.725	491.913	460.698	622.181	685.565	589.700	504.757	534.692	605.609	769.127	623.174	695.165	604.592	781.848	791.511	776.125	671.841	808.547	734.939	810.742	831.683	769.951	846.452	710.573	829.403	799.857	741.154	864.211	699.270	939.492	821.835	798.164	817.393	702.129
-9.34152	-87.1528	-131.759	-1.89833	76.3315	-18.9399	119.647	239.239	197.794	151.882	234.177	391.555	336.039	369.270	476.382	338.761	565.918	494.077	534.498	553.176	540.372	449.823	553.930	556.855	628.451	786.719	595.707	657.806	700.081	670.670	749.452	829.332	658.777	736.912	712.075	736.039	806.042	780.037	701.801	700.558	781.979	688.653	753.464	728.270	802.627	879.145	804.129	764.733	717.683	765.198
-9.31712	-65.6206	47.9629	1.79388	-4.37059	99.0606	100.826	157.866	274.721	316.442	241.563	340.423	394.152	383.277	467.605	451.197	513.016	452.992	545.261	690.721	695.052	601.507	615.503	538.346	630.007	561.941	687.996	688.554	798.004	625.161	677.281	764.792	745.387	804.640	703.303	760.894	738.138	785.450	824.326	861.735	772.646	673.704	848.623	829.681	844.456	912.567	697.174	831.836	731.697	751.449
-9.29271	-65.0649	-62.6062	14.8219	67.2621	94.6559	267.977	176.063	316.242	247.055	339.213	168.414	415.810	356.505	451.460	531.920	437.266	417.484	412.301	580.965	443.986	608.072	652.638	530.797	623.788	634.329	671.938	674.951	640.302	657.019	641.314	828.162	603.425	633.990	842.636	807.484	875.655	763.551	833.736	781.777	846.411	912.856	764.061	716.952	932.493	785.888	813.261	770.240	824.849	794.603
-9.26831	14.3670	-39.8974	-108.542	30.3608	114.819	115.041	106.751	198.476	262.875	233.587	252.815	271.548	439.594	452.434	414.370	572.895	436.060	385.786	576.800	564.021	640.322	594.781	712.837	623.372	660.141	766.698	712.584	703.609	723.940	805.658	802.114	781.547	779.694	759.290	825.600	779.337	713.682	775.935	886.216	862.242	925.707	784.742	773.755	817.452	725.764	637.367	726.740	855.080	784.884
-9.24390	-59.9311	-81.7242	9.06995	-12.3435	17.7031	99.3082	205.732	215.398	307.104	270.018	247.624	371.396	322.926	367.958	449.029	523.521	445.683	528.313	628.823	433.217	605.245	591.587	706.120	697.370	789.407	653.911	687.680	628.335	770.594	755.469	779.624	719.727	781.263	793.183	810.021	813.848	802.199	763.933	756.747	775.682	783.401	938.947	827.145	821.610	776.400	835.178	782.684	756.666	736.546
-9.21949	-140.315	-17.8021	48.1074	57.3500	78.3966	151.817	115.314	180.209	286.794	279.856	218.184	412.738	388.599	596.689	442.168	384.224	486.074	560.957	590.891	583.134	468.568	484.866	516.281	608.322	800.883	705.009	599.875	583.531	692.116	886.082	755.063	709.777	625.182	672.757	745.029	845.860	752.664	774.085	785.465	760.706	957.021	879.832	770.355	787.948	734.450	824.692	797.231	741.837	817.049
-9.19509	66.5373	37.7092	-0.293746	64.2148	55.7370	211.631	267.347	359.096	160.862	204.743	292.932	295.026	354.277	486.784	407.352	577.085	444.547	579.495	506.380	590.726	550.667	700.794	629.465	659.338	641.375	649.456	633.181	751.144	703.604	837.091	692.071	678.387	748.338	759.818	686.627	795.864	724.338	833.232	823.979	831.151	817.544	872.963	761.707	819.602	890.842	831.468	880.706	743.663	774.813
-9.17068	33.5384	34.6412	-83.4172	52.8216	168.750	142.039	112.006	266.576	156.414	344.295	349.612	315.691	341.739	425.034	472.737	414.375	605.506	478.017	548.865	468.217	615.072	563.166	650.672	638.789	706.662	592.410	808.603	525.716	686.146	800.470	793.228	805.987	806.681	761.016	806.223	698.658	771.108	806.567	789.113	694.606	759.846	713.075	848.533	742.128	808.345	768.871	770.490	811.335	822.762
-9.14628	-43.3592	-58.2308	18.4590	132.589	49.8989	84.7544	108.461	219.166	293.439	397.753	283.825	238.644	440.940	424.818	549.590	474.053	446.658	543.525	540.237	566.339	537.545	518.864	530.282	542.115	544.853	652.296	825.990	617.191	741.938	792.149	737.885	732.973	659.702	768.785	678.771	888.616	841.518	843.960	695.761	754.174	680.957	777.528	848.258	881.271	764.242	801.223	787.016	761.127	763.909
-9.12187	12.7114	-115.794	29.7645	-0.323626	78.4602	104.109	273.143	218.916	221.994	219.139	273.492	450.619	476.960	365.875	549.438	504.668	553.455	437.738	681.026	635.898	565.022	593.120	652.198	619.225	689.863	780.552	665.940	664.936	724.165	789.747	706.176	877.380	728.947	837.857	867.178	858.381	819.024	788.737	777.093	740.114	851.303	860.931	878.112	795.929	827.363	764.665	781.106	740.276	796.321
-9.09746	-0.533114	-10.1220	-24.4710	26.4030	109.185	166.520	237.816	226.336	160.385	205.763	308.003	384.504	380.928	396.438	451.523	416.069	460.557	533.033	487.416	494.639	594.435	577.731	555.631	590.468	723.573	713.180	589.797	663.000	750.845	821.578	872.915	710.905	881.075	777.187	935.494	880.637	832.697	768.542	775.907	820.586	793.713	763.977	866.671	811.275	986.536	667.742	772.625	741.647	745.449
-9.07306	91.1055	18.2454	-36.2536	81.7919	5.21519	154.496	116.419	169.346	202.967	286.566	248.386	361.499	299.505	354.716	562.069	550.991	403.247	441.515	540.005	651.899	624.467	539.638	598.607	646.258	630.331	565.419	674.959	666.138	676.452	763.180	835.898	791.580	799.987	846.607	731.322	760.389	753.622	882.676	809.478	871.208	834.621	864.306	828.041	868.263	842.497	832.622	843.221	757.310	1038.53
-9.04865	24.6840	7.68662	-115.068	-4.84939	130.634	127.736	177.539	200.209	213.069	286.587	350.846	363.535	381.190	399.172	651.645	482.139	414.013	527.296	664.064	581.167	576.812	613.948	587.173	734.695	615.056	571.867	772.062	694.336	649.566	745.312	708.256	824.519	769.876	877.209	871.681	800.591	782.000	752.318	876.626	788.093	770.295	825.996	849.185	921.972	775.790	877.590	718.725	780.322	739.320
-9.02425	66.9105	-48.1435	47.1781	126.252	66.5768	177.332	217.519	234.702	386.505	174.969	427.336	342.181	298.656	385.104	418.217	622.572	447.638	556.725	618.188	430.525	511.958	707.928	678.332	705.866	729.890	692.649	681.846	720.456	744.531	730.203	751.559	617.869	884.769	870.509	725.401	841.270	749.472	875.961	802.020	746.094	930.812	769.835	863.998	842.211	868.955	782.191	893.484	807.799	771.173
-8.99984	86.8090	-71.2674	6.77258	25.9278	184.578	202.787	213.302	108.840	281.215	246.264	332.557	320.838	427.776	397.277	458.746	327.792	588.475	427.005	514.644	589.497	628.471	566.720	584.712	695.248	681.978	718.704	692.197	694.666	790.357	692.377	890.547	846.599	843.457	787.229	868.090	793.596	798.473	769.267	849.077	934.845	885.374	867.876	682.956	862.080	824.025	804.381	763.278	698.092	928.411
-8.97543	-24.9082	-53.1662	103.004	-44.0504	140.271	90.5405	183.948	204.151	152.785	432.885	302.299	382.707	521.612	490.783	430.479	526.742	483.423	517.739	647.991	619.347	569.265	542.942	615.818	714.115	599.618	569.959	664.973	713.731	834.956	879.694	697.789	771.758	757.161	849.183	792.110	898.844	854.389	902.042	776.626	821.582	834.450	896.364	773.687	783.561	749.646	917.775	726.489	840.207	849.995
-8.95103	-38.7336	129.116	45.3360	65.8309	-5.96548	248.593	54.7273	153.779	219.613	306.655	322.136	309.720	395.620	452.711	483.840	569.976	498.338	410.401	606.033	594.986	645.272	598.894	582.746	663.447	614.019	664.931	746.106	776.920	817.807	910.283	684.978	788.632	881.985	843.476	816.900	906.449	834.136	673.647	802.156	772.274	812.021	851.289	798.646	890.021	860.616	892.512	838.027	815.791	855.578
-8.92662	6.97720	34.5360	158.129	-94.0919	131.011	146.349	235.841	158.532	203.063	237.195	303.564	343.068	433.345	397.059	479.074	548.049	468.250	571.865	686.088	605.252	580.651	639.461	712.403	746.011	706.606	753.779	686.587	767.982	653.429	786.883	741.671	780.203	836.463	776.995	768.925	799.953	739.342	862.804	747.271	892.118	759.188	898.626	771.761	776.208	858.420	857.654	679.319	793.514	876.257
-8.90221	-62.2909	-86.6152	-56.7739	48.1645	36.0358	113.817	212.178	247.622	220.548	351.278	302.203	332.083	355.883	421.702	336.350	540.965	484.578	428.310	728.169	634.146	604.362	671.081	667.725	638.629	669.597	761.785	830.809	706.533	833.753	916.691	787.873	747.913	705.372	746.701	834.184	695.167	886.782	903.035	849.456	916.479	836.315	789.979	831.654	762.574	950.882	842.009	772.312	682.101	885.274
-8.87781	35.1627	13.0467	4.39282	9.36405	96.8715	69.4689	129.715	227.051	323.644	295.976	214.239	368.600	348.366	487.914	531.888	665.968	513.074	530.337	662.167	563.413	672.293	675.384	718.409	653.005	693.500	820.853	703.398	698.406	703.360	717.857	755.300	683.043	754.948	969.979	889.724	769.270	910.481	886.686	778.785	819.977	918.613	830.915	813.669	872.237	853.581	879.962	787.639	910.586	813.368
-8.85340	11.4309	-58.0472	-50.5737	41.3269	36.6096	164.625	161.216	211.696	252.241	196.777	265.493	321.376	371.599	500.947	507.371	589.036	499.482	432.216	678.170	595.617	596.494	654.077	731.680	691.317	789.259	610.907	692.096	750.124	798.873	833.078	879.453	845.635	825.219	906.747	784.787	963.337	788.338	915.252	837.206	802.267	829.678	814.702	839.603	884.536	897.366	794.814	904.864	789.268	886.387
-8.82900	-29.0664	-101.822	50.6907	17.8596	-10.1063	109.443	243.180	297.075	237.050	281.614	318.132	431.871	364.139	479.853	500.468	580.430	468.025	564.804	598.130	694.836	733.492	609.752	631.775	726.479	681.689	748.452	617.258	738.963	859.501	841.735	860.027	738.610	848.035	837.843	914.929	890.750	794.843	843.763	831.683	849.348	864.725	892.368	856.698	866.593	815.979	814.029	870.615	861.156	754.503
-8.80459	-134.053	17.7000	-8.49415	33.2184	106.839	47.4464	89.9852	169.698	243.631	295.636	248.286	361.674	408.443	401.407	503.577	491.839	409.389	489.092	589.226	604.439	694.494	651.596	729.822	659.932	653.206	791.847	814.608	673.173	737.563	815.257	881.815	887.067	724.395	814.508	929.886	914.822	804.762	829.881	895.604	936.591	816.686	854.266	881.836	880.112	913.766	829.167	861.915	737.490	1025.08
-8.78018	42.3296	-52.4677	-78.6026	40.4050	124.770	116.350	215.498	270.033	288.295	307.595	354.666	343.469	287.336	366.765	627.897	530.020	524.726	488.450	582.789	446.826	524.117	576.786	628.221	753.696	833.718	804.602	569.370	669.574	646.524	907.548	871.269	722.038	821.049	815.986	759.576	904.761	928.470	868.025	985.544	785.761	900.177	870.783	811.557	826.495	755.017	781.935	837.922	799.864	807.688
-8.75578	89.9012	-25.6954	63.4513	122.776	113.461	176.501	190.806	202.149	294.959	312.919	284.833	428.501	420.263	542.172	581.620	609.616	504.482	504.505	637.137	576.177	703.458	595.278	635.578	785.796	703.358	690.077	722.454	856.341	702.337	860.901	873.477	702.385	828.695	838.031	842.759	893.503	811.930	903.723	880.842	733.923	807.422	901.177	972.562	903.923	826.986	865.689	893.288	807.108	842.276
-8.73137	2.08177	-79.5813	27.9609	23.3081	77.1564	52.3795	330.446	194.389	279.523	328.537	329.169	373.093	470.050	479.265	559.695	521.986	472.503	535.465	612.766	574.233	755.424	711.941	654.342	755.149	808.406	764.631	740.250	682.141	668.423	942.910	854.660	917.265	908.307	934.251	891.615	744.616	841.634	922.225	820.775	796.733	931.418	916.018	857.523	901.705	875.162	958.500	830.154	961.716	853.528
-8.70697	42.3003	43.5408	-2.46726	31.5018	53.1999	125.934	221.786	231.396	229.191	357.918	307.095	336.357	499.867	404.313	476.101	562.677	577.676	555.735	648.856	546.768	561.516	674.211	589.726	790.968	685.354	661.695	716.511	754.259	800.482	746.026	755.149	738.898	895.008	815.060	727.027	796.747	934.564	900.564	803.617	814.306	828.024	890.897	897.825	902.902	894.312	753.902	847.787	829.239	889.386
-8.68256	-55.1039	-62.8019	-6.05416	13.8244	98.9163	195.899	153.647	162.752	219.285	299.267	407.863	429.879	395.277	505.384	588.665	561.254	530.125	586.526	523.221	617.886	746.646	541.730	791.247	719.298	707.030	693.554	691.491	813.025	711.420	853.567	805.002	833.806	776.662	811.041	872.771	1006.06	787.554	836.621	854.724	791.435	1011.27	783.984	725.968	920.005	896.888	827.076	755.800	855.213	812.355
-8.65815	5.03035	-71.8964	-10.5070	128.252	35.8771	109.164	269.984	134.548	244.274	275.803	416.645	305.653	398.786	385.458	502.582	489.980	512.091	539.703	634.494	558.024	663.757	675.683	692.190	620.286	727.294	815.169	838.196	686.277	719.793	873.686	826.282	755.475	707.278	924.262	927.656	911.068	983.876	865.977	789.852	928.358	847.650	824.534	860.941	863.714	891.013	887.544	852.763	816.725	894.206
-8.63375	-5.26397	-52.3602	118.814	133.604	111.362	154.751	262.170	191.149	351.411	229.021	404.065	402.134	373.624	491.348	447.654	549.592	632.769	559.151	538.492	542.361	671.808	591.494	688.561	693.655	672.102	786.352	747.113	728.315	818.975	879.566	790.564	680.998	830.424	949.815	824.265	922.761	907.339	955.007	914.480	945.667	966.016	992.349	895.618	1040.82	917.970	943.325	868.551	859.043	989.626
-8.60934	54.7002	-25.8415	-31.0591	102.243	68.5326	119.887	241.785	165.101	206.619	257.824	265.016	280.157	587.946	528.505	551.833	485.600	540.930	680.803	544.745	495.523	530.649	600.543	683.700	696.864	698.480	679.831	622.909	751.589	703.107	933.962	910.870	701.303	774.952	907.141	808.622	827.213	761.161	829.892	852.299	895.422	860.765	807.700	914.421	984.127	803.740	869.058	825.014	934.064	908.092
-8.58493	-34.1117	-41.2089	23.2447	91.9764	76.7083	126.503	157.853	294.034	278.215	316.609	355.948	440.468	426.390	486.279	495.437	549.478	607.256	461.284	640.732	581.098	636.415	651.939	725.585	638.043	852.957	810.534	685.458	743.577	825.655	973.938	846.242	724.362	876.107	893.724	881.968	863.212	920.435	921.504	839.785	928.560	941.468	800.765	989.476	817.508	827.439	997.538	905.120	858.651	967.698
-8.56053	-71.8222	54.6351	29.7191	52.9183	126.771	294.187	93.2307	246.574	200.777	370.941	293.045	437.433	356.414	458.927	489.935	603.045	592.862	500.911	571.569	532.646	706.049	659.071	696.577	718.025	774.136	774.034	719.756	862.034	863.953	812.013	795.901	817.690	856.710	788.694	798.606	837.627	903.892	958.786	953.573	894.474	848.465	915.159	842.747	848.663	965.619	955.641	753.493	799.807	821.747
-8.53612	96.4563	-90.7569	5.92358	66.7720	99.2486	80.3010	168.320	230.067	248.229	198.821	304.004	443.443	376.493	504.832	601.565	495.528	576.709	588.619	726.330	643.264	638.857	578.748	605.678	706.688	823.173	604.328	793.885	850.780	780.783	873.799	726.133	926.613	794.030	863.799	842.975	918.358	861.689	843.418	801.393	893.196	886.608	951.119	893.683	715.720	822.419	925.548	903.756	909.545	933.142
-8.51172	26.1916	-56.2896	65.5030	27.4842	22.9723	180.782	121.404	159.266	217.810	297.517	353.544	407.942	426.479	420.571	502.439	609.785	519.256	661.935	604.125	586.242	615.518	609.210	566.508	621.262	859.788	808.448	854.786	850.692	760.877	1014.24	893.679	880.398	777.181	930.629	887.082	873.840	879.781	916.456	817.433	844.589	915.692	945.755	1034.35	843.542	772.694	998.204	934.482	819.332	886.767
-8.48731	94.6042	82.6227	-51.2455	58.1429	10.5897	79.8459	155.499	227.041	248.292	244.782	299.922	297.862	307.059	432.723	493.163	581.162	443.330	591.199	744.257	617.668	583.050	710.637	614.315	777.440	743.321	725.712	905.290	651.667	785.247	928.879	831.514	752.628	861.885	865.488	844.397	770.528	945.044	884.037	840.883	875.388	978.247	1016.64	847.739	974.684	959.364	839.834	858.890	869.203	1003.27
-8.46290	-185.217	110.020	99.5349	-76.0999	187.649	194.850	287.289	213.811	268.866	383.532	310.331	533.588	447.534	514.923	467.474	502.308	396.951	543.373	729.028	639.696	587.981	602.030	731.479	830.897	690.174	770.725	806.549	818.737	698.649	849.934	788.039	805.771	802.474	868.138	915.617	894.203	907.156	938.713	941.076	892.638	898.793	939.833	909.986	981.463	1004.14	953.991	877.714	831.279	854.802
-8.43850	-22.1591	-12.5346	-29.3731	47.0416	183.315	145.589	176.426	288.701	238.657	340.051	337.543	353.424	337.648	428.305	506.195	518.917	404.764	577.642	679.089	691.957	570.279	694.463	635.523	781.982	728.276	705.695	774.851	865.523	749.389	895.667	877.301	850.914	868.024	986.491	902.747	868.087	859.049	814.287	933.200	968.931	844.264	784.239	881.794	913.496	951.443	1012.40	889.966	901.171	868.824
-8.41409	59.9521	-144.333	-18.1827	-15.6324	-40.3145	233.239	286.125	247.003	218.970	337.669	219.169	388.419	410.998	471.399	560.039	548.545	535.380	648.763	756.986	688.804	697.050	799.241	705.932	646.062	673.981	835.810	777.942	824.777	784.646	877.742	859.852	887.250	870.025	870.992	927.581	751.247	901.327	880.606	944.062	823.750	951.969	808.336	1044.07	972.245	879.044	860.574	854.478	881.605	820.194
-8.38969	-105.738	80.5920	-47.8283	90.4006	158.356	179.505	148.796	222.463	305.374	393.788	324.471	326.290	447.784	543.743	513.399	635.270	628.509	607.612	579.299	604.221	720.995	787.245	605.161	693.496	746.696	735.197	803.715	695.511	856.494	845.973	941.935	834.632	833.363	883.264	977.687	936.782	885.675	889.047	781.498	926.054	1036.76	1166.78	886.400	1004.22	965.606	917.928	925.227	906.406	909.346
-8.36528	7.59391	24.8613	47.4311	155.453	80.0807	148.523	96.5529	279.300	195.160	338.259	342.226	396.540	454.663	490.424	490.502	615.602	617.432	646.403	677.731	615.296	673.042	652.698	711.387	821.500	748.697	718.064	773.311	730.225	905.243	842.861	770.289	897.778	842.940	958.810	1058.68	931.877	877.797	948.817	802.888	944.525	907.072	1026.94	905.785	914.179	832.131	920.398	903.435	980.450	959.861
-8.34087	-55.6974	-104.330	61.9573	78.5322	83.3445	158.999	226.306	270.914	240.375	279.113	436.622	479.739	570.046	332.538	488.528	618.794	554.690	588.618	795.088	671.628	757.234	646.532	821.946	748.281	720.760	734.045	837.074	831.935	738.609	899.151	882.574	775.689	765.544	891.341	857.945	865.300	804.704	882.054	995.610	936.518	1057.97	888.873	1005.87	1129.63	920.803	932.686	795.373	887.775	931.760
-8.31647	-14.5424	-105.609	110.049	153.548	58.1035	93.8555	109.790	158.706	216.024	356.621	320.512	348.079	442.875	397.022	663.569	576.492	592.118	600.138	643.626	586.885	628.344	763.134	664.035	702.453	720.485	767.503	801.572	797.859	763.466	931.958	784.516	643.064	892.715	901.001	882.841	871.133	1056.22	917.906	954.226	1024.82	912.226	1002.15	895.960	1006.44	959.590	1017.89	845.649	889.457	894.067
-8.29206	94.2431	-72.5593	-23.5678	24.4752	45.5867	112.557	181.691	243.977	257.053	364.270	353.442	328.033	430.139	471.672	464.831	631.974	638.874	584.080	672.172	707.479	665.330	753.501	714.157	705.417	736.429	833.150	724.384	733.484	878.600	944.208	913.858	909.628	897.607	868.500	860.024	954.831	823.680	875.384	914.654	987.122	902.313	999.163	981.966	989.930	964.799	851.907	991.961	924.140	922.455
-8.26766	55.2349	17.6940	-5.41502	6.87216	57.3704	28.9470	141.016	191.860	213.592	255.573	286.143	431.240	525.782	420.172	508.708	548.346	720.378	399.088	557.753	626.304	715.076	614.595	634.872	792.740	786.706	810.374	844.035	759.865	759.726	830.938	828.259	822.801	940.839	892.138	885.741	882.320	915.033	1053.23	929.736	946.838	973.627	966.882	786.101	1015.36	977.108	957.200	987.237	899.092	883.276
-8.24325	53.5403	-63.9242	-57.8824	144.786	1.78720	162.801	211.078	277.205	227.987	341.963	298.009	373.021	303.936	514.318	512.657	496.672	563.428	584.167	725.785	640.111	767.099	696.224	705.143	762.882	865.446	744.004	876.499	884.382	812.654	881.696	900.267	840.707	850.448	984.132	917.941	1090.00	977.404	1041.54	907.837	828.855	899.057	916.106	963.981	959.250	908.903	939.282	963.124	1072.95	932.044
-8.21884	39.0307	-14.9162	-71.2094	47.9079	166.577	68.5605	145.697	218.551	315.737	308.697	376.495	479.217	500.661	533.780	585.609	571.512	636.437	626.786	683.432	691.813	819.404	606.655	647.305	833.730	881.164	672.389	748.728	721.961	842.756	972.870	977.464	915.583	857.128	992.471	870.603	986.620	912.599	877.794	942.445	909.918	910.261	1043.42	838.628	955.299	1005.66	980.674	903.880	980.495	1025.89
-8.19444	112.754	-55.3093	-33.1749	62.2553	219.269	126.551	165.751	267.429	255.882	292.070	307.989	438.111	527.303	491.891	494.697	544.808	601.801	565.956	632.549	585.420	705.129	781.040	716.917	810.687	778.046	838.343	759.234	784.223	858.425	876.173	876.425	898.592	939.502	803.474	940.317	883.072	913.955	842.061	943.458	884.967	815.715	924.148	831.671	966.874	1040.93	977.944	922.422	883.244	908.469
-8.17003	8.12774	-69.4925	-28.6631	86.8458	5.76278	135.759	149.278	311.915	339.030	225.368	347.048	478.214	460.378	497.553	605.865	527.655	581.271	533.886	644.906	669.067	574.357	777.095	869.361	710.564	745.109	757.690	818.305	843.481	797.650	912.414	796.268	938.452	953.181	939.397	889.235	897.687	1009.09	905.944	1033.13	1091.16	957.195	1019.35	957.653	878.069	873.236	874.423	1006.67	908.090	1005.25
-8.14562	72.4574	-129.637	53.2510	-22.5436	164.678	161.186	75.4990	219.990	248.922	355.639	320.844	394.049	496.106	416.258	505.384	555.262	580.624	572.131	660.607	661.323	614.683	614.086	806.230	749.944	772.052	794.776	772.155	827.175	893.250	900.147	842.297	793.473	932.670	960.178	821.449	950.718	886.074	977.576	997.075	934.445	930.933	926.968	1058.27	994.519	974.517	925.333	955.423	926.071	966.034
-8.12122	-157.914	-20.9452	25.1320	-35.6983	195.075	132.190	53.4125	162.019	221.357	435.999	385.020	319.012	477.838	534.933	633.563	502.290	525.423	647.256	702.911	636.775	729.342	775.466	709.002	816.755	801.117	738.831	709.490	810.120	779.784	935.733	981.764	949.051	921.802	955.278	1019.15	921.838	951.529	1030.01	1106.10	885.485	1015.26	1039.69	1008.17	981.322	960.569	956.184	904.126	886.710	971.987
-8.09681	-40.7608	-143.525	91.5109	129.044	119.637	117.730	166.560	234.820	341.581	308.906	361.296	453.677	475.545	536.156	568.305	615.143	571.920	550.284	704.009	653.869	706.449	798.399	804.196	702.591	912.287	882.718	745.333	861.922	868.276	845.233	903.520	855.390	872.104	856.867	941.287	942.137	888.208	969.508	1062.88	935.439	936.254	948.405	901.074	940.532	915.810	945.438	874.945	1091.60	921.029
-8.07241	-71.3189	102.980	70.3388	73.3571	123.312	164.119	206.300	293.704	254.833	248.909	436.561	466.719	516.872	450.800	512.111	511.244	647.978	734.060	625.712	622.252	641.502	684.184	726.089	847.483	779.912	886.730	809.069	891.917	744.518	991.435	820.290	738.510	865.574	923.171	1016.02	1023.12	951.194	983.893	913.871	985.030	1012.12	946.493	1081.57	999.077	1023.78	972.068	813.606	1026.42	865.762
-8.04800	2.84726	22.0167	-57.6990	8.99832	187.967	141.675	253.327	273.534	236.606	298.046	353.218	475.387	491.637	487.092	663.314	601.900	519.218	630.804	536.363	653.655	590.910	655.806	685.490	722.316	717.421	841.286	868.820	800.076	777.275	916.799	961.817	887.685	820.810	901.383	907.673	1033.45	803.473	931.362	1000.54	994.365	911.258	909.682	1058.12	920.800	1007.69	1023.36	848.674	929.118	1022.92
-8.02359	85.2173	55.8425	-18.8125	74.5963	67.6406	174.253	247.480	203.212	285.221	335.164	327.804	474.786	538.624	552.064	531.550	638.601	647.255	649.594	704.787	685.995	693.144	685.140	851.499	764.929	745.477	853.937	836.102	890.880	902.031	886.520	891.960	787.085	836.964	929.683	961.121	846.053	859.214	950.265	973.667	951.270	942.331	1046.33	875.522	895.070	965.069	1058.58	995.436	1060.53	1043.45
-7.99919	-88.6442	-129.583	39.5001	-37.9081	26.3092	144.859	119.991	200.216	268.110	230.127	390.671	384.862	433.270	607.762	458.428	517.258	561.998	537.719	821.723	628.307	611.081	707.236	773.614	896.446	804.378	738.745	917.777	839.254	760.473	895.908	887.403	944.683	881.054	949.686	912.651	1029.62	1085.63	999.043	1046.73	1088.16	1015.75	1059.38	1057.19	1000.25	908.310	992.488	1038.43	1040.69	940.415
-7.97478	-43.7154	-21.0520	24.0469	74.5793	38.4375	29.1258	379.289	229.690	284.158	306.121	463.524	336.366	493.892	584.168	487.275	541.429	585.398	563.800	667.752	696.535	823.455	765.594	614.507	781.226	743.144	900.963	910.294	774.657	794.162	914.543	888.741	896.150	927.100	938.954	1061.08	1030.53	1005.88	1099.43	977.860	908.630	963.056	914.615	972.223	1048.78	918.169	981.698	945.015	1055.25	901.551
-7.95038	118.957	-30.4193	-35.0121	109.001	58.1821	122.189	243.891	321.538	213.092	375.669	396.040	344.960	480.481	440.414	592.294	624.451	716.273	545.353	671.725	736.358	769.146	614.605	765.110	802.113	865.438	872.715	833.254	861.709	842.408	939.950	924.182	912.805	944.172	956.293	949.113	1079.81	972.825	1043.19	975.829	1003.51	1007.19	1046.52	949.263	931.093	1049.95	1075.55	1013.53	892.253	1043.42
-7.92597	74.6376	17.5860	75.5117	69.8278	173.170	208.873	145.572	232.957	282.442	311.964	311.970	327.258	546.779	528.765	538.733	611.536	622.699	480.749	735.867	737.856	658.399	725.895	795.746	847.042	847.795	849.779	965.852	859.480	898.311	984.372	881.074	810.842	893.475	1013.05	1008.26	876.597	1003.84	936.917	923.546	1068.65	992.534	925.332	956.549	1017.06	965.880	926.461	1045.51	843.514	987.065
-7.90156	2.49518	-85.1494	-59.5095	70.4327	63.3001	122.475	171.267	269.059	344.658	336.203	447.021	489.660	410.505	393.311	586.537	566.947	709.842	638.434	785.308	705.325	798.069	721.663	845.823	804.691	944.697	852.911	881.601	851.400	718.151	945.831	919.806	881.187	992.889	922.905	1013.42	1059.96	996.779	1027.35	856.666	1004.22	944.688	1080.55	936.823	986.895	1024.88	954.991	1084.88	1031.08	919.521
-7.87716	-14.8776	-13.3914	-9.99256	66.8764	170.844	106.413	70.1862	207.530	289.715	251.878	352.672	445.537	493.944	541.481	511.361	569.889	550.023	715.664	683.506	621.310	745.259	671.121	773.961	880.059	734.192	818.169	780.985	860.716	1008.55	944.850	1041.12	827.099	926.349	1015.77	969.934	941.762	944.570	965.159	1023.93	1028.77	1058.09	957.472	971.969	1138.00	1002.49	1002.78	1034.20	1043.51	905.582
-7.85275	50.7987	-36.5072	45.6034	96.5530	159.219	179.518	259.955	184.062	358.815	361.643	325.330	442.465	467.268	362.402	511.349	562.801	561.788	640.394	688.284	637.304	737.852	755.900	669.192	726.086	729.485	945.899	807.293	747.170	849.318	863.773	921.234	892.099	982.670	1010.93	899.227	987.456	946.568	1041.76	1148.29	1017.36	1007.04	1093.64	1085.48	960.698	1176.63	996.015	1015.44	1077.52	989.868
-7.82834	21.9727	-4.01473	103.364	-71.2754	-46.9902	107.854	318.943	314.574	238.004	294.194	451.094	480.931	464.430	534.161	518.750	636.058	629.538	606.970	759.782	701.469	731.298	786.616	803.032	834.658	816.543	875.152	909.913	957.804	1036.60	972.527	901.200	1003.42	942.787	1003.22	1084.63	1051.21	942.568	1061.25	954.404	1060.89	1139.26	1009.42	1007.77	908.127	971.078	1057.04	985.788	965.092	978.044
-7.80394	-45.6326	88.6255	-9.48352	100.983	146.647	165.605	205.360	311.952	239.125	453.779	433.677	379.804	449.538	479.300	567.221	684.911	642.351	799.329	778.904	763.072	700.442	771.998	924.870	799.666	865.391	893.439	918.409	831.985	829.401	912.276	892.772	966.173	997.058	972.808	997.407	979.607	913.485	877.189	942.112	1073.47	999.760	1016.76	1010.08	1151.18	1092.08	1080.63	997.073	996.574	1024.79
-7.77953	-29.6053	57.7049	-55.8490	86.0249	85.0503	123.825	134.938	345.948	188.915	325.349	326.891	459.332	637.339	437.906	624.706	528.678	653.979	562.146	701.097	756.676	761.712	732.828	796.225	893.912	865.111	1001.00	978.611	918.303	862.404	973.031	978.876	925.929	984.825	968.725	959.575	999.392	978.118	873.205	1056.11	998.374	1018.29	1008.39	1095.39	1098.89	1038.48	1049.81	1075.02	921.141	1002.14
-7.75513	16.7298	-23.6184	-49.3284	79.9524	90.5128	121.046	253.204	80.3307	288.377	295.951	459.364	463.522	559.415	421.178	584.595	530.631	670.388	618.445	655.011	722.270	798.542	651.121	880.945	784.382	853.638	746.569	830.441	918.318	865.267	896.788	799.327	945.547	844.228	961.583	1035.64	1039.59	855.710	1025.67	970.767	916.319	966.036	1116.39	1140.12	1095.76	1163.59	1016.06	1014.30	1005.89	958.971
-7.73072	-3.36634	-123.246	48.9186	3.41162	61.4205	240.250	266.920	295.941	239.496	369.373	312.500	471.320	475.317	509.056	571.163	589.422	658.798	591.584	725.673	629.592	861.814	706.297	687.102	764.821	915.434	919.339	1005.22	886.616	874.148	976.376	922.506	840.905	930.997	994.119	1056.86	1021.72	1046.12	993.978	1058.99	1098.04	1153.75	1065.66	1046.03	1051.07	1099.53	916.523	923.455	998.747	1085.34
-7.70631	61.8474	-60.5054	90.9682	104.337	157.865	159.755	249.850	173.886	285.402	372.827	457.046	493.201	476.435	537.174	698.238	531.749	523.683	550.411	674.937	672.245	770.112	768.967	859.659	816.810	843.294	776.050	962.120	792.185	931.943	1082.24	1033.99	1074.93	986.513	1080.55	945.717	1076.28	1040.67	1026.51	1090.65	1026.35	1129.72	979.080	1047.45	1046.48	1052.07	999.964	1023.74	1061.41	1048.53
-7.68191	122.648	-64.4034	8.98930	-28.0009	198.973	177.200	276.926	277.699	230.099	258.544	452.719	419.101	451.730	456.127	576.133	584.356	608.757	646.288	827.549	729.896	641.977	730.565	781.840	873.240	934.806	822.581	864.604	891.757	773.239	939.291	932.952	882.675	847.958	1013.63	1080.88	1097.51	1022.32	1086.33	1245.27	1017.01	1088.04	1098.15	1030.63	1080.00	1078.95	1170.08	981.231	1064.42	1029.13
-7.65750	-77.6351	-22.4481	6.90268	177.727	111.331	182.307	226.483	247.283	244.812	301.388	360.942	359.254	490.821	627.145	613.302	723.444	578.615	693.330	772.767	656.532	795.646	725.646	906.663	881.008	919.880	907.853	800.917	827.483	1046.53	950.999	969.056	983.841	996.704	924.223	995.605	1084.12	941.666	1028.16	1052.85	1003.28	939.515	943.609	1051.95	1058.46	1056.27	1074.68	951.400	1104.94	964.880
-7.63310	45.3192	-110.133	-89.3799	86.8954	68.3111	80.2666	195.832	279.913	341.101	366.736	384.317	446.530	523.145	540.702	565.680	656.664	613.428	535.301	778.447	696.137	741.340	842.593	730.862	902.816	914.598	898.685	895.114	857.945	852.821	923.298	974.563	948.797	961.356	1025.33	1047.16	936.783	1025.91	986.365	986.250	982.404	1110.77	980.896	1066.43	1126.33	1015.11	970.169	977.586	1015.31	910.327
-7.60869	-53.6292	-108.611	-6.06290	-21.6291	181.978	302.835	178.620	292.691	386.319	307.305	326.552	433.089	537.785	600.492	545.100	621.585	659.880	676.019	801.504	816.379	718.057	704.253	766.526	931.335	905.851	852.617	877.712	909.217	946.011	1002.71	870.693	873.238	1009.44	1058.66	1010.86	1108.43	1015.32	992.211	1183.37	985.400	1155.87	1075.44	1060.17	1043.83	1058.71	982.140	954.337	1033.51	1136.58
-7.58428	-30.6911	-8.49772	69.8206	37.4421	65.7703	110.938	300.849	285.303	365.412	338.576	338.869	491.662	451.185	568.025	680.320	687.569	679.712	583.209	686.692	726.637	767.231	811.772	823.104	781.369	760.577	891.688	833.265	901.312	982.415	1120.77	952.585	891.142	1048.55	1021.15	1043.35	1089.25	969.478	976.673	1169.63	1150.22	1115.00	958.462	1076.89	1077.43	1106.95	1167.62	1213.07	1038.86	1141.88
-7.55988	-39.8989	-95.2200	10.9161	18.8408	144.575	122.202	295.954	288.657	249.095	387.383	348.639	564.309	448.622	564.417	524.570	538.143	765.512	709.747	724.032	656.760	695.185	844.316	815.147	872.474	865.490	750.450	930.661	895.659	892.641	1054.02	937.208	879.088	1010.54	904.080	1074.15	959.051	973.915	1082.91	1055.59	1166.11	1094.48	1142.10	997.203	997.598	1004.12	1053.66	1081.06	956.320	1166.51
-7.53547	-56.4053	16.1468	61.1119	24.8891	38.5166	114.879	182.062	274.660	345.364	223.859	384.339	506.431	530.366	501.107	575.974	622.006	747.761	759.031	681.885	743.630	793.048	821.479	774.476	878.398	868.184	857.445	907.032	861.500	956.667	952.215	956.647	993.766	978.832	1108.14	898.098	1093.30	1045.82	1028.11	1125.34	1103.84	1100.85	1071.95	1097.29	1040.10	1072.97	1124.12	993.400	1089.09	1087.87
-7.51107	27.7529	36.4367	-2.91455	25.8579	181.291	179.234	132.309	303.002	204.173	334.398	402.878	345.149	482.402	596.278	548.814	592.383	588.870	633.590	724.660	782.734	772.499	778.606	783.985	754.393	834.448	763.000	895.224	854.271	952.990	950.182	990.916	829.347	1007.61	1025.52	1063.15	926.823	1013.56	1189.34	1097.30	1067.68	1083.70	1232.42	1081.68	1097.27	1150.58	1097.83	1092.70	1016.55	1009.65
-7.48666	-21.1534	-57.6884	-33.7388	82.2941	57.1131	245.177	261.313	205.994	327.105	321.442	451.832	530.063	485.950	550.033	678.087	612.058	663.968	671.771	738.222	823.420	709.075	805.087	926.302	887.260	870.590	942.745	977.321	858.020	964.537	1021.35	912.417	981.198	970.811	905.548	1025.35	1071.37	1170.74	1142.74	1075.64	1111.86	1070.63	1094.32	1101.13	1018.97	1224.61	1091.25	1094.82	1037.49	985.300
-7.46225	19.9468	-30.0053	-98.1530	-37.3467	46.3211	143.220	295.858	167.422	357.221	406.673	440.483	392.042	523.085	611.559	656.461	595.873	716.824	616.921	728.325	878.025	767.195	817.195	901.356	886.049	952.263	931.141	882.661	966.036	912.741	1020.34	1034.11	963.938	951.910	977.337	1071.42	1039.52	1110.60	1086.80	1139.36	1067.92	1189.15	1084.59	1101.77	1141.40	1160.73	989.153	1098.63	1189.29	1052.45
-7.43785	13.6167	-99.3728	97.9166	125.538	245.185	202.631	212.975	288.488	367.741	341.957	463.705	432.955	540.075	480.382	634.369	645.982	685.860	683.988	760.252	727.725	890.198	925.703	846.587	925.542	837.507	967.826	914.269	953.473	934.717	984.408	1060.82	989.546	1132.51	1107.09	1161.07	1058.48	976.834	1208.06	1030.15	1110.77	1042.55	1083.39	1088.68	1044.17	941.037	1081.30	1114.11	1124.04	1062.41
-7.41344	79.4667	-0.0278669	-33.8306	123.759	119.327	114.510	309.178	305.578	360.293	271.952	448.552	414.698	555.026	697.063	668.592	744.544	695.441	702.720	723.911	850.184	728.539	911.647	816.639	842.206	841.764	899.927	928.914	848.708	1004.14	904.963	953.782	973.033	889.758	962.894	1162.18	1102.52	1043.83	1037.37	1119.51	868.883	1127.37	1061.18	1197.31	1125.68	1113.46	1137.03	1073.42	1041.37	1043.44
-7.38903	53.2819	16.5189	93.0103	132.644	122.654	104.994	194.260	306.446	347.552	334.272	396.826	411.495	596.176	498.710	552.537	721.486	725.615	758.127	919.561	725.755	763.481	763.865	885.445	909.403	916.835	845.749	859.315	853.794	994.956	958.365	936.803	925.372	1065.16	993.068	1056.65	1120.15	1081.90	1117.55	1050.92	1013.46	1094.33	1005.07	1185.18	1105.68	1049.78	1178.53	1205.75	1236.95	1105.07
-7.36463	-19.6427	-29.7124	-48.1223	116.093	201.032	271.887	257.613	259.269	306.472	278.835	414.574	520.578	539.391	540.606	594.079	642.222	607.258	677.930	795.414	683.743	801.810	873.892	788.529	827.615	825.138	960.603	1035.67	1048.95	956.494	960.548	874.521	995.103	979.701	1036.72	1118.34	987.951	1066.18	1055.34	1095.12	1085.23	1118.67	1163.41	1133.96	1059.07	1048.08	1149.79	1216.43	984.914	1064.91
-7.34022	7.44061	-5.54423	9.85520	88.0439	102.738	122.668	214.811	246.138	365.823	275.476	404.485	483.804	479.045	520.934	591.362	652.620	655.722	661.689	737.255	784.723	830.749	834.922	913.152	826.126	958.853	799.295	927.398	1038.87	917.773	1041.73	1046.61	855.066	1000.52	1010.86	1145.70	1201.85	1057.92	1048.19	1078.71	1002.74	1204.38	1088.46	1045.89	1165.81	1066.57	1045.74	1007.86	1003.44	1109.18
-7.31582	-9.53117	18.8231	16.3067	119.576	-45.3322	191.328	131.432	395.683	302.281	251.308	408.111	473.237	467.760	506.497	576.500	740.729	682.975	666.624	769.039	730.779	834.393	804.318	873.722	959.331	955.690	899.352	985.817	961.104	829.707	883.449	1059.44	986.240	1065.76	1040.34	1049.86	1152.47	981.667	1046.35	1059.16	1141.77	1061.00	1123.52	1126.71	1097.77	1215.82	1057.44	1160.39	1135.52	1131.77
-7.29141	-51.4157	-134.362	-73.6929	97.7604	138.586	150.536	222.684	332.055	314.017	297.262	386.461	345.568	517.221	594.161	637.452	537.694	605.380	689.850	785.186	775.337	869.675	892.327	838.731	877.036	860.857	888.704	941.287	954.637	1001.23	1005.87	1060.44	1004.37	1164.94	1129.07	1138.37	1174.43	1103.49	1022.70	1236.48	1145.82	1165.84	1072.72	1147.82	1147.76	1158.47	1068.81	1177.57	1040.86	1073.07
-7.26700	32.2169	-20.0290	4.42748	15.0747	52.3459	198.501	67.7672	285.057	295.017	290.851	424.712	361.535	623.062	464.645	679.865	746.813	751.183	697.286	843.765	815.738	872.957	739.610	803.108	1015.50	855.857	979.524	866.188	995.836	1016.56	1206.00	1049.00	1067.97	1080.42	1129.70	1098.38	1032.06	1112.62	999.195	1127.74	1137.69	1149.38	1026.74	1206.56	1130.92	1133.93	1032.77	1184.39	1124.74	1030.93
-7.24260	7.36486	-72.0127	31.4468	16.6139	200.276	108.911	241.821	231.209	277.279	375.417	287.589	423.622	476.993	613.784	633.542	646.863	598.311	828.101	884.434	735.769	855.676	832.640	850.707	886.466	896.910	868.993	861.398	842.969	964.407	1058.13	986.094	992.761	1142.76	1142.54	1137.46	1068.73	1188.62	1007.33	1219.60	1177.66	1004.23	1123.27	1083.18	1125.75	1203.43	1093.78	1094.25	1133.60	1159.08
-7.21819	51.4205	59.8041	59.0009	86.6299	76.2686	166.750	272.595	331.383	440.928	448.163	394.601	408.349	557.502	492.487	673.930	648.367	686.754	646.844	746.503	737.026	762.511	824.440	885.656	848.578	817.427	830.880	946.763	931.671	994.173	1090.41	984.746	869.509	1122.81	1004.13	995.723	1083.28	1052.67	1202.63	1104.38	1067.36	1228.83	1236.83	1293.00	1162.44	1171.26	1148.30	1123.48	1013.90	1141.46
-7.19379	3.77232	-53.1262	-44.0130	59.6957	109.022	69.3425	271.498	233.049	321.903	323.200	432.573	477.146	503.507	572.942	606.593	565.295	681.698	667.317	773.609	797.938	816.717	828.426	871.532	897.598	848.629	886.710	891.089	985.799	974.239	987.237	998.848	981.437	1049.06	1149.54	1110.30	1125.82	1021.62	1179.21	1220.63	1203.62	1276.60	1092.82	1103.06	1182.37	1208.05	1289.86	1112.28	1130.42	985.688
-7.16938	12.7282	-89.4290	32.9927	112.699	2.88708	19.2073	244.686	349.455	348.651	382.022	384.169	521.958	516.682	570.498	538.691	667.455	703.870	748.434	809.852	735.263	829.108	931.667	844.436	953.885	944.014	848.818	969.024	962.922	1016.65	1092.33	972.346	1022.53	1024.72	1108.11	1036.80	1153.27	1072.00	1063.98	1197.27	1098.02	1300.84	1174.37	1155.19	1201.00	1105.26	1150.86	1141.67	1195.65	1150.32
-7.14497	-32.0638	-90.2217	47.6025	120.689	45.4852	232.127	318.507	345.204	254.827	328.576	349.330	399.669	634.004	641.452	603.004	683.920	672.416	730.901	786.887	756.639	833.967	896.425	832.120	869.083	995.867	982.356	880.023	992.570	979.038	1044.00	1006.21	866.964	1055.32	1060.78	1091.07	1178.95	1055.49	1204.66	1213.95	1135.42	1076.14	1187.96	1126.53	1148.61	1179.78	1092.39	1213.35	1037.34	1102.08
-7.12057	17.8432	-71.7347	-24.1456	27.2973	56.2398	179.089	373.640	318.568	300.531	385.330	498.249	604.619	536.683	594.610	652.200	658.736	668.846	718.600	899.879	728.555	908.360	904.105	840.572	869.018	967.041	950.703	964.294	869.564	913.124	1226.43	934.258	885.307	881.067	1064.33	1102.03	1174.44	1153.28	1125.76	1195.69	1058.85	1236.30	1092.19	1144.72	1118.78	1188.10	1116.92	1252.72	1157.30	1057.58
-7.09616	-59.5631	36.1974	27.3662	91.8090	114.434	160.364	141.764	318.519	435.530	481.090	403.896	411.454	531.564	620.994	661.009	639.357	756.199	728.178	735.650	817.787	868.642	850.860	969.085	798.853	979.036	1030.96	1085.21	1048.33	1082.07	1152.22	1062.56	977.603	990.521	1002.21	1153.71	989.771	1246.97	1070.81	1180.02	1181.73	1157.30	1168.81	1164.87	1225.73	1187.67	1200.73	1186.33	1125.90	1131.57
-7.07175	-67.9023	-3.45350	92.8553	43.4478	126.062	185.409	237.517	255.157	315.171	465.421	461.767	503.753	543.028	576.979	693.421	616.688	646.404	652.685	887.797	747.012	820.957	883.159	833.941	936.981	851.364	884.773	877.529	1044.37	1026.52	906.928	1010.24	1147.19	1091.73	1053.00	1115.36	1204.75	1084.79	1139.23	1187.59	1216.25	1198.75	1096.08	1227.41	1154.09	1206.71	1143.69	1050.56	992.596	1164.76
-7.04735	-20.2183	-33.1254	-26.1231	21.0727	76.3098	129.790	87.9638	198.292	320.563	385.626	454.177	406.181	502.067	583.809	641.988	587.739	733.213	646.354	783.466	705.470	904.494	796.188	842.716	912.094	953.082	1079.25	1016.40	1013.64	1084.73	1183.29	1318.95	1077.24	1011.26	1046.74	1055.95	1126.57	1024.91	1151.47	1220.88	1033.98	1153.66	1086.74	1108.90	1269.44	1218.53	1131.25	1144.08	1177.84	1248.05
-7.02294	36.4574	-87.5164	-77.6352	46.5265	202.841	209.243	206.538	322.836	352.523	332.831	554.610	411.167	630.581	601.082	735.598	770.132	713.119	665.671	818.388	791.249	819.205	899.771	868.117	1045.41	875.641	981.250	977.703	1002.35	1017.52	1182.63	1023.29	1060.12	1094.65	1159.18	1114.17	1102.36	1147.71	1266.24	1215.99	1095.53	1116.05	1154.62	1150.19	1169.82	1218.18	1220.30	1191.01	1039.40	1161.60
-6.99854	-48.5977	114.536	92.7281	-31.6192	87.2974	233.459	249.386	372.079	366.045	322.319	401.005	580.653	579.591	582.450	582.609	813.066	796.048	758.232	792.237	852.623	816.151	878.963	900.545	929.069	907.515	962.914	974.037	977.145	1047.46	978.578	1085.09	1017.19	1181.74	1138.47	1174.51	1098.67	1183.71	1186.13	1141.89	1198.06	1143.43	1161.70	1228.47	1150.53	1103.87	1131.05	1196.53	1128.68	1226.62
-6.97413	-42.9787	67.3170	3.09279	2.81270	76.6662	112.805	390.183	340.994	369.740	413.035	564.368	527.700	646.291	513.202	731.081	644.147	669.111	611.037	790.743	733.640	946.834	918.475	989.350	931.247	829.959	945.267	921.766	916.241	1080.96	1051.83	1130.52	935.684	1069.64	1039.82	1135.03	1147.67	1151.63	1062.96	1229.06	1093.20	1273.23	1198.21	1105.51	1150.95	1120.58	1222.30	1138.84	1245.11	1181.77
-6.94972	-36.5276	-100.796	16.1073	43.3432	45.0085	281.369	221.403	263.026	375.190	300.510	427.197	389.660	512.502	556.358	586.303	693.440	802.755	705.711	899.765	879.841	877.937	872.918	948.363	985.507	917.082	900.385	1001.22	965.239	1008.83	1019.20	1109.54	1064.83	1139.34	1021.20	1158.77	1178.47	1010.90	1106.94	1343.89	1139.38	1213.62	1204.42	1191.87	1156.73	1122.93	1117.48	1264.34	1205.68	1251.97
-6.92532	100.057	-9.33890	-39.3917	156.779	143.286	256.848	260.075	194.987	270.466	352.526	320.571	499.698	408.517	719.524	673.225	656.179	710.101	807.650	768.718	816.543	779.629	832.657	891.011	959.051	931.253	993.994	932.636	981.317	1001.29	1058.72	969.827	1009.21	1038.25	1043.70	1210.02	1238.91	1198.25	1092.12	1155.04	1071.45	1171.28	1152.38	1228.67	1154.01	1239.16	1240.30	1273.33	1194.88	1138.71
-6.90091	128.101	-56.6151	45.0205	-4.47671	101.109	220.748	295.394	230.953	374.605	431.767	393.098	495.474	611.278	548.524	624.266	723.186	824.558	651.490	793.631	813.282	866.955	940.618	913.530	865.576	869.721	1055.14	985.089	935.232	1057.63	1054.20	1086.26	1003.35	1130.26	1142.47	1156.95	1065.77	1228.72	1294.46	1304.38	1217.12	1149.46	1259.57	1149.93	1178.00	1320.37	1219.49	1201.39	1189.80	1149.78
-6.87651	103.440	-53.1559	6.53591	106.632	100.881	117.474	369.087	166.001	202.205	338.343	442.354	502.434	641.252	706.248	750.690	738.669	718.003	746.086	945.189	777.144	898.574	868.309	816.661	974.203	1024.66	1036.14	1037.53	1025.97	1054.44	1214.36	1137.79	994.640	1154.66	1127.48	1162.15	1092.67	1176.80	1121.48	1284.53	1240.44	1159.04	1139.82	1178.40	1251.52	1199.03	1237.81	1129.51	1233.73	1145.35
-6.85210	37.7153	-35.9289	55.8194	100.308	45.6747	206.607	353.253	295.568	334.215	442.456	456.751	492.082	450.647	556.976	636.168	733.655	799.499	784.993	817.096	671.155	870.255	888.536	807.131	856.307	953.839	1031.47	980.408	892.504	977.717	1089.66	1093.78	991.583	1135.48	1131.12	1029.25	1142.65	1240.23	1157.86	1298.85	1226.43	1177.04	1176.44	1240.49	1159.03	1070.80	1235.94	1225.85	1289.36	1169.33
-6.82769	11.2604	-22.1159	-137.771	53.8554	41.7579	258.716	180.945	255.665	218.991	425.142	408.211	448.069	606.336	541.679	601.928	681.286	793.090	723.420	843.081	693.635	847.662	866.354	844.349	970.945	937.383	888.191	910.879	1073.11	975.516	1164.39	1042.12	1240.65	1231.56	1287.57	1078.51	1080.86	1122.27	1182.45	1146.45	1226.45	1194.09	1162.43	1236.42	1288.10	1175.58	1275.16	1301.76	1170.93	1227.29
-6.80329	-45.9095	-25.0286	-24.6033	114.748	207.677	194.255	288.544	325.491	215.673	299.378	484.630	465.910	548.016	595.337	725.676	667.803	811.085	690.210	774.236	779.838	861.053	928.615	902.909	1025.99	914.028	940.420	883.738	1087.86	988.104	1162.63	1242.05	1050.87	1074.82	1088.79	1204.57	1171.28	1197.80	1242.27	1312.10	1200.88	1207.97	1208.04	1302.17	1233.81	1226.31	1162.35	1271.63	1166.05	1275.42
-6.77888	-99.8047	-55.2671	66.6898	136.710	107.010	212.396	216.663	385.608	375.574	369.933	444.074	566.604	523.094	415.754	630.134	740.928	790.824	719.604	797.281	855.469	835.707	785.512	812.385	864.431	873.691	1016.00	1021.77	1009.67	978.752	1050.00	1030.77	980.170	1121.55	1116.04	1260.78	1162.22	1179.15	1155.72	1186.62	1196.24	1275.34	1255.22	1135.71	1294.80	1283.80	1277.99	1223.37	1141.83	1256.41
-6.75448	-1.25065	-104.306	58.2414	40.5682	128.230	222.624	373.392	289.702	502.670	402.331	438.091	594.579	489.223	604.323	656.682	694.869	635.547	786.646	818.768	963.614	793.828	865.474	951.580	1007.45	983.417	977.965	955.741	1009.76	1003.81	1146.20	1149.55	1023.22	1323.18	1117.95	1149.95	1136.91	1344.11	1243.21	1205.24	1230.16	1185.76	1315.73	1266.89	1180.20	1340.02	1182.85	1146.63	1202.24	1199.21
-6.73007	-41.6838	-154.554	60.4681	-18.6041	125.037	224.180	393.995	294.927	268.087	429.639	450.322	438.590	635.356	555.041	642.315	664.752	775.021	757.299	972.721	773.997	835.236	994.261	955.681	941.646	1044.54	1016.97	1038.05	1005.28	1089.12	1156.51	1085.18	977.786	1158.78	1125.83	1230.24	1252.14	1150.90	1263.58	1222.23	1117.71	1252.01	1279.56	1260.91	1208.07	1215.14	1202.63	1254.14	1151.53	1111.81
-6.70566	-75.6965	26.6287	-9.01370	104.920	158.005	186.829	243.181	318.899	455.744	305.959	474.590	574.106	624.120	591.854	659.369	762.113	677.738	812.259	893.826	787.715	826.034	980.044	1008.45	927.261	893.181	911.799	1022.81	1016.55	938.740	1128.25	1183.39	943.078	1100.99	1119.00	1313.17	1233.16	1186.51	1316.74	1321.78	1153.65	1278.18	1183.28	1252.76	1225.36	1344.88	1353.57	1253.11	1249.16	1153.59
-6.68126	-26.4010	25.9240	62.8168	140.294	159.225	109.631	269.114	316.434	370.925	359.454	457.589	377.171	522.148	604.423	689.205	730.633	794.927	789.934	980.670	768.328	745.426	979.685	905.795	909.445	905.226	1023.27	1038.08	1105.28	1115.73	1103.93	1046.38	1109.53	1122.71	1148.52	1265.81	1197.55	1066.42	1250.33	1238.35	1346.40	1195.43	1216.09	1253.99	1276.10	1249.52	1181.77	1291.14	1282.43	1222.95
-6.65685	-41.8838	-164.316	-1.00800	76.8317	154.456	131.707	262.284	336.802	388.628	340.632	484.880	588.667	509.834	653.835	836.906	598.408	821.948	686.082	819.731	771.846	903.241	972.029	967.346	889.131	980.146	1013.14	1041.04	1016.47	1187.89	1091.80	1019.84	1160.29	1184.01	1109.22	1101.06	1168.03	1156.25	1301.42	1183.44	1230.83	1206.30	1312.61	1184.45	1257.45	1310.14	1224.52	1251.50	1232.57	1302.64
-6.63244	31.9090	-96.8060	7.63678	144.009	120.090	175.516	314.475	317.506	250.659	372.134	453.377	577.446	644.543	568.874	533.133	684.265	647.824	691.899	930.159	807.811	803.771	897.720	975.124	912.981	968.131	1073.95	958.308	1103.99	1031.71	1085.52	1064.84	1003.14	1233.69	1082.86	1101.16	1149.31	1053.02	1330.57	1287.24	1199.52	1272.50	1319.91	1150.13	1070.25	1195.56	1266.63	1208.73	1155.05	1202.59
-6.60804	21.3112	-24.5973	-19.4954	110.732	166.313	177.633	243.892	244.914	366.071	389.673	492.091	482.572	613.552	683.898	759.337	620.540	723.292	793.609	884.699	916.885	918.872	1000.06	937.526	1020.10	1084.84	1100.70	1126.61	1019.24	1149.92	999.045	1059.22	1085.28	1134.29	1163.52	1168.50	1131.46	1167.71	1097.65	1343.66	1272.69	1372.41	1303.97	1232.24	1316.00	1287.22	1322.80	1309.34	1232.33	1358.17
-6.58363	94.9147	52.3747	35.8752	58.0733	88.7015	145.613	232.436	360.102	331.189	389.813	460.701	517.330	624.623	564.914	672.542	630.674	761.652	718.724	812.466	770.527	913.390	918.747	946.556	917.801	1069.70	1040.70	1059.90	1041.35	1035.93	1149.33	1071.23	1200.88	1149.36	1252.98	1224.34	1156.98	1246.55	1256.24	1274.65	1301.27	1311.18	1238.94	1231.54	1301.62	1251.21	1216.41	1254.33	1343.92	1277.84
-6.55923	-64.3458	37.1841	70.7507	5.26896	279.952	179.370	275.888	285.841	476.627	436.605	523.092	500.596	532.743	550.471	762.689	640.942	770.720	735.501	801.927	798.849	800.636	1019.60	915.279	1014.28	1063.09	1045.14	1145.20	1034.46	1243.95	1115.13	1195.46	1125.81	1161.21	1146.95	1197.49	1352.20	1138.58	1293.83	1317.37	1229.90	1247.14	1219.69	1202.13	1289.98	1293.49	1327.15	1304.59	1253.39	1421.18
-6.53482	110.601	-6.55752	59.2296	23.2704	241.252	156.640	188.207	251.226	323.872	293.945	530.152	497.017	655.758	566.520	773.428	690.028	819.777	909.140	904.164	770.240	967.137	859.047	932.650	1056.77	1011.11	1064.89	1042.90	1031.27	1098.20	1215.96	1253.25	1076.03	1186.38	1243.31	1159.22	1207.65	1125.12	1148.65	1280.53	1282.24	1146.98	1262.31	1188.32	1346.12	1348.58	1262.44	1323.01	1169.73	1328.27
-6.51041	-97.6683	-42.7839	5.91909	-18.8153	213.960	207.883	333.968	336.563	353.849	393.661	462.865	543.291	538.263	674.563	709.079	726.092	833.670	714.759	955.435	890.499	856.016	942.158	939.343	1019.73	1031.07	1002.18	1039.87	1151.83	1257.32	1205.57	1147.38	1206.67	1241.45	1244.29	1232.61	1228.49	1278.07	1325.46	1192.11	1229.17	1201.84	1151.34	1342.04	1365.21	1358.16	1303.88	1244.84	1233.13	1280.06
-6.48601	-125.054	-50.8718	21.1345	177.929	133.375	252.671	207.859	206.369	388.968	456.199	434.374	593.140	616.934	711.834	702.856	623.901	918.702	799.851	961.698	757.655	1037.70	895.428	948.763	1014.18	1048.13	950.092	975.502	1140.33	1119.54	1172.42	1209.55	1045.31	1265.39	1238.13	1167.14	1166.26	1260.74	1117.88	1316.17	1340.38	1272.45	1265.61	1209.45	1292.91	1358.01	1329.95	1312.44	1268.55	1279.76
-6.46160	108.589	-77.4655	-63.9010	92.0052	-2.25108	382.459	288.348	328.359	430.906	427.936	455.385	470.713	614.639	629.642	706.827	819.183	746.809	812.656	842.212	953.604	986.001	953.349	854.529	920.499	957.410	972.385	1076.19	1123.63	938.780	1153.03	1114.72	1159.39	1235.86	1140.76	1294.60	1171.96	1237.39	1238.29	1403.16	1290.40	1342.40	1306.03	1379.00	1260.36	1299.46	1369.93	1313.89	1291.78	1304.19
-6.43720	-12.2634	-62.7046	19.5850	-30.8887	111.869	243.966	367.717	372.913	317.096	477.198	474.122	610.546	564.653	739.465	630.822	692.288	706.999	707.951	756.716	811.609	976.440	983.396	901.967	1042.52	953.789	1010.75	984.995	1086.52	1090.20	1162.41	1195.99	1209.13	1172.96	1315.62	1321.02	1293.39	1235.58	1290.94	1301.84	1303.29	1288.76	1438.64	1415.06	1274.66	1286.66	1396.19	1317.01	1300.90	1326.43
-6.41279	151.993	-37.9838	-1.50917	159.388	156.092	160.601	327.120	349.426	336.068	412.468	480.990	503.355	696.724	670.699	692.798	751.725	750.447	767.205	825.954	818.380	956.600	899.943	1002.66	1052.85	1090.25	1094.07	1064.49	1066.05	1084.87	1141.42	1202.01	1138.19	1236.40	1232.83	1267.62	1304.15	1250.34	1205.50	1303.08	1272.27	1259.08	1329.85	1364.58	1278.13	1348.75	1250.19	1304.08	1319.41	1233.62
-6.38838	-13.0912	-18.4489	99.3701	76.1449	130.923	145.298	270.445	288.508	321.768	503.445	507.926	483.554	616.673	630.503	712.416	722.858	788.454	914.792	931.881	861.169	891.743	1019.28	1054.36	1022.50	1059.35	1048.86	1049.79	1070.11	1155.99	1359.48	1242.49	1159.23	1172.87	1217.00	1227.91	1296.34	1273.88	1291.41	1252.31	1392.57	1355.44	1351.14	1279.54	1304.68	1260.84	1231.13	1305.12	1348.27	1337.41
-6.36398	-50.1155	11.3608	-21.1111	156.735	123.083	215.515	205.816	185.082	334.481	309.210	524.118	584.237	591.442	707.055	732.767	706.045	871.015	730.077	892.944	842.896	987.575	1056.90	956.715	1047.16	931.540	1071.42	1225.95	1073.98	1231.72	1168.34	1207.60	1083.64	1249.29	1300.25	1349.89	1153.79	1298.30	1319.96	1210.53	1392.72	1367.59	1214.62	1281.14	1238.87	1359.16	1297.67	1274.22	1244.82	1388.21
-6.33957	38.6375	-65.1874	103.054	127.088	71.4388	233.109	336.326	293.902	297.698	319.292	530.859	484.846	642.856	597.935	687.754	827.256	742.549	756.361	904.420	831.690	970.649	1112.25	978.326	965.614	936.684	1024.61	1057.78	894.655	1118.76	1317.66	1197.84	1151.38	1095.80	1257.87	1202.89	1382.08	1308.56	1283.22	1431.87	1277.10	1266.04	1444.69	1372.71	1226.27	1385.45	1395.90	1260.85	1249.64	1380.90
-6.31516	99.5292	-106.072	12.3988	129.240	126.815	194.303	342.100	362.822	406.480	473.746	354.640	643.229	588.105	725.356	741.383	787.519	708.956	905.356	919.710	895.371	908.431	985.569	958.653	1171.10	974.972	1141.81	1033.30	1140.60	1197.22	1328.32	1192.54	1200.23	1259.16	1211.13	1288.85	1128.23	1373.23	1355.55	1226.40	1323.22	1255.12	1246.47	1184.02	1412.84	1314.06	1290.90	1293.47	1355.44	1429.76
-6.29076	-63.8249	-39.0754	55.4254	140.605	244.251	179.318	283.112	335.365	517.603	446.217	481.740	504.037	559.283	613.870	739.238	703.549	702.016	800.352	714.475	768.608	913.739	1046.33	1101.31	1082.31	1154.47	963.815	1103.45	1192.88	1124.50	1127.95	1159.09	1243.89	1283.39	1293.33	1344.52	1231.19	1184.48	1430.73	1462.16	1243.95	1339.23	1378.12	1308.05	1296.62	1295.09	1374.67	1291.37	1323.99	1291.41
-6.26635	-115.597	2.20423	-20.2640	29.4810	99.8159	259.527	345.705	255.760	357.602	581.215	483.553	639.946	603.017	661.752	674.241	729.624	793.629	881.531	913.231	962.214	949.843	1083.09	1168.69	1031.19	1101.80	1079.82	1093.52	1168.43	1094.56	1064.21	1177.85	1201.65	1141.29	1374.26	1289.41	1354.21	1295.99	1367.69	1328.48	1381.49	1433.59	1333.05	1293.06	1460.28	1307.83	1287.58	1497.16	1308.48	1461.66
-6.24195	68.1904	-90.3119	-123.834	16.2799	213.341	311.036	306.499	472.315	367.797	408.156	525.906	500.950	620.540	666.999	681.945	864.206	821.674	844.462	904.349	872.113	954.418	1080.58	1048.99	1086.47	1038.41	1112.40	1103.42	1136.38	896.673	1135.83	1152.29	1201.12	1283.52	1218.92	1363.69	1274.99	1275.37	1359.28	1321.72	1359.36	1387.05	1353.79	1366.79	1272.19	1432.60	1352.83	1392.44	1405.98	1277.50
-6.21754	49.5813	-7.72048	-80.0948	119.097	115.714	288.472	304.525	302.158	378.369	472.269	532.068	599.631	691.471	717.071	798.182	771.168	829.197	800.395	871.564	944.673	963.752	1004.28	1098.49	1124.58	1085.66	1136.44	1185.22	1124.91	1140.21	1241.00	1166.13	1091.52	1351.56	1318.26	1328.47	1304.37	1342.80	1275.83	1310.94	1429.40	1268.26	1357.79	1232.06	1340.53	1406.06	1350.36	1357.90	1340.71	1354.19
-6.19313	-37.1025	23.3913	-28.5562	148.235	70.1980	126.660	256.905	454.619	444.886	404.553	565.784	471.216	568.029	618.094	636.641	790.556	886.106	833.979	967.600	954.722	954.369	1063.02	1129.81	1014.41	1045.85	1095.38	1260.16	1117.35	1216.39	1285.27	1297.55	1133.33	1395.47	1343.91	1321.19	1270.84	1263.62	1328.20	1383.53	1362.80	1332.90	1379.16	1378.11	1471.02	1343.96	1398.08	1296.77	1326.15	1345.38
-6.16873	54.4195	60.8938	-18.6622	64.9077	158.714	164.776	299.738	293.958	444.461	409.144	537.164	541.790	703.206	644.103	810.551	748.128	825.948	726.208	897.290	931.024	934.976	1065.94	1126.66	1046.24	1041.97	1056.99	1131.46	1192.27	1147.10	1210.34	1225.29	1190.01	1265.65	1196.95	1256.84	1381.84	1224.60	1427.31	1460.88	1388.49	1376.31	1325.85	1508.53	1425.11	1389.48	1367.10	1416.76	1382.75	1385.32
-6.14432	28.3690	-114.331	67.6500	114.424	114.944	111.797	193.198	291.526	276.758	397.906	453.740	581.341	595.230	638.001	884.733	648.131	884.944	862.452	908.379	956.435	950.531	992.804	1045.82	1089.98	1066.35	1130.43	1133.53	1190.38	1229.91	1133.54	1197.01	1235.94	1208.67	1235.43	1387.55	1221.10	1368.26	1383.80	1352.47	1340.93	1388.17	1307.77	1327.17	1378.74	1397.65	1440.84	1476.16	1308.23	1281.01
-6.11992	-156.451	-143.767	37.2059	80.5974	189.785	185.888	221.294	266.815	363.650	403.514	518.912	627.035	667.401	717.630	742.734	630.037	771.941	790.214	900.479	915.985	993.794	969.422	1042.90	1076.38	1063.02	1268.00	991.032	1018.92	1241.84	1240.33	1212.84	1205.64	1239.51	1277.77	1264.10	1312.80	1333.21	1268.00	1456.67	1368.86	1340.96	1307.66	1382.94	1459.02	1476.22	1442.25	1435.96	1441.08	1339.13
-6.09551	-63.2673	-66.8736	-17.9518	107.311	112.890	192.370	252.512	307.886	437.145	408.918	601.374	495.810	615.228	680.591	827.625	722.288	766.795	768.261	843.604	911.964	816.662	998.577	1046.59	1025.34	1022.66	1051.14	1064.42	1133.57	1135.62	1103.67	1144.15	1135.86	1322.67	1300.92	1206.66	1209.85	1282.92	1364.73	1313.45	1311.43	1346.83	1324.20	1422.20	1490.86	1367.98	1343.21	1336.79	1264.41	1386.36
-6.07110	-13.4487	-23.9980	21.2188	52.8491	70.0966	322.633	308.203	321.498	440.153	455.545	525.973	424.737	612.504	636.564	747.881	694.818	857.557	800.172	894.096	875.385	945.150	1042.64	967.784	1036.44	992.338	1064.07	1187.59	1210.55	1257.83	1217.45	1253.49	1277.32	1253.80	1228.76	1259.73	1316.10	1342.88	1343.07	1377.92	1372.13	1342.18	1308.44	1319.92	1423.22	1422.25	1474.41	1319.61	1328.97	1341.14
-6.04670	121.881	-30.7205	92.5372	118.214	93.9559	227.061	277.076	380.477	424.656	362.868	507.049	534.448	672.613	666.205	719.356	781.346	889.336	821.449	1080.68	1070.32	980.313	1108.06	1080.79	1040.71	1039.52	1122.22	1044.08	1200.76	1188.55	1314.99	1156.79	1285.94	1331.19	1281.21	1287.24	1275.89	1372.19	1316.70	1369.57	1410.36	1384.92	1316.22	1358.36	1285.93	1468.75	1373.11	1342.63	1388.36	1373.26
-6.02229	99.4021	-24.2422	63.0866	57.2959	180.903	233.532	381.724	337.224	367.993	385.549	450.020	564.620	593.791	717.696	705.143	825.784	793.451	859.019	908.102	972.222	1050.06	997.816	1038.13	926.172	1109.50	1121.67	1222.07	1136.97	1248.72	1333.06	1266.69	1182.71	1271.28	1277.68	1447.68	1343.54	1411.49	1380.72	1399.27	1401.02	1344.23	1396.34	1402.43	1392.08	1399.42	1419.43	1317.62	1436.09	1497.85
-5.99789	-75.0147	-10.1272	-0.814537	114.725	132.355	294.614	298.122	236.273	427.504	367.633	522.476	596.084	618.429	804.457	687.628	727.675	821.839	974.424	893.780	912.345	969.078	1069.99	1127.78	995.149	1082.55	1142.76	1144.96	1153.07	1201.62	1153.91	1162.89	1299.75	1324.97	1439.10	1383.70	1166.54	1429.10	1407.91	1464.87	1320.33	1417.12	1383.24	1452.09	1376.75	1520.05	1463.97	1397.21	1383.34	1366.57
-5.97348	-144.845	25.9449	-15.7461	-16.1814	203.719	229.353	138.681	300.030	431.689	441.943	423.715	550.554	733.128	618.994	716.684	804.326	851.264	948.228	976.791	901.293	1016.33	1057.32	1042.16	1074.89	1181.26	1058.24	1172.54	1170.21	1182.77	1321.89	1174.45	1272.68	1267.31	1295.96	1415.52	1363.90	1383.91	1381.16	1367.48	1301.31	1434.52	1413.49	1355.54	1423.37	1441.42	1419.15	1500.71	1445.59	1492.33
-5.94907	6.54786	31.2952	-42.0701	134.205	78.2640	335.232	227.917	273.711	402.862	428.282	559.014	440.152	632.987	744.484	795.191	665.684	914.838	801.867	889.658	884.684	1033.19	1159.83	1112.23	1086.07	1097.33	1135.82	1096.95	1142.73	1146.41	1268.13	1206.05	1300.12	1179.19	1373.37	1306.10	1473.36	1363.67	1382.69	1286.80	1515.46	1387.25	1315.83	1369.13	1483.39	1438.23	1419.45	1449.74	1343.57	1411.72
-5.92467	69.6072	-60.8788	92.6458	238.313	23.7490	315.579	418.951	352.418	254.805	269.975	600.598	528.976	565.952	647.884	713.429	798.680	781.385	919.101	946.095	932.960	996.838	1009.95	976.158	1053.95	1104.96	1081.93	1155.54	1210.92	1229.98	1200.26	1357.20	1257.38	1404.13	1345.93	1381.94	1336.79	1378.28	1432.02	1354.27	1401.21	1409.22	1454.32	1447.25	1497.63	1437.20	1479.00	1400.63	1304.87	1557.15
-5.90026	36.3224	-106.257	-34.3590	5.40914	177.341	250.732	320.910	304.582	403.718	446.081	536.488	619.743	690.185	745.568	749.399	789.984	840.096	797.065	970.659	903.942	1073.05	1023.08	1202.61	1191.37	1138.55	1124.30	1134.81	1308.43	1302.17	1330.75	1304.22	1159.21	1259.59	1334.99	1456.65	1384.97	1370.83	1460.80	1391.24	1389.61	1336.82	1412.52	1329.98	1530.54	1536.55	1438.06	1496.05	1475.94	1482.50
-5.87585	-69.6224	-58.2061	61.9588	45.8755	219.885	179.241	201.683	304.739	446.527	452.534	623.373	663.358	660.160	754.193	752.848	790.907	959.516	906.642	943.653	891.110	950.262	1025.48	1077.95	1171.87	1169.72	1216.76	1061.66	1156.16	1327.24	1293.09	1226.76	1301.76	1265.89	1340.05	1444.32	1355.72	1323.42	1468.83	1391.21	1389.35	1394.98	1599.36	1507.24	1475.74	1447.68	1480.89	1517.38	1397.09	1448.43
-5.85145	18.3604	-32.7079	-7.71966	103.046	92.6775	155.379	319.578	357.786	462.514	377.260	513.460	580.516	726.372	756.998	844.604	896.591	942.236	788.249	848.841	910.710	975.081	1154.03	1132.93	1028.20	1138.99	1156.15	1181.72	1195.45	1223.68	1291.82	1267.98	1320.72	1292.71	1269.62	1446.35	1416.21	1403.92	1550.78	1540.11	1534.31	1498.79	1388.93	1418.04	1535.60	1478.74	1430.99	1436.63	1403.45	1488.45
-5.82704	17.4292	-96.0793	-79.2004	141.274	182.521	202.825	316.786	240.553	391.133	464.864	644.810	546.976	697.761	723.369	819.066	648.063	869.768	859.255	948.485	903.999	984.470	1199.56	1072.54	1123.26	1023.72	1048.82	1100.84	1290.92	1134.21	1296.38	1264.16	1362.55	1412.51	1364.53	1335.55	1362.87	1411.99	1420.01	1464.70	1467.61	1469.96	1367.57	1542.27	1393.47	1423.82	1450.06	1476.04	1304.32	1400.66
-5.80264	104.112	-67.2657	3.37266	49.6909	160.540	193.493	214.474	368.068	334.719	426.578	554.952	700.826	713.989	698.239	715.705	712.511	913.875	950.986	839.722	1020.67	995.029	1046.15	1139.81	1163.55	1238.25	1097.76	1125.54	1271.98	1307.62	1269.40	1271.67	1223.65	1266.97	1352.00	1349.47	1388.73	1486.76	1472.73	1521.78	1345.74	1445.83	1450.13	1509.07	1579.42	1491.41	1442.59	1461.78	1377.05	1532.85
-5.77823	24.0287	46.4097	-29.3663	89.8690	291.378	289.285	300.515	409.405	387.255	320.107	499.802	572.284	739.095	663.312	774.078	807.032	761.970	906.282	933.378	920.404	1066.46	1145.08	1049.43	1255.59	1110.20	1190.73	1226.78	1199.95	1187.44	1303.61	1328.28	1281.63	1424.37	1410.69	1455.19	1459.73	1247.98	1445.27	1587.81	1522.76	1493.86	1585.71	1525.20	1600.54	1481.45	1438.54	1559.23	1421.63	1550.19
-5.75382	-18.5547	-59.5790	-7.20756	103.850	153.817	297.169	311.576	315.699	369.801	413.174	531.292	528.741	662.652	702.414	837.375	788.677	847.319	939.006	879.875	993.135	983.418	1106.57	1058.28	1131.98	1251.43	1230.94	1150.71	1180.80	1310.86	1309.78	1355.55	1158.42	1373.65	1450.02	1519.36	1387.64	1452.13	1485.91	1487.07	1375.56	1596.64	1426.01	1496.24	1569.17	1476.53	1492.74	1486.43	1432.03	1597.54
-5.72942	-86.1227	-49.4712	100.598	80.6666	83.9788	181.466	243.353	264.975	467.139	549.750	589.142	556.644	584.293	832.266	825.018	957.082	869.032	881.976	890.565	1059.57	916.629	1050.46	1158.51	1270.02	1253.67	1116.07	1196.42	1204.42	1208.59	1269.25	1311.21	1312.88	1462.56	1284.35	1441.41	1386.37	1432.17	1366.20	1413.53	1561.64	1554.12	1435.82	1469.47	1513.38	1562.79	1472.82	1551.75	1529.84	1518.70
-5.70501	-110.136	-9.54032	-5.06960	168.470	167.322	273.575	328.932	337.922	403.345	432.713	562.304	668.720	739.311	698.235	851.836	891.627	894.718	936.135	950.828	1069.27	996.533	1096.52	1231.29	1095.11	1076.46	1129.99	1241.93	1170.53	1255.92	1295.43	1316.40	1297.69	1284.10	1338.82	1462.46	1425.69	1405.98	1520.61	1499.42	1423.12	1430.51	1528.07	1374.73	1462.76	1571.98	1420.46	1547.32	1479.33	1422.89
-5.68061	-75.4268	-144.895	-122.110	-38.6622	140.358	249.190	237.089	315.137	441.904	402.104	594.650	637.204	671.671	691.869	887.609	784.660	814.621	877.142	1069.73	1049.77	997.342	1298.05	1171.75	1205.99	1112.38	1106.20	1105.79	1146.46	1225.43	1291.21	1286.40	1232.19	1371.30	1387.23	1472.81	1442.26	1357.56	1441.33	1465.42	1576.98	1538.51	1517.30	1682.82	1553.20	1521.59	1472.26	1547.69	1400.42	1431.06
-5.65620	46.0367	-81.2438	24.7382	56.3534	109.877	293.430	421.460	448.204	368.285	420.005	509.149	650.446	821.787	665.738	849.464	724.223	997.327	927.054	1019.00	1084.32	1066.49	1134.20	1040.59	1028.21	1128.57	1149.17	1260.45	1206.20	1413.72	1386.87	1309.51	1326.60	1448.60	1246.39	1447.72	1534.33	1422.49	1546.60	1441.32	1493.67	1590.49	1490.51	1488.16	1441.59	1508.11	1466.05	1579.44	1478.63	1520.03
-5.63179	-24.1378	19.2062	-7.30054	49.6697	23.8800	230.895	291.493	369.707	445.307	422.098	505.139	500.060	682.106	707.830	844.316	823.739	920.319	1011.16	1001.01	955.332	1067.26	994.985	1104.74	1107.26	1240.64	1169.48	1288.68	1211.08	1296.33	1336.07	1344.49	1262.59	1339.29	1445.84	1413.65	1472.00	1467.82	1490.97	1445.19	1546.42	1458.20	1566.96	1620.72	1431.34	1561.42	1512.45	1526.34	1490.81	1511.97
-5.60739	27.6328	-53.7176	-9.21491	88.2465	140.892	245.705	208.512	450.304	346.095	458.191	417.093	663.079	578.291	756.884	850.423	765.497	879.353	951.280	907.755	966.335	1017.67	1226.14	1053.27	1234.79	1190.94	1260.43	1336.69	1290.45	1261.55	1294.62	1376.70	1232.34	1406.70	1505.46	1422.33	1403.43	1475.17	1475.52	1571.59	1432.46	1514.05	1499.37	1559.13	1500.49	1544.76	1588.06	1391.35	1539.28	1556.33
-5.58298	-9.03456	-53.5324	-21.7485	17.5547	179.221	17.3649	380.356	358.470	459.501	446.499	625.931	654.187	648.627	725.878	843.488	797.038	833.404	979.159	991.366	973.606	1224.14	1143.47	1232.65	1230.80	1253.86	1146.32	1368.63	1123.55	1274.17	1290.52	1289.90	1229.59	1366.48	1370.06	1593.74	1480.34	1529.23	1467.01	1463.87	1503.72	1577.68	1555.13	1572.35	1549.38	1573.66	1512.13	1428.02	1454.43	1669.69
-5.55857	25.0032	-67.9753	3.87622	51.3405	115.590	150.816	312.686	427.150	309.715	423.273	582.186	629.246	507.021	777.081	822.393	781.476	906.894	885.947	986.262	1021.64	1103.67	989.721	1132.96	1144.35	1200.47	1285.72	1202.75	1270.85	1351.31	1305.13	1335.62	1280.10	1491.45	1417.79	1437.64	1524.51	1441.39	1516.21	1516.93	1524.60	1582.28	1426.22	1589.42	1584.27	1589.41	1499.44	1616.05	1387.67	1471.02
-5.53417	44.4400	-4.98534	41.5754	68.2287	213.256	283.938	352.962	344.667	513.568	484.235	518.068	575.158	622.116	641.309	709.380	743.199	988.496	916.321	1077.32	1004.82	1030.72	1075.72	1101.03	1289.03	1363.29	1200.80	1240.80	1361.54	1294.74	1391.69	1426.96	1326.41	1543.99	1388.34	1542.18	1404.03	1483.96	1542.55	1563.46	1551.05	1571.71	1657.69	1466.71	1561.58	1591.59	1530.84	1658.22	1453.95	1604.19
-5.50976	-54.0347	-39.5439	23.9797	3.19517	165.552	201.534	302.888	375.892	328.143	417.700	634.501	640.027	633.564	762.319	882.277	839.856	852.570	977.019	925.359	997.461	1139.55	1087.42	1105.91	1108.86	1195.06	1347.73	1337.88	1263.90	1368.24	1249.00	1296.03	1417.23	1330.65	1417.59	1564.98	1459.47	1521.57	1558.63	1667.42	1499.75	1532.49	1415.54	1541.25	1569.23	1613.95	1608.23	1554.80	1554.32	1600.85
-5.48536	-7.66649	-17.8578	4.30338	73.0882	69.6074	214.128	163.992	363.468	462.618	346.762	657.339	563.949	663.936	768.472	849.842	740.129	881.983	982.297	1053.06	987.213	1118.73	1281.00	1300.45	1169.79	1223.78	1265.02	1316.52	1412.24	1363.77	1373.19	1420.00	1335.32	1355.53	1346.04	1585.13	1459.24	1503.62	1602.51	1547.88	1522.98	1633.52	1555.17	1661.90	1658.17	1635.46	1591.11	1548.01	1375.36	1510.59
-5.46095	-41.0756	5.83708	6.50277	67.5217	199.839	293.246	296.848	362.512	470.309	380.854	541.757	606.095	832.895	805.004	805.659	764.079	920.937	906.494	1040.47	854.547	1067.08	1123.02	1223.75	1238.37	1225.31	1232.21	1262.56	1396.36	1311.17	1329.61	1260.26	1345.94	1343.65	1426.51	1473.89	1527.39	1516.35	1483.97	1513.40	1671.48	1542.03	1527.65	1683.76	1645.99	1636.49	1542.54	1698.10	1602.30	1617.99
-5.43654	-34.0636	-96.6946	40.6119	45.7789	149.311	135.418	311.738	423.278	454.613	524.838	595.778	619.213	729.167	793.585	875.832	753.674	971.657	1015.91	1039.22	1012.74	1039.61	1218.08	1173.26	1142.04	1253.34	1249.73	1291.64	1327.91	1317.58	1492.41	1399.73	1470.41	1473.54	1495.31	1431.99	1519.68	1435.01	1614.88	1573.45	1523.63	1620.75	1593.95	1670.09	1611.62	1735.20	1637.71	1585.26	1497.44	1508.68
-5.41214	-132.374	126.883	-32.6030	111.911	193.926	273.065	207.987	378.702	491.508	475.138	506.729	702.944	722.990	720.949	779.806	729.594	1022.87	868.146	1004.27	1040.76	1149.29	1212.67	1250.99	1250.87	1323.61	1224.40	1235.69	1231.11	1438.91	1426.46	1417.47	1478.91	1366.10	1468.19	1458.54	1539.47	1528.22	1560.79	1545.80	1439.91	1610.30	1493.57	1586.24	1597.61	1600.91	1589.28	1775.22	1598.88	1727.21
-5.38773	76.9263	49.4139	-132.596	-16.3026	109.428	218.033	260.976	507.353	409.810	421.488	585.075	604.023	799.084	720.306	844.352	767.087	925.854	945.032	1072.89	1046.49	1117.94	1102.63	1132.80	1162.39	1188.26	1160.97	1314.61	1349.83	1302.06	1285.68	1341.27	1342.89	1546.61	1406.68	1458.27	1509.55	1360.74	1619.32	1530.27	1550.79	1496.90	1583.44	1602.04	1551.76	1553.72	1618.04	1731.86	1421.80	1674.89
-5.36333	-51.3616	-40.7531	-18.2184	85.4183	106.238	287.622	335.324	308.930	431.312	498.503	570.125	675.635	652.796	728.551	762.267	835.811	1016.39	941.346	940.684	1087.86	1080.62	1257.22	1201.20	1283.82	1215.42	1239.67	1378.26	1309.08	1378.15	1401.23	1308.43	1430.33	1404.77	1606.28	1590.00	1545.98	1587.99	1571.55	1512.01	1518.26	1573.35	1558.59	1580.27	1497.49	1500.89	1588.48	1675.17	1598.93	1715.69
-5.33892	-66.7815	-164.860	-14.8884	152.281	169.963	193.352	327.638	320.015	476.257	496.985	590.613	617.574	604.550	661.917	842.450	981.809	846.687	962.934	1097.62	960.147	1049.92	1229.36	1236.01	1132.98	1264.90	1300.64	1310.07	1291.94	1398.12	1325.20	1497.56	1324.70	1383.99	1559.48	1467.07	1625.02	1465.55	1589.29	1587.68	1540.39	1639.03	1580.92	1655.38	1599.49	1597.59	1615.49	1700.18	1550.89	1660.57
-5.31451	-39.5772	-66.2890	-110.532	88.4290	25.8894	177.333	400.806	305.968	345.531	527.290	587.885	695.450	676.307	773.898	798.030	828.864	884.729	877.291	1009.43	1017.03	1050.92	1299.61	1141.52	1137.79	1243.16	1270.48	1163.65	1307.19	1420.10	1442.29	1348.94	1399.98	1473.99	1535.20	1536.99	1453.16	1597.97	1745.70	1692.34	1779.93	1494.60	1639.32	1544.76	1727.40	1594.48	1658.95	1485.93	1414.60	1683.65
-5.29011	-4.33539	-43.1306	-41.2523	132.298	283.554	177.304	392.494	322.073	363.465	512.138	602.286	692.916	775.198	812.562	827.147	852.180	965.890	991.025	1020.81	933.861	1086.90	1110.23	1212.74	1262.69	1236.52	1223.65	1388.47	1396.57	1370.47	1447.90	1433.57	1426.42	1427.60	1465.55	1569.06	1449.73	1667.75	1667.89	1549.83	1646.26	1607.67	1562.47	1596.12	1687.44	1610.24	1531.06	1579.39	1459.76	1549.70
-5.26570	1.54043	44.4886	62.5809	92.8906	202.674	264.288	356.234	492.287	446.045	387.778	604.663	713.323	700.168	753.381	848.970	900.211	999.771	1077.97	1037.42	1010.15	1152.05	1111.07	1044.93	1129.11	1313.20	1238.42	1232.18	1314.32	1428.51	1461.30	1179.29	1480.42	1627.46	1404.50	1706.52	1531.02	1555.53	1506.12	1574.44	1587.02	1631.70	1637.70	1579.46	1616.47	1683.62	1565.48	1617.63	1646.20	1622.26
-5.24130	70.3571	-10.9934	93.5186	153.079	245.333	172.836	423.646	332.202	451.215	544.153	612.148	619.983	642.094	875.797	868.953	823.884	1063.22	1017.02	1148.29	1078.28	1147.82	1139.16	1257.54	1279.34	1322.97	1231.70	1354.82	1283.60	1418.77	1382.55	1399.38	1431.03	1427.84	1490.12	1598.53	1613.75	1463.25	1671.65	1643.81	1693.59	1661.14	1587.59	1744.75	1663.65	1713.63	1641.37	1719.69	1734.29	1622.88
-5.21689	19.6273	-42.0269	7.43648	-9.95593	179.550	248.161	379.953	369.568	485.312	385.060	526.822	594.023	660.407	821.895	1075.46	720.169	1029.57	952.822	965.408	995.234	1113.18	1191.14	1177.97	1364.94	1351.87	1217.99	1401.16	1446.35	1398.48	1352.35	1362.42	1353.26	1584.58	1459.91	1564.93	1443.34	1515.47	1771.35	1681.32	1486.21	1535.26	1535.83	1687.27	1677.87	1649.58	1605.48	1602.35	1631.55	1656.28
-5.19248	37.0620	-29.7659	88.4382	8.71092	110.355	190.770	357.637	284.509	368.385	535.925	634.296	582.982	715.538	716.978	844.536	889.266	926.920	975.099	1085.46	1022.57	1041.38	1235.35	1171.37	1210.50	1242.01	1246.95	1242.43	1400.54	1463.92	1430.97	1328.19	1379.25	1453.61	1544.78	1585.26	1547.36	1554.13	1679.67	1582.81	1707.90	1733.41	1652.74	1520.00	1739.08	1632.62	1609.65	1756.31	1556.06	1713.16
-5.16808	-0.431196	-106.688	-53.0312	158.715	108.987	296.538	236.659	369.675	378.525	425.111	636.813	538.033	797.828	818.835	802.248	820.322	991.789	1138.01	924.208	955.395	1307.51	1262.81	1306.37	1147.80	1324.06	1271.02	1364.74	1289.21	1306.04	1335.33	1584.98	1430.50	1529.72	1510.90	1572.74	1569.62	1556.92	1651.00	1566.55	1678.62	1623.78	1638.64	1671.90	1768.96	1778.80	1720.93	1602.57	1633.78	1655.95
-5.14367	31.3810	49.9745	47.8026	231.776	276.899	331.089	345.631	465.383	440.771	577.931	546.098	519.719	728.513	764.174	772.311	743.494	921.461	927.463	998.124	965.959	909.701	1189.59	1230.44	1285.26	1313.60	1350.46	1368.75	1325.36	1375.48	1392.40	1392.96	1398.88	1668.03	1506.29	1651.92	1646.96	1478.62	1696.75	1555.23	1616.15	1631.32	1702.83	1820.93	1663.31	1717.32	1564.74	1709.01	1689.52	1663.54
-5.11926	15.4356	-188.566	73.8318	177.269	136.463	203.856	237.839	415.266	402.900	496.703	507.810	740.926	745.905	816.830	951.531	854.158	950.072	1043.46	1138.61	1145.56	1173.71	1272.80	1172.96	1304.79	1215.55	1176.88	1351.71	1416.63	1497.97	1461.32	1405.28	1483.61	1519.99	1641.34	1640.57	1546.99	1655.71	1639.75	1738.86	1677.41	1656.72	1721.11	1761.46	1655.75	1572.47	1684.28	1639.56	1504.98	1735.36
-5.09486	-35.7660	-128.023	-55.6568	78.8445	190.217	149.919	303.710	462.612	482.404	517.456	626.790	641.843	715.657	961.401	898.275	935.387	1002.22	1007.08	1043.92	1095.97	1296.92	1199.89	1216.00	1168.97	1281.59	1302.98	1306.77	1386.18	1403.70	1521.50	1474.49	1387.93	1427.10	1664.70	1682.61	1491.55	1676.37	1602.27	1625.66	1638.58	1605.18	1632.09	1673.84	1687.74	1661.90	1599.00	1728.44	1605.16	1775.27
-5.07045	-31.3774	-9.00295	-57.8535	135.163	109.795	194.917	251.720	443.445	482.849	463.183	479.852	656.302	671.177	774.956	957.957	868.141	1048.93	1071.76	1101.42	1091.67	1139.24	1205.62	1225.71	1230.77	1367.60	1360.12	1241.76	1453.42	1488.32	1372.08	1485.85	1374.97	1456.25	1603.03	1554.60	1530.30	1510.92	1647.70	1671.79	1593.85	1756.37	1627.37	1659.06	1712.99	1723.20	1699.44	1762.80	1762.44	1624.03
-5.04605	17.2208	-139.777	-38.5186	-69.5819	298.919	347.726	357.406	466.595	520.295	567.927	666.507	720.663	633.351	731.448	746.955	860.852	846.358	1063.34	1035.18	1140.98	1145.61	1160.04	1340.83	1331.89	1266.60	1329.01	1500.15	1326.31	1422.72	1414.34	1481.22	1455.69	1556.50	1454.70	1605.99	1566.69	1582.34	1652.51	1590.58	1626.19	1661.81	1657.30	1769.14	1710.85	1757.77	1698.99	1699.93	1728.41	1774.88
-5.02164	-70.4930	61.0639	-14.0134	-13.3459	192.844	252.097	365.912	383.181	556.511	676.736	575.993	708.503	797.315	721.154	928.369	932.923	938.072	1000.66	1236.25	1155.47	1098.92	1209.69	1188.94	1323.09	1349.91	1324.06	1339.86	1552.85	1386.58	1363.73	1539.09	1419.48	1537.77	1505.17	1669.75	1552.64	1710.30	1614.96	1660.57	1690.75	1727.68	1668.43	1698.42	1583.86	1769.38	1867.65	1795.94	1712.78	1700.49
-4.99723	-3.49613	99.8110	-26.6927	62.1668	184.167	265.154	247.807	395.350	579.664	444.317	591.210	675.287	739.491	876.932	940.191	907.638	1096.13	1095.25	1063.52	1044.17	1187.92	1215.30	1232.68	1309.96	1297.58	1286.05	1374.06	1480.05	1496.79	1453.64	1519.00	1426.88	1665.82	1521.19	1720.36	1556.28	1701.77	1714.99	1673.43	1751.17	1699.03	1769.37	1813.76	1642.39	1702.20	1690.35	1741.08	1675.96	1761.31
-4.97283	38.5296	-18.3151	68.1412	144.889	148.339	111.977	380.715	389.240	419.026	453.146	528.013	546.783	616.638	907.994	828.123	745.032	945.359	955.741	1073.87	1105.23	1051.44	1322.64	1252.16	1282.23	1341.00	1413.78	1322.69	1497.57	1454.60	1428.10	1545.77	1421.38	1575.20	1616.21	1638.90	1619.29	1690.85	1671.91	1651.21	1742.04	1679.20	1691.50	1732.10	1698.20	1773.01	1635.78	1753.63	1742.92	1760.12
-4.94842	-27.4046	-38.3286	44.2464	64.0780	90.3750	223.800	340.101	361.816	488.374	566.112	691.366	625.951	759.528	926.205	921.357	905.930	1023.40	993.518	1237.61	1061.03	1065.47	1287.39	1244.58	1310.73	1311.92	1283.97	1358.31	1438.64	1322.59	1481.90	1527.11	1518.42	1593.00	1539.60	1757.49	1641.29	1481.05	1751.21	1641.12	1791.83	1661.51	1705.10	1795.04	1751.79	1872.64	1757.04	1740.69	1672.89	1663.84
-4.92402	-85.4444	39.0850	-57.8948	76.3620	119.492	167.335	324.372	419.662	460.768	468.815	676.041	804.491	706.176	661.721	1003.30	886.580	1052.41	1060.60	996.643	1111.39	1163.24	1222.86	1368.50	1254.51	1430.21	1432.61	1468.92	1460.06	1405.90	1493.55	1441.77	1448.73	1613.22	1514.89	1613.09	1590.51	1657.34	1800.00	1640.40	1677.67	1771.13	1684.54	1694.85	1780.66	1664.13	1712.65	1743.86	1627.30	1749.24
-4.89961	-88.1707	-232.820	62.4952	26.7657	270.350	233.715	378.540	385.594	465.359	585.234	550.517	678.495	730.534	819.422	844.212	951.511	1028.51	1040.91	1201.07	1040.03	1271.24	1301.30	1383.02	1253.38	1354.15	1440.37	1387.98	1469.08	1479.87	1569.62	1606.97	1539.32	1506.98	1570.93	1715.79	1573.84	1667.09	1639.31	1771.56	1695.27	1670.71	1731.57	1783.31	1762.54	1862.04	1888.18	1801.28	1698.22	1769.96
-4.87520	28.8584	-12.7294	73.9667	97.7088	290.532	218.039	277.577	378.009	445.368	546.669	697.806	592.051	688.052	806.479	878.280	990.849	1107.87	1015.17	1139.49	1095.81	1135.50	1248.13	1287.62	1370.85	1293.99	1389.77	1435.02	1427.28	1489.31	1512.64	1400.55	1459.65	1609.43	1536.39	1685.20	1561.81	1729.25	1672.89	1627.15	1726.05	1770.80	1767.60	1819.18	1788.17	1865.53	1787.35	1744.56	1826.53	1892.91
-4.85080	5.72370	-85.7059	-14.8164	12.1566	258.651	285.143	364.092	392.531	517.931	593.298	715.998	792.346	853.755	797.932	924.778	815.128	1113.39	1099.20	1058.13	1080.97	1189.94	1238.36	1232.31	1317.29	1409.31	1297.58	1488.24	1360.75	1436.68	1500.76	1398.45	1617.79	1533.44	1698.74	1656.81	1660.12	1628.78	1775.56	1552.45	1720.76	1795.73	1723.48	1903.48	1760.57	1782.90	1763.17	1801.61	1866.48	1662.02
-4.82639	110.193	-74.4666	20.9592	227.578	197.986	324.403	270.886	393.057	466.506	504.251	600.656	734.290	800.112	893.536	870.766	912.377	985.048	1097.09	1201.71	1135.30	1088.93	1357.92	1263.02	1273.55	1379.75	1337.62	1498.79	1378.55	1554.46	1540.28	1563.57	1485.23	1618.39	1663.56	1560.06	1758.92	1783.97	1724.60	1687.64	1669.25	1817.01	1713.72	1781.25	1838.44	1752.80	1861.74	1869.80	1697.33	1753.76
-4.80198	76.9448	18.2430	-23.7127	77.1177	25.2504	297.134	325.777	503.617	531.186	451.201	677.585	697.072	658.478	760.286	1096.31	970.437	1023.59	1073.66	1161.46	1189.23	1135.86	1227.48	1287.47	1311.62	1364.69	1431.00	1377.48	1486.39	1638.27	1459.62	1588.12	1423.06	1685.21	1549.80	1807.53	1485.92	1678.69	1667.58	1674.42	1709.61	1699.87	1770.89	1776.68	1943.43	1780.03	1728.86	1792.66	1823.19	1960.64
-4.77758	44.0716	-56.2614	-63.5783	210.869	156.845	281.631	321.217	436.156	502.118	574.108	692.071	757.341	812.418	893.361	947.020	836.052	1078.18	1034.83	1174.05	1065.88	1257.44	1298.26	1222.63	1359.80	1279.05	1390.64	1423.39	1533.79	1511.49	1470.05	1524.72	1585.12	1558.31	1626.40	1560.74	1723.46	1476.09	1839.89	1889.48	1845.44	1802.52	1856.75	1693.33	1837.85	1966.48	1843.34	1780.63	1830.52	1792.13
-4.75317	-167.608	-105.790	74.3119	46.3654	142.167	179.250	367.891	505.254	420.350	563.546	748.239	721.090	729.911	788.302	932.282	867.969	1000.78	1087.81	1157.47	1220.37	1174.35	1265.61	1378.58	1449.14	1348.62	1359.14	1468.17	1555.50	1416.81	1499.29	1529.77	1525.97	1650.96	1677.09	1679.36	1518.93	1666.14	1806.57	1774.63	1761.85	1837.54	1730.45	1839.53	1786.09	1895.04	1836.67	1878.58	1744.00	1868.12
-4.72877	-32.3693	-15.1221	-135.936	143.821	160.472	174.732	288.725	373.456	423.147	475.766	750.815	778.495	882.749	821.327	1016.19	955.893	1070.94	1101.05	992.636	1111.82	1188.38	1382.73	1305.47	1290.11	1348.93	1331.05	1442.80	1540.32	1484.99	1415.08	1615.64	1549.08	1628.98	1706.37	1694.76	1655.91	1619.24	1776.20	1696.58	1756.06	1806.69	1600.72	1879.57	1824.29	1728.93	2003.76	1745.37	1810.98	1835.35
-4.70436	-16.7386	67.8507	75.2206	63.3074	231.803	232.349	432.387	478.329	417.416	456.980	596.202	706.522	786.190	868.211	868.699	991.609	999.968	1042.17	1146.62	1109.83	1205.48	1274.81	1287.98	1315.40	1373.20	1364.57	1385.91	1557.13	1713.36	1641.23	1506.93	1646.68	1620.69	1741.66	1702.49	1829.95	1786.94	1795.21	1796.00	1853.29	1863.25	1826.06	1863.94	1846.37	1818.24	1870.00	1900.26	1754.78	1942.66
-4.67995	38.2963	-56.0800	137.069	167.405	182.021	220.539	418.333	253.851	456.914	610.466	636.805	747.570	580.203	743.035	980.124	793.196	929.656	1081.97	1061.42	1217.87	1165.56	1348.17	1389.83	1329.06	1357.44	1400.50	1456.62	1617.57	1487.23	1490.63	1541.58	1561.89	1663.24	1655.27	1704.88	1711.11	1729.67	1849.28	1757.75	1878.27	1897.57	1815.56	1771.01	1811.03	1881.13	1814.53	1911.87	1873.61	1919.39
-4.65555	-24.2339	-179.801	-23.9602	71.6515	180.278	296.015	293.226	397.004	475.365	430.099	634.113	564.925	961.940	887.524	927.368	974.608	1090.33	1035.78	1037.23	1296.63	1241.39	1394.45	1416.17	1278.89	1389.38	1493.77	1409.03	1486.25	1489.53	1547.62	1569.44	1560.84	1615.28	1726.98	1693.29	1682.24	1736.53	1994.50	1716.44	1787.38	1790.21	1817.19	1891.20	1862.18	1800.77	1824.32	1867.63	1804.85	1809.22
-4.63114	-27.7743	-172.385	-57.8149	24.3978	175.391	301.610	322.258	388.111	627.842	560.049	635.031	649.460	737.480	886.734	940.165	939.698	1012.29	1112.55	1253.53	1216.43	1154.09	1338.54	1422.33	1265.07	1460.55	1546.76	1476.01	1513.26	1521.37	1494.49	1602.00	1546.54	1666.22	1649.82	1805.75	1657.17	1676.60	1813.38	1806.54	1682.34	1718.44	1868.06	1965.37	1853.77	1866.65	1835.52	1970.74	1861.61	1811.99
-4.60674	31.5396	40.7236	70.5016	89.5927	140.716	262.294	438.897	403.794	507.190	507.539	670.556	705.252	672.063	831.344	1023.33	891.779	1086.10	959.937	1288.04	1187.08	1228.37	1288.09	1244.16	1333.79	1457.89	1314.25	1358.62	1500.22	1508.18	1554.84	1560.45	1621.72	1736.10	1645.78	1800.22	1623.65	1779.00	1825.03	1825.13	1835.26	1886.89	1827.68	1802.99	2018.98	1853.03	1838.50	1798.20	1965.77	1948.34
-4.58233	57.8178	-30.3097	-5.01923	152.686	196.569	273.160	380.263	507.151	473.149	557.689	702.262	787.215	764.355	917.777	1066.60	948.427	951.187	1071.58	1151.71	1302.31	1272.32	1391.39	1344.01	1379.32	1337.97	1417.22	1420.50	1545.69	1433.38	1682.81	1563.13	1618.66	1674.60	1712.36	1827.19	1673.31	1781.04	1857.24	1893.36	1655.02	1870.23	1840.19	1844.09	1972.57	1876.11	1841.79	1918.26	1978.89	1807.17
-4.55792	-108.270	-96.4217	60.5559	72.4745	238.523	278.497	262.428	520.944	422.692	546.754	688.841	685.055	779.712	905.591	889.340	897.946	1030.13	1103.77	1184.05	1111.78	1224.02	1371.57	1348.27	1372.22	1359.17	1443.62	1516.93	1455.41	1630.16	1611.61	1700.33	1539.67	1565.21	1840.25	1890.02	1739.86	1755.70	1809.99	1728.25	1878.54	1868.41	1793.61	1852.13	1813.87	1868.79	1890.39	1882.76	1852.75	1920.26
-4.53352	-13.9502	-93.8463	31.3763	98.0245	162.727	286.041	356.867	385.417	507.917	555.813	757.086	740.255	613.386	869.732	951.058	949.277	1106.54	1105.68	1104.02	1191.56	1226.37	1339.76	1320.41	1356.73	1476.25	1443.89	1467.75	1536.23	1635.61	1620.36	1581.21	1602.64	1728.26	1646.54	1756.75	1811.07	1814.31	1874.22	1903.56	1634.49	1836.74	1818.09	1935.48	1914.03	1878.00	1944.77	2031.45	1791.84	2004.23
-4.50911	-17.0466	60.3175	130.586	120.536	165.822	243.226	326.188	433.887	529.885	494.179	665.944	652.616	803.390	953.455	1003.01	1001.49	1118.88	1075.84	1095.49	1283.43	1252.49	1305.82	1362.65	1418.98	1390.28	1360.33	1472.91	1507.57	1538.16	1600.42	1636.08	1687.12	1705.93	1682.72	1693.79	1702.00	1830.86	1752.94	1799.49	1974.02	1937.06	1942.93	1973.69	1866.62	1874.05	1863.49	1914.07	1975.03	2043.84
-4.48470	17.5667	21.0204	39.3998	104.972	138.092	223.030	345.787	351.557	531.495	573.586	741.132	764.664	834.578	849.882	1003.99	1067.59	1145.27	1152.95	1174.77	1223.53	1278.15	1304.05	1343.83	1368.65	1460.89	1453.13	1567.55	1415.67	1609.64	1579.73	1644.48	1599.02	1740.88	1766.62	1836.90	1664.42	1805.84	1860.88	1999.88	1848.23	1909.23	1795.64	1916.80	1775.33	1900.21	1812.80	1950.60	1878.14	2014.95
-4.46030	-65.8007	-116.664	39.1091	151.706	294.794	293.681	301.725	368.956	415.584	631.200	693.766	875.105	736.538	841.865	1025.78	1025.27	1058.87	1088.88	1253.22	1175.79	1260.58	1442.69	1351.07	1335.49	1537.06	1495.32	1507.01	1526.02	1644.48	1672.78	1714.85	1669.60	1758.80	1681.15	1825.89	1631.62	1764.08	1931.54	1687.62	2041.68	1857.99	1852.77	1838.52	1963.94	1911.90	2007.67	1843.00	1894.54	1818.01
-4.43589	76.6725	-16.2467	27.5048	71.4196	114.570	308.898	331.277	465.148	531.974	574.383	663.930	731.868	757.716	927.683	1057.13	910.084	1047.95	1172.10	1143.16	1197.00	1287.07	1325.79	1473.36	1406.18	1443.16	1430.67	1443.74	1471.87	1626.83	1465.70	1627.83	1569.71	1646.16	1766.63	1705.68	1803.16	1729.63	1863.55	1921.21	1934.45	1898.36	1737.28	1933.74	1902.96	2042.48	1911.32	1862.82	1880.97	1957.48
-4.41149	96.4216	-58.6522	105.999	74.1830	95.1990	235.107	194.472	373.339	514.311	629.489	701.806	814.885	842.425	970.178	884.097	933.376	1149.20	1126.29	993.638	1217.04	1248.63	1348.95	1376.40	1350.30	1388.79	1390.59	1545.61	1609.82	1557.35	1664.35	1560.51	1634.90	1704.99	1788.11	1875.80	1745.43	1850.60	1890.01	1838.92	1853.67	1892.10	1955.85	1888.68	1957.99	2017.34	1972.43	1934.06	2022.14	1936.80
-4.38708	-29.8128	-32.7083	75.3713	21.5426	225.656	181.481	286.040	537.163	508.019	567.209	635.979	807.216	777.181	883.894	1004.06	1109.61	1162.48	1155.67	1228.21	1174.38	1401.28	1414.82	1406.04	1462.34	1476.31	1371.40	1629.47	1654.52	1644.67	1661.20	1685.32	1623.04	1732.93	1730.46	1860.74	1752.60	1790.58	1877.65	1804.20	1945.31	2030.87	1909.69	1971.06	2000.36	2064.37	1923.73	1968.97	1923.25	1932.64
-4.36267	41.8275	-20.0066	32.3567	118.323	211.221	302.112	435.997	373.005	534.622	586.207	674.484	732.482	876.544	889.725	904.432	842.066	1093.27	1219.26	1203.91	1201.23	1319.21	1480.50	1297.96	1492.82	1508.09	1516.84	1574.95	1610.26	1701.13	1516.63	1585.26	1659.34	1746.86	1712.88	1898.29	1845.24	1837.49	1858.67	1981.87	1824.04	1813.12	1849.15	2039.32	2077.61	1971.52	2155.52	2055.25	1916.66	1981.91
-4.33827	-28.9885	-70.6340	-14.5241	-52.1484	207.619	198.016	315.292	359.413	473.735	550.602	754.037	816.553	789.078	879.979	1134.78	1028.98	1076.24	1146.90	1304.85	1235.43	1174.31	1447.29	1493.88	1455.59	1438.34	1588.72	1495.72	1641.41	1622.78	1622.19	1647.92	1752.50	1819.76	1810.58	1936.39	1813.60	1887.09	1945.85	1987.21	1954.85	1958.31	1906.39	1939.80	1927.01	1994.82	1967.54	2008.05	1901.07	2022.11
-4.31386	-55.1206	-100.476	23.0066	141.819	263.486	364.756	317.540	505.151	549.868	492.559	594.148	679.170	811.226	835.631	1012.09	1022.32	1140.91	1073.26	1236.02	1121.19	1291.81	1392.24	1499.05	1400.65	1442.64	1564.33	1561.01	1569.46	1630.79	1615.64	1644.02	1818.18	1771.30	1853.67	1822.78	1779.78	1888.85	1860.24	1839.41	1882.25	1924.46	1831.04	2078.10	1967.71	1992.70	2043.23	2053.07	2028.33	1986.64
-4.28946	-4.86335	-7.09863	0.115717	107.506	282.227	280.840	433.795	460.252	506.010	461.444	701.597	830.778	835.588	885.665	1040.04	1133.19	1106.77	1108.77	1216.73	1252.02	1351.78	1355.21	1367.53	1503.29	1441.42	1548.28	1599.72	1634.35	1608.89	1703.70	1713.84	1692.80	1725.08	1705.01	1868.93	1837.83	1911.74	1992.66	1945.95	2005.14	1912.54	2042.06	1985.20	2050.19	2068.58	1863.69	1908.56	2066.48	1978.56
-4.26505	-37.9551	-105.955	-19.1606	72.1881	80.2152	312.784	393.858	385.317	423.445	686.687	685.272	812.225	854.789	989.035	1027.78	1019.07	1054.39	1155.93	1286.67	1214.39	1321.28	1473.41	1488.14	1363.69	1524.18	1528.13	1570.80	1501.11	1591.77	1678.70	1630.42	1797.06	1822.24	1838.00	1843.99	1781.95	1940.84	1962.98	1914.04	2020.22	1904.96	1978.98	2020.45	1954.12	2032.98	2104.45	2140.37	2077.37	2108.99
-4.24064	110.735	-54.5150	28.3121	98.4529	110.585	215.094	302.276	496.287	500.136	543.675	752.142	750.331	869.925	1015.29	1061.22	1062.31	1128.46	1254.61	1291.07	1301.10	1298.23	1459.42	1395.14	1619.87	1602.01	1582.79	1597.41	1551.18	1616.59	1606.86	1779.31	1715.13	1710.14	1681.35	1938.28	1870.57	1865.03	1987.51	1896.65	1944.30	1923.74	1957.68	2025.76	1928.83	2132.86	2029.11	2116.30	2112.47	1945.36
-4.21624	84.0781	-83.4552	56.9307	64.3347	125.310	258.116	313.948	492.202	581.012	523.716	732.277	795.791	782.087	1006.33	996.792	1058.07	1017.12	1207.55	1311.27	1314.41	1197.74	1384.16	1437.02	1459.28	1434.56	1538.32	1610.73	1607.64	1735.25	1686.03	1677.81	1631.77	1681.89	1848.86	1868.57	1850.43	1963.29	1978.62	1947.18	1986.38	2004.88	1982.10	2016.78	2062.89	1968.31	2068.56	2063.30	2040.15	1973.11
-4.19183	11.7197	-113.483	51.5919	89.8246	188.325	306.519	408.548	429.110	462.085	705.241	806.543	654.420	733.753	995.377	928.231	1055.81	1260.93	1120.06	1222.63	1218.20	1317.08	1383.87	1446.60	1434.44	1462.90	1579.22	1584.33	1546.73	1699.96	1652.44	1795.24	1813.07	1804.22	1837.45	1890.58	1985.63	1860.21	2039.20	2004.12	2097.62	2094.41	2025.06	2180.49	2050.99	2015.88	2143.03	1926.93	2046.27	2124.44
-4.16743	-52.2647	-103.297	29.8157	76.6470	231.713	191.227	374.078	508.544	574.237	585.048	765.558	849.716	752.743	894.342	1022.78	1063.69	1136.53	1201.06	1251.95	1187.63	1416.13	1456.47	1429.63	1500.08	1519.71	1477.63	1555.41	1661.70	1664.49	1737.02	1640.77	1709.54	1834.07	1853.93	1890.57	1885.56	1889.98	1946.78	1984.10	2027.71	2039.79	2068.68	2081.21	1993.03	2017.79	2172.74	2115.56	2135.73	2161.63
-4.14302	-43.9485	-83.4512	101.399	180.996	187.866	196.289	322.134	545.213	542.026	543.447	615.405	768.194	846.942	914.073	1063.74	1023.32	1137.28	1150.25	1171.69	1324.28	1260.00	1328.42	1450.80	1460.94	1544.24	1490.64	1579.48	1659.28	1757.54	1651.56	1766.11	1689.44	1906.91	1815.07	2006.36	1855.62	1745.91	1995.88	1885.45	1993.78	1971.12	2058.17	2013.56	2133.73	2034.50	2079.35	2003.41	1992.48	2129.40
-4.11861	67.9778	-103.808	114.859	79.6575	232.139	373.203	428.401	391.278	592.728	669.292	636.777	702.695	869.141	965.280	1067.18	1173.91	1096.32	1147.19	1236.15	1286.32	1381.82	1373.69	1491.57	1525.32	1553.23	1492.56	1595.57	1624.59	1788.74	1785.65	1719.76	1654.98	1664.70	1909.40	1899.66	1852.21	1946.93	2029.71	2000.19	1991.53	2090.59	1980.47	2137.73	2090.12	2091.01	2114.86	2104.70	1994.36	2120.78
-4.09421	181.796	-35.5135	74.3897	-1.65959	173.714	180.450	394.973	522.862	563.178	551.586	740.438	764.534	846.606	918.159	1029.39	1213.24	1138.32	1262.92	1236.44	1264.88	1300.08	1452.21	1426.13	1484.92	1618.91	1572.16	1666.10	1545.44	1585.92	1758.75	1746.81	1792.25	1911.67	1906.18	1946.43	1854.77	1931.00	1832.60	1878.53	1985.20	2042.45	2036.73	2044.10	2069.15	2142.29	2153.88	2149.48	2150.16	2167.24
-4.06980	-10.2805	-11.8939	161.230	150.335	313.520	216.092	342.475	561.722	575.543	669.868	789.617	768.039	894.030	906.390	1057.28	1041.48	1077.39	1078.76	1252.18	1278.11	1355.79	1399.92	1577.92	1484.75	1491.60	1542.32	1658.55	1657.85	1690.75	1737.87	1863.93	1677.88	1880.95	1802.16	1908.36	1924.32	1972.64	1969.76	2031.30	2060.94	2032.94	2031.29	2173.58	2151.62	2045.73	2156.83	2149.27	2063.84	2096.97
-4.04539	-116.598	-52.0319	6.44693	130.293	192.106	241.593	427.355	469.093	535.300	641.284	672.155	768.827	838.971	956.943	994.286	979.665	1150.39	1198.75	1335.11	1284.79	1395.01	1530.39	1494.50	1465.19	1535.94	1530.43	1650.87	1800.71	1692.10	1635.43	1703.91	1854.73	1846.32	1877.80	1970.07	1963.02	2058.85	1923.62	1977.58	2008.40	2044.17	2064.98	2129.07	2102.08	2015.78	2169.02	2196.62	2145.77	2128.51
-4.02099	32.2090	-51.0886	-20.4200	186.115	193.982	346.622	413.843	511.320	629.471	653.230	753.412	819.340	728.465	988.293	1186.13	1143.36	1150.93	1237.51	1297.26	1329.48	1381.58	1519.96	1531.08	1487.45	1642.95	1565.69	1543.18	1645.51	1640.04	1673.42	1742.90	1737.58	1868.16	1903.50	1957.68	1895.87	1938.40	2123.99	2074.82	2174.78	1984.28	2111.60	2153.36	2089.35	2195.30	2142.57	2108.21	2178.82	2137.55
-3.99658	60.8213	4.23052	3.76314	149.498	143.796	408.277	425.338	501.846	523.233	610.386	742.393	852.425	754.314	954.025	1035.39	1116.99	1249.43	1232.30	1345.25	1373.63	1419.17	1435.49	1511.40	1583.40	1639.62	1617.85	1689.76	1786.73	1775.50	1865.53	1855.22	1900.06	1788.39	1971.96	2009.51	1912.13	2034.32	2094.45	1996.04	2063.85	1993.78	2094.25	2159.12	2202.14	2101.71	2074.13	2166.66	2187.40	2074.35
-3.97218	-92.0270	37.3044	63.7892	144.248	196.658	379.283	273.179	435.441	612.180	693.851	724.046	867.186	852.599	1026.67	1150.35	1048.84	1152.28	1221.10	1295.52	1267.80	1410.45	1479.01	1512.26	1574.63	1629.65	1518.97	1680.95	1573.01	1741.88	1740.22	1772.86	1832.66	1804.27	1885.84	1925.52	1992.89	2034.89	2100.26	2009.05	2065.39	2038.64	2119.84	2199.66	2065.64	2125.39	2181.46	2224.90	2165.50	2162.37
-3.94777	67.9314	-4.39727	-16.1862	78.1868	379.506	279.184	358.109	476.913	498.358	616.222	718.776	841.465	845.589	909.935	1066.03	1144.01	1178.58	1284.75	1249.28	1262.76	1445.37	1568.61	1496.35	1559.59	1520.81	1669.10	1644.19	1752.42	1743.21	1715.65	1857.91	1777.99	1820.81	1955.90	1840.81	1925.86	1969.20	2134.77	2123.62	2157.86	2161.36	2068.07	2164.44	2169.58	2206.22	2166.66	2114.90	2186.31	2165.19
-3.92336	4.15994	-0.121861	13.4895	19.8669	221.914	312.695	390.408	487.125	469.683	519.264	630.879	779.073	756.005	1118.87	1057.83	1109.39	1209.68	1227.58	1203.63	1385.42	1433.56	1697.86	1426.41	1620.91	1467.29	1560.91	1645.47	1707.78	1824.03	1745.98	1785.01	1815.20	1848.71	1992.18	1862.67	2053.23	2018.96	2096.18	2081.02	2042.96	2085.73	2115.82	2115.93	2080.05	2050.23	2186.67	2240.37	2256.67	2198.69
-3.89896	13.0487	-84.3288	36.7142	79.1495	210.148	274.653	257.878	374.523	597.765	652.289	813.825	923.730	770.281	1025.16	1026.18	1205.52	1229.11	1263.04	1279.40	1296.18	1395.51	1650.98	1477.10	1615.54	1643.17	1552.91	1778.34	1734.20	1683.18	1827.31	1796.68	1739.27	1856.43	2047.35	2112.27	2014.13	2062.23	2001.52	1958.88	2095.67	2107.80	2017.61	2180.26	2077.59	2147.62	2162.02	2206.17	2134.41	2301.45
-3.87455	-31.1773	43.8838	-44.0170	265.770	261.405	226.921	321.455	511.052	578.505	664.695	631.220	745.704	826.104	982.363	1114.10	1120.08	1241.72	1146.01	1365.64	1360.33	1466.82	1616.09	1528.46	1560.68	1586.65	1702.29	1673.91	1860.30	1645.30	1874.28	1755.29	1919.17	2004.82	1969.33	2010.97	1926.94	2015.77	1985.34	2062.97	2154.74	2169.87	2195.10	2199.31	2281.93	2162.69	2192.24	2205.39	2301.59	2223.40
-3.85015	-6.47964	-103.209	-31.2904	59.2474	211.536	316.860	399.838	518.955	588.935	582.709	776.588	845.064	901.561	991.204	1003.39	1176.48	1144.75	1210.69	1273.75	1354.90	1387.58	1507.74	1567.83	1616.18	1620.91	1678.69	1638.29	1573.71	1731.99	1770.61	1889.82	1924.64	1890.20	1983.47	2063.85	1975.80	2016.54	2161.60	2116.06	2066.04	2127.29	2087.75	2136.14	2265.31	2155.28	2174.63	2316.26	2230.97	2193.56
-3.82574	-24.5610	-103.243	-21.4427	134.547	56.9428	488.770	438.606	468.922	610.345	629.590	597.509	891.248	882.286	1132.85	1196.85	1048.16	1238.10	1293.58	1418.42	1428.93	1527.78	1526.58	1622.73	1543.04	1710.84	1734.89	1659.69	1779.33	1818.22	1853.46	1777.03	1839.09	1993.04	1942.10	2045.52	2092.92	2025.12	2158.26	2150.20	2066.73	2241.36	2164.46	2263.64	2160.27	2227.39	2165.34	2248.74	2242.45	2261.50
-3.80133	-31.5091	-71.3356	-125.518	103.602	201.409	209.602	403.878	326.333	574.045	621.123	699.562	801.486	823.338	985.496	1177.73	1200.27	1299.83	1193.42	1247.66	1373.31	1366.90	1614.21	1642.95	1530.83	1624.31	1644.12	1741.25	1881.92	1760.38	1732.89	1724.51	1882.77	2005.05	2039.02	2088.31	2061.76	1976.81	2198.48	2183.66	2125.13	2193.88	2175.68	2209.36	2277.66	2304.77	2237.11	2154.88	2169.97	2328.00
-3.77693	-85.6903	-141.675	-20.2850	144.650	116.541	236.941	361.074	473.275	557.146	654.090	764.730	943.003	812.440	861.567	1244.36	1134.26	1300.63	1126.48	1298.67	1278.34	1463.05	1448.23	1560.97	1611.41	1657.14	1721.14	1711.14	1781.02	1756.27	1888.89	1837.47	1989.34	1928.02	1991.74	2085.48	2064.42	2157.91	2198.24	2182.45	2225.19	2199.48	2162.47	2325.04	2238.67	2223.48	2268.22	2243.60	2302.23	2374.77
-3.75252	30.2928	-171.241	128.386	130.023	234.788	238.986	338.583	545.533	429.491	555.704	874.520	799.029	767.965	941.084	1099.83	1122.51	1212.38	1297.39	1354.89	1239.33	1402.75	1552.47	1638.04	1495.88	1653.84	1674.06	1767.98	1729.93	1765.07	1932.05	1864.20	1778.20	1941.07	1908.81	2029.90	2039.83	2073.55	2155.80	2145.46	2272.87	2224.38	2178.62	2316.75	2267.12	2336.83	2220.94	2390.57	2321.85	2293.22
-3.72811	-68.7939	-65.7846	72.8260	128.254	168.031	337.536	381.392	599.843	634.120	644.318	783.693	813.483	855.992	1056.99	1108.23	1072.96	1389.55	1217.32	1285.29	1385.48	1426.18	1488.13	1551.21	1535.26	1539.46	1553.17	1781.45	1782.86	1742.65	1860.00	1793.76	1931.11	1983.12	2044.75	2002.53	1991.45	2086.15	2153.94	2204.36	2199.56	2111.24	2212.37	2236.76	2265.50	2242.34	2320.87	2285.45	2285.62	2316.44
-3.70371	1.50016	-27.3324	87.6720	76.9103	328.153	354.530	372.434	601.574	591.828	599.104	862.091	807.878	910.705	1105.11	1061.47	1199.65	1259.84	1253.07	1298.73	1381.79	1429.09	1554.33	1630.28	1609.98	1562.48	1702.84	1662.56	1816.98	1802.24	1879.32	1852.90	1979.99	2039.76	2031.50	1970.45	1960.59	2189.10	2204.72	2172.84	2171.27	2184.10	2157.77	2271.26	2249.05	2312.13	2295.79	2334.60	2314.94	2410.32
-3.67930	78.0910	-22.4313	-75.2135	123.715	178.758	324.746	360.431	615.388	462.241	714.042	722.680	915.890	836.429	1034.46	1055.17	1061.61	1307.25	1227.76	1431.11	1384.89	1517.38	1617.91	1565.83	1558.72	1591.75	1690.20	1821.35	1748.80	1926.88	1875.70	1933.48	1904.94	2044.76	1966.01	2076.52	2057.28	2147.48	2253.66	2195.60	2154.75	2254.41	2142.67	2310.02	2271.98	2335.86	2291.69	2187.08	2247.19	2198.01
-3.65490	87.3184	-51.8410	57.0462	62.4798	154.789	356.143	353.127	436.538	556.353	651.019	834.861	781.670	980.987	1033.41	1113.20	1179.16	1268.03	1300.48	1216.98	1324.79	1507.12	1560.08	1611.20	1631.95	1763.36	1677.46	1865.81	1873.49	1877.15	1803.16	1932.08	1878.66	2049.49	2095.80	2100.75	2011.66	2129.45	2200.25	2190.03	2203.28	2253.67	2248.21	2279.02	2332.34	2245.06	2378.15	2423.57	2419.74	2350.84
-3.63049	52.9071	-11.2328	78.8184	72.1298	205.294	210.939	367.282	448.231	626.559	629.480	859.303	866.694	831.578	1037.54	974.458	1058.73	1227.27	1255.89	1448.93	1352.48	1377.15	1699.21	1610.71	1642.88	1698.54	1609.64	1883.74	1742.05	1776.19	2007.26	1823.70	1914.01	2028.34	2123.05	2004.86	2051.95	2180.22	2238.70	2277.59	2292.54	2207.76	2288.43	2287.74	2263.61	2256.02	2414.42	2391.92	2364.96	2368.11
-3.60608	50.7954	-8.30105	-2.96543	165.591	171.611	366.435	430.476	449.260	551.380	659.825	860.913	759.080	860.515	1036.06	1022.65	1163.69	1283.98	1248.65	1375.11	1459.33	1446.38	1542.20	1510.81	1683.76	1649.12	1863.05	1748.89	1825.78	1836.92	1896.89	1905.10	1895.38	1957.69	2041.96	2165.28	2036.34	2263.32	2222.51	2260.60	2248.34	2288.97	2266.95	2268.41	2412.44	2416.27	2224.06	2299.84	2352.06	2415.74
-3.58168	-27.3543	-11.1501	157.778	68.3479	28.7698	303.818	313.066	446.614	626.473	624.592	803.694	954.140	880.586	1025.18	1111.92	1114.87	1208.77	1234.78	1401.66	1559.03	1437.08	1747.87	1603.44	1689.04	1759.19	1660.67	1910.68	1814.58	1812.06	1982.89	1980.09	1977.50	2064.66	2049.48	2070.60	2121.28	2166.58	2193.73	2206.96	2211.07	2286.42	2247.87	2276.82	2405.42	2352.18	2398.88	2339.33	2352.90	2344.97
-3.55727	-54.0189	-34.5780	47.7984	205.482	166.244	262.777	427.747	490.826	545.001	733.628	759.319	846.990	870.884	1056.25	1164.66	1181.59	1202.14	1312.74	1402.19	1444.07	1539.72	1677.53	1629.28	1711.47	1694.04	1690.38	1686.33	1787.72	1867.61	1945.22	1946.42	1942.61	2101.28	2050.96	2221.92	2191.21	2301.00	2247.40	2272.06	2272.42	2207.12	2217.16	2418.12	2349.54	2259.05	2416.56	2280.93	2352.64	2466.69
-3.53287	-104.712	36.7977	45.4958	216.025	227.632	367.365	440.033	524.695	680.488	735.470	803.257	885.091	945.902	1030.48	1177.06	1233.27	1294.23	1350.93	1490.96	1424.19	1527.11	1616.72	1683.24	1577.60	1793.43	1680.16	1847.95	1918.52	1841.07	1976.34	2066.84	2042.03	2054.62	2202.92	2006.13	2162.27	2236.88	2238.03	2324.93	2321.23	2358.68	2286.38	2374.53	2388.26	2405.59	2362.75	2386.05	2423.14	2408.30
-3.50846	24.3061	-69.6586	75.8440	80.4183	313.048	305.348	319.111	526.555	703.141	779.121	639.055	794.652	855.656	1079.10	1041.10	1343.05	1351.73	1269.39	1355.21	1515.83	1544.11	1628.90	1637.37	1609.64	1774.82	1758.30	1841.25	1935.24	1852.09	1921.77	1943.34	2020.81	2090.09	2147.07	2153.96	2084.59	2243.44	2239.66	2163.26	2255.07	2299.98	2287.23	2429.61	2476.74	2507.70	2510.48	2247.97	2403.36	2484.56
-3.48405	15.1878	-116.882	-16.9803	103.512	191.161	356.929	329.760	566.387	587.091	652.075	795.458	926.273	958.029	1118.13	1153.10	1062.06	1145.20	1253.22	1427.19	1420.52	1506.38	1607.77	1591.15	1632.97	1719.29	1699.67	1848.76	1940.95	1833.34	2025.12	2079.24	1941.61	2055.54	2249.28	2277.46	2235.90	2193.64	2300.99	2226.44	2321.49	2428.87	2377.88	2492.49	2339.08	2391.45	2448.81	2481.57	2416.53	2515.34
-3.45965	-0.185313	-37.5082	-43.6870	154.088	133.907	427.426	405.167	563.770	530.799	606.319	791.861	917.612	924.195	1132.92	1074.44	1217.45	1382.06	1249.85	1488.29	1470.67	1466.62	1639.35	1774.74	1758.75	1701.25	1762.16	1855.90	1846.13	1903.35	2006.85	2040.01	1999.90	2011.96	2122.26	2277.22	2233.49	2140.08	2264.81	2231.13	2326.81	2371.52	2310.05	2465.72	2419.31	2438.13	2447.04	2543.34	2361.17	2514.64
-3.43524	-47.4637	-76.1916	60.3748	212.638	291.214	330.142	354.209	498.646	605.251	696.171	723.664	992.250	957.129	1016.39	1110.14	1009.95	1317.84	1361.96	1404.45	1406.65	1644.49	1635.60	1711.85	1726.30	1746.44	1764.78	1811.94	1880.97	1972.45	1921.11	1975.54	2002.54	2070.38	2091.83	2339.73	2211.29	2213.97	2235.40	2319.84	2275.00	2415.97	2546.45	2515.52	2514.35	2479.22	2418.72	2482.49	2495.62	2392.99
-3.41084	121.851	-140.050	63.7846	160.243	266.004	264.179	410.297	579.461	607.650	738.677	842.709	838.767	807.556	1111.29	1217.53	1282.66	1309.47	1224.18	1493.00	1509.10	1491.30	1750.83	1691.00	1655.70	1722.30	1793.28	1908.21	1797.14	1801.30	1993.61	2054.15	2022.45	2232.46	2106.33	2240.35	2291.87	2228.17	2394.03	2281.23	2312.47	2347.68	2300.87	2443.34	2422.76	2555.09	2464.11	2465.26	2433.98	2531.29
-3.38643	81.5275	-44.7498	60.3017	109.213	324.542	337.325	495.750	380.827	596.894	683.139	802.179	893.505	953.482	1017.65	1258.24	1239.25	1261.66	1387.08	1440.94	1393.89	1567.85	1604.10	1720.20	1615.56	1855.60	1788.78	1948.96	1944.16	1890.82	2084.46	1881.43	2106.36	2004.71	2227.81	2251.31	2225.59	2334.16	2399.13	2271.80	2390.85	2381.56	2367.44	2366.85	2447.64	2505.78	2570.21	2441.00	2349.51	2568.47
-3.36202	-75.0128	-70.7598	1.08779	136.959	247.777	339.365	345.970	593.622	696.724	607.546	843.694	900.598	943.363	995.574	1148.22	1244.21	1312.22	1323.58	1458.86	1550.42	1541.25	1704.02	1599.24	1683.01	1794.71	1847.11	1903.93	1876.50	2049.43	2076.20	2015.36	2139.65	2083.38	2281.28	2311.22	2115.12	2236.85	2422.96	2338.16	2422.60	2325.20	2370.00	2389.22	2447.75	2617.06	2529.11	2514.96	2563.21	2526.35
-3.33762	79.5480	-64.5727	32.3836	238.606	123.419	283.917	501.151	463.570	597.978	641.805	781.321	1043.59	934.014	1213.96	1083.17	1287.51	1323.75	1424.06	1458.61	1500.42	1514.50	1720.19	1735.64	1599.81	1835.74	1822.20	2037.44	1931.83	1915.40	2011.19	2078.23	2053.69	2101.76	2201.08	2143.31	2172.48	2225.29	2353.14	2415.84	2300.18	2389.78	2377.04	2483.02	2481.49	2415.95	2631.30	2473.26	2586.08	2545.74
-3.31321	71.6236	-145.238	93.6826	164.266	180.611	357.116	339.556	506.808	734.808	636.036	797.536	753.013	949.334	1037.25	1196.23	1241.06	1333.87	1452.11	1545.86	1542.99	1489.27	1747.56	1675.14	1680.31	1737.48	1834.89	1831.13	2046.06	1914.35	2072.48	2058.49	2119.20	2117.90	2211.22	2240.30	2178.83	2522.26	2402.55	2289.67	2447.54	2535.58	2451.73	2515.20	2393.12	2591.82	2554.45	2604.82	2576.72	2650.57
-3.28880	-0.369830	-59.1001	-8.16910	83.6166	262.071	269.952	520.096	472.163	578.590	742.006	776.508	815.666	975.776	1200.25	1264.04	1150.56	1398.28	1382.80	1433.09	1448.42	1537.08	1624.88	1733.21	1753.64	1713.92	1819.03	1900.32	2072.55	1973.13	2094.05	1978.36	2193.10	2170.35	2252.69	2168.78	2248.10	2285.28	2469.76	2422.87	2239.09	2534.98	2416.16	2502.69	2538.08	2613.20	2475.47	2580.12	2432.40	2509.89
-3.26440	-46.3044	-106.712	31.3855	11.8829	222.698	348.843	454.136	551.115	652.167	580.330	778.372	913.362	888.616	1168.03	1228.13	1163.01	1389.18	1525.22	1403.34	1483.51	1592.54	1818.37	1759.03	1752.62	1779.01	1724.06	1987.60	1917.17	1966.06	2136.94	1940.21	2059.99	2305.61	2323.12	2287.99	2238.94	2362.77	2454.88	2335.88	2431.12	2463.58	2415.68	2579.93	2592.15	2477.00	2566.32	2480.97	2593.99	2608.33
-3.23999	-53.7698	16.2044	38.3985	244.969	243.256	273.931	497.483	601.505	711.659	731.269	992.604	958.075	945.553	1015.12	1226.08	1391.05	1356.35	1469.57	1527.65	1448.11	1706.59	1693.98	1795.17	1751.36	1813.15	1860.20	1874.33	1956.21	1971.16	1970.58	2038.26	2089.77	2166.69	2139.06	2256.27	2251.77	2398.13	2317.50	2379.06	2370.44	2519.31	2527.13	2483.35	2563.98	2564.72	2556.72	2554.30	2577.73	2682.25
-3.21559	-37.3012	-146.606	-3.87985	163.931	292.758	279.342	412.019	504.524	487.400	763.584	866.308	942.380	1003.28	1176.21	1243.51	1172.87	1404.07	1430.45	1411.02	1418.62	1645.54	1692.79	1828.62	1716.73	1760.33	1900.67	2045.23	1905.91	2035.27	1991.38	2147.08	2072.80	2148.53	2251.75	2217.26	2291.78	2483.87	2371.05	2488.40	2467.62	2467.92	2377.27	2578.40	2563.16	2528.67	2559.42	2580.33	2611.77	2635.63
-3.19118	36.0546	-184.876	-24.4397	184.529	170.012	281.876	428.834	519.332	578.910	698.424	928.961	896.143	1011.19	1081.40	1322.74	1218.12	1256.35	1407.61	1521.14	1522.98	1539.26	1752.53	1751.97	1852.47	1856.37	1768.37	1928.35	2037.46	2075.57	2076.09	2057.13	2058.55	2161.36	2286.14	2376.82	2245.59	2464.25	2403.22	2514.55	2488.95	2443.34	2563.08	2593.01	2620.50	2519.23	2638.34	2574.52	2634.63	2612.53
-3.16677	-26.3569	-67.6287	64.9828	38.8954	285.707	368.270	367.954	538.432	662.872	742.163	801.783	1011.49	1022.27	1065.72	1048.02	1227.05	1336.70	1487.97	1596.05	1439.87	1585.85	1686.03	1753.79	1751.21	1854.43	1931.78	2047.62	2071.86	2088.12	2136.05	2154.66	2211.05	2140.49	2359.15	2252.77	2250.09	2377.67	2474.73	2416.63	2523.60	2508.52	2530.61	2570.65	2574.09	2560.33	2633.26	2662.26	2534.06	2712.17
-3.14237	-6.86474	-10.6382	109.793	32.3646	226.924	206.876	514.587	563.756	778.192	735.045	797.431	895.766	1085.32	1153.94	1235.70	1368.12	1306.06	1509.11	1530.79	1600.51	1569.40	1923.22	1845.26	1792.04	1839.85	1884.22	2021.97	2023.79	1933.47	2075.26	2092.47	2016.01	2191.83	2192.29	2300.52	2182.69	2340.26	2392.25	2540.52	2570.13	2555.28	2506.67	2495.02	2563.25	2718.31	2604.02	2692.06	2629.83	2624.55
-3.11796	104.603	-20.0021	-85.0636	74.0694	295.838	377.850	516.614	549.830	719.251	678.726	788.251	959.607	977.779	1155.60	1194.89	1387.25	1348.95	1355.85	1527.32	1523.58	1621.77	1654.13	1777.80	1790.15	1927.41	1836.78	1920.20	1778.25	2031.15	2190.49	2195.44	2126.07	2185.26	2278.23	2277.22	2408.51	2524.85	2391.76	2411.86	2456.93	2619.18	2609.03	2674.26	2608.40	2597.92	2692.63	2725.25	2648.40	2786.93
-3.09356	-38.9648	-112.380	31.2519	64.3179	261.455	362.794	441.035	526.878	601.740	712.051	887.853	958.490	1021.16	1178.25	1171.89	1296.81	1374.44	1370.44	1425.92	1555.59	1518.49	1708.77	1784.92	1816.05	1768.94	1894.24	2071.16	2110.24	2098.81	2077.59	2050.69	2188.02	2199.73	2307.73	2292.87	2400.32	2395.11	2450.88	2440.25	2549.06	2507.37	2630.22	2649.89	2702.98	2688.04	2720.50	2763.96	2732.06	2704.88
-3.06915	-66.4996	-92.9860	-14.5233	241.681	157.535	436.915	385.215	645.098	493.727	777.203	899.051	1003.01	1096.44	1097.58	1287.77	1326.88	1398.40	1459.32	1537.09	1572.81	1596.94	1871.57	1754.04	1713.49	1964.96	1924.25	2000.43	2083.89	1959.49	2233.69	2184.12	2200.03	2368.35	2312.92	2323.33	2418.13	2461.90	2618.99	2563.60	2539.30	2634.24	2698.22	2720.15	2656.50	2674.52	2665.38	2666.89	2746.37	2791.00
-3.04474	-43.8087	112.864	66.4456	195.113	256.378	274.528	367.739	557.833	511.486	694.813	814.689	853.980	1017.26	1161.10	1143.07	1340.02	1484.09	1438.19	1598.97	1588.20	1721.16	1788.58	1750.53	1760.73	1775.50	1918.81	2069.22	2081.26	1974.87	2166.14	2144.71	2138.44	2265.18	2372.62	2375.54	2392.02	2227.86	2621.83	2574.93	2518.89	2510.20	2552.82	2669.41	2676.28	2697.51	2599.47	2611.79	2722.45	2730.45
-3.02034	-6.79199	-8.35435	-9.03998	128.094	356.998	313.760	471.051	589.448	826.642	785.385	840.161	958.440	919.134	1271.70	1145.40	1390.11	1374.79	1392.76	1647.85	1567.63	1704.51	1825.52	1854.96	1821.04	1917.97	1931.51	2038.43	2011.57	2114.53	2085.57	2087.27	2069.01	2193.22	2428.89	2281.40	2275.99	2457.72	2481.32	2431.77	2553.15	2582.40	2581.91	2648.81	2729.22	2830.76	2712.56	2789.16	2872.93	2676.17
-2.99593	54.6489	-135.295	32.6870	114.247	256.066	290.756	427.150	458.335	731.796	813.759	889.473	1042.92	1000.02	1194.98	1275.59	1326.74	1295.63	1471.18	1440.22	1624.01	1590.08	1739.93	1842.21	1788.76	1914.60	1959.09	1937.23	2055.75	2123.96	2145.23	2190.50	2114.44	2368.84	2405.88	2286.31	2336.14	2548.68	2603.52	2567.39	2574.94	2551.31	2769.21	2639.18	2695.19	2689.45	2742.61	2656.73	2643.50	2841.26
-2.97152	120.491	-14.5096	29.6509	142.502	203.829	349.663	516.121	630.937	562.030	743.380	936.659	1010.22	889.728	1140.20	1253.78	1264.77	1437.61	1569.71	1638.61	1538.48	1745.31	1769.23	1742.01	1851.80	1995.13	2048.76	2053.45	2007.18	2061.32	2224.05	2288.95	2199.28	2208.14	2258.87	2440.24	2400.95	2606.85	2536.41	2460.90	2710.14	2695.29	2560.66	2773.52	2655.57	2715.54	2687.82	2830.88	2769.72	2795.65
-2.94712	17.4574	-58.4929	73.0605	123.574	366.379	389.513	428.220	764.093	658.770	739.950	887.263	1032.32	1101.88	1169.43	1368.79	1342.46	1555.79	1369.03	1586.27	1511.30	1577.73	1891.10	1938.81	1854.35	1944.88	2008.55	2153.06	2089.23	1997.68	2176.45	2228.92	2277.19	2279.73	2395.87	2522.97	2473.04	2464.06	2556.12	2600.74	2586.08	2674.00	2679.39	2759.43	2780.66	2768.99	2714.08	2811.90	2834.78	2850.78
-2.92271	99.0558	-15.6360	44.8066	217.995	310.484	360.083	400.677	476.969	630.417	717.409	984.701	1048.01	1127.26	1211.92	1318.84	1416.34	1428.15	1518.90	1576.29	1542.10	1625.80	1849.07	1846.51	1790.58	1904.19	1953.25	2041.37	2124.06	2144.77	2264.85	2193.98	2155.12	2424.49	2460.99	2427.60	2504.84	2475.24	2607.68	2562.57	2629.97	2736.53	2675.97	2879.86	2727.85	2940.37	2809.73	2937.55	2781.30	2829.75
-2.89831	3.54377	10.6848	55.9619	217.852	301.730	271.026	590.546	605.397	705.820	837.080	866.667	1126.25	1079.70	1236.55	1239.11	1381.62	1433.83	1455.60	1589.10	1601.43	1775.02	1840.52	1909.51	1761.37	1897.67	2020.20	1990.37	2210.01	2201.45	2249.87	2176.65	2346.72	2403.83	2410.78	2557.64	2437.76	2534.31	2588.00	2646.18	2586.21	2708.54	2754.76	2664.69	2631.15	2875.69	2749.78	2729.86	2776.40	2902.07
-2.87390	-56.0020	-109.274	-68.7502	131.242	196.631	388.415	484.074	515.070	759.424	739.541	888.099	982.352	1127.93	1248.46	1313.74	1368.75	1489.41	1501.37	1706.84	1708.20	1808.32	1917.29	1914.39	1866.40	1939.96	1963.89	2079.19	2094.87	2203.64	2263.70	2221.07	2363.95	2338.17	2482.59	2538.13	2552.59	2616.75	2643.97	2586.68	2655.75	2694.56	2761.30	2695.54	2791.22	2821.72	2912.62	2887.16	2750.87	2854.68
-2.84949	-103.222	-118.315	35.7725	188.347	367.406	222.798	411.103	568.333	595.395	811.395	706.634	936.046	990.874	1261.03	1191.98	1360.30	1466.66	1416.86	1562.74	1632.54	1606.52	1893.35	1946.93	1902.57	2051.97	1913.60	2167.15	2267.90	2205.38	2275.84	2279.78	2342.92	2269.12	2420.35	2585.76	2525.39	2526.24	2760.94	2606.39	2632.95	2767.54	2675.31	2703.29	2707.34	2771.81	2811.37	2915.25	2974.22	3044.36
-2.82509	56.0960	-151.634	-3.48450	107.814	294.788	404.800	446.847	559.191	595.959	798.242	845.242	1007.12	1131.19	1119.18	1332.03	1331.80	1373.06	1552.45	1685.36	1684.41	1639.63	1770.38	2023.82	1870.10	1985.78	1984.66	2184.66	2043.59	2234.76	2331.91	2263.05	2301.20	2373.27	2537.55	2546.51	2479.79	2695.63	2657.57	2821.69	2669.24	2768.17	2702.79	2846.82	2925.53	2855.98	2862.59	2963.81	2920.56	2928.69
-2.80068	5.90955	-159.626	161.027	120.393	326.050	437.511	454.825	592.980	667.317	863.125	895.671	992.908	1025.67	1174.02	1328.01	1401.34	1416.90	1426.04	1603.32	1549.66	1751.04	1908.32	1839.15	1978.54	1868.35	1951.09	2070.41	2160.17	2180.54	2272.28	2291.38	2326.82	2339.45	2467.29	2629.09	2455.69	2527.31	2733.96	2702.46	2721.94	2727.70	2801.87	2812.61	2873.81	2858.40	2928.64	2957.10	2958.83	3006.05
-2.77628	55.9988	-18.6908	4.30098	97.5547	229.363	357.840	504.312	676.383	761.294	871.492	850.456	949.000	1140.41	1231.99	1321.50	1333.08	1462.90	1580.92	1661.47	1677.86	1765.81	1900.68	1884.64	2025.97	2000.09	2044.20	2119.38	2181.61	2137.01	2351.62	2315.65	2230.29	2431.46	2527.58	2405.17	2425.14	2716.21	2706.06	2777.01	2789.08	2795.15	2767.53	2949.50	2886.38	2921.24	2885.67	2937.86	2997.20	2971.51
-2.75187	-18.6829	-206.918	32.1523	98.9017	263.390	429.336	486.339	616.521	678.131	697.435	836.847	995.815	960.074	1222.47	1272.20	1458.86	1682.54	1416.03	1789.56	1732.36	1840.59	1927.59	1926.77	1920.26	2022.30	2108.27	2095.12	2131.61	2324.61	2252.11	2302.05	2400.16	2356.96	2528.13	2525.22	2571.19	2686.99	2601.69	2741.07	2629.39	2867.09	2765.45	2806.93	2948.21	2858.30	2969.41	3064.32	2871.38	2943.28
-2.72746	-24.1390	-29.9353	-53.8455	162.995	222.360	291.233	462.254	590.443	732.146	810.597	942.169	1026.79	1080.33	1152.56	1405.69	1377.67	1511.64	1542.63	1661.77	1647.20	1800.50	1857.94	1930.14	1860.40	2049.72	2105.33	2183.19	2175.78	2137.00	2315.51	2272.79	2461.27	2462.55	2670.88	2474.10	2595.92	2800.12	2637.72	2792.38	2823.01	2898.31	2807.32	2906.41	2887.84	2988.25	2932.90	3024.25	2984.90	3034.31
-2.70306	-0.563108	-112.410	7.76386	137.255	236.611	351.678	624.945	655.872	811.662	856.443	961.256	1090.77	1121.94	1188.78	1299.59	1317.10	1525.84	1621.62	1704.22	1706.12	1733.59	1834.95	1996.58	2071.57	2031.20	2124.35	2225.46	2265.17	2291.32	2292.27	2339.94	2480.27	2315.30	2593.06	2717.83	2482.77	2656.01	2779.42	2792.51	2866.79	2854.10	2896.85	2869.55	2980.93	2924.58	3021.67	2964.80	2832.78	3033.19
-2.67865	73.9403	-90.2627	22.4681	182.564	161.939	436.099	351.424	642.854	816.249	774.236	989.560	990.978	1090.89	1112.33	1263.30	1574.49	1477.37	1607.39	1653.95	1669.34	1734.66	1971.80	2000.83	1963.21	2021.97	2161.96	2213.94	2242.13	2210.09	2395.55	2330.93	2366.38	2451.79	2503.22	2575.71	2658.24	2651.94	2689.52	2711.69	2772.06	2792.05	2810.05	2944.69	2933.43	2969.71	2988.27	3039.40	2982.40	3102.72
-2.65425	65.2843	17.0602	213.648	-16.6143	271.674	307.374	557.125	616.761	753.206	876.740	1038.49	1087.13	1250.92	1258.45	1295.62	1449.57	1577.47	1640.29	1624.23	1623.58	1901.43	1962.54	1944.64	2030.83	2095.03	2109.85	2151.84	2244.26	2175.72	2373.64	2407.88	2450.97	2517.11	2590.97	2600.66	2656.94	2697.47	2761.33	2693.15	2842.90	2876.91	2798.55	3060.28	3056.59	2966.65	2954.00	3051.35	2866.72	3075.11
-2.62984	-97.6823	-135.446	53.0600	167.846	215.545	502.158	425.854	564.365	717.312	841.953	908.183	1128.67	1164.13	1217.09	1394.02	1468.09	1452.59	1473.38	1707.91	1779.75	1799.47	1797.94	1932.63	1960.55	2145.94	2213.10	2255.22	2325.21	2202.76	2250.12	2300.36	2435.45	2423.34	2588.96	2627.80	2575.34	2603.36	2733.42	2831.73	2862.36	2822.09	2928.76	2862.43	2953.16	2925.70	3044.36	3128.56	3000.89	3010.46
-2.60543	-39.3483	-19.5042	34.9364	214.013	164.953	263.324	556.594	744.310	753.953	846.757	970.627	951.140	1255.13	1235.33	1330.50	1409.20	1529.99	1672.02	1695.45	1628.60	1846.76	1986.85	1992.45	1953.52	2114.04	2136.24	2247.49	2142.59	2197.96	2399.38	2437.99	2490.93	2505.69	2576.16	2543.88	2703.50	2872.58	2733.52	2881.44	2743.81	2925.89	2953.28	2914.02	3010.71	2931.42	2992.74	3080.76	3012.17	2912.53
-2.58103	-15.0578	35.9851	109.596	227.460	261.648	307.616	400.286	633.624	631.621	826.871	1014.62	953.283	1128.95	1284.27	1436.29	1452.18	1503.76	1608.65	1633.06	1591.06	1904.79	2114.55	1993.62	1993.02	2085.76	2113.77	2250.16	2253.65	2371.69	2464.58	2417.46	2530.76	2490.14	2607.98	2625.56	2698.17	2757.30	2841.65	2885.32	2947.78	2923.80	2868.53	2855.98	2971.37	3148.95	2979.51	3120.90	2994.92	3120.40
-2.55662	103.623	-64.2143	54.4807	99.1730	205.279	180.605	500.882	589.802	661.852	879.613	959.616	1063.29	1228.31	1289.57	1456.97	1455.79	1514.35	1678.57	1757.16	1747.44	1883.66	1975.16	1957.40	2010.87	2045.67	2220.26	2251.06	2312.38	2322.98	2343.15	2443.12	2508.44	2500.90	2541.72	2718.52	2745.52	2691.17	2816.68	2732.10	2841.65	3020.80	2961.74	3023.81	2996.77	3059.54	2975.78	3059.01	3088.42	3158.32
-2.53221	3.62633	-25.0698	45.3128	118.948	315.453	355.785	536.573	661.554	710.076	902.767	916.421	1105.74	1090.36	1292.35	1303.18	1486.68	1641.76	1639.06	1686.69	1621.12	1774.58	1958.59	2000.51	2135.83	2176.97	2128.56	2294.29	2244.63	2370.51	2488.27	2434.29	2383.73	2671.23	2749.71	2615.59	2644.22	2755.06	2877.41	2977.48	2973.68	3000.88	3033.20	3111.19	3081.85	3131.21	3147.72	3233.97	3113.81	3189.69
-2.50781	-56.0961	-38.3689	8.18184	199.835	373.795	255.834	529.768	612.761	708.016	824.769	862.564	919.092	1245.43	1284.05	1413.51	1487.88	1502.68	1538.78	1782.79	1776.45	1887.30	1946.81	2050.91	2049.66	2084.53	2208.41	2213.51	2530.62	2257.80	2369.74	2472.78	2425.12	2514.84	2836.20	2688.04	2761.26	2949.44	2838.18	2869.04	2989.38	2885.49	2949.10	3006.51	3061.70	3191.83	3110.11	3202.42	3087.23	3165.87
-2.48340	-115.589	8.68657	-42.8101	145.713	207.182	415.652	415.430	619.222	677.260	836.676	993.797	1105.58	1110.92	1338.21	1308.36	1542.83	1545.55	1607.06	1729.96	1689.93	1882.98	1959.29	2121.09	2160.03	2042.18	2202.19	2320.95	2332.52	2359.48	2435.34	2455.55	2438.57	2528.24	2696.34	2745.84	2566.10	2807.69	2811.17	2833.66	2958.28	3030.18	2969.65	2975.13	3033.00	3139.18	3153.75	3225.80	3056.08	3287.92
-2.45900	-12.3363	13.6523	118.418	78.7622	306.976	385.695	632.585	623.608	687.831	839.985	840.353	1102.97	1286.34	1324.94	1427.97	1606.84	1565.61	1671.98	1787.81	1868.80	1849.58	2044.65	2070.15	1981.77	2133.20	2233.45	2245.94	2341.04	2361.28	2476.87	2526.48	2438.93	2638.03	2728.46	2704.53	2631.37	2737.14	3022.05	3089.37	2937.06	3003.15	3124.51	3060.03	3181.73	3092.68	3199.89	3145.22	3138.78	3270.79
-2.43459	132.542	25.2405	143.611	113.792	285.812	338.204	514.930	702.428	821.634	942.411	975.983	1089.01	1245.97	1194.47	1389.89	1447.15	1551.17	1509.52	1762.15	1793.75	1838.51	2087.61	2043.74	2015.10	2268.10	2122.64	2335.23	2382.94	2314.64	2418.91	2490.74	2466.87	2543.45	2653.69	2705.17	2753.38	2720.53	3003.27	2896.96	3051.79	3048.67	2982.49	3015.10	3143.76	3126.06	3209.59	3223.89	3228.56	3314.00
-2.41018	26.1931	80.2531	-0.907368	218.027	231.073	531.220	415.216	714.196	710.147	901.149	1019.25	1136.13	1130.17	1386.62	1454.53	1391.23	1734.36	1664.95	1704.92	1768.15	1864.20	1997.55	2012.86	2047.39	2165.54	2260.82	2257.27	2302.96	2381.73	2549.82	2546.12	2643.20	2717.60	2893.19	2679.96	2771.92	2874.17	2850.67	2847.43	3003.23	3069.35	3048.91	3242.90	3175.50	3132.65	3183.38	3266.20	3301.85	3221.74
-2.38578	2.32418	38.4742	79.1477	189.397	316.844	369.675	548.324	556.061	742.435	927.860	953.289	1098.02	1207.47	1309.45	1460.14	1524.73	1541.64	1615.80	1736.36	1898.18	1798.71	2080.76	2109.78	1944.39	2212.61	2278.04	2365.19	2263.77	2325.43	2550.04	2538.99	2593.89	2722.30	2742.72	2817.18	2788.20	2918.34	3012.84	3172.41	3020.62	3045.22	3114.38	3249.56	3127.02	3217.27	3261.70	3352.68	3096.09	3154.21
-2.36137	-75.0209	-179.436	130.754	159.034	223.644	504.154	562.617	731.283	735.420	807.057	1006.74	1191.04	1189.56	1265.56	1461.49	1615.04	1703.07	1606.48	1731.60	1823.18	1990.13	2059.33	2073.23	2102.10	2155.77	2313.82	2359.83	2409.68	2455.83	2595.55	2456.88	2568.41	2656.88	2717.95	2705.17	2802.75	2866.60	2952.58	2968.79	3057.30	3104.22	3130.81	3145.35	3122.85	3117.23	3291.28	3204.96	3290.27	3452.97
-2.33697	52.7630	-99.5131	-67.0758	185.000	210.437	344.472	567.695	643.578	796.243	904.000	1037.11	1089.00	1190.97	1250.46	1320.27	1544.75	1756.57	1704.33	1813.95	1784.73	2048.89	2183.06	2084.76	2164.20	2197.47	2321.84	2440.21	2498.20	2405.20	2574.65	2503.56	2638.69	2663.28	2652.90	2828.58	2926.44	3040.48	3030.01	3035.18	3093.16	3165.50	3089.50	3225.35	3177.20	3238.32	3356.47	3281.55	3351.16	3325.30
-2.31256	-36.7144	28.0538	97.7097	296.369	226.711	391.123	509.763	614.711	664.483	1018.63	1134.28	1166.41	1245.43	1210.60	1419.79	1504.25	1547.48	1721.34	1787.41	1921.22	2040.22	2052.27	2125.59	2047.77	2220.31	2207.07	2364.52	2478.72	2432.39	2592.24	2604.87	2601.92	2720.08	2849.37	2837.93	2769.76	2934.32	2903.41	3075.79	3012.47	3304.63	3095.20	3230.05	3303.06	3385.07	3307.08	3373.58	3339.03	3366.39
-2.28815	-46.1230	-144.820	-4.25489	175.177	308.472	229.414	570.002	620.567	771.199	825.861	934.311	1217.26	1179.16	1313.21	1515.65	1564.47	1586.00	1717.54	1843.36	1867.78	2099.81	1948.03	2221.74	2152.11	2170.93	2203.48	2435.78	2449.69	2423.47	2512.54	2593.13	2736.82	2844.77	2873.52	2767.63	2971.45	3017.62	3030.67	3033.40	3145.21	3197.74	3208.19	3262.96	3255.50	3153.79	3283.47	3396.45	3285.47	3341.26
-2.26375	28.0323	52.3475	174.668	204.140	230.444	347.953	508.843	778.135	746.958	853.516	1056.77	1092.68	1239.76	1381.54	1518.07	1594.04	1665.49	1756.02	1886.16	1873.62	1994.03	1992.53	2170.90	2151.98	2205.43	2331.34	2426.81	2447.46	2447.55	2589.33	2559.76	2737.27	2660.42	2808.66	2861.86	2852.36	2972.89	2911.51	3344.61	3154.45	3273.10	3230.59	3303.91	3249.67	3412.69	3394.69	3485.34	3422.16	3494.62
-2.23934	-150.980	-191.599	38.3698	259.906	287.123	456.251	559.771	730.780	827.497	798.204	1078.50	1191.57	1285.99	1233.45	1496.90	1554.86	1674.54	1751.21	2058.06	1854.45	2087.16	2028.48	2126.83	2204.42	2326.46	2365.87	2422.86	2476.97	2471.85	2547.20	2577.58	2597.07	2683.33	2943.81	2906.38	2924.46	3074.48	3136.65	3073.34	3111.20	3182.21	3251.00	3317.41	3302.96	3281.53	3428.63	3415.83	3419.02	3466.84
-2.21493	-23.3639	-12.3922	3.05950	148.356	298.156	498.665	589.554	552.583	664.776	933.695	1021.32	1043.36	1287.16	1466.50	1487.84	1539.93	1630.07	1822.16	1861.39	1873.28	1945.84	2144.56	2155.29	2166.95	2292.76	2314.97	2453.12	2501.00	2543.00	2623.80	2661.08	2758.51	2648.98	2848.97	2785.42	2872.10	3026.44	3027.75	3164.52	3085.68	3199.46	3305.97	3313.56	3459.32	3303.50	3383.71	3485.60	3441.61	3382.30
-2.19053	-12.5185	-91.5431	76.8320	148.205	270.616	421.147	492.209	732.448	774.673	956.590	867.910	1259.37	1247.96	1382.67	1492.93	1508.44	1667.40	1737.68	1810.48	1927.96	1942.84	2214.03	2196.01	2187.71	2292.49	2481.90	2447.59	2534.89	2554.43	2654.35	2639.17	2754.05	2760.29	2752.03	2845.46	2931.60	2997.66	3159.35	3228.37	3275.53	3274.95	3332.34	3362.88	3298.55	3475.31	3412.14	3407.37	3511.15	3570.34
-2.16612	-29.2399	-57.5991	86.7124	278.493	375.685	389.862	520.569	765.592	765.867	940.027	973.424	1129.81	1254.68	1310.19	1586.80	1651.74	1633.77	1709.24	1974.43	1868.79	2061.92	2113.14	2108.83	2188.32	2362.40	2352.33	2452.18	2527.65	2488.72	2573.05	2608.71	2662.04	2789.29	2987.31	2926.82	2925.81	3002.49	3073.23	3117.48	3168.99	3165.18	3258.96	3408.29	3423.83	3398.50	3457.84	3569.72	3514.74	3443.30
-2.14172	-60.1614	-67.4510	17.8609	248.222	315.407	376.900	442.549	770.642	796.753	934.547	1005.86	1118.34	1244.08	1244.56	1579.12	1656.13	1607.95	1875.89	1876.93	1937.21	2070.09	2107.75	2179.92	2221.70	2303.32	2336.58	2420.77	2572.10	2529.54	2703.03	2682.23	2791.97	2966.40	2955.75	2898.09	2912.29	3042.39	3191.12	3147.71	3235.88	3408.18	3317.49	3425.07	3340.48	3438.81	3402.25	3538.20	3499.45	3537.05
-2.11731	-8.71797	20.7093	53.1900	57.6226	236.380	442.533	568.558	724.948	733.984	988.129	1199.34	1093.21	1375.41	1433.73	1468.95	1593.96	1674.06	1858.32	1748.80	1884.84	2057.27	2201.08	2256.35	2243.39	2294.09	2355.32	2564.38	2554.61	2630.27	2815.77	2693.17	2742.95	2824.19	2838.54	3059.12	2970.00	3174.49	3085.74	3146.04	3229.13	3142.43	3266.97	3384.12	3504.04	3494.67	3405.16	3549.57	3516.21	3553.57
-2.09290	20.7558	-138.924	141.987	140.717	238.057	454.114	438.454	708.541	857.473	959.899	941.599	1168.56	1325.14	1444.74	1536.62	1564.09	1700.73	1836.95	1919.01	1949.49	2033.19	2229.72	2308.22	2326.25	2356.07	2404.37	2480.24	2483.54	2720.05	2763.91	2766.00	2763.74	2839.52	2972.10	2950.74	2987.26	3155.86	3175.19	3312.07	3295.01	3355.90	3318.12	3419.98	3451.32	3396.99	3521.06	3549.71	3533.34	3601.28
-2.06850	31.8971	-114.054	-1.93022	196.962	276.775	388.503	677.326	687.233	757.739	862.879	1014.70	1146.32	1331.80	1408.39	1568.53	1594.03	1780.80	1805.30	1923.07	1968.47	2155.03	2200.40	2170.44	2329.61	2400.57	2491.96	2389.20	2548.67	2583.26	2607.32	2801.93	2760.71	2854.55	2953.67	3041.27	3020.07	3092.47	3280.79	3321.58	3300.93	3347.00	3339.27	3504.62	3567.12	3616.03	3598.06	3543.23	3429.63	3663.88
-2.04409	49.4375	-39.2289	-37.7859	222.228	369.673	509.694	444.862	563.573	805.294	898.709	937.823	1158.28	1236.28	1418.12	1475.03	1619.91	1727.93	1874.04	1887.92	2016.29	2113.55	2246.85	2226.90	2297.43	2370.91	2424.39	2605.00	2589.73	2570.10	2697.89	2721.77	2798.78	2916.84	2879.21	2987.84	3048.69	3284.73	3156.25	3316.96	3359.86	3337.38	3428.89	3389.91	3616.24	3524.45	3574.61	3582.85	3599.32	3633.02
-2.01969	88.4603	-161.201	32.9636	169.246	240.224	401.560	500.571	759.228	948.988	1052.61	1090.55	1407.90	1262.19	1404.25	1546.43	1737.14	1690.24	1704.43	1996.91	2044.75	1995.06	2319.38	2151.64	2383.38	2478.86	2471.58	2555.13	2647.69	2596.14	2674.02	2730.37	2949.43	2949.78	2943.12	3132.30	3032.45	3259.63	3285.61	3289.02	3402.53	3443.01	3492.92	3298.90	3465.34	3567.99	3524.15	3678.27	3657.40	3674.10
-1.99528	99.7581	-47.0270	37.0041	176.250	319.947	415.155	591.871	815.867	811.020	983.818	1070.64	1246.71	1370.70	1466.05	1573.90	1583.68	1776.51	1692.08	1875.01	1880.88	2100.92	2247.97	2323.10	2298.95	2503.25	2324.23	2551.92	2528.80	2412.06	2767.55	2821.69	2783.15	2857.09	3113.34	3101.03	3072.10	3209.42	3274.65	3338.71	3337.08	3426.72	3373.04	3516.32	3463.65	3496.02	3650.82	3547.06	3523.94	3801.38
-1.97087	5.24114	-189.299	30.3535	247.816	234.415	408.245	592.244	685.735	780.108	1074.32	1187.12	1238.91	1259.22	1375.64	1555.06	1755.86	1782.22	1870.20	1969.72	1971.73	2120.76	2295.86	2228.91	2335.22	2394.40	2546.08	2584.54	2558.30	2727.53	2719.90	2820.88	2859.24	2962.95	3063.77	3101.11	3180.09	3263.17	3312.38	3458.13	3427.79	3517.23	3554.89	3516.91	3597.98	3607.48	3660.89	3625.16	3604.83	3808.94
-1.94647	16.9180	-75.1743	-10.3565	89.3470	286.380	469.289	494.937	694.013	795.358	995.233	1109.15	1060.32	1347.68	1486.27	1547.40	1739.26	1765.05	1858.82	1952.30	2022.12	2161.45	2317.16	2337.65	2332.27	2482.58	2469.69	2675.94	2588.69	2616.13	2783.34	2834.66	2923.85	2959.32	3084.80	3067.19	3129.69	3260.58	3211.76	3507.03	3459.71	3384.83	3592.25	3620.25	3615.67	3629.44	3601.96	3781.62	3741.90	3840.07
-1.92206	-26.0751	-134.427	115.406	214.262	389.782	402.951	632.893	779.849	830.298	954.053	1199.50	1272.62	1277.01	1423.99	1634.04	1802.09	1791.02	1811.20	2004.41	2028.98	2116.96	2239.58	2304.51	2351.68	2309.03	2542.80	2634.34	2694.17	2742.15	2881.87	2895.46	2841.11	2989.83	3092.74	3062.56	3168.35	3383.30	3298.00	3495.14	3488.52	3461.71	3472.73	3533.05	3732.41	3677.04	3726.31	3875.98	3664.61	3816.67
-1.89766	-33.3912	46.5627	30.6611	197.642	152.723	432.311	588.214	805.403	847.504	888.907	1014.64	1293.67	1302.78	1507.44	1515.29	1616.23	1671.53	1887.33	1975.02	2087.29	2076.74	2353.13	2381.93	2348.81	2395.04	2513.53	2646.32	2608.05	2794.04	2865.41	2778.52	2868.36	2920.72	3032.91	3117.83	3224.96	3248.44	3487.83	3286.66	3461.34	3651.75	3627.18	3621.32	3779.08	3771.56	3805.50	3699.49	3667.04	3763.62
-1.87325	101.374	-16.4668	52.6006	170.936	284.436	403.553	574.927	810.403	800.838	1064.83	1082.18	1292.48	1474.07	1393.19	1578.64	1743.53	1779.25	1863.74	2078.51	2035.12	2247.79	2316.63	2441.77	2372.87	2445.86	2505.91	2688.04	2664.81	2676.52	2825.28	3010.17	3003.02	3007.25	3213.28	3267.64	3234.31	3287.98	3392.71	3436.30	3496.41	3599.01	3476.57	3700.03	3786.88	3681.66	3677.48	3749.13	3757.25	3837.92
-1.84884	-100.242	-19.8392	114.667	139.816	206.492	416.914	706.873	768.900	984.996	922.108	1036.29	1246.64	1370.04	1549.83	1644.94	1762.67	1858.09	1970.93	2080.40	2205.18	2266.15	2288.09	2398.72	2383.59	2468.55	2485.28	2698.40	2629.41	2748.39	2921.46	2859.62	3025.76	3036.19	3133.45	3096.74	3158.08	3267.57	3407.73	3372.91	3536.03	3665.49	3652.03	3618.22	3694.27	3714.38	3841.15	3770.39	3797.34	3942.12
-1.82444	-87.3809	-195.819	108.849	170.192	302.707	458.102	571.851	737.490	909.903	991.569	1167.85	1204.25	1437.27	1466.90	1766.25	1745.04	1834.64	1913.88	1970.88	2076.96	2161.62	2233.33	2393.35	2457.28	2491.53	2576.20	2668.80	2794.56	2717.71	2905.10	3002.40	3061.02	3003.76	3128.92	3215.84	3220.99	3234.21	3371.61	3501.35	3581.96	3610.03	3641.82	3677.93	3832.45	3782.90	3905.50	3914.75	3939.71	3981.56
-1.80003	7.71407	4.05139	-43.7403	185.714	341.716	597.769	632.522	781.072	837.603	951.729	1099.61	1275.92	1518.50	1620.83	1547.70	1679.24	1793.10	1865.04	2073.78	2113.83	2237.02	2298.64	2431.82	2388.71	2452.53	2536.69	2608.57	2846.90	2711.35	2819.21	2903.94	3118.16	3013.90	3204.91	3164.21	3332.15	3353.20	3528.50	3508.53	3540.50	3615.57	3632.41	3682.50	3834.71	3895.82	3762.65	3945.71	3875.13	4020.07
-1.77562	-83.8487	-117.633	106.043	139.392	398.851	487.063	630.026	730.446	1017.24	1099.22	1101.33	1286.68	1584.64	1465.80	1614.08	1606.55	1821.27	1902.86	2035.50	1981.27	2246.03	2465.14	2446.63	2489.67	2594.04	2627.60	2791.67	2874.64	2743.35	2979.14	3040.12	2886.42	3098.61	3183.71	3317.57	3336.59	3299.44	3452.31	3657.19	3573.92	3710.95	3615.49	3744.22	3753.33	3906.49	3894.04	3999.08	3915.09	4012.48
-1.75122	-76.1717	-111.672	-53.4133	182.031	322.246	374.798	542.097	725.004	861.723	1092.65	1232.15	1350.28	1463.01	1551.28	1646.78	1799.48	1914.07	1978.25	2161.69	2154.60	2326.65	2435.64	2580.55	2494.72	2479.78	2575.01	2716.92	2895.92	2853.56	2991.72	2966.64	3050.99	3196.65	3229.27	3280.39	3332.43	3447.87	3468.77	3596.14	3636.08	3568.29	3760.77	3875.75	3823.94	3866.00	3940.10	3963.43	4005.04	4010.73
-1.72681	-72.2369	-176.039	-58.2419	232.334	302.592	486.167	583.906	715.263	827.298	962.209	1144.29	1236.14	1413.93	1482.55	1692.30	1789.07	1921.57	1939.66	2049.98	2280.07	2279.12	2464.25	2418.75	2477.07	2564.91	2801.36	2828.48	2836.79	2860.51	2990.57	2927.66	3008.00	3180.80	3226.68	3329.44	3356.76	3521.10	3543.67	3666.63	3589.03	3719.94	3697.90	3738.03	3857.57	3852.11	3907.76	3901.78	4060.20	4092.67
-1.70241	136.794	-22.9456	23.1673	384.638	254.296	528.323	592.288	801.219	860.077	1064.39	1142.93	1296.89	1392.79	1501.82	1677.57	1708.49	1903.53	1984.15	2095.82	2167.92	2334.34	2476.43	2490.51	2494.75	2597.44	2719.78	2773.09	2774.86	2943.61	3035.43	3098.77	2944.70	3136.98	3201.73	3349.26	3288.28	3469.45	3605.84	3534.36	3694.10	3694.87	3758.92	3887.28	3953.56	3885.11	3997.39	3953.49	4057.23	4091.74
-1.67800	-8.15982	-93.1362	149.589	184.442	379.810	523.765	666.071	747.751	990.741	983.431	1151.22	1354.59	1394.01	1472.46	1728.47	1742.64	1857.28	2054.02	2117.58	2156.18	2164.26	2406.38	2450.94	2568.44	2693.55	2589.00	2856.49	2825.60	2848.64	2991.29	3105.79	3041.59	3073.16	3204.39	3286.50	3380.31	3432.90	3638.27	3701.04	3682.37	3824.31	3845.12	3840.02	3860.58	3971.70	4000.95	4066.45	4094.85	4075.22
-1.65359	-14.1019	-72.8912	138.413	217.177	304.946	428.983	676.906	750.026	841.546	979.076	1250.97	1241.71	1542.66	1594.43	1686.91	1780.81	1841.36	1978.74	2102.12	2275.75	2304.16	2405.78	2659.44	2304.98	2522.59	2651.75	2866.07	2742.58	2857.61	2955.77	3091.49	3150.87	3227.50	3285.14	3340.71	3420.83	3509.54	3585.81	3636.96	3735.12	3799.75	3772.10	4004.24	3969.34	4014.60	4113.42	4071.87	4021.87	4257.12
-1.62919	20.1084	-49.6983	-81.2020	277.316	255.028	424.564	538.384	903.055	919.560	1104.90	1250.76	1298.58	1382.07	1580.47	1683.42	1884.07	1781.45	1981.50	2101.11	2145.48	2290.88	2503.27	2399.31	2521.57	2724.20	2736.58	2740.99	2814.52	2995.98	3030.23	3045.43	3059.64	3309.64	3357.36	3373.04	3481.90	3692.41	3646.94	3661.11	3650.65	3892.27	3875.69	3887.43	4056.58	3959.29	4045.90	4089.95	4056.70	4316.34
-1.60478	-30.0721	-31.1788	46.7855	170.027	343.896	398.097	641.263	699.148	879.566	1183.85	1195.25	1389.45	1464.66	1564.05	1750.73	1808.14	1964.29	2124.83	2186.20	2354.81	2433.91	2546.47	2455.92	2674.10	2734.40	2678.06	2840.14	2817.72	2987.42	3252.13	3146.64	3154.55	3182.64	3238.66	3454.05	3446.35	3556.45	3609.04	3783.02	3835.48	3857.91	3907.41	3960.47	3907.64	4041.22	4055.57	4196.43	4026.56	4160.79
-1.58038	116.185	-87.9719	101.646	173.564	203.299	417.844	557.173	754.578	951.455	1043.80	1146.98	1174.95	1607.57	1399.81	1786.94	1837.02	1972.81	1957.74	2136.56	2239.41	2225.88	2505.69	2520.49	2495.51	2644.08	2715.15	2813.71	2945.60	2908.92	2995.97	3127.55	3194.28	3153.71	3468.06	3479.28	3435.93	3652.82	3530.84	3706.09	3902.14	3852.87	3966.59	3984.71	4016.69	4161.78	4109.71	4120.62	4193.41	4186.81
-1.55597	-108.433	16.6344	-10.6986	198.576	431.285	510.880	633.734	712.017	1011.43	1159.63	1128.45	1426.50	1539.83	1675.87	1723.68	1792.09	1991.07	1969.45	2167.65	2227.04	2428.31	2425.02	2540.30	2648.05	2564.93	2770.58	2837.07	2944.21	2897.53	3167.82	3207.36	3185.47	3219.76	3421.38	3421.83	3373.73	3529.25	3715.22	3767.51	3733.71	3949.99	3949.14	4061.13	4125.62	4059.84	4046.48	4177.86	4219.00	4325.37
-1.53156	46.3784	-1.19701	74.2691	187.845	277.822	353.644	571.831	828.344	895.343	1051.74	1165.87	1245.26	1467.67	1607.03	1825.14	1883.59	2100.63	2066.16	2195.20	2227.47	2375.11	2585.04	2518.64	2458.83	2783.72	2679.79	2988.28	2934.24	2979.46	3049.07	3103.53	3137.25	3368.20	3425.02	3536.16	3577.55	3605.34	3664.01	3669.73	3943.68	3895.32	3979.22	4003.33	4123.90	3986.20	4172.98	4270.42	4127.19	4311.71
-1.50716	-4.61076	-124.038	115.787	250.937	324.162	486.053	707.703	756.042	807.839	1004.48	1188.17	1467.54	1548.26	1460.62	1682.93	1785.48	1884.41	2007.63	2112.25	2272.65	2307.98	2443.83	2525.33	2687.31	2675.49	2711.73	2888.77	3058.75	2986.23	3245.08	3289.71	3279.33	3379.74	3525.14	3460.13	3558.96	3622.79	3754.53	3829.42	3887.18	3968.19	3985.46	4034.45	4097.24	4159.89	4186.98	4127.63	4262.38	4403.86
-1.48275	77.3405	-92.4411	99.4366	249.401	391.083	423.642	702.113	807.790	1008.98	1080.63	1224.09	1391.60	1411.74	1778.83	1667.39	1802.71	1951.06	2045.19	2243.66	2167.04	2325.15	2582.23	2671.90	2632.76	2803.17	2814.89	2898.47	3041.38	3042.30	3188.17	3171.83	3402.76	3343.77	3393.81	3574.44	3503.31	3649.49	3713.57	3831.16	3839.50	4027.33	4065.16	4112.68	4161.78	4288.92	4329.48	4330.86	4529.35	4396.03
-1.45834	85.9353	-103.780	83.4592	210.865	221.194	434.591	616.523	813.499	1065.10	1060.57	1244.20	1411.74	1448.68	1579.95	1787.58	1874.61	1963.98	2014.86	2266.42	2318.11	2375.38	2589.82	2732.76	2668.32	2833.57	2805.18	2976.64	2935.92	3056.06	3196.19	3338.76	3310.65	3307.27	3436.56	3577.25	3640.16	3784.43	3828.10	3878.44	4063.80	4116.23	4074.87	4135.68	4306.12	4312.02	4346.87	4342.12	4327.75	4542.91
-1.43394	-0.209223	-121.272	61.8293	163.089	241.485	582.812	605.713	915.751	895.564	1188.79	1168.92	1324.93	1587.84	1560.51	1902.44	1824.04	2037.14	2076.30	2199.20	2208.66	2444.21	2515.81	2620.56	2692.77	2852.93	2809.75	3022.75	3018.43	3041.69	3236.12	3249.27	3408.48	3448.68	3553.34	3589.51	3661.81	3764.37	3702.87	4047.70	4084.35	4155.79	4165.48	4208.38	4196.08	4200.54	4348.83	4450.54	4376.03	4474.12
-1.40953	62.3491	13.9709	155.931	174.975	367.300	500.829	744.360	966.179	972.226	1185.42	1275.85	1316.03	1626.18	1509.24	1939.78	1778.45	1952.15	2143.24	2262.25	2281.02	2419.61	2535.46	2636.59	2721.03	2808.39	2891.26	2827.72	3017.43	3112.81	3360.31	3445.29	3315.83	3340.90	3522.95	3736.37	3723.37	3757.78	3959.58	3958.63	4030.11	4066.99	4168.61	4237.11	4354.38	4350.14	4324.41	4446.43	4387.64	4472.87
-1.38513	-45.7061	-69.9163	-10.6912	210.751	437.125	475.616	737.950	792.764	875.607	1225.28	1260.52	1331.17	1494.15	1622.56	1857.30	1961.89	1991.60	2220.23	2298.15	2295.12	2326.38	2525.80	2722.65	2790.39	2793.24	2836.52	2901.02	2995.00	3079.99	3211.13	3351.14	3227.91	3402.19	3664.68	3663.47	3763.93	3822.98	3886.14	4094.50	4001.64	4086.29	4054.92	4253.85	4447.38	4455.96	4486.87	4430.70	4466.54	4511.01
-1.36072	134.666	-60.6794	64.4244	251.276	285.303	476.137	677.583	871.103	985.968	1101.99	1298.93	1384.76	1521.26	1790.88	1914.63	1856.14	1913.18	2148.14	2297.95	2398.46	2561.42	2722.50	2634.95	2667.40	2858.77	2906.00	3108.46	3079.46	3159.89	3228.77	3300.45	3483.48	3370.68	3622.74	3664.48	3801.36	3872.10	4011.86	4067.84	4059.48	4238.59	4158.07	4297.76	4387.45	4389.81	4389.76	4466.24	4630.84	4700.04
-1.33631	75.2476	-19.1369	-12.3700	192.638	363.583	501.281	664.648	844.909	1059.62	1015.89	1227.67	1421.91	1622.76	1574.64	1888.02	1903.04	2076.25	2278.00	2249.45	2370.43	2544.71	2649.84	2628.26	2772.83	2880.87	2864.91	3056.46	3023.04	3218.23	3375.98	3338.70	3450.52	3513.55	3589.00	3734.37	3703.21	3872.05	4000.59	4060.86	4079.47	4091.96	4200.82	4205.84	4434.21	4428.97	4530.50	4498.01	4566.30	4770.44
-1.31191	-120.599	-131.647	48.5565	269.061	352.277	458.004	648.557	928.436	958.758	1215.34	1287.45	1482.83	1644.73	1694.20	1851.09	1875.23	1984.38	2030.37	2383.89	2457.39	2509.24	2830.95	2710.41	2842.93	2843.74	2810.69	3075.19	3096.39	3180.30	3428.88	3335.55	3479.85	3477.00	3777.37	3656.88	3740.70	3884.94	3916.29	4099.12	4097.25	4298.09	4291.10	4360.96	4349.32	4451.05	4563.45	4451.35	4643.26	4716.83
-1.28750	32.4314	-104.280	81.3920	231.207	473.505	509.636	741.259	852.572	937.759	1159.24	1303.61	1456.22	1621.68	1601.51	1846.80	1994.26	2116.88	2199.55	2383.61	2285.52	2543.08	2753.96	2796.87	2829.17	2879.92	2890.65	3154.06	3072.43	3193.37	3417.72	3328.79	3410.63	3566.97	3546.29	3687.17	3868.17	3899.46	3944.28	4106.87	4154.09	4334.16	4351.62	4448.81	4561.67	4554.17	4532.69	4684.36	4656.28	4781.39
-1.26310	90.3844	-67.4677	-1.77863	193.516	385.191	543.403	616.751	811.172	910.563	1164.98	1331.73	1480.89	1573.33	1703.75	1755.06	2009.58	2081.38	2158.47	2251.86	2363.23	2502.50	2579.88	2707.63	2783.16	2933.93	3056.55	3218.37	3064.91	3190.60	3339.70	3355.78	3451.39	3571.40	3700.01	3759.92	3820.34	3951.25	4060.16	4024.79	4079.73	4296.71	4223.68	4331.24	4486.12	4452.68	4693.65	4631.52	4803.42	4873.83
-1.23869	-27.8041	-75.7350	47.4370	117.832	333.918	515.243	674.605	824.267	1038.05	1234.82	1325.89	1472.68	1577.48	1748.41	1850.03	1901.89	2072.29	2131.89	2364.58	2400.50	2501.44	2785.79	2852.56	2866.71	3020.47	2896.27	3140.27	3311.97	3283.82	3381.58	3557.27	3488.25	3664.13	3653.30	3762.47	3809.48	3971.64	4120.99	3994.46	4339.71	4381.44	4420.44	4429.39	4474.53	4504.89	4672.23	4704.41	4716.64	4794.21
-1.21428	-3.18938	-113.256	114.599	174.820	303.170	465.845	548.601	696.062	1006.78	1189.21	1344.73	1387.01	1569.28	1629.78	2013.50	2123.34	2031.92	2205.63	2292.37	2465.22	2539.16	2764.14	2942.32	2886.74	3024.62	2974.22	3139.13	3243.63	3252.49	3528.07	3501.06	3521.32	3719.21	3749.75	3733.38	3959.86	3945.50	3993.40	4230.78	4296.04	4323.63	4392.18	4478.52	4545.86	4589.18	4731.79	4689.04	4723.71	4888.12
-1.18988	-13.5603	-106.074	89.0787	273.638	373.424	605.570	791.056	869.787	1182.21	981.366	1408.22	1397.44	1585.01	1781.85	2002.36	2104.14	2096.02	2173.13	2320.81	2488.23	2587.72	2875.19	2811.00	2831.11	2963.57	2940.45	3206.13	3146.02	3254.82	3311.38	3490.66	3400.88	3709.83	3735.95	3859.27	4026.74	4062.96	4060.56	4158.22	4152.63	4371.80	4491.01	4602.01	4552.95	4469.75	4780.29	4791.49	4883.41	4783.51
-1.16547	87.3958	-164.341	22.8341	365.273	276.682	454.029	703.563	881.046	1025.57	1202.91	1355.55	1457.10	1643.89	1677.15	1892.31	1962.88	2059.91	2302.81	2477.36	2511.66	2543.24	2757.76	2885.39	2855.66	3039.49	3029.58	3120.48	3256.21	3225.82	3591.01	3441.03	3521.90	3642.96	3759.61	3941.39	3956.31	4092.00	4186.69	4309.44	4295.51	4531.13	4367.37	4560.77	4666.70	4650.42	4712.70	4792.54	4851.11	4886.15
-1.14107	-49.2956	-12.9555	95.7128	265.032	362.085	365.909	686.986	836.551	1111.64	1166.89	1408.51	1518.91	1582.73	1604.38	2058.24	1969.48	2162.89	2277.31	2410.12	2583.39	2531.79	2866.83	2849.64	2859.25	3144.22	3035.04	3223.72	3318.34	3357.31	3602.54	3466.38	3689.51	3691.70	3754.04	3961.94	3889.43	4114.82	4179.48	4192.01	4353.60	4529.10	4494.25	4484.66	4624.94	4715.22	4828.17	4741.67	4997.81	4843.57
-1.11666	-189.101	-41.4388	168.570	132.379	437.167	524.831	641.711	880.071	1114.04	1191.36	1397.08	1406.21	1633.33	1770.20	1992.93	2128.27	2110.06	2341.77	2416.83	2457.68	2640.63	2778.40	2798.92	2880.72	3139.69	2998.97	3118.38	3274.41	3322.15	3544.75	3491.61	3617.12	3802.45	3849.22	3974.22	4072.18	4123.47	4270.54	4307.41	4526.35	4537.25	4536.69	4654.26	4762.97	4763.96	4757.39	4909.48	4978.54	4985.78
-1.09225	2.68119	-3.62300	95.6812	297.297	345.054	489.356	803.875	898.547	959.106	1121.11	1377.01	1625.43	1707.36	1797.51	1967.06	2061.59	2176.27	2277.22	2392.91	2582.74	2594.74	2867.51	3000.54	2982.60	3218.65	3120.08	3312.80	3403.74	3325.82	3472.27	3603.15	3583.12	3801.10	3942.95	4016.82	4156.21	4250.40	4314.52	4389.28	4454.25	4476.31	4609.30	4728.65	4652.76	4878.37	4863.39	4985.53	4978.19	5083.08
-1.06785	-98.2912	-78.0928	19.5883	248.410	354.282	639.219	744.619	853.450	1078.76	1124.69	1429.11	1578.28	1736.14	1721.64	1987.70	2014.28	2093.19	2354.47	2516.96	2567.78	2603.77	2881.47	2883.83	3005.21	2994.04	3091.81	3253.50	3386.60	3281.50	3617.12	3721.72	3733.49	3808.70	4032.40	3984.77	4001.29	4310.71	4324.71	4426.35	4497.07	4697.59	4598.66	4751.44	4845.44	4879.78	4928.83	4971.86	4903.61	5150.09
-1.04344	33.2510	-71.9666	29.0438	292.898	372.454	579.274	627.381	916.042	1036.22	1174.98	1466.36	1594.91	1602.63	1752.53	1976.71	2133.21	2224.08	2333.57	2522.89	2548.90	2679.69	2847.29	3064.98	3008.53	3064.63	3162.37	3232.99	3413.22	3437.62	3748.25	3686.19	3710.58	3782.16	4042.35	4153.85	4214.02	4183.06	4365.37	4314.41	4455.02	4750.45	4793.87	4848.62	4777.87	4983.01	5013.47	4982.63	5158.21	5202.91
-1.01903	-13.3415	-56.6520	-43.5372	158.266	386.304	535.706	708.867	868.261	991.730	1145.19	1309.55	1474.03	1648.04	1824.47	2072.95	2034.08	2209.65	2383.65	2572.42	2606.23	2697.85	2927.08	2977.84	3066.19	3153.20	3167.71	3366.94	3315.76	3494.31	3671.98	3766.94	3806.57	3816.18	3858.60	4169.46	4112.86	4262.91	4360.99	4388.81	4579.99	4612.43	4644.64	4752.35	4951.59	4951.62	5029.14	5093.19	5101.11	5190.06
-0.994628	-67.0558	-125.654	8.11545	203.183	402.138	554.628	721.915	967.936	1128.57	1166.14	1292.61	1586.45	1705.84	1858.92	2072.93	2093.21	2230.43	2418.80	2493.02	2672.32	2714.51	2856.02	3007.91	2963.93	3230.29	3225.44	3323.17	3362.08	3524.39	3618.69	3705.29	3850.27	3865.33	4094.13	4244.68	4172.49	4373.78	4597.04	4476.26	4677.09	4771.59	4776.85	4807.32	5009.53	4937.54	5186.93	5047.28	5144.74	5272.03
-0.970222	-54.1398	-13.2169	73.2626	225.622	317.792	640.065	722.086	924.783	1140.47	1214.13	1370.29	1516.43	1795.08	1838.49	2077.63	2122.48	2169.88	2399.00	2593.70	2570.06	2653.02	3012.77	2972.02	3022.56	3304.57	3208.53	3513.45	3468.12	3492.50	3837.01	3712.11	3749.04	3856.49	4117.54	4118.48	4206.90	4296.18	4410.04	4591.50	4726.18	4683.77	4788.55	4944.28	4887.92	5069.86	5109.75	5152.28	5229.41	5422.83
-0.945816	-27.3739	-87.1801	86.9384	354.547	350.183	536.735	707.210	963.561	1203.07	1467.60	1527.18	1545.46	1785.55	1708.41	2200.84	2099.95	2230.17	2332.88	2652.93	2516.71	2714.54	2908.38	3061.77	3064.05	3134.30	3214.42	3370.72	3451.91	3471.55	3712.97	3797.07	3855.10	3904.52	4181.03	4197.01	4232.74	4289.06	4466.39	4548.88	4689.40	4794.87	4840.19	4967.03	5060.29	5102.02	5149.38	5208.73	5196.36	5414.22
-0.921410	28.3920	-0.991472	48.1704	231.572	385.085	525.228	749.550	866.013	1157.23	1172.33	1449.10	1489.66	1827.16	1894.80	2127.14	2197.99	2344.67	2471.57	2640.33	2609.08	2819.09	2971.22	3105.49	3015.31	3232.56	3362.35	3392.00	3612.93	3462.91	3797.55	3659.20	3903.79	4081.34	4023.86	4378.50	4204.40	4361.70	4449.11	4647.35	4777.56	4781.52	4854.17	5147.01	5040.60	5144.60	5192.16	5222.10	5250.91	5372.84
-0.897004	-9.49827	17.0388	-99.1598	233.672	334.409	514.268	861.777	921.926	1157.26	1210.20	1426.84	1635.76	1775.02	1833.89	2052.34	2210.72	2309.69	2462.39	2753.49	2724.77	2881.35	2870.84	3110.34	3077.84	3138.37	3246.99	3345.84	3497.55	3636.75	3836.40	3775.86	3933.54	4146.33	4141.14	4231.13	4445.44	4568.23	4676.21	4613.57	4794.73	4959.25	4840.93	5089.54	5173.97	5039.92	5236.24	5290.38	5387.54	5534.12
-0.872598	-20.2361	-145.045	-28.1231	202.395	319.707	528.252	857.408	976.301	1084.82	1309.65	1417.55	1612.87	1719.25	1921.79	2107.09	2128.86	2276.14	2396.60	2655.32	2576.08	2611.23	3012.60	3015.21	3230.87	3294.53	3361.60	3450.07	3518.10	3591.47	3903.46	3838.01	3939.59	4003.99	4185.99	4403.37	4315.94	4441.91	4529.83	4639.87	4819.81	4921.07	5056.77	4989.16	5110.94	5236.86	5295.36	5302.83	5476.69	5508.60
-0.848192	163.786	-87.2768	26.8072	220.832	406.981	693.266	841.428	945.458	1128.74	1252.65	1543.36	1575.18	1748.38	1892.41	2126.87	2127.11	2409.58	2471.80	2685.22	2772.85	2760.24	2971.70	3088.11	3106.17	3359.93	3238.87	3554.25	3669.18	3627.73	3766.05	3848.76	3958.85	4071.38	4202.02	4350.75	4418.92	4485.33	4582.00	4809.84	4860.91	5003.56	5062.94	5152.70	5356.93	5148.84	5228.04	5477.04	5372.39	5477.64
-0.823785	49.4227	-185.196	6.92088	336.833	371.355	609.553	759.291	948.493	1139.29	1195.60	1317.27	1624.60	1793.49	1990.32	2228.02	2226.43	2298.73	2520.57	2747.51	2677.42	2852.98	3054.22	3052.89	3199.03	3439.02	3363.58	3543.16	3627.74	3625.57	3862.98	3996.34	3959.67	4138.34	4362.60	4330.95	4385.40	4651.50	4686.76	4811.46	4843.06	5027.54	5022.07	5166.95	5366.67	5331.52	5444.62	5511.87	5511.67	5611.97
-0.799379	-72.9535	-44.1956	-3.42756	294.068	403.954	634.081	741.673	995.175	1146.70	1302.87	1487.45	1651.08	1879.23	1984.22	2166.72	2240.68	2348.00	2511.42	2673.70	2742.97	3029.85	3022.02	3203.76	3241.67	3387.42	3453.96	3399.71	3548.92	3660.81	3874.87	3941.93	4023.93	4135.24	4228.35	4352.91	4576.89	4546.30	4753.57	4822.07	4936.64	4995.29	5055.10	5241.12	5443.20	5409.93	5367.29	5552.39	5607.28	5710.31
-0.774973	43.1784	-127.142	135.202	139.370	380.231	554.300	803.272	1030.58	1174.91	1366.18	1546.53	1573.82	1810.20	1948.19	2167.80	2257.85	2316.43	2552.86	2788.04	2678.76	2842.10	3128.07	3098.30	3306.01	3390.57	3327.26	3521.54	3597.22	3811.23	3894.65	4017.06	3980.11	4132.90	4416.78	4454.50	4605.08	4612.34	4749.46	4768.13	4924.05	5225.22	5217.83	5288.18	5388.38	5500.23	5426.98	5584.36	5589.26	5598.57
-0.750567	4.10588	-101.582	67.7162	280.563	534.877	555.613	803.514	896.815	1227.67	1274.96	1463.96	1695.98	1836.68	1955.26	2193.13	2292.91	2406.04	2628.10	2618.58	2824.11	2851.61	3137.13	3268.90	3215.88	3355.08	3388.85	3501.35	3757.93	3707.48	4002.55	3937.74	4088.59	4272.05	4274.19	4479.68	4634.36	4758.37	4832.16	4915.45	5087.22	5245.06	5319.24	5390.74	5435.55	5561.58	5544.13	5674.28	5738.14	5794.56
-0.726161	104.293	-0.378857	93.8312	302.240	430.223	685.722	780.610	940.299	1245.15	1312.83	1521.93	1661.25	1796.54	2120.99	2226.95	2277.66	2334.75	2623.30	2812.05	2822.01	2851.59	3116.25	3173.53	3338.47	3402.90	3463.76	3843.66	3762.64	3682.53	4038.25	4201.92	4167.58	4399.16	4408.52	4599.17	4588.98	4865.24	4851.54	4964.14	4976.90	5204.82	5291.00	5443.17	5498.68	5510.65	5651.63	5676.96	5656.85	5911.27
-0.701755	-61.8185	-68.6860	94.6692	204.072	341.862	616.194	728.078	965.994	1093.28	1343.88	1423.72	1785.24	1915.61	1939.81	2292.64	2208.71	2511.65	2573.85	2830.63	2846.41	2944.91	3224.83	3221.33	3378.19	3424.36	3439.76	3776.35	3814.24	3709.63	4204.43	4058.37	4119.31	4410.23	4438.85	4624.34	4772.18	4710.57	4859.07	4893.48	5097.26	5226.45	5333.15	5360.21	5640.08	5561.23	5623.10	5780.26	5700.89	6024.61
-0.677349	-17.7560	-148.694	20.0618	298.205	403.002	618.239	820.468	1060.56	1126.36	1320.17	1684.41	1704.41	1912.37	1934.31	2216.75	2285.15	2391.80	2606.39	2897.82	2836.33	2955.13	3182.67	3226.61	3420.71	3559.39	3478.56	3771.80	3870.16	3782.62	4092.65	4115.10	4200.83	4416.75	4392.07	4677.84	4748.16	4821.75	4887.89	5014.24	5178.60	5208.64	5343.69	5569.64	5577.86	5723.62	5745.95	5876.78	5927.53	6029.57
-0.652942	49.2276	-42.6238	141.994	265.101	470.340	526.369	763.567	1032.76	1179.38	1474.92	1567.95	1621.27	1903.43	2072.54	2269.41	2321.53	2472.13	2601.43	2735.13	2935.22	3043.65	3073.76	3329.06	3330.33	3549.42	3651.33	3697.38	3909.28	3902.53	4134.94	4194.90	4099.17	4384.25	4551.88	4657.24	4761.57	4896.06	5018.11	4966.97	5053.92	5310.67	5393.96	5570.57	5706.91	5654.46	5719.90	5841.66	5891.40	6114.00
-0.628536	132.394	-197.003	12.7292	249.607	507.456	638.461	809.697	1112.09	1204.94	1346.47	1473.27	1822.02	1815.16	2091.10	2350.48	2356.78	2485.20	2613.15	2950.22	2906.74	3032.59	3271.30	3301.04	3495.02	3614.44	3522.64	3698.05	3767.59	3892.12	4162.75	4113.89	4312.68	4390.48	4542.13	4649.44	4684.17	4945.07	5062.51	5154.90	5274.95	5428.32	5487.74	5603.21	5831.39	5843.81	5909.10	6052.16	6082.18	6098.08
-0.604130	123.987	-85.4149	-4.72923	280.180	348.696	661.519	759.334	1058.56	1175.95	1397.27	1598.48	1672.72	1957.93	1977.23	2286.81	2346.60	2447.17	2695.98	2806.10	2941.93	3060.45	3246.57	3339.25	3323.76	3453.92	3629.72	3780.00	3941.16	3836.91	4237.73	4095.82	4249.79	4393.59	4672.52	4627.20	4713.30	4924.36	5198.92	5063.53	5343.85	5534.80	5631.91	5741.20	5747.26	5771.25	5875.68	6020.12	6036.88	6124.44
-0.579724	70.0072	-94.9626	160.923	267.873	363.084	536.126	885.984	1013.19	1187.90	1254.98	1533.22	1835.67	1898.49	2027.36	2165.30	2289.28	2539.25	2701.59	2799.06	2877.59	3055.94	3275.07	3421.23	3387.83	3488.65	3518.97	3835.98	3827.87	3817.20	4188.70	4266.31	4279.95	4553.90	4655.43	4728.67	4888.95	4918.75	5115.62	5286.63	5250.89	5576.17	5621.63	5802.00	5802.29	5991.58	5951.16	6057.66	6038.29	6188.67
-0.555318	6.95297	-90.5631	29.1099	299.824	419.446	657.933	969.231	939.510	1202.09	1398.03	1629.31	1794.67	1964.72	2077.67	2292.31	2469.46	2586.56	2568.02	2944.16	2894.11	3114.88	3278.88	3428.00	3465.81	3556.32	3605.36	3835.15	3854.19	3960.53	4191.13	4343.03	4418.61	4537.41	4775.95	4900.81	4973.91	5058.82	5219.94	5328.41	5410.05	5520.88	5683.47	5809.11	5885.10	5986.36	5977.17	6185.70	6120.27	6330.96
-0.530912	-31.5582	-27.0338	64.7643	301.735	455.710	620.654	937.490	1048.37	1255.89	1386.08	1618.81	1840.61	1903.19	2075.56	2363.38	2458.25	2433.65	2899.10	2908.82	2948.47	3158.61	3281.67	3507.28	3468.33	3601.18	3686.99	4013.35	3862.77	4020.30	4258.23	4310.51	4393.45	4654.93	4718.08	4938.19	4824.29	4970.34	5337.44	5309.49	5544.19	5662.42	5750.55	5940.07	5993.03	6001.38	6188.89	6235.57	6182.96	6419.05
-0.506506	-73.7215	-85.2782	-13.0145	186.123	395.604	572.329	833.421	1053.94	1244.11	1443.50	1613.00	1808.63	1802.94	2037.97	2317.80	2427.83	2531.08	2771.88	2980.89	3056.50	3114.16	3382.95	3533.52	3568.87	3795.57	3742.79	4030.11	3948.63	4032.11	4278.22	4322.93	4425.69	4736.79	4870.27	4924.72	5116.57	5156.09	5335.74	5340.82	5440.05	5647.62	5901.78	5961.99	5959.59	6142.15	6111.24	6342.95	6327.46	6361.25
-0.482100	-73.7772	-61.7225	209.252	262.091	446.512	569.660	810.603	1093.05	1262.79	1576.98	1577.60	1868.83	2014.02	2090.83	2541.35	2423.98	2498.45	2799.52	3059.81	3059.42	3273.62	3335.37	3517.69	3677.41	3699.49	3835.03	3939.34	4210.81	3984.58	4357.79	4339.09	4561.13	4605.33	4911.57	4947.34	5113.79	5157.31	5237.39	5423.47	5702.92	5684.39	5807.90	5873.23	6025.12	6049.15	6080.04	6289.20	6391.55	6515.39
-0.457693	-77.7756	-263.413	192.763	214.743	435.024	608.531	939.804	1008.60	1374.89	1433.15	1713.59	1765.16	2094.43	2169.24	2451.88	2489.18	2604.02	2648.01	3030.84	3044.90	3089.93	3403.20	3503.59	3608.57	3752.29	3814.31	3994.63	4052.55	4060.71	4500.61	4425.79	4494.43	4564.69	4946.92	5020.12	5023.49	5174.45	5439.61	5531.19	5656.40	5869.55	5878.03	6001.59	6143.73	6274.73	6296.59	6423.24	6322.23	6615.66
-0.433287	-97.9489	-28.9910	86.5211	278.086	378.876	647.630	848.346	1206.62	1335.77	1551.73	1654.06	1797.68	2062.68	2214.17	2366.10	2540.48	2564.69	2705.87	3003.72	3057.48	3299.62	3477.21	3548.16	3609.14	3697.54	3802.55	4018.83	4065.95	4149.84	4357.50	4451.29	4692.10	4831.47	4861.78	5057.78	5139.51	5342.67	5360.83	5591.11	5692.21	5951.75	6040.49	6129.78	6089.33	6365.21	6399.31	6578.25	6480.95	6738.53
-0.408881	44.0664	-176.574	-4.36246	286.652	445.069	694.138	854.646	1110.54	1321.99	1452.12	1583.74	1796.06	2102.31	2095.46	2376.85	2548.90	2565.57	2761.06	3078.58	3064.03	3223.92	3456.03	3543.83	3646.10	3717.47	3866.82	3977.77	4170.11	4161.22	4530.21	4449.74	4719.31	4883.40	4984.30	5126.09	5294.09	5401.64	5485.12	5634.23	5677.87	5968.44	6052.56	6147.67	6263.06	6356.54	6444.93	6509.70	6580.86	6624.74
-0.384475	41.9711	-63.6809	46.5463	205.826	508.328	819.736	947.968	1041.38	1365.57	1486.22	1687.59	1841.64	2091.54	2167.41	2461.78	2496.63	2745.34	2873.07	3007.27	3098.03	3299.73	3441.54	3681.02	3779.68	3924.94	3878.63	4136.20	4069.76	4106.49	4453.38	4634.54	4539.66	4870.13	5075.53	5155.36	5322.28	5361.60	5642.71	5587.11	5786.72	5997.65	6072.11	6231.09	6404.76	6370.05	6449.92	6677.20	6582.16	6789.05
-0.360069	109.293	-96.4832	73.2456	246.362	486.608	725.314	880.409	1039.84	1290.19	1428.38	1687.30	1820.17	2096.47	2203.11	2498.09	2573.10	2771.85	2936.20	3230.88	3077.30	3322.74	3495.81	3632.33	3800.19	3831.13	4048.03	4221.18	4206.53	4256.79	4693.53	4630.93	4747.26	4931.87	5008.43	5264.48	5295.67	5360.47	5676.48	5804.49	5856.34	6125.93	6214.58	6249.18	6367.78	6545.76	6529.91	6698.35	6585.86	6916.30
-0.335663	-37.6214	-121.172	60.6155	192.186	473.423	646.859	988.709	1102.43	1282.92	1464.47	1769.89	1849.93	2130.70	2181.49	2460.24	2606.06	2775.66	2882.28	3186.60	3106.32	3321.31	3523.21	3602.84	3720.08	3802.51	4043.82	4260.50	4292.18	4367.73	4643.23	4781.15	4723.50	4937.42	5079.08	5297.80	5363.38	5563.73	5659.85	5833.10	5901.52	6093.63	6194.33	6398.20	6380.56	6430.41	6552.33	6813.59	6736.31	6881.21
-0.311257	-164.098	-149.801	-86.9041	333.406	394.856	656.651	946.611	1153.35	1344.50	1361.22	1748.10	1907.61	2189.54	2422.06	2572.39	2531.52	2700.34	3071.93	3132.19	3102.24	3328.11	3635.87	3728.75	3727.30	4045.21	4066.89	4225.67	4361.20	4390.84	4539.05	4650.14	4761.73	4990.03	5118.36	5371.91	5397.25	5448.57	5654.55	5833.72	5880.75	6102.93	6297.33	6388.97	6671.70	6628.95	6673.78	6866.89	6845.96	7034.56
-0.286851	104.784	-203.689	33.5429	326.435	415.830	634.242	879.188	1120.01	1410.64	1646.45	1675.79	1856.35	2183.29	2323.23	2651.27	2571.65	2744.87	2961.76	3278.28	3260.98	3304.14	3576.19	3680.94	3805.37	4018.87	3981.76	4275.76	4425.98	4446.55	4624.80	4792.38	4755.30	5205.68	5212.95	5416.60	5610.66	5534.88	5827.61	6015.88	6048.07	6278.11	6340.27	6423.78	6697.73	6713.43	6848.96	6913.36	6920.95	7102.26
-0.262444	75.6965	-200.180	103.549	291.365	456.853	660.641	943.291	1141.41	1256.59	1505.16	1600.90	2048.96	2091.16	2273.33	2500.01	2683.33	2757.93	3039.72	3252.44	3260.00	3456.39	3660.61	3825.42	3861.12	4020.64	4089.38	4218.35	4350.28	4385.78	4824.70	4882.09	4850.22	5175.26	5263.32	5492.21	5544.96	5668.98	5843.81	5933.90	6093.18	6277.52	6360.20	6583.68	6684.78	6704.19	6801.43	7197.63	7019.58	7221.43
-0.238038	-53.5615	-170.996	167.782	212.075	419.952	712.634	1039.73	1124.79	1382.74	1578.20	1720.31	1991.68	2221.03	2253.39	2583.07	2683.00	2673.81	3056.89	3339.42	3270.20	3446.30	3496.23	3689.79	3861.86	4160.64	4147.33	4287.80	4496.58	4408.06	4728.81	4932.77	4880.47	5057.04	5254.50	5489.54	5544.73	5656.22	5894.06	5947.15	5977.69	6334.42	6424.02	6618.18	6750.08	6833.22	6960.97	7092.90	7074.30	7347.39
-0.213632	79.9440	-67.6157	-22.8450	211.103	535.077	717.795	1001.19	1245.22	1465.33	1546.56	1684.73	1948.78	2278.93	2273.05	2738.14	2607.43	2884.66	3043.90	3264.59	3188.12	3525.82	3764.20	3892.16	3977.36	4071.20	4074.87	4508.78	4483.63	4569.59	4788.12	4782.07	4984.13	5127.62	5348.47	5579.54	5672.35	5843.94	5989.49	6028.71	6209.32	6453.51	6541.81	6684.26	6802.90	6951.26	6962.72	7175.95	7198.08	7409.44
-0.189226	-65.2349	-107.556	13.6709	312.751	567.594	601.796	1003.15	1253.20	1399.70	1545.92	1898.56	1966.60	2160.05	2398.16	2683.33	2659.65	2945.86	3009.66	3169.64	3333.77	3617.62	3756.86	3848.85	3905.68	4114.81	4119.71	4401.01	4441.96	4592.28	4811.18	4874.27	5085.53	5205.64	5363.20	5554.12	5663.34	5840.44	6008.65	6196.27	6369.69	6499.14	6601.22	6757.13	6947.95	6961.48	7029.35	7306.09	7128.92	7403.19
-0.164820	-90.1795	31.7987	20.3122	282.535	525.706	666.862	997.585	1145.50	1432.98	1501.14	1807.90	2011.25	2328.45	2330.17	2739.85	2718.14	2770.76	3151.06	3362.20	3382.27	3599.45	3764.72	3994.11	4077.39	4177.74	4169.16	4435.78	4468.26	4580.70	4925.09	4973.66	5125.10	5292.13	5572.08	5642.62	5878.95	5947.04	6157.69	6238.72	6287.28	6619.91	6667.36	6792.87	6961.27	7100.28	7028.23	7415.50	7302.15	7557.38
-0.140414	46.1921	0.514457	67.1067	377.888	521.185	716.523	1031.67	1119.91	1384.88	1683.44	1951.60	2011.16	2308.98	2536.42	2704.41	2830.43	2906.39	3142.10	3396.16	3387.12	3612.33	3765.63	3898.70	4091.12	4281.44	4304.58	4574.17	4634.78	4728.00	5038.88	4989.56	5123.77	5427.00	5645.47	5636.07	5893.64	5949.88	6187.04	6339.60	6373.25	6708.58	6971.36	7071.31	7120.82	7242.17	7274.57	7476.15	7374.00	7717.23
-0.116008	13.3967	-80.2039	46.5862	405.242	508.066	654.255	935.663	1144.71	1312.41	1616.56	1790.67	1937.45	2316.81	2476.91	2831.80	2791.97	2850.96	3199.76	3524.15	3405.39	3627.84	3851.87	3972.97	4146.50	4189.19	4341.54	4611.07	4693.06	4693.13	5095.07	5070.74	5226.59	5441.92	5656.47	5749.03	5913.88	5898.69	6232.03	6378.50	6342.13	6747.21	6784.33	6990.90	7207.62	7300.54	7273.28	7640.77	7535.76	7623.36
-0.0916015	48.1686	-250.178	64.9002	311.343	435.011	740.117	942.206	1186.75	1421.40	1722.95	1831.77	2123.48	2323.92	2480.27	2773.81	2845.46	3070.20	3175.86	3515.58	3559.20	3695.21	3902.69	4133.44	4209.22	4270.98	4416.70	4582.74	4587.07	4758.53	5033.47	5135.54	5135.36	5631.98	5669.21	5870.14	6091.66	6074.74	6341.23	6448.23	6565.55	6810.83	6882.35	7195.69	7121.85	7425.53	7527.88	7748.21	7633.59	7819.20
-0.0671953	-13.6932	-30.1212	320.502	371.021	524.670	761.368	1025.43	1201.51	1381.40	1640.63	1975.58	2086.54	2317.03	2364.80	2829.18	2905.21	2902.83	3140.35	3467.83	3482.56	3790.24	4013.08	4139.82	4120.68	4364.96	4368.74	4711.28	4705.37	4873.13	4997.92	5193.50	5335.21	5635.79	5784.98	5862.87	6039.76	6096.56	6426.13	6534.71	6614.78	6927.47	7087.60	7234.53	7293.37	7570.11	7586.05	7927.27	7701.83	7820.44
-0.0427892	20.6022	-2.25609	80.3989	188.152	438.493	745.626	1054.71	1240.31	1570.49	1666.72	1953.52	2193.49	2277.71	2419.05	2650.93	2860.05	3079.86	3274.31	3529.77	3565.02	3772.41	4003.29	4163.44	4249.15	4346.18	4356.01	4752.93	4758.56	4772.96	5263.62	5294.21	5353.44	5582.55	5779.33	5944.56	6003.30	6148.81	6428.09	6684.55	6768.01	6926.05	7189.75	7208.38	7418.75	7513.28	7631.75	7876.28	7761.89	8041.22
-0.0183831	-33.6049	-70.9834	85.3314	168.818	550.661	670.265	1046.34	1246.26	1558.79	1580.76	2223.65	2195.59	2430.42	2544.68	2860.61	2850.03	2969.56	3238.72	3595.26	3448.78	3908.33	3941.72	4111.09	4206.30	4405.04	4504.83	4698.47	4836.57	4928.08	5281.08	5379.58	5454.28	5695.38	5900.44	6063.67	6195.42	6291.59	6514.06	6759.66	6884.32	7139.46	7205.79	7328.65	7464.67	7680.58	7802.61	7948.71	7951.26	8121.59
0.00602304	-65.2334	-163.108	102.157	328.895	566.655	853.620	1087.02	1243.12	1431.80	1605.51	1971.06	2190.40	2297.62	2543.28	2827.70	2889.43	3064.73	3315.10	3563.63	3560.47	3761.71	3988.02	4181.49	4311.90	4480.80	4635.40	4772.61	4859.85	5123.55	5423.86	5351.14	5409.90	5824.59	5899.07	6132.65	6265.80	6483.54	6593.30	6707.02	6916.18	7117.42	7341.71	7527.99	7567.09	7751.70	7981.75	7983.57	8043.71	8315.53
0.0304292	20.6968	-98.8228	-76.3482	265.889	618.617	793.002	1033.97	1213.75	1485.78	1646.76	1930.99	2103.06	2422.55	2572.84	2903.58	2971.64	3123.38	3389.59	3618.63	3705.99	3823.11	4136.51	4237.33	4413.39	4567.91	4617.16	4833.53	4881.46	5061.13	5417.82	5437.90	5571.90	5792.02	5943.01	6123.81	6268.33	6525.46	6695.93	6906.44	6938.09	7276.73	7338.08	7538.44	7619.32	7789.40	7951.05	8163.76	8227.41	8356.63
0.0548353	-104.259	-89.4324	35.0301	367.020	558.894	791.457	1118.73	1243.70	1588.46	1800.86	1862.97	2143.99	2424.55	2561.63	2942.39	2925.96	3237.57	3324.65	3584.41	3710.78	3899.20	4092.24	4218.62	4377.25	4681.63	4751.75	4935.77	4992.25	5161.06	5394.39	5331.37	5584.79	5965.60	6046.97	6279.99	6505.49	6537.63	6709.62	6768.83	7177.12	7137.27	7524.92	7802.31	7852.77	7969.88	7997.57	8202.35	8294.31	8517.85
0.0792414	-51.2541	-182.163	41.6277	272.659	594.265	883.267	1022.70	1293.72	1570.57	1761.30	1993.82	2143.33	2503.32	2661.13	2765.46	3065.93	3130.07	3341.28	3559.30	3602.73	3837.46	4047.89	4364.51	4414.03	4761.01	4796.51	5063.71	5098.40	5115.36	5478.32	5619.53	5659.04	5832.72	6118.10	6338.92	6480.83	6600.02	6874.15	7119.28	7188.32	7520.82	7531.61	7745.25	7837.68	7941.29	8148.86	8469.26	8419.33	8616.74
0.103648	11.5291	-104.609	70.2885	298.894	398.184	679.636	1109.21	1237.94	1554.42	1712.01	1984.56	2290.54	2548.80	2579.75	3084.40	3054.65	3171.09	3488.04	3796.27	3853.28	3840.57	4306.50	4274.80	4419.56	4641.42	4777.28	4977.15	5145.51	5138.58	5485.11	5645.80	5690.02	5980.90	6229.39	6429.47	6598.80	6810.98	6927.36	7098.02	7167.14	7500.95	7730.39	7859.08	8015.78	8148.30	8254.88	8502.98	8524.74	8659.55
0.128054	-86.1611	-293.740	78.1091	296.761	555.792	842.398	1092.21	1364.67	1591.85	1818.58	1922.64	2242.15	2496.90	2662.41	2901.77	2964.22	3206.31	3428.05	3792.61	3730.23	4086.13	4242.44	4438.87	4556.32	4749.49	4836.54	5099.87	5191.67	5182.97	5622.08	5659.59	5716.70	6195.70	6247.06	6429.36	6729.10	6758.92	7016.64	7111.69	7350.38	7563.96	7776.14	8033.13	8083.58	8261.00	8411.75	8732.85	8613.90	8826.63
0.152460	9.04782	-195.491	6.27313	362.943	540.110	867.381	1098.29	1259.67	1672.40	1667.45	2131.53	2208.61	2576.89	2778.95	2978.36	3141.66	3234.74	3486.36	3814.95	3744.76	4067.02	4256.71	4418.13	4647.28	4775.65	4864.74	5197.61	5306.60	5265.92	5697.63	5713.24	5958.05	6030.67	6422.11	6634.83	6683.69	6958.35	7181.78	7331.45	7420.22	7801.00	7817.66	8126.80	8086.34	8415.37	8520.45	8737.05	8757.92	8867.20
0.176866	66.3173	-71.0514	98.0059	370.471	529.857	918.181	1021.55	1378.76	1664.31	1820.96	2040.09	2240.47	2477.88	2803.62	3112.20	3212.65	3389.28	3608.84	3888.55	3874.41	4271.56	4379.35	4456.77	4615.92	4939.99	4854.15	5190.84	5299.31	5406.39	5741.62	5920.44	6023.31	6350.39	6502.54	6666.55	6842.99	7044.16	7094.47	7447.71	7642.95	7924.49	7851.44	8312.84	8261.48	8421.01	8575.46	8956.91	8884.42	9126.89
0.201272	-29.6321	-175.470	216.288	372.953	599.715	714.485	1087.07	1356.26	1539.29	1817.69	1998.57	2397.52	2571.98	2836.46	3130.65	3233.12	3336.04	3471.84	3906.73	3996.70	4231.27	4401.30	4476.52	4807.39	4960.92	4914.95	5219.76	5297.27	5321.00	5833.65	5852.07	6066.52	6140.80	6449.26	6730.56	6930.82	6958.86	7202.86	7492.58	7650.08	7839.77	8140.05	8316.83	8566.41	8701.88	8734.28	8957.10	8968.84	9128.20
0.225678	-6.43537	-102.722	119.914	355.548	560.761	892.841	1153.41	1450.64	1632.87	1912.31	2095.87	2363.01	2615.26	2711.18	3087.54	3157.47	3426.80	3572.26	3889.70	3920.57	4244.44	4411.32	4674.78	4612.01	4981.01	5050.58	5320.66	5316.97	5488.01	5889.46	5962.73	5984.51	6467.43	6525.64	6737.52	6991.04	7122.04	7441.66	7661.91	7668.34	8017.34	8193.18	8415.69	8567.91	8864.19	8829.32	8969.77	9210.80	9352.22
0.250084	137.303	-99.2437	91.7610	330.505	704.581	947.271	1136.77	1354.06	1689.60	1895.96	2091.33	2528.01	2641.82	2799.51	3059.15	2994.79	3328.40	3700.09	3873.51	4037.50	4301.38	4534.54	4586.17	4877.83	4958.87	5057.38	5396.97	5405.32	5563.82	5954.15	6014.96	6119.32	6433.11	6741.48	6905.06	7045.53	7240.67	7527.93	7693.31	7917.86	8250.60	8327.44	8670.42	8615.80	8945.85	8988.56	9101.96	9264.12	9595.77
0.274490	77.2917	-110.662	73.2100	478.386	619.903	752.877	1225.61	1350.95	1624.98	1952.64	2144.53	2230.17	2563.32	2915.37	3271.02	3220.43	3374.64	3692.79	4027.43	3996.33	4231.29	4526.39	4738.81	4838.73	4939.56	5280.67	5449.84	5565.29	5610.08	6008.11	6046.61	6264.08	6609.37	6690.24	6909.62	7202.47	7309.59	7557.41	7857.41	8091.13	8247.79	8333.86	8658.21	8812.70	9056.19	9038.51	9416.93	9397.84	9642.50
0.298897	-77.8199	20.9867	94.3733	320.248	662.203	892.331	1146.09	1357.81	1591.44	1903.64	2119.25	2475.02	2627.83	2985.65	3354.47	3294.53	3514.56	3764.19	3925.89	4138.55	4403.51	4545.46	4751.07	4931.47	5077.34	5163.43	5510.78	5697.46	5734.33	6112.91	6138.03	6412.49	6649.69	6762.33	7048.77	7175.82	7225.13	7667.13	7953.27	8054.51	8350.65	8461.47	8727.74	8942.31	9087.93	9272.38	9600.87	9505.11	9684.59
0.323303	34.8123	-2.47959	113.335	351.065	594.772	955.074	1245.42	1431.87	1727.57	1846.29	2260.11	2540.42	2653.46	2922.89	3174.35	3295.96	3528.60	3725.44	4081.46	4170.59	4486.68	4583.06	4821.38	5027.89	5131.19	5391.57	5495.17	5738.62	5763.75	6245.85	6203.66	6398.40	6728.56	6936.27	7032.18	7408.47	7563.11	7851.72	7964.03	8154.98	8359.05	8652.80	8915.08	9041.42	9287.19	9424.58	9693.31	9657.93	9930.80
0.347709	66.9863	-89.1636	121.694	280.477	557.036	746.496	1270.93	1421.81	1673.30	1952.58	2235.79	2530.37	2842.99	2905.53	3352.19	3427.62	3522.40	3802.03	4118.88	4152.95	4385.07	4629.06	4942.91	5009.05	5254.66	5382.25	5635.33	5598.41	5842.55	6204.20	6314.12	6471.18	6826.73	7012.68	7136.66	7365.25	7622.25	7884.44	8121.74	8328.42	8655.00	8942.64	8939.67	9149.72	9474.60	9578.47	9833.70	9787.27	10071.8
0.372115	13.3298	-120.002	177.719	303.680	602.876	890.595	1258.34	1327.74	1642.42	2001.16	2299.66	2463.16	2734.65	2973.00	3360.20	3446.31	3603.70	3814.59	4190.37	4386.28	4467.95	4758.98	4958.95	5107.99	5356.12	5402.35	5670.17	5825.07	6090.27	6296.88	6471.31	6612.15	6972.56	7061.19	7316.48	7517.43	7809.61	8009.92	8187.29	8423.28	8781.19	8843.17	9276.14	9247.30	9552.34	9594.86	9964.31	9965.04	10196.4
0.396521	-61.0724	-152.331	146.692	415.995	743.378	815.107	1216.64	1462.42	1733.47	2141.60	2362.96	2659.67	2873.07	3156.33	3307.50	3489.77	3559.31	3868.83	4273.86	4397.98	4584.04	4719.15	5087.88	5180.77	5386.99	5586.01	5789.76	6020.83	6130.74	6474.13	6474.77	6640.63	6936.57	7301.52	7598.51	7693.29	7931.12	8117.50	8403.83	8551.96	8872.74	8944.17	9359.40	9427.87	9766.15	9847.87	10142.9	10383.3	10389.1
0.420927	61.5366	-69.8199	65.7053	420.905	741.911	744.841	1100.57	1508.54	1739.50	2047.10	2254.98	2467.69	2884.12	3123.80	3401.62	3457.43	3756.85	3963.30	4410.02	4391.41	4515.08	4832.98	5131.22	5237.61	5451.69	5656.86	5782.54	5942.41	6139.04	6488.24	6691.33	6737.14	6993.45	7228.49	7495.90	7683.06	8066.61	8287.63	8462.10	8678.28	9071.66	9239.81	9507.60	9582.07	9859.64	10030.2	10224.5	10403.4	10564.1
0.445333	35.2623	-146.370	63.7124	427.597	534.534	849.914	1196.46	1503.95	1889.76	1997.06	2319.29	2567.73	2919.71	3025.72	3467.87	3560.23	3782.09	3988.96	4366.43	4404.81	4705.63	4989.42	5047.68	5229.03	5472.89	5706.06	5894.20	6011.70	6158.09	6696.55	6632.36	6739.74	7175.99	7420.01	7561.78	8055.67	8025.27	8347.17	8613.07	8836.39	9139.73	9285.52	9614.60	9839.41	10075.7	10196.2	10430.0	10538.3	10831.9
0.469740	75.0403	-105.537	54.2623	385.492	669.969	873.373	1346.17	1632.69	1860.93	1982.42	2345.99	2574.97	2881.09	2965.62	3587.71	3568.90	3781.68	4110.17	4225.22	4409.83	4761.33	4939.03	5195.99	5306.99	5654.08	5755.01	5913.27	6146.87	6270.38	6720.71	6754.03	6898.33	7318.40	7554.02	7816.82	8048.28	8156.72	8560.67	8616.33	8976.76	9309.90	9339.05	9757.51	10027.9	10224.4	10392.8	10584.9	10687.7	11071.1
0.494146	24.5501	-112.666	65.2604	371.484	646.212	1006.09	1286.68	1508.92	1850.12	2066.73	2440.87	2726.44	3035.50	3136.72	3557.56	3603.04	3737.72	4210.52	4407.87	4504.26	4828.92	5172.50	5325.84	5406.38	5682.72	5801.82	6114.39	6210.99	6498.42	6790.90	6850.17	6970.61	7375.81	7711.52	7917.28	8244.29	8271.68	8686.92	8943.46	9155.93	9556.52	9639.32	10077.9	10101.5	10431.9	10449.5	10795.2	10898.0	11270.8
0.518552	-64.5729	-146.676	65.8878	404.365	644.638	859.378	1198.73	1538.32	1867.34	2127.17	2430.88	2881.96	3011.22	3250.89	3559.25	3701.90	3866.70	4180.88	4375.71	4713.53	4888.47	5031.87	5297.68	5509.52	5845.15	6003.58	6237.48	6176.59	6482.42	6850.84	6952.22	7186.11	7552.77	7800.43	8070.01	8276.41	8466.54	8752.69	9065.65	9313.29	9708.12	9718.00	10199.6	10277.4	10545.5	10733.2	11076.7	11154.4	11330.3
0.542958	-42.7246	-169.185	127.354	263.407	717.010	967.887	1324.81	1563.60	1926.20	2177.15	2349.92	2777.05	3057.65	3209.36	3513.49	3592.50	3882.29	4189.79	4577.88	4731.78	4931.70	5229.86	5374.12	5537.69	5833.75	6053.53	6289.39	6391.90	6552.84	6960.85	7047.83	7243.75	7508.53	7882.67	8175.57	8367.70	8484.13	8974.13	9128.27	9304.23	9892.31	9997.70	10249.8	10506.7	10782.4	10873.6	11259.9	11429.5	11552.6
0.567364	4.08872	-56.5971	61.6932	304.289	698.529	1003.30	1315.83	1729.69	1887.33	2166.54	2543.40	2723.93	3005.12	3324.41	3736.87	3730.22	4000.39	4341.31	4691.75	4805.15	4927.82	5204.15	5497.98	5650.70	5835.31	6083.43	6358.97	6472.03	6704.08	7064.32	7300.11	7392.99	7695.67	7953.43	8194.12	8496.65	8791.28	9208.31	9291.09	9586.84	10018.6	10106.8	10498.0	10775.5	10876.5	11073.2	11421.9	11568.3	11900.5
0.591770	2.57419	-48.6261	-80.7372	426.628	731.361	990.834	1473.42	1575.00	2007.14	2191.36	2478.32	2860.59	3024.09	3357.21	3717.85	3734.07	4134.65	4296.09	4675.88	4784.90	5035.13	5508.89	5712.67	5734.58	5957.28	6195.49	6537.75	6561.50	6704.06	7211.03	7353.72	7654.66	7857.61	8297.09	8308.57	8572.72	8791.88	9279.85	9566.85	9789.90	10131.0	10359.0	10689.5	10824.0	11176.0	11372.7	11672.2	11822.7	12139.0
0.616176	20.2530	-96.9037	150.260	355.820	694.405	1093.94	1249.95	1670.06	2033.69	2166.04	2508.69	2777.21	3119.60	3359.19	3796.97	3800.40	4098.30	4291.90	4640.73	4810.33	5143.97	5479.68	5646.65	5770.20	6050.76	6219.49	6509.98	6603.51	6816.42	7248.82	7491.20	7659.11	7984.57	8234.08	8471.38	8791.86	9022.05	9446.26	9619.91	9975.16	10283.6	10419.8	10774.1	11018.4	11362.3	11507.1	11833.6	11920.0	12276.5
0.640582	-16.9127	-120.706	1.58779	316.603	658.938	1056.41	1361.70	1649.31	1879.71	2292.69	2596.86	2797.74	3198.49	3422.85	3810.14	3880.40	4113.61	4433.77	4869.94	4816.19	5132.81	5480.08	5692.89	5949.11	6226.41	6431.30	6718.24	6780.23	6903.73	7426.93	7610.72	7791.95	7955.55	8323.79	8643.22	8937.40	9209.95	9618.66	9826.23	10109.1	10539.6	10730.6	11055.9	11254.9	11476.0	11765.1	11958.7	12263.9	12511.0
0.664989	-101.098	-134.166	26.4574	460.746	785.237	955.929	1378.32	1642.84	1989.82	2280.97	2537.91	2914.58	3166.08	3555.16	4044.39	3989.78	4158.02	4485.79	4736.51	5088.76	5332.00	5644.27	5874.54	5981.49	6326.14	6561.72	6673.51	7055.12	7004.45	7545.14	7672.60	7914.15	8209.60	8596.45	8703.75	9093.17	9274.89	9781.95	9999.96	10379.3	10592.1	10931.8	11290.6	11568.0	11683.9	12055.3	12341.1	12410.0	12831.1
0.689395	101.200	-168.993	160.291	410.021	730.255	1029.51	1419.63	1567.97	1980.86	2271.13	2546.22	3000.74	3304.35	3576.85	4021.56	3996.53	4268.21	4525.00	4958.47	5171.96	5374.65	5644.90	5925.93	6265.63	6422.01	6672.61	6874.51	7031.70	7276.06	7788.18	8028.98	8118.78	8414.96	8764.57	9127.51	9391.72	9571.72	9886.61	10278.1	10644.6	10935.0	11202.9	11598.2	11852.1	12068.6	12309.8	12650.2	12868.6	13195.2
0.713801	-36.3975	-192.064	60.2584	479.777	707.969	990.217	1401.48	1643.31	2150.78	2317.71	2712.76	3000.81	3309.28	3557.36	4145.62	4164.13	4504.07	4670.44	4946.17	5262.48	5641.66	5894.00	6056.11	6324.14	6585.81	6845.14	7072.83	7265.03	7485.88	7981.86	8055.58	8329.51	8531.73	8959.93	9247.73	9626.58	9772.02	10281.6	10450.4	10899.7	11409.9	11485.5	11845.4	12133.3	12477.2	12660.6	13012.7	13104.6	13575.0
0.738207	54.3080	-120.412	49.0400	419.488	653.904	1090.52	1529.88	1728.05	2162.14	2482.84	2763.31	3077.87	3488.25	3773.13	4146.59	4236.69	4464.81	4877.92	5149.34	5477.70	5681.03	6046.82	6225.90	6454.94	6654.89	6900.67	7378.76	7401.47	7626.59	8177.72	8234.88	8506.09	8774.27	9191.42	9524.26	9939.80	10028.4	10491.8	10811.5	11261.3	11641.5	11779.2	12147.5	12540.4	12793.5	13037.5	13377.3	13612.1	13998.1
0.762613	-4.08510	-137.678	98.7729	534.417	871.709	1183.20	1408.27	1865.29	2100.88	2483.99	2872.22	3205.99	3484.74	3840.49	4317.35	4366.36	4624.63	4826.77	5213.01	5649.41	5903.03	6000.39	6423.29	6554.61	6906.35	7176.97	7542.81	7679.62	7782.11	8410.82	8513.66	8686.78	9149.48	9558.10	9877.74	10120.8	10443.5	10806.0	11133.7	11532.6	12020.8	12168.5	12486.7	12805.1	13280.4	13375.6	13844.7	13849.1	14395.9
0.787019	-36.4773	-181.104	232.181	490.590	758.065	1139.36	1543.35	1904.67	2237.97	2591.13	2934.20	3341.16	3522.65	3824.04	4439.87	4420.52	4857.92	5071.04	5401.55	5648.16	5999.10	6210.77	6522.87	6834.23	7076.67	7348.60	7696.58	7823.53	8141.64	8526.10	8879.70	9067.07	9430.25	9756.89	10177.2	10419.3	10581.5	11139.3	11434.9	11759.6	12271.3	12523.4	12868.7	13157.2	13532.8	13767.1	14280.7	14374.7	14775.3
0.811425	146.650	-100.948	299.912	451.154	920.868	1210.89	1548.99	1920.53	2270.24	2758.39	2987.54	3327.73	3627.41	3992.24	4576.75	4593.43	4909.78	5158.79	5482.07	5851.34	6200.59	6430.10	6740.43	6918.25	7459.24	7519.02	7830.04	7975.39	8215.66	8823.72	9058.91	9183.16	9606.67	9950.55	10338.5	10694.8	10944.6	11551.1	11786.2	12228.1	12651.6	12839.8	13337.7	13615.6	14014.7	14302.4	14574.3	14925.3	15392.3
0.835831	86.2301	-68.4266	38.5955	472.585	848.841	1217.16	1651.87	1985.48	2303.90	2694.04	3012.17	3402.17	3765.35	4023.98	4633.62	4685.80	5012.48	5346.58	5720.43	6053.08	6328.20	6599.09	6845.29	7177.67	7538.19	7786.13	8186.95	8267.72	8549.33	9138.41	9289.20	9337.04	9950.96	10208.3	10664.6	11063.4	11314.1	11781.8	12208.3	12595.0	12914.7	13264.7	13710.1	14085.2	14294.4	14615.2	15024.8	15452.3	15690.9
0.860238	-18.5636	-135.550	141.201	527.680	837.415	1222.18	1648.35	2039.58	2408.85	2731.93	3092.38	3584.73	3898.28	4142.51	4780.13	4849.51	5126.52	5328.18	5851.13	6089.61	6545.80	6813.31	7105.37	7376.99	7670.46	8058.19	8333.31	8436.36	8843.42	9355.43	9552.27	9636.02	10151.9	10631.6	11065.7	11397.2	11571.6	12264.0	12494.5	12879.1	13483.7	13789.0	14224.4	14512.7	14786.2	15216.8	15707.1	15922.0	16430.6
0.884644	-51.8317	-211.734	236.350	608.495	946.494	1262.38	1758.75	2098.36	2465.16	2885.13	3245.51	3686.87	4111.48	4240.88	5069.41	4926.50	5220.43	5655.00	5930.46	6350.95	6664.33	7138.42	7375.78	7578.67	7948.72	8232.79	8610.88	8801.96	9124.60	9677.12	9881.41	10054.0	10737.4	11084.8	11510.6	11829.2	12104.1	12694.8	13086.6	13377.9	14075.5	14307.3	14736.1	15237.0	15414.4	15896.0	16243.5	16526.1	17014.6
0.909050	-93.8847	-80.6715	192.426	452.297	948.692	1399.94	1847.44	2151.68	2604.36	2878.67	3267.17	3755.27	4125.39	4495.08	5068.97	5117.21	5488.77	5858.15	6324.99	6687.55	6907.04	7290.19	7623.26	7835.80	8270.61	8620.09	8966.32	9144.83	9626.65	9938.03	10385.4	10564.2	11069.5	11432.3	11987.7	12218.8	12628.3	13226.0	13479.7	14003.0	14658.3	14816.8	15348.8	15729.6	16063.1	16532.1	16955.8	17228.1	17840.5
0.933456	-23.5103	-180.335	144.903	616.511	1036.04	1433.05	1825.32	2261.68	2771.80	3001.18	3520.31	3921.58	4240.59	4685.48	5170.49	5323.35	5891.09	6222.81	6610.01	7005.83	7289.47	7668.62	7990.18	8252.58	8628.12	9000.42	9378.67	9603.88	9965.66	10429.7	10783.0	11092.7	11639.6	12069.8	12442.2	12859.3	13167.2	13772.7	14262.7	14602.2	15290.9	15626.3	16033.8	16481.4	16926.8	17313.0	17805.3	18010.6	18715.4
0.957862	-21.2806	-20.1817	263.353	659.142	1232.90	1593.65	1983.68	2330.08	2851.52	3151.20	3713.64	4081.23	4493.72	4907.09	5540.98	5648.44	6110.76	6416.06	6904.81	7349.01	7593.36	7937.52	8348.52	8683.95	9291.26	9532.47	9890.48	10124.1	10532.2	11014.7	11270.5	11649.8	12206.7	12485.2	13251.1	13462.2	13901.1	14494.9	15006.5	15466.8	16142.3	16440.6	16997.0	17497.7	17890.8	18359.1	18736.5	19106.7	19841.7
0.982268	10.1824	-52.9465	406.560	630.187	1175.63	1484.64	2150.46	2530.26	2999.76	3430.53	3837.63	4364.75	4752.92	5238.41	5922.49	6038.11	6305.86	6815.90	7246.71	7707.39	8091.09	8535.96	8948.00	9225.95	9765.27	10167.2	10506.9	10861.1	11147.1	11936.6	12017.3	12402.2	13017.7	13451.2	14138.4	14605.0	14737.5	15578.2	15976.9	16480.2	17211.8	17513.3	18136.0	18486.8	19110.7	19479.9	20106.7	20546.8	21050.8
1.00667	19.5268	57.0225	429.006	743.112	1210.68	1755.60	2283.65	2715.48	3210.12	3668.91	4125.59	4796.34	5185.42	5620.73	6369.75	6438.10	6852.60	7531.36	7784.98	8464.15	8789.01	9135.61	9703.16	10099.1	10530.2	10974.2	11305.6	11690.7	12205.5	12752.7	13125.3	13382.3	14137.2	14627.6	15234.8	15807.4	16067.9	16783.3	17227.5	17722.8	18544.8	19038.7	19611.3	20164.7	20702.7	21255.2	21878.2	22221.9	22906.3
1.03108	12.4502	-12.6273	341.513	946.244	1495.16	1976.18	2628.82	3030.26	3697.65	4081.61	4643.84	5219.16	5744.85	6270.68	7059.87	7158.35	7679.25	8137.24	8770.42	9335.17	9607.04	10076.9	10758.3	11095.2	11592.5	12174.4	12684.5	12868.9	13383.4	14141.0	14535.0	14944.6	15534.6	16115.0	16883.3	17424.1	17773.5	18651.1	19012.9	19895.2	20634.1	21129.3	21756.5	22319.3	22954.6	23597.4	24252.2	24513.8	25363.0
1.05549	-6.80775	10.7592	558.847	1232.01	1558.73	2204.84	2993.46	3358.22	4252.60	4598.70	5217.98	5860.00	6493.81	7137.29	7924.66	8203.47	8815.58	9262.87	9866.84	10687.4	11096.2	11698.1	12310.0	12952.4	13531.9	14167.8	14504.4	14797.4	15567.7	16296.1	16664.9	17118.9	17936.0	18677.0	19423.0	20048.8	20443.5	21459.4	21747.7	22831.2	23749.5	24167.7	24939.9	25498.9	26212.3	27267.6	27785.8	28321.2	29202.4
1.07989	-131.672	126.872	740.464	1546.87	2272.15	2898.23	3739.60	4401.89	5190.27	5931.45	6577.28	7295.14	8149.47	8818.44	9797.75	10172.2	10873.6	11904.0	12446.6	13243.4	13731.5	14457.2	15310.9	16058.7	16808.8	17663.3	18159.5	18358.8	19278.7	20184.1	20843.8	21509.3	22242.5	23048.8	24290.9	25110.3	25366.8	26530.4	27049.7	28613.1	29573.6	30116.5	30963.5	31475.7	32678.3	33725.3	34340.6	34835.0	36103.9
1.10430	-0.247902	585.000	1344.63	2619.05	3606.25	4667.26	5879.89	6767.77	7993.24	8949.10	10141.2	11323.4	12250.5	13365.6	14556.0	15598.7	16604.5	17701.3	18619.5	19990.2	20722.8	21742.2	22927.8	23988.3	25074.1	26213.9	27188.9	27815.9	29106.2	30307.2	31180.1	32191.7	33464.1	34682.0	36181.1	37129.0	38036.0	39496.9	40463.4	41742.4	43356.1	44376.0	45541.7	46518.4	47901.7	49107.9	50311.4	51271.1	52752.0
1.12871	13.8682	356.998	1258.36	2376.51	3439.15	4338.06	5478.92	6605.50	7604.65	8606.83	9454.11	10741.0	11720.6	12845.1	14066.6	14778.6	15689.9	16678.0	17675.4	18848.2	19776.4	20589.6	21721.4	22571.2	23732.9	24650.7	25731.4	26524.8	27676.9	28833.1	29635.5	30525.5	31878.3	32719.8	34033.5	35152.6	36027.3	37356.9	38451.5	39327.7	41092.4	41923.9	42976.1	44127.3	45364.0	46534.9	47587.1	48471.0	49956.5
1.15311	69.4251	488.354	1487.34	2585.10	3735.26	4684.71	5908.56	6903.95	8249.79	9140.00	10325.5	11502.8	12537.3	13685.8	14944.8	15874.6	16919.4	18094.0	18953.9	20327.4	21209.4	22188.9	23353.6	24399.1	25579.6	26613.1	27726.3	28503.4	29661.7	30917.4	31903.1	32914.6	34057.4	35371.9	36631.7	37775.0	38634.4	40120.2	41283.3	42482.2	44136.1	45228.2	46442.2	47384.4	48638.5	50091.7	51043.9	52022.0	53551.2
1.17752	-39.2551	609.353	1679.03	2899.75	4115.18	5288.19	6502.21	7689.74	9131.37	10101.6	11347.8	12682.3	13842.5	15202.9	16506.7	17552.5	18923.7	19905.0	21055.2	22418.8	23410.4	24545.4	25788.1	27010.6	28228.0	29488.5	30771.9	31471.7	32793.7	34085.5	35205.2	36255.6	37710.3	38906.9	40520.5	41758.2	42678.8	44338.0	45348.0	46820.7	48639.2	49803.0	50851.8	52113.4	53697.3	55041.4	56141.8	57281.4	58885.3
1.20192	-72.0797	800.357	1847.55	3204.30	4604.76	5907.19	7268.35	8546.74	10053.8	11212.2	12650.4	13992.8	15380.0	16723.8	18346.8	19293.0	20749.4	21977.2	23292.0	24728.6	25867.2	27171.2	28463.2	29899.3	31195.4	32508.8	33862.8	34739.3	36259.6	37740.3	38837.8	39959.1	41544.1	42921.6	44699.6	46160.5	47077.4	48730.1	49890.2	51582.7	53549.9	54772.7	56109.7	57406.4	58910.6	60445.7	61781.3	62917.5	64679.2
1.22633	33.3890	853.226	2167.89	3591.37	5218.92	6585.83	8180.22	9563.29	11229.9	12611.9	14119.6	15584.3	17115.4	18538.8	20403.0	21426.4	23126.0	24558.4	25976.5	27610.3	28752.1	30101.8	31742.9	33249.7	34701.2	36155.7	37786.0	38640.6	40237.5	41926.2	43167.2	44414.9	46290.1	47678.9	49476.3	51046.2	51991.8	54054.9	55348.6	56995.6	59095.5	60556.7	62002.4	63314.8	65150.8	66674.6	68143.9	69368.3	71305.5
1.25074	-51.5582	847.021	2455.77	4228.52	5822.95	7436.92	9195.55	10833.1	12535.3	14042.8	15732.8	17467.0	19057.7	20667.4	22693.7	23962.3	25653.7	27222.6	28734.9	30817.6	31997.2	33574.5	35372.7	36862.4	38590.3	40279.0	41832.5	42919.6	44755.9	46500.6	47891.8	49487.4	51299.3	52943.9	54881.3	56558.0	57898.6	59962.4	61416.2	63308.4	65326.1	66951.6	68687.1	70131.5	72016.9	73814.6	75231.8	76646.1	78691.6
1.27514	-12.4214	1159.96	2975.02	4626.47	6507.60	8307.47	10183.9	11939.1	13895.2	15535.4	17529.4	19426.0	21247.1	23022.0	25158.7	26644.1	28477.9	30238.2	31930.9	34061.7	35593.5	37369.6	39293.9	40933.7	42691.6	44658.1	46440.8	47687.1	49608.2	51580.6	52966.8	54685.7	56669.7	58377.3	60844.0	62661.2	63974.1	66173.8	67667.5	69807.3	72170.2	73858.2	75665.9	77163.7	79300.5	81160.4	82846.0	84359.0	86415.1
1.29955	19.8376	1328.88	3194.87	5205.50	7210.08	9243.63	11408.6	13255.9	15450.7	17301.0	19532.9	21647.7	23410.7	25465.9	27879.8	29673.2	31506.7	33512.1	35445.0	37735.9	39429.1	41277.6	43406.3	45295.0	47249.2	49417.6	51352.3	52716.9	54905.8	56870.4	58727.6	60497.6	62792.3	64645.3	67103.4	68970.7	70536.4	73018.5	74576.1	76867.4	79354.6	81179.4	83241.9	84904.7	87023.5	89115.1	90925.0	92570.2	94918.9
1.32395	73.5951	1450.88	3678.82	5844.59	8155.99	10292.1	12749.3	14843.8	17278.8	19112.1	21535.5	23933.4	25982.9	28259.3	30834.3	32590.5	34993.6	37201.6	39204.9	41864.1	43574.1	45665.1	47950.3	50097.3	52256.9	54586.6	56748.8	58176.6	60504.9	62729.4	64626.0	66758.3	68983.0	71195.8	73814.8	75974.9	77614.3	80205.5	81920.3	84352.4	86938.1	88951.4	91068.1	93032.0	95328.2	97504.3	99598.2	101224	103756
1.34836	20.7745	1770.18	4147.70	6493.02	8995.83	11471.0	14057.4	16425.4	19089.3	21330.1	23843.0	26499.9	28783.8	31393.7	33893.2	36241.4	38667.8	41097.8	43353.5	46044.5	48138.4	50305.0	52965.1	55393.9	57703.0	60275.4	62490.9	64240.4	66822.0	69180.2	71438.7	73542.5	76199.4	78381.2	81077.1	83416.2	85142.5	88088.1	89893.5	92677.6	95399.9	97715.5	99902.1	101849	104421	106595	108690	110598	113190
1.37277	22.0649	2094.13	4568.97	7208.72	9921.06	12630.9	15623.7	18181.0	21127.0	23537.4	26397.3	29135.9	31868.1	34690.8	37547.2	39933.4	42684.8	45385.7	47833.8	50742.3	53080.2	55666.5	58323.7	60853.4	63523.0	66121.2	68790.6	70637.5	73450.0	76116.2	78372.8	80781.0	83528.9	85931.1	88911.6	91544.7	93553.4	96353.2	98443.9	101112	104337	106678	108963	111058	113877	116342	118480	120431	123154
1.39717	25.9634	2150.00	5122.57	8066.99	11146.7	14106.4	17102.1	20056.4	23263.5	26041.3	29163.3	32263.9	35119.3	38190.5	41309.5	43992.9	47059.2	50022.0	52645.6	56029.9	58512.9	61182.8	64205.9	67037.4	69991.3	72755.4	75534.2	77731.8	80711.8	83639.2	86007.9	88541.6	91521.9	94240.5	97368.5	100029	102265	105294	107643	110607	113660	116339	118923	120962	123908	126486	128857	130924	133724
1.42158	50.9076	2541.50	5715.36	9010.55	12196.5	15659.1	18916.7	22237.9	25795.4	28563.9	32052.7	35487.9	38736.0	42100.5	45515.9	48402.3	51796.3	54938.6	57810.6	61559.6	64207.3	67298.1	70531.2	73490.6	76677.1	79972.6	82853.4	85146.4	88340.0	91571.4	94147.2	97069.8	100240	102961	106356	109326	111572	115011	117352	120474	123995	126518	129082	131461	134419	137316	139657	141780	144732
1.44598	-24.5185	2813.81	6333.55	9926.90	13539.3	17083.0	20933.1	24366.4	28317.3	31613.7	35426.3	38985.8	42598.0	46208.8	50053.3	53229.2	56854.0	60303.0	63662.1	67479.1	70426.2	73731.7	77292.6	80509.0	84017.0	87383.6	90731.8	93065.9	96595.7	99982.3	102887	105988	109227	112325	116001	119158	121450	125006	127624	130876	134483	137257	140002	142350	145609	148420	150926	153166	156128
1.47039	21.0155	3162.76	6921.89	10906.5	15095.1	19073.2	22968.9	26864.7	31129.1	34686.4	38874.7	43008.8	46720.3	50681.3	54913.6	58419.0	62408.0	66168.4	69682.5	73885.1	77069.0	80694.9	84658.3	88183.4	91938.4	95455.5	98975.0	101619	105470	109058	112227	115481	118932	122335	126187	129457	131917	135562	138451	141844	145615	148354	151378	153844	157264	160011	162753	164951	167971
1.49480	-77.5292	3504.64	7754.58	12197.0	16463.6	20936.1	25243.1	29489.9	34046.4	38244.1	42693.5	47047.2	51221.3	55600.5	60145.6	64063.4	68291.3	72316.0	76235.4	80744.9	84267.7	88175.9	92274.1	96430.3	100181	104245	107945	110902	114857	118785	122005	125514	129295	132754	136864	140320	142967	146822	149539	153271	157282	160135	163189	165748	169213	172193	174876	177262	180154
1.51920	74.4772	3927.14	8428.94	13269.5	18143.1	22804.9	27725.0	32284.1	37244.7	41512.3	46456.8	51438.9	55872.5	60553.1	65486.5	69700.2	74392.4	78892.0	83131.7	88039.7	91705.6	95991.6	100585	104720	108917	113256	117286	120466	124779	128714	132181	135898	139940	143506	147806	151484	154208	158310	161213	165165	169060	172066	175339	177799	181450	184343	186988	189415	192308
1.54361	-34.0082	4271.19	9409.32	14528.7	19785.9	24957.0	30286.0	35381.2	40865.4	45511.7	50865.3	56122.0	61055.0	66209.1	71488.2	76158.3	81190.0	85985.7	90598.3	95849.1	99839.6	104619	109321	113878	118461	122922	127157	130643	135195	139451	143276	147126	151349	155151	159734	163309	166250	170488	173611	177414	181514	184723	187975	190486	193933	196947	199710	201992	204890
1.56802	-22.6656	4798.33	10364.0	15971.6	21657.2	27334.9	33113.9	38528.3	44415.3	49692.8	55503.6	61176.0	66613.9	72134.6	77759.4	82758.6	88279.6	93504.0	98471.9	104077	108475	113357	118496	123398	128266	133139	137593	141268	146235	150893	154724	158743	163084	167187	171692	175816	178875	183130	186205	190306	194378	197493	200610	203337	206843	209921	212506	214790	217501
1.59242	21.2551	5182.99	11292.1	17327.5	23549.5	29817.7	35966.6	41998.1	48319.0	53981.0	60163.8	66420.5	72261.9	78209.2	84316.8	89903.5	95701.1	101162	106544	112593	117336	122571	128167	133382	138515	143730	148352	152407	157572	162219	166289	170597	175170	179239	183999	188093	191313	195834	198932	202917	207151	210249	213331	215940	219450	222338	224803	227020	229638
1.61683	-104.780	5752.54	12353.9	19040.5	25722.6	32377.7	39169.9	45511.4	52557.5	58734.3	65388.9	72014.7	78259.2	84861.7	91407.6	97220.6	103654	109627	115424	121822	126937	132536	138346	143803	149281	154888	159932	163931	169531	174307	178724	183255	187991	192093	197004	201329	204526	208915	212186	216227	220370	223364	226630	229083	232435	235024	237569	239404	241870
1.64123	-10.9028	6148.57	13288.9	20524.2	27999.4	35054.1	42396.9	49434.4	56885.7	63535.2	70841.6	78041.4	84778.3	91705.9	98740.4	105148	111953	118348	124481	131457	136672	142725	149025	154913	160675	166454	171723	176000	181553	186792	191391	195997	200706	205134	210129	214399	217652	222223	225444	229473	233372	236594	239409	241853	244925	247502	249827	251565	253665
1.66564	111.118	6828.95	14358.5	22338.5	30197.4	37891.4	45843.4	53459.8	61425.1	68605.8	76474.4	84081.5	91550.5	99075.1	106529	113399	120730	127404	133928	141288	147005	153315	159994	166089	172360	178160	183870	188464	194299	199677	204215	209074	213899	218354	223397	227663	231002	235430	238514	242591	246488	249394	252168	254419	257357	259586	261589	262895	264807
1.69005	16.2655	7461.72	15728.1	24136.9	32678.8	40977.3	49551.7	57625.0	66317.7	73989.2	82377.4	90681.7	98392.6	106411	114521	121932	129598	136954	144026	151516	157667	164431	171473	177983	184229	190662	196530	201319	207230	212692	217531	222451	227319	231797	236957	241203	244483	248728	251826	255515	259581	262077	264802	266610	269320	271242	273086	274038	275491
1.71445	34.1390	7947.69	16951.9	26073.3	35224.4	44168.7	53193.9	62060.5	71353.0	79657.3	88622.1	97339.6	105751	114396	122996	130918	138958	146674	154205	162206	168841	175810	183089	190043	196579	203267	209199	214245	220348	225994	230980	235969	240980	245342	250303	254512	257816	262118	265020	268978	272295	274694	277055	278417	280486	282111	283271	283735	284758
1.73886	98.3623	8641.91	18170.3	28050.1	37758.1	47486.7	57257.9	66642.0	76572.6	85547.4	95017.9	104495	113188	122425	131681	139846	148585	156898	164765	173096	180201	187636	195291	202273	209350	215967	222434	227504	233854	239629	244632	249624	254634	258987	263819	267689	270655	274698	277433	281068	284117	286412	288418	289690	291501	292424	293186	293192	293571
1.76326	-24.4104	9385.42	19547.5	29974.7	40531.3	50956.0	61453.7	71396.5	81870.4	91567.4	101765	111757	121169	131030	140653	149472	158550	167228	175665	184597	192029	199648	207767	214955	222001	228926	235378	240500	246981	252747	257773	262958	267913	272275	277041	281131	283962	287855	290218	293201	296142	297848	299427	300189	301517	302011	302134	301678	301030
1.78767	-58.0845	10063.5	21040.0	32229.8	43427.4	54479.1	65544.2	76352.3	87780.4	97789.8	108680	119358	129299	139577	149652	159090	168687	177790	186292	195705	203511	211616	220013	227635	235016	242241	249012	254168	260710	266566	271420	276357	281417	285523	290104	293733	296390	299924	302078	304757	306972	308444	309573	309804	310405	310199	309808	308533	307277
1.81208	-20.2011	10789.6	22436.4	34285.4	46294.0	58130.7	69905.2	81242.1	93092.9	103921	115523	126808	137529	148461	159082	169266	179353	188793	197960	207726	215689	224131	232617	240471	248140	255411	262247	267541	274156	279958	284959	289841	294592	298519	302777	306144	308456	311620	313482	315529	317499	318158	318722	318551	318389	317440	316240	314282	312188
1.83648	-59.6319	11468.2	23980.1	36687.1	49328.6	62006.5	74415.0	86680.6	99189.0	110834	122996	134949	146300	157724	168988	179437	190209	200191	209738	219881	228282	237087	245760	253952	261638	268952	275946	281348	287758	293688	298378	303281	307719	311385	315431	318477	320392	323180	324487	326140	327449	327597	327465	326470	325366	323891	321874	318938	315928
1.86089	27.2664	12283.5	25497.0	39021.3	52378.1	65863.6	79261.4	92076.8	105416	117462	130426	143074	154820	166943	178824	189816	200987	211317	221367	232015	240557	249496	258701	266836	274809	282366	289152	294662	301162	306779	311475	316014	320208	323502	327137	329804	331572	333649	334469	335425	335928	335530	334680	333057	331124	328596	325622	321923	317787
1.88530	113.818	13074.0	27103.6	41485.0	55720.3	69793.8	83912.8	97416.4	111583	124479	138089	151309	163814	176564	189006	200400	211997	222897	233347	244188	253178	262317	271705	280083	288088	295609	302691	308082	314360	319887	324444	328556	332363	335466	338493	340840	341915	343650	343702	343933	343724	342610	341029	338437	335529	332047	328117	323355	318207
1.90970	-47.6750	13821.6	28757.5	43821.5	58915.6	73782.6	88678.7	103135	118034	131681	145924	159749	172934	186213	199255	211232	223282	234540	245354	256431	265866	275252	284869	293147	301463	308797	315810	321200	327305	332738	336869	340847	344247	346771	349584	351163	351668	352723	352212	351815	350707	348654	346116	342568	338748	334211	329316	323401	317000
1.93411	69.8122	14608.0	30426.4	46231.6	62167.5	77943.4	93699.9	108885	124528	138840	153880	168289	182194	196037	209582	221934	234610	246330	257548	269015	278557	288281	297788	306483	314529	321930	328840	334139	340107	345235	349225	352628	355542	357526	359811	360703	360759	360876	359847	358493	356490	353553	350028	345675	340659	334858	328773	321807	314023
1.95851	-13.0377	15444.2	32228.4	48771.2	65583.7	82248.1	98636.9	114560	130920	146040	161691	176915	191471	205774	219968	232885	245917	257959	269437	281258	291070	300911	310609	319315	327380	334770	341629	346524	352431	357217	360699	363843	366015	367632	369302	369548	368992	368382	366433	364067	361066	357274	352679	347292	341041	334223	326923	318539	309568
1.98292	-57.3656	16289.2	33750.1	51345.7	69119.9	86397.6	103861	120537	137567	153634	169762	185678	200724	215833	230374	243882	257261	269714	281633	293578	303590	313664	323459	331959	340187	347343	354040	358935	364520	368769	371825	374389	376137	377153	378021	377561	376232	374853	372042	368693	364475	359900	354077	347595	340059	331851	323379	313762	303450
2.00733	-86.7604	17152.9	35566.7	53904.7	72416.8	90660.2	108771	126385	144236	160845	177680	194478	209928	225525	240709	254553	268544	281383	293446	305718	315959	326095	335933	344507	352437	359399	366040	370672	375798	379743	382324	384334	385467	385820	386036	384805	382684	380447	376588	372145	366985	361055	354258	346568	337875	328236	318454	307310	295885
2.03173	-4.92641	17930.1	37215.0	56552.7	75712.9	94737.6	113884	132129	150774	168092	185786	202879	219132	235369	250910	265365	279622	292603	305162	317655	327931	338074	348039	356572	364241	371223	377385	381990	386598	390135	392244	393592	394011	393748	393054	390922	388059	384767	379930	374622	368187	361160	353101	344264	334069	323356	312023	299624	286664
2.05614	98.3602	18734.0	38908.4	59047.9	79170.9	98963.7	118713	137868	157145	175178	193605	211283	228029	244702	260859	275743	290322	303729	316466	329060	339682	349736	359739	368125	375717	382453	388398	392535	396751	399766	401266	401940	401759	400762	399180	396447	392413	388155	382389	375707	368298	360146	350827	340708	329183	317022	304369	290726	276168
2.08054	27.8247	19607.1	40508.2	61545.4	82396.1	103083	123585	143608	163468	182365	201454	219758	237108	254178	270725	286037	300991	314632	327642	340341	350928	361422	370975	379322	386868	393136	398883	402589	406422	408948	409770	409767	408876	407031	404686	400932	396292	390869	384055	376233	367600	358039	347441	336121	323057	309682	295893	280609	264722
2.10495	38.5229	20476.8	42036.4	64008.7	85613.5	107118	128466	149013	169786	189167	208781	227697	245514	263267	280203	295785	311032	325016	338283	350931	361730	371994	381681	389802	397027	403054	408417	411721	415053	416893	417379	416484	415094	412241	408960	404355	398688	392195	384452	375478	365500	354808	343034	330377	315999	301227	285915	269430	252169
2.12936	64.9673	21281.8	43851.2	66369.5	88810.9	111019	133215	154584	175875	196050	216152	235706	254131	272343	289624	305577	321140	335331	348660	361633	372401	382643	392142	400080	407054	412792	417717	420901	423523	424736	424460	422823	420542	417277	413037	407440	400838	393132	384228	374027	362815	350936	338007	323918	308442	292129	275658	257691	238928
2.15376	127.424	21997.6	45153.0	68728.2	92005.5	114806	137582	159791	181824	202526	223234	243321	262249	280830	298677	314954	330602	345070	358647	371667	382434	392553	401979	409845	416426	421979	426358	428998	431068	431636	430728	428378	425315	421148	416139	409457	401818	393258	383186	371905	359467	346259	331978	316842	299682	282326	264264	245173	225234
2.17817	-17.7424	22776.8	46815.1	71026.3	95037.7	118689	142279	165008	187734	209036	230391	250967	270418	289483	307560	324232	340205	354622	368385	381354	392265	402365	411532	419165	425595	430649	434631	436881	438306	438217	436614	433630	429683	424831	418713	411076	402386	392766	381549	369089	355403	340919	325506	308784	290609	271752	252443	232191	210784
2.20257	2.50455	23566.4	48427.0	73138.0	97977.1	122342	146639	169982	193117	215207	237026	258122	278080	297562	315793	332821	349209	363875	377610	390668	401579	411699	420484	427880	434041	438545	442484	443930	444745	444224	441898	438073	433472	427476	420570	411830	402341	391503	379347	365608	350692	335034	318112	300433	280844	260693	240274	218630	195994
2.22698	-25.8289	24263.5	49762.7	75355.1	100851	125881	150806	174869	198803	221338	243773	265207	285526	305369	324044	341377	357723	372737	386398	399537	410426	420357	429054	436244	441946	446170	449430	450507	450746	449533	446512	441926	436553	429923	421887	412368	401697	389669	376415	361577	345487	328548	310510	291636	270776	249544	227779	204904	181134
2.25139	32.2424	24954.8	51200.9	77483.0	103558	129287	154812	179588	203955	227112	249814	271964	292544	312705	331848	349259	365873	380862	394864	407918	418812	428404	437063	443772	449314	453027	455795	456506	456078	454244	450404	445094	438917	431403	422522	411922	400366	387248	372877	356957	339527	321606	302300	282160	260263	237683	214875	190790	165909
2.27579	-58.4357	25563.7	52522.5	79419.4	106181	132606	158497	183945	208865	232509	255842	278306	299408	319815	339110	356873	373588	388719	402718	415584	426542	436097	444540	450955	456078	459549	461609	461759	460835	458260	453841	447642	440849	432397	422556	410983	398239	384399	368902	351919	333304	314250	293830	272585	249470	225918	201925	176722	150774
2.30020	0.690015	26217.8	53660.1	81287.7	108615	135658	162339	188111	213785	237831	261619	284294	305665	326458	346033	363998	380843	396127	410102	423060	433713	443253	451189	457593	462313	465233	466995	466556	465173	461821	456693	449903	442217	432869	422130	409775	396220	380951	364564	346350	326881	306633	285149	262821	238550	213829	188681	162600	135626
2.32461	141.528	26826.3	54945.8	83204.0	111075	138619	165715	192071	218098	242725	266877	289993	311887	332813	352667	370680	387642	403006	417135	429798	440644	449815	457632	463629	468023	470525	471787	470912	468759	464870	458950	451569	442989	432760	421200	407909	393455	377235	359635	340572	319899	298845	276114	252868	227474	201527	175590	148457	120722
2.34901	-77.2169	27286.3	56006.1	84829.7	113282	141354	169055	196012	222270	247491	271889	295402	317430	338748	358744	376846	394059	409422	423394	436244	446931	455818	463304	468941	473010	475012	475948	474543	471849	467312	460659	452431	443325	432494	419826	405672	390094	373018	354712	334519	312854	290653	267080	242633	216428	189680	162631	134716	105759
2.37342	-18.7172	27913.6	57163.8	86489.0	115583	144078	172233	199524	226387	251898	276852	300645	323016	344459	364563	382998	400312	415725	429657	442206	452766	461674	468904	474170	477892	479606	479931	477964	474629	469540	462104	453237	443366	431778	418306	403182	386891	369015	349427	328370	305731	282575	257978	232487	205362	177757	149739	120891	91255.6
2.39782	49.4762	28405.1	58286.3	88048.2	117675	146795	175461	203348	230461	256559	281664	305660	328437	350234	370694	389165	406476	421807	435739	448255	458578	467452	474457	479520	482712	484009	483834	481471	477466	471718	463768	454174	443615	430997	416725	400750	383672	364473	344315	322199	298563	274382	248939	222623	194385	165960	137120	107417	76938.9
2.42223	46.4770	28990.2	59174.2	89380.1	119352	148968	177877	206169	233823	259915	285391	309809	332759	354514	375048	393763	411046	426321	440516	452874	463059	471642	478217	483038	485917	486780	485985	483123	478789	472450	463993	453669	442285	429073	414113	397343	379366	359478	338469	315563	291071	265926	239700	212421	183649	154197	124786	94312.0	63376.2
2.44664	-16.3955	29451.8	60140.0	91023.7	121308	151446	180972	209489	237469	264192	290037	314574	337962	359948	380576	399178	416730	432140	445995	458366	468511	476804	483220	487715	490297	490721	489640	486209	481173	474095	465146	454139	442096	428076	412274	394683	375884	355250	333162	309436	284060	258072	230907	202751	173249	143054	112806	81541.0	49771.1
2.47104	-88.1618	29910.3	61082.9	92315.0	123224	153685	183503	212514	240882	267915	293893	318812	342364	364495	385276	404260	421540	436964	450871	463112	473006	481209	487364	491467	493665	493861	492194	488241	482710	475062	465417	453845	441333	426482	409866	391548	371905	350495	327708	303168	276900	250281	222281	193381	163048	132005	101021	69161.8	36890.2
2.49545	-19.6598	30293.4	62097.3	93662.0	125018	155824	186128	215510	244045	271396	297761	322894	346534	368940	389947	408847	426263	441639	455498	467672	477463	485390	491357	495123	497029	496702	494668	490347	484120	476030	465684	453463	440309	424891	407739	388716	368151	345928	322493	296969	270181	242464	213788	184053	153089	121318	89811.8	57280.1	24458.8
2.51985	-57.2252	30679.0	62732.6	94745.0	126453	157701	188281	218053	246791	274541	301035	326613	350347	372915	394077	412844	430293	445538	459440	471387	481223	488918	494597	497976	499605	498883	496373	491710	484929	476397	465379	452644	438912	422754	404704	384816	363873	341025	316703	290393	262670	234742	205057	174736	142981	110755	78500.7	45479.5	12092.0
2.54426	10.5345	31065.6	63496.0	95867.7	127880	159352	190345	220274	249383	277385	304299	329563	353679	376346	397415	416340	433986	449280	462974	474885	484166	491755	497238	500375	501632	500650	497628	492530	485515	476070	464817	451479	437032	420359	401783	381461	359488	335926	310902	284216	255675	226794	196819	165728	133496	100688	67934.2	34320.0	568.088
2.56867	-7.19777	31568.9	64270.0	97041.1	129404	161313	192685	223042	252366	280738	307823	333440	357685	380298	401673	420691	438367	453555	467229	478803	488458	495748	500989	503894	504907	503307	500017	494459	486746	477013	465206	451439	436347	419011	399681	378575	356127	331904	306208	278892	249672	220044	189210	157502	124685	91230.8	57921.8	23877.2	-10417.8
2.59307	18.2672	31829.2	65081.0	98095.6	130689	162968	194587	225134	254866	283359	310693	336568	360843	383709	405043	424000	441860	457000	470640	482183	491567	498641	503464	506216	506954	505008	501290	495383	487242	477161	464583	450166	434729	416777	396926	375088	352010	327046	300873	272665	243079	212722	181368	149070	115752	81873.8	47931.7	13571.7	-21303.4
2.61748	-65.5501	32124.6	65737.6	99116.9	132393	164757	196713	227543	257534	286260	313503	339794	364332	387326	408623	427837	445454	460651	474297	485721	494892	501951	506677	508920	509392	507088	503252	496702	488243	477418	464371	449622	433566	415045	394762	372255	348603	322879	295984	267226	237009	206126	174178	141443	107284	72890.6	38656.2	3641.17	-31373.3
2.64189	-21.9071	32362.8	66423.7	100094	133424	166104	198370	229432	259624	288632	316183	342470	367098	390196	411592	430897	448411	463643	477168	488409	497581	504342	508827	510945	510969	508584	504081	497293	488231	477189	463769	448481	431891	412890	391763	368882	344675	318479	290998	261839	230766	199483	166790	133600	99233.6	64354.9	29658.1	-5776.26	-41129.5
2.66629	-21.8119	32722.2	66846.2	100826	134485	167569	199888	231550	261816	290869	318714	345131	369877	393052	414425	433693	451214	466343	479945	491017	499919	506556	510891	512809	512577	509664	504789	497749	488269	476824	462992	447124	430239	410696	389111	365558	340875	314088	286136	256281	224786	193001	160016	126132	91326.7	55975.3	20947.2	-14834.9	-50304.2
2.69070	-48.2731	33026.7	67423.8	101697	135568	168900	201389	233060	263556	293035	320809	347406	372152	395507	416821	436223	453664	468869	482227	493247	502060	508559	512605	514190	513742	510522	505539	497994	488229	476311	461927	445853	428316	408394	386235	362318	337031	309780	281216	250962	219234	186759	153211	118993	83733.6	48124.4	12647.7	-23232.5	-59154.9
2.71510	17.5172	33398.7	67894.4	102420	136401	169960	202795	234768	265399	294896	322696	349440	374438	397732	419352	438538	455887	471128	484420	495250	503985	510281	514112	515619	514747	511457	505925	498112	488003	475618	461021	444435	426407	406011	383535	359266	333260	305640	276712	245861	213438	180675	146903	112073	76605.0	40672.6	4808.37	-31357.3	-67610.7
2.73951	-92.4594	33341.1	68393.9	102991	137285	171090	203984	236014	266784	296623	324533	351260	376322	399833	421290	440799	458028	473172	486308	497252	505769	511771	515585	516622	515753	512160	506357	498107	487635	474978	459857	442932	424631	403734	380776	356006	329790	301628	272157	240906	208016	175050	140718	105652	69706.5	33424.8	-2531.11	-39089.6	-75463.6
2.76392	-115.140	33713.6	68740.8	103613	138219	172098	205258	237481	268341	298129	326429	353323	378411	401835	423241	442634	459993	475024	488253	498882	507319	513366	516714	517954	516466	512647	506735	498130	487445	474285	458867	441577	422833	401693	378117	353048	326353	297755	267822	236250	203063	169484	134739	99451.2	63232.7	26674.5	-9597.57	-46462.4	-82898.0
2.78832	42.9282	33949.9	69249.5	104237	138990	173008	206327	238611	269681	299711	328097	354969	380213	403702	425185	444556	461957	476888	490007	500601	508765	514739	517919	518669	517344	513035	506809	498031	486841	473676	457915	440193	421153	399500	375735	350065	322978	294024	263830	231705	198291	164299	129371	93555.6	57168.0	20148.5	-16312.7	-53371.7	-89977.8
2.81273	44.3743	34240.5	69474.0	104867	139755	173909	207434	239896	271253	301402	329661	356642	381976	405502	427081	446348	463665	478642	491708	502133	510453	516018	519178	519751	518096	513677	507151	498254	486786	472987	456849	438841	419407	397443	373402	347236	319853	290379	259930	227534	193623	159434	123970	87921.3	51256.6	13930.0	-22715.8	-59932.2	-96677.6
2.83713	-31.0943	34256.9	70032.4	105445	140579	174989	208648	241307	272649	302859	331438	358439	383810	407205	428851	448325	465613	480541	493501	503912	511919	517654	520345	520917	518963	514347	507571	498334	486568	472461	456191	437854	418133	395785	371164	344751	317004	287291	256102	223491	189311	154773	119069	82665.7	45582.4	8250.52	-28744.0	-66338.5	-103014
2.86154	-42.4295	34527.3	70336.6	105923	141185	175931	209630	242303	273915	304160	332862	359917	385321	408929	430465	449877	467245	482076	494971	505283	513304	518604	521377	521726	519581	514808	507728	498230	486269	471912	455296	436643	416426	393993	369068	342395	314186	284088	252580	219802	185079	150279	114249	77607.5	40490.9	2844.18	-34513.0	-72067.1	-109037
2.88595	91.4663	34726.6	70832.8	106751	142142	176765	210851	243759	275403	305929	334670	361891	387546	411187	432789	452222	469440	484416	497163	507449	515380	520538	523285	523358	521106	516191	508786	498958	486822	472134	455167	436124	415853	392839	367605	340596	311929	281470	249687	216355	181429	146163	109772	72923.8	35347.0	-2569.62	-40011.8	-77808.9	-114989
2.91035	86.7836	34785.0	70797.6	106720	142137	176938	210800	243809	275459	306002	334672	361863	387383	410851	432531	451958	469204	483676	496718	506577	514539	519567	522260	522009	519613	514229	506968	496967	484444	469834	452465	433315	412842	389582	364248	336902	308078	277475	245384	212005	176925	141630	105121	68066.0	30407.4	-7569.13	-44981.8	-82896.7	-119917
2.93476	9.52216	34816.2	70960.8	107009	142584	177506	211566	244553	276315	306852	335545	362690	388244	411820	433361	452705	469922	484530	497237	507271	515017	520114	522350	522239	519606	514071	506494	496408	483614	468735	451115	431865	411004	387525	361818	334389	305289	274486	242344	208487	173233	137638	101087	63702.1	26043.4	-11930.9	-49617.0	-87586.0	-124812
2.95916	-84.9563	35127.4	71358.4	107669	143323	178565	212814	245865	277776	308587	337457	364779	390260	414177	435653	455014	472322	487068	499630	509547	517217	522209	524343	524064	521174	515667	507689	497448	484472	469178	451382	431802	410755	386913	360990	333189	303656	272476	239908	205872	170240	134275	97369.5	59838.9	21867.0	-16494.8	-54392.2	-92442.2	-129905
2.98357	50.7518	35256.1	71666.1	108024	143914	179104	213425	246842	278831	309534	338546	365947	391637	415221	436925	456163	473516	487997	500682	510492	518152	522811	525080	524443	521677	515668	507697	497138	484005	468548	450531	430721	409271	385333	359050	330934	301357	269862	237121	202826	166895	130769	93543.6	55799.9	17720.6	-20707.7	-58786.7	-97134.0	-134492
3.00798	-68.8205	35348.1	72015.6	108409	144460	179539	214202	247572	279432	310367	339334	366898	392521	416245	437839	457307	474447	488885	501612	511345	518727	523630	525501	524957	521813	515920	507731	497035	483598	467854	449870	429706	408074	383781	357324	328938	299058	267423	234454	199834	163840	127602	89954.4	52196.5	14024.2	-24710.1	-62769.9	-101083	-138812
3.03238	60.7776	35427.7	72166.0	108644	144717	180050	214569	247989	280101	310964	339957	367527	393262	416819	438370	457868	475023	489565	501972	511470	519088	523725	525603	524692	521546	515549	507166	496330	482708	466875	448469	428223	406479	381862	355273	326769	296728	264863	231584	196810	160776	124191	86627.6	48648.4	10242.3	-28447.3	-66662.9	-105066	-142802
3.05679	53.1890	35572.5	72353.4	108900	144955	180349	214867	248503	280385	311578	340510	368116	393721	417528	439026	458350	475482	489894	502535	512074	519292	523901	525628	524840	521366	515254	506713	495621	481905	465930	447401	426970	404987	380447	353499	324759	294536	262533	229153	194167	157927	121035	83469.8	45253.1	6836.66	-32050.8	-70327.8	-108701	-146336
3.08120	-3.68497	35573.1	72437.5	109172	145397	180938	215611	249166	281166	312187	341328	368989	394649	418362	439891	459337	476352	490777	503268	512830	520065	524524	526257	525150	521771	515315	506785	495593	481574	465497	446819	426268	403967	379182	352150	323123	292749	260445	226691	191816	155242	118351	80514.7	42321.2	3596.99	-35454.0	-73733.7	-112277	-149937
3.10560	72.0425	35594.5	72565.4	109398	145474	181130	215903	249402	281640	312722	341995	369358	395111	418813	440294	459653	476658	491042	503388	512965	520055	524543	526233	525019	521491	515018	506234	494932	480910	464613	445667	424940	402621	377629	350298	321284	290635	258237	224483	189125	152562	115679	77675.2	39246.8	712.751	-38479.9	-76872.4	-115563	-153204
3.13001	27.8214	35714.8	72770.5	109633	145942	181680	216475	250132	282272	313486	342585	370273	395987	419757	441186	460672	477722	492053	504302	513775	520975	525272	526604	525446	521838	515319	506429	494880	480619	464275	445076	424266	401794	376522	349157	319834	289094	256356	222557	187156	150185	113201	75052.7	36463.3	-2400.17	-41327.4	-79993.0	-118600	-156326
3.15441	32.2445	35777.4	72780.4	109818	146290	181846	216717	250428	282729	313819	342946	370732	396248	419975	441651	460843	477902	492172	504575	513788	520986	525185	526524	525255	521563	514869	505853	494124	479955	463199	444058	423085	400530	375059	347441	318093	287204	254397	220408	184915	147855	110779	72466.2	33895.5	-5082.50	-44175.3	-82876.9	-121500	-159213
3.17882	146.980	35941.2	73173.5	110044	146457	182295	217095	250866	283165	314420	343765	371306	397107	420830	442425	461715	478625	493000	505223	514466	521471	525644	527053	525672	521862	514921	505908	494032	479754	462795	443489	422310	399579	374124	346425	316877	285667	252707	218611	182956	145785	108472	70055.9	31310.7	-7549.83	-46987.5	-85538.2	-124319	-161989
3.20323	224.926	35913.2	73300.3	110266	146721	182640	217529	251307	283650	314784	344117	371805	397581	421340	442937	462178	479146	493390	505749	514844	521857	525960	527198	525810	521832	514979	505724	493866	479363	462349	443086	421675	398763	373174	345375	315455	284341	251239	216739	181132	143917	106441	67839.0	29007.4	-9929.57	-49393.8	-88116.3	-126957	-164531
3.22763	57.3925	36144.5	73378.2	110429	147005	182843	217859	251683	284090	315465	344540	372381	398145	421874	443322	462684	479573	493846	506065	515343	522126	526223	527401	525984	521929	514854	505478	493609	478949	461930	442322	420860	397942	372071	344097	314255	282883	249599	215175	179351	141986	104396	65777.0	26915.8	-12198.7	-51718.6	-90488.8	-129472	-167149
3.25204	-44.3387	36162.0	73482.2	110601	147260	183289	218208	252160	284509	315822	345327	372879	398789	422435	443971	463369	480174	494480	506620	515887	522757	526552	527773	526153	522069	514902	505656	493427	478678	461439	441861	420180	397078	371260	343095	313152	281647	248338	213767	177624	140315	102531	63851.3	24849.1	-14374.7	-53832.2	-92780.8	-131629	-169336
3.27644	28.6738	36207.6	73542.3	110616	147355	183472	218300	252329	284726	316185	345268	373005	398953	422605	444122	463486	480246	494504	506602	515803	522492	526459	527485	525700	521662	514604	505022	492852	477925	460752	441069	419227	395972	370083	341808	311682	280149	246746	212020	175927	138391	100580	61855.8	22744.6	-16508.5	-56075.6	-94912.9	-133791	-171571
3.30085	30.6346	36205.8	73673.2	110905	147511	183866	218706	252777	285231	316685	345949	373553	399527	423251	444802	464072	480929	495097	507190	516312	523073	527000	527928	526195	521998	514906	505115	492874	477962	460395	440578	418969	395473	369339	341050	310769	279033	245612	210741	174542	136919	98932.0	60141.7	21102.3	-18369.2	-58044.2	-96941.9	-135864	-173716
3.32526	-39.9522	36306.9	73858.2	111046	147860	183946	218934	252980	285480	316960	346312	374054	399868	423599	445065	464400	481293	495407	507443	516480	523190	527098	527953	526244	522007	514609	504911	492536	477606	459985	440125	418200	394671	368634	340097	309739	277974	244299	209365	173017	135395	97502.6	58450.9	19398.2	-20103.8	-59674.0	-98828.6	-137821	-175801
3.34966	-33.7997	36310.3	73894.5	111240	148074	184081	219195	253239	285859	317485	346582	374262	400179	423902	445425	464761	481571	495782	507866	516734	523345	527190	528066	526187	521927	514523	504801	492279	477216	459634	439479	417792	394283	367872	339338	308973	276795	243266	208080	171865	133926	96027.3	56775.1	17694.9	-21822.6	-61500.5	-100582	-139613	-177398
3.37407	8.56904	36352.8	73934.6	111212	148023	184234	219313	253478	285897	317387	346816	374494	400448	424116	445629	464885	481795	495697	507849	516731	523385	527067	527964	526040	521639	514236	504411	491880	476741	459131	439070	416905	393362	366923	338369	307767	275660	242074	206854	170445	132657	94568.6	55333.8	16140.8	-23310.4	-63066.4	-102258	-141306	-179115
3.39848	-114.302	36340.0	73918.9	111393	148228	184526	219512	253849	286252	317867	347192	374889	400778	424657	445925	465344	482104	496188	508294	517173	523729	527408	528341	526380	521739	514323	504305	491824	476671	459026	438695	416748	392971	366250	337727	307034	275031	241044	205862	169417	131338	93170.1	54054.7	14664.9	-24943.3	-64771.9	-103817	-142929	-180634
3.42288	-71.1692	36514.5	74157.7	111473	148469	184622	219902	254025	286616	318126	347397	375328	401304	424933	446434	465640	482544	496569	508593	517604	524007	527600	528428	526588	521730	514263	504231	491676	476478	458536	438199	416168	392301	365727	337040	306133	274043	240045	204809	168136	130195	91931.6	52655.8	13271.4	-26297.0	-66235.2	-105454	-144287	-182369
3.44729	78.9891	36493.3	74274.1	111811	148722	184883	220149	254329	286954	318398	348042	375584	401605	425311	446803	466213	482968	497046	508924	517851	524387	528065	528674	526668	522075	514509	504543	491645	476324	458570	438164	415801	391965	365329	336462	305695	273262	239261	203922	167316	129130	90693.4	51370.0	11961.3	-27582.3	-67519.9	-106794	-145934	-183822
3.47169	-68.1076	36701.3	74431.9	111913	148937	185332	220588	254863	287535	319099	348689	376384	402411	426156	447587	467025	483756	497847	509892	518795	525198	528787	529477	527377	522718	515064	505019	492194	476768	458669	438281	416008	391991	365129	336175	305220	272811	238725	203276	166457	128276	89836.1	50408.4	10834.7	-28969.6	-68959.5	-108271	-147498	-185442
3.49610	-84.7880	36668.1	74442.0	111868	148873	185220	220393	254780	287350	318843	348262	376219	402207	425823	447285	466498	483313	497355	509277	517942	524596	528026	528816	526531	521851	514113	504047	491253	475860	457698	437180	414974	390962	364046	335066	304224	271699	237416	202074	165187	127060	88593.4	49120.1	9562.11	-30116.6	-70058.6	-109461	-148428	-186321
3.52051	64.3745	36633.4	74383.2	112052	148972	185495	220782	255133	287700	319426	348846	376629	402592	426508	447789	467200	483983	497980	509838	518550	525119	528628	529228	527138	522341	514635	504539	491575	475893	457875	437256	414993	390854	363879	334782	303818	271250	236976	201234	164532	126393	87673.4	48230.7	8441.43	-31176.2	-71261.6	-110645	-149756	-187759
3.54491	-69.3053	36773.8	74679.8	112287	149431	185835	221265	255543	288470	320116	349713	377415	403549	427476	448744	468083	484974	499002	510908	519704	526102	529724	530318	528049	523202	515477	505313	492216	476735	458567	437819	415204	391139	364155	334764	303944	271170	236780	201023	164075	125714	86942.4	47350.4	7771.92	-32376.6	-72368.6	-111847	-151069	-189173
3.56932	67.0384	36642.5	74714.5	112368	149425	185940	221287	255637	288273	320050	349556	377520	403468	427251	448725	468057	484762	498757	510643	519486	525782	529407	529975	527782	522928	515078	504678	491839	476114	457946	437237	414629	390481	363479	334172	302835	270327	235751	200043	163096	124573	85981.9	46390.4	6670.89	-33392.1	-73438.9	-112938	-152186	-190309
3.59372	-20.4681	36831.0	74864.7	112671	149935	186334	221866	256196	288936	320754	350328	378211	404263	428162	449641	468974	485891	499807	511645	520488	526910	530382	530824	528638	523818	515897	505415	492414	476624	458411	437497	415117	390729	363516	334275	302968	270138	235700	199683	162622	124174	85385.3	45709.1	5681.26	-34156.0	-74514.7	-113974	-153287	-191512
3.61813	130.646	36913.2	74991.4	112728	149910	186493	222094	256519	289244	320935	350682	378539	404607	428415	449937	469260	486046	500259	511981	520789	527072	530625	531126	528803	523813	515996	505594	492536	476811	458389	437531	414884	390598	363285	333812	302542	269686	235127	199266	161897	123506	84619.4	44853.4	5022.56	-35047.0	-75445.8	-114976	-154449	-192530
3.64254	20.5175	36953.1	75052.8	112848	150175	186740	222300	256670	289595	321292	351078	379075	405003	428914	450521	469934	486674	500617	512529	521411	527719	531187	531609	529280	524279	516348	506033	492899	477153	458477	437670	415020	390577	363163	333817	302319	269491	234830	198788	161466	122853	83969.1	43998.5	4161.82	-36000.3	-76418.2	-115865	-155410	-193557
3.66694	30.9398	36992.0	75020.5	112911	150302	186858	222534	257010	289859	321724	351336	379540	405472	429342	450901	470295	487126	501107	512953	521655	528127	531476	531996	529588	524590	516655	506334	493132	477033	458775	437750	415131	390436	363144	333486	302082	269157	234425	198324	160883	122404	83191.3	43367.1	3246.51	-36877.2	-77100.5	-116874	-156232	-194512
3.69135	73.4446	37132.4	75214.2	113218	150480	187190	222714	257424	290377	322141	351831	379924	406052	429821	451467	470809	487699	501643	513632	522198	528662	532095	532468	530055	524989	517090	506460	493286	477442	458799	437953	415103	390405	363079	333373	301886	268842	234011	197964	160553	121894	82667.4	42726.4	2644.23	-37612.3	-78066.7	-117542	-157184	-195477
3.71575	-9.26838	37144.7	75387.7	113337	150551	187371	223010	257660	290665	322550	352237	380324	406477	430321	451800	471420	488010	502079	514024	522805	529117	532373	532726	530605	525401	517328	506822	493573	477640	458983	437932	415118	390392	363063	333358	301786	268601	233836	197583	160045	121247	82173.9	42148.1	2011.25	-38312.9	-78746.5	-118583	-157982	-196338
3.74016	33.4549	37035.8	75237.0	113303	150747	187332	223130	257756	290779	322635	352366	380417	406622	430463	452048	471586	488401	502408	514181	522851	529251	532513	532919	530639	525471	517456	506864	493486	477610	459028	437941	414985	390341	362835	333186	301392	268338	233326	197048	159670	120760	81576.2	41669.5	1380.11	-38856.0	-79467.3	-119213	-158770	-196902
3.76457	7.75215	37074.3	75569.5	113499	150992	187769	223487	258187	291197	323184	352877	380849	407110	431113	452541	472107	488975	503017	514779	523437	529744	533255	533512	531092	526001	517877	507346	494026	478003	459374	438163	415276	390540	362873	333088	301440	268096	233117	196828	159392	120454	81111.1	41046.8	842.424	-39608.3	-80104.2	-120014	-159524	-198032
3.78897	-46.1273	37296.6	75602.0	113716	151202	188090	223830	258354	291470	323355	353414	381357	407639	431662	453095	472747	489386	503572	515359	523916	530287	533623	534060	531632	526576	518319	507768	494301	478314	459562	438370	415397	390686	362999	333071	301196	268010	232982	196622	158926	119976	80749.5	40560.0	334.505	-40207.0	-80814.2	-120631	-160278	-198671
3.81338	117.151	37264.2	75754.0	113703	151287	188305	224049	258704	291797	323859	353712	381850	408018	432135	453676	473088	490043	504019	515838	524678	530978	534203	534513	532084	526943	518861	508155	494794	478765	460001	438999	415941	390910	363292	333312	301293	268069	232879	196370	158711	119616	80373.2	40220.5	-236.235	-40576.7	-81307.5	-121050	-160875	-199413
3.83779	-30.9130	37258.3	75745.0	113814	151456	188455	224347	259131	292179	324288	354192	382256	408781	432689	454361	473941	490719	504710	516486	525326	531493	534632	535016	532412	527288	518948	508163	494582	478713	459914	438670	415732	390900	363133	333241	301354	267888	232853	196372	158575	119469	80047.4	39701.5	-769.183	-41206.1	-81944.9	-121988	-161629	-200079
3.86219	47.6936	37423.8	75967.2	114097	151823	188772	224505	259303	292381	324480	354279	382466	408663	432852	454308	474010	490899	504953	516871	525546	531940	535163	535642	533096	527952	519706	508887	495363	479347	460345	439164	416042	391135	363138	333187	301406	267796	232630	196056	158266	119145	79748.7	39320.9	-1170.71	-41732.5	-82582.4	-122514	-162383	-200902
3.88660	36.6488	37287.4	75898.4	114152	151935	188892	224789	259697	292886	324978	354926	383101	409435	433326	455075	474575	491470	505528	517355	526172	532251	535695	535931	533365	528190	520098	509167	495695	479629	460696	439226	416155	391158	363303	333204	301293	267702	232433	195820	158047	118845	79309.6	38949.6	-1591.55	-42221.9	-83019.0	-123131	-163012	-201398
3.91100	77.9033	37364.3	76089.0	114310	152076	189209	225104	260060	293188	325366	355287	383459	409831	433816	455369	475061	491865	506045	517885	526662	532835	536282	536507	533981	528759	520567	509740	496146	480097	461038	439653	416603	391484	363559	333427	301302	267725	232519	195727	157908	118717	79120.7	38540.6	-2091.92	-42663.1	-83488.6	-123755	-163533	-202148
3.93541	-88.7400	37559.7	76101.6	114436	152248	189311	225262	260230	293459	325667	355632	383869	410071	434129	455996	475527	492342	506446	518371	527055	533213	536619	536762	534406	529130	520881	509907	496491	480204	461338	439834	416585	391364	363630	333401	301256	267698	232348	195664	157729	118459	78765.8	38330.2	-2383.16	-43069.0	-83997.1	-124067	-163981	-202707
3.95982	112.109	37640.4	76145.0	114536	152356	189418	225300	260331	293590	326044	355833	384203	410546	434577	456257	475847	492808	506812	518685	527293	533811	537157	537383	534809	529533	521295	510320	496676	480492	461516	440083	416877	391779	363736	333516	301328	267685	232258	195593	157629	118278	78381.5	37888.1	-2928.90	-43517.8	-84501.3	-124714	-164535	-203325
3.98422	-110.792	37541.3	76317.9	114595	152490	189685	225686	260687	294168	326226	356368	384578	411071	435149	456847	476404	493367	507605	519372	528205	534488	537658	537908	535334	530040	521768	510899	497270	481026	462053	440344	417120	392056	363971	333677	301391	267825	232305	195482	157450	118029	78346.0	37558.6	-3030.58	-43812.4	-84755.0	-125081	-165118	-203926
4.00863	-7.91258	37686.8	76386.2	114804	152807	189875	225925	261167	294375	326765	356712	384991	411438	435575	457236	476879	493981	508069	519785	528525	534870	538216	538510	535820	530584	522163	511184	497766	481423	462270	440819	417426	392310	364087	333848	301612	267917	232339	195435	157330	117916	77981.2	37435.8	-3375.07	-44265.0	-85302.4	-125719	-165693	-204352
4.03303	5.39243	37735.0	76484.7	114981	152918	190124	226319	261278	294790	326995	357068	385583	412007	436157	457817	477660	494587	508700	520473	529161	535419	538740	538985	536353	531118	522757	511901	498021	481870	462680	441181	417836	392512	364395	334052	301762	267988	232435	195501	157319	117747	77914.1	37201.0	-3590.01	-44535.9	-85664.9	-125977	-166104	-204965
4.05744	-13.3686	37782.6	76643.7	115092	153177	190398	226511	261655	295022	327266	357528	385898	412348	436336	458322	478082	494931	509137	520963	529590	535909	539241	539505	536911	531587	523308	512123	498457	482272	463103	441507	418136	392793	364619	334303	301908	268141	232504	195387	157192	117672	77710.6	36995.4	-3927.64	-44838.3	-86100.0	-126392	-166518	-205433
4.08185	-144.912	37826.8	76684.7	115158	153386	190752	226889	261973	295529	327773	358193	386546	412952	437416	459063	478784	495691	509776	521793	530529	536814	539828	540115	537601	532291	523975	513023	499226	482742	463570	441905	418540	393220	364767	334532	302065	268161	232552	195444	157302	117593	77561.0	36689.9	-4241.47	-45114.0	-86394.3	-126915	-167025	-205879
4.10625	0.851949	37842.7	76641.9	115291	153472	190741	226960	262098	295564	327999	358145	386599	413118	437328	459227	478938	495932	509951	522023	530703	536887	540200	540498	537696	532405	524059	513080	499402	482939	463602	442045	418721	393134	364984	334482	302093	268280	232465	195418	157182	117416	77396.8	36459.6	-4456.33	-45555.6	-86794.0	-127145	-167359	-206259
4.13066	-5.67760	37998.9	76854.7	115591	153692	191074	227341	262461	296220	328639	358878	387454	413898	438206	459936	479786	496805	510934	522836	531608	537888	541068	541442	538745	533339	525107	513859	500264	483841	464499	442768	419325	393802	365424	334956	302526	268521	232761	195467	157202	117481	77279.2	36339.2	-4614.93	-45787.8	-87025.5	-127722	-168002	-206842
4.15507	-10.9554	38023.7	77019.2	115718	153787	191396	227674	262944	296703	329168	359522	387842	414570	438827	460696	480547	497459	511800	523493	532254	538644	542013	542155	539590	534040	525597	514691	500840	484337	465081	443298	419854	394347	366104	335310	302815	268795	232852	195704	157191	117482	77231.6	36343.8	-4847.24	-46037.7	-87554.2	-128136	-168402	-207407
4.17947	50.6364	38041.2	77133.1	115986	154290	191751	228122	263511	297230	329790	360073	388745	415159	439649	461536	481469	498468	512619	524477	533330	539628	542932	543150	540485	535211	526665	515576	501753	485203	465923	444159	420463	394941	366531	335883	303222	269068	233134	195933	157313	117506	77103.8	36104.8	-5026.90	-46249.0	-87784.5	-128422	-169023	-208160
4.20388	-6.82180	38214.0	77431.9	116379	154804	192381	228950	264476	298147	330855	361362	390080	416803	441279	463051	483014	500229	514478	526407	535266	541589	544922	545077	542325	536987	528370	517293	503413	486995	467428	445517	421976	396240	367793	336997	304208	269893	233857	196314	157690	117752	77307.4	36108.8	-5332.01	-46662.0	-88290.0	-129059	-169707	-208942
4.22828	84.3831	38534.6	78523.3	117940	156681	194841	232013	267876	302134	335328	366115	395189	422288	447131	469331	489579	506775	521418	533493	542499	548759	552166	552354	549765	544121	535559	524167	510176	493442	473709	451646	427576	401624	372595	341338	308070	273315	236928	198802	159673	119097	78178.4	36269.8	-5706.79	-47627.2	-89849.4	-131061	-172342	-212178
4.25269	-24.9600	37985.3	77008.0	115904	153922	191616	227852	263233	296938	329443	359708	388127	414833	439205	461039	480736	497822	511978	523750	532443	538951	542219	542482	539761	534261	525776	514809	501014	484396	465093	443367	419748	394159	365710	335174	302439	268384	232300	195097	156663	116798	76431.6	35415.0	-5795.77	-46964.8	-88500.8	-129075	-169493	-208529
4.27710	15.4283	37805.2	76781.3	115204	153274	190650	226796	261867	295352	327758	357845	386156	412824	436909	458712	478356	495323	509371	521098	529931	536170	539397	539569	536968	531583	523047	512129	498354	481919	462501	440956	417444	392017	363671	333262	300774	266851	231019	193991	155644	115896	75931.7	35152.1	-5916.35	-46768.6	-88030.0	-128496	-168656	-207597
4.30150	112.224	37864.7	76705.1	115238	153445	190759	226917	262042	295411	327771	357888	386183	412814	436938	458749	478327	495374	509275	521351	529971	536143	539451	539665	536944	531416	523210	512107	498427	481996	462611	440918	417511	392100	363706	333331	300795	266970	231075	193939	155701	116004	75969.8	35191.3	-5901.49	-46833.6	-88112.8	-128586	-168744	-207753
4.32591	-19.9002	38055.8	76964.0	115582	153625	191014	227255	262495	295910	328441	358588	387055	413594	437703	459578	479448	496367	510519	522153	531014	537261	540441	540702	538020	532537	524155	512980	499246	482861	463449	441841	418198	392702	364357	333772	301252	267401	231354	194195	155931	116120	75947.8	35039.7	-6156.59	-47064.0	-88549.5	-129003	-169234	-208221
4.35031	87.3021	37995.5	77444.9	116378	154703	192264	228782	264289	297994	330759	360989	389743	416278	440669	462678	482564	499530	513941	525854	534716	540889	544160	544414	541675	536239	527740	516530	502601	486225	466754	444876	421142	395442	366774	336048	303373	269160	232880	195478	156789	116779	76350.9	35167.6	-6220.41	-47456.8	-89149.9	-129902	-170572	-209820
4.37472	-59.9343	38490.2	77862.2	117158	155709	193682	230524	266298	300148	333122	363706	392732	419594	444247	466286	486340	503494	517900	530039	538935	545205	548383	548617	545929	540442	531889	520621	506604	490014	470307	448423	424427	398491	369782	338653	305555	271020	234739	196969	157901	117641	76755.5	35153.7	-6409.74	-48059.9	-90269.7	-131269	-172235	-211777
4.39913	-44.7027	38426.3	77871.5	116963	155597	193491	230089	265826	299814	332618	363198	391979	418807	443345	465385	485373	502644	516905	528884	537801	544074	547382	547433	544866	539414	530818	519605	505569	489030	469227	447331	423414	397492	368716	337840	304741	270403	234114	196410	157540	117212	76552.3	34954.0	-6630.42	-48253.5	-90126.5	-131064	-172021	-211470
4.42353	19.8353	38332.9	77872.2	116853	155565	193480	230119	265700	299726	332351	362984	391866	418592	443201	465156	485215	502325	516768	528800	537537	543977	547029	547363	544503	539135	530493	519271	505330	488740	469112	447016	423250	397255	368567	337544	304731	270215	233848	196138	157291	116957	76310.7	34969.2	-6753.50	-48295.7	-90171.7	-131210	-172053	-211403
4.44794	55.8508	38516.1	77952.3	117113	155843	193649	230433	266207	300121	332908	363570	392524	419315	443905	465884	486094	503195	517398	529288	538256	544736	547925	548114	545447	539898	531223	519998	506082	489379	469663	447689	423696	397741	368976	337921	305040	270460	234058	196485	157535	117009	76434.4	34916.2	-6773.67	-48374.6	-90374.5	-131418	-172454	-211832
4.47234	-18.6498	38474.8	77992.1	117060	155766	193584	230331	266041	299986	332835	363549	392382	419321	443830	465905	486085	503191	517447	529276	538267	544563	547809	548020	545344	539834	531248	519900	506043	489338	469570	447540	423648	397806	369017	337935	305039	270383	234189	196347	157290	117046	76368.9	34798.9	-6859.58	-48490.4	-90445.6	-131498	-172401	-212054
4.49675	18.2447	38464.8	78080.2	117168	155825	193832	230595	266314	300372	333236	363822	392817	419698	444309	466292	486363	503545	517952	529832	538797	544936	548309	548474	545781	540259	531789	520433	506395	489575	469980	447933	424117	398126	369305	338131	305093	270667	234122	196432	157320	117060	76371.6	34573.2	-7083.96	-48721.2	-90785.4	-131680	-172804	-212334
4.52116	53.9870	38516.2	78165.7	117405	156020	194109	230716	266609	300603	333516	364185	392951	419983	444410	466701	486712	503912	518209	530326	539096	545499	548709	549026	546155	540698	531989	520711	506723	489993	470418	448237	424178	398251	369521	338384	305327	270777	234350	196538	157284	117064	76160.3	34711.8	-7177.93	-48754.2	-90990.5	-131969	-172925	-212387
4.54556	2.78430	38504.2	78186.0	117441	156070	194143	230865	266658	300678	333566	364353	393179	420145	444636	466937	486869	504142	518521	530597	539388	545614	548905	549201	546469	540864	532440	520850	507051	490101	470526	448434	424423	398369	369660	338435	305377	270727	234382	196479	157380	116979	76082.4	34570.7	-7292.04	-48935.7	-91064.1	-132207	-173256	-212836
4.56997	98.4656	38691.9	78213.9	117383	156198	194080	230944	266680	300816	333841	364362	393336	420206	444972	467022	487112	504306	518695	530676	539585	545919	549133	549241	546616	541019	532371	521028	507027	490400	470491	448552	424516	398566	369576	338521	305315	270849	234308	196544	157439	116978	76180.6	34482.2	-7313.35	-49057.3	-91296.2	-132274	-173366	-212963
4.59438	-121.775	38576.3	78168.3	117450	156213	194179	231081	266796	300915	333817	364539	393443	420434	445105	467164	487322	504430	518842	530888	539764	545989	549329	549486	546734	541100	532684	521220	507087	490379	470707	448509	424625	398572	369666	338522	305569	270802	234197	196516	157258	117023	75917.3	34322.5	-7627.80	-49231.1	-91312.8	-132523	-173507	-213078
4.61878	68.0877	38539.4	78099.2	117495	156289	194200	231071	266882	300963	333888	364606	393484	420461	445042	467231	487318	504567	518874	530829	539701	546083	549388	549570	546725	541252	532566	521326	507383	490503	470790	448607	424705	398691	369756	338679	305577	270894	234236	196401	157326	116774	75981.6	34230.4	-7473.67	-49133.3	-91482.6	-132530	-173751	-213307
4.64319	34.2227	38717.7	78252.9	117500	156325	194383	231205	267057	301078	334012	364643	393685	420628	445252	467354	487419	504738	519102	530947	539973	546280	549545	549711	546914	541344	532759	521435	507567	490669	470948	448719	424761	398743	369823	338631	305521	270840	234326	196406	157238	116658	75807.2	34199.8	-7691.32	-49437.4	-91476.5	-132714	-173848	-213395
4.66759	-4.69556	38740.1	78208.5	117532	156247	194360	231302	267052	301112	334178	364887	393726	420771	445294	467323	487644	504824	519187	531058	540059	546358	549529	549798	547012	541470	533010	521478	507548	490769	470943	448946	424822	398835	369802	338594	305524	270869	234216	196489	157149	116759	75942.2	34108.8	-7816.52	-49501.4	-91861.7	-132840	-173885	-213605
4.69200	69.1089	38660.1	78413.9	117541	156247	194398	231193	266970	301170	334175	364862	393859	420796	445459	467541	487517	504969	519198	531253	540108	546348	549686	549872	546978	541466	532982	521709	507569	490782	470972	448846	424880	398765	369918	338642	305470	270824	234087	196276	157257	116606	75598.4	34018.9	-7803.33	-49592.9	-91776.9	-132865	-174272	-213720
4.71641	32.6328	38641.7	78272.3	117552	156237	194313	231330	267101	301047	334016	364803	393669	420578	445391	467438	487428	504788	519152	531104	539895	546276	549535	549597	546922	541279	532850	521231	507388	490507	470771	448678	424702	398563	369667	338460	305378	270763	234017	196111	157078	116513	75590.6	33848.3	-8002.95	-49815.5	-91903.0	-133131	-174091	-213798
4.74081	42.8657	38703.6	78380.5	117690	156344	194367	231231	267061	301224	334218	364985	393870	420749	445445	467539	487723	504874	519307	531285	540180	546486	549654	549844	547100	541574	532834	521540	507632	490798	470980	448841	424740	398643	369715	338583	305276	270736	233976	196159	157065	116460	75571.3	33917.8	-8076.25	-49785.5	-92012.7	-133054	-174372	-214017
4.76522	-25.4558	38615.3	78336.2	117540	156235	194111	231243	266960	300947	334026	364723	393616	420650	445140	467299	487412	504589	518903	530964	539896	546124	549470	549522	546765	541267	532595	521195	507304	490497	470677	448566	424535	398375	369441	338229	305213	270535	233830	195974	156855	116289	75554.7	33618.9	-8212.22	-49846.0	-91985.0	-133135	-174358	-214010
4.78962	-236.081	38610.9	78342.9	117454	156262	194292	231148	266954	300974	333867	364582	393492	420396	445057	467166	487404	504488	518883	530771	539646	545985	549301	549402	546454	541051	532406	521048	507016	490217	470444	448292	424386	398201	369269	338126	304979	270385	233788	195872	156815	116229	75299.4	33682.2	-8184.58	-49843.9	-92206.1	-133283	-174434	-213882
4.81403	-43.1565	38686.7	78227.6	117412	156249	194041	230926	266794	300792	333644	364463	393313	420221	444787	466998	486993	504276	518649	530616	539363	545808	548943	549159	546389	540700	532233	520675	506807	489922	470064	448021	424011	398105	369210	337880	304782	270188	233434	195715	156593	116075	75184.1	33399.6	-8339.42	-50021.5	-92182.4	-133271	-174414	-214026
4.83844	-28.5433	38660.5	78282.6	117421	156205	194160	230862	266603	300543	333501	364215	393149	419993	444649	466649	486816	503831	518259	530135	538968	545434	548733	548788	546037	540391	531824	520381	506397	489724	470001	447856	423689	397672	368681	337465	304546	269998	233260	195551	156285	115891	75031.9	33439.8	-8494.83	-50122.6	-92326.8	-133275	-174437	-213981
4.86284	94.0185	38676.3	78257.8	117511	156206	194283	230850	266764	300826	333702	364443	393176	420168	444772	466878	487033	504081	518410	530371	539337	545609	548797	548954	546110	540569	531873	520557	506603	489603	469920	447868	423809	397723	368889	337585	304483	270022	233282	195428	156242	115797	75016.8	33334.8	-8513.15	-50171.3	-92411.3	-133421	-174520	-214063
4.88725	82.8613	38568.4	78168.1	117357	156048	193871	230692	266370	300427	333308	363876	392746	419660	444312	466315	486511	503583	517710	529784	538543	544901	548107	548245	545415	539693	531381	519906	505939	489103	469347	447383	423278	397300	368362	337187	304039	269465	232934	195310	156096	115683	74869.3	33168.5	-8502.63	-50260.0	-92297.5	-133424	-174447	-213975
4.91166	135.962	38512.0	78126.5	117401	155953	193982	230780	266585	300633	333543	364029	392907	419881	444525	466534	486565	503674	518154	530088	539010	545114	548373	548520	545826	540277	531478	520234	506118	489428	469646	447556	423636	397418	368647	337343	304196	269657	233116	195170	156130	115685	74850.9	33211.0	-8707.64	-50243.3	-92446.2	-133454	-174574	-214177
4.93606	-16.0895	38748.5	78426.2	117715	156604	194658	231632	267452	301593	334589	365237	394173	421378	445859	468033	488108	505428	519813	531725	540715	546930	550211	550420	547514	541931	533317	521840	507826	491022	471173	449045	424892	398688	369760	338579	305225	270476	233769	195852	156577	116198	75072.7	33382.8	-8504.48	-50362.5	-92570.1	-133798	-174925	-214609
4.96047	-112.323	38498.9	77914.5	116834	155521	193217	229837	265528	299356	332045	362559	391195	418040	442549	464527	484597	501677	515844	527631	536613	542790	545925	546156	543315	537749	529104	517777	503818	487045	467317	445324	421510	395512	366756	335571	302641	268153	231775	194107	155061	114889	74084.2	32816.0	-8940.18	-50445.1	-92364.3	-133275	-174167	-213497
4.98487	44.4466	38396.7	77698.4	116743	155077	192894	229464	264994	298862	331622	361953	390741	417386	441820	463825	483740	500831	515020	527020	535869	541873	545138	545169	542338	536877	528240	516912	503089	486284	466610	444573	420762	394775	366146	335064	302140	267676	231311	193631	154779	114552	73944.2	32632.6	-9094.54	-50293.1	-92224.9	-133232	-173964	-213293
5.00928	13.5460	38508.1	77814.5	116644	155159	192802	229488	265036	298770	331528	361999	390574	417476	441759	463802	483741	500856	514990	526906	535681	541883	545054	545215	542420	536783	528309	516914	503012	486301	466549	444499	420654	394810	366048	334898	301948	267698	231140	193518	154740	114458	74003.4	32456.7	-9203.14	-50396.2	-92347.6	-133150	-174063	-213416
5.03369	5.73923	38531.9	78081.6	117230	155882	193684	230455	266095	300062	332968	363537	392284	419252	443674	465760	485771	503003	517257	529102	538008	544248	547434	547538	544764	539217	530608	519259	505253	488426	468713	446732	422587	396447	367809	336671	303425	268864	232515	194621	155641	115222	74411.6	32868.9	-8842.44	-50507.3	-92533.1	-133374	-174530	-213946
5.05809	-64.9047	38529.0	77901.7	117001	155540	193347	230019	265612	299496	332296	362812	391538	418437	442864	464781	484914	501854	516202	528139	536785	543140	546360	546492	543689	538171	529605	518222	504284	487426	467728	445749	421631	395729	366899	335732	302769	268303	231861	194159	155199	114993	74104.8	32647.3	-9020.85	-50424.7	-92335.5	-133401	-174306	-213736
5.08250	55.0791	38396.0	77867.7	116892	155552	193132	229818	265342	299207	331914	362528	391229	418058	442509	464484	484424	501580	515755	527547	536483	542694	545790	545801	543194	537578	529009	517704	503673	486925	467190	445250	421301	395318	366473	335449	302475	268088	231616	193873	154961	114596	74062.2	32606.5	-8955.09	-50495.4	-92510.5	-133335	-174146	-213547
5.10690	-34.9137	38517.1	77832.5	116895	155311	193086	229763	265235	298999	331798	362323	391194	417815	442251	464159	484199	501176	515598	527445	536180	542345	545669	545834	543076	537413	528764	517375	503536	486814	466959	444874	421104	395171	366270	335314	302427	267752	231419	193857	154847	114535	73909.0	32561.5	-9216.95	-50559.6	-92337.4	-133359	-174029	-213434
5.13131	88.9531	38298.8	77795.4	116668	155100	192840	229398	264804	298727	331351	361755	390509	417210	441552	463524	483523	500519	514720	526621	535330	541472	544646	544807	542015	536538	528065	516528	502717	485898	466245	444226	420406	394524	365767	334714	301716	267312	230992	193390	154584	114332	73738.5	32426.0	-9167.22	-50497.1	-92400.4	-133133	-174012	-213205
5.15572	-15.0741	38492.2	77623.6	116611	155166	192751	229238	264712	298415	331098	361663	390275	416947	441368	463138	483217	500210	514362	526182	534972	541319	544401	544546	541696	536118	527534	516274	502136	485579	465981	443959	420055	394172	365472	334464	301437	267226	230832	193293	154401	114300	73775.4	32321.0	-9156.56	-50642.5	-92281.8	-133133	-173874	-213083
5.18012	63.2236	38325.6	77664.2	116624	154987	192662	229269	264596	298272	331153	361442	390143	416804	441273	463175	483007	500149	514315	526174	534894	541093	544248	544420	541704	536047	527515	516138	502256	485452	465809	443953	419981	394047	365408	334393	301552	267167	230664	193183	154477	114219	73799.0	32271.6	-9148.67	-50570.1	-92292.7	-133157	-173792	-213029
5.20453	-75.1591	38336.4	77608.0	116494	154951	192504	228844	264357	298195	330726	361214	389717	416532	440824	462820	482631	499592	513687	525634	534350	540610	543785	543784	541082	535529	526983	515574	501766	485126	465234	443341	419538	393641	365026	334046	301242	266832	230662	192839	154252	114039	73570.4	32187.1	-9157.49	-50596.4	-92306.9	-132994	-173501	-212894
5.22893	39.8060	38268.0	77555.1	116330	154649	192349	228723	264266	297994	330440	360883	389557	416225	440480	462487	482277	499267	513390	525252	534074	540219	543439	543367	540671	535149	526551	515392	501349	484528	464913	443024	419192	393387	364741	333861	300844	266579	230339	192788	154162	114008	73508.9	32280.1	-9183.77	-50575.9	-92256.7	-132966	-173584	-212808
5.25334	20.6315	38346.9	77428.3	116359	154564	192244	228620	263926	297709	330256	360654	389279	415892	440105	461997	481873	498797	512952	524815	533529	539698	542919	543051	540321	534660	526072	514899	500939	484174	464568	442747	418797	393080	364406	333504	300603	266373	230098	192618	153842	113762	73376.7	32176.4	-9108.06	-50521.5	-92047.4	-132846	-173367	-212580
5.27775	-48.2061	38186.0	77486.7	116143	154557	191947	228420	263820	297411	329927	360241	388752	415308	439774	461533	481254	498347	512511	524358	532930	539185	542363	542532	539719	534174	525594	514323	500409	483751	464115	442235	418452	392651	364083	333221	300369	266036	229868	192539	153745	113713	73407.7	32120.1	-9186.89	-50337.7	-92029.3	-132656	-173132	-212374
5.30215	12.1309	38225.4	77319.6	116130	154342	191786	228111	263400	296897	329585	359867	388335	414969	439224	460983	480689	497777	511818	523562	532373	538625	541689	541902	538945	533498	524792	513675	499746	483049	463460	441781	417996	392023	363554	332666	299986	265788	229520	192193	153486	113623	73223.5	32153.7	-9207.68	-50324.0	-91821.1	-132587	-173016	-212148
5.32656	0.209059	38147.4	77199.3	116005	154139	191620	227841	263087	296688	329240	359440	387922	414438	438591	460417	480219	497172	511217	523038	531788	537898	541010	541134	538343	532836	524248	512960	499070	482383	463029	441168	417332	391666	363246	332324	299604	265500	229357	191930	153456	113350	73044.8	31980.1	-9232.43	-50191.9	-91711.6	-132359	-172671	-211782
5.35097	-71.9118	38133.5	77145.0	115766	153771	191324	227463	262657	296084	328552	358740	387149	413816	437905	459798	479336	496261	510298	522137	530787	536861	540018	540156	537406	531871	523357	512090	498346	481727	462120	440346	416669	390956	362653	331732	299036	264938	228892	191617	153151	113367	73011.8	31964.2	-9196.53	-50130.6	-91638.2	-132117	-172387	-211385
5.37537	-7.14276	37970.0	77054.2	115693	153721	191043	227219	262414	295853	328254	358505	386805	413300	437383	459220	479040	495931	510001	521674	530262	536441	539658	539704	536925	531352	522776	511590	497854	481137	461696	439960	416353	390687	362144	331452	298915	264707	228657	191404	153023	113199	72911.9	31937.6	-9125.24	-50078.9	-91554.8	-131969	-172234	-211217
5.39978	-5.31502	38070.3	76901.0	115478	153463	190820	226941	262038	295572	327862	357921	386226	412840	437041	458565	478408	495140	509394	521081	529681	535949	538867	538992	536118	530732	522322	510919	497251	480626	461239	439430	415755	390208	361816	331124	298476	264464	228503	191276	152758	112981	73033.2	32077.2	-9005.83	-49948.1	-91328.4	-131608	-172015	-210843
5.42418	-25.7076	38061.7	76986.8	115386	153446	190680	226838	261942	295404	327762	357826	386189	412733	436717	458400	478059	494894	508882	520798	529397	535586	538755	538734	536001	530504	521978	510758	496964	480419	460923	439137	415671	389942	361698	330996	298329	264496	228326	191096	152759	112992	72962.6	32043.8	-8963.39	-49886.1	-91239.9	-131589	-171710	-210712
5.44859	14.9054	37904.0	76831.5	115242	153218	190365	226481	261614	294817	327226	357231	385530	411948	436069	457753	477397	494160	508199	519919	528594	534735	537891	537919	535183	529658	521219	510002	496181	479788	460175	438661	414836	389392	361088	330374	297836	263988	227923	190776	152567	112994	72863.1	32000.9	-9015.45	-49802.1	-90993.2	-131297	-171366	-210281
5.47300	-3.17065	37981.9	76804.4	115289	153218	190385	226522	261558	294920	327091	357297	385553	411949	436163	457728	477305	494084	508155	519978	528491	534688	537812	537858	535155	529713	521253	510186	496329	479785	460318	438659	415057	389563	361135	330648	298088	264076	228213	190994	152723	113022	73069.5	32237.5	-8650.58	-49645.2	-90963.5	-131227	-171312	-210123
5.49740	64.3937	37989.4	76734.0	115145	153018	190073	226097	261144	294554	326543	356686	385002	411327	435318	456953	476566	493321	507348	519112	527658	533785	536915	537064	534331	528811	520449	509283	495442	478841	459494	437877	414328	388854	360429	329940	297536	263679	227679	190576	152520	113005	72827.7	32101.5	-8758.46	-49574.7	-90635.8	-130814	-170795	-209663
5.52181	-45.8603	37897.6	76675.2	115105	152854	190022	225997	261086	294374	326524	356464	384722	411144	435166	456821	476384	493140	507231	519007	527476	533617	536881	536884	534110	528700	520155	509027	495531	478867	459499	437736	414360	388778	360530	330049	297559	263730	227848	190780	152483	113050	73132.7	32284.6	-8472.91	-49390.6	-90397.7	-130705	-170672	-209402
5.54621	20.4877	37824.1	76622.8	114858	152644	189826	225813	260735	293997	326080	356156	384394	410795	434690	456321	476018	492662	506591	518518	526999	533222	536114	536274	533708	528196	519647	508747	494801	478433	459080	437463	413900	388395	360107	329699	297284	263486	227815	190622	152518	113034	73095.7	32332.7	-8425.13	-49321.6	-90128.7	-130434	-170295	-209070
5.57062	-30.1849	37925.3	76498.7	114750	152620	189655	225594	260520	293751	325879	355927	383935	410206	434398	455915	475414	492335	506193	517894	526532	532711	535790	535862	533213	527798	519214	508166	494421	477920	458585	437045	413559	388197	359937	329541	297200	263538	227540	190740	152403	113072	73263.0	32594.4	-8204.55	-48930.6	-89993.5	-130164	-170125	-208684
5.59503	56.5314	37861.4	76350.4	114610	152434	189412	225293	260149	293286	325486	355379	383501	409905	433767	455413	474862	491693	505647	517356	525874	532125	535149	535266	532649	527008	518687	507575	494010	477534	458094	436547	413208	387785	359686	329419	296983	263139	227538	190498	152404	113060	73293.8	32640.5	-8049.44	-48708.4	-89610.0	-129928	-169628	-208305
5.61943	28.5794	37740.3	76281.9	114588	152389	189252	225181	260045	293096	325330	355096	383378	409601	433629	455090	474540	491385	505472	516948	525542	531848	534764	534929	532244	526852	518429	507396	493728	477170	457929	436309	413127	387592	359507	329093	296819	263144	227629	190602	152620	113185	73464.5	32764.1	-7812.30	-48378.9	-89353.5	-129612	-169352	-207954
5.64384	-52.0497	37704.2	76170.2	114417	152219	189166	225066	259779	292925	325037	354978	383114	409391	433114	454848	474309	491061	504975	516690	525250	531282	534353	534503	532049	526529	518214	507037	493359	476895	457750	436302	412820	387580	359380	329210	296755	263117	227542	190627	152617	113304	73560.8	32978.9	-7725.92	-48071.6	-89122.6	-129220	-168962	-207536
5.66825	-32.6450	37636.5	76206.2	114452	152049	189054	224781	259582	292765	324789	354581	382844	409067	432956	454348	473949	490638	504645	516404	524895	531050	534039	534295	531648	526184	517855	506954	493261	476788	457570	436110	412639	387355	359347	329098	296791	263196	227600	190584	152713	113547	73720.9	33202.9	-7409.99	-47898.8	-88793.9	-128875	-168558	-207247
5.69265	40.3754	37776.3	76154.0	114345	151873	188911	224697	259379	292462	324562	354462	382495	408792	432501	454185	473755	490403	504445	516110	524604	530858	533989	534205	531373	526007	517621	506640	492978	476581	457471	435880	412611	387276	359297	329004	296938	263092	227691	190816	152968	113613	73984.7	33462.0	-7000.56	-47548.2	-88320.6	-128463	-168213	-206698
5.71706	49.0768	37711.3	76155.7	114364	151804	188795	224489	259342	292519	324454	354156	382286	408527	432479	453962	473410	490205	504077	515787	524293	530410	533709	533836	531045	525714	517589	506475	492987	476548	457345	435880	412496	387200	359396	329028	296988	263272	227764	190990	153141	113926	74312.5	33824.5	-6752.59	-47330.6	-88012.4	-128100	-167723	-206298
5.74146	23.4939	37600.7	76032.7	114235	151780	188658	224472	259169	292277	324224	354121	382003	408314	432291	453800	473200	489841	503858	515603	524086	530309	533439	533648	530953	525651	517269	506361	492835	476407	457101	435787	412539	387329	359284	329073	297040	263432	227979	191212	153341	114073	74536.7	34057.5	-6379.82	-46785.6	-87683.3	-127810	-167370	-205854
5.76587	-14.7134	37685.2	76082.6	114071	151575	188397	224062	258788	291779	323679	353488	381557	407642	431538	453089	472374	489097	503143	514884	523214	529513	532671	532755	530253	524866	516627	505638	492079	475701	456660	435314	412097	386823	359047	328848	296701	263306	227884	191145	153426	114200	74832.6	34267.1	-6165.51	-46281.1	-87216.8	-127148	-166715	-205185
5.79028	61.4944	37570.3	76054.8	113965	151600	188389	224179	258813	291668	323720	353549	381563	407666	431744	453238	472546	489329	503227	514886	523553	529769	532956	533038	530472	525084	516853	505964	492484	475973	457048	435691	412394	387265	359377	329346	297319	263724	228361	191586	153750	114662	75232.3	34736.9	-5590.08	-46071.2	-86662.4	-126716	-166188	-204835
5.81468	-0.601051	37605.1	75887.1	113795	151354	188095	223723	258359	291338	323230	353173	381145	407135	431045	452516	471939	488744	502529	514277	522779	529195	532076	532403	529827	524386	516169	505273	491893	475428	456534	435272	412034	387020	359034	328980	297069	263536	228329	191630	153909	114891	75467.7	35147.1	-5199.54	-45593.7	-86203.9	-126089	-165662	-203982
5.83909	-95.8217	37502.5	75961.4	113894	151267	188206	223595	258348	291302	323273	353084	381029	407080	430953	452473	471957	488573	502499	514218	522756	528985	532075	532532	529951	524550	516292	505302	492004	475593	456736	435434	412350	387091	359386	329343	297347	264052	228628	192009	154286	115481	75983.3	35615.1	-4682.94	-45023.1	-85792.5	-125632	-165052	-203435
5.86349	95.3837	37617.4	75817.8	113719	151090	187870	223498	258062	291102	322876	352638	380567	406813	430506	452144	471443	488172	502076	513835	522348	528577	531709	532007	529454	524158	516019	505064	491645	475566	456456	435394	411997	387138	359336	329267	297468	264080	228956	192265	154657	115560	76288.2	36066.4	-4199.65	-44545.1	-85073.7	-124904	-164345	-202778
5.88790	-33.0218	37496.6	75765.3	113791	151108	187711	223552	258103	290952	322828	352453	380526	406633	430397	451929	471247	487971	502011	513669	522111	528478	531592	531949	529442	524201	515913	505200	491826	475501	456684	435314	412366	387385	359381	329645	297830	264378	229372	192685	155254	116133	76816.7	36489.9	-3628.23	-43896.3	-84468.7	-124435	-163699	-202078
5.91231	-27.1167	37532.1	75697.2	113640	150938	187649	223248	257758	290596	322400	352141	380041	406099	429929	451465	470821	487511	501556	513225	521876	528083	531273	531517	529104	523854	515639	504811	491537	475381	456548	435347	412309	387434	359674	329808	297970	264746	229460	193037	155490	116542	77470.5	37282.2	-3080.18	-43108.5	-83754.8	-123666	-162949	-201256
5.93671	-52.9922	37406.9	75577.8	113361	150812	187606	223076	257581	290469	322200	351959	379732	405929	429743	451215	470575	487235	501234	512983	521565	527775	531032	531319	528704	523590	515543	504743	491563	475306	456565	435390	412346	387534	359896	330011	298210	265045	230027	193429	156051	117231	77931.2	37726.2	-2443.67	-42569.4	-83046.1	-122923	-162221	-200597
5.96112	-103.326	37372.6	75598.6	113362	150714	187191	222649	257288	290063	321848	351473	379279	405403	429208	450670	470062	486777	500650	512500	520957	527272	530411	530766	528396	523151	515162	504437	491111	475011	456198	435216	412303	387322	359853	330095	298359	265267	230192	193748	156395	117632	78551.5	38397.2	-1592.60	-41789.5	-82230.8	-122035	-161240	-199581
5.98553	126.845	37418.4	75544.1	113207	150541	187124	222653	257106	289977	321798	351427	379352	405385	429147	450558	469957	486608	500658	512526	520940	527355	530446	530879	528448	523365	515237	504639	491333	475291	456536	435598	412698	387713	360287	330475	298900	265698	230843	194396	157044	118346	79285.9	39239.6	-837.197	-40968.4	-81379.2	-121223	-160412	-198801
6.00993	-49.6147	37270.1	75332.2	113267	150313	186955	222448	256936	289686	321361	350915	378895	404911	428725	450024	469409	486201	500149	511842	520522	526860	530068	530506	528003	522925	514984	504293	491122	474997	456477	435461	412628	387837	360418	330862	299118	266132	231224	194854	157614	119003	79988.1	39990.2	-44.1146	-40051.5	-80513.4	-120141	-159453	-197604
6.03434	-15.6087	37410.3	75443.2	113090	150373	186796	222231	256717	289512	321133	350770	378633	404712	428454	449904	469251	485928	499753	511692	520376	526722	529969	530395	528078	523032	514929	504428	491148	475262	456609	435701	412808	388129	360776	331142	299633	266767	231888	195507	158326	119801	80777.0	40746.3	760.869	-39261.6	-79565.9	-119167	-158546	-196880
6.05874	-13.9845	37226.0	75257.0	112878	150141	186676	222073	256490	289087	320780	350552	378221	404162	428091	449458	468719	485463	499566	511362	519914	526314	529635	530124	527878	522626	514828	504333	491201	475190	456743	435918	412961	388347	361175	331481	300193	267232	232382	196230	159008	120402	81494.0	41621.2	1875.28	-38348.0	-78478.1	-118092	-157411	-195505
6.08315	-10.9355	37372.6	75291.9	112840	150003	186440	221842	256089	288919	320596	350059	378005	403952	427731	449235	468484	485232	499190	510971	519647	526083	529403	529869	527589	522656	514796	504289	491185	475216	456880	435964	413346	388740	361396	332027	300571	267829	233073	197046	159882	121322	82476.1	42619.2	2817.36	-37147.1	-77344.4	-116962	-156234	-194427
6.10756	-140.837	37295.6	75126.2	112897	149817	186198	221545	255987	288542	320209	349746	377697	403700	427468	448880	468256	484848	498897	510717	519411	525808	529071	529770	527440	522571	514644	504234	491303	475361	457034	436174	413543	389256	361995	332506	301236	268606	233881	197709	160713	122178	83335.5	43652.3	3795.42	-35820.4	-76298.6	-115875	-155028	-193124
6.13196	84.3813	37088.1	75120.3	112657	149628	186081	221357	255718	288441	319999	349572	377407	403332	427162	448642	467901	484549	498624	510519	519300	525666	528870	529583	527341	522504	514681	504313	491347	475583	457269	436498	414052	389399	362435	333046	301944	269138	234602	198522	161579	123430	84475.5	44799.3	4992.34	-34859.0	-74993.4	-114425	-153676	-191859
6.15637	41.0050	37170.1	74959.9	112612	149694	185930	221273	255512	288171	319864	349228	377031	403116	426866	448339	467652	484456	498503	510400	519037	525573	528823	529515	527337	522571	514737	504483	491634	475887	457438	436960	414534	389988	363134	333782	302629	270075	235580	199591	162657	124332	85744.2	45941.3	6143.12	-33593.4	-73633.7	-113112	-152410	-190485
6.18077	-47.5267	37074.0	75037.7	112433	149574	185791	221094	255377	288120	319619	348989	376818	402975	426636	448198	467373	484165	498377	510191	518971	525475	528904	529509	527502	522717	514897	504758	491782	476297	458118	437389	415048	390666	363726	334567	303540	270978	236567	200730	163898	125466	87006.1	47263.1	7555.73	-32231.2	-72334.7	-111663	-150855	-189147
6.20518	-25.8117	37068.0	74918.7	112530	149473	185762	221116	255327	287947	319417	349018	376851	402689	426591	448110	467321	484191	498342	510263	518963	525590	529029	529811	527757	522995	515399	505149	492480	476813	458595	438252	415917	391451	364674	335656	304745	271950	237755	201825	165128	126834	88398.4	48803.8	9131.01	-30653.9	-70839.4	-110217	-149298	-187498
6.22959	81.0277	36998.8	74902.5	112270	149326	185525	220777	255050	287611	319211	348753	376553	402426	426332	447701	467163	483977	498172	509971	518663	525489	528844	529762	527650	523067	515537	505240	492658	477137	459015	438563	416358	392203	365367	336307	305457	273062	238843	203148	166320	128237	89715.4	50230.2	10633.0	-28901.3	-69200.8	-108724	-147677	-185875
6.25399	-32.6618	37207.3	74853.9	112310	149242	185489	220696	254886	287366	318927	348579	376300	402346	426027	447553	466915	483727	497755	509880	518644	525405	528842	529816	527769	523351	515733	505644	493065	477696	459648	439211	417120	392908	366381	337361	306574	274185	240066	204402	167715	129777	91338.5	51838.5	12300.0	-27279.1	-67387.5	-106775	-145909	-184026
6.27840	55.8826	37111.4	74730.5	112248	149066	185305	220553	254694	287333	318842	348113	376029	401944	425871	447457	466695	483571	497683	509817	518737	525253	528904	529812	527954	523404	515912	506045	493340	478070	460146	439900	417847	393860	367274	338406	307683	275394	241359	205759	169325	131293	92885.7	53596.8	14158.6	-25649.8	-65592.7	-104881	-144152	-182110
6.30280	21.4801	37101.4	74701.1	111998	148993	185118	220361	254381	286970	318666	348082	375753	401689	425586	447235	466521	483421	497540	509603	518484	525344	528878	529917	528123	523676	516158	506354	493852	478670	460925	440708	418601	394614	368202	339595	308866	276884	242809	207225	170851	132939	94643.9	55360.5	16008.6	-23517.8	-63631.2	-102971	-142039	-180068
6.32721	15.9508	36957.5	74674.2	111940	148860	184983	220169	254329	286862	318430	347900	375559	401587	425321	446831	466293	483275	497347	509777	518369	525416	529033	530075	528409	524070	516737	506810	494617	479359	461599	441579	419772	395851	369526	340821	310338	278385	244330	209099	172864	134922	96822.2	57377.0	17988.0	-21465.3	-61389.5	-100675	-139770	-178010
6.35162	115.623	36931.1	74546.1	111726	148582	184770	219868	253870	286369	317794	347303	374922	400946	424680	446304	465791	482637	496895	509031	517915	524786	528644	529729	528121	523816	516616	507009	494726	479638	461963	442067	420207	396611	370357	341855	311549	279808	245876	210525	174355	136485	98579.5	59317.9	20041.0	-19324.2	-59192.2	-98351.5	-137377	-175483
6.37602	-109.057	36878.0	74358.5	111572	148482	184542	219543	253656	286216	317612	347080	374657	400621	424606	446080	465575	482337	496858	508913	518091	524865	528769	530005	528395	524233	517037	507438	495308	480446	462958	443106	421389	397855	371832	343271	313074	281386	247691	212560	176301	138816	100820	61674.8	22384.6	-16813.3	-56813.2	-96018.6	-134923	-173193
6.40043	2.82277	36971.4	74309.5	111618	148318	184365	219338	253293	285869	317338	346567	374477	400369	424214	445738	465207	482248	496649	508786	517878	524860	528731	530127	528514	524485	517315	507885	495923	481103	463801	444049	422556	399035	373073	344798	314816	283071	249619	214562	178402	140938	103075	63894.3	24987.5	-14403.8	-54261.2	-93315.7	-132295	-170538
6.42484	-42.4619	36903.5	74370.8	111524	148084	184138	219129	253229	285477	317041	346429	374109	400159	423913	445509	465035	482051	496390	508673	517847	524848	528909	530193	528916	524904	517991	508546	496696	481961	464648	445139	423772	400311	374565	346379	316436	284940	251518	216599	180647	143343	105580	66476.8	27504.3	-11601.4	-51355.9	-90489.6	-129393	-167621
6.44924	-49.0615	36833.0	74164.5	111241	147690	183760	218675	252389	284851	316245	345760	373268	399329	423021	444675	464069	481187	495677	507916	517132	524296	528284	529795	528477	524464	517867	508522	496735	482227	465120	445695	424587	401377	375686	347826	318025	286686	253508	218636	182949	145652	108258	69222.5	30267.1	-8646.45	-48529.5	-87448.2	-126312	-164526
6.47365	-0.00904689	36859.3	74115.9	110969	147570	183410	218334	252283	284547	315854	345250	373110	398844	422765	444354	463814	480905	495288	507798	517089	524197	528343	529783	528738	524862	518304	509216	497424	483041	466092	446894	425839	402819	377259	349430	319827	288636	255618	221043	185420	148287	110777	72125.3	33264.5	-5696.61	-45265.6	-84404.8	-123027	-161269
6.49805	-26.3694	36702.8	73813.5	110834	147237	183095	217854	251733	284029	315294	344554	372297	398328	421904	443711	463156	480384	494783	507183	516516	523673	528023	529619	528564	524865	518466	509416	497832	483558	466762	447828	426788	404182	378820	351226	321814	290732	257821	223424	187868	151129	113757	75227.3	36516.7	-2432.14	-41990.5	-80851.8	-119705	-157648
6.52246	3.16631	36660.0	73595.8	110476	146813	182650	217362	251108	283337	314672	343863	371503	397401	421203	442759	462244	479503	494052	506453	515858	523245	527504	529374	528311	524737	518392	509505	498126	484211	467639	448635	427831	405220	380266	352807	323626	292908	260190	225909	190595	153935	116699	78315.0	39781.6	996.630	-38424.9	-77217.7	-115851	-153851
6.54687	42.8101	36361.3	73488.6	110241	146408	182081	216815	250425	282654	313826	342932	370508	396408	420343	441979	461287	478576	493041	505625	515076	522476	526867	528762	527911	524570	518261	509456	498334	484527	468189	449426	429029	406513	381525	354556	325525	294968	262462	228488	193538	156954	119986	81642.8	43244.7	4774.70	-34586.3	-73201.6	-111908	-149915
6.57127	8.37743	36317.5	73179.3	109847	146045	181427	216006	249551	281821	312878	341861	369432	395424	419088	440778	460181	477376	491995	504562	513930	521638	526064	527902	527244	523955	518114	509482	498592	484872	468673	450141	429789	407611	383171	356221	327337	297137	264941	231123	196338	159887	123360	85313.7	46867.9	8714.97	-30587.2	-69166.1	-107594	-145515
6.59568	-54.6218	36245.3	72942.6	109412	145632	180884	215318	248727	280809	311645	340985	368246	394017	417808	439352	458929	476082	490842	503329	512875	520480	525140	527297	526703	523559	517718	509310	498550	484991	469024	450848	430825	408907	384585	357766	329349	299461	267375	233939	199399	163267	126673	88915.5	50978.6	12732.1	-26397.4	-64718.3	-102970	-140961
6.62008	163.124	35978.1	72520.9	108901	144806	180122	214392	247880	279742	310565	339647	366918	392664	416418	438076	457426	474664	489436	502083	511717	519534	524086	526452	525887	522926	517253	509155	498531	485219	469617	451413	431848	410100	386001	359627	331390	301674	270027	236788	202543	166681	130415	92942.3	55071.8	17120.1	-21805.9	-60084.2	-98255.1	-136075
6.64449	-81.4304	35921.9	72407.2	108518	144380	179419	213626	246851	278672	309390	338353	365808	391332	415082	436661	456161	473352	488186	500865	510455	518294	523047	525463	525290	522413	516888	508967	498764	485526	470243	452431	432932	411510	387618	361356	333636	304209	272872	239845	205931	170317	134334	97024.4	59449.5	21711.0	-17160.8	-55006.0	-93148.3	-130897
6.66890	-39.4173	35819.0	72113.3	108131	143861	178843	212735	245885	277618	308421	337162	364473	390069	413896	435396	454789	472014	486973	499515	509339	517390	522195	524763	524621	522046	516762	509015	498966	486127	470843	453226	434312	412991	389508	363628	336121	307025	275892	243353	209624	174161	138652	101587	64131.7	26572.8	-12010.8	-49919.8	-87850.5	-125540
6.69330	8.52205	35679.2	71725.1	107655	143117	178032	211738	244924	276565	307124	335895	362976	388680	412224	433639	453339	470597	485415	498225	508104	515979	521170	523701	523827	521532	516398	508874	499024	486627	471509	454205	435295	414429	391364	365796	338562	309762	279116	246605	213366	178288	142967	105962	68999.8	31663.5	-6729.91	-44445.2	-82161.4	-119799
6.71771	-93.4898	35499.2	71576.6	107364	142702	177491	211226	244152	275628	306294	334816	362126	387610	411232	432768	452230	469560	484570	497242	507415	515488	520761	523663	523906	521627	516716	509314	499768	487482	472855	455914	437202	416678	393742	368564	341575	313317	282843	250705	217647	182902	147919	111161	74320.6	37033.6	-1041.06	-38507.3	-76243.0	-113828
6.74212	138.764	35270.7	71209.3	106666	141844	176477	210042	242737	274249	304523	333201	360228	385702	409247	430691	450228	467551	482520	495406	505489	513806	518904	522034	522476	520571	515995	508844	499410	487455	473063	456588	438038	417908	395437	370601	344064	316053	286084	254325	221481	187279	152491	116220	79812.2	42911.4	4934.83	-32321.0	-69794.8	-107102
6.76652	39.8909	35137.0	70818.7	106059	141181	175508	209071	241661	272811	303184	331551	358749	384105	407606	429088	448539	465909	481139	493902	504111	512470	518068	521232	521824	520004	515634	508872	499691	488067	474143	457663	439757	419918	397748	373259	347181	319536	289743	258532	226247	192066	157866	121729	85514.4	48911.4	11207.6	-25811.3	-63085.6	-100259
6.79093	22.3894	34987.3	70507.4	105591	140539	174730	207981	240392	271554	301658	330152	357100	382400	405809	427246	446839	464107	479428	492339	502715	511070	516837	520134	520974	519326	515392	508854	499984	488582	474884	459023	441304	421889	400119	375949	350378	323141	293751	262892	230977	197234	163305	127513	91678.8	55412.8	17799.8	-18872.7	-55969.7	-92910.4
6.81533	25.5994	34744.5	69882.1	105016	139684	173680	206697	238860	269926	299930	328123	354999	380261	403613	425139	444654	462088	477145	490221	500682	509352	515165	518702	519628	518394	514684	508327	499849	488985	475601	460049	442744	423544	402199	378606	353231	326423	297603	267108	235650	202351	168713	133641	98061.1	62076.3	24879.7	-11368.1	-48457.7	-85180.5
6.83974	5.45198	34629.3	69464.9	104235	138654	172351	205407	237290	268179	298049	326084	352790	377968	401380	422861	442064	459729	474805	488029	498582	507235	513212	517013	518346	517287	513706	507709	499531	488982	475963	460858	444011	425270	404311	381279	356338	330168	301797	271719	240612	207904	174739	139839	104679	69233.7	32308.0	-3823.60	-40400.8	-77175.5
6.86415	-22.6328	34265.4	68919.4	103490	137463	171154	203747	235532	266168	295866	323851	350457	375530	398846	420029	439555	457061	472406	485474	496173	504892	511066	515134	516478	515814	512609	506877	499119	488904	476301	461489	445066	427042	406569	383866	359598	333701	305827	276356	245856	213463	180829	146420	111664	76567.4	39998.5	4264.21	-31983.6	-68427.8
6.88855	-25.3542	33950.6	68471.6	102700	136552	169724	202215	233744	264274	293675	321437	347881	372822	395996	417281	436634	454186	469456	482767	493596	502559	508907	513016	514802	514285	511277	505963	498595	488855	476665	462405	446353	428530	408621	386546	362752	337528	309960	281027	251188	219325	187241	153216	119035	84184.8	48103.2	12734.5	-23211.8	-59224.0
6.91296	-14.9197	33643.0	67720.6	101845	135295	168304	200485	231796	262211	291332	318887	345067	370026	393289	414394	433743	451250	466715	479788	490642	499980	506459	510777	512845	512617	510048	505053	498022	488547	476742	463109	447535	430151	410768	389091	365938	341289	314544	286013	256736	225378	193750	160255	126596	92319.1	56722.8	21616.1	-13797.0	-49753.1
6.93736	85.4348	33550.1	67266.6	100862	134113	166863	198831	229873	259842	288933	316405	342449	367361	390180	411324	430695	448183	463650	477014	487986	497267	503901	508508	510804	510880	508587	504039	497359	488458	477148	463781	448561	432008	413155	391959	369433	345313	319169	291334	262419	231677	200697	167646	134575	100782	65459.1	31103.7	-4153.16	-39707.4
6.96177	-14.9321	33001.1	66415.1	99737.7	132453	164956	196429	227261	257082	285562	313005	338688	363350	386072	407103	426327	443800	459312	472696	483862	493206	500122	504906	507497	507858	505814	501605	495525	486887	476104	463505	448817	432582	414286	393979	371938	348430	323128	295831	267723	237820	207323	175131	142622	109449	74547.9	40643.0	6148.39	-29146.9
6.98618	18.8161	32646.4	65796.3	98671.3	131291	163394	194487	224841	254378	282956	309795	335520	360006	382589	403732	422892	440233	455862	469212	480613	490080	497077	502239	505053	505823	504389	500304	494667	486489	476224	463966	449860	434306	416616	396804	375505	352685	328001	301363	273848	244464	214651	183092	151067	118520	84306.9	50793.3	16708.3	-18069.9
7.01058	-28.9942	32328.5	65057.2	97544.7	129773	161425	192421	222410	251704	279880	306629	332183	356461	379004	399873	419058	436332	452069	465487	476810	486468	493860	499067	502329	503277	502096	498587	493213	485781	476005	464319	450783	435851	418797	399576	379003	356798	332639	306871	280075	251327	222356	191433	159949	127933	94236.7	61356.0	27718.1	-6634.40
7.03499	77.2041	31950.8	64173.7	96328.9	128087	159307	190050	219733	248721	276477	303153	328432	352404	374742	395496	414636	432103	447766	461109	472746	482467	489944	495537	498856	500188	499465	496502	491586	484580	475290	464252	451291	436760	420557	402044	382128	360786	337320	312259	286236	258241	229839	199638	169004	137662	104524	72305.9	39278.7	5393.78
7.05939	-8.19076	31468.8	63368.0	94994.1	126424	157317	187504	216845	245506	273187	299354	324336	348358	370464	391120	410216	427591	443109	456513	468121	478077	485953	491601	495515	497048	496797	494000	489824	483121	474500	464016	451797	437872	422294	404536	385296	364751	342107	317840	292562	265340	237685	208127	178397	147701	115254	83652.3	51194.0	17755.1
7.08380	12.8023	31123.0	62457.6	93680.8	124584	155128	184837	213854	242153	269382	295320	320125	343814	365684	386112	405125	422428	438125	451613	463259	473269	481242	487367	491289	493394	493531	491232	487316	481274	473321	463338	451702	438574	423647	406664	388228	368419	346602	323155	298769	272414	245630	216895	187874	157951	126208	95281.1	63458.8	30864.2
7.10821	-71.8025	30600.4	61312.8	92292.4	122747	152644	182112	210551	238587	265533	291078	315680	338935	360721	381161	399982	417246	432908	446460	458153	468386	476479	482830	487289	489494	490256	488408	484985	479485	471984	462850	451859	439362	425169	408860	391284	372301	351291	328652	305202	279591	253624	225745	197552	168439	137580	107331	76169.0	44120.5
7.13261	-70.8005	30126.0	60606.4	90877.5	120822	150159	179110	207392	234776	261299	286706	310816	333987	355462	375795	394451	411586	427213	440909	452579	463016	471408	477964	482605	485417	486425	485054	482185	477192	470434	461912	451475	439685	426241	410958	394075	375868	355785	334156	311560	286834	261821	234860	207455	179246	148914	119683	89238.7	57869.6
7.15702	61.3369	29610.7	59401.6	89176.6	118697	147620	175923	203820	230781	256853	282010	305906	328772	349892	369790	388471	405641	421345	434821	446893	457252	465805	472691	477671	480778	482176	481299	478967	474642	468298	460514	450851	439754	427194	412519	396615	379407	360164	339538	317540	294024	270043	243791	217427	190093	160923	132277	102742	71933.2
7.18143	-78.9759	28987.0	58295.3	87448.0	116479	144879	172905	199968	226657	252254	276958	300608	323151	344082	363877	382376	399267	415001	428462	440721	451248	459934	466845	472336	475699	477659	477177	475320	471677	465884	458936	449918	439548	427716	414064	398989	382540	364350	344649	323765	301123	278041	252923	227537	201065	172697	145090	116332	86469.2
7.20583	76.4191	28464.2	57165.4	85878.7	114038	141995	169306	196062	222131	247415	271757	294988	317179	337937	357522	375818	392823	408391	421859	434012	444678	453656	460880	466617	470325	472729	472655	471578	468377	463363	457058	448599	439036	428083	415318	401142	385738	368398	349709	329986	308100	286073	262150	237479	212056	184806	158117	130266	101179
7.23024	1.92520	27874.9	55935.8	84054.3	111734	139083	165949	192012	217702	242569	266275	289148	310925	331480	350908	368963	385618	401214	414822	427052	437697	446872	454278	460394	464369	467338	467811	467139	464438	460149	454596	446861	438172	428126	416118	402830	388525	372069	354435	335797	315016	294013	271011	247621	223172	196814	171346	144358	116259
7.25464	-29.3719	27226.7	54702.2	82028.8	109190	136033	162110	187728	213041	237273	260646	283188	304703	324887	344016	361837	378517	394069	407387	419675	430487	439799	447472	453746	458323	461676	462372	462257	460396	456702	451858	444929	436902	427668	416604	404478	390900	375562	358916	341320	321717	301820	279969	257557	234273	209053	184405	158512	131421
7.27905	-63.2913	26666.9	53396.2	80151.4	106649	132861	158415	183536	208178	231991	254919	276933	298102	317995	336877	354589	371010	386480	399803	412166	423045	432603	440642	447327	452064	455766	456995	457575	456193	453137	449048	442832	435606	427127	417024	405716	393384	378876	363469	346805	328421	309502	288804	267634	245422	221213	197692	172813	146809
7.30346	30.1188	25789.0	51900.9	78006.9	103742	129198	154280	178631	202696	225931	248326	269802	290623	310080	328494	346119	362391	377696	390808	403337	414127	423894	431964	438924	443944	448239	450076	451019	450176	447850	444530	439029	432559	425091	415827	405643	394101	380896	366659	351191	333950	316122	296609	276634	255726	232635	210495	186702	161894
7.32786	-61.6748	25294.3	50559.1	76018.6	101076	125923	150336	174091	197526	220390	242150	263396	283817	302687	320991	338375	354463	369744	382878	395237	406112	415996	424331	431557	436891	441568	443984	445328	445121	443528	440912	436132	430689	423914	415580	406368	395790	383659	370395	356179	339819	323384	305011	286340	266350	244673	223410	200901	177165
7.35227	-14.6720	24678.9	49137.9	73840.7	98199.9	122299	146047	169174	192195	214373	235553	256357	276188	295048	312955	329819	345729	360959	373873	386124	397326	407281	415667	423147	429019	434086	436721	438694	439145	437997	436155	432153	427339	421600	414356	405920	396429	385386	373224	360058	345093	329651	312636	295060	276332	256061	235910	214719	192028
7.37667	77.5616	23940.5	47782.7	71629.1	95238.5	118604	141636	164175	186543	208032	228812	248927	268508	286690	304459	321176	336634	351828	364612	376958	387960	397995	406788	414371	420406	425943	429005	431393	432351	432113	431016	427636	423656	418779	412428	405057	396512	386665	375567	363487	349785	335569	319673	303426	285963	266862	248229	228083	206733
7.40108	26.9621	23071.5	46318.4	69410.6	92185.5	114817	137190	158996	180767	201791	221986	241598	260597	278464	295563	312027	327447	342202	354879	367355	378212	388556	397357	405211	411444	417310	420875	423866	425325	425595	425197	422637	419372	415302	409815	403502	395991	386927	377322	366307	353926	340791	326264	311173	295062	277338	259795	241157	220925
7.42549	42.2020	22268.1	44649.1	67064.0	89156.6	111144	132691	153764	174921	195082	214757	233752	252427	269799	286563	302599	317887	332421	344877	357348	368229	378464	387308	395538	401976	408282	412070	415791	417539	418514	418851	417067	414425	411357	406628	401316	394880	387050	378252	368518	357295	345325	332070	318360	303614	287049	270810	253382	234740
7.44989	-91.8256	21514.9	43049.8	64701.5	85813.7	107127	128048	148297	168856	188359	207406	226003	244127	260902	277280	293071	307702	322354	334459	346850	357600	367865	376953	385371	391949	398714	402904	406938	409321	410735	411899	410617	408848	406345	402832	398411	392775	385952	378346	370003	359709	349161	337109	324746	311089	296020	281168	265139	247655
7.47430	84.9500	20759.1	41481.1	62065.2	82751.1	103091	123260	142901	162803	181484	199987	217967	235471	251845	267869	283171	297632	311792	323924	336023	346729	357096	366111	374728	381483	388484	393173	397457	400421	402456	404000	403473	402444	401011	398197	394714	390058	384203	377745	370346	361556	352169	341369	330119	317864	304287	290575	275931	259779
7.49871	-51.7144	20034.1	39816.0	59852.4	79470.5	99019.9	118426	137239	156247	174565	192457	209813	226753	242558	258115	273139	287440	301154	312951	324911	335558	345904	354989	363639	370638	378112	382762	387529	391081	393534	395931	395846	395595	394740	392919	390314	386487	381830	376347	369875	362264	354157	344613	334542	323762	311462	299168	285728	271054
7.52311	39.7928	19113.2	38056.1	57220.3	76164.9	95087.2	113580	131646	149880	167555	184736	201495	217762	233148	248116	262772	276543	290094	301774	313600	324092	334266	343406	351979	359324	366774	372002	376976	380906	383894	386806	387541	387762	387807	386565	384864	381951	378026	373928	368602	362136	354967	346679	338035	328240	317536	306473	294572	281227
7.54752	-69.4662	18230.8	36470.4	54870.0	72763.1	90860.5	108707	125971	143694	160369	177071	193094	209005	223819	238229	252507	265899	279300	290564	302192	312441	322716	331876	340452	347691	355573	360878	366303	370573	374202	377635	378692	379785	380157	379898	379029	376984	374109	370764	366531	361141	355146	348079	340775	332204	322779	312821	302452	290393
7.57192	-34.4129	17340.9	34763.7	52189.9	69382.3	86457.1	103508	119889	136814	152843	168672	184158	199220	213477	227593	241238	254153	267103	277990	289492	299454	309554	318654	327314	334759	342515	348103	353834	358325	362221	366257	367949	369462	370650	371067	370870	369788	367643	365438	362188	357923	353041	347204	340832	333778	325680	317075	307859	297360
7.59633	-7.20919	16598.1	33105.9	49682.6	66008.7	82347.2	98616.1	114304	130390	145819	161040	175763	190297	204095	217516	230599	243215	255840	266427	277668	287448	297419	306496	315123	322381	330560	336263	342195	347095	351224	355673	357908	359951	361860	362891	363497	362944	361781	360314	358069	354770	350870	345996	341056	335024	328007	320706	312866	303528
7.62074	119.575	15760.6	31503.9	47206.9	62713.5	78253.4	93636.5	108592	123902	138617	153127	167246	181187	194369	207097	219946	232050	244272	254376	265494	275022	284777	293656	302303	309541	317671	323640	329811	334913	339361	344291	346807	349462	351877	353360	354883	354904	354652	354090	352590	350338	347326	343756	339818	334837	329286	323092	316385	308576
7.64514	-118.255	15014.3	29795.3	44562.8	59277.8	73964.1	88514.0	102688	117346	131070	144923	158408	171707	184171	196702	208766	220469	232342	242036	252718	261999	271591	280295	288948	295940	304206	310197	316427	321635	326544	331752	334697	337629	340608	342835	344828	345390	345952	346053	345397	344181	342239	339497	336467	332689	328383	323196	317871	311358
7.66955	-6.24203	14199.3	28166.7	42355.0	56047.5	70097.0	83973.4	97268.4	111156	124507	137513	150299	163154	175035	186862	198576	209807	221277	230692	240949	249934	259464	267975	276579	283580	292009	297856	304230	309487	314767	320292	323456	326944	330252	333052	335513	336764	337818	338740	338970	338440	337273	335764	333554	330941	327640	323309	319122	313662
7.69395	-43.2012	13193.2	26357.4	39601.9	52582.1	65569.2	78599.3	91231.1	104394	116584	129121	141165	153184	164299	175680	186845	197406	208467	217397	227425	236012	245139	253562	261817	268689	276884	282777	289116	294669	299976	305646	309076	312965	316658	319843	322736	324629	326016	327911	328557	328921	328532	327814	326688	324838	322671	319403	316287	312056
7.71836	-4.81413	12561.0	24904.6	37404.6	49489.3	61613.6	73950.9	85849.9	98260.0	109955	121560	133218	144450	155220	165912	176458	186637	197132	205690	215349	223668	232517	240587	248738	255455	263637	269591	275821	281430	286945	292928	296477	300469	304550	308256	311651	313779	315857	318113	319404	320543	320951	320929	320588	319746	318448	316000	314044	310978
7.74277	118.172	11753.7	23270.1	34804.6	46185.3	57653.1	69023.6	80210.3	91785.3	102765	113756	124582	135360	145288	155385	165359	175202	185014	193254	202488	210389	219045	226684	234676	241097	249215	254945	261341	266777	272332	278485	282090	286435	290771	294634	298432	300965	303456	306404	308217	310038	310943	311929	312191	312149	311697	310196	309045	306925
7.76717	-95.0356	11058.7	21618.0	32460.5	43134.0	53885.0	64554.9	74813.4	85815.0	95887.4	106195	116328	126466	135945	145356	154777	163946	173529	181339	190040	197654	205731	213368	220926	227411	235365	240966	247200	252598	258214	264236	268131	272617	277131	281233	285497	288197	291045	294362	296798	299178	300598	302112	303053	303589	304308	303324	303088	301876
7.79158	96.7511	10183.5	20164.9	30113.0	39961.9	49899.8	59905.0	69525.6	79659.9	89299.7	98787.4	108225	117667	126593	135305	144354	152889	162031	169205	177544	184631	192398	199726	207259	213109	220795	226390	232504	237908	243320	249520	253517	257959	262630	267055	271339	274198	277573	281170	284023	286873	288844	290845	292208	293476	294910	294520	294931	294828
7.81598	-18.6323	9409.10	18653.7	27964.8	36939.6	46176.5	55373.3	64152.7	73676.6	82443.0	91474.7	100259	109082	117206	125527	133914	141923	150449	157177	165194	171865	179362	186204	193139	198961	206435	211757	217789	223001	228408	234561	238456	242996	247855	252359	256752	259825	263317	267308	270271	273552	275838	278255	280415	282175	284192	284425	285558	286059
7.84039	26.4868	8854.20	17166.5	25676.4	34095.0	42417.9	50996.7	59137.9	67823.9	76094.8	84237.6	92398.5	100593	108185	115804	123516	131169	139328	145297	152932	159267	166403	172754	179491	184825	192127	197158	202953	208012	213187	219461	223205	227869	232650	237011	241594	244785	248373	252579	255826	259680	262157	265019	267318	269733	272126	272732	274574	275648
7.86480	-1.84382	8086.85	15681.0	23562.2	31100.2	38914.3	46706.3	54114.4	62320.7	69858.3	77340.6	84783.1	92405.3	99279.9	106463	113679	120594	128197	133927	140855	146653	153375	159476	165715	170792	177672	182536	188016	192962	197944	204029	207673	212252	217006	221441	226226	229305	233120	237321	240798	244656	247451	250627	253323	255943	258903	259941	262114	263672
7.88920	-6.34708	7377.03	14348.2	21550.7	28420.5	35566.4	42635.5	49523.3	56790.6	63643.1	70732.7	77529.5	84407.6	90947.7	97391.2	103977	110530	117606	122918	129378	134750	140951	146638	152575	157337	164002	168421	173699	178324	183228	188909	192538	197070	201685	206083	210677	213949	217725	222088	225464	229537	232490	236069	238818	241711	244959	246311	248823	250947
7.91361	22.1810	6700.28	13106.4	19622.0	25954.8	32192.9	38770.7	44959.4	51742.7	57834.7	64357.8	70612.0	76937.1	82911.9	88917.4	94911.1	100898	107412	112074	118389	123111	128900	134172	139705	144185	150366	154743	159646	163997	168685	174162	177503	181842	186329	190664	195361	198310	202065	206454	209854	214134	217095	220811	223656	226738	230206	231888	234605	237021
7.93802	-7.76609	6283.64	11849.5	17684.4	23471.6	29254.0	35144.2	40795.5	46894.0	52507.1	58301.6	64092.5	69740.2	75176.5	80673.9	86282.5	91701.7	97592.1	101998	107662	112136	117570	122403	127506	131598	137407	141321	146152	150179	154514	159776	162995	167123	171483	175612	180124	183167	186780	191063	194625	198629	201804	205458	208403	211694	215211	216974	219892	222509
7.96242	-4.20512	5560.60	10665.0	16038.5	21140.1	26440.0	31758.3	36797.9	42357.7	47586.3	52714.0	57883.7	63199.1	67911.8	72960.3	78195.6	82923.9	88545.5	92464.5	97562.7	101803	106643	111163	115976	119650	125187	128866	133200	137122	141123	146054	149014	153022	157096	161367	165509	168254	171862	175884	179560	183605	186618	190175	193291	196378	200144	201919	204873	207780
7.98683	89.9902	4888.56	9780.76	14333.6	19100.0	23843.9	28768.1	33251.9	38153.9	42834.1	47493.2	52260.5	57015.0	61478.2	65955.3	70621.1	75060.4	79957.9	83566.5	88418.0	92005.4	96562.4	100646	105064	108469	113632	116914	120949	124528	128295	132982	135754	139474	143404	147227	151262	154074	157556	161456	164816	168775	171714	175291	178310	181437	185195	187021	190077	193001
8.01123	-55.6706	4608.34	8707.35	13147.0	17123.5	21448.0	25711.3	29840.8	34417.2	38588.2	42782.8	46950.7	51233.2	55206.4	59312.5	63520.0	67643.7	72117.0	75152.1	79587.0	82988.2	87044.2	91000.2	94966.1	98091.3	102764	105860	109524	112724	116343	120561	123212	126708	130342	134105	137975	140549	143786	147619	150755	154656	157526	160898	163842	167065	170639	172472	175561	178592
8.03564	-10.9866	4086.88	7931.56	11721.4	15394.5	19305.4	23028.1	26710.6	30880.6	34449.2	38296.8	42199.8	46079.8	49656.1	53412.8	57000.4	60692.7	64839.2	67735.4	71609.2	74665.9	78444.8	81844.2	85494.7	88439.8	92749.7	95484.6	98966.6	101900	105262	109280	111758	114842	118455	121749	125307	127815	130952	134419	137583	141039	143813	147144	149929	153031	156679	158422	161596	164273
8.06005	38.6185	3749.81	7027.09	10517.0	13764.6	17250.5	20741.2	23860.9	27688.9	30893.6	34271.8	37800.1	41333.6	44635.3	47831.1	51206.5	54420.8	58305.3	60824.7	64319.9	67120.5	70450.6	73659.3	76862.6	79460.5	83482.2	85964.2	89175.6	91958.4	94951.4	98589.2	100858	103801	106944	110149	113534	115781	118795	122228	125033	128498	131060	134262	136897	140033	143342	145045	147958	150797
8.08445	37.1877	3328.46	6306.45	9378.69	12399.8	15407.7	18531.4	21412.7	24747.0	27670.8	30838.2	33818.3	36998.5	39815.7	42749.0	45856.2	48825.0	52105.1	54470.2	57656.1	60153.4	63263.5	65962.8	69180.0	71275.6	74978.6	77344.1	80052.1	82730.9	85396.2	88705.9	90863.1	93613.4	96410.3	99443.0	102638	104805	107573	110681	113321	116456	118954	121944	124554	127357	130683	132429	135127	137640
8.10886	1.77252	3049.60	5674.09	8354.82	10976.6	13726.6	16376.9	19080.6	22025.9	24798.7	27510.2	30217.6	32957.9	35699.1	38267.7	40907.9	43585.3	46636.4	48647.7	51571.0	53866.5	56550.4	58984.3	61924.0	63911.9	67152.1	69235.0	71966.8	74235.0	76516.6	79730.8	81493.8	84172.8	86861.6	89596.6	92606.0	94567.0	96977.3	99903.3	102433	105465	107759	110622	113033	115523	118787	120422	123108	125528
8.13326	-39.6832	2733.33	5001.16	7515.46	9822.40	12297.6	14653.9	17046.6	19712.9	22039.9	24597.5	27009.8	29400.0	31796.3	34188.0	36608.7	38973.3	41662.7	43487.8	45999.8	47992.3	50584.1	52754.3	55346.3	57203.1	60146.7	61996.0	64333.9	66373.5	68552.7	71473.1	73151.7	75466.0	77920.9	80488.4	83154.6	84995.4	87310.4	90104.0	92475.3	95236.2	97244.6	99842.7	102264	104559	107627	109185	111652	113880
8.15767	48.2859	2570.56	4555.57	6800.58	8819.09	10940.4	13070.0	15092.8	17469.4	19583.2	21825.6	23859.9	26201.3	28436.9	30345.3	32590.9	34686.3	37111.9	38683.2	40996.1	42754.5	44929.4	46990.4	49301.6	51071.9	53774.1	55431.2	57327.4	59267.2	61430.9	63930.2	65485.4	67610.3	69742.6	72183.5	74572.3	76139.9	78370.9	81020.5	83112.5	85784.3	87764.1	90220.8	92121.7	94455.2	97219.6	98651.5	100925	103210
8.18208	-0.0690022	2241.24	4102.40	6128.52	7844.15	9751.62	11572.8	13462.8	15534.7	17372.9	19446.5	21406.8	23255.3	25161.2	27040.4	28787.2	30861.6	32970.6	34304.9	36296.7	37964.3	40085.6	41842.3	43888.6	45422.0	47989.4	49281.3	51233.7	52869.6	54685.9	57041.7	58430.6	60248.2	62317.5	64389.4	66808.0	68199.3	70297.4	72580.1	74582.8	77054.8	78684.6	81114.9	83029.7	85143.5	87665.9	88985.3	91170.0	93324.6
8.20648	-36.2792	2078.62	3585.11	5350.92	7053.01	8664.16	10213.1	11893.9	13814.1	15421.0	17079.0	18827.7	20643.6	22290.3	23999.3	25589.4	27333.7	29350.6	30392.8	32370.0	33705.0	35509.0	37191.5	38950.2	40348.9	42540.1	43770.0	45373.6	47041.0	48664.1	50668.8	52138.6	53725.5	55586.3	57452.8	59423.0	60936.4	62614.5	65069.0	66751.1	68962.5	70696.8	72650.7	74426.7	76396.4	78923.8	80074.0	82145.8	84037.1
8.23089	80.5898	1972.21	3201.04	4663.76	6201.80	7662.27	9176.50	10572.5	12246.1	13732.4	15219.7	16757.1	18352.2	19852.3	21452.1	22625.5	24119.2	26065.6	27016.6	28733.4	30012.4	31263.5	32829.1	34564.7	35745.6	37743.8	38767.0	40372.1	41765.1	43171.6	45312.4	46335.1	47629.8	49351.3	51136.4	52974.1	54375.6	55880.9	57937.1	59734.3	61606.5	63108.2	65025.6	66630.3	68541.0	70765.3	71875.4	73633.1	75566.0
8.25530	99.8135	1661.67	2888.08	4214.41	5400.10	6846.26	8192.34	9280.09	10855.5	12167.2	13441.3	14832.5	16134.3	17496.7	18826.1	20059.1	21472.8	22940.0	23851.0	25506.6	26372.8	27862.8	29295.0	30711.5	31665.8	33465.4	34368.8	35785.3	36908.6	38213.7	39938.9	40952.8	42288.8	43811.2	45335.8	47191.4	48224.3	49848.3	51521.6	53211.6	55024.2	56325.5	58131.3	59628.4	61306.0	63222.8	64480.7	65986.3	67772.8
8.27970	-56.4152	1523.63	2615.69	3788.06	4916.90	6042.00	7241.21	8361.59	9527.15	10754.8	12058.5	13148.9	14359.1	15562.7	16775.5	17786.7	18821.5	20404.3	21115.9	22388.8	23458.6	24585.8	25650.8	27055.1	27903.0	29626.2	30516.6	31707.6	32639.9	33757.0	35383.0	36221.5	37420.6	38795.2	40303.7	41985.1	42736.8	44132.2	45717.7	47173.9	48995.9	50208.5	51813.3	53182.6	54629.3	56525.5	57530.1	59232.0	60640.0
8.30411	-80.7150	1443.81	2288.89	3377.90	4381.77	5354.63	6397.77	7340.54	8621.56	9536.02	10556.4	11664.9	12683.4	13704.7	14659.7	15543.9	16757.8	17850.8	18582.8	19833.6	20615.0	21606.2	22726.3	23786.3	24625.0	26062.9	26981.6	27929.4	28863.0	29812.0	31293.3	32079.3	33069.5	34424.7	35662.1	36988.1	37849.5	39213.4	40687.6	42015.3	43401.8	44675.3	46119.5	47347.0	48775.9	50482.1	51360.1	52808.6	54206.0
8.32851	-30.2828	1129.16	1981.08	2956.71	3932.68	4785.81	5565.37	6510.88	7499.82	8434.82	9311.51	10241.8	11138.1	12191.9	12968.1	13828.7	14743.3	15715.8	16441.0	17511.4	18126.7	19051.2	19929.4	21135.9	21823.5	23040.4	23689.9	24627.9	25497.2	26447.1	27517.9	28341.1	29178.3	30300.9	31397.0	32730.6	33639.2	34626.8	36048.6	37366.3	38647.6	39710.8	41011.0	42143.8	43487.5	45051.1	45780.3	47119.9	48401.7
8.35292	116.100	1110.42	1958.64	2616.92	3337.13	4189.68	5114.55	5767.09	6634.81	7359.86	8225.85	8992.64	9869.80	10838.6	11598.4	12232.0	13079.7	14032.9	14521.9	15356.4	16061.7	16842.9	17600.4	18577.1	19131.2	20384.4	20849.2	21643.7	22418.7	23154.5	24350.5	24989.5	25710.6	26732.1	27818.1	28918.5	29638.4	30686.3	31953.3	32869.0	34306.4	35239.9	36431.9	37461.2	38747.1	40068.8	40648.4	42023.5	43177.6
8.37733	59.6110	1066.43	1612.49	2401.24	3076.07	3696.74	4531.83	5081.74	5894.89	6561.01	7214.63	8040.60	8777.17	9540.20	10189.6	10663.3	11544.0	12495.5	12705.0	13582.5	14137.5	14771.2	15571.1	16411.5	16916.8	17963.8	18579.2	19124.6	19806.9	20331.0	21440.0	21974.6	22674.0	23686.7	24562.1	25628.1	26365.0	27088.2	28198.1	29240.6	30436.0	31399.2	32314.2	33453.4	34341.4	35741.4	36419.8	37423.4	38505.9
8.40173	33.9303	988.441	1540.53	2061.46	2630.01	3232.20	3913.61	4609.66	5192.70	5942.83	6413.86	7060.45	7598.19	8370.02	9010.73	9482.16	10167.7	10986.4	11357.3	11939.1	12565.2	12905.3	13734.6	14440.5	14940.4	15843.2	16178.2	16854.4	17536.9	18015.4	18918.4	19516.8	20006.8	20864.5	21570.4	22556.9	23182.1	24109.8	25115.7	25955.1	26912.3	27813.2	28797.5	29699.2	30625.4	31738.8	32470.2	33412.1	34359.3
8.42614	-64.4927	891.252	1306.35	1823.47	2457.39	2993.24	3606.07	4011.35	4673.95	5124.10	5832.75	6370.16	6971.02	7579.32	8033.31	8513.28	8934.59	9757.38	9941.24	10564.4	11080.5	11647.9	12145.1	12725.5	12975.0	14043.8	14397.7	14890.8	15579.4	15846.4	16660.4	17328.3	17582.4	18401.2	19049.4	19998.6	20631.4	21266.4	22129.1	23076.6	24029.2	24682.4	25631.8	26436.5	27336.7	28237.2	28941.4	29829.5	30621.4
8.45054	-35.7913	774.338	1329.77	1656.11	2141.70	2726.61	3180.73	3538.53	4238.38	4638.23	5237.30	5595.27	6162.21	6696.64	7206.56	7493.50	8050.17	8699.28	8870.11	9336.02	9778.20	10314.0	10804.8	11297.0	11770.3	12432.3	12699.9	12995.2	13640.5	14105.4	14829.9	15265.0	15649.4	16224.9	17000.4	17772.6	18236.2	18929.9	19734.7	20524.7	21434.7	22061.0	22668.6	23575.4	24419.9	25271.3	25878.1	26724.7	27456.6
8.47495	-4.36911	841.922	1133.33	1538.24	2123.14	2404.84	2939.62	3237.48	3757.04	4150.41	4662.80	4963.49	5402.27	5921.87	6525.88	6622.55	7081.83	7694.15	7769.72	8390.44	8644.34	9156.33	9512.92	9981.55	10349.0	11021.8	11246.1	11545.5	12060.3	12426.5	13116.5	13424.7	13897.9	14287.3	15103.8	15688.5	16219.0	16782.7	17625.3	18281.5	19078.5	19624.9	20254.3	21126.8	21816.7	22805.3	23289.0	23892.4	24716.7
8.49936	34.5008	646.484	998.906	1453.47	1816.32	2208.10	2662.10	2777.37	3518.48	3905.07	4189.35	4554.53	4931.29	5463.74	5803.42	5933.78	6432.81	6942.58	7116.33	7474.13	7792.74	8041.33	8487.74	8987.63	9294.22	9926.33	10069.3	10438.5	10855.5	11041.9	11645.0	12173.0	12332.1	12856.7	13333.1	14026.8	14442.3	15076.6	15730.7	16279.5	17014.7	17697.6	18227.8	18997.4	19626.1	20419.3	20792.1	21584.2	22150.9
8.52376	-33.3874	633.219	951.854	1292.61	1543.12	2010.18	2255.35	2683.57	3049.27	3445.48	3866.71	3990.65	4474.41	4907.96	5244.35	5402.65	5757.43	6223.39	6439.82	6687.07	7096.12	7242.45	7632.51	7984.77	8131.17	8813.27	8945.98	9211.27	9654.35	9981.90	10443.6	10852.1	11103.1	11481.0	12011.6	12538.9	12919.7	13442.4	14150.5	14724.7	15345.9	15895.9	16436.9	17021.3	17679.8	18493.6	18818.5	19555.6	20037.3
8.54817	-33.7876	568.421	790.856	1268.81	1612.75	1809.90	2052.97	2563.57	2738.61	3070.91	3409.31	3723.84	4146.66	4546.38	4741.18	4896.72	5354.49	5680.31	5703.71	6105.92	6328.03	6633.50	6857.06	7296.78	7521.91	7955.26	8047.83	8433.43	8719.11	8999.30	9378.20	9790.99	10055.3	10297.7	10801.1	11422.4	11635.3	12152.8	12739.1	13292.8	13885.2	14424.8	14824.0	15376.3	16070.8	16698.9	17005.4	17648.9	18202.1
8.57257	-99.3751	576.447	905.060	1122.03	1301.63	1710.88	2020.61	2293.51	2711.08	2878.92	3222.03	3498.99	3744.15	4076.65	4324.75	4554.47	4908.98	5191.82	5272.09	5573.35	5815.38	5947.66	6292.77	6662.20	6798.91	7119.08	7363.43	7679.37	7885.59	8301.79	8549.13	8776.21	8874.87	9283.04	9616.02	10306.9	10589.7	11045.0	11552.8	12027.2	12587.2	13047.8	13609.7	14091.6	14702.9	15229.5	15787.9	16141.9	16634.8
8.59698	-153.010	583.245	879.555	936.677	1431.23	1548.08	1871.20	2143.15	2383.32	2803.11	3005.85	3280.89	3499.99	3928.02	4100.77	4173.65	4400.13	4807.74	4930.19	5213.40	5262.86	5424.18	5728.74	6048.37	6271.98	6525.00	6729.13	6923.85	7226.99	7350.77	7811.70	8007.73	8175.23	8543.42	8908.24	9410.35	9647.88	10080.1	10656.3	11084.6	11482.1	11938.8	12310.5	12968.3	13405.3	14021.7	14173.7	14849.2	15320.8
8.62139	103.354	519.253	847.157	1093.34	1267.11	1547.76	1852.44	2070.11	2213.03	2441.87	2874.92	3069.65	3223.36	3561.32	3830.76	3873.99	4234.54	4447.67	4540.33	4772.68	4927.27	5023.68	5251.89	5592.09	5753.39	6085.83	6153.06	6468.61	6731.35	6734.47	7326.03	7348.36	7517.36	7884.18	8265.13	8708.26	8872.69	9248.39	9869.33	10132.4	10674.9	11050.4	11548.9	11827.9	12471.3	12930.9	13253.1	13753.7	14094.0
8.64579	-7.38629	648.479	721.041	1012.61	1177.62	1363.68	1545.16	1868.85	2178.90	2335.27	2603.89	2867.86	3122.09	3426.18	3706.15	3643.91	3812.60	4122.63	4182.93	4539.80	4610.05	4633.82	5064.63	5328.77	5388.88	5697.22	5914.39	6029.79	6199.73	6400.24	6696.53	6877.12	6856.63	7199.33	7581.61	8095.91	8238.48	8587.07	9120.19	9496.53	9779.96	10263.1	10589.7	11104.7	11609.7	11920.6	12214.7	12741.9	13159.4
8.67020	8.01021	518.857	696.687	809.258	1226.29	1365.93	1695.12	1918.09	2085.35	2337.75	2501.50	2690.03	2963.52	3246.19	3419.69	3570.41	3656.89	4010.83	3947.89	4195.71	4269.83	4544.83	4736.79	4927.48	5087.37	5330.91	5370.44	5617.14	5870.06	6050.12	6330.55	6466.19	6509.60	6808.11	7016.11	7529.26	7714.45	8074.27	8458.70	9029.16	9273.33	9575.85	9899.79	10485.1	10808.9	11239.6	11644.6	11985.6	12374.7
8.69461	-43.3657	615.349	715.620	901.270	1073.40	1363.24	1490.15	1648.58	1933.36	2154.72	2478.26	2768.26	2922.59	3152.88	3248.26	3208.00	3466.94	3824.47	3908.73	3992.24	4148.23	4184.43	4338.63	4722.78	4927.59	5069.23	5133.40	5405.56	5514.40	5648.04	5893.00	6211.48	6144.42	6345.77	6659.23	7137.86	7318.48	7657.81	7944.00	8414.91	8759.65	9181.24	9394.46	9630.01	10235.0	10492.5	10938.4	11420.7	11750.0
8.71901	171.271	657.330	557.546	830.771	1050.62	1292.46	1517.34	1726.53	1860.40	2033.61	2308.79	2532.73	2692.69	3048.53	3199.86	3178.03	3497.42	3617.15	3650.52	3788.54	4053.05	4125.36	4426.62	4551.34	4627.96	4811.59	4863.31	5087.19	5251.80	5439.25	5606.35	5767.03	5896.77	6169.14	6241.90	6687.05	7009.90	7199.89	7671.30	7972.85	8405.72	8729.75	9031.84	9307.87	9862.91	10041.1	10511.3	10799.0	11019.2
8.74342	-25.3051	480.167	677.116	890.029	1004.48	1326.45	1416.40	1668.92	1821.60	2077.56	2221.29	2454.43	2698.22	2885.73	3049.06	3111.35	3281.02	3466.04	3643.44	3780.14	3831.61	3858.60	4156.81	4352.07	4496.94	4729.79	4778.87	4837.77	5032.71	5184.87	5367.97	5585.02	5605.25	5980.12	6059.47	6477.67	6492.53	6998.80	7362.96	7591.89	7983.65	8214.23	8628.65	8945.64	9312.32	9627.69	9936.38	10416.9	10482.2
8.76782	-1.31245	558.141	741.914	889.658	1168.61	1118.83	1631.45	1664.13	1902.62	2088.95	2295.80	2426.07	2537.45	2847.45	2973.55	3016.72	3156.87	3584.07	3510.43	3713.78	3831.84	3952.25	3961.62	4198.44	4306.97	4478.33	4615.62	4723.74	4906.48	5108.41	5121.93	5509.70	5569.55	5653.04	5756.34	6325.87	6343.20	6584.89	6940.92	7142.37	7658.32	7982.21	8205.74	8562.99	8955.46	9184.75	9607.70	9848.55	10033.8
8.79223	-53.9287	473.760	683.343	783.839	1050.29	1165.58	1420.77	1534.54	1863.66	1961.07	2077.47	2335.16	2587.78	2804.44	3011.79	2983.34	3140.29	3448.11	3455.27	3611.84	3726.82	3775.03	3989.21	4130.22	4123.92	4431.49	4515.76	4672.70	4754.56	4815.71	5111.59	5364.70	5350.83	5476.58	5603.94	6125.05	6220.96	6364.98	6721.22	7033.40	7448.39	7610.94	7931.11	8144.48	8769.67	9004.42	9169.15	9682.93	9782.22
8.81664	95.5274	496.454	774.192	683.542	1022.40	1241.05	1483.46	1584.85	1799.04	2007.03	2283.86	2312.61	2586.41	2728.03	2738.58	2903.58	3215.33	3358.81	3429.86	3525.53	3668.44	3715.36	3885.43	4068.73	3984.87	4346.40	4543.35	4572.45	4621.35	4810.27	5007.03	5242.86	5049.40	5358.44	5567.01	5833.54	6021.75	6335.46	6598.98	6870.40	7138.92	7499.51	7753.31	7939.85	8394.03	8661.53	8934.19	9295.50	9430.30
8.84104	-55.8403	337.302	669.222	811.747	1038.84	1144.51	1462.19	1548.74	1810.93	1990.95	2223.10	2204.90	2526.63	2779.90	2963.25	2899.31	3053.44	3197.46	3273.04	3504.44	3583.07	3529.52	3839.73	3979.05	4038.22	4273.22	4471.50	4398.95	4584.63	4563.59	4807.30	4981.43	4895.73	5341.61	5411.80	5742.09	5931.68	6082.38	6442.58	6761.30	6960.09	7352.13	7452.39	7855.70	8157.46	8313.75	8782.52	9049.81	9115.22
8.86545	-46.6504	632.839	671.283	745.339	966.582	1140.96	1487.56	1573.35	1637.03	1919.66	2202.53	2140.43	2512.77	2728.35	2819.60	2950.22	3064.15	3205.27	3292.83	3419.23	3616.42	3607.91	3679.36	3880.45	3965.68	4183.77	4153.89	4361.88	4460.61	4672.19	4740.26	4981.48	4830.61	5101.91	5246.94	5474.02	5791.41	5995.36	6225.44	6609.82	6770.16	7137.32	7271.24	7489.31	7972.05	8111.08	8410.96	8798.24	8852.62
8.88985	47.8424	463.017	604.961	840.578	950.436	1179.23	1339.96	1662.45	1751.88	1963.83	2038.47	2237.08	2507.59	2608.19	2834.60	2747.03	3042.03	3214.02	3236.14	3336.35	3486.09	3567.27	3666.18	3760.47	3955.56	4147.23	4185.07	4280.26	4369.36	4478.45	4697.71	4792.17	4784.10	4926.06	5232.66	5500.46	5621.30	5887.32	6125.34	6346.59	6617.16	6966.62	7161.00	7450.08	7738.00	7836.02	8195.47	8581.35	8765.18
8.91426	120.418	520.858	642.889	696.846	1058.67	1181.19	1418.03	1690.84	1783.78	1912.45	2140.87	2195.70	2450.58	2497.81	2795.36	2755.22	2941.63	3220.92	3191.29	3305.58	3507.28	3537.07	3700.13	3922.65	3834.30	4080.85	4012.43	4138.16	4333.67	4376.88	4495.65	4711.54	4730.09	4957.43	4849.10	5352.99	5500.11	5618.57	6019.09	6149.05	6423.28	6788.89	6954.57	7123.26	7523.71	7670.12	7917.85	8419.22	8358.32
8.93867	57.4098	429.550	520.137	806.164	980.074	1141.55	1347.47	1422.31	1710.84	2018.07	2061.03	2257.02	2314.60	2554.85	2830.55	2766.28	2824.18	3238.55	3137.34	3322.08	3441.62	3369.40	3591.30	3815.87	3819.45	4110.66	4040.61	4034.76	4288.45	4421.10	4499.38	4689.82	4665.20	4776.44	4828.38	5194.00	5307.69	5517.19	5910.83	6119.60	6267.96	6500.65	6767.07	6911.92	7380.25	7510.09	7735.13	8021.59	8221.14
8.96307	-26.0015	380.652	616.821	903.784	991.754	1134.19	1462.23	1615.71	1637.04	2037.80	2068.84	2186.80	2509.78	2658.36	2715.56	2704.48	2823.51	3079.21	3080.72	3294.40	3300.33	3331.58	3618.50	3806.30	3715.07	4020.29	3931.44	4027.85	4098.92	4397.56	4439.26	4652.85	4500.55	4674.67	4844.72	5209.39	5381.69	5585.08	5767.87	5910.91	6287.31	6595.43	6695.47	6829.74	7108.90	7379.61	7641.52	8013.95	8115.14
8.98748	-26.7519	442.838	677.796	761.381	884.026	1105.77	1306.54	1537.96	1649.67	1844.91	2138.86	2123.62	2419.43	2517.03	2624.69	2623.51	2941.40	3121.28	3044.99	3222.56	3272.67	3318.71	3481.12	3641.48	3725.71	3960.18	4046.32	4063.59	3980.74	4168.40	4509.69	4572.20	4486.20	4684.67	4748.46	5119.99	5265.88	5191.51	5583.64	5838.09	6033.06	6359.14	6397.86	6668.49	7029.95	7191.14	7333.54	7690.78	7769.24
9.01189	-91.1603	432.803	731.513	847.314	1005.90	1148.52	1366.48	1477.48	1620.28	1949.07	2117.21	2167.41	2376.43	2625.37	2629.47	2651.77	2885.64	3139.27	3081.68	3200.03	3383.28	3287.20	3541.50	3693.68	3724.89	3906.79	3885.34	4067.19	3832.54	4229.90	4292.04	4399.02	4304.80	4646.18	4675.32	5025.30	5021.35	5265.30	5413.16	5769.81	5898.36	6080.74	6366.38	6566.72	6887.88	7000.12	7287.36	7455.73	7572.57
9.03629	-32.8734	311.393	615.465	728.990	980.829	1163.83	1316.23	1620.78	1700.05	1768.45	2161.97	2110.66	2344.95	2569.62	2691.90	2685.45	2760.52	3057.16	3062.77	3177.78	3233.21	3261.08	3470.15	3560.05	3667.59	3835.87	3821.25	3951.54	4049.38	4146.53	4141.36	4299.78	4304.54	4592.30	4585.75	5004.24	4998.15	5104.23	5513.93	5472.09	5840.47	6033.42	6196.16	6307.27	6786.07	6823.62	7092.45	7451.58	7441.97
9.06070	-56.9769	301.033	681.875	810.692	953.383	1265.27	1373.33	1436.84	1710.02	1873.20	1943.19	2222.46	2333.43	2570.09	2702.58	2645.16	2830.16	2986.88	3028.40	3183.85	3332.28	3344.67	3496.89	3636.08	3677.64	3709.90	3709.99	4041.88	3922.74	4073.81	4219.71	4317.30	4291.78	4386.08	4504.75	4820.64	4848.45	5111.37	5267.18	5466.98	5786.44	5946.28	6108.22	6388.22	6567.47	6591.12	6963.99	7271.59	7194.10
9.08510	-73.3041	515.244	550.951	891.309	970.895	1199.11	1313.35	1531.27	1670.64	1859.16	2104.32	2161.70	2371.29	2525.14	2605.17	2668.32	2835.22	2924.84	3111.65	3124.02	3132.15	3274.23	3371.40	3592.25	3518.12	3673.81	3785.50	3828.44	3840.34	3991.97	4043.33	4279.02	4140.24	4399.16	4597.31	4706.24	4738.76	4950.85	5165.96	5404.18	5689.44	5752.64	5908.22	6179.29	6528.88	6626.47	6742.35	6990.00	7144.30
9.10951	23.0287	438.031	469.750	802.156	1009.32	1102.97	1292.92	1500.43	1569.81	1821.40	1975.09	2069.25	2299.25	2465.71	2560.29	2585.40	2752.77	2923.16	2973.04	3190.85	3173.19	3084.98	3405.98	3613.11	3489.12	3766.25	3712.90	3660.49	3788.41	3868.78	4082.70	4121.24	4258.92	4326.80	4531.94	4639.20	4702.32	4948.21	5083.28	5272.42	5394.60	5701.06	5841.13	5943.24	6340.72	6471.64	6594.79	6925.16	7010.02
9.13392	-42.1672	406.866	575.507	732.718	1022.08	1102.96	1301.33	1470.29	1538.02	1818.55	2032.91	2021.99	2422.22	2444.05	2612.46	2554.37	2804.82	2953.22	3005.20	3131.71	3253.71	3259.82	3409.74	3343.70	3509.24	3638.06	3714.08	3767.58	3665.19	3810.42	4034.88	4158.69	4017.64	4229.27	4306.12	4681.34	4712.35	4812.70	4950.05	5170.65	5483.76	5600.63	5721.06	5975.53	6160.39	6295.12	6414.19	6790.82	6775.54
9.15832	-6.50669	389.510	558.408	764.400	856.617	1075.25	1229.21	1511.36	1651.78	1730.33	1834.29	2046.51	2349.68	2545.10	2592.28	2583.39	2729.79	3004.90	3033.16	2992.32	3102.10	3209.03	3157.21	3472.07	3529.14	3647.97	3673.86	3722.49	3693.78	3914.12	3983.84	4216.11	3921.61	4325.27	4419.10	4600.08	4538.62	4752.94	4863.03	4999.16	5379.98	5552.98	5502.02	5704.29	6115.82	6040.93	6362.04	6589.92	6706.84
9.18273	55.4333	501.171	572.691	730.255	909.046	1056.93	1291.98	1443.90	1645.08	1744.04	2032.41	1971.01	2323.21	2470.40	2633.56	2558.84	2716.09	2821.89	3035.14	3043.16	3018.18	3109.06	3210.39	3377.33	3462.61	3663.66	3541.28	3677.50	3788.60	3845.01	3901.61	4013.99	3995.72	4280.19	4143.79	4469.82	4545.50	4601.67	4867.39	4962.04	5139.11	5358.57	5485.63	5574.63	5895.29	6007.25	6209.45	6438.90	6472.51
9.20713	-69.1630	493.008	567.149	672.917	843.782	1116.90	1292.59	1491.87	1586.32	1709.76	2009.98	2184.34	2405.78	2408.35	2553.49	2551.53	2719.68	2916.23	2999.85	3028.84	3177.41	3178.42	3301.76	3298.59	3382.82	3597.10	3571.51	3648.44	3548.39	3971.95	3915.67	3987.38	3880.66	3964.42	4142.27	4408.91	4482.24	4573.76	4733.06	5023.03	5167.64	5274.32	5313.22	5443.28	5908.09	5932.17	6143.97	6388.74	6319.93
9.23154	62.7621	442.087	561.805	660.017	942.950	1022.73	1335.09	1438.53	1644.11	1669.59	1868.83	2098.46	2279.58	2350.84	2591.05	2477.77	2614.97	2937.78	2965.02	2955.53	3175.07	3043.75	3203.06	3400.70	3391.35	3481.36	3594.49	3640.61	3594.76	3648.67	3797.55	3980.17	3959.87	4036.94	4098.85	4338.97	4459.85	4400.24	4661.93	4767.39	4876.25	5274.29	5327.36	5421.92	5742.41	5861.63	6096.57	6140.30	6162.69
9.25595	-1.11472	400.783	532.482	665.332	896.724	1120.35	1318.71	1338.59	1548.35	1820.21	2045.74	2063.57	2083.39	2418.90	2636.50	2595.45	2672.00	2894.69	2918.42	2979.85	2976.08	3123.40	3145.57	3351.60	3335.01	3453.33	3498.80	3471.17	3492.25	3679.96	3823.33	3984.64	3894.01	4044.97	4101.91	4236.77	4266.83	4432.63	4632.70	4856.85	4972.52	5089.00	5281.71	5279.64	5726.52	5768.22	5851.66	6055.75	6061.83
9.28035	105.151	465.916	552.655	718.459	1064.26	1085.41	1183.30	1330.16	1445.54	1703.23	1898.34	2190.77	2207.30	2421.34	2498.83	2430.42	2686.75	2772.01	2909.23	3011.02	3045.13	3074.26	3231.73	3304.65	3286.97	3571.33	3380.31	3581.14	3559.85	3616.31	3683.25	3904.60	3804.93	4045.25	3991.60	4235.23	4310.34	4456.18	4468.96	4713.20	4914.10	5004.52	5167.69	5135.88	5537.87	5708.37	5721.24	6091.20	5919.10
9.30476	-94.9016	345.622	569.414	743.890	927.563	1094.07	1358.53	1493.04	1594.19	1668.43	2075.66	1976.14	2082.43	2314.75	2548.00	2470.67	2568.33	2858.19	2842.44	2943.55	3017.88	3026.90	3152.34	3167.67	3324.87	3518.23	3352.93	3502.07	3509.98	3538.72	3718.56	3784.92	3738.37	3956.75	3941.50	4250.01	4190.75	4263.43	4423.01	4573.53	4804.58	5029.24	4994.92	5203.23	5499.68	5529.78	5697.25	5865.60	5859.19
9.32916	134.129	337.334	625.159	679.961	765.635	1077.22	1262.31	1448.98	1508.25	1716.20	1866.41	2015.43	2190.87	2282.65	2418.07	2474.14	2600.04	2815.04	2790.74	3021.10	3002.21	3112.01	3138.22	3257.87	3166.77	3348.19	3325.88	3473.23	3462.50	3635.18	3703.68	3863.62	3835.28	3857.50	3894.49	4139.05	4164.43	4265.29	4331.49	4552.82	4684.76	4961.97	5156.87	5106.82	5370.58	5503.04	5628.55	5833.31	5698.44
9.35357	-40.1121	427.368	696.821	747.931	853.701	1126.54	1276.83	1352.50	1621.36	1609.92	1854.15	2009.38	2171.87	2356.91	2538.56	2413.70	2720.70	2861.51	2893.83	2902.13	2965.27	2900.02	3081.76	3277.26	3288.34	3334.67	3441.22	3525.75	3364.70	3555.94	3670.06	3727.85	3614.24	3800.37	3895.16	4066.89	4088.71	4151.57	4257.32	4534.69	4706.83	4933.14	4979.62	5069.85	5248.75	5363.04	5634.92	5662.08	5806.92
9.37798	-14.4911	461.080	654.613	790.739	939.482	985.035	1183.22	1390.53	1538.07	1692.21	1957.69	1938.16	2244.40	2274.86	2419.76	2528.61	2640.62	2787.16	2789.41	2918.67	3011.80	2852.49	3016.89	3164.90	3308.09	3268.75	3469.55	3410.39	3375.90	3532.53	3558.38	3703.63	3692.64	3770.81	3798.65	4005.17	4117.48	4166.98	4296.47	4609.68	4592.37	4668.20	4681.49	4954.13	5131.17	5279.79	5537.99	5612.44	5562.65
9.40238	51.9716	267.697	630.010	717.333	831.333	1095.52	1251.24	1363.24	1638.66	1648.24	1891.53	1948.88	2207.43	2338.98	2454.73	2521.82	2616.65	2851.08	2774.14	2837.23	3064.73	2952.63	3055.95	3166.39	3114.55	3439.02	3325.30	3443.60	3368.19	3545.48	3595.31	3848.79	3610.97	3724.71	3721.15	4013.44	3948.91	4115.47	4213.83	4493.13	4623.64	4669.39	4925.01	5017.23	5205.95	5243.25	5423.97	5606.80	5542.72
9.42679	-87.0495	582.567	559.067	712.921	808.391	1074.24	1215.45	1402.50	1499.79	1816.34	1950.59	1919.24	2124.23	2437.28	2409.87	2532.51	2553.74	2834.42	2880.13	2802.01	2993.60	2948.68	3028.55	3154.44	3242.56	3345.04	3269.52	3421.41	3394.99	3385.65	3477.04	3651.90	3530.82	3788.61	3814.01	4009.68	4007.34	4061.26	4175.61	4451.19	4394.84	4802.42	4693.72	4869.27	5037.56	5070.18	5271.43	5446.06	5282.08
9.45120	-20.5783	547.725	588.751	734.595	927.369	1112.89	1277.61	1475.06	1448.97	1649.37	1730.46	1967.45	2338.48	2337.33	2456.06	2387.40	2424.90	2741.70	2914.70	2846.41	2819.75	2910.18	3085.42	3047.98	3111.72	3229.25	3323.02	3311.88	3330.05	3461.06	3474.90	3639.41	3614.79	3870.06	3839.30	3982.24	3903.30	3964.26	4183.93	4298.01	4351.74	4577.45	4616.56	4671.99	4938.09	4979.93	5209.29	5391.48	5324.09
9.47560	-77.2392	372.277	662.454	720.816	851.712	967.223	1254.53	1394.83	1525.66	1695.28	1931.87	1914.45	2103.40	2232.82	2444.78	2439.42	2543.94	2649.79	2780.73	2759.64	2869.60	2951.93	2965.76	3095.46	3081.97	3249.33	3415.17	3255.20	3236.30	3497.97	3542.57	3604.41	3496.75	3692.98	3700.42	4002.28	3853.26	3991.41	4072.66	4248.22	4385.87	4552.51	4614.00	4698.87	4908.90	5034.31	5143.18	5322.09	5215.02
9.50001	66.0619	362.225	542.802	678.084	847.329	1029.67	1187.06	1305.26	1587.07	1606.26	1982.68	1958.16	2106.58	2292.44	2381.41	2293.60	2634.45	2729.01	2704.15	2853.16	2896.03	2904.05	2920.33	3064.03	3114.97	3149.09	3150.54	3339.05	3378.84	3440.02	3373.71	3646.39	3519.80	3600.46	3631.39	3831.58	3962.59	4010.32	3979.69	4202.43	4325.69	4489.66	4588.03	4702.13	4923.66	4941.10	5072.75	5186.08	5229.47
9.52441	34.0144	266.364	548.649	743.150	898.071	1028.41	1154.64	1298.97	1485.40	1687.29	1815.77	1973.46	2169.61	2204.42	2301.27	2480.30	2520.73	2672.18	2828.12	2801.27	2872.66	2843.57	2992.31	3148.32	3200.52	3264.18	3178.52	3350.33	3125.14	3384.48	3370.18	3557.00	3476.18	3753.10	3728.38	3957.02	3855.86	3892.61	3948.25	4156.28	4244.89	4544.51	4418.45	4639.25	4769.64	4705.28	5019.59	5158.11	5123.95
9.54882	9.28974	344.125	639.011	729.870	866.066	996.437	1244.35	1350.61	1445.53	1599.10	1872.22	1909.41	2170.69	2284.77	2349.62	2277.18	2495.56	2633.09	2772.60	2822.39	2962.21	2873.13	3009.31	3085.16	3168.54	3089.59	3251.26	3320.67	3217.80	3545.79	3407.02	3609.65	3376.62	3493.11	3692.28	3808.54	3779.31	3906.67	3966.08	4164.61	4226.52	4391.90	4464.46	4453.83	4742.12	4788.88	4899.46	4957.51	5069.99
9.57323	-15.4917	382.165	613.980	736.102	891.622	1023.09	1172.64	1383.07	1553.37	1553.75	1927.47	1971.63	2031.66	2209.59	2390.53	2391.61	2565.70	2688.09	2600.84	2756.76	2943.42	2909.52	2958.77	3169.20	3117.55	3206.73	3331.46	3173.74	3209.93	3386.40	3456.05	3495.23	3378.03	3553.12	3579.10	3740.90	3758.02	3954.72	3959.15	4117.79	4170.69	4391.25	4375.29	4530.66	4725.63	4713.80	4889.69	5046.14	4953.39
9.59763	-1.69756	279.775	574.378	645.423	837.347	1025.87	1266.53	1289.82	1512.52	1540.00	1829.38	1908.95	2071.16	2230.95	2495.46	2243.26	2439.04	2666.25	2717.90	2768.58	2826.38	2848.11	3003.59	3094.64	2955.70	3143.72	3137.58	3306.33	3164.55	3458.39	3452.51	3536.08	3340.58	3612.22	3628.24	3602.37	3627.82	3837.25	3944.63	4013.78	4253.50	4267.03	4285.48	4490.17	4743.24	4760.92	4835.20	4840.60	4868.70
9.62204	32.4464	398.743	559.101	779.221	789.663	1105.25	1160.52	1333.26	1418.97	1660.32	1719.91	1885.45	2170.63	2185.90	2361.61	2404.73	2474.60	2681.51	2801.64	2846.16	2875.52	2836.96	2918.18	3024.79	3188.52	3133.97	3184.14	3247.00	3072.39	3318.44	3276.59	3431.28	3425.92	3523.21	3523.88	3790.85	3731.57	3871.72	3933.79	3934.29	4213.65	4374.00	4309.23	4409.71	4587.02	4624.54	4824.52	4881.93	4771.94
9.64644	66.2842	332.581	410.055	664.447	839.841	1060.63	1231.43	1307.03	1509.21	1620.39	1834.68	1982.09	2115.77	2226.70	2240.85	2298.58	2362.11	2727.36	2556.81	2687.41	2923.67	2869.41	2878.88	2836.11	3011.54	3254.93	3144.08	3261.28	3120.55	3359.89	3277.14	3542.72	3595.76	3456.27	3663.12	3749.42	3717.17	3738.27	3775.44	3888.41	4063.10	4182.24	4231.64	4371.34	4681.74	4461.00	4615.08	4755.82	4758.93
9.67085	9.61503	442.935	530.999	686.944	885.365	1052.73	1184.33	1392.89	1460.45	1589.63	1837.98	2009.51	2094.67	2135.22	2255.15	2227.75	2398.05	2646.30	2653.30	2776.30	2903.59	2922.67	2936.94	2991.31	2923.07	3102.52	3107.35	3131.73	3188.70	3356.20	3330.82	3534.03	3374.08	3480.61	3498.73	3791.79	3609.87	3652.57	3831.28	3890.80	4082.41	4273.23	4331.17	4270.00	4456.40	4550.92	4513.64	4670.48	4750.47
9.69526	-71.8880	413.389	589.001	748.301	717.824	1067.02	1197.74	1408.47	1435.13	1594.18	1719.59	1814.93	2061.55	2160.22	2303.89	2367.97	2311.50	2620.25	2574.99	2883.64	2797.59	2811.61	2909.62	2979.05	3139.16	3084.47	3006.19	3129.48	3135.34	3247.02	3272.69	3557.95	3448.08	3507.57	3430.33	3690.94	3614.77	3749.61	3760.69	3872.88	4115.22	4136.05	4145.26	4355.86	4509.64	4667.63	4465.49	4738.24	4674.17
9.71966	-15.3011	286.137	507.633	711.337	848.660	1016.62	1199.68	1239.40	1496.54	1569.73	1660.72	1761.45	1964.69	2106.10	2269.74	2450.23	2393.10	2593.82	2737.02	2724.59	2725.87	2696.47	2936.89	2781.16	2982.87	3066.84	3118.07	3154.80	3042.74	3226.49	3217.11	3437.12	3399.23	3471.28	3450.21	3672.02	3562.56	3656.22	3736.56	3862.56	3952.49	4264.70	4167.72	4240.74	4266.66	4535.89	4583.23	4675.06	4720.31
9.74407	13.1751	360.257	484.357	738.942	897.279	921.532	1175.78	1266.66	1609.32	1645.68	1782.82	1903.36	2001.82	2140.68	2273.29	2331.04	2351.65	2563.28	2611.88	2760.05	2788.52	2817.53	2802.05	3120.25	2989.98	3088.23	3003.36	3161.57	3111.76	3335.46	3155.36	3447.95	3299.83	3504.59	3458.56	3629.98	3589.83	3663.87	3676.77	3793.81	4010.64	4189.11	4202.00	4134.77	4410.10	4292.20	4484.45	4625.41	4669.85
9.76848	-22.9969	378.798	562.004	750.506	743.549	925.122	1170.98	1352.04	1398.07	1583.49	1788.95	1828.16	1945.72	2064.87	2125.48	2231.48	2368.09	2520.68	2527.86	2736.57	2788.94	2837.75	2805.69	2948.06	2939.00	3056.62	3071.93	3181.78	2960.68	3121.04	3263.58	3316.62	3221.50	3311.86	3428.29	3586.73	3561.67	3643.21	3698.80	3907.43	3780.74	4079.35	3998.13	4101.50	4371.71	4443.99	4487.48	4562.98	4692.61
9.79288	44.6623	263.075	673.827	636.335	812.632	1004.63	1107.95	1319.01	1351.23	1483.90	1798.35	1924.36	2077.16	2122.14	2157.18	2240.27	2428.21	2577.82	2642.21	2624.53	2819.61	2611.40	2871.54	2883.20	2861.17	2946.87	2983.56	2994.26	3220.48	3206.43	3259.89	3381.79	3310.84	3427.84	3390.59	3595.55	3492.29	3569.43	3705.13	3795.99	3936.23	4079.33	4096.66	4187.90	4311.84	4343.72	4490.42	4475.35	4521.90
9.81729	-36.4110	331.312	533.017	624.514	726.773	895.259	1147.64	1182.55	1262.83	1550.58	1744.10	1790.96	1920.91	2021.98	2281.58	2126.13	2453.06	2636.13	2521.67	2717.16	2729.73	2722.73	2781.09	2802.88	2919.20	2875.38	2994.06	3141.31	3125.06	3146.40	3247.02	3329.05	3180.66	3205.70	3445.85	3555.62	3543.11	3568.57	3663.02	3839.77	3774.66	3948.60	3992.15	4194.85	4249.46	4416.10	4302.37	4623.52	4480.58
9.84169	28.7201	453.010	403.651	810.363	685.729	951.763	1092.43	1307.82	1384.11	1578.40	1785.83	1791.96	2029.89	2149.79	2099.70	2258.48	2429.29	2413.98	2550.26	2690.74	2636.79	2753.82	2800.01	2852.42	2793.61	2998.39	3112.21	3092.50	3095.76	3171.34	3160.04	3303.14	3227.84	3372.16	3290.69	3523.17	3628.04	3554.54	3607.69	3760.08	3968.79	4053.78	3926.49	4103.41	4125.36	4278.32	4429.48	4511.02	4483.75
9.86610	-74.4218	349.480	436.356	653.530	860.449	1010.38	1090.32	1213.31	1295.46	1413.95	1638.24	1957.25	1865.21	2061.32	2038.55	2168.26	2300.11	2408.82	2656.88	2453.19	2730.45	2673.33	2794.05	2897.56	2837.77	2944.99	3007.60	3032.78	2921.23	3140.63	3114.34	3396.63	3167.51	3330.35	3367.77	3538.24	3428.57	3435.03	3586.28	3659.44	3801.45	3999.12	3944.21	4063.70	4231.99	4282.53	4462.31	4417.48	4396.46
9.89051	80.2243	304.831	502.522	674.216	795.179	950.788	989.708	1267.10	1264.73	1520.11	1701.35	1701.96	1913.77	1974.51	2171.13	2109.53	2290.22	2501.87	2636.76	2529.94	2528.50	2570.15	2728.98	2796.39	2850.61	2956.15	2982.83	3082.81	3011.78	3210.36	3223.31	3220.61	3181.71	3358.07	3361.94	3530.07	3392.51	3534.07	3633.22	3673.45	3860.69	3854.77	4036.67	4101.49	4235.57	4389.49	4317.44	4357.12	4361.46
9.91491	-38.1640	327.170	467.246	637.842	739.589	990.077	1219.78	1192.66	1444.83	1512.26	1688.17	1709.44	1874.02	2021.55	2058.17	2215.87	2272.95	2345.73	2577.73	2644.97	2632.01	2609.80	2678.16	2873.57	2965.78	2960.35	2890.58	2996.16	2883.11	3129.86	3165.66	3248.55	3131.11	3277.08	3344.31	3577.85	3459.93	3548.50	3699.97	3742.49	3764.80	3984.67	3955.36	4161.49	4181.36	4167.71	4345.09	4396.89	4436.46
9.93932	136.076	323.924	541.766	627.287	739.080	912.785	1000.05	1301.01	1398.16	1393.70	1642.79	1728.15	1799.30	1915.65	2106.92	2177.40	2327.63	2420.59	2438.52	2521.81	2515.67	2622.13	2699.79	2661.37	2921.85	2848.89	2933.78	3045.02	2985.81	3121.16	3085.18	3272.07	3228.41	3325.99	3287.32	3486.73	3403.71	3542.53	3439.36	3636.39	3678.52	3917.36	3852.11	3988.32	4215.73	4208.00	4297.88	4397.99	4450.84
9.96372	25.2046	434.235	409.583	610.473	741.861	919.204	1016.19	1330.97	1348.23	1459.89	1548.16	1774.85	1897.99	2052.75	2216.54	2063.52	2141.91	2314.09	2536.11	2502.18	2602.14	2653.31	2609.80	2748.31	2721.38	2806.14	2807.51	3080.81	2934.34	3051.78	3063.60	3282.21	3330.15	3297.64	3272.66	3377.49	3316.67	3611.94	3396.19	3649.10	3790.53	3827.23	3919.51	4032.88	4179.49	4153.22	4216.76	4381.37	4415.27
9.98813	-75.7877	345.966	368.238	577.955	596.338	832.063	1020.15	1140.59	1406.01	1475.57	1642.77	1723.72	1864.16	1940.36	2007.66	2155.21	2090.49	2444.79	2390.82	2453.43	2658.03	2627.84	2705.56	2722.08	2835.08	2842.31	2684.65	2925.91	3012.53	3104.28	3019.43	3180.28	3153.66	3266.50	3241.57	3476.49	3425.13	3546.27	3437.78	3704.09	3701.35	3876.69	3867.24	4024.83	4214.20	4169.54	4283.06	4490.87	4376.54
10.0125	-39.4693	371.548	478.224	561.099	822.571	921.420	985.827	1211.50	1287.64	1463.54	1575.67	1726.92	1873.59	1857.23	2033.41	1992.86	2139.75	2291.72	2421.98	2551.08	2486.97	2577.05	2697.24	2700.83	2818.19	2826.18	2890.21	2866.21	2879.48	3046.12	3085.74	3219.85	3112.76	3254.20	3241.29	3463.47	3335.23	3400.78	3535.11	3507.34	3671.59	3862.39	3824.67	3939.97	4053.63	4225.88	4315.68	4288.82	4304.14
10.0369	34.7001	498.604	602.902	542.399	853.256	873.719	995.292	1083.70	1313.60	1367.75	1525.96	1631.83	1809.39	1868.36	1995.98	2153.75	2164.40	2395.29	2270.88	2506.88	2439.93	2567.60	2676.11	2740.67	2701.09	2849.01	2834.71	2954.37	2885.69	3011.91	2971.37	3162.87	3074.25	3167.94	3228.08	3414.45	3309.78	3422.55	3511.59	3645.88	3731.57	3968.65	3891.69	3972.23	4033.44	4013.87	4138.73	4270.13	4250.73
10.0613	39.9711	397.333	547.728	560.854	809.551	842.082	1112.81	1160.58	1255.48	1399.32	1498.56	1552.34	1849.86	1906.26	2019.87	1976.36	2124.54	2262.47	2381.00	2462.81	2442.39	2471.28	2584.76	2628.45	2682.68	2687.99	2732.60	2867.15	2874.39	2984.98	3112.55	3011.77	3082.63	3154.52	3195.45	3332.62	3279.31	3428.37	3528.04	3548.86	3749.87	3938.42	3698.30	3955.40	4005.65	4149.79	4220.78	4391.15	4348.03
10.0858	-57.9860	400.481	554.017	590.427	689.324	797.562	1138.36	1081.41	1308.40	1423.20	1526.74	1775.12	1799.79	1853.85	1980.00	1949.42	2136.30	2347.81	2307.55	2432.46	2507.15	2537.94	2692.22	2587.09	2737.74	2888.92	2902.24	2895.39	2866.92	3007.70	3046.06	3169.46	3073.53	3231.55	3180.12	3380.63	3276.46	3469.52	3490.85	3583.51	3687.03	3754.40	3835.03	4019.41	4102.80	4117.48	4203.99	4391.63	4279.96
10.1102	-3.98665	329.473	558.244	541.799	669.898	891.851	1024.75	1122.71	1348.71	1392.38	1487.05	1651.01	1757.88	1801.71	1880.06	1950.48	1954.34	2225.42	2136.71	2493.95	2406.67	2429.75	2492.88	2532.48	2711.05	2710.77	2857.82	2887.92	2935.67	2941.21	3096.52	3196.19	3026.68	3179.75	3117.85	3322.65	3465.03	3454.15	3419.86	3575.54	3566.15	3809.83	3883.69	3871.18	4100.48	4125.09	4196.38	4296.87	4165.27
10.1346	-36.4840	386.571	599.245	576.530	638.384	921.034	1031.56	1099.83	1258.92	1259.82	1503.70	1614.81	1712.46	1927.48	1984.94	1959.56	2108.48	2227.31	2249.42	2350.98	2333.88	2429.84	2641.33	2523.49	2616.21	2779.86	2793.68	2851.32	2776.76	2989.44	2830.75	3092.11	3007.64	2987.78	3191.60	3244.71	3424.72	3372.19	3282.32	3653.05	3692.06	3765.66	3716.51	3929.94	4059.57	4055.55	4170.71	4368.23	4219.89
10.1590	39.6971	379.945	298.469	671.428	572.702	815.285	878.697	1069.61	1074.43	1287.12	1512.39	1541.29	1811.89	1710.23	1840.76	1990.62	2082.40	2180.61	2233.84	2317.42	2356.25	2522.56	2450.47	2554.27	2606.05	2742.12	2711.64	2741.02	2782.08	2978.02	3010.86	2987.16	3150.64	2991.86	3032.42	3303.62	3174.87	3345.00	3452.94	3496.86	3619.17	3772.83	3720.12	3876.43	4007.85	4097.21	4015.37	4275.72	4330.23
10.1834	-85.8406	320.396	462.941	522.387	799.924	815.337	899.377	1163.21	1276.03	1313.19	1512.43	1609.97	1669.71	1818.83	1912.44	1949.76	2107.99	2130.68	2245.50	2437.11	2330.83	2397.25	2412.67	2496.06	2618.18	2607.69	2742.95	2728.36	2674.16	2970.17	2885.67	3015.11	2946.62	3075.28	3012.50	3189.14	3326.28	3365.81	3390.50	3515.12	3728.37	3716.04	3676.79	3930.64	3871.48	4048.35	4112.16	4164.58	4362.97
10.2078	20.2260	325.758	414.740	588.592	561.721	740.051	928.232	1089.37	1280.88	1124.11	1574.22	1550.07	1551.46	1680.37	1853.80	1831.37	2082.56	2124.16	2127.43	2312.50	2363.47	2490.70	2447.41	2555.55	2484.07	2709.02	2625.97	2750.01	2852.72	2974.03	2903.44	3010.28	2892.69	3014.14	3075.46	3165.92	3304.57	3314.31	3370.81	3569.92	3687.54	3774.34	3640.75	3815.42	3916.86	4035.92	4067.90	4277.75	4148.69
10.2322	53.9593	262.682	542.295	643.258	745.568	726.218	886.952	1031.65	1304.90	1334.32	1458.92	1474.78	1699.31	1618.25	1769.49	1869.31	1813.82	2161.70	2140.02	2313.25	2401.64	2213.19	2413.66	2422.25	2552.27	2642.86	2496.46	2727.01	2719.23	2830.50	2848.18	2979.99	2846.65	3029.67	3079.57	3172.00	3210.96	3295.43	3458.75	3472.86	3626.14	3722.54	3572.95	3736.69	3865.37	4115.38	3980.28	4166.58	4137.03
10.2566	-18.2080	291.117	408.070	662.927	577.077	824.709	1016.92	1081.11	1153.11	1187.49	1477.70	1535.47	1558.71	1709.80	1740.20	1790.97	1963.29	2054.96	2222.22	2312.13	2284.29	2277.46	2382.54	2491.05	2469.09	2579.15	2679.56	2720.97	2592.47	2905.90	2927.97	3020.73	2868.14	3025.36	3104.24	3174.97	3211.10	3246.79	3333.43	3528.56	3588.29	3669.01	3671.73	3798.19	4000.40	4036.21	3935.64	4144.11	4248.52
10.2810	102.562	244.731	443.716	586.587	660.889	783.274	939.571	1042.30	1094.03	1264.45	1284.57	1421.35	1675.99	1628.71	1823.50	1749.87	1954.56	2144.37	2055.10	2201.78	2292.28	2131.33	2409.91	2377.74	2539.98	2583.45	2534.52	2736.67	2630.70	2809.98	2754.13	2975.74	2869.59	2980.39	3064.90	3221.81	3257.76	3188.67	3242.98	3451.28	3550.76	3621.70	3728.68	3768.85	3830.95	3888.49	3953.46	4317.37	4177.94
10.3054	-14.3916	292.782	397.213	531.040	711.420	703.944	845.469	1075.87	1050.67	1332.84	1458.63	1442.72	1603.66	1593.89	1777.93	1828.16	1946.73	2106.90	2108.58	2067.61	2266.47	2273.63	2391.23	2328.93	2385.20	2486.65	2567.22	2718.62	2673.56	2833.88	2709.47	2942.36	2845.42	2916.01	3046.54	3266.40	3136.63	3298.63	3317.14	3448.77	3537.01	3735.45	3723.71	3779.79	3930.37	3982.11	3946.85	4174.68	4233.16
10.3298	-75.8060	266.784	405.471	519.054	720.835	715.783	871.267	946.901	1159.74	1292.34	1439.59	1459.22	1639.57	1620.09	1807.78	1843.43	1896.64	1970.84	2073.25	2107.32	2094.17	2141.88	2296.58	2310.36	2396.00	2508.75	2493.06	2640.14	2630.81	2610.64	2772.13	2930.44	2935.42	3007.80	3048.07	2988.87	3177.95	3143.55	3236.78	3416.16	3468.91	3724.69	3666.81	3792.85	3896.15	3852.10	3990.68	4201.04	4237.83
10.3542	-20.3169	292.107	606.038	473.154	663.199	725.218	809.435	1062.59	1034.18	1140.64	1294.19	1362.62	1449.47	1517.59	1677.28	1689.32	1692.73	1988.92	2049.92	2154.12	2037.42	2310.47	2316.42	2246.04	2386.85	2512.63	2518.90	2479.10	2563.94	2742.17	2732.01	2759.78	2904.18	2778.74	2957.16	2974.46	3134.38	3280.59	3198.30	3521.20	3470.46	3516.62	3752.70	3773.95	3854.70	4048.49	3943.90	4141.13	4197.98
10.3786	24.8667	290.309	465.997	416.511	585.728	595.528	895.196	969.315	1072.24	1090.86	1251.67	1381.73	1449.72	1614.22	1690.93	1575.22	1744.59	1999.40	1939.24	2118.41	2046.46	2130.93	2287.69	2387.34	2322.93	2361.85	2397.09	2546.36	2445.03	2740.98	2769.06	2799.66	2829.18	2805.57	2938.05	3103.33	2974.11	3008.23	3142.05	3453.00	3533.42	3567.58	3586.46	3678.31	3884.97	4076.38	3970.78	4197.74	4032.66
10.4030	-54.9635	303.910	399.851	509.285	650.099	730.494	821.531	986.675	961.472	1024.58	1265.82	1355.31	1379.57	1642.86	1648.35	1576.45	1811.60	1884.70	1873.66	2049.04	2016.05	2123.07	2094.08	2269.98	2179.97	2370.12	2260.75	2464.93	2432.27	2539.85	2721.53	2804.45	2823.93	2853.57	2849.94	3034.67	3058.80	3116.74	3193.80	3417.09	3388.13	3444.74	3564.43	3696.11	3793.80	3796.24	3875.71	4045.76	4168.45
10.4274	1.63234	346.989	409.571	546.804	647.076	728.351	897.696	893.891	1065.83	1100.35	1293.52	1291.45	1421.46	1467.49	1578.74	1620.00	1789.74	1939.03	1876.85	2066.99	2048.81	2042.35	2201.20	2234.01	2198.74	2327.00	2325.12	2411.16	2476.12	2530.16	2551.13	2725.25	2682.32	2892.05	2859.92	2916.97	2888.14	3069.03	3176.76	3430.94	3391.26	3471.47	3496.83	3610.39	3836.51	3919.20	3845.36	4098.30	4145.50
10.4518	-24.5068	263.682	364.918	468.021	652.773	617.530	676.144	935.925	960.562	1144.53	1080.21	1296.24	1442.04	1357.96	1596.16	1618.50	1600.06	1908.54	1852.54	1967.73	1890.06	2005.07	2151.75	2160.97	2147.76	2321.02	2326.82	2471.21	2457.63	2554.11	2556.63	2664.20	2629.43	2609.49	2792.97	2914.40	3073.70	3163.48	3045.28	3331.05	3245.26	3491.66	3510.37	3601.42	3771.65	3938.45	3976.46	4060.74	4057.37
10.4763	68.3366	398.145	339.626	531.880	543.120	778.449	771.220	956.116	1075.24	1028.59	1164.51	1327.78	1313.83	1342.53	1401.94	1580.66	1598.60	1751.53	1814.79	1989.97	1965.14	1958.47	2092.41	2126.74	2140.18	2327.83	2282.66	2343.09	2471.07	2474.85	2500.23	2737.99	2635.17	2764.31	2705.80	2869.02	2906.48	3034.59	3000.28	3283.28	3439.69	3535.04	3615.19	3625.09	3734.11	3947.13	3815.69	4131.18	4041.17
10.5007	-33.4267	366.523	364.000	562.622	579.640	691.193	850.092	798.083	1050.54	1031.19	1123.09	1276.13	1322.25	1463.60	1556.48	1483.26	1650.86	1867.57	1788.75	1777.08	1931.72	1976.58	2160.05	1979.78	2159.82	2311.89	2167.34	2431.63	2300.71	2526.92	2554.94	2661.82	2639.65	2722.74	2787.20	2893.62	2932.77	2978.39	2978.82	3307.82	3313.58	3425.49	3574.76	3670.65	3740.47	3860.45	3840.63	4162.16	3990.76
10.5251	-50.3141	260.620	360.831	426.918	572.973	628.687	705.966	849.675	913.693	967.906	1083.89	1080.38	1303.15	1277.93	1435.44	1583.64	1561.61	1680.72	1744.58	1781.08	1897.94	1927.00	2034.61	2037.72	1969.57	2227.34	2259.72	2261.41	2408.28	2535.94	2439.43	2494.36	2465.61	2715.52	2710.74	2863.83	2919.33	3073.78	3049.09	3283.37	3212.02	3351.51	3354.94	3631.33	3647.25	3760.10	3688.10	4007.99	4093.20
10.5495	15.8997	363.390	317.697	544.881	469.736	620.169	725.425	837.554	940.692	1051.54	1095.27	1146.11	1206.54	1328.55	1437.40	1520.02	1579.12	1658.87	1832.84	1784.69	1882.71	1877.69	1854.81	2100.36	2081.43	2181.44	2262.29	2216.02	2270.08	2364.07	2574.36	2544.29	2521.79	2628.64	2675.77	2936.86	2993.70	2951.32	2973.59	3160.28	3178.00	3465.82	3423.43	3573.56	3751.79	3838.27	3872.23	4027.64	3953.06
10.5739	-15.2768	242.629	380.841	503.892	538.463	643.433	752.162	875.579	908.118	1058.56	1001.35	1263.79	1233.56	1390.97	1398.46	1555.22	1678.46	1681.19	1678.31	1833.45	1730.78	1929.54	1897.14	1917.23	2008.26	2087.52	2113.20	2147.03	2276.29	2521.53	2400.57	2492.52	2394.84	2595.79	2738.65	2778.98	2951.41	2910.16	2938.37	3239.35	3152.08	3354.70	3497.20	3620.50	3590.29	3784.70	3888.63	4090.16	3952.99
10.5983	-85.6754	261.813	417.577	394.617	531.395	526.492	639.837	870.992	861.657	1063.57	1076.35	1108.75	1253.33	1339.20	1461.10	1481.46	1455.96	1617.36	1697.16	1824.71	1724.09	1850.04	1897.08	1992.41	2056.70	2113.65	2155.43	2155.69	2195.78	2330.04	2335.60	2607.54	2502.02	2499.02	2567.88	2682.36	2809.75	2900.04	3001.59	3157.26	3201.43	3335.23	3294.31	3386.81	3641.78	3666.11	3748.24	3950.03	3911.84
10.6227	-34.0763	319.882	337.972	396.965	500.641	507.155	704.885	780.400	865.327	877.076	1011.45	1122.89	1189.83	1351.61	1393.04	1401.82	1507.11	1543.52	1526.75	1725.12	1755.99	1694.99	1808.33	1953.05	2016.85	2145.92	2056.83	2114.07	2164.36	2295.00	2344.22	2502.91	2405.52	2621.06	2514.05	2689.28	2830.79	2703.14	2846.55	3095.58	3227.89	3317.29	3340.60	3476.27	3632.17	3684.69	3823.12	4085.07	3869.65
10.6471	-24.4006	288.503	204.177	303.240	362.669	618.449	722.910	865.409	813.881	866.789	1064.14	1019.61	1111.45	1255.40	1308.85	1315.46	1454.84	1646.05	1584.48	1673.96	1822.63	1745.18	1887.41	1949.98	1731.58	2086.75	1989.08	2079.16	2172.92	2227.83	2377.97	2372.86	2372.12	2537.14	2545.62	2670.71	2664.99	2692.13	2897.21	3087.50	3157.71	3322.88	3248.39	3442.95	3633.52	3715.30	3725.79	3940.89	3977.47
10.6715	-36.1000	386.026	262.032	367.483	613.365	603.919	547.434	804.557	720.787	933.637	951.916	1030.56	1140.44	1216.42	1322.16	1238.54	1353.18	1465.74	1571.68	1703.05	1667.61	1694.52	1707.17	1817.21	1805.71	2041.53	1967.98	2221.31	2145.38	2269.35	2245.12	2448.12	2303.81	2452.14	2593.92	2701.12	2669.97	2699.54	2872.62	3104.51	3093.97	3267.61	3250.04	3431.03	3556.64	3772.17	3715.99	3943.79	3869.82
10.6959	-136.043	227.590	411.446	439.837	434.958	396.014	723.284	672.114	779.499	895.886	1034.41	1060.35	1182.23	1099.96	1173.99	1392.43	1352.92	1512.45	1639.78	1582.51	1589.14	1707.39	1681.17	1826.93	1875.00	1937.90	1971.12	2037.97	2159.46	2239.73	2236.89	2303.61	2250.53	2377.33	2472.46	2586.02	2695.02	2747.20	2723.91	3014.97	3124.11	3066.65	3269.20	3423.11	3490.42	3657.08	3715.58	3877.83	3863.43
10.7203	-57.8307	233.465	318.639	360.510	520.429	543.537	622.120	739.186	828.237	862.437	1053.41	998.539	1248.05	1152.92	1188.05	1127.99	1315.16	1525.11	1375.11	1636.07	1672.43	1667.54	1699.26	1746.24	1828.62	1980.60	1877.28	2087.22	2169.16	2166.80	2218.11	2384.67	2280.84	2294.51	2408.59	2550.48	2700.93	2786.12	2706.72	2996.85	3102.81	3144.76	3235.32	3307.90	3657.84	3702.32	3638.62	3855.00	3848.72
10.7447	46.4840	251.742	309.288	314.966	531.558	502.322	594.303	585.607	717.661	818.251	1004.22	1090.73	1045.57	1060.39	1169.91	1197.21	1336.68	1350.59	1269.12	1598.13	1658.23	1548.09	1695.45	1652.82	1781.71	1902.99	1895.09	2123.14	1982.43	2091.06	2106.04	2419.77	2202.54	2474.03	2459.22	2530.45	2739.04	2728.09	2869.05	3003.55	3022.24	3231.01	3241.09	3319.49	3570.62	3649.28	3596.19	3870.63	3861.75
10.7691	62.2532	114.930	289.895	401.512	423.086	437.189	660.761	610.769	770.064	755.217	923.323	1072.41	968.639	1094.81	1144.82	1306.56	1235.50	1282.35	1471.94	1533.98	1495.28	1531.42	1683.19	1611.08	1772.68	1830.14	1748.79	1898.47	2060.36	2210.87	2125.79	2274.58	2361.39	2354.81	2440.49	2532.15	2693.31	2683.09	2803.77	2968.41	2989.71	3189.90	3141.83	3335.06	3499.39	3636.49	3630.70	3825.46	3817.72
10.7935	39.5346	257.883	391.229	387.750	394.879	418.243	564.374	687.708	680.228	719.235	763.670	979.527	1101.49	1118.20	1213.38	1106.29	1143.05	1372.35	1355.92	1357.79	1481.37	1439.15	1525.01	1642.51	1787.96	1832.18	1888.48	1914.15	2012.09	2069.86	2067.27	2295.47	2313.24	2257.02	2355.27	2518.36	2559.92	2652.23	2761.35	2913.25	3017.95	3118.08	3336.71	3282.33	3582.44	3594.79	3491.31	3769.93	3699.07
10.8179	44.9924	230.124	324.152	385.579	355.508	421.323	582.339	734.342	695.494	827.788	825.309	919.637	1094.75	905.986	1088.74	1166.45	1207.80	1336.79	1350.70	1456.20	1515.95	1480.93	1507.67	1561.59	1646.18	1746.89	1890.52	1962.81	1946.79	1996.74	2115.55	2239.74	2159.00	2290.91	2333.67	2410.53	2675.23	2656.10	2682.29	2913.04	2943.00	3172.61	3162.39	3399.57	3433.37	3553.16	3525.61	3897.62	3715.81
10.8423	5.90585	164.095	295.166	356.560	409.527	528.802	501.989	607.657	720.571	774.465	796.560	843.859	1061.25	994.771	988.049	1156.38	1143.69	1283.76	1322.19	1429.76	1325.53	1560.49	1558.72	1480.04	1702.76	1778.00	1661.39	1820.10	1941.52	2006.07	2139.73	2137.90	2088.81	2061.39	2321.71	2461.78	2552.80	2630.63	2631.58	2885.84	3021.15	3148.88	3212.20	3245.95	3469.57	3564.31	3561.05	3733.94	3714.06
10.8668	95.5596	187.188	251.802	482.881	400.601	440.928	584.816	659.052	633.659	659.197	808.496	849.772	972.698	862.701	1056.80	1066.12	1096.05	1289.74	1175.88	1374.77	1337.09	1444.41	1438.62	1518.46	1621.52	1662.17	1774.19	1855.83	1765.62	2102.09	2004.93	2161.01	2183.31	2173.60	2148.41	2583.01	2467.98	2662.20	2734.39	2878.38	3026.49	3141.67	3109.31	3202.86	3468.12	3419.99	3523.09	3719.77	3826.11
10.8912	-42.3630	244.005	221.167	326.188	405.151	448.881	392.062	611.442	691.641	772.064	770.192	811.748	881.145	1033.27	936.845	1079.88	1098.75	1223.11	1181.91	1230.74	1330.40	1386.79	1477.86	1457.56	1548.87	1768.33	1631.58	1753.28	1868.08	1953.65	2104.51	2147.19	2106.19	2171.77	2269.07	2462.08	2522.48	2483.80	2669.00	2913.61	2954.45	3009.11	3050.93	3278.59	3447.59	3528.59	3534.30	3668.15	3784.00
10.9156	54.8100	228.976	183.765	224.528	262.759	422.749	440.146	400.586	536.372	671.922	836.637	840.142	878.678	939.993	1050.39	966.862	1141.84	1153.52	1199.96	1368.13	1385.99	1427.47	1531.04	1441.80	1509.38	1738.53	1589.69	1719.79	1888.28	1813.88	1849.11	2036.97	1996.63	2184.78	2227.21	2380.02	2588.78	2492.41	2646.86	2846.30	2950.72	3104.46	2988.41	3380.24	3390.46	3611.74	3526.37	3794.49	3743.63
10.9400	4.32418	155.203	412.584	251.223	385.410	262.477	470.782	483.568	555.490	607.985	744.470	732.088	884.813	895.707	952.984	927.720	1121.55	1188.80	1158.31	1227.68	1345.12	1329.23	1299.82	1385.51	1437.31	1611.34	1596.02	1689.92	1854.38	1819.35	1807.55	1960.92	2046.88	2237.98	2171.86	2377.11	2369.80	2512.02	2599.31	2752.67	2880.58	2964.47	3061.01	3283.68	3253.77	3378.11	3615.30	3741.75	3842.99
10.9644	-16.8657	263.775	219.873	351.730	318.738	466.476	422.225	569.486	658.328	521.351	767.111	667.995	715.848	741.265	928.777	1041.49	1044.41	1141.84	1163.64	1381.99	1193.79	1230.30	1361.05	1380.67	1307.69	1568.60	1475.46	1584.12	1763.86	1844.00	1912.70	2095.43	2002.20	2130.31	2185.19	2411.84	2354.14	2508.55	2577.45	2737.00	2824.94	3018.94	3019.24	3047.44	3383.08	3573.92	3416.28	3708.08	3722.91
10.9888	-80.1453	205.883	342.322	189.719	412.703	359.165	395.970	592.863	657.984	602.938	760.618	779.248	733.003	857.141	937.554	901.562	971.617	1109.22	1048.74	1283.92	1135.67	1325.60	1365.92	1314.36	1381.22	1561.48	1555.57	1584.40	1860.99	1820.51	1774.53	2040.41	1952.59	2166.13	2076.51	2372.13	2429.04	2471.05	2576.92	2722.03	2919.41	2942.85	2959.19	3287.38	3255.63	3564.62	3553.19	3715.72	3626.15
11.0132	-5.18339	333.435	234.265	270.727	359.104	263.164	431.078	501.050	638.972	508.370	712.067	828.663	757.350	774.292	820.439	897.095	892.308	1088.44	993.902	1222.60	1132.49	1126.57	1288.49	1306.15	1364.96	1442.72	1487.94	1548.09	1626.98	1757.40	1645.70	1962.83	1867.90	2251.15	2076.56	2213.47	2308.81	2415.96	2514.44	2657.65	3010.72	2989.81	2986.92	3225.43	3382.62	3436.63	3602.79	3651.60	3746.85
11.0376	-93.6665	173.753	164.718	183.321	333.636	302.423	413.702	475.512	568.273	563.951	657.435	719.610	723.834	807.519	769.815	840.463	911.626	1082.82	1026.02	1098.17	1039.32	1133.74	1264.64	1235.88	1452.14	1427.44	1460.27	1561.66	1512.26	1657.39	1835.93	1883.32	1866.89	2100.97	2037.83	2227.01	2285.24	2413.59	2486.47	2631.74	2802.05	3070.15	3030.55	3188.17	3293.10	3455.98	3401.22	3763.99	3691.24
11.0620	-45.5228	189.168	187.043	269.607	277.919	353.903	399.719	449.269	481.990	545.638	645.793	551.767	634.968	759.430	853.298	766.865	971.884	1085.29	928.489	1054.09	1224.01	1132.30	1195.72	1221.78	1301.98	1428.31	1487.00	1669.61	1562.35	1714.96	1830.98	1784.22	1932.22	2053.24	2028.65	2115.30	2184.92	2444.86	2565.60	2607.13	2788.27	3069.09	3022.20	3214.22	3335.37	3402.35	3504.40	3746.89	3688.04
11.0864	106.561	177.490	253.864	294.694	350.499	380.426	372.178	426.489	516.648	450.576	588.389	612.507	619.074	733.176	723.723	804.115	851.666	846.440	979.338	1069.10	1034.27	1073.97	1080.11	1127.21	1203.17	1421.31	1359.30	1500.40	1556.19	1587.80	1796.84	1813.07	1783.45	1990.87	2004.82	2063.58	2335.71	2362.30	2505.58	2665.23	2800.75	2880.06	3015.00	3272.04	3247.07	3341.26	3448.93	3636.74	3611.69
11.1108	-89.6035	210.373	132.224	204.331	267.156	202.280	265.983	505.206	464.631	562.258	528.400	631.165	620.156	651.249	750.367	826.429	694.366	955.802	894.174	1032.99	939.339	1069.36	1060.66	1173.00	1226.98	1482.28	1328.96	1428.15	1549.02	1520.81	1601.45	1894.16	1765.58	1874.73	2021.56	2268.60	2314.42	2345.84	2442.50	2651.20	2723.43	2867.23	3134.75	3166.41	3333.36	3355.86	3472.68	3636.40	3708.10
11.1352	-0.338772	136.921	240.868	264.176	229.057	196.534	236.509	409.054	455.040	483.982	585.158	526.921	610.174	605.237	751.178	711.026	763.309	908.032	838.002	1063.28	905.931	1069.78	1015.05	1062.31	1174.03	1415.30	1258.74	1457.30	1554.54	1547.07	1719.05	1937.39	1706.49	1810.06	1913.85	2172.26	2293.93	2397.94	2457.11	2574.53	2866.40	2744.30	2894.22	3079.81	3157.93	3363.92	3459.75	3686.19	3643.75
11.1596	90.2877	209.302	275.183	251.418	370.438	262.610	361.686	382.976	427.923	416.106	581.127	490.042	541.471	673.134	677.433	625.050	809.949	843.564	949.169	896.746	899.352	950.940	1096.64	1102.54	963.861	1343.52	1347.67	1565.11	1398.10	1629.15	1576.32	1748.89	1763.75	1908.27	1837.96	2001.35	2151.89	2334.29	2350.61	2476.41	2677.35	2912.44	2884.62	3064.42	3223.07	3294.07	3325.95	3687.32	3693.23
11.1840	-73.2903	242.027	328.350	289.683	391.203	318.015	381.591	354.201	396.306	403.591	541.798	579.606	581.388	659.705	625.743	651.715	597.371	823.897	739.304	1008.38	995.542	942.888	989.305	1031.47	1059.59	1325.52	1261.53	1349.40	1441.25	1577.41	1507.44	1718.03	1748.81	1676.73	1852.67	2013.17	2216.85	2207.67	2398.10	2595.45	2693.50	2661.57	2805.46	2972.60	3200.00	3214.37	3379.28	3549.71	3525.99
11.2084	88.0762	185.431	205.251	255.185	258.873	315.163	302.201	305.483	382.466	417.952	473.057	568.463	677.958	674.799	539.994	622.072	735.190	681.626	847.198	892.010	847.132	1007.74	1032.87	1023.69	1152.55	1172.62	1251.12	1256.84	1505.84	1432.71	1499.60	1743.05	1572.19	1690.92	1759.29	2051.21	2190.67	2215.63	2344.12	2506.23	2631.09	2772.99	2824.82	2996.56	3175.19	3358.96	3390.18	3590.43	3581.75
11.2328	17.8749	204.202	71.5066	164.702	309.492	269.352	271.037	475.410	345.063	379.563	444.834	419.646	606.334	556.078	450.171	668.627	652.772	782.957	761.979	823.505	776.928	789.551	913.793	965.926	910.396	1094.98	1102.91	1279.55	1349.19	1396.96	1510.30	1613.58	1517.92	1687.79	1721.09	1962.17	2058.94	2102.71	2355.27	2541.27	2598.94	2759.37	2781.13	2967.09	3149.70	3345.67	3334.03	3512.52	3643.72
11.2572	-54.7396	300.154	219.071	346.626	268.001	231.766	300.702	284.046	252.335	389.300	442.103	471.926	538.657	448.467	652.205	468.760	608.356	706.562	594.976	701.109	765.629	694.180	898.396	911.208	1092.10	1040.84	1115.05	1281.18	1327.81	1326.79	1420.60	1614.76	1543.19	1593.24	1679.82	1977.86	2002.09	2193.26	2283.92	2449.74	2636.10	2747.51	2830.23	2953.68	3187.76	3155.68	3292.09	3392.31	3551.67
11.2817	-50.0903	180.548	178.020	202.284	227.148	210.495	267.081	324.146	341.237	414.002	311.306	421.943	413.280	484.266	406.033	528.798	639.738	594.735	578.289	648.356	747.991	718.612	727.797	768.286	868.882	1127.71	960.000	1262.50	1392.72	1380.02	1393.55	1618.43	1607.59	1577.23	1670.52	1874.28	2073.91	2091.89	2170.60	2394.29	2558.16	2641.78	2691.49	3009.02	3140.08	3267.05	3331.28	3488.29	3531.99
11.3061	-34.4927	162.069	136.476	201.900	204.362	188.251	211.186	366.385	68.3392	192.351	273.792	390.363	384.438	375.708	494.863	448.654	439.607	505.806	498.408	656.129	733.938	788.586	799.853	825.896	876.692	949.745	1051.83	1093.10	1254.96	1270.22	1399.48	1448.10	1529.16	1665.92	1636.07	1860.39	2011.72	2119.96	2216.12	2433.10	2395.62	2586.67	2731.59	2900.90	3157.23	3234.93	3192.56	3455.26	3384.90
11.3305	-14.3030	132.019	181.874	130.339	149.913	172.696	280.552	169.374	122.494	268.879	469.967	221.771	466.437	327.280	396.444	453.713	466.560	575.168	384.892	770.946	673.700	736.770	679.269	665.698	802.766	987.979	1057.32	1253.36	1146.47	1328.89	1313.34	1400.04	1502.33	1504.26	1553.01	1870.93	1851.16	1985.62	2245.31	2291.16	2457.89	2604.97	2758.50	2747.33	3044.26	3106.30	3292.96	3445.66	3543.28
11.3549	-54.1947	291.843	133.855	108.748	215.172	143.716	116.028	149.568	165.856	219.507	378.527	290.719	345.280	501.848	410.799	419.110	524.076	536.029	574.304	528.699	528.274	672.561	597.075	689.328	849.615	890.117	887.883	974.332	1144.76	1254.49	1227.88	1515.49	1421.41	1605.89	1509.28	1614.36	2011.75	1958.37	2162.51	2381.97	2434.33	2636.31	2694.83	2756.90	3020.40	3096.89	3226.25	3596.33	3589.15
11.3793	32.7269	237.023	228.581	-66.7596	124.231	217.265	163.966	175.752	237.562	272.044	232.044	302.294	321.670	362.359	293.688	397.081	422.002	518.411	481.844	673.492	633.086	490.387	663.739	629.085	695.249	886.312	835.487	983.331	1011.45	1227.46	1266.39	1223.31	1307.93	1495.65	1498.33	1739.69	1954.30	1973.41	2129.34	2262.34	2393.70	2561.91	2697.89	2826.89	2962.28	3177.40	3127.24	3372.40	3329.89
11.4037	-51.4428	233.359	134.440	320.327	97.7385	147.014	187.142	253.091	240.672	246.635	349.933	298.051	268.912	222.426	346.601	398.880	414.452	460.198	349.277	549.250	562.857	574.276	717.447	696.564	868.276	960.976	829.149	1017.45	1035.83	1047.27	1151.97	1372.62	1387.66	1535.41	1420.46	1691.54	1771.29	1974.67	2094.27	2185.73	2293.93	2515.07	2609.36	2716.43	2850.79	3114.14	3156.92	3387.66	3424.69
11.4281	47.1157	160.159	140.056	263.356	278.985	153.157	88.6580	242.942	194.103	160.982	204.672	142.328	278.887	274.228	365.011	254.623	453.715	435.412	313.244	546.007	483.744	463.077	667.476	591.767	563.147	828.023	770.158	781.795	911.015	1030.42	1171.08	1281.13	1331.73	1447.91	1424.89	1685.82	1757.27	1816.79	2063.11	2084.15	2301.12	2536.19	2492.16	2745.44	2785.43	3052.38	3150.12	3399.57	3399.80
11.4525	40.7668	205.986	177.636	257.351	50.5748	128.578	276.158	53.3282	206.670	223.052	294.868	184.146	122.191	198.744	274.139	205.272	218.087	485.634	335.526	433.433	438.041	521.038	391.265	568.690	576.314	882.439	714.790	826.810	961.926	1000.17	1075.90	1294.67	1204.37	1409.47	1527.17	1622.59	1732.63	1946.90	2021.47	2341.48	2296.01	2399.83	2533.84	2749.04	2946.56	3023.38	3064.83	3311.39	3300.82
11.4769	1.05843	173.985	77.7844	159.067	85.2126	168.275	125.427	215.041	122.536	91.9477	141.098	96.4554	101.187	156.376	200.723	329.335	359.684	349.296	307.890	579.787	539.742	468.743	557.315	473.736	601.785	745.513	662.880	832.565	870.437	921.609	1146.14	1132.67	1286.73	1457.19	1512.22	1580.77	1579.32	1738.19	2065.83	2148.25	2309.11	2414.24	2527.55	2802.51	2912.70	3099.29	3177.49	3239.50	3294.21
11.5013	23.2519	193.707	185.606	199.097	115.275	179.191	82.6001	103.245	165.594	106.356	244.979	128.506	222.105	138.545	135.340	324.449	315.588	274.910	280.558	361.843	336.728	426.747	375.623	504.093	647.131	701.371	771.327	790.319	663.269	927.641	1100.97	1157.36	1127.40	1294.40	1366.47	1571.94	1688.20	1979.16	1928.04	2099.32	2291.11	2444.19	2512.19	2569.86	2872.83	2964.08	3093.12	3229.77	3261.36
11.5257	36.2410	134.257	193.068	25.4679	186.605	53.3886	-24.8487	18.1565	53.2938	58.5583	128.231	196.071	123.424	121.843	148.034	309.960	280.746	201.407	234.784	378.179	256.356	429.979	598.731	457.995	470.959	615.719	733.692	745.416	787.655	901.932	1003.20	1166.79	1011.05	1295.04	1297.07	1400.45	1766.57	1714.23	1874.70	2042.84	2171.07	2347.36	2501.16	2587.91	2749.10	2866.62	3037.48	3125.80	3277.25
11.5501	-57.3775	175.913	142.037	130.117	54.6052	105.761	91.1154	22.3764	106.161	245.248	177.555	145.405	225.629	109.484	142.999	105.975	213.820	231.557	281.232	405.927	303.752	281.550	386.950	434.116	494.413	615.724	618.331	696.308	695.644	886.769	915.425	1027.50	1029.69	1260.54	1282.34	1415.86	1661.84	1645.34	1768.93	1976.64	2158.20	2280.57	2464.47	2519.56	2768.57	2843.69	3005.82	3094.22	3246.76
11.5745	-68.5236	3.07449	96.0302	157.124	38.9599	125.116	136.313	6.88632	208.019	102.270	221.607	225.955	121.092	201.699	180.223	68.9220	285.609	389.200	186.727	304.947	395.167	314.332	410.025	402.677	443.575	605.676	727.255	581.912	788.279	823.551	916.530	1022.62	1155.97	1197.33	1240.56	1446.09	1637.80	1692.20	1887.54	1990.90	2133.43	2225.02	2394.69	2648.13	2916.69	2802.51	2857.85	3037.66	3120.92
11.5989	6.16753	53.0849	195.753	161.157	144.849	149.001	11.8107	21.2110	-6.38916	80.2584	-1.85391	192.035	132.687	220.720	94.4959	206.363	159.668	299.208	159.978	135.237	244.405	188.408	281.852	297.325	426.091	696.633	431.461	599.205	830.255	766.391	910.387	1045.34	1038.63	1192.10	1214.13	1410.23	1478.34	1636.91	1790.03	1955.07	1992.09	2271.41	2270.46	2405.76	2662.15	2808.99	3035.05	3101.03	3228.72
11.6233	-86.9102	201.821	120.910	121.638	224.203	-12.7600	19.5752	52.8023	161.177	93.4556	-13.6067	-62.6052	175.926	169.616	69.1711	35.4159	183.786	135.530	272.527	396.219	351.994	220.323	301.950	419.228	360.559	441.888	479.604	596.134	558.803	784.297	799.646	1037.56	1016.25	1214.26	1150.41	1396.63	1559.18	1677.09	1740.97	1858.81	2075.39	2218.02	2290.05	2398.22	2505.98	2753.91	2920.15	2984.97	3152.48
11.6477	32.5963	121.913	64.7968	137.107	91.4207	19.4140	41.8253	67.7503	38.9507	47.5533	-59.5965	53.9147	-46.1554	18.0919	130.501	70.0447	115.904	174.043	37.5194	149.749	180.310	214.398	174.470	302.101	254.318	485.047	440.042	663.910	595.466	685.738	866.369	937.050	1001.30	1133.34	1133.00	1264.22	1432.91	1558.54	1670.56	1893.71	2034.84	2136.46	2233.28	2448.83	2696.89	2783.39	2861.64	2992.74	3207.19
11.6722	-24.6994	138.053	216.460	-16.4550	-55.5710	-6.74633	50.7099	70.5450	-59.9076	51.8955	82.5724	48.2476	8.36854	102.708	19.4092	94.4160	7.16809	177.093	142.769	237.972	185.433	161.436	208.776	185.964	288.586	433.458	545.099	574.547	635.623	681.275	744.427	799.136	878.918	1050.56	1051.61	1321.13	1340.05	1563.89	1665.56	1799.55	1965.30	2025.24	2239.01	2441.10	2653.00	2646.10	2842.83	3048.50	3049.69
11.6966	41.6465	91.2627	2.39409	109.165	26.6649	-38.1532	-50.6587	153.741	-66.4680	-44.0652	35.2231	106.006	25.1676	-28.1134	34.2643	38.2995	-28.0979	141.601	153.976	164.886	206.811	188.117	287.307	66.1044	328.911	455.964	499.140	362.147	511.462	728.197	841.460	951.116	865.260	971.705	1043.76	1197.13	1354.08	1515.99	1647.15	1703.27	1925.63	2084.92	2183.49	2265.84	2443.48	2644.08	2831.21	2830.62	3053.87
11.7210	9.42908	168.056	133.071	-8.54012	101.937	137.314	-27.4658	152.743	-10.0025	77.8849	67.8672	22.4037	-52.0870	78.9043	55.3438	50.2651	32.8283	88.0575	-41.2193	225.630	219.561	12.8857	135.451	55.2177	223.202	424.981	273.200	515.570	585.567	592.997	693.729	859.694	892.889	1027.29	931.661	1263.97	1480.76	1453.19	1480.48	1716.45	1849.06	1982.01	2099.25	2283.12	2470.96	2721.87	2680.93	2893.54	3098.05
11.7454	45.1120	197.195	81.3068	-0.533310	71.1809	61.3842	103.596	-66.3777	19.4092	-39.4373	65.2978	-33.9955	-93.1130	-19.9318	-65.6356	78.9811	7.48914	-20.1595	86.4467	72.6730	79.8144	217.694	84.7536	131.843	202.714	343.411	319.883	512.692	611.930	509.228	748.760	744.329	697.253	1000.76	976.474	1085.88	1232.31	1458.41	1554.19	1768.38	1846.05	2007.88	2117.78	2260.78	2367.48	2521.16	2746.15	2879.58	2857.34
11.7698	-43.3072	298.792	60.0859	122.703	101.554	-9.92416	55.9150	-34.8459	-42.4197	28.2815	33.0805	-108.926	-37.0554	-85.0314	-281.910	-5.83219	17.5617	-111.553	-7.86222	37.9636	71.5506	-48.0267	33.9056	135.381	225.640	274.572	306.956	492.477	543.268	578.561	662.128	765.949	710.066	959.904	989.534	983.417	1238.46	1398.00	1463.88	1646.95	1810.24	1983.98	2093.54	2120.68	2390.73	2466.93	2565.68	2723.07	2930.16
11.7942	31.0191	194.764	-85.1796	53.1989	-4.52098	-78.3520	-114.542	64.0824	-96.0665	-59.4535	-16.5996	-121.857	7.05139	16.9236	-103.764	-13.1122	-98.6345	113.047	-27.3972	59.4319	10.7522	37.8846	-90.7461	-50.0034	169.905	195.484	308.293	321.848	443.957	462.237	544.751	753.336	636.306	775.382	745.808	1083.85	1199.20	1405.47	1431.58	1692.78	1744.95	1956.93	2118.05	2204.08	2338.24	2371.16	2605.48	2743.73	2900.71
11.8186	44.8577	85.2532	111.524	57.9401	-8.67654	40.9305	-6.97527	-42.0336	-205.756	-58.2753	36.0473	-36.9871	-74.8402	34.9244	28.5135	-150.475	-60.3626	-8.21117	-169.457	87.0939	68.0709	-27.1251	112.115	92.0600	25.5359	235.425	258.029	293.583	381.170	530.663	419.540	421.885	631.453	782.115	758.143	1050.99	1126.65	1293.17	1403.39	1622.15	1749.99	1773.93	1904.18	2121.12	2381.24	2475.68	2431.54	2726.47	2763.85
11.8430	-35.9278	193.085	167.880	145.285	86.3322	-103.971	-71.5730	-184.271	-50.9637	-17.3144	-44.0902	-57.9323	-103.249	-78.9913	-84.6494	-103.806	-82.4091	-46.8752	-24.6686	98.8626	19.8660	-35.9468	70.8556	85.3968	-53.4569	205.999	241.496	122.361	245.153	448.749	521.076	612.098	608.367	826.258	867.662	1043.97	1162.67	1268.19	1299.63	1589.17	1562.40	1881.71	1866.75	2087.58	2178.20	2361.55	2416.99	2667.90	2742.19
11.8674	-65.9879	15.4112	0.183031	19.3907	-12.1552	48.1382	-92.7406	34.2811	-66.3206	-55.9746	-175.064	-93.8643	-99.4109	-199.182	-165.937	-216.994	-134.658	87.1804	-21.0244	-128.550	-110.263	-90.8660	-10.8886	14.8542	91.2152	131.953	159.350	318.279	282.173	405.501	453.128	680.220	558.115	770.603	765.234	943.869	1191.04	1273.18	1267.06	1521.25	1568.68	1755.07	1968.73	2056.09	2224.20	2232.14	2433.44	2579.87	2748.17
11.8918	75.7878	90.6131	159.274	44.6512	-86.8501	-25.4444	-122.873	-44.0104	-58.6702	-135.619	-39.9555	-116.014	-36.9367	-70.0898	-95.9838	-153.158	-109.381	8.50963	-112.203	-6.73485	-68.9371	-216.238	-81.7533	24.3444	56.8079	161.623	307.755	227.108	244.144	370.356	428.102	625.757	529.781	751.458	779.007	700.198	1099.99	1247.45	1199.94	1278.73	1536.68	1633.71	1776.46	1976.22	2220.41	2312.74	2407.48	2672.10	2703.12
11.9162	-20.8566	45.3194	87.8909	108.088	8.39273	-5.34133	-33.0438	-152.361	-18.5377	-124.561	-116.519	-260.489	-120.728	-77.3846	-217.567	-148.697	-130.569	-46.1286	-125.933	-77.4893	-59.7026	26.0775	-31.4797	-69.9507	59.5158	76.2834	191.031	162.531	322.340	356.878	477.741	435.167	556.179	555.959	667.144	815.946	1135.61	1155.57	1212.05	1418.71	1575.22	1628.98	1779.79	1958.42	2164.59	2361.26	2428.36	2517.78	2581.51
11.9406	-33.3842	97.0526	106.908	48.7342	-50.0734	47.6029	-91.3851	-12.8881	-152.615	-265.142	-124.711	-58.3971	-82.5868	-178.930	-173.732	-143.260	-179.173	-71.9387	-143.273	-202.163	-89.4639	-55.4930	-133.395	-82.3951	33.2327	106.077	-43.8095	158.203	238.199	288.841	316.301	511.784	497.568	724.835	735.655	781.166	941.201	1061.47	1242.09	1286.95	1484.51	1508.99	1761.47	2007.70	1992.18	2241.21	2337.35	2506.65	2633.84
11.9650	9.21995	73.3669	39.0292	61.0470	-90.5826	-72.0200	-74.8764	-91.0528	-22.0728	-80.3240	-69.2470	-206.709	-29.4667	-272.683	-167.899	-177.015	-91.1199	-240.219	-262.900	-155.150	-149.113	-48.9509	-24.3027	-146.973	-49.5312	78.1797	149.203	153.139	167.862	297.596	380.891	607.454	510.365	691.476	683.353	844.151	1075.56	948.795	1232.73	1209.67	1411.81	1619.48	1537.91	1856.18	2025.02	2220.47	2227.10	2389.42	2556.16
11.9894	42.8034	249.225	58.4322	-1.33171	-58.0534	-150.538	-107.641	-101.618	-106.586	-271.912	-124.920	-117.113	-190.462	-231.720	-305.240	-210.257	-262.300	-91.0960	-319.174	-152.744	-249.590	-202.701	-138.093	-142.949	-75.5674	88.2026	-45.1632	125.438	283.773	246.888	310.928	405.304	269.424	485.027	612.731	827.839	908.618	940.101	1219.72	1322.29	1389.41	1557.43	1647.66	1881.35	1960.59	2099.30	2261.84	2362.85	2500.68
12.0138	-43.0083	119.267	114.095	28.2529	-47.5702	-36.3155	-68.9581	-28.9786	-118.955	-150.413	-283.559	-138.526	-309.902	-153.869	-164.784	-248.428	-138.375	-46.9841	-273.991	-154.929	-150.042	-145.201	-149.802	-180.518	5.96791	-4.06811	-33.6400	61.7652	110.602	259.843	141.206	447.070	407.490	570.283	506.627	688.402	861.526	958.275	1111.31	1274.00	1341.72	1459.01	1475.89	1684.10	1808.95	2093.14	2253.14	2290.99	2509.73
12.0382	16.1122	181.131	85.7788	9.75894	59.1696	-119.521	-107.188	-147.023	-103.401	-120.588	-80.3642	-159.724	-299.958	-183.512	-160.424	-168.686	-174.773	-308.326	-177.140	-216.268	-68.4675	-221.758	-196.936	-200.485	-92.8631	40.5714	90.8792	90.3084	154.820	206.259	236.621	510.585	351.694	553.347	377.966	741.858	864.481	925.782	966.944	1188.65	1340.78	1438.64	1515.05	1726.35	1799.62	2176.22	2085.15	2388.37	2464.56
12.0627	-35.0934	64.2716	-4.51838	104.149	-93.6329	3.60537	-79.9062	-142.847	-121.452	-115.194	-155.943	-180.590	-175.081	-128.447	-206.879	-170.144	-209.757	-114.922	-221.246	-198.730	-255.528	-189.475	-195.803	-248.642	-45.3087	-39.9596	-91.6541	201.698	42.1633	216.718	237.885	344.427	375.086	506.021	546.102	681.131	862.509	923.219	1028.98	1148.50	1217.51	1319.33	1443.11	1602.53	1886.21	1973.59	2090.21	2223.61	2415.89
12.0871	37.3532	62.2770	130.869	43.9989	-33.2467	-80.8875	-113.803	-251.952	-195.326	-188.613	-116.038	-224.327	-270.984	-101.848	-238.619	-217.740	-173.686	-145.740	-204.184	-283.940	-128.085	-137.366	-98.7627	-173.874	-139.471	-16.5522	28.5210	13.3200	179.564	158.501	229.703	269.266	334.986	357.967	464.429	619.790	706.859	883.401	924.779	1168.99	1209.84	1347.56	1572.48	1722.04	1737.91	1917.69	2027.75	2294.29	2273.81
12.1115	26.9324	55.4550	-2.40210	178.891	87.9095	-110.726	18.3595	-79.4188	-127.545	-58.8819	-219.254	-172.848	-221.713	-127.325	-74.3722	-210.768	-162.612	-231.715	-342.330	-211.963	-300.666	-244.002	-62.2698	-292.455	-127.637	64.5706	-220.503	-47.6323	26.3856	116.847	301.806	279.943	358.092	370.643	449.975	674.941	887.419	747.654	955.707	1158.13	1198.28	1352.33	1442.22	1575.99	1788.04	1839.40	1984.36	2199.14	2416.38
12.1359	-142.307	180.392	0.872685	148.904	14.2591	32.7762	-106.219	-59.0431	-160.509	-197.188	-159.731	-269.297	-114.480	-266.455	-378.810	-227.370	-213.003	-156.847	-228.202	-130.230	-230.942	-268.244	-151.406	-179.724	-143.193	-59.7858	-65.5789	24.9173	3.46932	69.9251	343.001	284.559	247.437	419.426	396.893	490.839	774.571	843.750	995.274	1062.66	1112.97	1342.69	1427.24	1593.43	1699.83	1788.28	2010.42	2108.44	2314.44
12.1603	-68.2334	99.2888	118.875	-19.8520	4.78448	-34.0584	-134.372	-52.4672	-152.002	-89.3272	-126.220	-269.633	-179.488	-181.531	-273.683	-317.526	-231.665	-95.0218	-262.601	-248.774	-274.513	-248.774	-306.589	-313.443	-147.539	-55.3319	-142.598	19.9925	8.32085	94.5465	196.303	342.454	269.967	466.390	495.767	521.514	751.131	630.735	943.052	903.854	1269.03	1356.84	1529.23	1506.89	1706.78	1800.51	1968.50	2135.01	1982.57
12.1847	5.04037	41.6125	-53.1445	-43.8243	-31.3001	-84.4027	-102.279	-143.921	-217.485	-227.452	-189.286	-161.492	-217.821	-259.750	-277.258	-260.913	-424.076	-261.188	-314.565	-253.033	-177.215	-224.819	-214.106	-245.273	-241.679	-96.2648	-112.207	-70.4468	-50.6529	134.207	157.161	387.864	327.177	323.085	382.884	492.930	762.258	564.174	857.487	1065.00	1007.90	1315.17	1415.21	1487.52	1749.20	1686.66	1901.28	2087.40	2122.90
12.2091	63.7048	122.281	-10.9242	-0.315365	11.8427	-88.5184	-208.930	-122.654	-154.034	-189.473	-134.528	-233.279	-248.704	-245.937	-128.656	-280.328	-301.302	-274.365	-211.338	-124.028	-142.685	-292.623	-248.060	-263.381	-132.330	-192.721	-76.3765	26.2905	-3.76086	113.266	182.368	282.134	183.133	404.248	501.965	470.843	697.462	710.922	877.269	1069.59	1236.38	1159.58	1280.37	1450.58	1630.37	1774.48	1945.37	2080.95	2127.54
12.2335	61.2590	133.191	126.144	-38.7090	-67.7226	-72.1442	-104.066	-150.335	-76.2799	-163.765	-81.1182	-195.192	-256.078	-238.451	-189.802	-276.007	-279.785	-155.299	-329.738	-192.843	-340.064	-302.236	-321.962	-166.296	-228.449	-89.1734	84.9592	-125.381	-11.9028	42.7254	50.7462	158.936	409.313	450.521	439.224	503.962	789.795	656.088	785.660	1030.91	1051.52	1085.16	1261.81	1438.74	1713.37	1810.62	1869.04	2189.97	2084.69
12.2579	-25.9019	18.6809	-0.0867172	-67.5172	16.6155	-62.2617	-98.9432	5.23565	-178.260	-171.684	-110.982	-166.177	-271.235	-230.808	-308.351	-134.053	-221.716	-312.711	-303.319	-133.032	-254.276	-205.713	-325.545	-230.748	-152.386	-92.9321	-109.234	-73.8018	-16.4633	51.8347	123.867	287.331	229.865	188.055	468.268	563.524	697.563	754.248	841.753	930.079	1030.98	1216.54	1337.43	1447.81	1711.93	1693.13	1788.44	1983.97	2138.14
12.2823	54.2270	165.097	52.3811	82.4152	34.7469	-108.323	-150.427	-124.567	-176.765	-71.4351	-81.8064	-234.308	-216.204	-251.067	-333.005	-309.731	-218.160	-97.5802	-208.084	-406.444	-152.677	-357.019	-280.871	-211.734	-274.244	-135.391	-166.445	-83.3686	-7.40747	-14.5914	66.1354	228.887	184.694	324.564	358.596	474.016	650.017	750.059	763.822	926.245	1063.35	1117.85	1320.78	1476.79	1647.11	1727.70	1823.78	1928.93	2047.32
12.3067	44.1036	-2.50447	208.000	-72.2862	5.34788	-59.3804	-75.0043	-181.607	-193.078	-231.663	-257.490	-206.931	-212.426	-257.669	-207.328	-249.070	-241.107	-292.698	-310.716	-192.370	-245.617	-232.450	-292.556	-249.756	-216.888	-193.880	-63.6597	-70.0222	-49.9083	78.3143	108.222	227.822	290.222	377.249	411.630	424.166	462.778	800.588	717.519	928.915	998.943	1113.62	1212.48	1309.84	1559.99	1652.65	1696.56	1873.69	1979.06
12.3311	87.6203	92.2068	87.1054	68.3863	38.5244	-47.7855	-156.540	-98.2299	-191.193	-302.278	-139.495	-219.975	-305.602	-214.265	-284.643	-315.283	-282.603	-194.516	-328.824	-306.050	-307.764	-260.779	-240.798	-255.703	-280.498	-102.322	-201.766	-118.363	-88.7803	86.9013	88.7633	197.536	213.795	369.366	209.405	412.384	775.119	768.958	618.282	848.522	1072.30	1206.62	1177.17	1347.94	1488.70	1577.83	1744.07	1827.90	1944.43
12.3555	44.1713	80.5669	11.3837	-153.833	25.3512	-40.8258	-60.8681	0.748125	-265.058	-238.394	-135.761	-315.809	-328.763	-205.990	-303.168	-227.434	-244.813	-100.981	-414.803	-209.854	-278.718	-358.108	-188.406	-310.418	-93.1356	-208.557	-183.445	-31.7422	45.6759	21.1000	116.144	131.257	266.668	260.880	360.976	350.083	575.792	585.109	824.670	945.773	1020.33	1044.23	1167.15	1432.00	1503.56	1598.48	1750.85	1825.62	1942.55
12.3799	6.49209	50.8733	119.863	-20.0839	28.1840	-155.179	-193.612	-111.946	-86.9513	-210.066	-42.3458	-238.664	-216.038	-150.074	-128.905	-299.660	-229.328	-204.457	-181.954	-171.129	-275.298	-279.615	-262.518	-354.271	-186.663	-115.578	-18.3669	-67.1111	-67.8548	76.7575	37.0950	143.168	186.363	322.432	288.598	366.177	552.129	652.932	707.520	859.004	970.181	1166.97	1161.42	1212.17	1512.43	1548.41	1701.08	1770.57	1899.39
12.4043	-60.4522	116.268	48.2194	-39.7870	-5.11930	-133.657	-38.2720	-192.419	-190.967	-188.779	-208.556	-157.688	-332.149	-253.436	-259.914	-313.330	-332.009	-106.060	-212.287	-278.052	-368.682	-266.860	-282.980	-299.897	-278.103	-149.411	-148.874	-72.4230	88.2900	-146.661	34.7409	232.290	47.7757	171.711	217.574	319.777	542.926	553.226	679.046	896.695	1004.38	1135.35	1203.83	1247.06	1491.04	1509.33	1672.65	1800.34	1884.32
12.4287	-56.7768	88.8026	-17.0444	49.5761	-59.9170	-44.5848	-184.814	-152.406	-212.447	-115.103	-178.407	-152.856	-230.028	-294.391	-250.702	-218.784	-199.931	-323.767	-392.506	-359.068	-332.986	-164.975	-266.630	-285.688	-245.470	-159.438	-87.7402	-195.415	-93.3852	-37.4845	78.8821	113.702	149.579	210.474	255.244	419.561	539.965	678.453	674.564	717.873	855.716	1072.26	1243.39	1277.23	1489.18	1507.23	1683.49	1848.93	1957.73
12.4531	44.3131	14.1694	35.8429	89.5401	-62.5315	-135.043	-112.718	-237.318	-282.719	-224.757	-237.754	-297.429	-307.189	-258.894	-231.986	-342.418	-264.417	-297.334	-319.871	-265.093	-215.596	-242.650	-233.818	-425.317	-342.042	-131.102	-117.422	-231.274	-83.4618	31.4131	62.1645	52.7482	59.6243	225.339	335.151	527.129	540.910	650.089	821.308	998.202	972.789	1034.38	1135.58	1148.03	1510.80	1580.12	1696.62	1834.75	1879.71
12.4776	-4.77553	150.602	110.579	2.75540	-85.3701	-43.6310	-203.674	-131.241	-219.612	-208.154	-261.541	-198.505	-316.110	-265.325	-244.203	-229.971	-323.341	-284.544	-350.400	-381.244	-382.100	-393.932	-332.421	-317.801	-181.249	-138.810	-208.149	-77.7563	-21.8758	-91.8967	20.7851	110.467	83.1238	185.622	215.134	317.551	567.339	483.977	645.955	861.489	827.003	1055.46	1140.68	1325.80	1370.01	1389.56	1724.58	1819.99	1848.09
12.5020	23.5367	161.472	67.3709	80.9584	48.1643	-24.3261	-163.602	-166.946	-191.276	-169.004	-105.562	-134.538	-172.842	-232.042	-296.277	-252.678	-261.512	-280.401	-351.228	-265.707	-251.355	-325.422	-301.525	-181.718	-100.076	-229.499	-225.473	-15.6841	-40.2143	-110.656	38.1305	185.607	166.130	169.334	257.859	350.134	571.858	479.041	727.410	822.159	983.213	1180.95	1056.38	1240.72	1436.05	1451.59	1562.17	1775.43	1860.25
12.5264	-108.870	95.0037	88.7389	129.739	-36.4161	-31.8830	-89.5968	-183.309	-79.0226	-243.438	-163.330	-245.494	-284.996	-245.042	-350.779	-249.951	-313.661	-275.839	-426.952	-252.882	-255.662	-271.461	-392.950	-411.950	-281.136	-221.281	-239.445	-222.450	-219.318	-21.0061	-1.65764	91.0547	104.901	204.090	199.393	451.119	505.643	391.763	591.116	743.307	983.581	946.343	1112.50	1191.32	1406.58	1468.12	1650.20	1714.88	1857.90
12.5508	22.2627	103.974	53.7885	-66.0544	139.219	-110.375	-48.4618	-123.156	-173.452	-133.765	-126.333	-200.897	-300.103	-280.442	-219.323	-403.940	-376.537	-193.006	-383.339	-178.668	-362.163	-320.121	-342.214	-334.109	-347.413	-185.216	-237.114	-25.1423	-158.018	19.8996	89.8978	130.300	116.352	121.202	239.776	373.353	486.457	510.465	763.402	840.104	757.978	1024.14	1044.63	1261.31	1384.73	1562.16	1518.32	1660.03	1802.74
12.5752	-59.6162	68.9504	65.8317	-107.007	-123.689	-140.432	-86.2829	-238.362	-192.980	-135.184	-256.111	-231.384	-236.929	-144.909	-309.643	-260.713	-271.330	-180.604	-373.810	-209.147	-348.775	-282.429	-276.892	-272.437	-301.834	-201.712	-64.2674	-53.0341	-28.4697	-45.6724	-54.0043	76.2332	207.473	334.187	298.945	299.810	511.452	539.895	674.157	747.734	784.712	1074.89	1119.58	1166.60	1373.29	1471.43	1544.61	1742.74	1709.03
12.5996	-39.7715	116.701	139.663	40.3953	-39.6647	-97.5056	-208.708	-28.6021	-277.595	-243.350	-147.084	-237.243	-269.434	-250.472	-358.417	-285.204	-134.834	-276.588	-271.888	-185.888	-333.489	-292.086	-333.876	-286.683	-323.015	-179.142	-246.583	-46.8213	-123.294	-39.7445	-166.422	33.8209	72.3326	73.9425	280.785	343.155	507.247	484.769	643.849	786.193	815.926	874.364	1029.15	1154.48	1303.35	1521.73	1514.34	1683.46	1855.02
12.6240	-25.8998	-2.07790	38.2728	24.0266	-163.130	-15.0500	-48.6298	-163.572	-148.534	-228.249	-337.958	-169.023	-266.973	-217.742	-337.939	-260.350	-314.938	-288.129	-289.451	-181.057	-330.291	-323.493	-251.823	-480.929	-181.444	-194.086	-214.592	-229.562	-61.7020	-129.402	77.3489	28.7687	0.757745	224.921	250.939	312.486	461.237	592.300	635.091	793.559	814.082	956.672	1073.00	1182.42	1372.85	1339.35	1508.03	1679.63	1747.79
12.6484	51.2812	159.147	37.9526	-4.84074	-74.2896	-114.620	-103.617	-114.762	-103.434	-225.320	-191.214	-358.663	-274.207	-237.158	-355.769	-284.509	-323.372	-262.134	-267.882	-310.111	-260.644	-278.941	-304.449	-266.867	-112.938	-119.696	-243.958	-303.394	-113.278	-203.766	84.7525	212.211	63.3990	216.622	190.470	270.877	501.462	486.512	673.711	693.530	895.152	968.902	1091.56	1177.66	1328.08	1428.14	1524.25	1591.23	1823.16
12.6728	-129.924	-30.2384	-46.4762	117.989	-220.567	-103.403	-182.333	-144.142	-211.312	-269.719	-185.096	-265.795	-386.248	-177.473	-221.267	-248.789	-156.294	-280.025	-361.916	-170.200	-334.101	-272.741	-428.105	-312.362	-194.890	-241.052	-257.975	-85.2976	-135.578	-39.0887	91.4911	60.5419	156.499	176.347	189.797	287.502	399.964	479.626	576.725	744.912	886.433	943.792	963.499	1134.77	1392.83	1447.58	1556.10	1671.29	1776.12
12.6972	-24.2807	109.835	131.791	14.5471	-39.0480	-85.6342	-106.825	-109.516	-152.383	-245.125	-239.815	-225.659	-360.954	-332.539	-304.256	-292.907	-222.577	-262.822	-283.294	-217.817	-387.541	-235.798	-253.156	-324.138	-223.499	-243.133	-160.130	-89.2497	-126.373	-119.086	-97.7083	138.586	80.2879	151.520	202.574	286.305	513.054	521.889	545.220	781.778	813.585	843.613	973.141	1093.70	1401.67	1380.95	1449.90	1571.62	1682.51
12.7216	15.3983	74.1967	58.0575	-20.8301	-29.8850	-141.584	-93.1820	-114.011	-98.1430	-155.800	-106.719	-226.854	-251.399	-147.041	-322.897	-162.757	-328.117	-283.071	-392.490	-300.158	-299.604	-299.394	-349.191	-287.284	-198.516	-303.465	-321.005	-172.773	-100.975	-62.9631	62.3996	42.8588	54.7117	204.878	177.919	208.748	540.569	516.823	476.316	698.349	850.270	1009.12	976.655	1163.90	1234.69	1360.94	1463.84	1594.28	1701.89
12.7460	61.1398	112.416	117.816	23.2011	-6.44290	-206.367	-84.4531	-186.416	-81.6335	-197.541	-207.378	-224.674	-266.074	-256.619	-370.676	-269.015	-284.609	-238.667	-333.705	-229.777	-334.888	-271.033	-174.977	-278.256	-208.638	-329.804	-257.389	-67.0926	-163.820	-58.7462	-6.17634	-3.12819	82.0026	213.657	313.012	325.520	547.300	458.779	629.799	690.201	842.463	877.868	956.463	1071.69	1240.31	1350.70	1418.79	1583.59	1757.23
12.7704	33.8845	123.919	88.2491	-16.2457	17.0896	-114.513	-201.650	-144.718	-215.486	-102.574	-243.905	-187.609	-210.761	-143.212	-349.723	-238.785	-234.019	-333.299	-313.430	-304.992	-427.235	-279.392	-294.136	-216.003	-247.604	-62.1842	-250.165	-121.782	-161.112	-34.7179	-13.7892	116.023	-39.5580	258.128	206.298	322.410	535.312	441.634	629.068	596.710	723.940	922.944	924.762	1016.54	1321.11	1359.18	1555.08	1613.21	1737.50
12.7948	-41.9606	143.861	76.7290	9.68079	-82.2606	-102.136	-114.309	-94.9892	-218.621	-188.870	-154.904	-255.264	-230.456	-248.585	-299.991	-307.842	-274.132	-256.581	-311.667	-216.706	-273.232	-282.269	-368.762	-247.520	-283.665	-189.313	-225.544	-147.423	-95.7722	12.8728	66.9364	130.146	100.852	134.610	224.486	408.481	445.210	544.992	581.797	779.362	729.756	850.904	1017.73	1042.94	1303.91	1285.54	1431.58	1723.26	1563.10
12.8192	71.4634	165.232	-13.5865	8.90522	-36.4340	-177.990	-142.285	-139.973	-143.681	-182.319	-141.152	-189.918	-196.877	-317.429	-208.861	-257.716	-285.509	-272.162	-374.925	-177.967	-255.999	-326.891	-306.272	-302.470	-322.266	-104.895	-162.122	-192.106	-115.099	-66.1246	-63.4841	120.662	82.9339	126.430	133.828	322.739	332.402	519.275	541.024	646.151	811.616	928.888	971.486	1038.31	1228.79	1352.94	1412.17	1527.06	1545.01
12.8436	2.02974	64.5581	108.261	39.2130	9.45961	-112.227	-27.8629	-65.9830	-168.554	-240.437	-220.642	-302.992	-416.865	-129.325	-129.651	-307.221	-418.951	-173.408	-381.325	-297.857	-242.913	-366.915	-276.475	-367.790	-181.173	-187.977	-252.414	-166.984	-130.355	-84.2247	-44.1054	86.4856	147.945	162.646	331.596	285.697	462.662	581.437	595.043	688.830	785.588	874.771	1066.24	1061.69	1188.68	1293.66	1337.55	1575.02	1671.77
12.8681	133.100	5.08039	66.1324	109.841	-60.5619	-31.2842	-78.2554	-138.076	-162.363	-170.749	-103.602	-200.449	-365.747	-155.370	-263.706	-299.039	-389.973	-208.109	-408.192	-252.817	-330.325	-250.825	-350.572	-225.065	-238.285	-226.263	-260.122	-188.194	-152.740	-110.065	-123.070	40.6355	35.0556	146.943	147.125	372.727	392.000	530.420	587.696	717.258	877.559	888.673	1000.82	1032.70	1334.47	1362.53	1314.43	1541.61	1648.99
12.8925	67.7833	122.112	52.0764	2.99503	-90.7899	15.1937	-180.877	-101.603	-238.904	-184.020	-206.070	-331.861	-158.020	-276.148	-334.729	-313.464	-247.652	-241.337	-459.946	-209.245	-266.142	-228.298	-355.704	-371.762	-273.215	-266.721	-193.679	-132.832	-139.849	-100.442	69.9036	45.5745	-8.52889	48.0758	280.529	322.455	381.895	412.102	524.876	693.468	745.869	812.139	846.123	963.433	1184.99	1295.30	1483.98	1430.12	1558.91
12.9169	20.9956	112.723	127.671	-31.0974	-5.27795	-123.726	-137.537	-99.8241	-127.571	-216.962	-175.278	-211.003	-322.318	-369.093	-341.394	-238.471	-279.674	-310.206	-332.269	-112.814	-405.458	-372.682	-338.401	-417.867	-261.268	-132.979	-303.013	-160.978	-98.2238	-2.57921	-8.51717	22.1069	31.5427	163.332	199.614	282.331	342.517	383.632	444.617	623.198	627.219	851.203	1023.24	1058.55	1128.55	1296.79	1357.16	1538.01	1526.91
12.9413	88.3589	96.4118	23.8935	87.2564	34.6966	30.4383	-115.506	-242.921	-131.697	-130.033	-148.624	-245.791	-238.606	-312.983	-290.438	-295.793	-214.024	-318.628	-314.790	-385.951	-310.350	-263.929	-384.607	-324.525	-164.175	-81.0297	-73.0227	-224.813	-159.036	-101.174	-98.8283	-136.927	88.0104	146.905	190.428	360.987	355.056	479.390	419.296	655.962	591.051	762.313	881.985	1044.63	1245.55	1323.20	1287.64	1480.47	1579.11
12.9657	157.296	118.562	101.048	112.998	-28.4903	-53.6102	-98.9465	-14.2330	-237.277	-188.782	-221.218	-187.573	-327.844	-275.956	-255.962	-449.706	-274.130	-251.190	-350.120	-203.295	-295.864	-254.455	-265.507	-260.244	-268.001	-224.037	-195.834	-111.301	-134.686	-40.8524	-9.09880	109.424	54.0415	125.649	178.011	211.885	436.648	459.268	368.372	621.837	669.535	812.223	839.575	868.785	1221.07	1238.66	1246.17	1394.41	1595.38
12.9901	2.71335	67.9523	-111.322	54.4031	-121.917	-139.320	-123.306	-112.576	-88.4085	-105.760	-184.353	-164.894	-79.8310	-172.621	-337.785	-335.614	-189.564	-338.828	-376.302	-232.574	-359.199	-301.291	-317.882	-224.613	-387.157	-260.882	-255.347	-247.308	-89.8457	-120.673	-17.9368	55.1666	-9.05707	124.216	-9.52615	206.211	421.017	436.658	439.985	686.246	669.291	797.296	872.307	1084.18	1199.82	1285.25	1287.39	1555.31	1462.21
13.0145	-78.0398	137.393	10.3356	-7.73197	-33.8569	-72.8377	-36.7923	-75.5116	-360.226	-107.112	-98.4566	-208.603	-328.283	-197.866	-321.567	-259.000	-223.210	-191.466	-210.518	-232.930	-391.589	-172.494	-272.421	-444.490	-202.525	-238.176	-209.019	-254.142	-183.738	-167.927	-52.1847	8.24920	3.78350	20.3073	146.368	153.801	365.315	369.452	613.118	757.837	587.121	746.819	816.445	1044.38	1144.95	1198.86	1249.68	1457.07	1420.19
13.0389	-1.95606	61.5864	72.1967	21.9508	18.4065	-109.202	-237.500	-47.6185	-227.199	-179.340	-287.145	-124.915	-261.402	-257.932	-326.094	-267.465	-335.338	-260.117	-364.731	-275.250	-298.596	-318.638	-233.868	-253.915	-203.907	-283.686	-309.399	-89.7293	-133.512	-195.678	9.32282	56.9428	41.7181	115.010	242.272	306.173	344.008	367.426	564.317	653.199	723.297	799.412	857.840	947.065	1165.38	1290.38	1281.33	1543.66	1564.43
13.0633	12.3096	75.5777	-103.130	-24.6624	22.7542	-75.5107	49.2267	-103.816	-72.9526	-317.439	-177.701	-102.747	-354.899	-135.577	-280.891	-221.496	-273.246	-268.149	-338.309	-290.245	-300.314	-305.792	-258.617	-295.315	-171.805	-93.8539	-200.277	-192.295	10.5384	-203.054	-46.4607	125.290	-43.9146	86.0867	189.485	185.422	442.984	360.456	547.114	651.054	628.073	810.775	712.839	1119.23	1128.04	1288.63	1173.32	1474.70	1559.05
13.0877	-113.186	168.254	44.8824	-83.2873	112.228	-121.170	-51.6356	-123.945	-168.653	-104.177	-228.542	-82.4930	-288.859	-147.759	-224.424	-333.078	-231.203	-296.337	-356.558	-205.169	-342.053	-216.344	-505.348	-224.883	-237.391	-178.879	-241.121	-224.836	-207.360	-100.189	-134.593	16.7468	52.4570	101.366	79.8581	234.590	449.939	499.076	473.987	536.103	760.271	920.894	1025.75	972.012	1181.55	1174.52	1253.01	1621.48	1598.68
13.1121	-84.3968	-13.9196	-15.2286	-60.0640	-77.6737	-32.1517	-93.1693	-292.220	-187.478	-187.812	-224.999	-141.760	-312.441	-218.271	-337.900	-330.151	-308.775	-287.090	-287.511	-194.152	-303.889	-207.074	-254.097	-370.783	-266.150	-299.311	-271.971	-134.774	-90.1430	-128.226	-101.395	-136.880	132.437	42.4657	172.164	236.406	495.367	444.061	498.270	707.640	679.370	869.700	888.833	1042.06	1179.64	1247.98	1163.40	1297.57	1463.16
13.1365	107.823	158.020	50.5202	3.28393	-134.438	-147.370	-148.078	-118.958	-227.534	-272.580	-240.195	-333.227	-322.410	-248.192	-391.535	-328.772	-264.632	-236.784	-352.391	-211.333	-270.094	-283.386	-275.661	-306.373	-228.458	-282.236	-354.990	-104.542	-78.6478	-103.966	-87.1088	-87.0928	69.5775	74.1116	158.074	203.280	257.639	414.598	548.692	618.835	708.809	834.495	864.917	942.006	1122.17	1144.02	1111.51	1447.75	1453.58
13.1609	92.6289	4.63906	-7.83954	22.5963	-26.4540	-24.7705	-157.027	-141.307	-129.710	-238.878	-192.890	-121.383	-398.437	-144.635	-204.619	-220.951	-109.355	-237.801	-444.930	-276.301	-280.406	-274.163	-216.135	-296.576	-272.860	-270.217	-194.040	-87.7886	-145.464	-153.603	64.6935	173.285	-86.6918	26.0293	122.882	267.839	272.243	315.679	341.738	496.739	616.830	836.698	881.612	895.037	1102.08	1162.89	1333.76	1444.17	1430.93
13.1853	-14.9218	166.133	113.496	101.583	-44.6079	-80.3227	77.8027	-83.2619	-262.116	-77.9108	-180.377	-328.732	-292.729	-270.875	-329.932	-298.110	-268.971	-262.897	-457.700	-291.118	-337.750	-328.080	-297.424	-289.602	-185.607	-232.703	-237.924	-195.135	-72.2724	-159.678	48.6503	3.98445	75.2775	123.322	114.802	263.679	426.709	399.035	405.388	576.254	644.674	764.878	829.646	895.275	1160.26	1141.85	1352.10	1304.22	1373.32
13.2097	34.3958	140.906	235.734	20.7245	-79.5061	-79.5575	-204.637	-28.0818	-201.900	-235.312	-202.277	-292.573	-401.349	-189.043	-206.900	-266.875	-350.990	-315.380	-402.547	-257.176	-358.921	-350.054	-252.612	-233.545	-247.045	-271.596	-288.134	-108.907	-166.309	-146.069	-61.4960	-19.4619	27.0786	28.7521	160.172	325.724	347.636	320.299	585.216	521.010	600.682	767.992	817.723	882.911	1032.22	1035.89	1284.47	1429.76	1379.14
13.2341	-62.7379	118.199	72.3003	132.788	60.2601	-181.821	-136.008	-123.518	-112.562	-246.772	-238.264	-132.369	-186.100	-190.651	-318.232	-281.501	-296.006	-308.221	-273.052	-275.998	-471.049	-345.171	-300.653	-238.774	-322.492	-191.826	-171.152	-293.162	-128.731	-22.4604	-38.5940	98.4228	-16.2648	35.9328	103.114	138.630	237.351	386.214	514.664	567.548	588.560	696.923	738.038	930.944	1144.57	1105.63	1153.84	1242.90	1362.16
13.2586	-61.1936	129.386	36.8166	-82.9629	-102.015	-76.4289	-166.474	-93.6959	-145.132	-319.885	-217.477	-219.446	-273.910	-274.273	-269.220	-270.724	-260.733	-221.120	-403.014	-204.244	-350.753	-217.243	-329.533	-287.762	-206.272	-149.913	-318.706	-210.689	-60.8639	-6.40021	-13.5008	-15.3333	-13.3593	151.608	292.100	175.663	334.131	427.343	393.633	520.452	665.528	754.445	797.540	957.297	1026.97	1048.71	1227.17	1320.24	1553.16
13.2830	46.1367	131.757	-73.9551	-9.31575	27.9369	-114.117	-41.1611	-70.1619	-160.352	-172.379	-102.567	-298.958	-223.830	-391.515	-347.439	-249.292	-330.235	-222.186	-411.184	-257.865	-280.884	-301.236	-346.606	-262.454	-259.055	-193.541	-275.179	-159.272	-183.552	-134.737	-74.1690	62.3046	-33.8902	87.2460	136.430	227.798	285.354	341.671	284.246	436.914	579.620	844.246	820.918	849.743	1094.81	1083.19	1228.85	1334.31	1331.58
13.3074	62.1348	166.269	94.8878	-39.5675	-34.8950	10.9900	-135.864	-243.595	-229.415	-185.851	-170.939	-211.464	-292.777	-205.187	-178.622	-343.291	-235.554	-206.764	-326.891	-266.863	-336.810	-467.979	-256.379	-262.784	-202.699	-198.140	-191.888	-205.961	-87.2875	-169.902	63.0512	2.35083	52.1732	135.990	169.527	198.229	300.713	305.803	416.074	492.239	550.107	796.792	863.007	886.393	1029.18	1129.79	1152.43	1370.44	1548.75
13.3318	38.1810	-29.4511	18.7530	-59.4723	-112.986	-77.2132	-158.304	-176.191	-211.944	-215.594	-239.490	-289.143	-343.059	-241.609	-270.101	-412.969	-192.091	-444.016	-400.619	-296.739	-243.117	-328.887	-254.628	-277.843	-283.419	-207.219	-185.592	-163.322	-216.033	-114.536	50.8421	0.298649	4.74190	202.141	165.445	150.367	328.568	365.029	354.670	441.780	608.345	772.383	719.763	934.142	1082.81	1206.18	1120.87	1339.30	1394.67
13.3562	71.2744	37.6978	68.9009	-60.0903	11.8886	-49.6089	-133.075	-76.5097	-113.038	-183.116	-227.592	-192.087	-237.972	-263.685	-317.452	-295.135	-256.075	-270.634	-361.757	-260.610	-338.798	-252.571	-169.317	-371.857	-357.060	-176.343	-309.126	-261.231	-113.318	-150.571	29.9643	68.6711	-22.7283	115.863	229.209	167.045	327.274	336.830	418.049	360.467	619.455	727.769	908.599	898.785	985.268	1090.49	1207.72	1299.73	1362.11
13.3806	-22.7391	138.625	91.4315	108.448	16.3802	-65.3983	-102.623	-123.621	-130.788	-122.041	-116.073	-114.673	-276.722	-231.230	-247.421	-303.217	-195.449	-297.148	-242.443	-239.014	-312.833	-373.944	-245.437	-323.082	-202.022	-249.645	-215.791	-173.049	-184.940	-78.0502	-82.5174	-47.0825	-72.2846	96.6753	14.8821	249.245	360.748	216.372	414.842	548.935	650.211	663.602	746.314	858.959	1014.16	1026.06	1098.52	1269.10	1369.10
13.4050	-18.1180	108.631	38.0008	26.0526	-8.35340	-62.3249	-71.8868	-252.163	-157.856	-212.453	-123.817	-250.089	-284.458	-214.687	-255.130	-173.828	-163.769	-202.492	-391.070	-205.686	-307.634	-332.140	-401.797	-452.249	-311.387	-250.440	-243.544	-175.570	-159.488	-169.582	11.7986	54.3947	44.9411	77.8628	114.991	176.862	274.980	309.230	419.310	537.975	559.953	684.612	823.242	888.726	967.227	1144.32	1047.31	1302.97	1326.13
13.4294	91.7085	107.481	5.90159	73.1667	163.424	-117.674	-152.558	-104.050	-88.4231	-143.914	-189.904	-209.644	-315.033	-228.727	-266.058	-319.848	-376.506	-298.663	-355.938	-240.508	-234.701	-256.532	-258.383	-292.036	-89.7003	-167.347	-249.070	-131.100	-201.002	-186.052	90.9346	-163.080	66.2048	215.458	134.637	271.011	318.355	376.036	362.393	539.381	501.138	636.693	723.465	733.218	965.554	1050.98	1128.57	1374.60	1308.19
13.4538	41.9727	146.796	-6.68269	111.088	-0.429523	-64.4815	-43.9551	-130.631	-227.607	-164.388	-121.668	-298.732	-279.801	-307.503	-221.239	-359.063	-246.938	-262.352	-364.114	-234.269	-295.298	-236.179	-299.092	-335.782	-364.041	-186.402	-195.346	-221.557	-72.5291	-117.651	-40.9019	-119.989	-40.9630	-73.2221	161.869	273.281	341.801	426.743	416.029	529.372	682.185	782.927	708.547	945.182	1003.26	1206.01	1124.21	1248.63	1286.14
13.4782	89.3401	154.484	148.734	-23.2525	10.1641	-107.495	-58.0433	-147.223	-91.3404	-206.682	-209.694	-103.747	-260.011	-210.843	-156.002	-280.112	-288.269	-164.519	-485.845	-256.857	-288.040	-274.543	-394.405	-224.589	-260.138	-212.345	-214.178	-241.245	-105.208	-183.662	-38.2639	-22.5068	14.9443	41.7612	38.4908	91.3462	412.861	299.450	323.152	460.897	575.275	683.883	870.007	790.297	946.584	1101.80	1171.01	1359.72	1285.75
13.5026	68.4271	8.55560	-10.3391	-82.2002	-58.8345	-169.483	-48.5847	-124.530	-173.083	-142.506	-158.746	-226.434	-305.133	-227.917	-299.678	-350.212	-304.332	-285.050	-250.172	-186.639	-272.136	-199.301	-400.232	-319.391	-328.004	-260.090	-283.385	-252.857	-222.644	-161.562	-97.0861	-116.919	70.0401	-16.9719	126.157	148.101	401.535	241.312	470.036	521.596	609.265	667.631	723.274	772.532	985.738	1073.80	1127.89	1209.96	1280.30
13.5270	18.6357	147.237	61.8582	9.60875	-99.1743	-123.583	-145.153	-100.143	-98.8281	-70.3363	-116.020	-244.038	-244.824	-172.169	-265.833	-176.158	-304.690	-321.303	-279.934	-248.934	-414.626	-396.519	-360.612	-280.019	-279.601	-186.270	-152.495	-274.257	-143.203	-135.564	-82.9933	27.7120	4.88435	198.852	43.1140	192.359	374.731	246.226	363.614	511.576	570.548	750.281	670.476	855.105	975.416	961.554	1161.72	1246.96	1344.68
13.5514	-31.5724	121.140	82.7719	99.4948	121.555	-153.246	-58.6562	-132.395	-145.215	-115.582	-227.005	-184.331	-273.487	-191.177	-243.697	-260.039	-281.718	-160.998	-302.474	-175.138	-433.644	-315.699	-312.101	-198.913	-277.401	-207.773	-201.759	-157.250	-228.835	-244.419	-57.3571	-236.192	-5.71415	85.0191	82.6882	222.579	164.105	382.607	441.079	565.934	535.536	579.772	585.745	857.496	1002.09	1013.31	1025.01	1430.08	1339.54
13.5758	-70.4840	49.4072	91.0276	-71.1480	-44.6221	-118.240	-72.5307	-91.2080	-150.978	-211.274	-36.9661	-246.947	-233.317	-87.5780	-395.074	-195.958	-263.103	-210.843	-349.757	-187.434	-282.863	-237.322	-299.105	-290.215	-244.497	-215.892	-190.965	-181.408	-174.487	-145.489	-12.2927	-63.5494	-36.0680	-44.0462	50.7660	160.667	135.202	299.812	322.388	404.206	493.461	752.424	720.470	843.055	1012.82	1063.49	1059.61	1234.12	1116.96
13.6002	20.9879	124.719	-16.8261	-43.4103	18.4743	-60.8743	-119.466	-157.813	-122.945	-163.221	-285.629	-77.8958	-297.997	-67.6370	-331.746	-334.399	-221.221	-227.574	-315.338	-294.856	-232.149	-294.631	-247.090	-269.862	-299.115	-260.873	-213.530	-217.787	-98.7314	-107.085	38.2409	-80.2740	48.2586	-42.1849	45.5923	335.817	291.523	385.927	366.559	509.648	564.811	637.101	654.516	871.441	946.881	912.565	1034.30	1288.78	1270.60
13.6246	-19.4546	108.977	51.5420	68.6776	35.8267	-59.9305	-43.3222	-78.5206	-89.5261	-369.632	-168.646	-233.050	-153.330	-240.791	-318.904	-426.658	-312.764	-201.205	-277.994	-212.369	-379.805	-370.708	-320.156	-322.352	-274.653	-185.377	-199.893	-190.111	-179.227	-109.377	-119.447	145.352	24.2245	61.8439	57.3242	122.188	169.062	244.266	491.359	564.804	486.915	651.733	693.491	769.270	995.496	900.459	1095.45	1177.03	1124.24
13.6490	1.65567	182.430	-70.5466	63.5241	54.0074	-85.2135	-146.801	-93.1642	-250.750	-193.981	-199.568	-342.407	-278.055	-281.050	-264.421	-263.368	-233.513	-276.364	-404.594	-291.860	-325.000	-333.604	-280.920	-233.173	-268.310	-290.794	-272.056	-156.722	-156.978	-156.878	39.2388	-31.3251	-20.1319	7.99973	-55.4889	145.962	276.121	290.090	452.490	509.663	533.355	599.205	681.270	879.707	945.028	1069.06	1086.57	1048.14	1192.55
13.6735	66.8141	-10.3382	-87.1853	2.82102	-29.1482	52.6830	-86.3277	-88.2925	-255.300	-160.648	-105.626	-159.452	-304.274	-339.096	-221.582	-281.863	-281.896	-367.117	-301.499	-134.522	-242.414	-241.276	-294.786	-419.392	-191.774	-248.892	-268.224	-105.248	-121.140	-295.365	-57.3452	-115.893	-12.3947	107.802	168.405	130.805	228.753	299.678	330.894	412.989	594.392	519.375	703.340	839.651	861.987	1024.44	1181.81	1251.54	1295.96
13.6979	-41.8592	187.652	143.490	-104.144	68.1871	-56.0752	-102.611	-80.7711	-191.500	-163.016	-187.170	-194.649	-276.958	-310.958	-156.666	-208.106	-273.141	-261.670	-366.152	-328.413	-312.518	-205.001	-337.883	-362.664	-249.361	-270.558	-350.178	-153.962	-158.199	-94.7987	-106.072	34.2131	-68.5441	12.1661	162.551	182.022	379.762	281.777	432.067	480.347	503.998	705.281	790.648	692.761	934.652	1046.92	934.644	1180.15	1195.06
13.7223	-47.5062	54.1782	7.35650	25.9584	3.94021	-109.117	-64.9138	-76.3851	-142.423	-284.409	-213.385	-241.142	-212.268	-392.634	-316.323	-250.671	-169.486	-232.022	-429.388	-172.993	-322.047	-269.535	-300.229	-195.444	-349.381	-183.025	-269.605	-219.725	-136.808	-172.490	-72.0984	-20.3924	52.0297	52.9503	168.744	162.598	306.319	298.318	371.858	352.392	575.605	650.265	690.743	780.796	797.028	1039.73	1097.23	1245.10	1168.25
13.7467	0.109576	107.436	71.4249	-59.1898	-159.530	-118.029	-135.391	-199.582	-137.235	-205.584	-275.152	-144.259	-278.166	-318.998	-395.472	-208.824	-152.011	-241.328	-392.714	-198.140	-402.524	-285.774	-320.811	-248.845	-292.042	-375.164	-226.331	-201.283	-148.993	-198.416	-72.9837	-81.5931	105.981	-45.1128	79.0599	236.673	236.370	245.644	288.900	541.569	607.671	655.016	735.050	838.709	987.766	1050.30	1095.90	1250.92	1118.57
13.7711	-15.7623	239.223	-7.80801	-48.9727	-53.2535	10.0657	-40.1095	-260.433	-164.005	-117.806	-122.633	-115.881	-185.745	-204.736	-242.165	-310.828	-198.307	-219.491	-321.904	-409.456	-153.077	-236.554	-199.356	-278.240	-185.135	-183.896	-178.589	-160.625	-114.509	-197.462	-28.8926	90.4359	-59.4020	155.674	193.938	139.596	48.0842	213.627	365.368	414.094	537.380	762.797	630.703	728.322	999.360	952.590	1057.53	1218.51	1225.53
13.7955	84.7727	82.2842	122.629	-10.7324	-26.1074	-47.6724	-36.3876	63.6898	-235.597	-277.062	-126.698	-171.396	-178.593	-230.197	-229.648	-235.263	-209.558	-304.072	-308.780	-311.865	-325.867	-288.838	-275.259	-318.627	-244.657	-311.017	-258.516	-99.7360	-140.975	-230.785	-109.788	-0.584543	153.901	101.614	5.12887	178.206	143.334	332.569	350.092	436.920	540.347	615.033	683.194	666.445	969.992	967.088	1104.45	1309.44	1110.41
13.8199	-9.69833	108.477	37.3704	-30.2894	-37.5951	-132.716	-223.129	-108.580	-111.699	-258.489	-10.0860	-261.965	-312.929	-216.173	-375.033	-336.315	-380.309	-152.086	-376.127	-208.483	-212.839	-334.192	-308.958	-289.189	-246.776	-158.445	-351.117	-225.317	-201.533	-280.960	-88.3644	-52.8151	16.9694	84.7554	122.382	97.7229	287.079	299.152	269.398	448.868	540.114	580.815	625.919	878.456	891.316	1071.35	1091.12	1241.94	1228.04
13.8443	-36.8273	84.1925	-11.6722	31.4077	33.6332	-93.9287	-124.734	-130.210	-186.369	-288.293	-335.610	-159.850	-258.386	-195.718	-249.032	-211.617	-201.003	-277.428	-425.966	-273.473	-200.738	-343.612	-218.544	-307.106	-290.333	-183.620	-271.972	-278.658	-72.0538	-163.070	-83.1837	-115.918	-45.6573	98.7786	64.2882	104.638	275.176	312.512	301.796	356.441	475.734	614.734	622.582	716.312	887.946	1023.66	951.112	1227.47	1134.08
13.8687	-87.1719	76.8219	137.827	52.7864	-81.4145	-0.475286	-143.181	-158.233	-135.047	-179.066	-174.577	-169.680	-205.543	-280.105	-302.921	-270.756	-291.243	-119.937	-328.293	-169.385	-328.881	-332.246	-240.597	-260.181	-302.140	-197.755	-212.541	-163.943	-116.162	-297.339	-108.146	-59.2623	-4.64944	-53.9435	161.652	59.8949	290.610	264.712	325.351	381.982	421.999	517.221	626.655	775.141	823.389	901.805	1058.38	1087.98	1099.33
13.8931	31.5090	129.480	22.4672	-14.5222	62.4203	-11.0941	-68.3776	-88.4919	-238.824	-198.348	-140.378	-137.720	-354.392	-291.615	-217.333	-341.847	-287.588	-319.773	-355.291	-166.452	-287.673	-358.265	-271.566	-418.328	-330.945	-233.274	-245.259	-213.401	-49.0333	-121.074	64.5104	-13.8464	40.0913	12.1901	-27.4988	129.205	280.072	281.103	400.493	387.614	501.767	679.838	681.226	727.770	934.773	908.966	860.944	1037.40	1188.88
13.9175	-68.9306	118.979	105.937	-60.7121	-28.9131	-137.812	-38.9136	-92.7505	-209.480	-178.845	-151.895	-173.803	-225.992	-254.659	-283.802	-224.021	-269.026	-333.169	-362.957	-188.431	-329.106	-339.723	-207.843	-334.425	-327.459	-150.771	-332.882	-131.976	-196.031	-148.085	-97.9981	-156.917	-28.3287	160.932	96.4693	154.851	244.723	231.587	248.115	502.177	496.785	425.381	653.745	782.210	892.009	1011.85	1022.52	1088.71	1249.24
13.9419	-100.498	48.6544	7.50795	-33.7292	34.0631	-164.580	-83.4342	-37.7105	-84.9419	-156.540	-68.5467	-299.079	-198.039	-238.122	-347.266	-349.919	-331.609	-273.280	-330.539	-219.512	-214.363	-311.561	-337.782	-292.791	-274.874	-203.310	-264.579	-182.687	-147.149	-269.725	-187.567	8.62715	-21.0206	-33.4860	119.444	41.4196	369.791	236.950	346.631	315.411	501.811	482.360	679.839	787.630	851.500	950.602	992.336	1166.51	1064.47
13.9663	70.0166	4.85068	62.2554	-98.0018	-37.2705	-54.2536	-168.161	-96.6999	-250.759	-169.757	-151.494	-242.063	-242.714	-261.813	-272.959	-308.067	-242.657	-258.173	-254.905	-253.035	-373.031	-267.616	-338.536	-172.077	-229.010	-249.493	-291.452	-97.6634	-153.694	-162.809	-176.904	19.1258	11.0955	33.7960	16.7686	8.22760	250.000	182.028	317.458	423.865	317.137	545.733	701.761	739.171	838.481	810.565	943.493	1029.61	1088.09
13.9907	-17.1691	24.9227	-20.3524	47.6586	67.3857	25.5234	-93.5371	-41.0924	-146.312	-184.125	-137.236	-216.769	-345.493	-284.705	-311.545	-327.821	-300.421	-173.185	-371.433	-203.612	-403.954	-251.185	-355.988	-233.081	-293.660	-116.913	-216.181	-199.294	-124.841	-238.175	-137.893	-96.3682	-11.0253	126.600	58.1705	66.7248	263.295	222.814	392.262	392.960	412.860	571.537	667.478	778.415	792.304	929.557	1035.84	1152.76	1248.32
14.0151	56.4392	98.8866	46.0887	133.195	-29.7570	-162.743	-165.013	-128.875	-123.554	-159.179	-205.881	-257.849	-289.329	-94.8298	-195.385	-191.160	-237.359	-154.351	-136.062	-254.421	-309.730	-296.888	-340.237	-243.874	-221.116	-214.650	-132.416	-133.336	-215.641	-233.352	-138.030	-107.150	-27.1907	-52.6585	162.646	153.738	272.330	232.365	346.602	317.240	470.322	609.012	707.990	764.516	893.193	853.681	910.512	1217.61	1082.30
14.0395	-166.399	45.4063	124.826	-27.7762	-117.284	2.25523	-208.547	-28.5103	-246.467	-127.706	-199.905	-218.262	-211.678	-233.259	-199.857	-250.823	-204.926	-275.889	-225.799	-221.279	-361.790	-264.048	-335.910	-372.092	-137.375	-251.711	-243.878	-246.306	-224.545	-227.601	-25.3375	-133.004	-14.4163	32.9578	75.6897	175.024	229.450	258.841	271.838	564.083	367.472	619.568	582.115	594.403	851.954	924.955	848.490	1115.68	1028.93
14.0640	6.54733	108.906	-46.7330	-7.78001	-62.4548	-36.0223	-51.5569	-88.5333	-151.283	-212.375	-124.012	-139.472	-268.307	-278.951	-248.792	-289.340	-283.163	-205.977	-373.270	-191.294	-331.956	-346.937	-347.373	-383.636	-278.261	-219.253	-188.324	-312.973	-179.692	-117.391	-7.57680	-20.1348	-46.3823	91.6495	73.8353	171.368	216.871	327.869	439.135	325.967	487.209	569.577	520.198	716.213	761.426	927.518	933.763	1155.32	1177.51
14.0884	42.2337	-24.9499	50.8802	-35.2311	-2.46812	-97.2817	-61.3659	-65.3401	-127.916	-239.977	-114.270	-308.201	-185.687	-229.743	-212.764	-317.460	-231.023	-187.989	-408.345	-329.683	-228.211	-317.171	-197.888	-206.690	-304.272	-199.310	-334.259	-213.278	-107.427	-205.521	-199.346	-57.0828	61.3531	88.7912	186.426	83.8238	207.686	289.661	397.076	440.788	470.267	666.445	526.393	738.116	829.299	1052.22	927.085	996.469	1049.95
14.1128	41.3454	143.497	4.37608	1.62546	13.8154	-46.4226	11.4142	-75.5177	-132.025	-189.512	-223.715	-127.131	-223.908	-292.522	-253.327	-301.684	-137.653	-200.074	-357.699	-184.694	-271.889	-149.457	-347.749	-311.852	-200.011	-180.978	-317.994	-180.036	-192.954	-222.729	-43.3455	-186.401	10.1881	10.2969	2.74705	196.044	89.6592	264.341	313.860	448.317	513.637	541.591	603.117	731.855	842.994	937.602	991.056	1061.53	1059.20
14.1372	25.8439	41.3568	44.3567	-40.3645	-36.6049	28.8369	-80.1132	-112.883	-128.702	-229.013	-82.8127	-152.973	-354.171	-192.136	-203.335	-320.963	-260.195	-385.499	-301.926	-251.582	-313.671	-204.922	-224.865	-175.432	-239.979	-159.571	-223.402	-198.379	-51.5378	-140.448	92.7609	-6.05631	-53.7313	2.80982	10.7601	75.6869	112.615	212.760	372.230	389.082	469.871	614.644	653.613	767.977	746.579	829.187	926.131	1077.59	1031.44
14.1616	-31.6712	6.65507	67.2453	4.38338	-78.0631	-14.1175	-81.5472	-130.695	-86.5173	-191.307	-91.6161	-115.285	-212.720	-248.035	-321.640	-312.429	-274.616	-185.164	-309.336	-285.174	-314.972	-317.852	-114.541	-343.879	-313.417	-206.900	-135.066	-312.918	-81.5711	-141.971	-96.9727	-45.5484	-26.4516	13.9708	11.3982	170.175	196.959	327.402	175.368	414.875	499.077	597.669	530.102	747.052	734.590	953.974	894.858	997.914	1077.40
14.1860	1.06863	93.5371	-8.55220	-70.1963	21.8057	-128.534	-172.310	-215.718	-136.712	-138.525	-118.839	-220.046	-212.024	-308.495	-265.705	-253.210	-280.678	-290.876	-346.326	-190.930	-365.795	-300.697	-350.424	-260.904	-196.005	-192.031	-282.918	-181.894	-237.803	-172.682	-79.3577	-82.2994	-93.2809	103.819	104.622	136.852	190.394	207.204	284.260	269.277	421.529	444.196	606.993	591.173	738.087	768.948	961.085	911.221	836.534
14.2104	26.1013	130.308	16.1313	35.3233	-105.305	-17.8617	-6.97536	-103.779	-152.350	-145.383	-185.006	-108.173	-284.909	-195.754	-243.406	-207.710	-138.862	-216.977	-296.114	-198.563	-269.183	-324.025	-239.384	-238.453	-279.271	-221.126	-296.046	-179.141	-121.915	-128.829	-141.448	-94.2117	-29.3672	21.0759	151.747	215.981	227.697	216.457	386.856	407.902	553.522	507.669	640.982	757.247	868.286	927.398	656.817	1127.34	1125.82
14.2348	-68.6477	39.0577	148.605	51.6295	120.247	6.03260	-79.1192	-241.195	-92.8962	-182.389	-102.865	-153.218	-232.422	-248.128	-293.465	-197.315	-149.259	-214.908	-329.685	-309.681	-291.559	-169.167	-427.371	-341.499	-329.000	-141.505	-129.965	-171.125	-131.117	-72.5692	-101.311	-116.655	-129.882	-21.0161	21.3633	113.215	265.755	256.519	224.310	430.819	476.603	583.080	577.584	679.932	727.940	780.916	971.531	1161.43	1084.92
14.2592	-27.9766	111.816	22.9271	-63.7388	-113.498	-101.996	-105.373	-212.616	-118.291	-123.466	-235.552	-309.388	-277.938	-282.367	-168.803	-357.858	-242.483	-273.432	-306.780	-183.272	-231.548	-402.066	-276.583	-303.959	-249.516	-391.090	-260.769	-124.685	-141.066	-241.516	-58.1571	-67.7926	-1.29972	-38.6284	49.7805	-25.4052	45.3666	85.6322	363.025	358.510	389.169	543.119	541.708	794.796	765.898	868.213	806.245	1038.42	1008.66
14.2836	-111.097	66.4964	-6.13450	55.9962	-47.4992	-132.941	-117.506	-23.6404	-144.864	-251.004	-193.331	-191.766	-238.019	-154.448	-284.200	-295.058	-300.861	-195.225	-265.409	-313.975	-258.907	-263.577	-320.201	-231.226	-346.068	-119.665	-207.849	-247.813	-53.7869	-162.487	-67.2101	-60.2824	-10.2961	-62.2170	156.699	95.3742	266.890	211.017	241.987	278.493	333.755	530.070	502.690	720.966	716.756	798.897	807.992	959.139	959.198
14.3080	-28.2538	210.304	59.9888	-53.2244	-9.83414	-2.36736	-199.219	-27.0495	-281.468	-341.601	-93.4844	-176.381	-349.495	-243.834	-328.767	-249.210	-224.460	-298.467	-245.525	-179.523	-286.998	-222.126	-228.230	-344.973	-311.919	-150.499	-241.582	-155.802	-162.505	-164.835	-157.777	-7.00665	76.2388	-61.5781	131.261	101.176	238.077	227.017	376.001	322.454	452.256	558.766	664.964	654.823	663.435	867.398	922.375	956.964	1043.47
14.3324	-25.2380	104.392	-30.8926	-41.8274	-123.233	-123.340	-11.5424	-100.739	-75.3167	-188.883	-202.254	-268.143	-303.529	-131.585	-263.569	-209.356	-180.359	-294.230	-301.725	-92.5907	-272.964	-168.524	-258.417	-276.699	-215.315	-311.931	-406.984	-183.120	-134.782	-154.240	-127.927	-153.417	-72.0248	17.5637	16.1705	100.754	207.322	163.304	322.075	312.521	328.989	427.011	567.069	567.993	770.211	849.617	972.634	1031.59	976.069
14.3568	-25.2370	162.691	-17.3763	-77.6951	-1.29032	-5.00804	-168.836	-126.036	-180.409	-163.857	-117.260	-138.665	-229.421	-225.327	-267.192	-218.880	-318.398	-250.447	-321.294	-229.844	-365.072	-231.386	-384.678	-298.504	-255.473	-138.644	-280.705	-240.293	-83.4852	-224.731	-121.687	0.323873	40.4583	-6.72896	-36.9481	88.7707	112.808	98.9315	232.426	333.702	330.944	502.277	557.906	689.503	681.385	785.688	957.353	1047.10	1021.05
14.3812	-20.1885	-11.3698	-50.6267	101.552	-87.7738	-68.0833	-226.097	-49.4102	-215.867	-300.083	-145.117	-238.806	-124.303	-131.105	-259.748	-317.327	-316.424	-245.180	-342.054	-253.471	-240.649	-264.626	-301.952	-342.280	-228.930	-142.689	-191.743	-164.929	-122.275	-110.964	-84.8485	-84.2353	-129.861	10.8956	55.0273	93.7891	190.562	198.842	137.700	449.769	525.780	579.175	572.803	722.479	694.260	881.081	927.965	948.588	1096.94
14.4056	31.9895	108.659	-62.3605	-36.2590	103.592	0.853744	-76.1095	-128.326	-45.4978	-56.4299	-98.5794	-192.672	-193.392	-265.048	-322.519	-286.877	-199.221	-166.788	-251.906	-178.657	-299.651	-209.148	-286.646	-339.464	-297.726	-320.178	-274.318	-177.483	-205.875	-205.247	-80.9449	-78.0720	-1.95819	-6.14053	29.0592	41.2913	226.274	196.650	406.398	306.517	374.001	563.372	640.867	621.334	650.543	740.963	850.536	985.719	1047.54
14.4300	-246.655	19.2366	64.5315	73.3060	-72.2750	-134.894	-61.5421	-137.571	-136.129	-172.382	-259.354	-149.465	-184.233	-174.817	-291.270	-341.880	-49.9571	-266.710	-298.852	-104.818	-189.897	-227.915	-204.765	-247.307	-338.775	-245.921	-309.144	-240.290	-103.593	-236.964	-126.468	-25.7563	-48.9605	44.5553	26.4945	38.1719	101.443	187.813	188.260	319.205	420.940	418.685	530.528	606.793	762.939	749.194	880.528	1049.78	950.338
14.4545	16.2162	31.1036	84.5398	-40.7391	15.9728	-85.4476	24.5748	-203.094	-60.4928	-89.9895	-123.588	-258.652	-171.186	-271.276	-279.132	-325.707	-259.155	-253.938	-361.046	-237.732	-297.825	-356.520	-382.037	-247.754	-131.780	-136.894	-270.966	-248.245	-115.064	-199.890	-63.3447	34.6526	-36.3130	-30.1905	58.7757	152.350	139.561	140.318	361.406	244.237	329.825	439.739	616.792	563.249	791.805	836.769	968.248	985.352	1035.13
14.4789	-24.8380	75.5438	-53.4294	29.4719	40.1163	-50.2260	-190.608	-112.112	-178.837	-178.376	-165.709	-61.8070	-224.747	-375.449	-181.390	-275.218	-230.663	-288.848	-357.043	-351.642	-316.691	-172.477	-166.119	-220.688	-302.987	-132.695	-162.276	-251.863	-168.140	-257.416	-118.849	-28.3818	54.9906	63.8363	-27.4970	159.804	284.498	203.855	309.926	366.117	456.323	399.860	473.094	650.970	786.866	742.457	864.997	882.345	934.046
14.5033	6.64996	82.3939	-8.96854	47.2893	-43.6401	-23.0191	-21.6328	4.52958	-43.1068	-284.100	-181.631	-198.762	-193.851	-149.691	-183.026	-295.760	-107.593	-299.914	-234.760	-267.491	-272.339	-299.918	-337.375	-192.416	-108.817	-301.588	-275.522	-142.697	-167.005	-223.141	-93.5515	-142.439	-99.0260	101.422	119.070	82.9402	18.6917	295.159	270.362	303.737	494.700	546.682	607.742	669.235	742.143	749.539	855.964	909.899	922.608
14.5277	37.6031	156.535	72.8692	65.9356	73.2540	82.5063	-43.8566	-91.6537	-76.0450	-115.780	-163.047	-153.633	-275.441	-227.680	-150.470	-229.771	-200.257	-292.572	-317.799	-309.781	-271.611	-410.417	-156.696	-264.899	-352.064	-194.081	-257.543	-161.950	-172.480	-265.701	-203.637	0.151294	-127.316	-46.6984	9.37113	97.2391	192.548	182.597	182.702	234.614	332.397	379.952	439.563	599.661	694.588	757.657	835.377	872.895	994.036
14.5521	56.7211	3.06637	11.3830	-32.6696	23.8152	-86.7389	-162.213	-76.5094	-148.250	-178.190	-65.3844	-142.919	-147.047	-309.146	-199.506	-200.127	-203.007	-282.534	-299.395	-329.466	-268.217	-353.317	-261.968	-310.918	-358.469	-119.147	-183.142	-232.335	-190.962	-168.520	-160.524	-68.7389	-89.6797	-4.21920	38.2109	19.6624	153.929	260.036	278.816	289.516	276.723	374.204	585.196	602.673	768.470	869.256	797.336	931.153	1003.29
14.5765	-6.07099	117.543	62.3173	31.7508	3.64534	-87.4500	41.3413	-109.492	-32.6505	-95.8570	-116.816	-250.872	-149.999	-153.870	-218.386	-241.741	-97.1103	-265.612	-290.305	-153.397	-245.323	-275.461	-404.593	-266.710	-236.134	-208.457	-184.952	-183.212	-178.237	-223.846	-101.529	-132.126	-162.082	-42.4598	74.7889	-4.14927	157.775	163.332	263.840	279.344	437.330	442.390	515.315	636.663	845.612	843.398	662.212	922.545	909.347
14.6009	-15.4952	55.8716	57.6396	42.1111	-35.3091	30.0888	-25.0241	-143.366	-256.846	-182.076	-110.981	-244.610	-208.203	-242.203	-275.818	-259.122	-324.156	-236.776	-444.345	-401.232	-303.746	-421.715	-240.711	-143.941	-233.499	-246.073	-371.245	-245.613	-196.226	-104.776	-1.79915	-91.7877	-36.5681	98.8908	-8.53127	182.594	237.456	132.990	280.813	204.889	453.221	357.138	495.409	516.511	673.990	832.105	785.311	879.427	1055.44
14.6253	-89.7084	14.9199	-7.74954	0.848576	27.1472	-16.1345	-12.8622	-114.774	-171.475	-137.105	-124.996	-228.556	-198.098	-209.507	-222.854	-236.101	-271.558	-181.095	-371.000	-281.400	-301.863	-237.266	-314.185	-312.824	-421.230	-318.268	-216.965	-237.206	-67.5917	-82.8740	-191.027	-262.582	-43.0982	61.3740	116.718	45.0940	223.692	296.375	230.758	312.413	490.310	459.877	406.880	481.473	594.705	795.082	847.097	882.211	910.733
14.6497	-46.7618	88.6765	116.657	-57.5821	-153.181	-2.41187	-43.6251	-183.446	-36.8507	-200.603	-95.6676	-202.538	-319.202	-262.191	-298.111	-380.922	-243.408	-180.097	-348.036	-123.106	-301.616	-118.927	-217.157	-277.116	-310.412	-278.007	-234.756	-147.291	-130.736	-83.7264	48.8075	-24.6858	-121.757	67.9179	87.9477	102.812	61.6518	229.775	276.257	219.874	432.307	431.478	505.935	647.193	612.130	651.080	766.945	892.769	994.042
14.6741	-26.5956	-77.9670	45.9159	42.7246	29.8512	-198.255	-96.7551	-165.177	-184.335	-152.916	-235.979	-256.474	-366.520	-211.168	-293.935	-306.442	-238.955	-261.175	-185.172	-327.607	-258.359	-312.784	-281.694	-255.516	-236.252	-215.403	-307.797	-225.072	-110.727	-260.861	-137.273	9.22085	-183.743	-13.0492	29.7212	91.3141	194.379	146.552	222.710	320.181	325.140	476.390	513.645	703.090	699.619	699.155	775.112	949.969	809.669
14.6985	90.7299	54.3232	105.382	-3.03077	-149.213	-101.492	-51.7065	31.9845	-93.5652	-186.854	-91.0443	-231.692	-69.6742	-234.824	-267.639	-266.769	-168.314	-189.125	-317.795	-166.513	-248.894	-208.021	-242.903	-109.123	-228.976	-147.118	-199.384	-203.759	-178.188	-218.671	-65.0932	22.0174	14.3553	-74.3248	37.6872	87.3193	173.480	80.1080	177.013	304.717	383.844	510.525	567.190	600.665	718.278	917.070	725.286	923.770	919.633
14.7229	17.9815	107.961	16.7964	-9.11444	85.9902	-17.4520	-120.853	55.0300	-75.9826	-176.717	-136.474	-247.206	-345.940	-206.559	-124.492	-134.479	-272.691	-316.203	-224.423	-287.027	-168.440	-246.241	-263.213	-370.296	-223.129	-201.737	-275.253	-140.523	-165.820	-245.982	-126.746	-102.626	-19.7573	-135.235	28.3740	17.7393	96.1223	-9.62413	337.572	403.486	317.224	527.680	584.939	594.286	544.057	625.135	807.792	882.609	880.005
14.7473	37.1567	70.8212	59.6163	4.20580	-46.1357	-39.1002	-112.986	-96.1239	-160.952	-95.4341	-203.884	-157.067	-228.502	-159.838	-315.244	-449.013	-334.609	-121.973	-290.285	-183.355	-188.968	-238.601	-375.850	-368.414	-348.290	-211.896	-222.161	-136.417	-114.120	-140.669	-139.424	-139.348	-16.0866	-76.1569	1.55446	47.2346	229.140	226.663	216.033	356.208	343.193	482.940	439.790	596.665	673.761	806.243	828.529	863.967	876.667
14.7717	-49.3169	102.981	0.818245	-23.6410	-32.1247	-122.299	8.96862	-71.1354	-197.604	-223.081	-138.108	-204.949	-172.101	-159.897	-322.708	-187.961	-294.877	-287.276	-305.149	-149.521	-304.688	-264.127	-284.778	-212.602	-244.501	-82.9660	-285.903	-164.434	-216.914	-301.931	-125.269	-82.9613	2.35351	58.4685	4.39367	212.748	65.9767	302.991	151.284	238.564	321.146	418.609	492.890	542.800	704.379	637.931	818.497	821.361	803.814
14.7961	-3.11300	120.558	69.1361	52.7361	-5.78976	-147.878	-205.478	-56.6146	-76.2297	-214.217	-281.170	-149.881	-57.3151	-264.523	-314.744	-245.009	-160.783	-302.364	-263.319	-201.117	-202.959	-345.505	-234.799	-338.593	-238.473	-189.930	-198.455	-199.182	-187.517	-270.101	-23.0280	-171.041	-104.081	-6.28866	-2.30135	67.6805	206.762	133.891	283.729	212.615	376.652	458.430	478.500	602.976	531.844	836.255	723.681	750.144	1037.13
14.8205	16.6206	35.3770	127.767	-39.6187	-63.4326	-175.296	-110.459	-185.192	-142.927	-116.828	-129.405	-273.223	-106.254	-203.471	-309.262	-259.766	-170.664	-195.012	-210.619	-332.782	-240.826	-324.771	-188.084	-273.422	-327.646	-246.710	-272.590	-130.242	-177.362	-256.432	-144.798	38.3308	-86.5506	-63.7369	14.6800	75.0603	236.432	193.092	258.973	262.276	339.859	405.026	413.212	606.311	577.731	782.619	737.269	913.849	830.037
14.8450	115.441	31.7401	78.2950	28.9452	-2.16395	-54.9616	41.9105	-117.931	-92.1313	-174.011	-39.8499	-247.971	-289.364	-257.260	-322.372	-211.872	-202.435	-269.665	-260.321	-262.253	-255.542	-369.822	-188.415	-271.030	-229.056	-203.441	-280.272	-240.057	-63.8281	-212.130	-89.1400	85.7501	-101.008	-2.73632	-14.1247	98.2269	149.900	154.220	294.789	269.362	299.558	486.548	524.825	558.318	692.782	697.886	740.911	724.943	929.008
14.8694	48.5713	-0.803005	17.8217	-21.6212	-88.2075	-90.4428	-67.5138	-61.9723	-82.9555	-107.493	-241.461	-90.3068	-167.731	-275.842	-270.690	-237.906	-115.157	-215.462	-325.317	-342.400	-238.982	-250.483	-207.380	-330.075	-416.304	-215.924	-186.862	-281.177	-130.292	-265.998	-55.1323	67.0455	-109.359	-42.2915	50.0444	-21.2510	19.9430	108.091	258.766	256.744	310.125	474.270	575.648	566.671	641.624	658.513	744.119	785.557	888.344
14.8938	-100.440	47.9025	13.9950	-88.4460	-111.373	-2.46625	-112.966	-89.0379	-172.008	-242.076	-129.658	-197.574	-105.520	-125.302	-208.984	-316.670	-144.798	-139.334	-379.667	-378.400	-309.218	-174.772	-320.602	-287.465	-274.417	-222.735	-298.078	-152.130	-102.569	-108.841	-122.380	-95.4070	-40.9956	-93.1367	-26.8747	18.3067	47.4186	88.8848	279.448	309.072	321.837	337.882	500.511	595.099	566.475	720.857	728.085	842.947	851.860
14.9182	-61.4287	81.8795	94.1623	107.898	-17.4277	-142.650	-75.6027	26.7108	-114.934	-190.676	-267.554	-65.1273	-248.088	-227.600	-185.951	-214.265	-271.841	-190.971	-207.724	-251.914	-173.147	-221.282	-210.947	-254.388	-383.219	-218.895	-265.614	-395.088	-100.330	-238.340	-131.944	-65.2926	-147.293	27.5499	46.9161	112.796	214.789	160.208	141.190	303.165	320.038	447.449	532.373	580.668	614.884	761.352	738.349	888.380	1041.96
[truncated: 213 more rows]
[truncated: 79 more columns]
