# Supplementary material for: Parahydrogen-induced polarization and spin order transfer in ethyl pyruvate at high magnetic fields
Source: Sci Rep. 2022 Nov 12;12:19361. doi: 10.1038/s41598-022-22347-1 (PMC9653431; doi:10.1038/s41598-022-22347-1)
Supplement: Supplementary file 1 — Supplementary Information 1. [file 41598_2022_22347_MOESM1_ESM.zip › FA_processing/21_1H25mm/amplitudes_vs_ppm.csv]

-0.996203	137025.692921602
-0.976521	139737.678954671
-0.956838	142281.827956587
-0.937156	144940.985015739
-0.917474	147728.666321062
-0.897791	119963.955025604
-0.878109	153097.04659145
-0.858426	156181.366189876
-0.838744	159333.534011936
-0.819062	122278.346802937
-0.799379	164987.682260257
-0.779697	138295.16269791
-0.760015	141576.339205564
-0.740332	144515.437768969
-0.72065	147758.519213466
-0.700968	151034.318845823
-0.681285	154087.531347967
-0.661603	157652.572400194
-0.64192	160424.365327682
-0.622238	142667.845456496
-0.602556	167881.986582597
-0.582873	156541.674358805
-0.563191	161015.312836928
-0.543509	164880.263942402
-0.523826	154857.930100913
-0.504144	165605.298725297
-0.484462	155090.810383647
-0.464779	152043.389764366
-0.445097	156375.162221684
-0.425414	161551.500276886
-0.405732	165713.451176485
-0.38605	171635.033683603
-0.366367	161192.597239291
-0.346685	166190.070941869
-0.327003	171704.874230438
-0.30732	177571.632978834
-0.287638	186671.504241365
-0.267956	189664.58816397
-0.248273	194426.539920319
-0.228591	199990.366553828
-0.208908	197188.401183188
-0.189226	195820.236322585
-0.169544	215937.159227514
-0.149861	192421.365794423
-0.130179	198098.750755665
-0.110497	212360.367118813
-0.0908143	210279.379329491
-0.071132	219580.921778552
-0.0514496	223383.63933752
-0.0317672	231589.293517446
-0.0120849	238325.900000262
0.0075975	226973.476895058
0.0272799	253247.920524726
0.0469622	260266.672605593
0.0666446	267992.559066183
0.086327	236658.549849142
0.106009	284790.080188244
0.125692	292478.417940188
0.145374	301311.416550037
0.165056	309512.382490524
0.184739	254861.784837935
0.204421	320179.061547183
0.224103	329145.68357691
0.243786	341638.156527334
0.263468	353287.317116549
0.283151	307230.777415778
0.302833	321171.224775965
0.322515	336248.641798731
0.342198	351819.299213131
0.36188	368466.64327185
0.381562	356319.884385618
0.401245	360519.221619658
0.420927	337218.970498461
0.440609	358592.289595554
0.460292	382264.975760608
0.479974	396941.795387096
0.499657	405487.989480825
0.519339	436740.904576053
0.539021	447884.322291197
0.558704	449928.975817901
0.578386	489055.622562429
0.598068	536097.53199958
0.617751	533596.080108696
0.637433	644705.07756402
0.657115	712159.615993958
0.676798	783527.982015001
0.69648	859776.057036999
0.716163	947348.54509684
0.735845	1036102.82597086
0.755527	1136887.40607261
0.77521	1239049.86475827
0.794892	1342173.44829817
0.814574	1462638.64466427
0.834257	1569823.87533438
0.853939	1687522.07821388
0.873621	1808531.21854076
0.893304	1735286.94236837
0.912986	1901415.3695453
0.932669	2029552.517699
0.952351	2276988.26554363
0.972033	2392528.34523849
0.991716	2518840.20064668
1.0114	2651224.05487266
1.03108	2765675.48713273
1.05076	2892898.15649436
1.07045	3018674.92977932
1.09013	3144715.95883583
1.10981	3491649.88106354
1.12949	3596547.8750267
1.14917	3787157.5961171
1.16886	3821661.33064218
1.18854	3158404.75299695
1.20822	2905482.39909502
1.2279	2731556.87028755
1.24759	2598391.71114172
1.26727	2509845.27685308
1.28695	2401962.39991621
1.30663	2340368.58578486
1.32632	2279500.93047307
1.346	2223893.02725322
1.36568	2171057.93825273
1.38536	2138722.07529671
1.40505	2085950.87961544
1.42473	2050161.43001315
1.44441	2026889.00845256
1.46409	1993411.54069403
1.48377	1971328.0092692
1.50346	1945094.27012985
1.52314	1923603.40624048
1.54282	1908679.47477502
1.5625	1896520.2837508
1.58219	1875326.61706116
1.60187	1861902.66847047
1.62155	1844518.19483147
1.64123	1828977.02882112
1.66092	1822687.91785557
1.6806	1815331.03014934
1.70028	1806970.86214531
1.71996	1796727.47060541
1.73965	1783845.88843021
1.75933	1775980.53450863
1.77901	1766846.04721582
1.79869	1765315.76653897
1.81837	1761551.49562627
1.83806	1753368.69239257
1.85774	1747339.35437287
1.87742	1741159.31164035
1.8971	1735996.11269737
1.91679	1769225.06532441
1.93647	1764960.13746475
1.95615	1733529.4458673
1.97583	1727262.96818129
1.99552	1718791.02791644
2.0152	1723481.36811592
2.03488	1720799.89472539
2.05456	1724649.13977644
2.07425	1717822.98879388
2.09393	1716723.07915936
2.11361	1758376.01939476
2.13329	1715192.40285458
2.15298	1715107.16743867
2.17266	1720253.07919382
2.19234	1719472.10006604
2.21202	1719627.71835098
2.2317	1720180.66097443
2.25139	1722222.38971241
2.27107	1727353.81205852
2.29075	1733825.11297797
2.31043	1729719.43666545
2.33012	1733880.15101412
2.3498	1732422.29950486
2.36948	1854187.69303991
2.38916	1858826.16039949
2.40885	1863446.05044834
2.42853	1871757.30975418
2.44821	1881763.3536958
2.46789	1904048.88788582
2.48758	1886313.12287021
2.50726	1955585.95153041
2.52694	1936611.14714667
2.54662	1915923.73442862
2.5663	1896301.02216312
2.58599	1877849.76115379
2.60567	1868754.04975634
2.62535	1844418.36648532
2.64503	1857416.25149253
2.66472	1846312.76181646
2.6844	1822405.8360135
2.70408	1825048.43135345
2.72376	1822445.54667557
2.74345	1832165.34298686
2.76313	1828459.76612759
2.78281	1832759.96206262
2.80249	1832706.85155858
2.82218	1827211.939896
2.84186	1818753.41194753
2.86154	1817442.08662148
2.88122	1811367.21730272
2.9009	1802444.49981941
2.92059	1804864.07010733
2.94027	1793855.92544959
2.95995	1792571.43855057
2.97963	1788635.10340214
2.99932	1781585.07826822
3.019	1781000.56220827
3.03868	1774999.67231779
3.05836	1769601.46511922
3.07805	1765366.23171155
3.09773	1763430.16735874
3.11741	1768344.74604129
3.13709	1763729.61447153
3.15678	1770178.48746038
3.17646	1772245.60249231
3.19614	1776505.88854382
3.21582	1791952.28741379
3.23551	1805909.56298803
3.25519	1830605.41400838
3.27487	1853677.51667728
3.29455	1865047.18876088
3.31423	1945462.70111933
3.33392	1990021.2027639
3.3536	2047338.01363791
3.37328	2004383.01397259
3.39296	2151989.11328207
3.41265	2900953.05106849
3.43233	3884293.42567605
3.45201	5285227.88991383
3.47169	9375553.69251251
3.49138	8003740.11984935
3.51106	6206059.52602829
3.53074	5068102.91016192
3.55042	3137870.03185988
3.57011	1398510.36065344
3.58979	972165.530934152
3.60947	5628798.75122236
3.62915	3388816.40006916
3.64883	630473.33587306
3.66852	632298.424313636
3.6882	376701.059001613
3.70788	403155.739528778
3.72756	380093.538840425
3.74725	357649.204837263
3.76693	358666.710213177
3.78661	304427.235026824
3.80629	551961.316534829
3.82598	299286.638004937
3.84566	293444.537190463
3.86534	289349.504313814
3.88502	282880.346373851
3.90471	228658.19766477
3.92439	258548.33490575
3.94407	284771.672090416
3.96375	280480.279864092
3.98343	360275.65718073
4.00312	259407.617231155
4.0228	322304.523020745
4.04248	282339.367017766
4.06216	245805.661336354
4.08185	315195.692968587
4.10153	228711.036622859
4.12121	251817.664604666
4.14089	334432.342951192
4.16058	233137.613525543
4.18026	231908.739551454
4.19994	221147.299706857
4.21962	260536.89744472
4.23931	218556.443369938
4.25899	318132.089950895
4.27867	199679.596505264
4.29835	178989.138524438
4.31804	765051.794345432
4.33772	197812.129999732
4.3574	226029.968951661
4.37708	206847.102562631
4.39676	275716.904193619
4.41645	202008.011240234
4.43613	107266.109205376
4.45581	191266.981572087
4.47549	107317.141913605
4.49518	190955.466555596
4.51486	125134.222636298
4.53454	108960.056415103
4.55422	187682.784926035
4.57391	108994.91380639
4.59359	48660.7471019148
4.61327	110096.01048602
4.63295	379888.385720344
4.65264	142751.585285786
4.67232	230085.220850273
4.692	304218.849728795
4.71168	225280.966565032
4.73136	174972.449487802
4.75105	222872.112874943
4.77073	166420.06125354
4.79041	137753.834680712
4.81009	171597.58677823
4.82978	480716.182102559
4.84946	202927.309046776
4.86914	144892.291189273
4.88882	143655.360654785
4.90851	199923.326866114
4.92819	166773.704754304
4.94787	114982.247433793
4.96755	178291.672973734
4.98724	161135.492083824
