# Supplementary material for: Parahydrogen-induced polarization and spin order transfer in ethyl pyruvate at high magnetic fields
Source: Sci Rep. 2022 Nov 12;12:19361. doi: 10.1038/s41598-022-22347-1 (PMC9653431; doi:10.1038/s41598-022-22347-1)
Supplement: Supplementary file 1 — Supplementary Information 1. [file 41598_2022_22347_MOESM1_ESM.zip › FA_processing/21_1H25mm/FA_PDF_ECDF.txt]

   0.0000000e+00   0.0000000e+00   0.0000000e+00
   5.0000000e-01   0.0000000e+00   0.0000000e+00
   1.0000000e+00   0.0000000e+00   0.0000000e+00
   1.5000000e+00   0.0000000e+00   0.0000000e+00
   2.0000000e+00   0.0000000e+00   0.0000000e+00
   2.5000000e+00   0.0000000e+00   0.0000000e+00
   3.0000000e+00   0.0000000e+00   0.0000000e+00
   3.5000000e+00   0.0000000e+00   0.0000000e+00
   4.0000000e+00   0.0000000e+00   0.0000000e+00
   4.5000000e+00   0.0000000e+00   0.0000000e+00
   5.0000000e+00   0.0000000e+00   0.0000000e+00
   5.5000000e+00   0.0000000e+00   0.0000000e+00
   6.0000000e+00   0.0000000e+00   0.0000000e+00
   6.5000000e+00   0.0000000e+00   0.0000000e+00
   7.0000000e+00   0.0000000e+00   0.0000000e+00
   7.5000000e+00   0.0000000e+00   0.0000000e+00
   8.0000000e+00   0.0000000e+00   0.0000000e+00
   8.5000000e+00   0.0000000e+00   0.0000000e+00
   9.0000000e+00   0.0000000e+00   0.0000000e+00
   9.5000000e+00   0.0000000e+00   0.0000000e+00
   1.0000000e+01   0.0000000e+00   0.0000000e+00
   1.0500000e+01   0.0000000e+00   0.0000000e+00
   1.1000000e+01   0.0000000e+00   0.0000000e+00
   1.1500000e+01   0.0000000e+00   0.0000000e+00
   1.2000000e+01   0.0000000e+00   0.0000000e+00
   1.2500000e+01   0.0000000e+00   0.0000000e+00
   1.3000000e+01   0.0000000e+00   0.0000000e+00
   1.3500000e+01   0.0000000e+00   0.0000000e+00
   1.4000000e+01   0.0000000e+00   0.0000000e+00
   1.4500000e+01   0.0000000e+00   0.0000000e+00
   1.5000000e+01   0.0000000e+00   0.0000000e+00
   1.5500000e+01   0.0000000e+00   0.0000000e+00
   1.6000000e+01   0.0000000e+00   0.0000000e+00
   1.6500000e+01   0.0000000e+00   0.0000000e+00
   1.7000000e+01   0.0000000e+00   0.0000000e+00
   1.7500000e+01   0.0000000e+00   0.0000000e+00
   1.8000000e+01   0.0000000e+00   0.0000000e+00
   1.8500000e+01   0.0000000e+00   0.0000000e+00
   1.9000000e+01   0.0000000e+00   0.0000000e+00
   1.9500000e+01   0.0000000e+00   0.0000000e+00
   2.0000000e+01   0.0000000e+00   0.0000000e+00
   2.0500000e+01   0.0000000e+00   0.0000000e+00
   2.1000000e+01   0.0000000e+00   0.0000000e+00
   2.1500000e+01   0.0000000e+00   0.0000000e+00
   2.2000000e+01   0.0000000e+00   0.0000000e+00
   2.2500000e+01   0.0000000e+00   0.0000000e+00
   2.3000000e+01   0.0000000e+00   0.0000000e+00
   2.3500000e+01   0.0000000e+00   0.0000000e+00
   2.4000000e+01   0.0000000e+00   0.0000000e+00
   2.4500000e+01   0.0000000e+00   0.0000000e+00
   2.5000000e+01   0.0000000e+00   0.0000000e+00
   2.5500000e+01   0.0000000e+00   0.0000000e+00
   2.6000000e+01   0.0000000e+00   0.0000000e+00
   2.6500000e+01   0.0000000e+00   0.0000000e+00
   2.7000000e+01   0.0000000e+00   0.0000000e+00
   2.7500000e+01   0.0000000e+00   0.0000000e+00
   2.8000000e+01   0.0000000e+00   0.0000000e+00
   2.8500000e+01   0.0000000e+00   0.0000000e+00
   2.9000000e+01   0.0000000e+00   0.0000000e+00
   2.9500000e+01   0.0000000e+00   0.0000000e+00
   3.0000000e+01   0.0000000e+00   0.0000000e+00
   3.0500000e+01   0.0000000e+00   0.0000000e+00
   3.1000000e+01   0.0000000e+00   0.0000000e+00
   3.1500000e+01   0.0000000e+00   0.0000000e+00
   3.2000000e+01   0.0000000e+00   0.0000000e+00
   3.2500000e+01   0.0000000e+00   0.0000000e+00
   3.3000000e+01   0.0000000e+00   0.0000000e+00
   3.3500000e+01   0.0000000e+00   0.0000000e+00
   3.4000000e+01   0.0000000e+00   0.0000000e+00
   3.4500000e+01   0.0000000e+00   0.0000000e+00
   3.5000000e+01   0.0000000e+00   0.0000000e+00
   3.5500000e+01   0.0000000e+00   0.0000000e+00
   3.6000000e+01   0.0000000e+00   0.0000000e+00
   3.6500000e+01   0.0000000e+00   0.0000000e+00
   3.7000000e+01   1.6939034e-02   1.6939034e-02
   3.7500000e+01   0.0000000e+00   1.6939034e-02
   3.8000000e+01   0.0000000e+00   1.6939034e-02
   3.8500000e+01   0.0000000e+00   1.6939034e-02
   3.9000000e+01   0.0000000e+00   1.6939034e-02
   3.9500000e+01   0.0000000e+00   1.6939034e-02
   4.0000000e+01   0.0000000e+00   1.6939034e-02
   4.0500000e+01   0.0000000e+00   1.6939034e-02
   4.1000000e+01   0.0000000e+00   1.6939034e-02
   4.1500000e+01   0.0000000e+00   1.6939034e-02
   4.2000000e+01   0.0000000e+00   1.6939034e-02
   4.2500000e+01   0.0000000e+00   1.6939034e-02
   4.3000000e+01   0.0000000e+00   1.6939034e-02
   4.3500000e+01   0.0000000e+00   1.6939034e-02
   4.4000000e+01   0.0000000e+00   1.6939034e-02
   4.4500000e+01   0.0000000e+00   1.6939034e-02
   4.5000000e+01   0.0000000e+00   1.6939034e-02
   4.5500000e+01   0.0000000e+00   1.6939034e-02
   4.6000000e+01   0.0000000e+00   1.6939034e-02
   4.6500000e+01   0.0000000e+00   1.6939034e-02
   4.7000000e+01   0.0000000e+00   1.6939034e-02
   4.7500000e+01   0.0000000e+00   1.6939034e-02
   4.8000000e+01   0.0000000e+00   1.6939034e-02
   4.8500000e+01   0.0000000e+00   1.6939034e-02
   4.9000000e+01   0.0000000e+00   1.6939034e-02
   4.9500000e+01   0.0000000e+00   1.6939034e-02
   5.0000000e+01   0.0000000e+00   1.6939034e-02
   5.0500000e+01   0.0000000e+00   1.6939034e-02
   5.1000000e+01   0.0000000e+00   1.6939034e-02
   5.1500000e+01   0.0000000e+00   1.6939034e-02
   5.2000000e+01   0.0000000e+00   1.6939034e-02
   5.2500000e+01   0.0000000e+00   1.6939034e-02
   5.3000000e+01   0.0000000e+00   1.6939034e-02
   5.3500000e+01   0.0000000e+00   1.6939034e-02
   5.4000000e+01   0.0000000e+00   1.6939034e-02
   5.4500000e+01   0.0000000e+00   1.6939034e-02
   5.5000000e+01   0.0000000e+00   1.6939034e-02
   5.5500000e+01   0.0000000e+00   1.6939034e-02
   5.6000000e+01   0.0000000e+00   1.6939034e-02
   5.6500000e+01   0.0000000e+00   1.6939034e-02
   5.7000000e+01   0.0000000e+00   1.6939034e-02
   5.7500000e+01   0.0000000e+00   1.6939034e-02
   5.8000000e+01   0.0000000e+00   1.6939034e-02
   5.8500000e+01   0.0000000e+00   1.6939034e-02
   5.9000000e+01   0.0000000e+00   1.6939034e-02
   5.9500000e+01   0.0000000e+00   1.6939034e-02
   6.0000000e+01   0.0000000e+00   1.6939034e-02
   6.0500000e+01   0.0000000e+00   1.6939034e-02
   6.1000000e+01   0.0000000e+00   1.6939034e-02
   6.1500000e+01   0.0000000e+00   1.6939034e-02
   6.2000000e+01   0.0000000e+00   1.6939034e-02
   6.2500000e+01   0.0000000e+00   1.6939034e-02
   6.3000000e+01   0.0000000e+00   1.6939034e-02
   6.3500000e+01   0.0000000e+00   1.6939034e-02
   6.4000000e+01   2.9255879e-03   1.9864622e-02
   6.4500000e+01   0.0000000e+00   1.9864622e-02
   6.5000000e+01   0.0000000e+00   1.9864622e-02
   6.5500000e+01   0.0000000e+00   1.9864622e-02
   6.6000000e+01   0.0000000e+00   1.9864622e-02
   6.6500000e+01   0.0000000e+00   1.9864622e-02
   6.7000000e+01   0.0000000e+00   1.9864622e-02
   6.7500000e+01   0.0000000e+00   1.9864622e-02
   6.8000000e+01   0.0000000e+00   1.9864622e-02
   6.8500000e+01   0.0000000e+00   1.9864622e-02
   6.9000000e+01   0.0000000e+00   1.9864622e-02
   6.9500000e+01   0.0000000e+00   1.9864622e-02
   7.0000000e+01   0.0000000e+00   1.9864622e-02
   7.0500000e+01   0.0000000e+00   1.9864622e-02
   7.1000000e+01   0.0000000e+00   1.9864622e-02
   7.1500000e+01   0.0000000e+00   1.9864622e-02
   7.2000000e+01   0.0000000e+00   1.9864622e-02
   7.2500000e+01   0.0000000e+00   1.9864622e-02
   7.3000000e+01   0.0000000e+00   1.9864622e-02
   7.3500000e+01   4.2086094e-03   2.4073232e-02
   7.4000000e+01   1.0198140e-02   3.4271372e-02
   7.4500000e+01   0.0000000e+00   3.4271372e-02
   7.5000000e+01   0.0000000e+00   3.4271372e-02
   7.5500000e+01   0.0000000e+00   3.4271372e-02
   7.6000000e+01   0.0000000e+00   3.4271372e-02
   7.6500000e+01   0.0000000e+00   3.4271372e-02
   7.7000000e+01   0.0000000e+00   3.4271372e-02
   7.7500000e+01   0.0000000e+00   3.4271372e-02
   7.8000000e+01   0.0000000e+00   3.4271372e-02
   7.8500000e+01   0.0000000e+00   3.4271372e-02
   7.9000000e+01   2.5873684e-03   3.6858740e-02
   7.9500000e+01   5.2088160e-03   4.2067556e-02
   8.0000000e+01   3.4753629e-02   7.6821185e-02
   8.0500000e+01   5.8718753e-03   8.2693060e-02
   8.1000000e+01   1.9401442e-03   8.4633205e-02
   8.1500000e+01   4.4030249e-02   1.2866345e-01
   8.2000000e+01   2.3077809e-02   1.5174126e-01
   8.2500000e+01   2.6940908e-02   1.7868217e-01
   8.3000000e+01   0.0000000e+00   1.7868217e-01
   8.3500000e+01   6.6269602e-03   1.8530913e-01
   8.4000000e+01   0.0000000e+00   1.8530913e-01
   8.4500000e+01   9.4429542e-03   1.9475208e-01
   8.5000000e+01   1.6735948e-02   2.1148803e-01
   8.5500000e+01   0.0000000e+00   2.1148803e-01
   8.6000000e+01   0.0000000e+00   2.1148803e-01
   8.6500000e+01   8.4161144e-03   2.1990415e-01
   8.7000000e+01   1.0793542e-03   2.2098350e-01
   8.7500000e+01   3.8288128e-03   2.2481231e-01
   8.8000000e+01   1.5809817e-02   2.4062213e-01
   8.8500000e+01   1.8181727e-02   2.5880386e-01
   8.9000000e+01   1.8667123e-02   2.7747098e-01
   8.9500000e+01   2.3849725e-02   3.0132071e-01
   9.0000000e+01   3.6335851e-02   3.3765656e-01
   9.0500000e+01   5.5733783e-02   3.9339034e-01
   9.1000000e+01   5.7115765e-02   4.5050611e-01
   9.1500000e+01   1.1835199e-01   5.6885810e-01
   9.2000000e+01   2.8080252e-01   8.4966062e-01
   9.2500000e+01   1.5033938e-01   1.0000000e+00
   9.3000000e+01   0.0000000e+00   1.0000000e+00
   9.3500000e+01   0.0000000e+00   1.0000000e+00
   9.4000000e+01   0.0000000e+00   1.0000000e+00
   9.4500000e+01   0.0000000e+00   1.0000000e+00
   9.5000000e+01   0.0000000e+00   1.0000000e+00
   9.5500000e+01   0.0000000e+00   1.0000000e+00
   9.6000000e+01   0.0000000e+00   1.0000000e+00
   9.6500000e+01   0.0000000e+00   1.0000000e+00
   9.7000000e+01   0.0000000e+00   1.0000000e+00
   9.7500000e+01   0.0000000e+00   1.0000000e+00
   9.8000000e+01   0.0000000e+00   1.0000000e+00
   9.8500000e+01   0.0000000e+00   1.0000000e+00
   9.9000000e+01   0.0000000e+00   1.0000000e+00
   9.9500000e+01   0.0000000e+00   1.0000000e+00
   1.0000000e+02   0.0000000e+00   1.0000000e+00
   1.0050000e+02   0.0000000e+00   1.0000000e+00
   1.0100000e+02   0.0000000e+00   1.0000000e+00
   1.0150000e+02   0.0000000e+00   1.0000000e+00
   1.0200000e+02   0.0000000e+00   1.0000000e+00
   1.0250000e+02   0.0000000e+00   1.0000000e+00
   1.0300000e+02   0.0000000e+00   1.0000000e+00
   1.0350000e+02   0.0000000e+00   1.0000000e+00
   1.0400000e+02   0.0000000e+00   1.0000000e+00
   1.0450000e+02   0.0000000e+00   1.0000000e+00
   1.0500000e+02   0.0000000e+00   1.0000000e+00
   1.0550000e+02   0.0000000e+00   1.0000000e+00
   1.0600000e+02   0.0000000e+00   1.0000000e+00
   1.0650000e+02   0.0000000e+00   1.0000000e+00
   1.0700000e+02   0.0000000e+00   1.0000000e+00
   1.0750000e+02   0.0000000e+00   1.0000000e+00
   1.0800000e+02   0.0000000e+00   1.0000000e+00
   1.0850000e+02   0.0000000e+00   1.0000000e+00
   1.0900000e+02   0.0000000e+00   1.0000000e+00
   1.0950000e+02   0.0000000e+00   1.0000000e+00
   1.1000000e+02   0.0000000e+00   1.0000000e+00
   1.1050000e+02   0.0000000e+00   1.0000000e+00
   1.1100000e+02   0.0000000e+00   1.0000000e+00
