# Supplementary material for: Parahydrogen-induced polarization and spin order transfer in ethyl pyruvate at high magnetic fields
Source: Sci Rep. 2022 Nov 12;12:19361. doi: 10.1038/s41598-022-22347-1 (PMC9653431; doi:10.1038/s41598-022-22347-1)
Supplement: Supplementary file 1 — Supplementary Information 1. [file 41598_2022_22347_MOESM1_ESM.zip › FA_processing/21_1H25mm/periods_vs_ppm.csv]

-0.996203	235.042633298798
-0.976521	234.399618711536
-0.956838	237.930228851682
-0.937156	240.959044844911
-0.917474	240.294034621768
-0.897791	197.632130812535
-0.878109	244.48134526283
-0.858426	244.806868957918
-0.838744	246.628841393741
-0.819062	194.565118660837
-0.799379	248.860168125825
-0.779697	214.869534821692
-0.760015	218.230403793896
-0.740332	220.857252040772
-0.72065	223.309058505205
-0.700968	224.555491748018
-0.681285	224.894841161537
-0.661603	228.092181058073
-0.64192	228.819596453948
-0.622238	201.338934902013
-0.602556	234.350394456661
-0.582873	216.701759402895
-0.563191	218.959868071254
-0.543509	219.041980407711
-0.523826	205.640095953942
-0.504144	217.087360657492
-0.484462	200.879895543163
-0.464779	197.887170286599
-0.445097	200.20309968537
-0.425414	202.077588778305
-0.405732	205.123832766614
-0.38605	207.34020475837
-0.366367	195.244114562206
-0.346685	197.539294327491
-0.327003	203.776801741652
-0.30732	202.935696113292
-0.287638	208.574095244029
-0.267956	208.648528294502
-0.248273	212.195407769867
-0.228591	214.30136800753
-0.208908	207.968574525521
-0.189226	205.523943076687
-0.169544	219.210881743977
-0.149861	197.920223675992
-0.130179	203.840698585279
-0.110497	208.764739921151
-0.0908143	202.931995335843
-0.071132	208.739458950047
-0.0514496	208.773404040405
-0.0317672	214.033150351062
-0.0120849	218.680614239345
0.0075975	203.268272013853
0.0272799	221.259672522114
0.0469622	226.024026825255
0.0666446	225.010082846184
0.086327	200.096897198907
0.106009	229.483930597163
0.125692	231.712757156914
0.145374	235.151413630651
0.165056	237.563288789661
0.184739	200.308764788889
0.204421	241.131841622575
0.224103	239.996039297826
0.243786	245.152541788215
0.263468	248.543838021782
0.283151	216.866523707218
0.302833	223.35140034002
0.322515	225.852310734014
0.342198	230.756787076177
0.36188	234.510458517939
0.381562	220.411540503707
0.401245	218.200215646737
0.420927	199.794749479617
0.440609	205.453267619624
0.460292	210.689542744005
0.479974	210.9019107141
0.499657	212.296811583897
0.519339	218.322508587036
0.539021	211.324849721793
0.558704	206.920836356972
0.578386	212.701600315041
0.598068	218.824323870916
0.617751	207.661483263458
0.637433	228.704168988795
0.657115	231.404353796488
0.676798	233.975048015764
0.69648	234.392356425926
0.716163	233.981461844675
0.735845	232.369042553443
0.755527	231.474260027372
0.77521	231.091218971937
0.794892	228.209834248768
0.814574	226.484605446522
0.834257	221.876059124087
0.853939	217.951427407565
0.873621	214.838826484449
0.893304	206.252687161505
0.912986	207.230436993305
0.932669	206.933034535994
0.952351	211.479461843626
0.972033	208.758374736896
0.991716	206.594969944187
1.0114	205.809589077915
1.03108	205.217054172307
1.05076	204.929673840676
1.07045	204.671939838731
1.09013	204.707846632966
1.10981	203.827089089498
1.12949	203.928829806014
1.14917	203.555698448661
1.16886	203.307092419496
1.18854	203.375080243267
1.20822	203.262145990863
1.2279	203.102502679778
1.24759	202.973378487545
1.26727	202.874389652842
1.28695	202.724741863528
1.30663	202.599476002049
1.32632	202.469042960647
1.346	202.349676878873
1.36568	202.246038244238
1.38536	202.203284006804
1.40505	202.188800093197
1.42473	202.104184349877
1.44441	202.002720077151
1.46409	201.96612413739
1.48377	201.874755772787
1.50346	201.831456935385
1.52314	201.741237159741
1.54282	201.690906499998
1.5625	201.665649716825
1.58219	201.618668465409
1.60187	201.563246168111
1.62155	201.505611979102
1.64123	201.470238058899
1.66092	201.42416529781
1.6806	201.363431335758
1.70028	201.407545317556
1.71996	201.349988845542
1.73965	201.346133029694
1.75933	201.290961410383
1.77901	201.258339541447
1.79869	201.287132654941
1.81837	201.241389070924
1.83806	201.258968889893
1.85774	201.22529349347
1.87742	201.217234945382
1.8971	201.149740577116
1.91679	200.861120289746
1.93647	200.844518141709
1.95615	201.211288634108
1.97583	201.222296537085
1.99552	201.273864889199
2.0152	200.732739627729
2.03488	201.212258956791
2.05456	201.259353448641
2.07425	201.234442295135
2.09393	201.248213674089
2.11361	200.814347631325
2.13329	201.332045702062
2.15298	201.426436930428
2.17266	201.381211547045
2.19234	201.42124931553
2.21202	201.399446653877
2.2317	201.401374538505
2.25139	201.521010163617
2.27107	201.576094473258
2.29075	201.573810392144
2.31043	201.618204094912
2.33012	201.721876934223
2.3498	201.700625833024
2.36948	200.303626361861
2.38916	200.342114046325
2.40885	200.463967978708
2.42853	200.441322250412
2.44821	200.679445091877
2.46789	201.005246193397
2.48758	201.939428224329
2.50726	201.84894139642
2.52694	201.834679039922
2.54662	201.687639915883
2.5663	201.558403932112
2.58599	201.466163585434
2.60567	201.389903682033
2.62535	201.665492601475
2.64503	201.426651466986
2.66472	201.463169965822
2.6844	201.839563079516
2.70408	201.890474326925
2.72376	201.936590402901
2.74345	201.983201827496
2.76313	201.883888702536
2.78281	202.248800658612
2.80249	202.040430347823
2.82218	202.322229049259
2.84186	202.330554692135
2.86154	202.431773130509
2.88122	202.603730631014
2.9009	202.878938227819
2.92059	202.948095311264
2.94027	203.054009815448
2.95995	203.249921729395
2.97963	203.386560669258
2.99932	203.697760982001
3.019	203.763371400262
3.03868	204.066884355651
3.05836	204.366439793851
3.07805	204.572073224784
3.09773	204.85918748061
3.11741	205.01998027721
3.13709	205.324331427974
3.15678	205.617434665275
3.17646	206.028907727919
3.19614	206.363014773535
3.21582	206.732091025351
3.23551	207.09406758438
3.25519	207.433547916593
3.27487	207.857992475901
3.29455	208.440615203783
3.31423	209.126510714298
3.33392	209.611309507166
3.3536	210.10177015956
3.37328	210.152363824109
3.39296	211.12238801008
3.41265	218.97893890355
3.43233	224.993070445711
3.45201	227.538426395391
3.47169	232.374396050502
3.49138	228.374525279858
3.51106	226.306441850103
3.53074	224.599517409041
3.55042	219.303794243298
3.57011	252.600172815122
3.58979	289.311798009979
3.60947	503.307161107887
3.62915	251.711410786675
3.64883	214.820334890281
3.66852	222.34347368215
3.6882	211.339087623572
3.70788	212.015556607826
3.72756	212.614474635146
3.74725	215.028211310183
3.76693	213.54697324681
3.78661	200.752851159006
3.80629	147.918445537939
3.82598	208.768654615931
3.84566	215.528784702127
3.86534	180.919599995111
3.88502	213.689986466654
3.90471	261.541322604468
3.92439	402.88483071374
3.94407	211.534781621206
3.96375	166.900425074304
3.98343	260.273840034552
4.00312	213.864022535128
4.0228	446.876222554805
4.04248	197.362811719879
4.06216	210.85630740377
4.08185	43.4681163723128
4.10153	212.45508890148
4.12121	216.101450017385
4.14089	247.992601609293
4.16058	212.265959061899
4.18026	211.547330581413
4.19994	211.658766972434
4.21962	204.26717940894
4.23931	210.606776949448
4.25899	327.414343419697
4.27867	193.57942641098
4.29835	255.416234710701
4.31804	204.503879095962
4.33772	212.594560217941
4.3574	208.587095540004
4.37708	210.082587272398
4.39676	244.212630864775
4.41645	210.474736794239
4.43613	231.940607369744
4.45581	207.347591846508
4.47549	213.616347422868
4.49518	211.744489048688
4.51486	262.400113283341
4.53454	225.673209460437
4.55422	210.098231252802
4.57391	218.751397995699
4.59359	243.349298618097
4.61327	209.714677331319
4.63295	-443.092418521395
4.65264	204.181032515803
4.67232	363.192176500652
4.692	284.866530190547
4.71168	273.10841189011
4.73136	209.973497613913
4.75105	150.807281694396
4.77073	211.200673397853
4.79041	264.615125702626
4.81009	211.284563407831
4.82978	278.693664598452
4.84946	288.32656969987
4.86914	210.319626259707
4.88882	211.646192042355
4.90851	216.956879160898
4.92819	213.101510309091
4.94787	227.2960160738
4.96755	212.496880730214
4.98724	212.63782041568
