# Supplementary material for: Parahydrogen-induced polarization and spin order transfer in ethyl pyruvate at high magnetic fields
Source: Sci Rep. 2022 Nov 12;12:19361. doi: 10.1038/s41598-022-22347-1 (PMC9653431; doi:10.1038/s41598-022-22347-1)
Supplement: Supplementary file 1 — Supplementary Information 1. [file 41598_2022_22347_MOESM1_ESM.zip › FA_processing/21_1H25mm/PPM_A_Am_P4_P4m.txt]

  -9.9620300e-01   4.1235849e-04   0.0000000e+00   5.8760658e+01   0.0000000e+00
  -9.7652100e-01   4.2051981e-04   0.0000000e+00   5.8599905e+01   0.0000000e+00
  -9.5683800e-01   4.2817604e-04   0.0000000e+00   5.9482557e+01   0.0000000e+00
  -9.3715600e-01   4.3617838e-04   0.0000000e+00   6.0239761e+01   0.0000000e+00
  -9.1747400e-01   4.4456750e-04   0.0000000e+00   6.0073509e+01   0.0000000e+00
  -8.9779100e-01   3.6101372e-04   0.0000000e+00   4.9408033e+01   0.0000000e+00
  -8.7810900e-01   4.6072284e-04   0.0000000e+00   6.1120336e+01   0.0000000e+00
  -8.5842600e-01   4.7000464e-04   0.0000000e+00   6.1201717e+01   0.0000000e+00
  -8.3874400e-01   4.7949062e-04   0.0000000e+00   6.1657210e+01   0.0000000e+00
  -8.1906200e-01   3.6797854e-04   0.0000000e+00   4.8641280e+01   0.0000000e+00
  -7.9937900e-01   4.9650594e-04   0.0000000e+00   6.2215042e+01   0.0000000e+00
  -7.7969700e-01   4.1617877e-04   0.0000000e+00   5.3717384e+01   0.0000000e+00
  -7.6001500e-01   4.2605298e-04   0.0000000e+00   5.4557601e+01   0.0000000e+00
  -7.4033200e-01   4.3489776e-04   0.0000000e+00   5.5214313e+01   0.0000000e+00
  -7.2065000e-01   4.4465733e-04   0.0000000e+00   5.5827265e+01   0.0000000e+00
  -7.0096800e-01   4.5451537e-04   0.0000000e+00   5.6138873e+01   0.0000000e+00
  -6.8128500e-01   4.6370356e-04   0.0000000e+00   5.6223710e+01   0.0000000e+00
  -6.6160300e-01   4.7443202e-04   0.0000000e+00   5.7023045e+01   0.0000000e+00
  -6.4192000e-01   4.8277332e-04   0.0000000e+00   5.7204899e+01   0.0000000e+00
  -6.2223800e-01   4.2933771e-04   0.0000000e+00   5.0334734e+01   0.0000000e+00
  -6.0255600e-01   5.0521592e-04   0.0000000e+00   5.8587599e+01   0.0000000e+00
  -5.8287300e-01   4.7108894e-04   0.0000000e+00   5.4175440e+01   0.0000000e+00
  -5.6319100e-01   4.8455169e-04   0.0000000e+00   5.4739967e+01   0.0000000e+00
  -5.4350900e-01   4.9618268e-04   0.0000000e+00   5.4760495e+01   0.0000000e+00
  -5.2382600e-01   4.6602196e-04   0.0000000e+00   5.1410024e+01   0.0000000e+00
  -5.0414400e-01   4.9836457e-04   0.0000000e+00   5.4271840e+01   0.0000000e+00
  -4.8446200e-01   4.6672278e-04   0.0000000e+00   5.0219974e+01   0.0000000e+00
  -4.6477900e-01   4.5755202e-04   0.0000000e+00   4.9471793e+01   0.0000000e+00
  -4.4509700e-01   4.7058784e-04   0.0000000e+00   5.0050775e+01   0.0000000e+00
  -4.2541400e-01   4.8616526e-04   0.0000000e+00   5.0519397e+01   0.0000000e+00
  -4.0573200e-01   4.9869004e-04   0.0000000e+00   5.1280958e+01   0.0000000e+00
  -3.8605000e-01   5.1651016e-04   0.0000000e+00   5.1835051e+01   0.0000000e+00
  -3.6636700e-01   4.8508520e-04   0.0000000e+00   4.8811029e+01   0.0000000e+00
  -3.4668500e-01   5.0012435e-04   0.0000000e+00   4.9384824e+01   0.0000000e+00
  -3.2700300e-01   5.1672034e-04   0.0000000e+00   5.0944200e+01   0.0000000e+00
  -3.0732000e-01   5.3437548e-04   0.0000000e+00   5.0733924e+01   0.0000000e+00
  -2.8763800e-01   5.6176019e-04   0.0000000e+00   5.2143524e+01   0.0000000e+00
  -2.6795600e-01   5.7076743e-04   0.0000000e+00   5.2162132e+01   0.0000000e+00
  -2.4827300e-01   5.8509782e-04   0.0000000e+00   5.3048852e+01   0.0000000e+00
  -2.2859100e-01   6.0184133e-04   0.0000000e+00   5.3575342e+01   0.0000000e+00
  -2.0890800e-01   5.9340923e-04   0.0000000e+00   5.1992144e+01   0.0000000e+00
  -1.8922600e-01   5.8929194e-04   0.0000000e+00   5.1380986e+01   0.0000000e+00
  -1.6954400e-01   6.4983083e-04   0.0000000e+00   5.4802720e+01   0.0000000e+00
  -1.4986100e-01   5.7906354e-04   0.0000000e+00   4.9480056e+01   0.0000000e+00
  -1.3017900e-01   5.9614879e-04   0.0000000e+00   5.0960175e+01   0.0000000e+00
  -1.1049700e-01   6.3906701e-04   0.0000000e+00   5.2191185e+01   0.0000000e+00
  -9.0814300e-02   6.3280458e-04   0.0000000e+00   5.0732999e+01   0.0000000e+00
  -7.1132000e-02   6.6079619e-04   0.0000000e+00   5.2184865e+01   0.0000000e+00
  -5.1449600e-02   6.7223991e-04   0.0000000e+00   5.2193351e+01   0.0000000e+00
  -3.1767200e-02   6.9693361e-04   0.0000000e+00   5.3508288e+01   0.0000000e+00
  -1.2084900e-02   7.1720642e-04   0.0000000e+00   5.4670154e+01   0.0000000e+00
   7.5975000e-03   6.8304299e-04   0.0000000e+00   5.0817068e+01   0.0000000e+00
   2.7279900e-02   7.6211203e-04   0.0000000e+00   5.5314918e+01   0.0000000e+00
   4.6962200e-02   7.8323392e-04   0.0000000e+00   5.6506007e+01   0.0000000e+00
   6.6644600e-02   8.0648383e-04   0.0000000e+00   5.6252521e+01   0.0000000e+00
   8.6327000e-02   7.1218878e-04   0.0000000e+00   5.0024224e+01   0.0000000e+00
   1.0600900e-01   8.5703348e-04   0.0000000e+00   5.7370983e+01   0.0000000e+00
   1.2569200e-01   8.8017039e-04   0.0000000e+00   5.7928189e+01   0.0000000e+00
   1.4537400e-01   9.0675199e-04   0.0000000e+00   5.8787853e+01   0.0000000e+00
   1.6505600e-01   9.3143158e-04   0.0000000e+00   5.9390822e+01   0.0000000e+00
   1.8473900e-01   7.6696872e-04   0.0000000e+00   5.0077191e+01   0.0000000e+00
   2.0442100e-01   9.6353137e-04   0.0000000e+00   6.0282960e+01   0.0000000e+00
   2.2410300e-01   9.9051508e-04   0.0000000e+00   5.9999010e+01   0.0000000e+00
   2.4378600e-01   1.0281093e-03   0.0000000e+00   6.1288135e+01   0.0000000e+00
   2.6346800e-01   1.0631657e-03   0.0000000e+00   6.2135960e+01   0.0000000e+00
   2.8315100e-01   9.2456543e-04   0.0000000e+00   5.4216631e+01   0.0000000e+00
   3.0283300e-01   9.6651713e-04   0.0000000e+00   5.5837850e+01   0.0000000e+00
   3.2251500e-01   1.0118904e-03   0.0000000e+00   5.6463078e+01   0.0000000e+00
   3.4219800e-01   1.0587480e-03   0.0000000e+00   5.7689197e+01   0.0000000e+00
   3.6188000e-01   1.1088457e-03   0.0000000e+00   5.8627615e+01   0.0000000e+00
   3.8156200e-01   1.0722918e-03   0.0000000e+00   5.5102885e+01   0.0000000e+00
   4.0124500e-01   1.0849291e-03   0.0000000e+00   5.4550054e+01   0.0000000e+00
   4.2092700e-01   1.0148104e-03   0.0000000e+00   4.9948687e+01   0.0000000e+00
   4.4060900e-01   1.0791303e-03   0.0000000e+00   5.1363317e+01   0.0000000e+00
   4.6029200e-01   1.1503697e-03   0.0000000e+00   5.2672386e+01   0.0000000e+00
   4.7997400e-01   1.1945374e-03   0.0000000e+00   5.2725478e+01   0.0000000e+00
   4.9965700e-01   1.2202559e-03   0.0000000e+00   5.3074203e+01   0.0000000e+00
   5.1933900e-01   1.3143069e-03   1.3143069e-03   5.4580627e+01   5.4580627e+01
   5.3902100e-01   1.3478414e-03   1.3478414e-03   5.2831212e+01   5.2831212e+01
   5.5870400e-01   1.3539945e-03   1.3539945e-03   5.1730209e+01   5.1730209e+01
   5.7838600e-01   1.4717403e-03   1.4717403e-03   5.3175400e+01   5.3175400e+01
   5.9806800e-01   1.6133060e-03   1.6133060e-03   5.4706081e+01   5.4706081e+01
   6.1775100e-01   1.6057782e-03   1.6057782e-03   5.1915371e+01   5.1915371e+01
   6.3743300e-01   1.9401442e-03   1.9401442e-03   5.7176042e+01   5.7176042e+01
   6.5711500e-01   2.1431387e-03   2.1431387e-03   5.7851088e+01   5.7851088e+01
   6.7679800e-01   2.3579112e-03   2.3579112e-03   5.8493762e+01   5.8493762e+01
   6.9648000e-01   2.5873684e-03   2.5873684e-03   5.8598089e+01   5.8598089e+01
   7.1616300e-01   2.8509048e-03   2.8509048e-03   5.8495365e+01   5.8495365e+01
   7.3584500e-01   3.1179977e-03   3.1179977e-03   5.8092261e+01   5.8092261e+01
   7.5552700e-01   3.4212939e-03   3.4212939e-03   5.7868565e+01   5.7868565e+01
   7.7521000e-01   3.7287367e-03   3.7287367e-03   5.7772805e+01   5.7772805e+01
   7.9489200e-01   4.0390718e-03   4.0390718e-03   5.7052459e+01   5.7052459e+01
   8.1457400e-01   4.4015939e-03   4.4015939e-03   5.6621151e+01   5.6621151e+01
   8.3425700e-01   4.7241520e-03   4.7241520e-03   5.5469015e+01   5.5469015e+01
   8.5393900e-01   5.0783472e-03   5.0783472e-03   5.4487857e+01   5.4487857e+01
   8.7362100e-01   5.4425063e-03   5.4425063e-03   5.3709707e+01   5.3709707e+01
   8.9330400e-01   5.2220885e-03   5.2220885e-03   5.1563172e+01   5.1563172e+01
   9.1298600e-01   5.7220274e-03   5.7220274e-03   5.1807609e+01   5.1807609e+01
   9.3266900e-01   6.1076371e-03   6.1076371e-03   5.1733259e+01   5.1733259e+01
   9.5235100e-01   6.8522582e-03   6.8522582e-03   5.2869865e+01   5.2869865e+01
   9.7203300e-01   7.1999590e-03   7.1999590e-03   5.2189594e+01   5.2189594e+01
   9.9171600e-01   7.5800758e-03   7.5800758e-03   5.1648742e+01   5.1648742e+01
   1.0114000e+00   7.9784653e-03   7.9784653e-03   5.1452397e+01   5.1452397e+01
   1.0310800e+00   8.3228899e-03   8.3228899e-03   5.1304264e+01   5.1304264e+01
   1.0507600e+00   8.7057477e-03   8.7057477e-03   5.1232418e+01   5.1232418e+01
   1.0704500e+00   9.0842542e-03   9.0842542e-03   5.1167985e+01   5.1167985e+01
   1.0901300e+00   9.4635560e-03   9.4635560e-03   5.1176962e+01   5.1176962e+01
   1.1098100e+00   1.0507602e-02   1.0507602e-02   5.0956772e+01   5.0956772e+01
   1.1294900e+00   1.0823277e-02   1.0823277e-02   5.0982207e+01   5.0982207e+01
   1.1491700e+00   1.1396889e-02   1.1396889e-02   5.0888925e+01   5.0888925e+01
   1.1688600e+00   1.1500723e-02   1.1500723e-02   5.0826773e+01   5.0826773e+01
   1.1885400e+00   9.5047503e-03   9.5047503e-03   5.0843770e+01   5.0843770e+01
   1.2082200e+00   8.7436181e-03   8.7436181e-03   5.0815536e+01   5.0815536e+01
   1.2279000e+00   8.2202150e-03   8.2202150e-03   5.0775626e+01   5.0775626e+01
   1.2475900e+00   7.8194742e-03   7.8194742e-03   5.0743345e+01   5.0743345e+01
   1.2672700e+00   7.5530069e-03   7.5530069e-03   5.0718597e+01   5.0718597e+01
   1.2869500e+00   7.2283494e-03   7.2283494e-03   5.0681185e+01   5.0681185e+01
   1.3066300e+00   7.0429919e-03   7.0429919e-03   5.0649869e+01   5.0649869e+01
   1.3263200e+00   6.8598197e-03   6.8598197e-03   5.0617261e+01   5.0617261e+01
   1.3460000e+00   6.6924760e-03   6.6924760e-03   5.0587419e+01   5.0587419e+01
   1.3656800e+00   6.5334766e-03   6.5334766e-03   5.0561510e+01   5.0561510e+01
   1.3853600e+00   6.4361667e-03   6.4361667e-03   5.0550821e+01   5.0550821e+01
   1.4050500e+00   6.2773596e-03   6.2773596e-03   5.0547200e+01   5.0547200e+01
   1.4247300e+00   6.1696565e-03   6.1696565e-03   5.0526046e+01   5.0526046e+01
   1.4444100e+00   6.0996217e-03   6.0996217e-03   5.0500680e+01   5.0500680e+01
   1.4640900e+00   5.9988762e-03   5.9988762e-03   5.0491531e+01   5.0491531e+01
   1.4837700e+00   5.9324191e-03   5.9324191e-03   5.0468689e+01   5.0468689e+01
   1.5034600e+00   5.8534725e-03   5.8534725e-03   5.0457864e+01   5.0457864e+01
   1.5231400e+00   5.7887990e-03   5.7887990e-03   5.0435309e+01   5.0435309e+01
   1.5428200e+00   5.7438876e-03   5.7438876e-03   5.0422727e+01   5.0422727e+01
   1.5625000e+00   5.7072963e-03   5.7072963e-03   5.0416412e+01   5.0416412e+01
   1.5821900e+00   5.6435171e-03   5.6435171e-03   5.0404667e+01   5.0404667e+01
   1.6018700e+00   5.6031197e-03   5.6031197e-03   5.0390812e+01   5.0390812e+01
   1.6215500e+00   5.5508038e-03   5.5508038e-03   5.0376403e+01   5.0376403e+01
   1.6412300e+00   5.5040349e-03   5.5040349e-03   5.0367560e+01   5.0367560e+01
   1.6609200e+00   5.4851088e-03   5.4851088e-03   5.0356041e+01   5.0356041e+01
   1.6806000e+00   5.4629693e-03   5.4629693e-03   5.0340858e+01   5.0340858e+01
   1.7002800e+00   5.4378106e-03   5.4378106e-03   5.0351886e+01   5.0351886e+01
   1.7199600e+00   5.4069847e-03   5.4069847e-03   5.0337497e+01   5.0337497e+01
   1.7396500e+00   5.3682195e-03   5.3682195e-03   5.0336533e+01   5.0336533e+01
   1.7593300e+00   5.3445498e-03   5.3445498e-03   5.0322740e+01   5.0322740e+01
   1.7790100e+00   5.3170610e-03   5.3170610e-03   5.0314585e+01   5.0314585e+01
   1.7986900e+00   5.3124558e-03   5.3124558e-03   5.0321783e+01   5.0321783e+01
   1.8183700e+00   5.3011278e-03   5.3011278e-03   5.0310347e+01   5.0310347e+01
   1.8380600e+00   5.2765029e-03   5.2765029e-03   5.0314742e+01   5.0314742e+01
   1.8577400e+00   5.2583585e-03   5.2583585e-03   5.0306323e+01   5.0306323e+01
   1.8774200e+00   5.2397605e-03   5.2397605e-03   5.0304309e+01   5.0304309e+01
   1.8971000e+00   5.2242227e-03   5.2242227e-03   5.0287435e+01   5.0287435e+01
   1.9167900e+00   5.3242203e-03   5.3242203e-03   5.0215280e+01   5.0215280e+01
   1.9364700e+00   5.3113856e-03   5.3113856e-03   5.0211130e+01   5.0211130e+01
   1.9561500e+00   5.2167996e-03   5.2167996e-03   5.0302822e+01   5.0302822e+01
   1.9758300e+00   5.1979416e-03   5.1979416e-03   5.0305574e+01   5.0305574e+01
   1.9955200e+00   5.1724465e-03   5.1724465e-03   5.0318466e+01   5.0318466e+01
   2.0152000e+00   5.1865614e-03   5.1865614e-03   5.0183185e+01   5.0183185e+01
   2.0348800e+00   5.1784919e-03   5.1784919e-03   5.0303065e+01   5.0303065e+01
   2.0545600e+00   5.1900756e-03   5.1900756e-03   5.0314838e+01   5.0314838e+01
   2.0742500e+00   5.1695333e-03   5.1695333e-03   5.0308611e+01   5.0308611e+01
   2.0939300e+00   5.1662233e-03   5.1662233e-03   5.0312053e+01   5.0312053e+01
   2.1136100e+00   5.2915717e-03   5.2915717e-03   5.0203587e+01   5.0203587e+01
   2.1332900e+00   5.1616170e-03   5.1616170e-03   5.0333011e+01   5.0333011e+01
   2.1529800e+00   5.1613605e-03   5.1613605e-03   5.0356609e+01   5.0356609e+01
   2.1726600e+00   5.1768463e-03   5.1768463e-03   5.0345303e+01   5.0345303e+01
   2.1923400e+00   5.1744961e-03   5.1744961e-03   5.0355312e+01   5.0355312e+01
   2.2120200e+00   5.1749644e-03   5.1749644e-03   5.0349862e+01   5.0349862e+01
   2.2317000e+00   5.1766284e-03   5.1766284e-03   5.0350344e+01   5.0350344e+01
   2.2513900e+00   5.1827727e-03   5.1827727e-03   5.0380253e+01   5.0380253e+01
   2.2710700e+00   5.1982149e-03   5.1982149e-03   5.0394024e+01   5.0394024e+01
   2.2907500e+00   5.2176894e-03   5.2176894e-03   5.0393453e+01   5.0393453e+01
   2.3104300e+00   5.2053339e-03   5.2053339e-03   5.0404551e+01   5.0404551e+01
   2.3301200e+00   5.2178550e-03   5.2178550e-03   5.0430469e+01   5.0430469e+01
   2.3498000e+00   5.2134678e-03   5.2134678e-03   5.0425156e+01   5.0425156e+01
   2.3694800e+00   5.5799027e-03   5.5799027e-03   5.0075907e+01   5.0075907e+01
   2.3891600e+00   5.5938615e-03   5.5938615e-03   5.0085529e+01   5.0085529e+01
   2.4088500e+00   5.6077643e-03   5.6077643e-03   5.0115992e+01   5.0115992e+01
   2.4285300e+00   5.6327758e-03   5.6327758e-03   5.0110331e+01   5.0110331e+01
   2.4482100e+00   5.6628875e-03   5.6628875e-03   5.0169861e+01   5.0169861e+01
   2.4678900e+00   5.7299525e-03   5.7299525e-03   5.0251312e+01   5.0251312e+01
   2.4875800e+00   5.6765794e-03   5.6765794e-03   5.0484857e+01   5.0484857e+01
   2.5072600e+00   5.8850457e-03   5.8850457e-03   5.0462235e+01   5.0462235e+01
   2.5269400e+00   5.8279438e-03   5.8279438e-03   5.0458670e+01   5.0458670e+01
   2.5466200e+00   5.7656881e-03   5.7656881e-03   5.0421910e+01   5.0421910e+01
   2.5663000e+00   5.7066365e-03   5.7066365e-03   5.0389601e+01   5.0389601e+01
   2.5859900e+00   5.6511102e-03   5.6511102e-03   5.0366541e+01   5.0366541e+01
   2.6056700e+00   5.6237380e-03   5.6237380e-03   5.0347476e+01   5.0347476e+01
   2.6253500e+00   5.5505033e-03   5.5505033e-03   5.0416373e+01   5.0416373e+01
   2.6450300e+00   5.5896185e-03   5.5896185e-03   5.0356663e+01   5.0356663e+01
   2.6647200e+00   5.5562042e-03   5.5562042e-03   5.0365792e+01   5.0365792e+01
   2.6844000e+00   5.4842599e-03   5.4842599e-03   5.0459891e+01   5.0459891e+01
   2.7040800e+00   5.4922124e-03   5.4922124e-03   5.0472619e+01   5.0472619e+01
   2.7237600e+00   5.4843794e-03   5.4843794e-03   5.0484148e+01   5.0484148e+01
   2.7434500e+00   5.5136297e-03   5.5136297e-03   5.0495800e+01   5.0495800e+01
   2.7631300e+00   5.5024783e-03   5.5024783e-03   5.0470972e+01   5.0470972e+01
   2.7828100e+00   5.5154191e-03   5.5154191e-03   5.0562200e+01   5.0562200e+01
   2.8024900e+00   5.5152593e-03   5.5152593e-03   5.0510108e+01   5.0510108e+01
   2.8221800e+00   5.4987231e-03   5.4987231e-03   5.0580557e+01   5.0580557e+01
   2.8418600e+00   5.4732685e-03   5.4732685e-03   5.0582639e+01   5.0582639e+01
   2.8615400e+00   5.4693222e-03   5.4693222e-03   5.0607943e+01   5.0607943e+01
   2.8812200e+00   5.4510408e-03   5.4510408e-03   5.0650933e+01   5.0650933e+01
   2.9009000e+00   5.4241892e-03   5.4241892e-03   5.0719735e+01   5.0719735e+01
   2.9205900e+00   5.4314706e-03   5.4314706e-03   5.0737024e+01   5.0737024e+01
   2.9402700e+00   5.3983432e-03   5.3983432e-03   5.0763502e+01   5.0763502e+01
   2.9599500e+00   5.3944777e-03   5.3944777e-03   5.0812480e+01   5.0812480e+01
   2.9796300e+00   5.3826319e-03   5.3826319e-03   5.0846640e+01   5.0846640e+01
   2.9993200e+00   5.3614159e-03   5.3614159e-03   5.0924440e+01   5.0924440e+01
   3.0190000e+00   5.3596569e-03   5.3596569e-03   5.0940843e+01   5.0940843e+01
   3.0386800e+00   5.3415981e-03   5.3415981e-03   5.1016721e+01   5.1016721e+01
   3.0583600e+00   5.3253530e-03   5.3253530e-03   5.1091610e+01   5.1091610e+01
   3.0780500e+00   5.3126077e-03   5.3126077e-03   5.1143018e+01   5.1143018e+01
   3.0977300e+00   5.3067814e-03   5.3067814e-03   5.1214797e+01   5.1214797e+01
   3.1174100e+00   5.3215711e-03   5.3215711e-03   5.1254995e+01   5.1254995e+01
   3.1370900e+00   5.3076825e-03   5.3076825e-03   5.1331083e+01   5.1331083e+01
   3.1567800e+00   5.3270894e-03   5.3270894e-03   5.1404359e+01   5.1404359e+01
   3.1764600e+00   5.3333101e-03   5.3333101e-03   5.1507227e+01   5.1507227e+01
   3.1961400e+00   5.3461308e-03   5.3461308e-03   5.1590754e+01   5.1590754e+01
   3.2158200e+00   5.3926145e-03   5.3926145e-03   5.1683023e+01   5.1683023e+01
   3.2355100e+00   5.4346168e-03   5.4346168e-03   5.1773517e+01   5.1773517e+01
   3.2551900e+00   5.5089353e-03   5.5089353e-03   5.1858387e+01   5.1858387e+01
   3.2748700e+00   5.5783674e-03   5.5783674e-03   5.1964498e+01   5.1964498e+01
   3.2945500e+00   5.6125827e-03   5.6125827e-03   5.2110154e+01   5.2110154e+01
   3.3142300e+00   5.8545813e-03   5.8545813e-03   5.2281628e+01   5.2281628e+01
   3.3339200e+00   5.9886735e-03   5.9886735e-03   5.2402827e+01   5.2402827e+01
   3.3536000e+00   6.1611599e-03   6.1611599e-03   5.2525443e+01   5.2525443e+01
   3.3732800e+00   6.0318932e-03   6.0318932e-03   5.2538091e+01   5.2538091e+01
   3.3929600e+00   6.4760918e-03   6.4760918e-03   5.2780597e+01   5.2780597e+01
   3.4126500e+00   8.7299877e-03   8.7299877e-03   5.4744735e+01   5.4744735e+01
   3.4323300e+00   1.1689205e-02   1.1689205e-02   5.6248268e+01   5.6248268e+01
   3.4520100e+00   1.5905109e-02   1.5905109e-02   5.6884607e+01   5.6884607e+01
   3.4716900e+00   2.8214337e-02   2.8214337e-02   5.8093599e+01   5.8093599e+01
   3.4913800e+00   2.4086068e-02   2.4086068e-02   5.7093631e+01   5.7093631e+01
   3.5110600e+00   1.8676215e-02   1.8676215e-02   5.6576610e+01   5.6576610e+01
   3.5307400e+00   1.5251704e-02   1.5251704e-02   5.6149879e+01   5.6149879e+01
   3.5504200e+00   9.4429542e-03   9.4429542e-03   5.4825949e+01   5.4825949e+01
   3.5701100e+00   4.2086094e-03   4.2086094e-03   6.3150043e+01   6.3150043e+01
   3.5897900e+00   2.9255879e-03   2.9255879e-03   7.2327950e+01   7.2327950e+01
   3.6094700e+00   1.6939034e-02   1.6939034e-02   1.2582679e+02   1.2582679e+02
   3.6291500e+00   1.0198140e-02   1.0198140e-02   6.2927853e+01   6.2927853e+01
   3.6488300e+00   1.8973159e-03   1.8973159e-03   5.3705084e+01   5.3705084e+01
   3.6685200e+00   1.9028083e-03   1.9028083e-03   5.5585868e+01   5.5585868e+01
   3.6882000e+00   1.1336259e-03   1.1336259e-03   5.2834772e+01   5.2834772e+01
   3.7078800e+00   1.2132374e-03   1.2132374e-03   5.3003889e+01   5.3003889e+01
   3.7275600e+00   1.1438351e-03   1.1438351e-03   5.3153619e+01   5.3153619e+01
   3.7472500e+00   1.0762922e-03   1.0762922e-03   5.3757053e+01   5.3757053e+01
   3.7669300e+00   1.0793542e-03   1.0793542e-03   5.3386743e+01   5.3386743e+01
   3.7866100e+00   9.1612858e-04   9.1612858e-04   5.0188213e+01   5.0188213e+01
   3.8062900e+00   1.6610457e-03   0.0000000e+00   3.6979611e+01   0.0000000e+00
   3.8259800e+00   9.0065872e-04   0.0000000e+00   5.2192164e+01   0.0000000e+00
   3.8456600e+00   8.8307778e-04   0.0000000e+00   5.3882196e+01   0.0000000e+00
   3.8653400e+00   8.7075439e-04   0.0000000e+00   4.5229900e+01   0.0000000e+00
   3.8850200e+00   8.5128642e-04   0.0000000e+00   5.3422497e+01   0.0000000e+00
   3.9047100e+00   6.8811291e-04   0.0000000e+00   6.5385331e+01   0.0000000e+00
   3.9243900e+00   7.7806284e-04   0.0000000e+00   1.0072121e+02   0.0000000e+00
   3.9440700e+00   8.5697808e-04   0.0000000e+00   5.2883695e+01   0.0000000e+00
   3.9637500e+00   8.4406377e-04   0.0000000e+00   4.1725106e+01   0.0000000e+00
   3.9834300e+00   1.0841961e-03   0.0000000e+00   6.5068460e+01   0.0000000e+00
   4.0031200e+00   7.8064872e-04   0.0000000e+00   5.3466006e+01   0.0000000e+00
   4.0228000e+00   9.6992763e-04   0.0000000e+00   1.1171906e+02   0.0000000e+00
   4.0424800e+00   8.4965842e-04   0.0000000e+00   4.9340703e+01   0.0000000e+00
   4.0621600e+00   7.3971566e-04   0.0000000e+00   5.2714077e+01   0.0000000e+00
   4.0818500e+00   9.4853466e-04   0.0000000e+00   1.0867029e+01   0.0000000e+00
   4.1015300e+00   6.8827192e-04   0.0000000e+00   5.3113772e+01   0.0000000e+00
   4.1212100e+00   7.5780789e-04   0.0000000e+00   5.4025363e+01   0.0000000e+00
   4.1408900e+00   1.0064245e-03   0.0000000e+00   6.1998150e+01   0.0000000e+00
   4.1605800e+00   7.0159305e-04   0.0000000e+00   5.3066490e+01   0.0000000e+00
   4.1802600e+00   6.9789493e-04   0.0000000e+00   5.2886833e+01   0.0000000e+00
   4.1999400e+00   6.6550998e-04   0.0000000e+00   5.2914692e+01   0.0000000e+00
   4.2196200e+00   7.8404713e-04   0.0000000e+00   5.1066795e+01   0.0000000e+00
   4.2393100e+00   6.5771318e-04   0.0000000e+00   5.2651694e+01   0.0000000e+00
   4.2589900e+00   9.5737131e-04   0.0000000e+00   8.1853586e+01   0.0000000e+00
   4.2786700e+00   6.0090611e-04   0.0000000e+00   4.8394857e+01   0.0000000e+00
   4.2983500e+00   5.3864125e-04   0.0000000e+00   6.3854059e+01   0.0000000e+00
   4.3180400e+00   2.3023098e-03   0.0000000e+00   5.1125970e+01   0.0000000e+00
   4.3377200e+00   5.9528625e-04   0.0000000e+00   5.3148640e+01   0.0000000e+00
   4.3574000e+00   6.8020365e-04   0.0000000e+00   5.2146774e+01   0.0000000e+00
   4.3770800e+00   6.2247566e-04   0.0000000e+00   5.2520647e+01   0.0000000e+00
   4.3967600e+00   8.2972910e-04   0.0000000e+00   6.1053158e+01   0.0000000e+00
   4.4164500e+00   6.0791313e-04   0.0000000e+00   5.2618684e+01   0.0000000e+00
   4.4361300e+00   3.2280144e-04   0.0000000e+00   5.7985152e+01   0.0000000e+00
   4.4558100e+00   5.7558959e-04   0.0000000e+00   5.1836898e+01   0.0000000e+00
   4.4754900e+00   3.2295501e-04   0.0000000e+00   5.3404087e+01   0.0000000e+00
   4.4951800e+00   5.7465214e-04   0.0000000e+00   5.2936122e+01   0.0000000e+00
   4.5148600e+00   3.7657287e-04   0.0000000e+00   6.5600028e+01   0.0000000e+00
   4.5345400e+00   3.2789912e-04   0.0000000e+00   5.6418302e+01   0.0000000e+00
   4.5542200e+00   5.6480349e-04   0.0000000e+00   5.2524558e+01   0.0000000e+00
   4.5739100e+00   3.2800402e-04   0.0000000e+00   5.4687849e+01   0.0000000e+00
   4.5935900e+00   1.4643730e-04   0.0000000e+00   6.0837325e+01   0.0000000e+00
   4.6132700e+00   3.3131760e-04   0.0000000e+00   5.2428669e+01   0.0000000e+00
   4.6329500e+00   1.1432177e-03   0.0000000e+00  -1.1077310e+02   0.0000000e+00
   4.6526400e+00   4.2958971e-04   0.0000000e+00   5.1045258e+01   0.0000000e+00
   4.6723200e+00   6.9240732e-04   0.0000000e+00   9.0798044e+01   0.0000000e+00
   4.6920000e+00   9.1550148e-04   0.0000000e+00   7.1216633e+01   0.0000000e+00
   4.7116800e+00   6.7794963e-04   0.0000000e+00   6.8277103e+01   0.0000000e+00
   4.7313600e+00   5.2655362e-04   0.0000000e+00   5.2493374e+01   0.0000000e+00
   4.7510500e+00   6.7070055e-04   0.0000000e+00   3.7701820e+01   0.0000000e+00
   4.7707300e+00   5.0081648e-04   0.0000000e+00   5.2800168e+01   0.0000000e+00
   4.7904100e+00   4.1454972e-04   0.0000000e+00   6.6153781e+01   0.0000000e+00
   4.8100900e+00   5.1639747e-04   0.0000000e+00   5.2821141e+01   0.0000000e+00
   4.8297800e+00   1.4466440e-03   0.0000000e+00   6.9673416e+01   0.0000000e+00
   4.8494600e+00   6.1067962e-04   0.0000000e+00   7.2081642e+01   0.0000000e+00
   4.8691400e+00   4.3603185e-04   0.0000000e+00   5.2579907e+01   0.0000000e+00
   4.8888200e+00   4.3230949e-04   0.0000000e+00   5.2911548e+01   0.0000000e+00
   4.9085100e+00   6.0163958e-04   0.0000000e+00   5.4239220e+01   0.0000000e+00
   4.9281900e+00   5.0188071e-04   0.0000000e+00   5.3275378e+01   0.0000000e+00
   4.9478700e+00   3.4602201e-04   0.0000000e+00   5.6824004e+01   0.0000000e+00
   4.9675500e+00   5.3654233e-04   0.0000000e+00   5.3124220e+01   0.0000000e+00
   4.9872400e+00   4.8491335e-04   0.0000000e+00   5.3159455e+01   0.0000000e+00
