# Supplementary material for: Parahydrogen-induced polarization and spin order transfer in ethyl pyruvate at high magnetic fields
Source: Sci Rep. 2022 Nov 12;12:19361. doi: 10.1038/s41598-022-22347-1 (PMC9653431; doi:10.1038/s41598-022-22347-1)
Supplement: Supplementary file 1 — Supplementary Information 1. [file 41598_2022_22347_MOESM1_ESM.zip › FA_processing/21_1H25mm/stack2.csv]

	AP_1H13C_25mmB1.21.ser#1	AP_1H13C_25mmB1.21.ser#2	AP_1H13C_25mmB1.21.ser#3	AP_1H13C_25mmB1.21.ser#4	AP_1H13C_25mmB1.21.ser#5	AP_1H13C_25mmB1.21.ser#6	AP_1H13C_25mmB1.21.ser#7	AP_1H13C_25mmB1.21.ser#8	AP_1H13C_25mmB1.21.ser#9	AP_1H13C_25mmB1.21.ser#10	AP_1H13C_25mmB1.21.ser#11	AP_1H13C_25mmB1.21.ser#12	AP_1H13C_25mmB1.21.ser#13	AP_1H13C_25mmB1.21.ser#14	AP_1H13C_25mmB1.21.ser#15	AP_1H13C_25mmB1.21.ser#16	AP_1H13C_25mmB1.21.ser#17	AP_1H13C_25mmB1.21.ser#18	AP_1H13C_25mmB1.21.ser#19	AP_1H13C_25mmB1.21.ser#20	AP_1H13C_25mmB1.21.ser#21	AP_1H13C_25mmB1.21.ser#22	AP_1H13C_25mmB1.21.ser#23	AP_1H13C_25mmB1.21.ser#24	AP_1H13C_25mmB1.21.ser#25	AP_1H13C_25mmB1.21.ser#26	AP_1H13C_25mmB1.21.ser#27	AP_1H13C_25mmB1.21.ser#28	AP_1H13C_25mmB1.21.ser#29	AP_1H13C_25mmB1.21.ser#30	AP_1H13C_25mmB1.21.ser#31	AP_1H13C_25mmB1.21.ser#32	AP_1H13C_25mmB1.21.ser#33	AP_1H13C_25mmB1.21.ser#34	AP_1H13C_25mmB1.21.ser#35	AP_1H13C_25mmB1.21.ser#36	AP_1H13C_25mmB1.21.ser#37	AP_1H13C_25mmB1.21.ser#38	AP_1H13C_25mmB1.21.ser#39	AP_1H13C_25mmB1.21.ser#40	AP_1H13C_25mmB1.21.ser#41	AP_1H13C_25mmB1.21.ser#42	AP_1H13C_25mmB1.21.ser#43	AP_1H13C_25mmB1.21.ser#44	AP_1H13C_25mmB1.21.ser#45	AP_1H13C_25mmB1.21.ser#46	AP_1H13C_25mmB1.21.ser#47	AP_1H13C_25mmB1.21.ser#48	AP_1H13C_25mmB1.21.ser#49
-15.4431	142.991	2853.63	6171.75	9940.64	12272.2	14761.9	17100.5	19351.2	21026.3	22421.4	23883.5	24663.2	25833.6	26163.0	26536.7	26623.8	26492.7	26379.8	25970.1	25750.3	25795.3	24953.2	24270.8	23024.7	22084.5	21332.3	19921.3	18804.0	17687.0	16224.7	14906.8	13341.7	12079.6	10724.9	8950.74	7210.65	6135.90	4065.73	3074.11	1596.36	1309.57	-32.8372	-483.322	-1440.01	-2222.22	-2826.67	-2974.87	-3940.60	-4177.69
-15.4234	-141.712	2990.85	6248.94	9729.55	12085.1	14662.9	16858.8	19345.9	20535.0	22219.6	23560.5	24108.4	25614.7	26180.1	26526.9	26552.9	26505.5	26406.7	26139.4	26109.9	25601.9	24747.4	24056.1	23698.2	22472.0	21356.1	20692.9	19247.0	17932.1	16553.3	15430.1	13560.6	12559.1	11223.2	9262.70	7603.65	6403.25	4349.61	3385.99	2429.26	1641.60	662.658	66.3043	-523.144	-1565.83	-1822.73	-2528.00	-3039.63	-3142.33
-15.4037	-87.2987	2939.30	6554.16	9869.64	11963.0	14604.7	17042.7	19330.3	21221.1	22417.8	23361.5	24772.1	25397.5	26029.7	26800.8	26658.0	26721.9	26928.6	26533.9	25892.0	25639.5	24626.2	24348.8	23488.0	22258.5	21519.3	20095.4	19426.6	17864.4	16992.8	15492.5	14192.8	12711.1	11480.6	9933.32	8689.87	6793.63	4963.85	4298.03	2720.55	2024.52	1476.76	636.170	-472.172	-600.433	-1274.31	-1407.78	-2235.84	-3084.64
-15.3840	-184.630	2687.13	6335.60	9467.10	11888.7	14672.7	17135.2	19071.4	20914.3	22367.7	23508.8	24522.0	26066.7	26008.9	26624.3	26633.0	26940.3	26842.2	26774.9	26515.9	25633.7	24986.6	24370.1	23853.8	22895.6	21823.1	20823.0	19605.1	18710.8	17061.3	15604.2	14585.5	13232.2	12151.2	10474.1	8725.87	7422.83	5545.63	4329.89	3143.35	2516.43	1741.63	1306.07	527.356	53.7661	-533.743	-777.681	-1482.69	-1915.25
-15.3643	-46.0510	3093.43	6607.74	9496.19	12655.4	14965.9	16876.8	19433.6	20535.6	22597.5	23405.7	25046.2	25664.2	26273.6	26961.4	27030.2	26728.0	26982.8	26457.0	25800.2	26156.2	25321.7	24382.6	23988.3	22672.1	22075.9	20659.4	19606.7	18861.7	17965.7	16204.7	14466.8	13344.5	12799.2	10629.5	9129.88	7331.48	5893.67	4963.45	3773.45	3506.89	2550.41	1657.40	1481.76	818.052	246.032	56.1924	-391.050	-792.638
-15.3446	118.516	2680.48	6181.04	9607.04	12540.1	14751.4	17053.7	18929.4	20690.1	22351.6	23764.3	24317.7	25854.8	26290.9	26947.5	26914.3	26915.5	26968.4	26729.6	26282.7	26192.8	25032.1	24920.8	23429.2	23034.0	21849.7	21343.9	20174.6	18758.8	17654.0	16483.9	15612.0	13698.9	12874.3	11003.7	9732.78	7891.27	7014.33	5685.62	4517.65	3911.49	3115.31	2591.52	1844.91	1121.64	972.128	735.920	317.932	34.9908
-15.3250	339.616	2962.49	6485.66	9485.46	12178.8	15074.1	16946.6	19006.1	20829.0	22209.8	24181.3	24737.6	25433.1	26629.0	26521.3	26933.3	27459.6	27222.4	26376.9	26778.8	26021.1	25588.9	24872.4	24213.1	23577.3	22216.2	21303.8	20178.6	19101.6	17703.9	16735.1	15810.4	14041.1	13046.7	11378.8	10236.8	8597.40	7463.40	6239.16	4842.34	4169.22	3670.12	3048.00	2549.41	1617.32	1575.65	1493.29	843.988	674.108
-15.3053	-62.5843	2692.37	6573.50	9261.12	12173.1	14992.1	17334.6	18917.3	20987.0	22135.3	23667.7	24754.1	25640.2	26609.1	26302.4	26378.6	26759.6	27436.9	27229.5	26532.3	26440.2	25327.5	24985.1	23860.4	23464.2	22853.5	21343.8	20870.5	19516.5	18160.8	17048.4	15517.6	14333.0	13433.3	12404.2	10394.9	9122.23	7797.18	6483.49	5331.05	5065.89	4560.90	3939.96	3015.05	2789.21	1942.55	1704.72	1484.52	1513.62
-15.2856	58.1459	3173.47	6572.04	9099.71	12312.5	14541.0	17261.3	19058.9	20752.0	22227.5	23646.7	24705.4	25694.3	26418.5	26850.7	26955.7	27046.8	27030.5	26636.9	26840.0	26014.3	25371.2	25252.0	24669.0	23841.9	22798.3	21483.7	20788.3	19760.2	18317.2	17413.0	16233.0	15154.8	13938.8	12497.7	10852.1	9282.32	8013.92	6692.86	6045.84	5388.25	4993.36	4588.34	4084.51	3700.36	2935.57	2365.01	2074.05	1876.20
-15.2659	294.517	2804.75	6118.41	9587.72	12411.4	14923.3	16878.4	18964.0	21031.4	21843.1	24120.9	24708.0	25024.5	26499.5	27122.7	27134.4	27150.9	27195.9	27032.0	26788.4	25974.7	25926.4	24532.6	24486.9	23829.9	22914.9	21930.2	19975.0	19684.6	18714.7	17903.0	16678.2	14494.4	14030.8	12671.3	10906.7	10083.4	8525.08	6963.31	6697.90	5786.07	5637.24	4951.03	4258.58	4303.60	3388.14	2978.28	3042.38	2475.20
-15.2462	-457.850	2941.04	6399.58	9656.42	12163.9	14819.6	16830.4	19328.1	20745.7	22324.2	23385.8	24650.1	26268.6	26344.0	27076.7	27413.6	27222.2	27155.3	27205.9	26745.0	26323.8	26083.2	25309.3	24392.5	24502.9	23407.0	22429.5	21004.9	20500.2	18835.3	18208.5	16909.1	15610.6	14129.4	12984.6	11701.6	10344.3	8913.41	7619.50	7193.73	6053.16	5999.04	5718.53	5006.85	4330.88	3910.89	3577.68	3488.55	2915.51
-15.2266	-162.520	2768.64	6859.71	9197.22	12061.8	14449.5	17048.4	19038.4	20710.1	22180.1	23811.9	24622.1	25881.9	26241.1	27050.8	27227.9	27273.2	27296.2	26906.9	26849.3	26049.8	25784.0	25732.0	24929.7	23948.5	22869.4	22350.0	21823.4	19999.4	19733.9	18007.1	16781.6	15789.9	14757.8	13219.0	11644.9	10676.6	9598.51	8588.73	7555.30	6469.08	6527.21	6103.67	5228.58	4803.65	4832.07	3923.18	4214.74	4076.92
-15.2069	-175.994	3229.17	6325.66	9682.35	12047.4	14596.8	17338.4	19093.1	20432.1	22147.0	23255.7	24994.2	25460.2	26115.8	26874.2	26905.4	27276.2	26778.9	26806.8	27233.4	26893.9	26503.3	25805.5	24954.0	24520.9	23077.2	22572.5	21090.6	20896.2	19370.9	18284.6	17219.7	16130.5	14898.2	14002.1	12101.8	10413.4	9931.00	8423.83	7867.10	7044.66	6774.94	6132.73	6104.55	5417.99	4876.50	4951.93	4818.36	4347.60
-15.1872	-177.581	3089.90	5899.24	9434.05	12395.9	14938.4	16799.8	18766.3	21119.9	22548.9	23306.2	24749.4	25158.2	26103.1	27125.2	27157.2	27054.6	27867.2	27094.9	27103.3	26489.8	26067.2	24982.4	24824.8	24154.7	23498.6	22895.9	22105.4	20926.0	19865.8	18798.8	17172.6	16225.6	15129.7	13678.6	12443.8	11151.7	10083.8	9074.49	7752.47	7584.83	7390.86	6391.93	6069.12	6100.83	5462.93	5226.10	5074.86	5317.81
-15.1675	-288.966	3318.22	5895.44	9445.39	12182.9	14861.9	16780.7	19377.8	20723.8	22497.5	23673.7	24847.2	25627.0	26422.1	27165.4	27369.9	27368.2	26785.1	26901.7	26882.2	26369.4	25773.8	25708.7	25332.1	24640.8	23825.6	22595.9	21992.1	20791.5	19693.2	18812.8	17346.8	16332.5	15157.2	14756.2	13074.7	11120.8	10041.4	9661.83	8477.78	8217.89	7446.81	7481.44	6658.73	6087.81	6110.22	6455.51	5961.73	5683.70
-15.1478	94.7541	2748.69	6652.18	9006.33	11986.9	15024.2	17093.1	19072.7	20032.7	22553.6	23282.7	24441.1	25816.4	26878.6	26824.8	27137.7	27016.0	27720.4	27733.6	27126.6	26602.7	25552.5	25573.2	25339.2	24372.3	23259.1	22816.0	22250.2	21312.0	19976.6	19053.7	17595.5	16934.9	15874.9	14298.6	12660.7	11835.7	10665.7	9766.63	8772.67	8508.67	7738.10	7294.41	7244.58	7030.66	6598.12	6922.99	6262.02	6030.64
-15.1281	139.929	2367.94	6480.94	9741.37	11964.4	15099.6	16932.4	19342.4	20423.2	22349.7	23275.6	24682.2	26102.7	26294.5	27350.0	27447.6	27762.5	27516.5	27046.6	27363.9	26982.4	26492.2	26155.2	25901.6	24781.3	23349.5	22973.6	22254.4	21246.1	20486.4	19588.3	18115.9	17267.0	15568.6	14799.6	13792.0	12348.1	10990.2	9734.65	9507.93	8415.12	8724.27	7718.26	7375.58	7681.16	6929.18	6951.46	7155.16	6479.66
-15.1085	-405.850	3386.54	6424.88	8574.07	12201.0	14428.9	16926.7	18866.5	20895.2	22529.5	23492.6	25067.5	25610.6	26303.1	26862.0	27564.3	27207.2	27389.6	26806.2	26863.6	27224.7	26343.4	26112.5	25799.2	24972.6	23877.5	23147.0	21888.0	21433.6	20732.4	19818.5	17847.3	17269.4	15993.0	14846.5	13836.7	12479.5	11749.9	9724.11	9521.05	8844.33	8714.14	7935.82	8288.29	7509.04	7588.60	7005.57	6782.53	7004.22
-15.0888	69.0644	2954.01	6020.58	9445.81	12247.9	14682.7	16902.4	19046.6	20770.3	22434.5	24045.8	24412.9	25904.7	26373.7	26958.5	27192.3	27770.4	27594.2	28078.1	27649.1	26648.0	26277.9	25859.7	25465.8	25227.8	23975.5	23642.4	22471.8	21506.9	20375.1	19417.1	17859.7	16349.7	16275.5	14982.8	14133.9	12367.6	11606.1	10340.7	9980.28	9082.42	9314.24	8241.44	8546.65	7694.69	7677.97	7631.82	7414.77	7301.58
-15.0691	180.558	2541.96	5859.24	8823.60	11916.1	15015.6	17143.8	19153.4	20421.3	22294.0	23938.3	24782.7	25431.9	26430.0	26987.8	26990.1	27248.5	27211.0	27516.2	27156.4	27029.0	26543.5	25785.9	25389.9	24754.2	24516.8	23424.6	22890.4	22128.7	20123.8	19418.1	19011.4	17521.4	16129.5	15231.5	13860.8	12584.6	11129.4	10870.1	9959.10	9685.23	9311.52	8922.29	8116.31	8636.10	7611.06	7842.59	7714.28	7667.17
-15.0494	42.1396	2757.52	6073.37	9035.75	11827.5	14765.0	17121.9	19187.9	20709.6	22108.8	24559.8	24470.2	25660.7	26204.5	26845.8	27528.5	27630.0	27551.5	27731.6	26815.9	27231.0	26624.5	26013.9	25428.1	25360.0	24407.3	23669.2	23256.6	21909.4	20267.3	19665.7	19073.0	17501.4	16995.7	15760.4	14366.4	13417.8	11689.0	11132.9	10526.9	10074.5	9225.70	8739.64	8530.15	8015.37	7988.50	7934.45	8091.28	7830.70
-15.0297	580.503	3187.67	6491.81	9567.21	12068.3	14867.1	17095.5	19763.5	21243.9	22021.1	24206.1	24934.2	25871.5	26551.9	26743.6	27228.0	27790.0	27753.6	26634.3	27818.0	27138.8	26575.5	25855.5	25788.7	24699.6	24234.9	23632.0	22486.2	21957.2	20798.3	19670.5	18460.3	17818.9	16636.8	16173.9	14138.5	13522.3	11973.3	11308.1	10093.8	10522.3	9963.04	9131.27	8610.40	8888.67	7996.73	8227.79	8307.90	8278.86
-15.0100	-158.884	2626.00	6802.34	9673.20	11571.4	14727.2	16735.4	18878.8	21272.3	22119.2	23893.1	24779.9	25823.7	26654.3	27575.2	27406.8	27371.9	27379.9	27591.1	27345.2	26853.0	26958.7	26039.9	25554.4	25521.0	24502.4	23405.5	22716.1	21859.7	20684.3	20014.6	19073.0	17831.9	16929.6	15433.6	14574.8	12925.1	11912.8	10857.4	10367.4	9532.90	10230.0	9094.89	9257.65	8845.81	8417.14	8222.58	8372.78	8694.66
-14.9904	65.4185	2880.03	6321.43	9711.10	11934.9	14371.9	17216.9	18599.1	20314.3	22176.9	23480.7	24892.3	25657.7	26489.8	26991.3	27398.3	28264.7	27423.3	27320.6	27716.1	27415.3	27150.6	26305.9	25487.0	25472.9	24980.0	23987.9	23435.2	22003.2	20065.3	19451.8	18667.5	17638.4	17330.9	15811.4	14142.4	13372.8	12505.6	11623.5	10608.5	10299.7	10092.1	9111.67	8872.92	9400.75	8723.83	8704.43	8065.46	8778.06
-14.9707	-13.8063	2927.14	5816.90	9534.84	12907.9	14655.4	16769.6	19785.2	20921.1	22633.9	23894.7	24160.1	25569.8	26648.8	26674.0	27226.8	27400.8	27777.7	27886.9	27335.0	27074.6	26651.1	26728.8	26270.7	25791.2	24287.6	23690.1	22542.7	22866.5	21601.1	20101.4	19090.7	17978.6	16746.0	16321.1	14412.8	12995.7	12429.4	11270.8	10905.9	10388.6	10253.5	10026.2	9719.02	9629.33	9222.96	8855.09	8792.27	8841.41
-14.9510	430.053	2600.17	5781.61	9322.38	12141.9	15148.9	17074.1	19516.2	20796.0	22665.0	23552.7	23945.2	26122.3	26723.4	26948.8	27581.3	27861.5	27643.9	28012.1	27523.4	27248.0	26571.3	25915.6	25727.0	25856.6	24556.3	23701.0	22773.7	22442.5	21315.7	20687.6	18768.7	17686.9	17152.4	15970.8	14919.8	13533.2	12951.1	11682.9	10997.5	10336.4	10152.1	9757.31	9267.65	9409.30	9348.60	8851.49	9347.44	9161.04
-14.9313	301.171	2977.99	5909.54	9296.61	12248.4	14203.5	17405.3	19149.2	20525.0	22218.9	23930.9	24710.9	25604.5	26452.8	27406.8	27184.0	27330.9	27499.9	27283.0	27634.8	27319.4	25553.4	26339.4	26103.0	25496.4	24358.3	23834.3	23248.2	22020.5	21091.7	20228.5	19032.3	18115.0	16929.6	16262.6	14855.7	13792.0	12533.9	11504.0	11296.8	11027.0	9945.53	10207.5	9994.21	9542.07	9349.37	9353.05	9166.32	9025.60
-14.9116	-484.002	3194.73	6461.24	8541.89	12425.7	14519.5	16743.3	19154.1	21098.9	22360.3	23527.1	24519.2	26012.0	27283.4	27489.8	27786.1	27171.8	27658.1	27365.3	27133.6	27229.7	26776.1	25908.6	25408.1	24999.4	24428.7	23689.3	23436.4	22448.9	21274.8	20507.7	19062.6	18046.2	17246.3	16506.0	14880.6	13949.3	12330.9	12119.8	10736.8	11393.7	10261.1	9845.19	9998.78	10052.5	9222.38	9555.21	9344.26	9257.48
-14.8920	-257.330	2867.31	6115.98	9512.06	11960.5	14849.3	16722.6	18853.1	21005.8	22338.7	24108.9	24729.6	25881.0	27256.9	27059.2	27491.6	28080.7	27569.7	28078.3	27934.3	26639.7	26750.4	26502.3	25550.9	25143.8	24376.1	24102.8	23445.2	22003.7	21691.7	20685.0	19079.9	18136.1	17573.2	16171.8	14908.7	14582.1	12792.1	11573.8	11024.4	10760.9	10851.0	10663.6	10305.9	9283.19	9477.87	10053.9	9387.63	9222.11
-14.8723	-377.800	3408.90	6197.37	9616.09	12114.8	14768.3	17265.7	19669.3	21188.9	22147.2	23512.3	24438.6	26118.3	26734.6	26988.6	27104.1	28194.0	28028.1	27958.6	27498.8	27383.9	27482.5	27135.5	26298.5	25689.7	24447.1	24243.1	23372.1	22176.0	21598.5	20238.9	19458.7	18257.9	17050.2	16451.6	14832.2	13742.7	13363.8	11585.9	11661.0	11195.8	10439.7	9927.69	9893.96	9502.85	9567.15	9243.41	9955.15	9123.10
-14.8526	225.665	3210.71	6433.82	8610.24	12034.5	14969.5	17532.7	19278.2	21120.0	22588.8	24007.0	25353.3	25681.8	26218.0	27529.3	27033.4	27781.3	27613.3	27355.8	28226.0	26828.1	26846.3	26824.4	25732.9	25790.0	25004.5	24064.8	23584.7	21790.7	20976.9	20522.9	19559.4	19090.4	17993.7	16640.4	14721.8	13924.5	13618.1	12767.7	11420.1	10518.9	10752.7	10031.9	10145.4	10216.1	9897.00	9414.07	9670.14	9614.76
-14.8329	-242.868	3239.66	6408.26	9822.91	12050.7	15246.8	16579.8	19114.8	20935.3	22771.3	23006.9	25146.1	25880.8	27165.2	27751.9	27700.5	28058.9	27795.8	27593.1	27454.4	27451.3	27289.1	25895.6	26014.2	25315.6	25114.8	23449.6	23067.4	22536.5	21539.8	20095.1	19113.0	18785.0	17672.6	16800.0	15203.9	14133.1	13340.4	11957.6	12028.3	10869.3	10713.4	10686.1	10155.8	10136.9	9769.70	9920.86	9962.57	9993.40
-14.8132	97.1559	3037.65	6174.14	9261.95	11596.7	15280.0	16756.4	19154.8	21306.9	22333.8	23830.0	25482.1	26040.2	26648.5	27221.1	27493.1	27944.5	27905.3	27833.0	28038.7	27603.5	27046.6	25825.5	26050.0	25658.8	24216.8	24429.4	23371.4	22960.4	21840.5	20782.9	19633.0	18595.2	17429.5	16660.9	14673.7	14406.4	12968.8	11643.6	11543.0	11173.7	11122.3	10354.1	10447.1	10187.9	9774.22	9935.64	10008.5	9918.69
-14.7935	-99.8993	3502.56	6061.62	9319.66	12337.6	14952.8	17426.0	19262.9	20588.4	22339.9	24029.8	24982.7	25868.1	26821.9	27243.0	27555.1	27738.8	28004.3	27775.2	28215.8	27635.4	26375.4	26765.5	26429.8	25470.2	24820.6	24406.4	24005.5	22893.2	21903.4	20858.3	19530.7	18945.7	18370.9	16485.8	15538.2	14538.1	13117.9	11800.0	11230.5	10504.9	10494.7	11170.2	10707.9	9757.33	9871.73	9284.63	10096.4	9922.46
-14.7739	242.860	2740.81	6169.45	9549.19	12222.6	14885.6	17729.8	19495.8	20531.7	22705.0	24010.4	24258.6	26259.1	27121.2	27210.3	28244.7	27508.8	27863.2	28186.5	28446.7	27373.5	26832.3	26366.7	26089.3	25700.3	25098.7	24104.1	23307.4	22903.5	21644.9	20703.2	19837.5	18512.0	17569.4	17192.4	16039.0	14148.7	13188.8	12584.9	11735.3	11131.2	11215.4	10460.1	10540.6	10177.2	10519.9	10026.9	9251.85	10473.5
-14.7542	18.9807	3162.02	6785.58	9325.71	12183.9	14704.7	17308.7	19071.1	21025.2	23204.7	23847.9	25262.2	26685.0	26645.3	27416.1	27936.6	27391.0	28426.1	28078.5	27592.8	27428.5	26769.6	26473.9	26848.9	25512.9	25140.9	24323.2	24152.4	22923.3	21433.4	20734.5	19673.5	18091.8	17873.5	16612.6	15428.0	14273.0	13296.5	12308.5	11951.2	11706.0	11283.5	10405.8	10374.7	10191.9	10314.8	9747.22	10127.4	10511.4
-14.7345	-156.641	3148.52	6043.54	9414.02	12586.2	15035.4	16893.0	19324.8	21058.9	22079.7	24373.1	24495.0	25883.6	26924.6	27235.3	27724.8	27868.1	27910.6	27913.1	27830.1	27998.2	26941.7	26748.7	25957.8	26110.1	24818.6	24729.0	23433.0	22248.4	21442.6	20742.3	19728.2	18339.5	17560.5	16822.9	15520.5	14053.3	12975.7	12076.0	11995.7	11488.8	10683.2	10435.8	10492.8	10343.0	9956.63	9910.33	10262.8	9981.68
-14.7148	708.354	-467.188	-246.130	183.680	-39.3516	-798.465	-457.644	-608.606	-453.594	-499.577	-471.627	-459.564	-1190.00	-57.9640	-738.425	-908.216	-162.983	-481.907	-927.609	105.092	-623.680	-516.641	-529.902	1.74576	-83.7641	-382.967	210.089	220.952	5.79210	-920.706	369.819	122.391	805.809	666.099	173.185	274.133	231.466	879.448	745.093	218.706	533.249	848.255	187.855	477.940	325.389	1078.30	856.338	564.776	912.032
-14.6951	-21.8014	163.566	210.675	-607.891	-263.763	4.58596	-452.380	-488.571	-440.494	-752.947	-743.678	-654.217	-423.689	-610.349	-696.848	-430.288	-554.858	-870.275	18.5665	51.2967	-378.539	-356.819	-376.305	-262.967	-339.534	-501.447	-110.899	46.0144	-62.0013	-51.3277	284.633	52.7595	270.506	178.542	325.806	154.136	194.181	613.090	581.347	614.781	534.877	1290.17	1283.42	339.096	1024.87	728.128	63.3907	-100.189	1151.57
-14.6754	-357.797	-528.827	486.769	-144.981	-588.116	-720.763	-576.249	-173.647	-246.645	-873.850	-670.432	-627.091	-797.650	-456.757	-162.378	-308.112	-397.596	-524.541	-10.1556	-25.4315	-512.310	314.731	101.265	-583.890	-94.3343	-164.519	-421.160	-451.642	-179.210	-365.112	390.338	-82.4281	-209.187	476.637	246.357	517.340	434.950	679.329	61.4433	263.762	604.176	489.650	375.012	720.677	588.927	838.408	94.6105	158.683	771.599
-14.6558	176.997	-767.188	-321.156	-500.137	-227.677	-327.999	-951.682	-733.424	-461.343	-193.321	-736.310	-554.456	-500.124	-632.038	-586.012	-821.051	296.635	-2.24217	-1132.77	-744.148	-950.528	-66.7899	-671.678	-266.949	-466.115	-11.8327	-749.964	12.1591	207.957	261.257	621.091	492.084	355.372	-5.85739	697.354	-116.827	242.550	110.430	69.7605	454.710	330.560	56.0308	842.650	600.063	351.018	400.046	1107.24	1146.76	740.526
-14.6361	-7.08950	-114.509	40.1486	-438.398	-905.485	-280.839	236.740	-76.8888	-535.834	-588.474	-649.955	-401.343	-866.877	-1137.93	-56.1753	345.875	-89.3077	-947.391	-55.2815	-99.8524	-125.829	-338.952	-206.104	-331.117	-52.8674	128.019	-149.632	174.232	-497.446	-318.797	94.7724	-169.042	179.695	284.793	343.527	685.439	276.950	412.591	788.312	515.869	-139.358	445.938	537.950	759.181	582.772	493.197	811.754	518.569	651.933
-14.6164	-72.9591	-205.948	-306.680	116.362	-830.141	-509.827	-317.691	-656.017	-434.631	-700.789	19.3977	-719.328	-265.707	143.752	-486.852	-957.501	-81.5077	-471.063	-421.208	154.394	-260.512	-845.253	-285.562	-866.175	126.661	-175.292	-18.4515	-137.371	98.3836	-403.280	777.836	81.5923	223.503	241.253	-346.544	550.128	-43.1166	1087.20	267.453	661.848	-214.467	673.679	322.223	660.366	479.726	1074.87	887.597	981.586	809.972
-14.5967	378.631	-462.499	7.75158	-379.604	-89.0227	-340.619	-569.432	-289.204	-97.5523	-412.097	-585.837	-292.272	-579.652	-601.235	-519.210	-856.961	-548.467	-412.315	111.679	-523.773	-553.706	-395.739	120.382	64.3010	-101.170	-433.985	-390.193	561.148	-376.650	104.951	333.992	-85.7989	-386.632	-368.177	215.232	604.180	555.078	596.493	515.331	794.457	664.402	-48.9766	460.927	493.946	319.422	-35.5802	684.708	571.775	179.672
-14.5770	-243.287	460.696	-342.237	-445.898	523.178	444.814	-490.936	-661.574	-229.173	-143.884	-414.660	-923.350	-218.472	-213.449	-641.921	-89.1848	-69.2171	-736.302	-619.988	-595.273	-740.101	-472.678	-261.323	-487.190	292.722	-67.9460	410.388	-388.824	-118.925	654.001	222.136	-36.8841	-209.101	488.268	-14.1248	205.992	268.626	238.381	681.295	122.595	315.134	655.909	208.589	141.336	536.921	686.278	126.130	820.869	771.843
-14.5574	675.192	-41.4539	395.705	-591.716	-299.291	-510.378	-181.504	-784.208	-468.885	-513.877	-1222.01	-160.237	-156.461	-222.605	-372.003	-995.121	-847.907	445.810	-267.790	-202.648	-532.822	-641.415	-39.0871	148.764	-196.245	-95.1052	-227.099	1.64825	199.387	-205.550	-114.636	186.292	103.803	252.376	466.799	440.718	542.001	731.341	574.165	593.102	421.805	380.406	710.347	842.423	550.680	1161.37	-132.071	466.825	680.946
-14.5377	-536.086	177.792	-218.064	-843.050	-904.289	-74.0660	-468.495	-442.009	-447.498	161.012	-228.071	-783.790	-528.441	-841.790	-895.036	-997.829	-454.907	-253.921	-300.334	-381.040	-484.146	-768.126	-736.976	-352.285	-625.984	439.375	-42.4589	-177.514	96.0877	21.2563	-472.904	868.076	346.860	260.404	359.557	-434.707	224.835	219.674	6.87842	504.876	214.129	643.280	-118.251	556.723	309.270	584.799	679.694	399.416	650.414
-14.5180	-176.387	366.258	-26.3667	-58.2214	-770.362	-82.9061	203.777	-368.059	-696.881	-623.775	-510.506	-55.1383	-881.896	28.0677	-1014.63	-126.484	-477.165	-551.646	-184.488	-382.487	-260.843	141.125	-618.060	-627.768	167.037	-78.9099	-657.899	223.213	-468.063	501.517	302.931	-238.358	208.919	-368.879	214.455	921.758	-107.390	-330.992	312.511	316.380	259.083	581.143	371.021	1008.92	65.4885	241.608	4.46622	862.547	217.520
-14.4983	324.690	51.6286	-321.818	-190.647	-144.313	53.7631	-717.075	-431.245	-534.065	-517.355	-285.956	-200.244	-841.192	129.998	-365.391	-279.034	-626.985	206.078	-497.679	-164.744	-437.393	-380.462	-1126.58	-817.179	-406.282	39.1197	-776.117	330.646	-884.022	118.836	-552.271	465.161	41.7225	505.350	74.9078	176.473	313.742	117.812	305.187	-191.390	164.005	910.918	458.214	462.665	657.861	613.574	294.329	-102.989	-63.0877
-14.4786	-229.175	166.362	-704.807	-276.332	-654.723	-517.959	-534.483	-606.054	-508.482	-636.283	138.620	59.9897	-464.333	-748.060	-1033.72	-274.672	-500.837	-587.337	-705.646	-403.661	344.712	-405.622	-30.5718	-31.3709	-49.5927	-564.969	36.0925	126.695	232.393	-268.876	199.620	65.6562	364.033	82.2697	311.221	199.766	827.864	302.798	327.679	393.219	180.196	-2.42234	183.739	598.152	260.167	33.8435	354.260	209.548	1049.76
-14.4589	-209.766	-63.0648	-148.042	-312.424	-709.587	-93.4644	-441.455	-835.308	-443.930	63.8972	-23.8205	-768.504	-203.332	-803.147	-438.680	-155.342	-883.026	-448.755	-571.003	-310.145	-990.533	-15.3882	-597.893	206.661	-176.181	-190.141	139.486	320.560	-104.133	373.470	344.484	178.988	-499.514	260.804	259.523	-161.333	305.976	547.727	523.200	304.837	127.997	402.906	233.782	515.512	113.220	557.168	439.303	457.786	258.980
-14.4393	-8.07244	-201.814	-195.322	140.573	-118.409	-511.467	-80.1339	-733.930	-326.233	-544.955	-289.863	-977.003	-481.514	-781.103	-605.550	-124.660	-655.929	288.484	-764.863	-386.435	-984.065	-801.321	-365.500	207.346	10.9074	31.1465	70.7563	-577.014	-11.2466	179.779	-109.106	130.093	-55.2309	149.245	29.1964	156.602	765.884	-198.742	415.393	222.128	357.840	-66.1196	-52.6807	-62.7251	277.447	133.826	517.941	514.281	662.662
-14.4196	-169.239	-437.330	-543.653	-460.749	-666.582	-287.304	74.1466	49.7954	33.0999	-317.956	-807.941	-1148.53	-498.219	-351.130	146.911	-78.6480	-348.980	-475.231	-189.291	-473.827	-111.443	-469.028	-408.941	-365.396	-46.8403	-249.438	-457.598	-451.526	-370.815	-228.708	-407.057	-236.894	-669.603	369.512	-11.1875	94.8329	-35.6494	426.984	339.094	705.743	-139.276	26.2379	-102.245	542.983	283.056	251.623	393.489	411.220	887.701
-14.3999	84.6658	-159.839	220.331	-261.074	-194.889	-483.981	-282.456	-27.9811	-876.900	-302.103	18.4957	-436.374	-148.296	-511.700	-576.843	-867.573	-642.366	-821.011	-578.457	-718.754	184.532	-401.656	149.516	-358.838	-189.221	-9.14413	-627.549	-337.745	-253.835	-345.657	383.820	-325.167	412.198	-115.373	123.762	172.393	214.981	-74.6304	303.395	537.489	449.745	548.710	696.485	84.8581	265.139	455.249	-125.547	727.194	273.053
-14.3802	256.623	-41.6776	-26.5375	-72.7967	-297.387	-1329.59	-250.452	-182.139	-258.683	-520.240	-707.883	-199.702	-641.752	-506.144	-649.234	-538.315	-674.830	-348.086	-593.546	-295.982	-820.663	-375.798	-38.1888	-429.606	-573.170	-828.498	-530.090	-359.727	220.435	-211.536	231.613	-109.166	-16.9775	29.0303	335.674	187.661	223.876	569.628	-341.278	-137.471	416.959	85.0182	-254.695	508.701	-90.1334	-88.3069	28.3285	497.407	95.3021
-14.3605	396.094	-35.0635	-202.873	349.914	158.805	196.678	28.7907	-468.915	-716.068	-586.680	-624.888	-444.592	-375.853	-158.515	-351.963	-785.293	-569.547	-291.587	-512.301	-116.281	-706.649	-241.037	-239.083	-353.959	-68.8981	-413.398	226.433	-79.1150	-293.019	112.135	-24.7029	-260.974	-314.798	-435.509	-65.4223	3.20329	353.781	41.3838	53.8522	261.102	114.298	-100.468	270.861	-466.324	793.554	680.802	655.225	-6.80691	990.020
-14.3408	36.8760	-551.881	0.957958	-290.943	-93.2783	-803.378	-757.196	-47.9599	-135.247	-637.626	-349.790	-181.007	-752.808	-338.931	-877.201	-268.320	-482.453	287.143	-831.604	-852.864	-772.796	-1079.53	-152.060	-108.401	-229.992	-120.542	-99.1239	4.46406	263.871	-454.484	-10.5817	-467.143	-215.333	-514.459	-220.096	159.149	578.339	161.866	219.301	290.867	-44.4473	286.281	-8.01017	-46.9059	-368.866	438.554	189.221	621.100	17.2747
-14.3212	306.764	21.5959	-96.2196	-342.585	90.1157	-189.537	-507.538	-558.537	-116.144	78.1138	-1258.46	-565.517	-167.148	-278.974	-418.768	-906.337	-376.941	-734.192	-196.326	-284.241	-310.118	29.4256	75.0382	-402.474	194.894	-182.344	-245.577	-26.0413	-686.383	-773.177	-189.271	-78.2120	1040.69	129.433	239.986	4.52505	-133.782	-37.7171	436.181	-295.126	-187.687	64.5647	492.912	-8.84141	-23.2082	231.544	612.872	171.150	840.857
-14.3015	163.451	484.728	574.641	423.228	-2.22225	-595.476	-478.066	-621.559	-393.001	-260.818	-566.827	-395.542	-630.348	-744.774	-749.624	-354.855	-538.878	-712.445	-114.743	-611.655	31.0074	-60.3330	-446.215	-202.135	-117.568	-216.424	377.795	230.644	192.046	-107.178	424.514	-31.8907	-33.6479	-274.381	573.166	18.4746	-158.760	258.265	-785.834	507.577	152.695	-546.005	383.220	423.708	297.709	352.864	651.858	56.6956	384.301
-14.2818	-232.972	-346.585	-245.519	502.887	-345.465	-184.021	-32.2715	-470.222	250.080	-641.795	-589.935	-877.396	-159.325	-729.977	-762.093	-849.220	-245.666	-472.634	-532.122	-543.853	-314.616	-153.367	-679.610	-435.711	-242.467	-189.678	249.658	12.3477	-260.543	61.2957	-717.444	-31.6593	-235.430	218.486	446.666	175.638	183.788	291.954	-1.62936	-9.56304	639.318	274.631	506.957	178.633	336.681	479.671	663.064	50.4526	219.233
-14.2621	-458.235	-643.709	315.667	-678.189	170.006	-372.232	-423.781	-321.441	-251.480	-658.388	-526.290	-520.758	-611.103	-649.407	-257.462	-189.500	-119.118	-273.609	-872.561	-529.835	-308.472	-988.224	-473.407	-367.283	-37.8484	-191.431	-69.1597	-573.973	-364.748	-117.582	-92.6082	302.908	-54.3269	81.9741	390.938	-340.267	142.341	92.1562	-86.6619	126.072	324.319	7.85738	495.805	-200.308	760.786	-42.4299	80.3371	617.213	281.646
-14.2424	31.2288	-353.965	-642.212	40.3303	-139.733	-231.447	-171.329	-494.708	-778.573	-60.4459	-714.937	-313.055	-888.876	-497.659	-241.945	336.806	99.6861	-432.943	-368.326	-317.784	-580.079	-1089.15	8.46709	-294.259	-137.970	-298.018	-588.564	-405.288	497.039	302.683	262.389	-277.899	-213.921	157.535	-124.437	314.038	-46.6172	301.752	-176.605	205.742	33.3526	-141.427	337.770	111.477	369.078	-396.945	704.983	408.803	625.641
-14.2228	202.599	-342.499	36.7432	106.351	-112.418	-293.140	-551.039	-458.532	-313.079	-635.180	-547.828	-534.322	-686.054	-318.358	-375.658	-503.298	-140.650	127.812	-356.529	-138.605	164.699	-820.549	-345.339	-275.083	-235.530	-20.6419	-66.6855	-44.4544	30.9405	-192.018	18.5898	-29.2028	-221.331	328.699	169.242	625.888	132.544	642.930	171.989	116.843	-197.975	446.754	46.7267	-133.600	257.721	543.735	658.705	-4.03876	373.996
-14.2031	-266.074	-81.7794	-410.184	-745.353	-39.2298	-203.049	-795.922	-298.966	-355.365	-195.186	-640.291	-125.331	-375.600	-402.808	-383.658	-496.953	-630.936	-882.080	-438.107	-214.451	-354.509	255.094	-123.556	-232.110	-748.502	-489.334	-287.656	-164.592	48.1503	-470.198	467.303	679.256	-92.7037	82.0457	-292.584	-189.285	328.791	267.710	370.284	258.420	546.676	593.809	366.662	197.275	711.447	631.903	-95.9696	234.272	902.379
-14.1834	430.577	445.207	621.288	-319.544	-113.347	233.559	-594.805	-45.3522	135.407	-585.892	-60.8354	-644.831	-560.664	-57.8568	-637.093	-961.624	-383.557	-384.880	7.11377	-300.607	-656.237	-281.505	-311.363	328.181	-325.135	-224.657	-125.396	-392.811	33.9187	-145.583	93.1858	-128.155	-166.707	-169.790	592.210	294.006	-35.5694	335.711	334.335	194.746	418.944	709.958	868.373	622.227	460.325	872.431	-245.882	164.697	511.028
-14.1637	144.374	-98.1486	-202.820	44.1399	-304.486	-96.3149	-574.876	-400.310	-198.998	-643.563	-467.042	-266.460	-1011.50	-389.731	-811.104	-532.977	-374.229	264.950	-421.174	-739.648	96.0169	448.042	-582.693	-223.292	-383.691	-181.596	-428.510	-243.737	-241.993	-332.121	478.244	-35.5199	-18.6724	211.510	-313.350	574.429	-15.1948	326.816	-48.8958	-39.4842	198.784	169.768	27.5318	120.513	338.776	143.934	168.376	-10.7246	-283.306
-14.1440	-457.333	-284.566	-641.372	69.5684	-411.460	-418.930	-178.427	-439.065	-506.092	-607.984	-764.337	-25.1568	-340.819	-604.692	-34.2875	-315.570	-8.70375	-660.567	-54.0076	-262.006	-650.394	81.2084	-762.642	-296.527	2.56718	309.206	-193.066	-42.8933	-500.331	111.294	212.410	-70.9377	-183.734	445.951	493.921	89.5522	522.157	727.726	-20.9828	141.077	197.984	32.6774	570.656	122.044	-50.0097	-515.922	471.541	29.1068	372.154
-14.1243	-289.365	-258.505	-462.450	-242.707	-576.816	-303.478	-12.2951	-820.326	-762.691	-343.557	-673.244	-277.723	-27.9719	-444.160	421.065	-144.090	-378.027	-242.229	39.2217	-400.508	-172.119	-449.369	-261.507	-326.707	-91.2169	-137.138	-431.559	491.535	-556.452	-108.835	139.899	206.522	98.6171	836.312	748.460	96.0844	-8.51161	116.888	188.118	-120.581	401.141	615.441	308.980	296.275	67.0711	443.956	-225.252	-22.4633	827.357
-14.1047	220.789	149.133	-87.7933	-562.028	381.694	59.3344	-445.029	-444.737	-882.807	-231.699	-125.043	-609.923	-372.838	-254.671	-651.417	-282.436	-970.890	-429.752	-598.050	-360.106	-243.900	-619.008	41.5672	-319.409	445.237	-612.451	-597.568	130.992	-818.955	437.589	-60.6789	450.059	117.764	-350.879	-215.868	446.304	144.681	277.399	109.215	1097.91	171.337	-82.2870	-160.272	-96.3270	-189.001	282.971	474.885	300.086	164.428
-14.0850	-52.9683	293.641	-165.192	250.363	-35.3693	-262.752	5.74939	-223.801	-277.593	-130.428	-210.904	-350.539	-454.399	-707.139	-273.210	7.57970	-389.354	-234.743	-1102.57	-54.1836	-450.779	-58.0146	-391.530	-56.4263	-305.306	-735.950	22.8734	-230.656	-504.251	393.900	-311.989	-48.9589	110.343	91.4913	-18.3197	26.8610	56.0195	699.023	527.444	185.185	589.941	-566.278	169.024	619.751	102.099	-397.151	889.062	6.85757	380.109
-14.0653	-489.470	-2.59724	153.054	-407.026	-347.177	-618.566	-587.993	-507.541	-159.987	-44.1295	-480.007	-711.109	-594.632	-507.686	-94.9274	-510.216	-97.8726	-621.476	-68.7397	-269.180	355.900	-576.564	-272.286	-102.061	32.0617	-630.130	205.195	-298.506	245.618	-274.354	104.669	40.3185	58.0584	506.937	119.957	-329.695	264.314	237.923	-422.688	553.461	296.123	629.243	195.201	379.087	35.4208	909.681	758.789	509.510	387.894
-14.0456	-210.144	52.4662	-203.566	-67.7098	-544.938	303.253	-389.512	-414.589	-904.563	100.154	-252.617	-574.243	24.7934	-377.606	-1125.17	338.176	-239.319	-560.823	-347.514	105.673	-7.52639	-663.497	34.7212	30.9538	-206.432	-83.6160	316.935	-280.461	-172.783	-249.436	-409.552	-65.7687	280.615	-119.375	-247.814	-482.440	215.688	-82.2968	319.240	-194.644	141.851	336.573	91.0008	97.7729	-14.6812	-86.1077	303.188	341.407	51.1778
-14.0259	-98.8100	90.8996	-217.991	-471.506	-105.767	-603.606	-821.564	-38.8137	-248.796	-371.378	-527.078	-112.585	-107.572	-447.476	-375.869	24.9203	122.993	-218.000	-467.974	248.034	-43.6375	-604.168	239.173	457.703	63.7057	758.954	-547.971	-314.170	360.805	-194.685	-553.756	13.7460	-357.640	16.9895	-67.5931	103.095	129.016	-71.5532	112.757	-40.1809	717.325	-33.1483	-540.575	-649.340	377.069	-12.6607	471.549	100.166	464.584
-14.0062	175.516	-107.427	596.082	16.8685	-592.276	23.7706	-85.6987	-391.824	-15.6640	-192.769	-698.954	-155.619	-141.598	-262.318	-507.613	-234.048	-648.710	-262.421	-299.095	-73.0940	-1198.30	310.347	-207.049	360.094	-434.954	-201.234	148.967	-579.019	220.577	24.9854	41.6020	136.056	-227.353	8.03945	228.657	721.323	526.126	247.386	332.674	90.5314	-324.259	27.2361	200.692	243.274	512.695	573.528	416.672	145.526	611.763
-13.9866	62.8340	-656.365	-376.017	314.169	-702.032	133.057	316.112	48.5912	-662.966	-123.281	320.491	-447.746	-127.069	-849.503	-395.910	-276.040	-373.634	-65.0629	-851.819	16.0233	-461.267	-921.518	-111.747	-285.214	-208.444	-17.0561	-323.798	-54.3758	-570.731	-599.205	-16.7028	-180.356	115.555	2.58338	-383.822	-583.344	273.656	290.173	-335.488	69.0856	433.293	-193.021	-117.888	76.2190	-331.618	693.617	294.387	471.749	317.388
-13.9669	-142.143	-15.7054	496.428	-197.232	-151.285	-209.303	338.863	85.5136	-526.181	-189.450	-319.456	-864.468	-69.0631	91.9304	-28.2544	-497.577	112.151	116.602	-363.304	112.438	-673.320	-808.198	-351.269	-91.8780	-519.082	23.5885	398.847	-276.083	-211.154	-304.750	-4.63706	39.2917	-102.124	37.0705	137.608	-162.910	96.5906	187.168	215.437	372.147	770.680	-421.907	81.2468	14.1234	-30.6861	447.605	339.994	689.336	-136.254
-13.9472	227.106	-21.6840	-238.871	132.109	-625.995	-242.373	-91.2417	-378.688	-444.504	-103.217	-586.069	-428.541	-224.409	-196.477	-410.940	-96.6342	-708.397	-135.391	-194.742	-375.234	119.500	-23.9603	-553.337	-616.384	-143.995	-572.099	-227.215	-174.095	108.381	-2.42759	-296.732	-125.529	67.1547	-262.506	-509.265	-43.9763	-289.940	-28.6344	110.151	-325.367	37.7141	53.4753	-294.872	-162.296	251.776	242.066	159.824	12.8215	65.4380
-13.9275	366.322	-148.286	-619.920	-256.298	-67.7965	-372.467	-383.634	56.6975	-271.703	-373.703	-46.7163	-430.207	-615.391	-207.566	-482.863	-668.856	-677.036	-44.9844	-107.365	-162.540	-432.422	-741.403	-43.0678	-555.860	-440.089	-413.422	251.571	-288.861	-262.419	-607.100	-538.601	-134.597	-427.281	-101.047	-472.079	121.052	261.961	8.30747	-3.79092	-277.772	-220.802	-258.451	-669.369	518.344	-440.836	-183.925	-212.652	-186.749	379.397
-13.9078	-68.3851	178.585	-428.162	391.266	-232.313	263.860	-96.2934	-51.7368	-382.327	-416.461	80.5002	-306.444	-559.018	-6.85762	-706.542	-543.294	-534.621	-231.533	-574.198	-193.392	-654.573	-588.986	-196.334	-207.490	-230.716	-570.790	-282.808	-425.693	112.487	-736.603	512.477	460.777	-407.936	55.9484	482.084	-11.8135	291.667	305.371	48.4254	705.848	-26.1270	-20.0141	-99.8106	-7.91985	-78.0034	602.202	148.000	-183.909	755.027
-13.8882	-355.191	-182.019	-663.582	97.2701	-55.1390	-24.6331	-741.251	-175.501	-352.024	-553.071	-375.820	13.4288	-395.832	69.9680	-457.056	-607.325	375.549	-489.820	-283.445	-365.228	414.219	-229.497	-146.745	-381.982	86.7721	-621.054	-452.192	-339.066	-268.966	-62.9940	-432.966	198.699	-461.903	-235.985	177.858	-208.969	57.9687	-416.818	-386.418	57.2639	131.564	147.527	2.61258	-317.086	-520.228	-513.635	78.8496	206.558	-0.120124
-13.8685	429.557	-385.940	254.131	-202.870	-205.524	-245.334	92.9603	203.406	195.910	-675.610	-206.627	-343.672	-1071.82	-283.906	-537.990	-1235.91	-537.900	-500.384	-31.6152	-663.638	-279.025	-171.830	-180.482	-158.018	-206.632	-278.294	-758.981	-714.070	-437.929	-75.4651	479.915	211.533	-41.4320	279.910	-129.598	91.9508	-50.4469	-214.663	-837.761	225.875	-145.181	45.6711	56.5912	-110.381	96.5592	195.700	-147.677	255.097	297.332
-13.8488	-95.4787	220.340	-91.7711	69.9109	-68.3498	29.7046	-369.530	-496.523	-180.723	-797.376	94.5400	-63.5471	-464.064	-470.404	43.9685	-720.955	-465.315	-1041.74	-321.245	-27.6530	-462.411	-139.268	10.0712	-853.246	-392.439	-224.407	-278.644	-709.033	-745.099	305.002	-475.333	-486.688	192.446	153.264	-459.695	-498.268	-199.729	-290.871	41.7450	-31.4641	-157.560	400.027	154.833	4.32146	-41.7651	53.5446	653.058	379.278	-469.004
-13.8291	165.521	-45.1278	-137.311	-152.463	-438.380	-57.7527	-455.759	-287.335	-311.831	18.7167	-674.113	1.81625	-418.055	-719.908	-501.500	22.7137	-300.982	-402.723	-4.41663	-611.084	-658.781	258.855	-563.341	-580.056	-684.651	-19.8718	-344.804	-182.287	8.98201	-43.8340	-306.033	-266.633	-34.8817	-174.789	811.148	-95.8669	-448.156	-171.583	7.24158	-121.288	-8.17818	-166.301	-596.021	17.9747	250.931	-460.132	-468.335	-248.378	-25.8766
-13.8094	-298.254	64.2224	-337.153	-460.363	14.8532	-338.029	-625.199	-177.822	-222.411	-197.173	-398.151	-83.0740	-1050.11	-215.650	-322.213	-44.5620	-570.404	-766.798	231.274	-259.037	-288.988	196.898	235.769	-218.117	247.645	116.237	-441.449	-302.284	-151.389	210.974	-259.332	-429.932	-8.93911	165.546	-626.097	-342.998	125.291	-23.4512	254.642	185.041	554.906	298.265	513.096	-56.6055	-594.548	-161.634	498.776	-85.3106	437.352
-13.7897	143.232	360.045	72.2166	-297.107	-91.9661	-96.9702	-763.595	-624.847	-408.522	-457.804	-49.9473	-129.307	-303.822	-612.488	108.619	-443.286	-566.617	-283.404	-689.070	-72.3719	-326.649	-903.481	168.273	-152.291	191.457	109.916	-26.9893	295.772	-460.586	-82.8450	-144.576	-37.3598	-493.500	1.89010	-612.666	219.906	63.0528	262.587	117.921	-206.137	-669.569	-58.6053	498.056	-29.9915	95.0071	-137.327	33.7970	-18.9299	86.7567
-13.7701	121.329	399.971	-238.587	-443.006	647.790	-202.260	-377.012	-936.848	-227.514	-377.753	-205.466	-93.4539	193.346	-486.004	-874.991	-419.523	-301.125	-941.379	-193.766	-434.650	-177.562	-250.576	-792.399	-89.2339	-5.52048	-215.526	-331.620	-706.487	-79.7027	-462.415	-305.295	-417.303	156.403	-710.922	-463.240	137.356	126.618	-429.005	-619.942	-101.574	-314.958	-102.769	55.3675	-200.677	277.164	80.7756	-263.079	321.183	-211.122
-13.7504	-103.821	19.5705	233.036	140.656	-185.476	-656.882	286.315	-363.385	-766.889	-549.105	-504.973	-229.767	-830.980	-514.965	-454.950	-232.565	-402.722	-629.873	-200.712	-664.541	-241.080	203.572	-432.262	-233.061	-520.182	-42.7098	-159.335	164.327	204.927	-35.0072	-407.732	407.654	-422.139	85.2402	422.210	-427.485	413.968	120.367	258.182	-340.218	297.008	-306.932	557.619	-650.826	151.960	-12.7601	153.686	70.2257	241.329
-13.7307	426.785	447.051	-428.893	318.425	1.08321	-496.900	-20.0491	-281.131	-84.0308	-1161.89	-695.623	-780.697	-252.984	-434.850	17.1279	-134.475	481.661	25.3215	-450.678	132.039	-308.132	-431.537	-246.846	193.643	291.953	-50.5312	-549.911	82.9270	19.3078	-296.688	-63.5856	13.5722	87.8720	-87.8559	-172.666	-752.553	311.396	-407.811	371.072	916.964	-132.625	459.286	256.673	282.922	507.492	156.902	361.923	47.2779	-272.226
-13.7110	-466.877	-414.331	-356.380	-548.080	-139.134	-835.617	-425.446	-358.614	-488.288	-28.4328	-335.088	-639.712	-924.802	-32.1918	203.893	-453.852	-478.953	-283.889	-83.8261	137.320	-406.310	246.340	-199.044	-64.6318	-17.1178	-575.417	-406.648	737.713	-47.2341	-397.136	374.006	-125.209	346.925	-442.960	-267.279	339.709	-256.832	-35.3693	-177.564	-221.232	362.474	-168.256	156.008	38.5582	211.957	516.015	-117.776	225.172	-75.4300
-13.6913	104.865	-205.814	41.8488	299.207	81.3874	-477.562	-382.559	75.5873	27.3918	-524.030	-258.926	-377.067	142.955	-800.099	-590.878	-621.086	-257.727	26.7998	-20.5983	-590.488	-68.0354	-144.359	207.657	-237.664	-671.539	-82.1203	-386.330	-812.581	87.0039	106.968	-484.398	166.762	-59.4720	-277.643	-377.873	104.244	-320.765	457.311	264.608	65.0772	-246.309	-100.030	-426.196	444.873	-324.104	-107.483	74.6205	173.950	206.384
-13.6716	-16.3776	19.3991	-215.897	-63.9783	-82.5783	110.601	-595.062	-603.775	-82.1132	-316.362	-52.9989	38.5628	-426.846	-130.472	-435.431	65.0704	-366.851	130.563	-539.174	-42.4030	-136.157	54.8547	-578.626	-99.3154	-527.568	51.2181	-492.776	-446.092	52.6897	-516.356	0.393931	-70.0023	61.5626	-176.099	240.406	-105.257	-27.1058	-209.744	-172.457	-98.3937	186.363	-715.569	162.155	-34.5225	316.256	654.728	-106.280	194.403	100.273
-13.6520	-52.1297	62.0838	464.669	-479.637	-928.062	19.5665	34.0799	91.6998	-553.730	-176.431	-606.922	159.848	-8.53729	-401.241	-72.7225	-532.774	-587.468	-60.3289	-522.465	-122.242	-63.8592	-387.833	-657.145	180.914	-201.701	-428.481	-538.622	-162.966	39.1129	273.716	57.8592	-132.090	-385.957	-92.9524	-415.718	-280.674	248.327	447.609	-331.558	219.807	-74.9335	245.197	-597.435	-233.355	-152.614	-8.67398	-57.9963	-59.2236	-134.529
-13.6323	237.494	409.103	-408.656	238.519	156.646	-29.5196	-109.672	155.375	-65.9042	-356.396	-159.308	-563.363	-52.5863	88.4492	-121.294	-630.939	145.741	-908.449	-136.826	-306.071	-448.895	-381.406	184.572	-3.54229	-361.326	411.311	-288.862	-526.770	298.792	85.8116	-276.113	-71.5790	-48.2380	-6.12258	404.032	-199.340	25.0165	-9.33358	-196.849	-101.844	-549.770	-143.495	71.2537	-395.513	166.729	701.928	-216.781	321.397	-63.7957
-13.6126	-290.364	-862.561	-185.799	-64.6628	118.898	-317.766	484.564	-274.960	-517.740	-92.1701	-250.453	-348.180	748.412	-221.945	-596.113	-62.3891	-365.200	-172.589	-313.289	29.5589	-221.566	-198.986	-82.0052	-540.585	169.169	-1154.37	570.867	-86.6507	-88.5601	-415.854	-615.129	-271.923	-200.848	-52.5259	-159.384	9.30450	72.0720	364.669	-4.45994	-313.184	466.832	81.7662	-67.1013	-179.875	503.203	361.106	25.4282	137.604	-165.424
-13.5929	360.687	661.402	290.635	-191.878	-349.317	310.036	-343.492	-99.3278	-382.861	-280.884	-108.336	-255.581	-9.56765	-379.499	-263.580	-162.006	-415.668	-62.5575	12.5984	-318.324	-186.755	-212.333	41.5292	-88.6661	-361.911	-0.0428542	-248.304	212.650	-352.605	-0.715207	-52.5018	-432.023	-47.3194	164.238	-168.304	106.880	205.087	-35.4059	128.714	38.5885	493.532	-35.6352	-218.727	-71.0456	12.3792	-437.750	491.778	-126.856	238.277
-13.5732	-375.727	47.3245	-80.9937	19.5603	-41.6593	-1044.86	299.602	-16.4418	-390.965	-362.107	68.8545	-179.191	-482.171	-86.5464	403.567	-206.702	-524.969	337.454	71.2592	281.759	-154.890	-318.817	205.652	-139.739	-249.484	-61.6766	-427.344	-96.5826	-49.7017	464.833	-249.745	223.936	-603.831	-105.257	921.788	74.7839	-630.476	-273.734	159.388	360.311	-332.424	-266.250	3.59820	124.063	-343.877	113.801	83.5102	263.180	32.0666
-13.5536	-71.5190	-157.046	-498.181	256.411	-377.143	48.1066	-123.697	-413.752	-290.367	-452.717	-435.422	-109.794	-699.611	-120.886	-829.921	32.5689	99.7154	-545.574	-960.205	-397.892	-256.978	15.8116	-102.442	-587.351	-70.9124	-216.331	140.032	39.1070	-55.6672	-136.783	229.157	115.428	-3.56882	193.300	-340.079	360.036	2.73802	121.305	-137.372	-209.779	-249.515	45.0983	332.000	221.367	-297.330	64.7938	379.577	18.3801	457.565
-13.5339	125.202	50.4165	-169.906	218.625	-159.400	274.995	-89.1706	-134.812	-470.818	-284.523	-146.916	-58.1428	-640.476	-638.132	-289.576	-174.613	-230.744	286.785	-6.87417	136.584	-166.910	357.398	-227.930	294.270	-58.7127	-330.110	62.4771	-257.564	-212.448	-176.783	238.031	-187.689	-27.1544	275.440	-49.6509	163.329	-278.987	-312.582	73.8278	117.730	-287.254	-37.1370	184.948	100.465	-299.181	-80.0018	186.365	-418.764	-390.698
-13.5142	146.413	186.877	-294.702	-170.347	-134.815	-100.831	-76.8814	-155.073	-145.406	-256.563	-330.363	-158.410	-151.354	-210.511	-830.721	46.9450	-290.184	-155.093	-281.156	-783.810	22.5874	-622.786	-430.722	-333.961	121.983	58.7011	189.552	-37.6729	-84.5692	-418.912	-99.9942	379.418	419.643	-53.5433	155.811	-622.039	-405.937	-358.540	270.381	-12.8127	164.179	-585.352	-131.415	18.9772	328.977	-211.589	30.5548	-41.6760	326.832
-13.4945	486.237	-284.974	197.230	-393.720	-113.225	-269.466	-602.613	187.216	375.968	158.370	-136.803	-434.888	-456.999	-124.683	-310.863	-4.15290	-610.131	-593.934	-776.206	-309.345	-138.153	-153.680	-112.311	364.583	-436.081	-340.788	-333.211	233.004	-778.390	350.447	329.077	-47.0502	-29.7373	122.573	-175.447	167.092	-127.653	-275.670	547.297	-563.639	372.631	-294.602	67.1768	-404.245	104.429	274.289	748.811	209.545	309.771
-13.4748	-136.045	234.861	300.617	361.044	-390.695	-363.053	35.0359	-570.398	740.237	167.932	-27.7516	-269.115	749.169	-236.042	-658.279	-346.370	-679.368	-495.374	-189.778	-388.087	-426.897	-680.998	-32.4165	62.0372	-128.831	-641.928	154.625	-819.207	-175.019	-63.8137	-302.263	73.9416	-183.647	82.1306	302.238	-25.5509	494.572	176.049	-474.196	-245.255	-24.6985	529.378	-441.473	145.955	-506.064	-99.8277	163.096	-30.6130	-214.948
-13.4551	-122.991	-178.018	-424.381	-374.330	11.3078	-379.938	-533.272	122.381	-421.763	-251.066	135.867	-269.087	-833.201	-454.662	6.43293	-100.728	-694.837	-775.048	78.3553	-153.801	-136.473	-307.413	-8.88034	-131.602	-374.353	157.943	-447.213	-604.345	-71.6982	-126.653	-82.5238	18.5166	-76.3676	59.1181	-216.163	-585.625	-530.834	-226.019	441.195	48.7396	-292.362	-9.87433	-423.346	-293.335	-143.457	-305.402	146.878	-149.788	302.535
-13.4355	-244.610	-14.1621	-70.7809	-122.353	28.7248	-442.800	-430.921	-710.526	-372.760	63.9633	-387.986	32.1147	-109.252	-176.240	-523.689	-323.948	-754.774	-297.746	-83.5170	-418.177	-505.408	-679.484	-209.170	331.846	-597.739	-246.657	-346.134	-102.617	108.810	171.620	-313.687	-136.112	-332.660	223.432	-289.999	-177.980	584.025	-41.8144	384.003	359.964	1.46834	477.510	-702.751	204.894	164.017	283.810	-404.391	-446.899	-21.0135
-13.4158	-36.5757	-0.777134	620.740	-401.737	-494.746	-788.332	141.271	-522.940	-548.829	-741.277	-487.609	-663.737	-407.285	-173.268	-460.885	-436.366	-342.184	-249.887	-21.9863	-180.117	-473.940	-188.232	-338.049	-335.249	-437.729	-397.468	-582.990	-411.285	-234.778	123.373	-223.049	-289.414	16.8154	155.573	-649.215	30.9837	7.35313	-242.293	-120.238	317.877	318.439	-238.933	-169.978	-57.6651	-434.965	-198.454	-122.966	140.222	-55.5131
-13.3961	-186.192	291.659	-731.935	-328.882	-320.666	321.237	286.443	-94.3335	-395.428	-633.732	-293.299	-850.856	-330.097	-427.286	203.778	-415.317	-714.387	-42.9650	-471.626	-151.820	-310.501	-587.812	-312.457	-443.640	-590.516	27.8820	-254.929	-707.628	-281.223	355.450	-216.193	-372.912	79.7709	-555.550	-47.8932	-360.821	-84.1871	330.673	-220.437	-131.479	-499.952	-507.727	-117.326	-302.643	-18.5664	-108.213	-371.226	-118.587	-296.989
-13.3764	-285.303	-26.7892	-256.773	-398.454	-251.578	-108.385	-233.259	46.8286	-642.646	-74.2634	-363.403	-388.884	-470.283	-261.905	-22.9000	343.333	-318.595	162.200	-276.234	-222.369	-568.827	-142.086	-329.879	-362.680	-298.669	-151.435	251.326	-420.965	-364.144	-767.596	-486.331	-815.589	-237.608	-370.181	-313.463	-232.120	304.557	-416.537	-55.6427	-296.308	-651.840	-125.210	59.8818	154.021	514.221	-40.0334	-11.3996	88.5156	281.156
-13.3567	-386.147	-392.998	-504.834	-703.448	-275.327	-77.0266	-494.556	-620.084	-420.101	-34.1574	-41.9984	-83.9272	-245.073	-555.627	-361.343	-562.482	32.6410	-73.0653	73.9889	-524.668	81.9176	-380.068	-347.388	-743.076	-469.267	-574.163	-526.631	-51.1303	-257.571	378.275	96.3319	-206.284	-738.739	-72.0613	-59.8457	135.596	-177.860	-619.400	-421.814	-339.422	-239.697	-27.2770	-241.344	-3.72454	-177.349	766.040	-245.450	-461.807	-126.101
-13.3370	-277.779	-702.190	-311.250	-111.758	66.8351	-114.868	-609.178	-382.837	87.0254	-676.815	229.455	-192.174	-310.222	-1206.38	-213.635	190.851	-248.654	-537.123	-421.808	-164.352	-553.134	-300.472	-211.333	-595.072	7.13999	-92.7984	-345.931	-508.641	158.373	-333.627	219.897	-670.396	305.601	-487.081	-487.009	-186.464	-645.579	-455.372	-112.023	-185.313	-319.263	-809.565	-506.764	-617.423	-72.8757	15.5216	-309.674	288.502	165.680
-13.3174	308.924	573.703	298.368	321.453	163.570	-33.2905	202.641	-566.257	-112.301	-723.537	-231.042	-26.6451	-493.764	-252.094	-64.1022	-593.320	-44.2026	-407.720	-90.2855	-552.251	-757.131	-307.969	-302.527	-499.936	-390.523	-255.589	-168.500	-492.768	-6.08204	-137.603	337.467	-418.598	-43.7249	-70.4296	-347.011	-43.7310	-407.186	-574.502	-235.565	-806.624	-34.0171	-810.909	-141.989	-207.441	-100.019	-98.3238	-132.978	5.75358	-241.962
-13.2977	243.704	115.746	588.681	146.971	-62.2426	-201.071	-123.589	196.840	64.2038	-426.903	-648.037	-152.529	10.2687	-602.762	-764.392	-287.581	-699.904	-395.853	-153.357	-535.478	47.5994	129.474	-167.891	176.528	-893.937	34.0935	249.876	150.258	-408.488	-352.585	46.0381	99.0014	102.052	-158.575	237.322	-223.302	-449.567	28.5668	75.4889	-94.2944	-263.699	161.868	-276.754	-331.447	77.7955	582.744	-370.971	-13.5123	-303.773
-13.2780	-266.747	-177.666	337.872	-99.2797	-353.866	-233.886	206.905	98.2000	-943.460	-8.75449	48.6924	-567.051	19.6327	-295.637	-80.7256	-225.302	264.939	-523.854	-238.366	-300.267	-581.601	-332.851	-553.833	590.529	-736.270	-226.442	-763.161	-8.09726	77.6830	-608.461	-286.534	-458.146	-436.408	-316.139	314.532	602.355	-148.550	-76.7908	-265.451	126.137	-38.6059	311.704	-507.096	-66.1561	52.2165	-731.598	-402.405	450.283	-186.107
-13.2583	60.9188	-201.676	-242.256	38.3488	-600.739	-391.675	-51.1319	-793.223	-56.7626	-94.9218	-403.397	-46.3756	-39.6575	-755.116	-233.891	-368.509	-529.888	-380.380	118.767	-302.379	-430.016	-188.623	-340.021	-682.100	-84.6922	-340.958	221.412	-641.645	-159.373	-54.2059	-22.3419	-705.288	164.261	-170.915	11.0847	-128.235	-422.584	-112.431	-87.3310	-316.742	-534.692	-103.801	-375.117	-10.1456	241.452	-409.596	-264.090	75.7901	-340.568
-13.2386	29.8447	-130.069	544.184	1.55974	-184.896	-258.016	-491.807	-608.812	-617.819	38.0903	-127.186	-450.764	-106.827	-647.426	-148.514	-63.2695	-330.447	-621.212	-198.519	-239.097	-269.647	-129.382	-705.707	-351.769	-153.268	-355.728	146.066	-709.755	237.422	-474.422	-273.534	204.680	-322.101	-482.796	-603.778	270.675	-147.468	-662.665	-289.016	-182.236	-901.849	-390.045	-165.765	443.257	-42.0476	202.928	-368.243	517.805	-107.643
-13.2190	241.202	-229.250	387.788	1.48166	1.54051	192.679	-209.562	-270.908	-651.149	-565.999	-607.568	209.777	-124.318	-533.832	-127.193	-764.095	-286.087	-31.7294	-442.244	268.992	-597.885	-463.501	-196.191	-313.029	462.703	-489.169	-219.746	39.8128	-405.333	-218.539	-37.1334	-529.642	-274.648	-996.022	318.558	-742.488	-313.236	253.007	-144.722	-466.108	-310.980	-49.0233	50.1945	-438.880	557.049	-777.971	-327.612	28.7141	75.7978
-13.1993	187.858	-659.508	-135.270	-317.032	-149.184	-518.098	-76.1051	-251.951	-144.301	-42.9848	-86.1458	-475.661	217.755	-724.546	-30.6537	-647.461	316.398	-505.171	-396.993	-386.334	204.751	142.967	-397.666	102.780	-303.801	-16.5728	451.708	-120.771	-673.158	-269.663	-389.205	-377.459	-377.347	522.345	189.276	-103.196	-196.768	-96.5496	-312.076	-54.3193	-65.9994	-242.831	300.846	-588.901	-158.120	-385.114	61.3756	-432.981	-367.886
-13.1796	-258.830	-82.1092	101.966	-205.983	-468.767	-233.681	82.6764	-82.2566	-14.4754	-271.660	-563.009	-108.689	-311.867	-284.241	-600.588	-160.690	-939.210	-363.422	-712.119	121.201	-661.963	-497.348	-190.424	194.466	-553.039	-56.1205	-132.026	-415.079	-82.4720	-146.771	-518.530	-625.593	124.978	-420.437	137.303	-589.254	-19.6176	-184.728	-36.6788	-89.1302	-139.833	113.758	299.117	-300.295	-528.308	-458.391	-161.883	-534.443	275.252
-13.1599	202.197	213.809	-241.024	71.7861	-271.604	206.643	172.484	-309.219	-50.2513	-82.1903	-294.368	-343.408	-203.581	357.059	-436.064	-222.188	-137.875	-386.860	18.0267	-241.685	-87.4716	153.199	-851.649	29.8956	184.793	-274.964	1.20355	-355.755	-367.788	-11.8181	18.4376	2.43135	-149.936	-53.3836	-506.177	-239.304	-496.630	22.7346	-84.0897	-40.9792	-241.587	-362.283	369.090	-68.9146	171.693	-53.4417	360.526	-640.936	-356.382
-13.1402	-7.95511	-581.622	-441.419	-169.100	-237.481	-706.207	-141.572	-101.748	42.3621	-324.341	-748.009	-310.065	-175.783	-406.936	45.8548	-101.751	-282.872	-272.200	-91.8850	68.5037	-214.385	-90.5534	-306.066	86.0116	-516.880	-144.829	273.358	-516.989	15.7360	164.695	-203.626	677.342	-556.277	75.9350	45.3966	187.411	154.349	-47.8309	254.394	213.365	-255.822	-59.4172	152.847	167.119	-61.3438	346.483	-214.628	-319.566	129.445
-13.1205	209.164	-248.575	171.704	36.6320	135.290	-57.6837	-481.655	76.9626	135.644	214.777	179.512	-381.305	78.1380	-54.2545	-97.3478	-72.8637	-118.388	-639.581	-89.3063	-67.8061	-58.4182	-1069.87	200.505	-79.4351	-131.116	135.966	-500.254	-69.6833	354.923	-480.415	-251.292	-56.5011	-923.578	22.2047	130.536	-171.086	-433.568	-544.199	-156.854	-797.169	254.086	-438.630	92.5366	-228.893	-278.993	-494.837	-896.172	624.183	651.990
-13.1009	321.287	-7.19321	225.570	141.323	-124.475	-60.0676	8.74463	-24.6636	-224.020	-256.562	-461.135	-331.301	-62.4579	-263.734	-40.2306	419.951	-142.435	103.851	-324.417	43.7164	-646.715	-27.1627	-158.560	101.818	-56.6238	98.6850	-397.916	-72.1961	168.502	-507.410	237.623	-455.635	-425.747	-218.487	298.923	-688.262	-53.2377	-369.820	260.970	325.592	1.14150	381.750	-369.427	39.5071	-8.44061	45.4825	-580.106	238.549	-488.806
-13.0812	-64.6855	-27.5324	245.611	289.709	-49.9959	196.698	306.370	-192.149	-478.337	-93.8867	68.0148	400.867	-651.460	-428.506	-588.615	274.909	-28.5775	-76.4594	-996.975	-721.922	537.643	277.709	18.8088	-252.673	184.747	239.391	194.538	-511.263	-277.998	-74.4406	324.299	-322.156	52.7392	-430.186	542.674	-356.306	67.2452	371.266	-509.582	-450.172	413.816	362.281	-1005.31	60.6939	427.949	-235.170	-308.744	126.365	30.8826
-13.0615	-235.154	-144.031	68.8133	-213.061	261.210	-577.605	-18.9363	-252.727	-461.222	182.945	68.6672	39.9080	-791.835	-546.399	-102.379	-313.672	-118.886	-76.7047	-431.340	-249.193	-94.6904	-380.562	-28.1059	-571.759	-278.029	-479.450	-377.476	418.107	-708.667	-432.043	-156.913	-900.563	-495.749	56.0587	30.1495	-232.970	240.945	65.2542	-101.446	-194.454	-562.878	359.212	-225.103	-319.238	115.029	3.91102	-478.815	-62.5384	-602.494
-13.0418	-243.097	458.213	-724.766	-739.114	-329.815	155.018	207.560	100.712	-586.342	-348.678	128.854	-801.437	-372.830	-164.420	547.628	-51.6809	-458.786	-953.034	-385.489	-632.285	-373.152	964.622	-304.405	-308.208	-1051.26	31.6254	32.4349	-584.707	-131.798	-70.2377	-161.799	-355.839	160.602	-743.685	29.9952	-383.718	142.379	-447.955	-158.856	-1266.15	-35.5915	-61.2936	-568.558	339.602	237.882	-177.915	430.877	401.021	-640.392
-13.0221	-71.5576	36.3535	156.655	-75.0085	-138.613	37.9690	-441.938	527.911	-378.078	76.4304	-575.559	-173.727	-371.756	91.0554	-335.987	-340.572	-129.057	-243.965	-137.398	19.4991	137.415	-195.959	46.1425	246.571	-429.295	248.222	301.149	-286.016	-29.5883	174.464	-484.243	199.742	502.226	-246.336	-143.029	18.6011	-115.967	-268.553	-71.2125	-608.981	-358.222	33.9072	-581.027	-214.497	-320.108	-653.953	-563.248	54.3064	105.576
-13.0024	181.669	-35.1397	-237.120	-163.266	21.5913	125.434	-626.815	-176.556	-87.1273	-170.813	-314.236	-120.918	-221.783	-491.838	88.8842	-221.066	169.868	215.819	-547.421	-34.3161	-437.171	248.526	-13.9053	-298.696	-296.851	24.9661	-95.1567	-603.897	-813.527	264.178	-480.488	-213.924	-276.564	-481.337	-293.669	373.863	35.5324	-766.014	78.1363	327.966	-369.644	-219.265	-677.868	-540.855	40.0405	59.2897	68.3227	-248.937	-385.980
-12.9828	-518.313	113.464	-48.4547	254.342	-299.247	-472.749	-141.865	-856.086	56.0256	-43.0154	70.3345	-74.8362	272.361	-157.754	-477.514	-521.477	-176.251	200.772	-96.6474	-462.803	-139.056	40.0424	-386.963	-268.954	463.403	-473.718	-112.252	-21.8123	81.7136	-507.104	339.001	212.789	-457.741	-327.297	8.24130	-98.4806	-39.1269	-83.2956	-602.406	-0.790189	-351.284	411.083	-565.621	-452.143	-636.466	-211.348	-343.556	-48.2130	225.702
-12.9631	-130.136	-189.640	-136.304	-5.15477	-191.539	-409.374	-40.1578	-229.815	97.8305	-30.3984	-215.135	396.755	-220.317	63.1008	-292.836	-205.478	-51.3521	-292.049	231.887	297.634	-104.513	-583.089	-336.685	-8.99221	281.496	-3.43711	-211.788	-43.7671	298.279	-661.230	98.0923	-182.573	271.799	136.846	541.777	-667.547	115.525	-338.130	62.0602	-183.232	-357.960	-750.423	210.125	-162.400	-66.4483	-65.5333	-95.0679	83.7957	97.3199
-12.9434	190.655	359.188	-397.689	-140.118	227.915	275.489	-605.568	-49.2442	39.6217	-394.411	-258.409	-851.881	-171.922	-122.122	194.821	78.7622	-155.249	-662.600	5.50399	191.181	-506.033	-70.4990	-230.893	-775.394	129.045	53.1410	149.042	247.672	-51.3479	197.599	-36.0780	-14.2335	-641.698	-121.863	-234.718	470.176	-275.520	-453.460	-230.550	309.317	-60.0276	-490.609	-11.3213	-114.960	-559.263	-142.311	356.455	-21.1198	-278.139
-12.9237	-142.193	431.644	-335.411	-65.2575	-540.964	-95.8652	182.737	-254.239	246.773	33.7377	342.381	93.8708	89.4549	-564.269	-546.893	87.6787	135.781	-363.343	-304.756	293.313	-523.168	336.768	-276.394	-428.080	-319.981	-182.874	-132.355	330.853	-18.2176	-516.589	-464.379	343.354	-629.979	-139.767	438.250	-276.307	-295.910	-298.849	-304.040	-423.878	188.460	147.742	-162.929	-374.866	-16.5381	-301.868	-647.974	-646.204	-474.923
-12.9040	-254.444	-529.856	-470.625	507.515	580.128	-372.276	-569.526	110.000	-275.494	-1105.12	30.8557	-513.572	-60.1165	-835.590	115.041	-104.961	-98.5259	-221.817	-361.628	72.6055	-457.540	-316.899	-70.4420	-113.148	-34.4599	327.973	-394.436	-468.629	-487.231	-516.086	-874.910	-210.227	55.0485	58.0339	-10.6642	-109.624	-253.784	278.741	-30.5568	120.797	356.838	-708.203	-40.7082	-998.690	-137.965	-471.001	-157.973	46.2095	42.8327
-12.8844	354.912	239.793	-20.9293	-295.481	45.8938	-229.289	315.364	-313.204	118.760	68.9717	-469.374	-556.982	-90.0120	-479.736	-152.623	-912.217	413.318	-310.052	-412.818	-355.532	-580.777	-671.218	-56.3928	-110.147	208.684	-853.182	-20.9034	-60.5926	-338.864	40.6242	-733.713	-520.389	62.4499	-249.932	81.5164	-535.332	-620.748	-60.5127	-583.551	274.537	-425.220	-211.588	-18.3726	-524.032	-381.806	-542.259	227.929	67.4871	-186.102
-12.8647	-227.780	-51.2238	531.852	-390.368	-17.9601	272.730	190.577	213.171	575.817	375.463	-324.502	-326.380	-7.72748	-180.071	-1106.81	-364.942	-347.009	138.579	146.040	-676.962	-474.051	-12.1364	-174.791	-514.635	-554.395	-566.569	114.356	-161.943	-196.853	-124.460	116.106	-120.864	-103.140	-199.765	-5.07380	-158.316	377.573	-305.393	-328.904	-322.466	-478.224	-435.846	52.6253	2.01056	246.858	169.185	-150.001	16.3885	-376.513
-12.8450	309.143	-211.812	-187.141	-434.256	145.154	-342.579	-457.070	13.8736	68.1963	-564.638	38.6182	134.513	-627.600	-65.6171	-287.981	-628.981	-541.225	-112.914	-190.175	23.3559	-269.202	48.2471	20.5985	-359.977	121.612	-597.407	-643.787	-498.920	-9.59765	-183.090	33.6952	-241.068	128.189	-298.981	-725.382	32.8346	-436.954	-399.163	-99.2660	-329.824	-421.469	18.1920	-264.961	-434.836	-256.160	-570.682	-203.634	-719.231	-266.336
-12.8253	-118.543	93.7796	-212.000	-266.009	294.814	-271.575	29.8349	234.557	-278.122	251.217	229.295	198.724	-272.230	27.6046	-650.536	-358.650	-569.242	-698.020	-421.996	-288.264	-143.142	-172.348	-656.246	-210.274	-489.505	-427.266	-302.034	-264.347	155.275	-278.775	260.869	-662.872	-474.880	-84.1571	-6.42638	-806.317	-222.625	352.711	-320.771	352.031	-214.182	177.140	-136.670	-220.932	32.1386	-990.800	215.655	404.557	-432.160
-12.8056	39.0320	-112.923	471.810	-520.046	-507.494	31.2410	-82.5357	27.1400	-403.334	-129.810	-801.191	-351.519	-472.119	-303.074	-196.585	-201.111	-332.185	-420.704	-418.121	-235.205	-285.392	-572.396	-265.275	-115.251	-494.743	-128.434	-65.6214	37.6948	-250.680	-88.4476	-421.881	-45.7772	206.375	-517.617	-175.459	-417.789	-110.706	61.3772	-389.443	-317.507	-287.690	-160.628	35.7663	-608.943	113.771	-546.334	-504.745	-355.100	77.6762
-12.7859	189.012	-132.425	-406.955	301.901	-498.746	-148.777	-267.034	-487.784	211.128	-167.865	-103.253	-3.08218	-301.380	-21.6518	-227.825	-88.3876	-199.478	-171.386	283.654	-645.478	-305.983	-577.063	-132.691	-762.089	-243.034	-244.335	-55.6687	-306.971	231.942	-344.619	-566.845	-84.7762	-375.428	-30.1445	-203.296	-410.584	-795.680	-134.105	-441.198	-690.234	191.965	-49.9657	-232.431	129.106	-300.201	-414.657	-1145.02	16.1185	-497.378
-12.7663	-175.506	-175.583	-128.826	248.780	-199.634	349.227	-433.320	-363.393	-67.7247	71.8233	-775.085	-290.935	246.151	72.7418	-414.518	-54.8601	-109.737	-317.980	-98.5429	-637.604	-51.3350	348.361	-872.260	-515.640	-26.7601	-219.735	210.869	-464.695	-162.808	184.439	-26.5935	-111.553	-293.976	-74.9901	-706.047	-697.625	-492.291	251.658	-268.322	-484.441	-141.360	-451.573	-224.683	-786.984	-614.961	-504.490	-514.528	-875.898	-45.9177
-12.7466	-555.424	-476.670	-118.112	440.302	-92.1224	-184.463	-85.2287	-344.402	625.174	-313.301	272.462	-156.719	327.218	-308.464	153.727	-351.086	204.959	-742.210	-334.272	209.593	-185.276	155.879	-17.0656	-339.768	-254.535	-665.049	-501.780	263.632	-947.173	-194.483	-344.152	-411.090	-61.2803	-428.998	-473.802	-143.700	53.2101	239.181	-154.845	-393.193	-81.2678	-358.488	-402.200	-22.7674	63.4148	115.954	-797.313	-198.917	-521.823
-12.7269	269.565	45.8945	119.671	431.220	48.3453	-298.085	-580.272	-61.9483	-4.26242	-282.058	159.541	190.351	-325.035	-360.738	-195.266	72.5055	264.719	132.369	-21.8010	-497.057	124.790	-19.3722	-20.6811	-206.427	-224.218	299.751	-600.105	191.860	-152.952	255.422	-481.384	-247.504	231.517	-612.964	-411.744	-18.9457	-280.245	300.692	155.773	-447.122	-396.084	-109.097	-657.441	235.592	52.4373	-67.4866	-113.111	-293.408	-351.618
-12.7072	39.6233	215.814	-8.31456	-144.579	402.571	-80.9384	-88.9875	117.467	-229.640	-307.717	-913.322	-113.039	-206.751	-642.706	-302.371	-1.97928	30.2767	406.094	373.734	71.2122	-510.777	201.050	-135.834	-230.058	75.0039	-24.4454	308.019	774.606	-582.060	-502.006	-279.295	147.384	-241.104	69.3972	-172.367	-265.017	-607.114	60.1149	-199.320	-379.446	250.996	-32.5735	-974.299	77.3716	-339.752	-241.020	-290.235	11.9536	98.1276
-12.6875	295.549	-130.130	-2.79902	-587.141	-269.223	-289.316	229.691	-29.7099	-40.1498	-90.0028	-320.572	-101.800	-145.092	-31.5226	-72.7980	95.6961	66.5177	-542.545	-149.933	-1025.43	-30.8059	-75.1049	-716.031	-450.730	-250.397	117.159	80.9461	-491.717	-846.739	226.612	-229.378	-148.972	-125.102	92.9593	31.2828	6.65828	-378.905	-326.874	1.66950	157.772	-646.465	-753.023	59.9384	-121.267	198.689	-581.979	-114.355	-59.3999	32.3488
-12.6678	-338.638	-373.185	-43.7781	-120.571	-237.268	-34.1715	-373.933	-461.822	171.872	-229.587	33.5176	-312.516	-768.139	-70.4735	-146.169	-225.051	405.039	168.054	141.649	362.969	-39.9502	162.160	-240.627	-1009.65	-508.083	-205.075	-66.4695	-32.3542	-291.474	68.2169	-390.565	-103.564	-277.306	-165.006	-153.540	-485.253	-856.662	-329.175	-397.162	-305.042	-566.064	-418.723	-189.377	-494.495	-13.3745	-276.063	289.320	-382.706	-373.556
-12.6482	213.789	200.023	-114.078	-370.775	-39.2968	27.1324	96.5518	-48.2438	91.2260	-74.6717	82.6707	181.377	-154.828	-498.657	-179.112	217.236	252.269	130.559	148.681	-102.049	21.8541	-334.784	-78.7209	-342.955	-4.14084	-268.190	188.009	-113.333	239.706	-55.9451	19.7960	-461.492	-138.796	130.047	-269.976	-462.622	-519.914	-35.5710	-644.913	-146.479	-33.7479	-229.675	-345.426	534.814	-388.309	-268.069	-407.396	-20.9899	-114.757
-12.6285	598.023	42.6310	-675.867	-337.462	-554.620	-172.142	-138.624	-691.769	-57.8741	-183.134	-167.025	322.677	-336.496	-92.8387	-185.407	-25.5319	20.7174	-360.722	-101.039	-171.330	-518.844	-91.1239	-442.129	591.767	-147.749	-541.746	167.702	225.937	157.618	-412.751	-137.484	-310.224	-57.6577	2.12654	-195.638	-447.956	-387.603	-190.904	-408.560	-384.834	138.539	140.559	251.206	-623.877	-316.258	-310.275	-553.632	-447.232	-341.732
-12.6088	-65.0168	465.867	108.925	-208.691	134.197	212.642	38.4005	-551.433	-836.706	-7.48314	-161.310	101.800	-230.243	-177.321	-452.503	-169.973	-480.113	93.1008	69.1029	-255.542	600.711	13.4508	-349.254	-8.67311	-156.593	-547.407	-330.807	-198.577	-28.0837	-808.960	223.595	55.5779	-138.038	-141.734	404.448	-153.415	78.9502	75.6831	-409.345	106.335	-321.756	30.4620	150.132	-190.369	-404.916	267.376	228.144	-339.829	-28.6004
-12.5891	603.678	-597.089	108.893	183.091	135.134	257.333	353.245	-290.196	-492.208	-828.053	-47.5820	-343.751	94.5245	-14.3731	-67.7117	391.271	65.1797	-238.856	-70.2826	-529.690	-142.203	-13.2164	-309.195	-139.203	-125.737	-125.415	10.0969	205.325	-142.100	-337.524	-258.641	353.784	744.686	196.489	-295.577	142.596	186.174	-27.9097	-87.3629	-367.004	-416.129	-56.9548	376.517	-593.620	101.248	-406.201	-317.813	-164.793	336.823
-12.5694	149.650	-32.6022	74.2406	-517.050	93.1108	479.108	-308.498	188.794	507.444	438.927	-158.748	49.6886	-191.284	-315.754	472.399	-129.556	-194.700	256.514	187.506	71.4846	117.032	229.041	-198.141	-280.838	253.561	-334.862	-287.121	-394.099	-452.872	180.923	10.4067	-265.535	-194.534	-35.2522	170.105	-133.372	-529.528	-101.209	132.287	111.814	-313.565	-343.976	-59.6985	-225.522	-375.875	-258.335	-47.6418	401.640	77.9882
-12.5498	-218.294	-105.390	-234.964	103.024	51.6422	-448.702	138.094	-419.839	209.096	626.910	256.520	-137.338	451.530	-323.864	346.167	6.73866	-266.676	490.138	-336.712	-17.7113	17.9439	36.8400	-329.157	65.0056	-150.497	-111.721	427.215	-572.251	187.187	-22.1105	99.5658	-156.496	231.815	6.09211	-202.823	-50.5187	-172.294	-218.101	-207.644	-762.651	539.089	61.7418	-122.874	405.847	536.863	248.864	-241.710	36.4241	-245.131
-12.5301	-293.759	-446.792	-362.855	-143.646	-21.3837	-122.603	-271.925	100.841	287.663	-148.108	-158.146	188.513	-184.898	-498.032	164.443	180.747	85.4604	202.785	-369.481	98.6687	-151.425	-115.853	95.9908	-86.7659	34.6218	-756.003	-2.22597	-406.243	-144.848	-73.5430	-658.099	34.0216	-33.6887	-574.988	0.509687	-131.802	-414.953	-625.441	85.1403	280.913	585.615	50.6826	-219.274	-227.543	-53.3201	-192.379	18.4065	258.716	-371.215
-12.5104	-729.708	-174.110	-198.608	26.1572	-276.094	-174.215	-128.089	179.846	-61.9404	-59.7544	113.691	220.880	220.900	-441.693	407.427	-224.690	341.906	-445.744	85.1255	-430.136	137.189	242.286	-164.009	33.8001	-113.532	-77.2333	-352.912	195.832	442.747	41.5488	-72.9859	-14.9700	-510.439	-47.7486	49.6678	63.7428	-542.543	-24.6883	-474.714	-263.635	209.150	-618.184	-758.615	-169.285	-512.718	-64.5921	-574.169	-370.495	216.399
-12.4907	-344.270	-64.9386	260.814	63.4416	-89.8311	-577.402	-408.490	319.128	125.716	144.192	-463.357	-991.004	27.3636	568.855	-640.050	469.204	85.6667	256.380	225.240	-320.269	245.066	-233.642	286.420	-7.28941	420.729	-288.060	810.939	-76.5330	-766.749	336.679	-453.330	9.69254	-373.654	-208.854	115.941	416.844	60.7251	-350.218	304.344	-65.4514	-131.264	15.1164	-257.505	-770.817	470.784	-1103.01	-261.731	-699.692	137.794
-12.4710	333.521	-72.2245	259.056	-327.473	624.607	-294.024	-40.3180	24.5410	32.9580	-520.728	569.411	-720.186	295.578	-107.921	-544.112	-549.222	218.952	198.062	14.6966	383.716	-69.1010	-409.037	30.5968	-513.709	-65.5440	27.6802	-238.312	149.845	59.3778	-331.250	-691.915	450.387	-44.4894	89.7692	-149.030	121.429	-301.191	233.865	-64.8287	123.432	358.069	-94.5755	-229.726	-55.2277	-350.836	-573.728	-470.740	108.097	-418.947
-12.4513	253.607	164.468	152.945	-72.6444	-348.642	86.4593	159.371	135.748	-566.065	750.963	95.8581	305.821	422.098	116.317	29.9336	-431.726	-275.077	-181.113	-169.415	709.753	318.494	-437.577	-609.030	-253.202	20.1553	-209.555	52.3145	-182.408	-343.671	-183.234	-164.608	-359.188	-260.657	-181.178	-218.580	-273.651	-417.147	-240.345	64.9103	222.663	-132.208	-15.5909	210.193	-276.943	169.269	98.3075	200.081	-135.574	-1153.40
-12.4317	205.641	91.6976	320.823	-121.220	-110.176	-110.946	-368.274	-46.1333	-62.3028	-11.5813	-76.3466	277.680	-113.445	415.011	132.560	398.904	-92.2734	415.267	-145.276	-585.391	-350.701	-127.888	-383.742	279.077	-494.067	-373.439	-246.495	165.167	19.0943	545.295	527.712	-39.4736	-170.565	575.233	-82.3215	208.215	-138.414	-358.562	454.143	-726.186	-432.715	-244.728	141.508	-335.656	-117.333	-866.980	-627.192	-262.632	118.743
-12.4120	-33.5424	530.274	-45.8721	-224.872	104.178	226.994	273.553	412.067	156.643	-192.578	-255.895	392.242	-370.740	196.902	6.30255	69.8175	41.0646	177.064	274.157	-427.955	21.6657	126.559	199.658	312.049	-391.971	160.554	-27.0068	-259.329	153.424	472.585	-289.958	-651.155	-123.033	-741.709	-559.806	-524.554	-745.847	314.680	-127.705	-476.343	133.579	-439.266	-146.109	96.5429	-436.111	-343.662	553.793	-357.403	526.774
-12.3923	52.3557	-254.091	148.162	-470.358	186.493	429.816	-191.948	-32.8496	-193.747	-587.555	320.435	95.3010	-613.151	-110.339	197.172	-513.695	-256.534	-53.4065	-85.4831	66.4037	65.7197	-476.940	142.438	-108.485	-183.217	208.987	-93.5708	-527.725	-330.696	-9.79152	-530.577	-458.149	-275.813	-371.980	44.4563	-18.9691	544.111	196.703	-25.0014	305.409	-366.898	-74.2866	-543.190	-137.600	-89.5353	-144.109	-208.917	-200.542	29.8010
-12.3726	-118.040	-388.059	722.779	-350.648	477.194	-20.8079	-239.306	-277.109	331.388	212.599	228.761	106.625	-9.46432	-335.593	-46.9672	-116.721	-49.9275	-398.867	-270.784	46.9582	-423.790	-51.8781	-90.2397	-407.861	-636.106	-538.361	-114.800	-106.970	346.610	119.091	-109.964	901.838	-45.6252	370.918	275.477	-22.1087	160.470	-469.328	138.672	-170.163	-381.731	-445.891	-284.896	-383.142	-76.6927	42.8544	-510.429	81.1339	-206.458
-12.3529	438.800	724.882	200.007	-121.960	-149.226	459.300	-560.369	99.2825	29.9164	277.182	-381.575	-91.7283	-481.862	-421.160	-115.826	161.766	-282.698	-428.702	-336.833	-573.993	-39.3662	-334.363	-171.653	-273.963	-504.555	-166.850	-145.618	-288.934	-563.399	505.581	-467.316	-712.258	-18.3430	-335.576	26.3904	-87.9232	61.4257	-75.2759	-4.81594	-162.514	-426.471	-302.201	52.0415	-157.430	-164.451	-540.748	-493.338	-359.666	-338.503
-12.3332	372.613	38.7852	-275.573	-273.678	492.997	144.158	60.1295	-298.536	381.105	369.843	-341.318	288.115	-243.850	-311.763	-300.277	199.948	-935.567	-66.5108	-294.525	-135.365	72.0655	-162.395	-521.721	51.6634	142.745	-9.44691	-352.262	-125.204	-57.1361	-50.6464	-40.9828	-596.575	-259.744	-0.545596	74.4117	-354.715	-300.714	-57.4845	-232.657	411.740	-46.9978	-111.439	-648.745	-72.9294	-605.968	-298.531	-557.790	-495.897	-274.991
-12.3136	316.899	-365.630	54.3631	385.334	-127.558	-439.741	163.636	338.180	-340.962	-457.516	-196.789	-265.563	32.7111	170.084	42.6109	-461.290	214.215	329.440	-85.7993	29.7422	3.06316	-121.646	-374.373	-119.329	204.940	-232.729	-111.562	111.777	26.4980	-212.130	-172.922	-489.592	-762.376	65.2110	-488.540	-119.136	196.333	-533.750	-223.488	-192.547	-277.818	28.5706	-1019.81	750.556	-78.3191	368.176	-77.6984	363.358	-684.378
-12.2939	-321.149	66.0784	12.3932	101.002	194.912	183.520	-21.1205	218.013	67.0117	-241.095	-110.116	-24.6371	-546.576	105.203	245.280	-114.655	-69.9626	-160.951	-195.095	505.091	-199.158	270.959	-316.314	86.0236	3.20021	-707.839	-385.727	-274.086	-151.438	369.276	5.05767	-620.924	14.3056	-376.776	-315.128	-228.576	-116.860	569.675	-107.830	-82.1232	183.845	-418.504	-99.7891	566.793	160.873	-426.908	-28.9501	-595.659	-269.978
-12.2742	-96.1665	-206.288	-222.630	226.599	-62.3505	-475.325	267.674	100.938	-91.8144	-164.715	-290.980	150.995	-263.837	354.714	266.127	-431.025	-162.322	-616.680	-293.533	-143.730	-185.663	-637.691	-709.111	-201.461	-917.445	-226.963	52.6948	-438.831	137.823	-308.713	-342.952	-100.930	-68.7223	-226.704	-473.733	-112.660	-341.237	-265.307	-391.102	-338.117	-312.059	-76.4052	-224.742	-98.2203	-50.6082	-290.746	-434.730	-628.016	-386.860
-12.2545	-53.1883	43.9853	400.390	-610.553	-8.48002	611.059	-1083.84	9.44466	-433.121	-374.796	92.6020	-42.1042	-464.563	16.4416	-157.594	208.845	-439.794	214.257	-445.842	-59.0402	-346.381	6.82977	-480.116	-573.356	-534.223	-59.3991	-6.98685	-392.799	-196.674	74.5661	-177.536	-170.446	-20.6969	-93.1478	-6.66140	-220.317	-888.639	-449.122	167.481	-39.3648	-515.119	-110.249	-532.413	-319.379	-253.820	-495.332	19.5381	-460.088	154.317
-12.2348	-432.402	-42.4052	-132.238	-321.841	155.835	-138.410	-384.209	-226.646	317.162	237.373	323.598	-7.60175	333.036	-501.857	-379.082	-500.484	-233.565	210.895	151.068	-135.895	292.038	-278.789	-276.160	-108.788	-591.507	-183.228	26.2323	61.9598	-149.707	-169.440	-200.975	197.775	-301.179	366.574	54.4361	165.344	-175.511	-440.923	-693.916	-112.749	-301.522	-635.774	-704.049	-360.653	-314.647	-213.191	110.975	-637.076	-358.788
-12.2152	215.234	287.649	-371.190	163.381	-79.1209	160.778	-536.801	354.297	-306.906	192.176	-186.438	43.8983	365.809	252.294	217.208	181.822	-358.810	8.93089	97.8789	-386.272	807.492	390.836	-206.214	-10.1243	51.3296	-549.207	-466.245	-490.898	-436.219	-167.145	-126.046	301.260	-385.228	89.0959	-147.838	-436.003	-360.017	-19.8944	-37.7356	-721.974	-82.2973	256.795	46.2981	-69.6695	510.255	-631.375	-302.990	-47.2795	-238.249
-12.1955	-153.191	126.002	79.2532	217.184	-332.845	212.451	439.012	-199.574	110.406	76.6302	44.6290	-434.695	291.102	-402.970	-429.574	-86.2821	428.879	-78.1969	47.4270	148.159	318.719	-370.132	621.019	425.650	-295.935	256.327	-371.958	258.287	-49.3694	-588.345	-142.816	46.4363	-21.2374	-228.518	-362.245	-323.398	-337.636	129.567	-187.698	147.202	135.042	-276.206	-230.599	-189.799	164.614	66.2788	-241.413	-345.862	-608.202
-12.1758	491.991	-265.681	-206.205	275.040	-8.93521	74.5204	561.838	-353.918	-345.126	115.909	24.9626	-157.797	-29.1172	15.8264	-278.679	-328.237	134.548	291.674	15.8005	411.657	-22.7776	215.146	-654.414	-352.930	245.331	-48.9171	-263.848	-192.483	-144.196	-327.898	-364.856	-2.76161	151.189	-285.619	89.4254	-315.124	-592.133	-667.198	-195.506	235.990	167.518	-497.197	-347.861	-558.527	-448.320	-425.316	-434.394	84.3454	-56.2879
-12.1561	-103.371	-362.946	355.570	387.732	-213.717	-74.3950	-292.963	191.348	28.0655	175.094	254.469	206.616	28.5121	-165.821	-265.930	648.376	139.158	400.590	600.971	85.2270	-73.4250	97.1456	104.732	-516.635	-338.295	-357.798	96.7309	-157.959	-593.700	-294.048	-618.742	-32.4959	-294.510	-432.759	-452.092	-581.666	189.474	-4.76225	98.2820	-16.8768	325.193	-36.5601	-220.004	-41.2188	-593.173	318.947	150.039	31.1237	109.829
-12.1364	35.2797	42.0175	300.100	349.835	-248.443	-245.594	43.4342	-432.187	-174.034	228.928	-224.199	-64.8608	632.541	29.5919	-10.4379	12.8760	-185.498	145.024	247.752	-217.250	-410.616	5.49633	-9.33611	186.056	-26.5770	110.966	264.688	-411.362	-188.250	-243.901	214.957	162.151	75.8035	-561.065	37.7221	193.065	478.869	-178.341	405.623	30.5968	-492.898	-173.417	225.532	-30.6230	-469.768	26.2213	-7.24776	222.942	74.1702
-12.1167	443.957	443.103	-499.010	-77.0033	-639.294	53.7555	29.7862	508.735	10.6502	247.059	-226.341	89.1436	645.105	-90.9932	595.461	-172.902	-312.160	-415.635	180.884	-355.632	-353.066	0.344160	16.4365	-33.7588	188.909	327.139	-201.254	-298.308	56.6592	565.386	108.089	259.492	-275.104	222.473	49.2156	-297.245	-284.918	-432.400	98.9688	-357.631	-429.932	-294.464	203.923	-189.088	450.323	15.1465	82.2420	-379.955	-570.708
-12.0971	271.618	-278.055	-206.765	216.851	-209.903	4.16722	426.429	-191.296	11.9108	-165.510	-61.9919	205.381	243.364	274.090	-274.318	-94.9191	129.791	-171.563	108.167	52.8133	387.877	-69.5038	-60.8253	177.899	-255.992	193.678	-156.903	93.1142	41.9916	-378.477	-6.71540	-398.973	-450.280	-243.928	38.9446	-139.818	-224.989	444.461	-281.411	96.9651	341.459	-303.177	400.861	-105.234	-9.76324	-385.252	583.471	-318.186	-747.932
-12.0774	280.939	144.033	-45.1959	107.074	2.82951	387.161	-143.247	-120.382	-88.6043	235.056	-211.839	-148.266	-57.8755	766.464	505.706	-185.721	94.3089	-116.550	41.2000	316.518	662.973	-63.9518	457.434	-178.075	-146.711	96.0752	-287.221	-324.022	312.683	63.1186	-889.178	72.5143	405.258	-324.499	-1.20758	386.669	51.6030	-134.452	51.6833	66.5578	177.786	-104.516	-135.690	1.69293	567.881	142.391	-309.262	-430.934	-342.407
-12.0577	-637.967	235.556	25.1065	-24.8654	331.858	292.643	-461.039	-119.724	-144.808	-40.2310	357.555	151.758	426.769	-210.771	124.690	306.215	27.4111	-96.7144	61.5330	-498.378	-111.563	192.796	-417.371	137.890	416.189	-326.104	288.278	270.708	174.024	-124.537	124.483	130.666	551.335	-163.900	-104.234	276.128	-264.735	258.775	199.280	17.6378	-37.9300	-229.419	420.083	202.784	-94.5409	83.0262	346.416	-375.522	286.354
-12.0380	-173.509	-335.684	425.663	-130.947	506.305	389.404	-241.542	-261.794	-615.679	180.237	242.302	-424.559	82.3257	-81.7264	-332.943	-44.8479	-139.272	510.607	-368.141	197.586	408.032	212.305	-237.439	216.811	-360.175	213.127	245.309	-171.648	-182.730	141.875	-395.857	118.744	-186.767	149.089	-135.127	-252.110	308.888	-48.3598	343.471	-117.994	-192.824	241.659	83.8979	-15.0534	-46.0904	235.160	-3.06607	-25.7927	-413.300
-12.0183	422.429	-359.968	-305.560	285.506	113.362	412.984	151.201	168.280	498.034	-105.747	237.466	160.720	-137.167	-161.514	22.9068	-499.219	-281.450	189.892	116.799	274.688	-80.6760	-192.169	699.606	357.478	132.420	-16.7323	55.8978	60.1431	90.4311	143.400	392.799	-445.725	450.910	-76.4820	456.765	-188.666	-138.943	-393.527	294.119	369.970	259.684	-350.227	-262.864	55.9208	47.2450	-101.758	159.100	-728.745	-660.149
-11.9986	79.1824	-243.728	531.045	-128.174	121.186	-70.1477	152.772	275.370	205.936	-41.3568	556.594	359.657	-116.556	345.676	266.977	-159.466	421.069	-152.674	465.116	153.244	-25.8737	121.624	20.4183	216.114	497.386	-257.007	154.841	6.63728	225.557	140.230	-167.458	-295.009	110.326	154.263	180.797	-3.61412	-391.715	179.076	338.057	-1.25767	-16.9812	422.987	-131.025	-69.6497	-242.416	-0.664970	-323.352	45.6426	-12.2414
-11.9790	232.986	-157.866	110.742	-68.0129	512.827	261.655	551.644	388.830	-109.686	288.764	27.4548	396.884	269.048	-371.998	269.425	-391.930	-59.5291	85.5373	-311.825	9.97081	30.4519	281.799	411.611	440.618	-737.563	180.833	-102.485	261.883	565.783	-27.9417	0.873317	282.943	396.278	38.7455	210.214	100.016	-226.000	164.498	132.713	-56.1740	290.536	-9.71921	-231.549	491.552	96.4001	-362.393	40.1903	-233.735	-301.650
-11.9593	83.7448	524.881	-634.611	-212.935	-65.6201	246.314	-404.633	97.2095	440.707	143.826	-24.7229	517.841	-125.835	317.915	469.218	301.649	-91.6917	-307.003	421.216	333.609	234.373	-203.582	31.0839	292.398	-541.473	-14.4268	317.468	-206.504	73.8006	-167.007	139.189	-451.416	261.831	-7.31388	522.445	-304.550	-24.9619	187.234	-261.660	94.9198	-260.281	-405.522	353.005	860.694	190.862	260.489	-149.432	-332.289	475.561
-11.9396	311.581	-153.639	-202.538	-96.9298	-331.056	-105.604	24.5977	179.657	-208.753	-55.8859	-371.824	-411.826	350.749	313.948	-445.949	-107.514	-931.919	117.529	378.016	261.587	400.726	198.577	243.325	-291.180	295.349	151.306	614.939	-32.5363	254.020	-394.064	-45.2080	-7.24878	-284.870	177.106	-392.379	-912.133	-294.597	342.928	-436.666	-565.983	-404.653	-20.4733	84.9974	159.988	559.342	-483.087	36.0923	169.477	-308.279
-11.9199	208.085	3.85643	561.015	480.990	-147.803	-512.442	-285.734	-101.164	214.558	-320.789	349.515	608.361	-467.223	-492.348	568.823	416.312	551.353	-244.824	332.313	85.0794	-412.213	-117.939	-8.33860	-47.4953	-59.0479	-103.653	-1.43103	735.007	-522.657	379.517	-370.592	136.915	518.142	327.206	378.392	244.137	-342.118	-532.250	149.571	110.335	65.9239	496.134	-270.659	-99.4495	283.375	69.2711	-1059.27	-456.541	116.111
-11.9002	319.161	410.661	327.253	412.664	-144.917	-177.216	277.363	-689.503	-71.0938	272.069	-145.764	-108.801	-37.0682	100.576	-129.771	105.932	396.633	-87.6512	51.2819	-96.6058	-277.321	-222.017	315.559	-191.495	57.6954	-162.866	-780.759	-70.5152	-44.0436	492.221	422.871	-350.095	-174.460	-153.435	201.665	-78.2444	218.395	554.735	591.993	262.730	-20.5519	767.791	89.4504	67.0344	-322.895	15.3535	106.299	-123.267	-41.2617
-11.8805	299.128	-380.003	35.1095	-345.366	382.980	-5.54201	163.625	9.54099	-208.665	498.839	-165.226	260.457	100.582	66.5978	97.6611	-750.047	799.932	40.7286	-8.35315	-74.8725	114.582	-334.299	182.410	-308.604	-77.6239	95.9494	98.7196	-257.152	496.808	153.132	-85.8827	-22.0986	381.011	353.009	-37.1779	-391.354	95.2364	147.385	49.0883	141.322	267.844	35.0490	71.4664	589.920	-97.8256	60.1507	-402.766	615.322	263.417
-11.8609	-252.001	119.015	-684.693	-169.323	176.613	20.5700	329.198	276.756	345.638	115.901	-154.448	-323.195	155.073	1.31805	-660.120	618.214	426.956	213.671	-462.464	-13.6557	126.178	688.621	-237.472	-236.519	321.198	1.72657	255.490	-209.543	-79.0129	-123.870	267.188	-87.8503	469.617	380.283	-465.563	-0.0120441	-147.342	-579.564	303.601	-340.036	219.406	-194.726	-62.1634	-102.680	367.220	469.010	-188.856	272.343	-151.075
-11.8412	279.669	-54.7253	183.890	414.019	180.717	-427.873	146.431	-189.679	9.01845	230.673	234.823	-352.271	108.738	271.459	432.600	193.044	-229.231	-312.475	480.693	23.9019	-20.6707	287.640	-361.122	361.158	177.825	-674.163	93.9550	390.397	195.133	65.2062	-628.820	-226.052	25.7985	17.3318	-682.601	-762.627	68.3799	-398.207	-276.665	-382.185	56.6310	-161.895	-297.799	246.097	371.087	-311.228	-106.445	-105.720	-535.120
-11.8215	-41.3261	513.372	-346.416	804.456	216.432	704.743	-411.562	369.705	13.3867	-32.0971	164.505	-219.701	145.037	526.242	22.9946	68.8538	-559.288	194.442	-133.902	-17.6389	-586.224	-410.350	30.7490	-459.285	304.040	-227.733	201.557	-44.1514	459.875	303.207	-395.023	-209.022	-393.495	-195.730	399.394	71.9415	103.162	-29.6952	-96.4167	-452.024	-50.7028	217.300	170.124	-334.908	-63.8911	104.494	180.612	-53.4570	-645.266
-11.8018	274.425	6.12922	-587.642	-53.4714	-174.717	-239.018	-31.3836	336.218	-29.0606	301.631	104.208	-159.597	172.764	748.524	223.883	218.028	143.331	-84.8514	-90.9146	96.9114	450.907	-178.551	131.983	535.021	-84.7424	-134.533	-45.1998	35.0037	-39.6547	-152.934	-237.284	75.9286	-27.0141	136.403	69.5824	4.72630	-20.8912	69.7178	-47.5590	346.993	-16.2347	278.852	-283.978	-719.465	-32.0720	488.276	-71.1679	159.859	-433.243
-11.7821	83.7259	49.5801	438.160	207.384	15.4598	-138.368	137.882	373.018	64.0540	-272.202	302.702	-193.969	-514.015	485.910	439.404	518.009	913.256	-860.877	105.843	-181.673	-115.606	-47.2854	-408.514	-131.670	-232.807	-105.271	-332.011	241.833	-267.862	-497.558	-65.2493	-268.240	347.108	108.222	-266.815	-462.346	79.8529	-400.581	-86.9961	-411.832	140.727	427.837	-267.433	124.532	654.376	-32.5909	360.390	351.829	110.983
-11.7625	-427.538	122.779	499.679	378.456	89.4067	167.935	588.723	299.911	417.498	157.648	-222.684	90.6365	271.085	422.163	120.707	-67.8543	-100.954	3.52208	261.377	369.804	-222.091	13.1727	-43.4622	2.82923	30.9024	-59.5673	-167.217	-33.1192	-370.695	124.757	-138.882	-197.778	-227.426	121.767	353.801	-183.098	129.313	132.149	-72.0473	-615.546	-625.193	475.914	538.800	-33.3794	54.8927	-332.521	747.413	-75.4839	396.074
-11.7428	-64.2509	-2.46964	-386.340	-57.5109	-22.0911	310.471	-2.97664	-192.165	-241.140	-37.4463	389.525	397.131	231.438	284.277	562.923	-848.191	-304.297	334.832	-198.522	-220.439	68.6518	-6.52519	29.2970	452.637	-124.861	-198.883	-339.849	-38.5076	18.7739	57.1894	-36.3711	303.298	-226.331	-294.192	115.805	-17.1922	260.733	-244.003	-419.485	-158.004	-473.396	-54.1862	54.0249	-297.952	142.263	-61.2196	25.1163	-214.829	-411.588
-11.7231	-209.361	-84.0697	114.811	59.4230	469.184	-272.541	146.417	-425.102	-39.1346	-798.428	515.987	-58.6121	384.110	-217.989	-38.6825	236.029	-241.583	281.462	315.049	-382.707	327.563	-55.9536	-52.5600	826.998	-328.677	9.91235	-122.921	-103.061	-69.9508	-311.743	98.8269	-170.615	342.552	-335.505	-471.726	34.5638	-65.0560	-16.6046	-224.907	217.493	-349.191	74.7960	81.8848	86.4999	445.963	445.114	-192.510	320.972	1001.01
-11.7034	228.883	-362.570	655.335	-402.733	-144.935	375.652	605.671	274.647	-373.618	96.6413	195.717	-33.2406	-108.698	-107.110	343.708	19.2841	80.9106	-61.7040	21.4364	359.067	72.2087	-90.7166	87.7795	122.559	86.3968	85.4092	-575.408	-106.007	-386.715	130.504	35.9483	-260.620	-111.129	-87.4721	219.605	75.3387	-12.1350	-56.9069	-182.384	-100.915	-267.616	214.639	-73.6054	345.703	-624.421	328.330	113.856	291.726	-66.2137
-11.6837	-321.998	-510.625	182.873	358.724	-286.782	-15.2183	96.2350	68.2116	-370.895	476.224	397.080	947.450	-102.437	49.2188	-58.2372	215.883	61.5291	-92.7692	-676.588	15.8085	-46.3450	615.734	-47.3776	271.601	-409.751	349.445	-65.5710	-300.163	402.228	397.151	-70.4347	-292.452	123.432	-357.193	118.697	61.0983	-59.9620	223.427	-390.053	87.6479	-246.104	542.100	382.392	-319.337	-396.745	-219.901	28.5856	-206.969	541.915
-11.6640	-64.9680	1050.33	-490.469	242.756	306.062	-174.742	432.709	12.3377	204.439	157.135	104.646	49.6107	50.8185	-35.5175	-182.653	23.1082	191.631	36.0874	374.661	-514.548	442.564	171.552	-40.2051	79.8635	-69.1469	-1.84412	-118.415	345.845	496.556	-521.383	-388.969	221.479	-323.045	-180.413	311.452	275.450	-172.838	31.2777	-92.9491	-353.069	625.963	-260.034	-124.353	422.430	-168.721	-204.582	180.838	-30.4102	69.4678
-11.6444	381.866	411.756	-103.931	414.438	106.822	135.593	-25.4938	-19.1934	342.882	-67.4912	-273.060	64.2094	-82.7249	481.253	139.826	1224.77	212.485	439.842	162.244	-89.0701	-161.618	259.235	-133.269	33.2076	598.832	347.385	354.519	475.695	-360.649	-60.4709	538.878	-606.448	-104.778	-403.336	-349.575	-369.034	-293.348	-383.589	376.478	-61.9349	53.5164	-504.858	-175.897	-91.3955	-3.53178	-235.390	-270.980	-509.071	204.188
-11.6247	249.127	-279.976	-64.7337	21.1861	-206.696	-320.517	294.036	401.528	361.114	650.021	368.350	-521.021	235.292	554.231	-124.377	296.478	-149.672	458.931	222.377	-539.059	-270.368	426.822	-266.489	-447.242	435.604	-113.494	248.577	229.807	381.012	-699.830	46.3072	184.022	287.008	59.4338	297.193	33.5657	143.703	106.564	279.617	-245.402	106.140	397.301	159.390	741.105	334.738	306.456	-205.307	624.703	390.110
-11.6050	276.659	-332.782	30.8829	-7.11801	-384.629	127.250	178.825	-164.941	30.7417	157.268	502.385	431.630	721.437	17.2358	369.110	-385.457	565.946	-31.3502	292.171	-301.304	243.835	-379.195	651.278	-493.414	48.2527	397.373	-433.800	333.663	152.841	191.099	613.775	-166.788	421.984	311.379	243.135	-207.915	-248.534	256.224	-25.3232	380.014	177.659	-627.007	-235.084	-304.137	847.887	-317.778	150.296	574.205	454.890
-11.5853	129.649	205.152	209.717	-438.898	160.408	-2.67166	132.299	160.471	30.0251	273.840	-363.647	379.009	282.838	529.768	19.4195	135.149	475.025	357.489	379.345	313.221	259.901	453.253	890.856	351.335	-283.720	263.172	103.095	231.118	526.200	586.754	-50.4892	-4.97210	92.6484	735.423	513.238	331.877	534.349	63.4133	-28.6543	283.052	139.786	-50.7412	198.516	271.188	-132.785	7.08866	-194.727	199.285	204.469
-11.5656	140.587	-500.945	358.592	-50.7032	380.363	497.397	-536.539	268.710	274.718	-451.131	684.888	-42.3301	60.8762	289.306	556.786	274.397	674.728	-202.656	93.4012	442.135	527.601	534.182	-62.2555	963.135	856.307	249.371	167.846	97.8470	62.5009	-265.335	30.4066	154.248	330.182	-113.019	308.729	675.718	-537.273	-143.703	390.357	162.777	43.7279	431.158	83.3364	579.015	-108.819	96.5973	118.090	-1.58826	298.432
-11.5459	-494.452	210.069	181.188	-72.6920	74.7185	-204.425	261.567	616.265	80.2636	187.952	-405.060	597.840	-28.9461	309.966	695.611	-127.903	162.529	328.680	-460.832	207.387	73.7176	546.312	638.929	198.598	-17.5502	-216.139	87.2147	123.875	756.537	-520.298	-9.26861	386.736	-474.570	243.898	431.674	-92.5298	-22.5503	306.175	-324.994	81.2576	239.170	469.510	524.291	370.985	548.362	615.046	180.720	18.0545	-236.314
-11.5263	-139.553	-140.497	437.027	189.659	1012.23	535.166	-484.722	130.553	80.9386	580.755	383.123	-152.671	-129.468	201.645	429.136	111.680	-305.082	-131.250	293.356	591.279	181.697	166.231	589.638	260.810	-365.029	194.264	35.4219	249.488	361.935	9.59790	-50.2853	123.167	-86.8838	310.021	475.308	300.002	407.359	515.282	-148.097	-177.410	509.203	637.438	199.024	315.432	98.4700	671.128	201.663	-159.615	336.019
-11.5066	378.106	212.676	-519.990	-136.642	-415.606	7.99163	426.661	423.010	754.617	-28.6037	405.880	-503.981	457.272	522.132	-35.2229	190.215	256.407	480.962	-28.5009	265.784	918.329	277.071	606.217	-28.7443	355.145	102.677	340.673	432.651	-96.8210	663.093	30.9958	-114.858	-156.569	560.397	-331.250	580.150	185.573	474.380	170.857	-156.600	788.894	54.7744	-53.8219	310.632	544.500	330.381	440.498	399.335	-352.109
-11.4869	-348.363	-685.600	331.045	500.542	310.959	-9.76013	-335.779	443.876	435.580	75.3373	363.630	145.768	423.245	659.874	246.724	18.3046	422.296	-414.375	-553.378	339.327	-32.8043	231.896	485.609	-87.7325	548.638	666.645	669.818	221.019	-16.2715	524.505	148.298	395.704	-366.340	166.004	281.830	38.0800	446.459	195.804	173.233	195.148	154.682	-154.913	297.078	605.741	200.883	286.623	264.381	-155.756	305.909
-11.4672	-109.935	-170.851	211.099	543.131	-175.961	253.302	420.078	281.959	506.514	-363.898	1306.62	400.079	254.173	211.305	130.226	257.245	383.833	698.809	206.321	15.0372	71.4314	542.928	140.597	158.013	112.188	352.818	99.4373	585.183	-86.8460	313.865	288.785	626.449	220.923	-29.4637	407.176	461.792	181.750	-420.670	190.137	189.220	1021.65	62.1123	515.599	285.690	590.059	-277.055	8.70279	-122.368	583.702
-11.4475	81.6734	268.267	247.548	422.985	-304.882	-87.4853	301.827	168.628	-101.197	205.682	-653.427	146.248	344.955	-186.474	166.407	313.781	552.094	141.261	356.540	394.408	747.278	831.295	72.3916	181.395	145.341	868.849	403.473	631.583	264.211	-230.086	89.4741	37.8007	163.866	442.749	421.537	1132.82	107.383	120.771	-261.786	452.479	143.248	262.511	47.6991	706.000	896.489	662.622	458.240	863.605	-192.195
-11.4279	-235.859	468.263	-108.684	80.2208	183.792	31.6381	336.091	-188.777	30.9360	512.834	-59.8053	244.280	571.331	790.957	110.807	-116.879	147.631	-108.450	11.3495	917.020	125.624	-44.5228	663.864	822.288	68.6337	-183.110	997.183	-188.155	542.284	324.113	319.241	61.3082	368.775	73.5438	322.954	431.527	416.609	523.125	84.5074	-378.877	514.766	29.9435	349.284	-244.004	215.304	331.972	157.545	397.182	680.909
-11.4082	-19.1657	58.0497	-331.767	332.362	-221.906	102.598	289.850	68.7012	-337.106	429.970	952.958	217.956	-473.624	343.270	-32.6250	667.753	88.5763	196.351	709.016	103.978	10.7563	49.1890	260.397	566.738	237.177	779.192	173.002	574.953	309.547	159.078	-85.8913	507.325	381.534	171.526	535.761	276.650	-202.655	176.419	-355.001	483.928	229.641	31.6501	13.2359	305.972	-171.369	18.7390	437.479	530.824	634.068
-11.3885	45.3405	-90.7518	-249.230	-279.454	190.354	117.486	154.366	-102.226	368.742	646.202	648.368	371.472	-190.833	-557.014	144.852	211.475	591.712	482.702	825.054	430.528	-267.203	586.234	103.024	201.083	184.858	189.397	417.738	386.483	92.6408	515.420	1053.08	432.721	113.949	425.519	-56.0235	407.477	622.913	521.560	73.1369	365.974	-358.550	-288.415	114.811	243.410	-192.971	463.307	193.111	684.570	-118.979
-11.3688	119.779	-263.446	-147.126	93.5770	8.11312	162.872	146.650	501.809	6.46141	-99.6256	66.0072	271.384	-136.049	170.164	-42.5971	625.382	206.900	-310.034	-258.500	726.388	131.907	31.9818	-134.589	447.849	642.307	-80.8606	-207.303	-75.0367	537.015	29.7861	86.9090	278.495	288.198	281.212	239.891	-117.662	551.035	173.172	-549.063	301.475	707.857	346.757	724.956	167.706	220.145	379.039	414.966	227.883	190.075
-11.3491	203.818	-318.945	-26.7393	6.68332	702.100	387.392	-355.544	9.68827	66.3127	556.246	20.8489	-530.215	354.475	679.171	318.688	-7.94342	-178.440	368.594	-24.7198	46.4623	521.705	618.054	966.238	196.807	340.249	247.763	173.929	-137.589	89.0620	456.048	-248.635	457.724	290.085	-71.6139	-282.163	-96.2272	673.654	495.664	389.243	-85.1840	721.571	117.237	411.058	-42.8434	143.663	1181.35	-73.2548	-7.54421	183.136
-11.3294	57.8480	-169.190	-79.2463	84.6448	370.890	84.6880	622.098	173.737	580.091	-261.241	-93.1257	238.601	997.973	606.696	916.608	891.925	526.515	476.987	552.666	551.908	-153.980	212.118	398.928	-207.144	256.853	-9.39161	-29.1285	549.655	166.891	249.063	479.108	-268.077	-263.794	825.334	750.732	439.735	144.957	-117.024	133.607	553.992	687.827	573.542	503.925	216.110	167.730	599.664	312.847	746.584	499.159
-11.3098	-689.833	-243.372	41.1579	632.448	188.513	-95.3746	-57.0340	-337.815	638.826	852.505	93.8525	417.266	18.3493	-72.9851	279.066	-164.116	198.191	-265.771	117.122	314.291	852.798	280.232	-99.6291	339.993	34.7983	262.649	-223.797	15.8647	679.189	426.857	459.896	-76.9634	336.568	129.755	-134.745	645.757	687.213	106.971	337.857	325.650	716.577	85.4851	-414.065	306.997	-202.438	-293.684	720.709	517.146	210.074
-11.2901	-291.793	246.690	189.041	198.041	-424.648	-346.329	-79.6119	-457.634	-120.448	232.747	229.345	206.956	429.606	790.203	-73.8359	444.503	-210.561	831.278	1056.98	-80.3357	-141.905	380.831	378.511	13.4307	505.026	190.381	129.486	323.766	270.235	-178.299	92.4644	28.4027	284.849	-32.5162	-478.885	566.501	82.0524	858.190	-102.967	234.108	505.365	424.678	-336.040	282.623	-47.3008	175.209	343.903	405.330	381.376
-11.2704	277.038	202.719	-359.031	-435.494	-108.656	723.210	1.85989	-127.350	107.012	445.876	993.439	240.142	185.649	201.191	580.759	-297.261	392.737	255.709	503.708	-140.405	614.093	332.453	456.548	159.905	98.8780	310.241	764.925	146.059	466.832	655.644	637.692	231.798	215.690	25.3389	25.6810	510.311	-53.7502	459.398	-294.948	29.7367	156.641	310.528	1061.26	136.808	96.5307	402.456	161.775	163.757	476.506
-11.2507	-46.8891	491.495	-59.4351	-301.580	87.0830	328.964	392.491	366.704	-233.144	-147.804	-90.6450	-228.060	116.305	-113.703	425.468	348.279	383.714	273.409	192.091	129.994	332.812	416.434	69.1699	515.068	32.7805	843.138	583.191	252.611	230.665	94.0676	397.088	-272.842	185.968	74.9462	-243.498	538.484	-50.1054	668.849	240.663	-120.722	708.210	-346.175	648.125	359.199	916.492	321.337	501.556	-231.935	451.371
-11.2310	36.2661	401.280	200.171	236.833	232.674	115.670	236.259	232.841	668.443	10.2785	217.164	-102.133	135.082	39.0861	26.8447	63.7991	159.937	-151.059	342.414	28.6239	539.629	461.890	316.001	408.529	92.6946	607.080	531.156	327.436	74.0043	440.628	477.518	221.245	316.336	392.461	-135.741	429.653	332.441	637.951	171.718	-56.8337	561.862	555.233	157.160	-65.8261	188.159	754.728	350.356	49.4989	276.906
-11.2113	363.686	-440.629	-312.609	64.4870	486.564	248.067	456.938	220.062	244.694	285.619	343.811	374.979	451.463	148.331	85.2407	451.800	21.3141	337.966	262.234	542.464	337.671	-1.70520	-152.630	288.417	178.682	800.962	168.549	-51.1673	56.2382	102.191	-62.5282	685.259	270.916	223.413	-11.1394	770.538	281.204	-878.154	232.582	-68.2164	-230.077	378.798	323.427	-86.7721	172.892	315.484	620.026	-139.698	-163.490
-11.1917	249.731	620.997	370.351	473.816	173.710	382.918	-282.870	286.360	911.397	-24.5145	130.812	102.357	98.7161	412.445	600.679	-74.5975	259.351	-89.3718	123.641	-236.818	210.270	715.368	-399.939	264.434	-20.5816	235.481	-53.4799	636.950	-499.187	-256.957	162.561	424.392	44.2147	402.715	396.446	179.421	63.8462	467.514	328.358	514.581	-128.884	308.011	-3.48393	-460.271	301.873	569.103	39.3688	283.891	251.744
-11.1720	-556.236	-243.002	386.380	-159.100	-9.30796	34.0150	488.444	525.290	263.130	481.307	-96.7814	303.689	929.653	152.237	107.981	-189.303	466.357	70.0792	156.882	252.775	391.315	260.552	-183.882	649.079	540.499	126.048	-5.00716	234.977	555.684	-120.636	728.837	-119.922	281.599	767.101	39.1278	457.146	-112.205	-269.837	21.8962	373.805	-229.509	356.502	397.959	222.870	169.789	317.891	165.930	164.613	467.679
-11.1523	-472.345	-72.1809	-130.244	-38.5852	314.510	-59.2608	748.830	450.307	57.6003	264.967	626.828	710.604	-39.4845	245.378	567.101	681.659	79.4440	672.599	72.5273	272.322	674.112	-249.923	-360.703	691.383	297.220	1188.03	477.064	-114.875	280.785	81.0752	634.097	462.698	1033.69	2.60548	268.353	325.084	469.958	261.474	65.6717	91.2972	-130.253	385.881	639.611	123.775	-16.9758	242.127	422.684	-14.3497	1019.02
-11.1326	-76.1911	-21.8125	308.165	92.0331	456.667	-30.6588	151.727	695.756	543.167	463.212	109.083	491.554	129.205	369.793	113.357	-107.627	469.265	305.930	468.546	568.765	486.898	365.630	709.744	676.427	704.341	-51.3373	283.255	712.692	377.151	609.432	155.820	589.218	585.580	582.266	294.168	527.643	377.578	67.4093	973.055	634.290	485.814	479.617	638.694	923.445	227.187	-134.951	151.732	331.733	-308.765
-11.1129	83.9349	-204.582	268.524	-270.085	-212.019	-72.6381	362.015	288.030	14.9955	166.343	214.293	-438.535	241.943	530.565	-161.244	337.096	263.655	663.207	170.122	92.4851	-329.340	-8.46610	1150.65	-1.80453	387.034	56.4383	329.871	1305.91	525.576	214.832	525.662	788.739	475.817	226.927	778.375	154.206	398.662	397.850	77.5695	394.959	-120.982	210.831	485.090	27.5725	119.029	532.791	401.045	701.192	473.403
-11.0933	-376.811	28.7411	-250.959	325.648	626.564	300.463	904.239	-74.8800	351.976	825.726	797.426	405.112	5.61114	524.623	302.866	774.210	607.836	625.704	587.663	33.1128	295.828	594.449	895.471	195.620	93.5731	171.514	823.310	-251.269	309.147	42.0552	360.241	460.736	789.091	65.6943	448.828	1281.08	739.270	195.846	586.377	432.919	272.809	9.34472	1022.77	697.068	853.759	253.551	738.226	108.926	264.792
-11.0736	323.860	545.910	336.793	170.087	20.3449	773.833	-129.866	104.390	69.3174	309.948	322.571	-57.7932	432.270	539.895	369.905	730.216	-131.979	607.545	101.597	506.695	795.515	276.631	515.555	127.563	577.573	-117.606	496.613	619.718	608.367	141.617	273.412	876.854	273.660	476.090	623.709	634.090	436.094	329.569	564.836	589.310	161.461	642.840	628.118	886.763	685.378	320.583	779.982	645.412	861.319
-11.0539	-241.679	-412.487	329.866	421.454	301.795	-159.775	-491.040	440.393	384.953	278.157	26.7134	810.739	264.535	478.378	366.060	564.103	272.508	564.015	589.804	-60.7793	597.435	532.423	782.654	484.243	782.438	631.575	-183.574	379.163	14.5970	-74.0339	879.685	561.920	670.089	711.219	629.841	-192.853	832.659	845.979	499.749	370.336	594.913	835.384	619.141	661.093	243.895	439.974	727.600	1145.43	865.545
-11.0342	177.370	250.792	400.738	-363.865	591.986	68.8075	784.234	65.9948	-81.3662	55.1518	247.868	515.484	792.434	123.428	389.399	343.286	1064.69	1069.63	310.095	957.322	223.327	642.755	261.071	236.861	902.944	227.191	163.462	1044.03	767.457	544.021	399.992	370.410	525.644	409.289	553.036	-545.746	777.726	468.325	1198.90	155.982	754.691	633.507	953.286	241.952	764.952	794.776	769.103	336.830	1125.88
-11.0145	175.082	-242.583	155.857	338.914	-196.609	-106.598	340.659	8.76035	307.260	489.041	308.895	-57.2722	814.287	252.480	442.086	1250.29	-357.943	123.424	713.772	672.029	806.723	521.821	-297.237	-22.9287	730.395	588.549	88.6318	575.519	480.437	118.518	533.566	302.788	246.676	106.791	-26.4300	987.989	1074.33	322.403	752.079	1025.71	692.592	1030.02	616.042	64.2213	210.199	578.011	543.377	690.010	744.680
-10.9948	-49.8193	-79.1043	-388.231	-128.356	171.406	-46.6629	363.737	395.391	39.1903	232.265	175.861	349.937	143.478	1170.70	767.141	170.062	424.249	450.326	402.910	567.034	-17.3453	533.995	437.337	86.4804	817.002	680.858	357.353	196.325	621.989	135.203	456.436	705.634	576.771	912.205	744.437	204.808	243.576	280.077	752.288	743.508	384.307	72.2676	836.943	1135.18	240.663	1194.40	273.038	633.477	700.928
-10.9752	-433.539	217.427	-30.9226	66.7518	-294.190	150.916	263.371	730.295	148.523	208.417	615.335	624.768	909.615	109.528	477.236	81.2455	889.115	451.934	1078.53	495.288	-122.765	584.995	255.454	1104.94	316.823	714.723	358.452	592.564	398.912	432.523	257.206	1133.36	284.650	131.651	217.373	517.273	753.831	332.429	998.431	971.965	625.013	575.086	1196.65	466.755	286.388	1203.62	563.489	586.036	422.996
-10.9555	-94.3835	168.621	35.0574	233.114	-160.636	99.8416	556.429	272.780	660.477	256.353	-10.4377	592.609	-117.780	649.675	-219.122	912.046	568.150	501.840	553.893	266.511	811.995	193.310	423.268	515.397	363.358	683.473	851.754	373.625	442.629	147.868	730.054	362.228	409.276	696.435	387.013	821.738	690.121	379.889	364.806	666.125	497.440	479.670	827.380	671.184	1027.48	802.885	420.548	837.609	376.249
-10.9358	-8.58202	-172.727	-411.358	-607.985	290.880	469.675	305.425	564.255	309.626	431.338	517.501	341.216	845.368	245.128	239.816	568.427	249.279	882.252	569.126	-2.93099	528.500	581.204	552.096	244.403	798.703	608.525	590.037	111.614	187.696	367.250	526.087	417.372	392.149	506.377	448.871	749.545	1145.68	940.858	750.622	853.334	826.282	1356.75	553.667	778.410	215.556	470.803	742.550	1210.96	324.580
-10.9161	-563.941	26.7944	224.136	231.527	536.183	574.496	514.741	397.120	459.772	186.752	-141.066	6.89652	24.0341	701.630	7.85662	411.202	583.401	443.135	-120.348	890.729	287.784	709.981	1347.36	497.140	326.497	108.980	151.058	776.124	763.498	437.576	449.345	782.628	820.460	819.596	743.165	269.570	211.426	128.417	769.585	1294.98	305.909	782.791	632.432	426.583	282.258	639.459	213.727	763.927	631.155
-10.8964	-273.126	452.433	239.942	194.305	12.0662	288.814	291.089	229.202	87.2172	151.529	414.869	654.338	597.550	626.135	976.044	527.630	169.608	-68.9485	419.075	747.328	801.709	1096.91	613.954	575.722	44.9622	729.935	503.720	1108.66	785.253	638.955	243.357	392.308	503.974	693.399	818.299	418.757	1251.06	340.641	1031.12	1263.86	731.406	514.756	727.436	1166.73	712.853	400.514	431.793	832.279	816.241
-10.8767	449.572	-131.408	-29.8431	187.547	-170.991	209.799	179.010	43.5090	452.406	82.2748	60.0363	780.918	173.612	580.847	381.464	229.623	545.747	647.584	352.857	410.819	309.269	729.602	702.960	-171.758	732.112	917.402	917.791	272.873	675.118	812.989	303.356	510.466	355.605	144.380	930.664	1183.43	647.595	847.850	376.602	356.408	274.173	742.318	828.243	1407.47	681.563	781.264	1172.58	864.971	1060.32
-10.8571	-57.3025	-67.5960	478.223	354.958	517.802	241.193	-11.3806	-235.260	186.241	504.963	556.720	-323.986	310.807	533.552	647.100	663.946	472.544	895.028	-173.378	440.575	534.179	148.691	279.237	699.466	787.230	1182.42	416.110	689.551	641.044	627.756	552.000	158.112	745.311	444.403	509.587	863.981	182.410	463.584	647.738	825.475	412.877	526.904	572.044	1132.37	1060.85	423.166	745.667	652.267	836.045
-10.8374	-27.1277	-139.997	-175.317	153.994	311.911	194.451	525.937	-71.2184	386.396	279.958	569.139	518.654	554.412	162.418	328.278	316.671	573.847	565.854	501.286	129.624	77.9127	-159.246	764.454	639.367	412.183	109.130	167.070	790.140	855.826	1133.46	904.450	868.206	743.073	404.945	327.982	965.217	1022.26	108.983	854.486	902.184	595.306	356.261	330.497	848.542	659.548	401.140	1224.92	987.173	1317.41
-10.8177	165.886	252.407	109.529	-93.9389	62.2667	468.238	-224.826	538.807	217.936	307.399	668.061	830.408	116.446	-60.3393	682.747	165.627	581.432	275.004	766.928	832.633	324.722	575.327	651.307	615.344	850.959	595.626	-133.038	482.306	616.879	684.530	935.235	730.002	422.852	-22.3995	866.500	493.906	476.141	663.238	480.430	862.995	632.838	1077.42	-46.1596	203.155	968.416	882.120	481.477	1066.55	684.909
-10.7980	413.496	-153.152	383.731	156.884	445.744	483.148	-162.008	229.861	701.087	628.949	545.428	221.263	659.563	333.296	231.177	308.044	1136.97	301.839	81.6748	310.979	609.232	474.693	190.127	427.957	277.231	572.031	476.889	661.144	932.065	278.910	664.545	500.183	1235.86	1254.81	643.052	668.623	644.495	653.828	675.947	1114.31	1053.59	425.459	944.836	1196.39	599.425	579.742	955.907	1033.65	831.697
-10.7783	-657.501	-49.5643	81.6544	144.514	147.508	-269.791	206.977	610.266	523.733	274.484	25.3375	619.368	361.709	580.965	-209.037	362.536	408.355	588.355	768.280	486.452	875.971	383.383	113.879	-67.8986	411.529	543.928	578.252	764.975	-163.124	606.596	844.008	526.175	705.437	775.404	100.341	1090.64	757.320	1252.78	170.118	1054.06	451.098	677.507	346.075	1163.83	529.717	1268.99	948.963	630.289	809.437
-10.7587	-226.289	199.282	457.387	40.7776	283.792	430.540	795.236	33.7445	-131.305	303.501	43.0265	265.330	128.816	890.889	982.322	851.709	522.234	649.301	-92.8466	613.966	374.208	1085.78	415.328	545.928	376.241	748.938	443.779	811.661	-309.936	714.872	567.732	623.576	338.660	412.485	365.670	419.350	472.847	628.872	734.669	887.703	919.751	1125.62	536.747	668.755	260.922	491.387	874.799	564.487	473.909
-10.7390	-196.645	-85.9895	-455.197	442.111	-289.619	204.048	532.791	135.964	737.485	277.023	387.026	255.047	431.472	518.399	-91.9908	361.602	507.313	665.651	410.344	73.9178	203.125	5.09580	656.415	427.481	999.612	447.193	806.113	575.142	339.412	727.737	289.611	144.389	-53.2798	196.894	540.642	59.6534	1219.20	492.692	738.070	47.1018	447.752	812.351	1191.63	1074.74	1442.43	1098.44	1019.15	1051.21	945.091
-10.7193	-96.9515	650.645	109.067	98.1603	426.779	259.965	270.882	-118.254	400.012	246.799	298.249	131.807	129.654	234.486	587.083	647.611	635.842	926.919	390.677	287.366	648.267	255.079	727.214	-220.165	430.796	-119.154	597.525	1023.07	359.032	626.193	431.951	595.309	838.984	-53.7003	229.170	301.626	296.383	337.892	615.676	898.321	409.296	787.973	1211.54	75.6057	1192.81	960.899	1844.36	557.182	717.008
-10.6996	-0.228751	-268.904	75.7916	16.0079	574.243	-257.869	644.117	329.415	484.654	83.3355	605.442	614.261	719.638	846.547	444.351	564.158	259.228	781.266	247.976	-119.868	196.308	207.970	537.218	551.765	435.471	218.747	-163.623	319.614	606.542	457.069	503.431	537.194	486.976	435.473	586.047	275.383	269.861	542.987	1362.54	446.924	1293.70	1569.87	1040.95	1256.96	549.640	958.946	978.237	961.736	1146.75
-10.6799	-343.043	338.601	680.676	-229.563	301.600	404.853	516.806	106.627	666.167	405.631	250.379	411.953	384.030	697.796	638.977	189.966	213.763	699.743	471.371	462.435	562.318	662.638	362.956	836.543	200.584	448.079	820.367	269.032	757.680	356.347	656.542	595.415	1025.08	804.483	379.436	770.758	1202.75	460.989	643.471	616.958	585.123	487.336	626.129	814.836	1348.50	336.660	905.863	1071.96	1025.73
-10.6602	70.0099	233.562	281.865	251.820	-137.379	812.503	346.395	297.842	575.051	-235.111	353.073	-57.4673	210.627	-106.291	657.863	567.365	557.283	820.162	320.562	138.595	622.772	-137.379	289.500	723.428	1038.98	805.828	158.354	568.848	508.560	614.299	469.587	693.102	-245.754	387.329	631.899	857.250	755.674	716.920	811.395	179.344	1118.68	576.781	1162.51	1505.20	1101.20	641.001	870.916	1141.04	908.452
-10.6406	38.5858	-73.0047	-99.6283	150.640	161.000	388.320	-14.5566	116.429	377.131	814.911	258.297	359.666	1014.79	753.838	190.355	349.261	367.598	779.526	588.575	375.209	780.350	469.239	391.470	132.288	714.541	1106.28	988.389	345.886	446.506	804.118	495.496	872.587	936.872	785.006	423.969	782.586	759.575	993.942	574.717	842.589	979.073	1327.36	1044.47	1622.39	271.896	856.605	934.252	706.260	854.121
-10.6209	-568.973	77.1074	-27.0173	127.541	184.260	261.861	-362.488	274.704	2.45789	333.154	328.673	321.953	505.370	943.956	614.026	492.569	672.694	365.051	978.939	494.427	-141.096	531.565	591.156	491.330	652.742	762.347	491.216	1174.18	1026.60	706.264	346.454	1042.12	826.058	17.6573	354.255	497.344	357.854	639.743	1091.75	1251.13	900.819	747.368	1140.42	961.109	556.427	1172.26	974.546	631.856	1038.55
-10.6012	-30.4808	334.625	440.809	-242.688	494.655	216.200	417.453	727.154	129.280	453.527	542.230	554.510	723.056	398.239	823.029	383.042	512.487	-104.304	571.076	564.079	422.730	742.087	546.021	-77.3902	-29.8154	461.446	666.269	602.014	468.868	631.136	955.250	430.353	908.899	1109.39	129.704	649.376	725.281	180.929	1282.46	870.988	887.464	926.746	1276.40	760.898	753.969	1002.76	1383.92	450.560	1025.98
-10.5815	-228.267	-305.941	-183.854	261.194	293.024	407.290	719.201	862.704	317.463	714.401	182.531	391.591	184.405	369.000	1368.29	473.567	317.430	221.992	331.329	1059.03	865.624	137.341	1427.03	531.022	548.089	698.787	484.279	384.280	1351.93	237.886	1480.16	768.452	839.993	909.057	1196.61	1172.69	957.919	410.435	808.081	950.176	1069.14	1524.45	928.986	1422.35	697.813	928.611	1212.41	651.397	1190.87
-10.5618	455.277	96.2131	76.8731	-136.657	12.8211	-189.370	549.207	452.240	25.3304	133.743	-17.7350	318.329	536.208	840.199	726.434	500.089	442.518	661.089	568.787	319.869	1118.10	770.406	69.0340	756.717	1169.69	1083.97	1019.76	922.841	394.723	887.978	1230.34	398.345	616.548	705.274	654.509	588.029	548.786	995.494	560.949	742.067	570.199	435.532	1767.18	925.891	776.197	845.791	506.872	1490.95	1251.21
-10.5421	-183.618	-371.030	417.777	838.525	193.274	168.607	493.806	501.794	41.9877	800.911	514.935	702.934	876.034	385.647	456.954	395.981	631.587	685.249	450.858	1212.60	858.885	-67.0123	527.115	937.805	1091.14	1015.05	810.798	665.108	380.835	1162.40	1204.99	479.239	556.542	908.366	962.536	1242.08	671.889	1407.86	612.007	1373.75	815.932	1006.73	1002.54	843.594	1066.98	1185.91	1303.00	1642.12	1303.13
-10.5225	450.502	288.814	708.931	167.132	293.560	735.420	87.1306	142.458	441.846	198.883	356.929	400.432	640.334	889.515	1270.44	686.163	892.619	706.283	285.372	785.901	399.440	840.222	633.589	376.497	1021.58	952.069	1224.34	723.919	442.693	71.4932	1153.71	779.127	806.183	661.229	737.878	1091.96	1175.05	719.671	693.902	1157.47	1100.04	1187.75	656.875	1076.17	1483.09	1304.26	1072.50	1640.37	1293.50
-10.5028	138.168	141.817	539.206	297.765	154.428	375.565	117.037	506.506	824.180	1000.48	261.688	541.176	348.611	720.463	1110.24	565.786	409.529	444.133	311.873	910.748	1142.20	554.458	887.560	548.873	1166.10	753.666	844.827	1250.07	769.216	936.898	492.458	1183.02	-24.4991	776.168	960.100	875.609	549.071	1283.46	1151.17	830.241	893.640	1312.54	649.182	819.021	1266.67	1453.31	960.689	1535.64	1292.16
-10.4831	17.1700	254.531	338.775	416.441	134.064	-241.421	283.858	308.620	491.566	327.012	154.377	674.193	220.444	306.827	305.634	1376.32	-14.9977	463.857	827.240	418.199	966.697	849.986	613.888	580.252	971.406	936.489	1189.73	1160.83	1130.84	587.307	424.206	500.867	1038.96	1128.07	502.768	826.863	1591.26	469.677	1193.98	683.166	1216.85	734.095	1126.76	1221.24	1004.42	1574.81	989.485	1238.31	823.969
-10.4634	37.6983	560.004	293.092	135.925	-73.0134	-143.646	19.8121	855.747	777.415	775.948	697.457	336.841	563.215	447.302	583.132	502.150	571.229	454.405	868.679	1199.77	725.212	73.4680	941.220	669.341	859.138	663.076	534.521	1270.39	1196.66	933.144	377.117	1239.24	711.472	810.943	629.015	1173.11	1223.66	1001.77	1493.01	915.559	994.305	1399.12	1281.44	1235.07	1214.43	1099.74	1600.36	1008.06	1467.32
-10.4437	222.163	446.477	-290.005	284.112	35.7423	965.501	95.4651	306.920	695.114	788.917	731.442	748.012	322.007	1007.88	862.372	65.8703	655.082	489.183	537.940	1008.22	338.894	489.236	1187.54	601.131	827.861	483.827	575.921	1312.67	697.268	1221.91	809.503	652.932	927.692	-56.2270	309.548	926.640	842.483	1557.30	995.293	1185.07	1131.35	826.116	1755.75	930.882	450.087	798.842	1156.66	923.423	1774.25
-10.4241	-242.726	152.221	-25.7524	493.634	613.783	230.440	616.541	830.411	772.340	477.393	425.085	206.623	688.713	681.822	482.981	493.300	688.518	805.415	565.547	585.461	506.504	850.376	1196.37	258.594	1115.19	1065.69	595.026	825.730	495.781	1007.20	708.095	1175.23	754.200	586.341	721.861	1192.83	803.598	1582.97	995.607	1058.92	827.552	1343.16	1316.40	1352.26	627.805	1437.10	1492.97	1832.70	1619.24
-10.4044	81.2764	-202.853	197.914	-162.815	49.6891	195.455	366.133	679.301	76.4483	444.827	225.098	636.655	659.914	436.799	657.141	188.453	1008.86	883.372	755.110	600.190	707.291	189.392	701.402	946.986	708.934	1141.06	790.920	1331.06	930.044	752.085	1034.34	481.614	908.636	711.285	1162.73	1536.31	827.619	978.355	1000.72	1200.90	1106.06	1049.72	1275.78	774.210	645.896	1413.13	1627.51	1534.28	1353.10
-10.3847	-99.4805	243.288	-688.476	277.979	-143.282	253.463	87.1448	263.363	-8.76002	162.360	1049.57	909.111	238.137	798.093	83.5570	620.958	288.227	778.573	451.524	600.250	471.576	339.282	762.746	889.370	745.192	463.891	640.081	471.639	719.394	773.925	851.944	1121.67	1117.00	1216.18	781.424	908.456	1405.83	1378.47	1329.55	1239.94	1234.56	1483.87	1262.59	1866.68	1401.12	1527.03	1570.45	1553.47	1464.52
-10.3650	606.314	524.525	-141.055	72.4410	105.055	362.854	664.977	200.782	283.695	60.4591	149.374	496.681	608.087	258.638	145.683	1175.08	1149.61	761.352	928.411	655.786	937.499	1116.99	1123.86	1004.53	983.712	673.373	583.985	283.761	993.112	1054.68	1185.99	1265.81	711.836	800.545	1142.50	1155.98	1122.88	1090.10	1342.63	1196.14	1218.48	993.369	1236.91	1435.84	1471.91	1456.32	1488.28	1385.76	1499.05
-10.3453	28.6557	-186.693	38.7797	532.024	553.018	259.447	593.889	612.732	20.0882	423.626	581.642	359.196	580.793	738.498	462.895	553.251	621.404	1214.31	1130.67	-53.5210	924.700	362.828	946.871	1258.07	971.632	1449.67	280.621	622.500	803.937	1320.99	1476.73	761.877	721.152	1390.97	1033.42	1297.76	944.022	1294.90	1355.81	1420.60	1025.42	917.201	1887.53	1478.40	1370.64	1852.94	985.766	1614.52	1542.36
-10.3256	122.198	147.537	678.413	325.426	980.015	111.865	624.433	385.278	534.751	1183.18	414.695	959.628	791.929	758.782	387.014	970.652	390.268	205.982	377.558	505.435	218.906	470.436	737.532	197.067	748.615	416.358	826.918	291.498	690.922	804.607	1160.99	340.354	1248.43	1247.17	334.653	726.096	914.444	1002.44	1378.69	673.866	1026.62	1129.28	1335.11	1241.26	1385.08	1469.96	2077.88	1410.70	1479.83
-10.3060	-101.364	356.490	118.586	72.9459	400.515	109.942	621.519	851.915	725.862	-50.0204	816.989	1550.34	309.925	640.315	836.589	628.151	765.198	1086.01	944.225	1189.58	382.957	677.870	828.729	1172.23	596.058	851.149	1217.78	755.708	965.012	976.754	951.893	1380.66	1399.28	974.223	1177.87	954.235	1173.31	1116.07	700.305	1521.96	1370.08	1787.89	1436.30	1369.71	1448.16	1905.89	1513.93	1792.36	1855.10
-10.2863	-115.410	-397.957	197.346	-204.502	335.365	232.252	561.688	530.547	863.821	575.433	408.950	273.126	611.422	267.650	300.084	384.378	705.190	407.725	1037.79	351.256	1079.77	542.695	986.124	998.157	1113.60	861.756	1323.70	744.560	645.028	1288.65	922.650	1860.05	1249.34	1759.89	728.433	995.716	1497.91	1207.66	677.505	1590.00	595.354	1454.65	1947.61	1453.36	1470.49	1293.03	1682.46	1664.26	915.765
-10.2666	47.8181	708.560	397.185	-36.0322	120.762	-116.427	351.674	582.870	412.905	1061.20	858.847	258.120	912.685	884.473	758.979	423.627	695.721	935.604	964.052	646.565	617.303	964.489	663.208	461.642	858.494	972.312	870.750	811.788	633.930	1062.18	772.831	1398.16	1163.62	732.702	1681.98	403.686	1104.05	1162.21	1015.31	1103.05	808.122	1408.12	992.940	1487.86	1191.60	1134.74	765.933	896.481	1745.29
-10.2469	-693.487	44.9011	135.711	-167.569	560.054	212.057	37.7881	233.692	343.247	791.019	1372.28	333.114	654.717	781.115	657.374	837.768	913.336	265.865	363.849	611.295	991.515	871.858	529.230	726.508	350.569	894.026	905.204	730.496	873.582	1242.13	377.790	1460.35	881.432	642.252	888.934	878.322	944.765	834.960	1083.71	1471.62	1439.55	1705.83	1644.06	1109.92	1986.99	1770.76	1059.96	1611.25	1353.96
-10.2272	-58.0438	-195.966	-127.945	1186.73	74.4507	260.723	98.0317	507.224	514.497	552.563	497.093	1014.31	442.705	728.039	337.545	651.086	459.743	523.380	1107.41	663.721	1343.08	772.581	655.886	1132.35	593.075	1116.10	735.313	1411.69	553.175	896.126	1635.90	1204.68	512.595	241.846	1325.52	1097.08	1145.59	1289.63	1157.78	1293.33	1345.30	1742.33	430.356	1786.41	1143.98	1254.87	1670.07	1273.20	1753.85
-10.2075	-127.681	223.337	-452.323	-13.0658	249.808	236.158	896.106	802.434	104.688	516.789	318.142	894.992	578.540	164.680	939.403	941.083	122.862	631.960	354.349	1001.31	917.103	310.624	315.675	684.867	1453.10	1202.54	365.442	910.895	894.182	906.364	1046.12	733.504	1200.40	815.031	574.398	1108.70	952.464	1283.30	1526.08	788.265	1546.05	1522.11	1471.43	996.264	1263.83	1750.23	1277.25	1725.43	1938.45
-10.1879	-42.6934	-247.963	449.001	444.927	43.3976	-154.022	1005.47	655.292	699.046	659.294	1050.87	765.489	959.341	468.380	1132.14	317.965	404.319	838.883	530.480	912.456	887.324	184.694	880.151	554.780	982.665	401.205	305.866	932.445	1023.90	519.279	672.554	633.055	1085.56	648.914	558.460	1146.06	999.550	825.088	1399.72	1205.80	928.268	1917.10	1378.17	880.864	1081.84	1170.07	1633.04	1727.63	1277.12
-10.1682	577.244	114.610	496.579	132.014	500.556	524.179	299.526	332.491	625.784	165.197	95.7756	117.328	471.667	540.391	1070.07	322.444	728.651	213.031	251.704	1068.21	1173.67	789.841	961.008	1010.44	526.783	1273.17	185.213	871.878	713.141	938.357	1792.48	1182.30	921.953	1035.67	1255.19	1313.08	1129.86	1359.94	1687.92	1231.92	1149.29	1035.54	1669.18	1011.96	1124.98	1214.09	1198.37	1329.35	1621.76
-10.1485	-62.0602	-318.498	82.8960	-265.356	211.872	487.122	173.050	174.220	898.955	100.090	424.153	792.213	767.406	907.324	396.655	1314.56	681.480	996.509	661.308	1278.46	1432.45	2.56962	1037.66	677.254	1366.43	1003.94	1202.60	467.122	686.994	931.323	975.746	913.617	1527.71	666.674	1145.69	1266.04	1030.46	1143.46	1110.20	1955.03	987.092	1658.62	1318.36	1558.42	1269.06	1684.49	1858.62	1573.63	1761.87
-10.1288	-165.473	-267.107	418.498	86.6079	510.389	22.8318	784.955	455.740	-65.3911	778.280	687.588	239.832	503.146	372.750	444.240	774.604	245.933	890.562	1177.48	853.925	635.224	650.652	1049.79	1378.32	1183.32	1046.01	1470.79	844.711	979.231	490.881	1026.36	496.125	994.736	480.631	1697.13	1494.27	1030.46	947.236	1325.73	1254.85	879.095	1283.38	1428.66	1633.02	985.439	1752.64	1086.45	1462.93	2120.65
-10.1091	398.954	146.783	450.715	229.148	233.893	794.334	276.853	648.252	-21.9425	233.257	685.060	956.577	540.316	719.820	460.322	806.084	645.834	590.503	464.904	776.779	471.175	458.106	790.388	388.607	657.702	1325.74	474.722	1227.01	1272.85	779.854	784.538	1155.43	1379.69	1130.25	1242.35	952.935	850.684	1105.09	968.084	971.951	1350.40	1490.23	1628.02	1333.02	1779.22	1820.36	1559.42	1358.76	1798.05
-10.0895	579.152	-65.3066	241.814	-45.0051	33.6037	187.406	738.193	475.610	883.839	927.466	892.738	210.380	586.231	369.301	372.442	974.813	882.725	1063.70	1124.81	654.341	891.348	708.857	711.429	994.754	461.682	1209.57	961.835	756.054	687.840	1007.71	1102.51	937.137	978.803	1233.23	1529.27	1706.94	891.930	1075.15	1393.52	932.758	1237.34	1495.08	2004.47	985.391	1374.56	2045.95	1825.80	2144.49	1619.22
-10.0698	-452.434	196.726	-472.298	448.973	-115.466	717.876	304.086	-8.79449	688.721	240.195	526.501	953.123	451.381	1096.78	699.780	1096.94	987.623	827.189	805.006	1110.27	453.498	1025.13	1050.36	566.732	1868.21	1266.42	475.412	1095.47	648.865	656.841	1411.46	709.852	643.927	1256.41	1184.51	1916.80	1403.70	1674.63	877.693	1005.09	954.161	1951.15	1923.21	1875.82	1712.05	1677.44	1596.25	982.256	2064.67
-10.0501	-515.552	541.901	1.78914	260.607	314.396	879.607	316.029	643.286	458.723	900.834	1031.33	1281.45	981.337	843.308	987.917	1146.27	782.645	820.714	429.099	1141.77	889.020	798.222	786.666	743.767	1445.73	1355.97	858.537	1260.87	957.337	1155.40	921.371	1298.75	919.914	1782.79	877.332	1339.87	706.622	1450.19	1006.22	1776.14	1319.77	2134.69	1412.73	1862.81	1805.11	1932.64	1520.50	1647.37	2023.27
-10.0304	94.0972	21.3565	-67.5360	137.722	135.159	514.880	342.364	487.919	679.348	298.334	63.4093	1011.96	551.570	442.329	628.503	511.247	1158.96	793.463	457.730	392.599	758.346	1348.60	973.911	1015.10	1152.06	709.910	1118.03	1380.84	1489.76	1122.04	1013.33	1443.43	1053.96	1119.06	1300.71	1785.77	1171.62	1013.94	1526.84	1492.91	1203.81	1395.03	1701.00	872.707	1508.63	1895.67	1790.11	1663.07	2012.75
-10.0107	-704.772	90.5385	216.237	170.530	234.851	360.071	1062.26	-141.733	541.528	839.089	941.165	257.526	999.005	551.456	1249.94	789.616	1133.84	1058.60	1100.42	296.362	697.620	930.574	983.912	880.431	891.583	1514.36	1154.79	848.286	1393.11	1069.01	1667.13	1004.76	1350.49	1371.02	980.320	1802.29	1263.77	1344.55	1440.48	1309.84	1757.58	1145.13	1755.93	1856.39	1881.50	1751.00	2879.46	2223.99	2594.80
-9.99104	-276.755	246.954	335.822	127.973	348.140	-127.555	251.129	286.707	718.632	563.777	1074.18	274.420	1096.38	1089.49	929.302	301.042	697.173	788.901	624.631	1229.44	1529.27	651.702	1556.65	1674.89	951.042	1047.18	807.738	1134.34	1534.49	1477.70	1484.39	1502.57	866.349	1569.46	1697.36	1300.79	1834.54	1190.39	1319.21	1834.91	1764.86	1705.13	1769.48	2214.70	1951.98	1846.03	1700.14	1980.74	2349.35
-9.97136	283.604	9.94296	256.460	608.298	289.956	223.696	266.999	459.023	136.543	448.772	757.963	901.753	999.711	138.177	1180.67	841.330	884.925	622.139	1002.70	1350.57	1066.56	795.173	1184.22	1396.62	1229.78	1715.72	1195.71	975.347	1329.03	1477.96	1005.91	1837.58	1446.56	2192.91	1554.05	1502.42	1632.32	1221.14	1989.98	2244.62	1850.70	1679.53	1785.62	1993.33	1848.96	1784.60	1922.41	2079.37	2673.83
-9.95168	304.613	562.136	267.639	-108.752	622.252	290.239	69.1074	398.198	794.728	586.000	789.894	1327.98	513.778	707.221	1071.30	638.401	505.569	1078.08	1023.99	1136.58	861.083	721.980	1003.01	1212.22	847.954	1318.91	820.247	1213.80	954.084	1471.89	1394.52	1150.11	1467.83	998.485	1489.64	1583.30	2104.76	1172.69	1215.05	1298.45	1419.71	2241.81	1878.01	1513.10	2300.57	1868.84	1740.20	2096.49	2464.91
-9.93200	345.506	-37.9773	166.438	454.469	774.201	263.734	456.992	800.734	565.195	753.118	1067.56	735.624	412.743	1108.16	1173.28	824.629	728.535	1006.02	901.053	1019.83	900.623	824.610	1032.81	1047.45	1252.04	1257.74	1099.19	1937.64	1165.40	1356.43	838.114	1562.78	1581.01	1763.72	1616.58	1138.26	1257.96	1765.30	1152.84	2000.47	1202.06	1769.52	1820.23	1783.92	1960.16	1752.79	1769.00	2616.95	2603.08
-9.91231	-16.3046	97.8398	268.142	90.3132	150.679	682.691	496.527	673.804	1267.47	729.268	506.527	672.973	185.255	1073.59	614.477	407.514	947.054	1021.14	839.796	1004.85	818.924	586.549	1352.72	1362.14	1647.41	1258.09	1188.10	1226.91	1407.56	1087.18	1441.60	1489.48	1063.47	1521.18	1286.08	1122.93	2045.74	1872.86	1910.76	1649.47	1417.19	1978.37	1188.73	1322.47	2354.74	1983.86	2265.44	2679.03	2555.64
-9.89263	215.494	130.721	268.782	266.041	-233.984	617.663	430.415	1088.95	774.974	817.843	655.546	192.344	536.306	881.120	742.252	993.478	581.418	1407.40	1042.96	1518.49	681.425	1022.76	1433.53	1016.90	1246.37	1828.03	1212.08	1314.56	1033.56	1547.40	1847.69	1311.24	1213.21	1127.32	1383.23	1803.40	1815.23	1350.08	1724.79	1741.37	1775.17	2100.09	1906.18	1599.66	1905.02	2092.81	2440.59	2442.78	2107.97
-9.87295	87.6264	363.687	218.460	173.656	49.0663	-158.448	459.346	537.788	563.068	319.375	386.434	497.934	825.209	1493.80	1196.14	1061.40	925.890	1384.53	1263.31	1109.19	1191.12	1255.38	744.601	706.179	1198.35	1381.38	1523.57	1659.67	1232.25	1144.92	1110.32	1755.38	1880.50	1619.13	1555.16	1524.70	2163.20	1426.88	1892.63	1932.34	1837.61	1524.77	1579.55	1656.87	1649.92	2075.68	2231.55	2279.57	2026.11
-9.85327	-115.901	427.719	343.783	228.938	366.080	-88.2980	561.257	448.123	400.536	608.073	799.909	1285.30	441.740	767.662	480.529	1495.29	543.629	1238.22	1051.87	1187.27	942.377	1063.82	1299.79	1143.46	919.612	1564.55	1352.22	1539.32	1025.09	1320.88	886.659	1491.98	1776.03	1589.72	1068.69	1112.16	1476.52	1814.62	2227.22	2535.42	1203.46	1753.29	1900.70	2509.20	2096.17	2123.36	2238.00	2622.01	2645.31
-9.83358	190.437	219.078	-52.1677	269.260	522.581	724.419	1030.77	662.545	751.340	987.076	479.796	338.729	-38.6226	562.842	853.397	846.922	1333.57	1035.57	954.490	846.779	1157.52	286.635	1278.41	1212.93	1065.57	1504.33	971.458	1817.48	1126.95	1577.90	1802.46	1742.78	2178.68	1740.17	1671.79	1747.76	1394.99	1449.41	1872.44	2040.45	1873.72	2045.50	2031.02	2046.78	2362.87	1764.20	2642.86	2245.90	2203.24
-9.81390	198.128	324.191	241.896	540.856	351.236	458.046	430.524	259.390	704.261	284.283	1125.67	413.775	474.529	1054.53	1175.95	772.173	1094.68	847.857	1105.57	1240.94	1740.00	1163.80	850.003	1155.58	1737.01	1255.59	1277.89	1545.18	825.155	1484.04	1054.99	1559.01	1562.91	1515.09	1142.73	1761.04	1770.42	1277.73	2206.51	1583.74	1849.70	1691.98	2071.23	1458.33	2129.36	2546.55	2053.26	2454.84	2194.87
-9.79422	-140.569	448.007	667.493	331.307	513.314	939.312	265.349	366.074	-40.5022	1170.06	800.867	356.073	1316.14	615.217	1079.47	1412.53	1239.47	1039.37	1036.42	1193.23	1310.68	608.465	1248.41	1438.33	1407.73	1154.66	788.593	1234.90	1358.16	1371.30	1522.19	1090.19	896.277	954.537	1196.66	1306.11	1966.18	1234.69	1592.36	1392.66	1752.06	2113.91	1812.50	2102.10	1787.30	2219.53	2283.72	1519.33	2154.15
-9.77454	-121.037	441.361	596.564	388.680	457.290	354.239	535.246	819.311	439.859	526.150	1317.47	928.671	1233.77	1284.74	1091.70	762.010	717.745	699.020	742.999	1141.96	1088.45	931.129	1179.60	1215.61	728.733	1478.95	1040.50	1003.76	839.919	1232.76	1539.39	1430.33	1746.39	1103.51	1398.42	1737.27	1924.30	2196.88	1743.35	1453.22	1972.60	2718.65	2491.11	2625.11	2119.06	1771.47	2808.35	2136.34	2286.13
-9.75485	-170.106	-185.398	174.520	449.143	348.249	307.324	652.652	505.103	123.304	613.395	566.222	527.470	700.043	1085.97	968.298	692.291	702.820	500.415	538.568	430.227	977.176	763.201	816.569	1135.40	1189.15	577.556	1624.62	1411.04	2140.16	1164.69	1636.64	996.425	1406.10	1336.83	1363.45	1485.68	1520.32	2055.63	2244.65	1880.40	1969.93	1776.70	2249.02	2021.90	2344.79	2399.09	2606.55	2199.75	2927.06
-9.73517	-46.2454	-172.450	-75.4041	-537.887	9.64544	-111.600	752.700	1017.27	601.887	234.939	1239.24	333.954	610.443	926.122	962.225	901.825	988.507	1560.77	450.333	960.967	1058.99	826.070	1426.12	1212.22	1785.31	777.653	1274.50	964.527	1887.17	1628.92	1611.25	1304.99	1691.02	1587.54	1324.64	1521.87	2019.28	1338.34	1386.52	2363.66	1716.88	1971.59	2177.79	2007.57	2344.52	2454.58	2432.55	2761.66	2527.63
-9.71549	-346.635	-123.355	149.707	-99.5787	597.687	259.042	1028.90	825.052	1188.35	436.527	715.018	1429.63	1560.58	700.944	681.184	950.101	392.696	1358.23	1009.80	961.033	737.064	531.978	1059.92	1308.86	916.690	1900.58	1138.63	1176.99	1038.45	1483.46	1365.04	1461.18	1233.88	1705.16	1756.47	1249.08	1383.39	1907.38	1597.47	1858.08	1946.94	1811.42	2185.06	1381.73	2837.86	2614.14	2351.43	2724.48	2883.83
-9.69581	-36.6264	403.341	317.440	290.386	159.314	633.735	497.929	941.766	136.033	976.005	804.333	-56.1361	927.693	1304.32	919.679	976.441	1176.81	717.089	1443.07	1284.35	698.804	1027.94	922.635	837.232	956.414	1020.27	887.787	1111.43	1715.91	1098.92	1040.98	1951.76	1646.55	1616.61	1376.84	1767.02	1297.80	1978.14	2056.58	2044.94	1786.43	1513.10	2118.83	2461.23	2684.82	2542.85	2645.08	2443.42	2732.53
-9.67613	-190.623	437.786	434.384	590.096	630.127	414.081	556.578	571.781	1101.47	1380.23	1033.29	1177.88	1072.90	1037.00	790.234	1035.50	692.441	1268.27	938.494	1040.75	803.575	372.099	1205.97	842.908	1511.40	1141.06	1288.68	1322.62	890.783	1459.47	1586.51	1593.59	1245.65	905.601	1416.40	1489.94	1505.01	1853.86	1897.89	2059.72	1351.32	2444.31	2491.67	2037.19	2238.50	2701.35	2205.43	2496.20	2600.61
-9.65644	-82.0061	-879.336	173.683	609.030	723.918	546.696	429.131	786.576	487.122	889.024	773.780	470.124	1046.25	1137.37	1255.20	725.084	921.323	828.999	1010.13	1087.86	966.668	668.355	1288.20	710.548	1133.05	1229.85	1163.82	1764.35	1719.51	1106.24	1614.32	1165.30	1845.32	958.147	1485.66	1717.54	2132.00	1512.22	1861.81	1951.57	1764.39	2322.60	2320.54	2786.93	2115.82	2398.30	2860.08	2313.36	2308.18
-9.63676	45.9411	-180.887	-108.942	-39.9205	301.317	1095.95	553.814	409.575	723.590	265.644	915.502	688.364	1185.89	1405.76	1079.53	1117.44	394.062	1167.07	549.316	1669.81	689.762	887.016	815.424	989.632	1541.87	781.948	1738.04	1516.82	1198.43	1943.28	848.303	1809.22	1166.95	1322.70	1934.82	1852.92	2324.90	1456.71	2127.08	2036.83	1495.42	2174.40	2580.39	1993.55	2453.73	2149.10	2749.53	2650.69	2408.39
-9.61708	107.138	26.8736	898.811	110.986	-150.701	244.658	568.703	911.960	468.549	432.863	583.584	1382.39	1255.18	1134.71	1081.88	1054.23	366.665	1190.01	828.181	1071.29	1039.65	1244.81	941.098	957.607	1341.02	872.458	1153.75	1395.70	1229.19	947.143	1880.95	1535.18	1637.21	1701.28	1409.62	2064.81	2209.93	1543.59	2060.27	1724.90	1889.44	2347.78	2132.06	2236.43	2541.90	1765.28	2503.85	2709.16	2726.09
-9.59740	313.196	52.3107	191.705	370.196	272.239	773.946	638.357	279.853	230.383	584.304	539.554	753.679	706.902	681.573	705.850	1339.22	1175.08	1305.23	1040.67	1590.26	1115.90	1100.53	1384.26	1659.05	1487.24	1505.50	1407.58	1471.47	1556.82	1157.01	1809.44	1513.11	1453.16	1622.51	2166.96	1882.62	1967.57	1996.12	1627.77	2156.92	1990.95	1980.96	2495.98	1807.28	2271.52	1978.01	2953.65	2257.77	2625.51
-9.57771	-245.339	150.285	466.461	626.328	117.863	306.649	-157.652	906.102	1076.35	1159.35	487.184	501.038	614.172	516.840	1159.53	1045.68	1190.11	795.253	1138.82	1450.02	1095.95	1343.46	1501.39	729.263	1526.99	1619.94	875.171	1075.06	1534.02	1364.10	1095.16	1300.18	1391.58	2037.47	1936.11	1642.75	1333.80	1475.30	1992.94	1883.71	2491.05	2151.72	1896.68	2263.27	2538.02	2703.24	2241.74	2956.22	3258.07
-9.55803	45.7340	74.0034	653.838	719.821	-109.312	413.666	-17.7879	1224.53	1091.38	617.584	372.108	1513.26	1290.14	1074.14	1390.43	703.545	656.438	1117.69	1055.38	1214.68	989.265	1117.74	1167.44	1785.45	1606.26	1222.34	936.477	2016.84	1404.44	1472.03	1948.75	1733.51	1821.28	1723.62	1890.85	1975.80	1900.30	1590.72	1860.59	1893.29	1411.88	2087.36	2109.09	2298.22	2502.05	2923.53	2856.31	2869.71	2888.57
-9.53835	162.582	250.473	258.910	313.452	365.471	146.350	228.381	470.216	591.028	1244.47	363.308	627.959	619.279	1464.58	769.352	936.997	1137.16	1219.82	787.068	1055.74	839.515	958.720	1163.19	1266.10	1983.24	1122.76	1223.26	1619.21	1593.55	1370.01	1595.85	1486.80	1904.90	1675.21	2149.15	1808.08	2114.29	1709.82	2137.34	2569.99	2378.64	2531.38	2227.31	2412.77	2599.75	2191.86	3065.38	2965.35	2952.62
-9.51867	-386.878	314.363	66.7921	608.977	828.602	495.199	744.472	584.268	891.707	120.892	1032.98	605.916	1051.02	1107.72	582.672	1493.23	679.167	1035.90	1166.66	1077.36	1618.16	1432.18	971.383	1868.51	1442.23	1477.25	1325.20	1406.14	1873.62	1493.16	1886.39	2291.33	1922.29	1949.91	2339.51	2008.21	1853.92	1916.68	2551.81	2497.97	1985.59	2894.37	2918.56	2033.36	2893.18	2433.47	2593.51	3296.12	2503.84
-9.49898	239.635	598.915	212.567	396.024	418.698	557.306	925.278	1018.91	1090.27	836.091	726.057	747.589	478.582	1133.83	795.086	628.312	354.085	1657.03	1233.48	1213.47	1632.50	1476.66	984.691	1481.34	1861.52	1329.12	1372.36	1904.30	1438.54	1699.41	1930.36	1585.00	1010.45	1878.46	1818.66	2537.04	1881.11	1821.21	1971.70	2251.05	2647.75	2274.36	2213.90	2304.03	2778.63	2985.88	3149.87	2911.75	2381.73
-9.47930	160.793	-241.457	504.962	792.753	660.769	676.980	834.188	645.807	1188.19	864.699	691.576	1161.23	970.749	686.095	1059.51	1426.41	962.248	1468.75	1228.34	1452.82	968.058	1133.83	1017.83	1019.81	1584.19	1205.95	1318.94	1185.43	1333.67	1906.17	2273.78	1873.70	1719.27	1947.78	1866.59	1793.74	2649.18	1691.33	1981.39	2453.86	2155.43	2316.81	3015.35	2508.96	3154.46	2732.85	3457.01	2698.79	2732.88
-9.45962	-101.579	570.815	189.674	310.269	725.766	541.184	-14.5107	688.164	629.851	633.925	1023.10	1124.09	967.124	227.916	662.394	1591.24	1535.48	1120.91	1092.29	533.403	1555.81	1699.04	1487.31	1468.49	1276.71	1492.37	1341.56	1906.18	1379.54	1763.65	1859.78	1843.12	1828.53	2251.61	2270.86	2156.11	1993.44	2078.98	2061.04	2253.04	3055.92	2451.93	2830.32	2286.52	3794.67	2715.21	2903.92	2871.34	3473.09
-9.43994	115.248	701.549	334.901	701.764	188.943	822.037	434.239	731.805	833.656	658.826	1130.22	1461.51	1517.06	852.805	1694.08	903.978	1314.44	1373.09	907.189	1048.98	1028.49	1304.04	686.096	1404.38	1924.81	1253.68	1784.57	1665.32	1253.53	2007.66	1978.71	1751.60	1669.69	1735.18	1111.07	2104.70	2287.20	2375.18	3028.25	2594.31	1970.08	2350.80	2914.49	2849.62	2991.56	3404.25	2905.74	2975.56	3043.36
-9.42025	265.871	30.6517	386.874	1.16084	760.205	483.167	799.622	896.331	968.972	1058.08	903.548	1656.15	762.682	1011.61	576.166	996.213	753.382	1450.17	1328.38	1218.57	1316.34	872.543	1770.07	1278.61	1025.56	1256.10	1727.20	1592.94	1367.85	1773.75	1649.56	1585.31	2233.93	2111.35	1713.07	2330.82	2026.69	1832.32	2352.11	2639.04	2578.59	2468.25	2884.98	2784.52	2681.22	3164.24	3360.41	3456.80	3058.83
-9.40057	15.0052	62.1982	-18.4172	4.75895	66.6914	689.239	262.606	127.815	816.864	746.805	1047.67	1230.18	532.117	971.428	872.456	1140.81	1403.72	1402.28	1242.17	983.069	1057.40	1317.38	1345.05	1915.80	1809.92	1511.58	1616.66	1399.57	1488.13	1717.87	1594.33	2335.63	2090.14	2121.90	2237.76	2069.51	2131.15	2382.70	2184.73	2165.55	2537.40	2442.99	2570.53	2910.06	3238.93	3008.03	2862.93	3318.52	3341.19
-9.38089	152.135	148.379	8.18100	153.402	428.137	1233.12	527.795	1076.10	822.215	590.401	1364.31	1311.48	1574.25	1077.32	1349.74	1024.00	816.242	1585.26	1122.29	864.975	1071.84	1334.66	1587.05	1641.68	1790.87	2032.36	1917.70	2290.28	1489.29	1638.00	1863.06	1729.53	1584.93	1398.69	2636.54	1871.05	2668.32	2240.21	3121.03	2528.28	3138.49	2273.63	3057.21	2722.06	2987.81	3498.55	3523.78	3498.77	3645.63
-9.36121	-320.854	107.361	-107.086	143.343	-226.049	649.886	464.861	822.760	855.676	708.975	872.726	818.139	626.502	1964.63	921.941	791.429	1152.66	1231.42	1166.84	1365.10	1405.36	1088.65	1312.74	1634.58	1528.38	963.423	1382.18	2179.28	1118.48	1742.46	1642.38	1920.52	2226.72	1945.20	2068.11	2062.81	1759.13	2219.27	2152.65	2983.38	2810.84	2770.88	2368.51	2593.33	2858.43	2949.13	3358.95	3221.07	3505.48
-9.34153	84.9349	-399.550	-142.197	742.946	115.747	464.129	780.835	983.981	967.276	613.900	872.011	894.850	1058.35	655.666	978.578	1345.13	896.037	1367.73	1394.67	1615.87	1330.91	782.651	1841.34	1139.85	1461.67	1826.42	1204.98	1951.10	1581.34	1912.80	1914.52	1955.58	1800.65	1915.34	2161.00	1934.55	2451.30	2202.15	2672.82	2847.25	2253.97	3008.96	3554.49	3175.60	2812.86	3034.69	3656.68	3849.80	3866.56
-9.32184	168.165	718.758	418.886	-124.802	409.153	143.772	553.630	924.075	337.160	958.554	1114.66	1007.84	1174.16	1204.21	735.170	985.436	1285.77	1536.17	1445.59	1644.12	1383.07	1120.39	1276.18	1251.15	2242.88	1072.06	1516.46	1675.12	1448.09	2176.04	1634.99	1942.52	1909.57	2379.34	2087.03	2064.09	2077.60	2405.65	2735.76	2991.11	2756.45	3246.11	3496.62	3393.85	3153.94	3694.30	3373.48	3674.36	3006.37
-9.30216	-62.6932	-25.1283	543.175	882.683	633.578	720.298	686.577	738.093	377.172	790.322	782.298	775.546	1192.54	696.154	1114.31	1345.33	1425.73	1529.96	913.711	1622.85	1447.82	1153.54	1129.26	2108.26	2074.24	1238.17	1963.28	1826.00	1716.37	1722.15	1829.16	2540.36	2144.63	2506.29	1966.22	3052.96	2860.59	2148.25	2066.31	2272.69	2641.48	2734.71	2838.00	2907.87	3665.68	3129.27	3095.96	3796.76	3255.07
-9.28248	-55.5530	45.2698	618.955	686.460	944.125	959.042	1101.81	779.204	685.014	985.511	861.752	721.281	1143.83	1263.19	536.191	1456.93	1212.89	1729.81	1166.09	1540.24	1235.28	1426.55	1831.31	1327.21	1779.51	1466.31	1437.91	2058.56	2460.97	1637.90	1802.45	1580.20	2171.74	2068.45	2287.24	2494.50	2493.39	2110.42	1982.27	2379.31	2877.01	3235.55	3102.83	2659.69	3209.74	2957.60	3385.34	3771.37	3558.61
-9.26280	-257.603	176.466	-69.8057	274.577	447.873	430.271	536.653	940.982	1163.41	1439.52	683.034	772.119	746.363	1359.52	1105.39	1111.52	1308.40	819.050	572.663	1742.77	1240.04	898.307	1691.19	1165.14	1650.29	1852.96	2155.76	1372.00	1830.96	1960.90	2232.79	1994.95	1648.06	2020.72	2085.05	2490.43	2410.95	2515.52	2935.43	2894.01	2950.17	2314.26	2792.14	2574.30	3576.96	3446.02	3636.12	3105.18	3218.51
-9.24311	43.4251	282.643	161.940	593.649	500.054	769.628	960.897	627.142	686.134	973.081	841.847	749.288	953.577	1424.89	843.287	679.590	1228.51	888.972	1491.70	810.594	1499.70	657.248	1634.73	1556.86	2088.15	2062.07	1793.72	2383.67	2275.96	1624.60	2553.45	2337.37	2297.70	2008.67	2312.11	2604.54	2469.48	2272.35	2759.21	2761.30	2978.82	2877.31	2896.70	3475.08	3965.99	3601.61	3380.93	3334.64	3971.69
-9.22343	152.538	442.753	178.637	582.174	525.547	822.487	333.919	984.450	987.159	334.789	1039.23	598.047	1420.24	968.038	1211.98	1316.69	1145.60	1247.99	1213.00	1714.78	1563.25	1424.65	1410.34	1409.74	2088.80	2010.34	1801.20	1595.21	1356.84	1804.40	2266.15	2455.50	2653.35	2142.44	2912.98	2924.17	2587.13	2139.50	2294.71	3294.66	2211.31	2970.27	2872.25	3230.02	3417.72	2895.28	3888.29	3599.66	3394.86
-9.20375	-285.021	64.9518	503.441	340.713	180.277	1005.97	972.009	529.394	916.674	816.246	765.894	1509.42	1729.48	758.594	990.409	1007.27	1042.57	1618.55	1369.57	1612.34	1335.98	576.563	1009.20	1156.63	1620.60	1479.28	1544.82	2088.71	1597.64	1520.24	1484.73	2584.25	1754.71	2305.18	2318.58	1610.46	2199.58	3161.93	2227.45	2757.57	2637.35	2271.28	2807.66	2830.61	3234.79	3577.18	3049.52	3127.87	4240.54
-9.18407	474.365	383.500	753.247	731.372	252.230	1274.16	49.7689	814.509	942.294	247.800	333.211	793.326	1339.56	931.520	936.848	987.392	1017.38	1258.05	1016.23	1630.41	1011.25	1512.17	1553.59	1445.09	1797.04	1324.12	1846.55	2442.20	1398.11	1923.07	1669.72	1968.62	1830.95	2337.58	2722.12	2268.87	2707.76	1607.90	2410.21	2950.50	2632.04	2811.76	3564.79	3182.87	3411.43	2836.41	2866.14	3622.66	3451.94
-9.16438	-184.765	454.881	549.543	539.683	105.910	501.767	186.147	52.6066	937.161	1225.99	1118.02	755.436	1201.63	926.076	1317.10	1472.38	871.639	1496.37	881.045	1176.25	1281.63	1678.36	1468.16	1226.19	1558.40	1443.27	1788.62	1480.54	2545.12	2115.38	1783.20	1447.12	2589.93	2211.89	2806.88	2588.02	3105.89	2888.84	2493.86	2226.91	2548.51	3128.31	2981.73	3405.22	3143.39	3215.06	3815.73	3184.90	3877.32
-9.14470	185.746	-107.957	382.709	170.106	610.727	688.347	884.828	571.476	704.008	709.161	800.900	826.712	1176.92	963.153	1577.51	1468.10	1700.20	1741.18	1222.40	1479.34	1425.37	1044.21	1805.73	1418.45	1787.78	1411.39	1807.15	1735.18	2305.79	2127.23	1513.58	2928.62	2268.02	2784.01	1879.07	2394.97	2700.61	2700.00	2540.33	3201.52	2826.63	3492.21	3093.40	2909.37	3322.25	3078.85	3647.64	3971.03	3903.19
-9.12502	-561.203	1.14816	95.6289	224.451	606.370	181.655	742.628	855.744	1009.00	519.768	929.616	874.857	899.328	966.463	1352.78	1110.89	892.599	1132.67	1668.72	1437.81	1527.03	1296.47	1445.37	1602.62	1738.90	1125.78	1426.99	1997.27	2306.00	2277.71	2326.19	2231.39	2033.41	2736.78	1987.03	2417.58	2712.09	2364.63	2731.88	2554.35	2920.70	2726.08	2755.66	2684.40	3978.28	3936.23	3520.69	4032.85	4218.56
-9.10534	-9.59942	114.766	217.983	691.642	627.334	740.095	608.089	712.822	428.622	569.174	780.460	443.425	935.163	1178.08	1165.58	530.283	1013.40	1416.29	1577.89	1454.70	1464.39	1750.52	1619.41	1277.10	2036.98	1551.74	1672.15	2155.12	1900.65	2393.67	1452.32	1917.32	2136.85	2181.20	2202.97	2264.31	2263.43	2235.46	2857.84	2635.95	3137.35	2647.44	3252.88	3095.14	3480.22	3332.86	3937.59	3233.13	3991.82
-9.08565	113.972	252.429	740.482	400.792	458.518	366.922	882.898	550.043	554.871	816.396	1136.32	824.995	444.670	1445.76	1618.15	1347.34	1262.78	1191.84	1672.91	1567.73	1711.20	851.103	1299.90	1385.41	1542.06	1391.64	1962.55	1460.08	1337.99	1803.17	1385.31	1762.14	2552.77	2401.44	3192.02	2468.92	2546.77	2320.94	3306.73	2254.94	2940.06	3804.54	3269.19	2782.01	3484.50	3293.02	3838.46	3697.23	4296.64
-9.06597	-163.776	203.711	-153.464	299.385	857.386	1077.36	1030.97	1510.22	1109.09	756.299	1185.29	1634.95	1278.45	1479.07	1187.04	1623.36	706.754	1423.24	1428.14	1274.73	1453.30	1195.89	1882.57	1255.39	1800.45	2351.04	1483.08	1973.60	1955.42	1956.31	2326.87	2991.27	2773.12	2550.57	2228.89	2580.48	3227.10	2690.14	2866.53	3132.96	2974.96	3518.02	3478.29	3752.19	3357.94	3552.48	3988.51	3577.31	3827.63
-9.04629	-386.478	-237.380	16.4949	382.761	479.265	534.926	968.566	782.279	732.182	989.344	915.899	606.624	1073.43	1120.91	992.975	950.873	1531.17	661.396	1004.48	1089.39	1910.90	1607.16	1970.58	2272.12	1855.71	1737.25	1645.51	2208.82	1777.53	2127.28	2043.40	1998.31	2029.48	2178.44	2299.40	2880.93	3481.00	1951.20	3277.40	3433.05	3075.58	3704.68	3264.80	3015.13	3751.54	3322.71	3896.43	4185.61	3973.41
-9.02661	91.3547	93.5329	21.0911	381.531	511.898	289.333	175.514	693.926	653.653	927.967	1216.00	1628.63	1393.19	1097.92	1055.15	1352.31	1207.40	2234.51	1407.49	1818.16	991.652	1570.54	1790.25	1429.30	1586.07	1863.80	1876.48	1805.99	1649.89	2440.59	2376.15	2151.00	2459.06	2174.95	3246.99	2414.41	2738.40	2716.38	3319.58	3354.36	2814.94	3603.03	3554.61	3204.18	3327.88	2853.78	3932.43	3700.18	3879.03
-9.00692	-77.4882	435.658	445.327	347.619	909.623	329.833	374.393	778.334	677.496	1114.03	1438.37	1203.53	761.465	952.441	1081.59	922.672	1409.17	1285.71	1886.02	1470.70	1713.61	1963.48	1638.24	1997.31	1960.79	2065.23	1965.61	2154.84	2603.75	1971.82	1767.12	2525.41	2648.88	2662.10	2877.67	2519.55	3612.21	3176.11	2543.53	2824.38	2856.66	3345.02	3231.54	3140.38	3162.92	3736.30	4096.44	3984.59	4289.83
-8.98724	278.790	286.918	36.4516	726.402	796.259	873.247	886.059	333.637	1550.31	896.786	946.956	1472.95	1265.42	1278.93	1290.86	1183.86	1139.68	2216.54	1154.04	2180.13	1719.40	1497.85	1915.13	2380.71	1884.80	1999.93	2199.18	2623.58	2295.79	2560.39	1993.27	2268.35	2467.95	2410.88	2843.19	2858.77	3186.29	3013.60	3170.41	3302.34	3381.21	3868.28	3410.03	3538.30	3742.65	3981.76	3826.85	3950.82	4416.42
-8.96756	142.488	74.3073	890.682	419.014	720.307	865.398	491.829	857.476	731.491	1006.54	713.724	1127.60	695.751	814.961	1247.93	986.578	952.754	2149.24	1118.79	1557.65	1475.93	1552.47	1878.86	2022.34	3008.47	1586.76	1950.07	2382.92	1842.71	2242.41	2349.60	2375.01	1991.13	2542.39	2586.76	2358.90	3495.43	2817.49	3600.10	3470.44	3699.42	3721.83	3679.97	3433.89	3927.32	4236.22	4401.80	3769.30	4160.70
-8.94788	-410.656	37.6258	-190.469	536.598	507.785	849.179	636.652	578.453	1243.62	1729.55	1256.75	1405.44	891.480	1323.39	900.983	1048.24	1093.42	1479.92	805.682	1228.62	1671.08	1656.50	1463.59	1971.59	2233.37	1706.48	1993.96	2755.86	1715.43	2578.46	2216.32	2371.20	2998.79	2781.23	2843.75	3124.71	3275.18	2816.92	2953.19	2987.27	3620.78	2904.44	4021.97	3480.08	4140.44	4227.53	4051.58	4308.74	4619.88
-8.92820	37.2654	113.791	914.039	107.069	310.567	890.255	526.645	587.291	840.486	838.776	1252.64	1378.46	838.046	2022.60	1591.75	1050.35	2002.47	1473.80	1879.09	2039.39	1456.34	1865.22	1576.41	2094.30	2104.62	1493.18	2155.15	2478.64	2253.28	2946.06	2404.05	2274.53	2619.35	2550.97	2873.57	2478.27	3389.52	3360.77	2805.80	3360.74	3353.12	3343.01	3664.43	3504.89	4001.98	3489.66	4255.13	4932.44	4819.84
-8.90851	619.964	243.169	474.469	863.433	688.960	433.047	755.297	922.309	637.409	1110.00	708.584	1293.05	950.755	745.499	1137.89	1696.29	1668.85	1754.60	1645.72	1618.19	2154.37	1755.79	1467.34	2593.18	1933.30	1719.51	1932.40	2506.46	2955.30	2530.57	1819.67	2478.95	2534.07	3044.56	3383.33	2683.24	2842.18	2450.38	3198.17	3542.56	3538.77	3721.34	3527.05	4073.65	3955.59	3800.00	4610.47	4625.19	4490.98
-8.88883	110.660	278.062	286.679	464.709	960.945	595.219	627.254	980.386	1139.78	718.353	654.885	21.8220	1282.33	1574.40	1475.18	1725.65	1353.34	1982.78	1694.97	1893.98	2168.83	1670.57	2096.37	1620.53	2348.79	2427.71	2293.99	2873.33	2144.79	2248.20	2418.43	2835.21	2869.35	2656.12	3299.95	2868.13	3320.65	3059.83	3040.14	3434.42	3912.25	3621.23	4257.43	4107.23	4479.03	3604.66	4505.45	4749.32	4923.82
-8.86915	277.366	196.655	-94.8667	-45.4199	637.475	558.497	1038.79	738.656	699.014	604.103	513.488	1644.79	1332.96	1666.48	804.761	1848.91	1777.37	1532.02	1618.00	1378.01	1509.29	1773.49	1968.19	1784.42	2272.45	1986.51	1584.85	2152.22	3107.68	1819.04	2600.64	2438.29	2619.98	2877.50	2790.88	3137.91	3016.68	3422.31	3104.25	3770.11	3735.43	3958.50	3683.93	3870.42	4685.79	4104.52	4853.54	4911.23	5059.49
-8.84947	194.901	1175.75	130.150	1092.69	546.604	480.912	876.060	1006.09	1209.82	1521.99	1044.46	1540.79	762.474	1189.71	1903.58	2230.56	1251.27	1299.69	1725.71	1828.85	1599.00	1498.40	1881.50	2415.83	1741.95	1763.50	2030.81	2312.62	2440.46	2960.03	1947.11	2700.70	2947.24	2863.96	3027.63	2889.21	3344.94	3265.02	3243.92	3741.89	4397.27	3271.32	3547.74	3420.16	4626.95	4455.72	4334.70	4313.93	4685.54
-8.82978	-393.115	596.356	715.812	243.195	380.671	964.102	902.186	1136.20	849.856	914.849	1771.86	813.951	1060.03	1266.34	1211.49	1734.60	1280.45	2140.37	1912.44	2060.19	1916.51	2255.24	2277.22	1732.54	2284.80	2514.70	2019.16	2393.61	2610.11	2350.49	2188.66	3282.07	3279.16	3357.30	3421.05	2864.59	3141.72	3203.37	3293.66	3640.21	3512.51	4261.25	4173.40	3809.72	4487.76	4843.62	4478.18	4741.43	4859.35
-8.81010	-126.177	-238.598	674.836	991.309	835.138	283.823	571.815	554.873	1019.21	1523.78	1638.88	1638.28	1250.51	1780.33	1841.62	1419.24	1542.38	1961.53	1991.21	1823.77	1829.54	1182.54	2192.41	2146.78	2411.42	1770.03	1831.18	2069.76	2636.80	2697.57	2499.08	3083.93	2572.63	3251.04	3097.87	3344.56	3543.32	3841.08	3203.19	3189.26	3305.18	4446.95	3881.94	4126.34	4350.77	4810.26	4584.89	5067.11	4963.96
-8.79042	58.4141	-217.499	566.405	297.875	615.966	643.930	1015.20	1253.32	508.864	1178.60	1512.13	1206.31	1345.06	1349.70	2229.71	1261.95	1407.77	2258.18	1632.64	1934.61	1913.37	1889.54	2311.68	2524.73	2634.88	1423.15	1982.51	2097.25	2646.75	2593.71	1978.21	2893.40	3396.41	3527.29	3141.63	2867.61	3637.69	3576.29	3053.22	3451.22	3717.76	4068.81	4033.95	4165.05	4581.96	4538.65	4291.19	4613.69	4808.62
-8.77074	120.856	536.821	-278.941	73.1749	366.710	1389.77	882.980	770.778	1013.77	1356.37	1227.59	303.805	1095.80	1292.20	1709.24	574.737	1594.43	1631.16	1404.57	2165.58	1429.98	1351.97	1468.66	1814.66	2494.47	2186.79	2385.31	2024.12	2550.47	2486.50	2220.81	3001.60	2753.94	2553.35	3603.91	3220.88	3271.06	3004.21	3471.15	3841.05	3870.61	4010.74	4184.98	4651.76	4638.20	4895.48	4820.28	4733.99	5257.16
-8.75105	-38.3972	209.614	74.8459	285.982	1214.67	69.7281	540.554	1078.75	1227.52	1114.57	1040.95	1606.68	1388.38	1534.31	995.543	1191.67	1625.59	1431.94	979.793	1490.23	1391.42	1181.39	1863.83	1654.77	1853.16	1887.19	1778.75	2280.42	2468.69	2298.65	2338.39	2904.40	2880.17	2978.87	2765.11	2770.37	3326.78	3597.08	3273.39	4042.64	4285.66	4242.39	4093.26	3839.70	4764.89	4554.28	5378.27	4718.69	5035.02
-8.73137	-161.267	232.766	590.865	-99.1954	879.498	1219.72	456.257	984.997	1368.15	1202.94	1467.90	1734.15	1679.68	904.084	840.198	1156.39	1162.39	960.518	1867.09	1796.61	1957.44	1245.27	1816.33	2251.99	1863.09	1513.58	2558.83	3286.72	2952.48	2390.33	2360.96	2745.48	2809.35	3427.18	3040.50	2647.08	3772.12	3442.11	3739.37	3957.44	3503.40	4105.17	3638.92	4106.77	4918.91	4623.12	5359.95	4762.28	5039.17
-8.71169	-123.555	140.190	312.419	893.455	212.926	278.500	862.974	483.754	873.663	1518.36	754.901	1043.32	1140.47	2186.87	1202.53	1744.39	1709.70	1916.59	1211.09	1605.70	1673.80	2037.50	1478.82	1896.57	2547.75	2030.52	2007.35	2049.34	2203.30	2206.18	2159.21	2126.10	2824.72	3196.73	3868.02	2820.40	3897.95	3042.65	3617.77	4583.72	3982.29	4216.87	3871.26	3963.05	4586.53	5167.85	4956.83	4977.89	5561.83
-8.69201	-44.8988	-228.110	-57.0941	380.245	167.810	611.548	1016.48	1088.57	1135.10	987.895	1281.61	1484.72	1576.44	1142.55	1535.32	634.108	1313.29	1922.15	1345.14	1715.14	1882.57	1470.28	1585.21	2424.39	2193.42	1676.98	1903.86	1882.96	2417.45	2526.55	2659.98	3242.72	2617.73	2899.45	3286.49	3082.52	3732.77	3019.50	3030.72	3630.30	4005.88	4340.71	3932.96	3782.71	4351.35	4384.97	5170.48	4755.12	4855.98
-8.67232	18.7073	148.105	258.934	454.865	778.456	865.452	991.070	784.280	724.244	792.761	1072.58	1031.58	1095.42	1216.08	1553.02	1658.85	1973.17	1424.47	1839.43	1622.07	2106.52	1575.89	2371.43	2078.15	2348.00	1999.28	2063.69	1965.38	2490.97	2484.21	2968.63	2424.39	2868.27	2994.33	3577.27	2957.36	3518.59	3489.48	3838.94	3478.86	3921.04	4567.83	4330.73	3985.77	4625.26	4486.08	4866.44	5212.32	5078.18
-8.65264	-249.428	84.2597	474.124	325.934	637.737	496.644	1243.32	1289.54	796.958	1214.56	1647.52	1650.77	1204.80	1512.52	1607.96	1177.92	1816.58	1657.37	1790.20	2012.01	1637.07	1711.23	1423.21	1610.91	1856.91	2704.55	1846.09	2295.69	2696.59	2424.21	2656.62	2350.46	3224.36	2537.83	3515.02	3456.22	3412.18	3146.40	2919.08	4087.60	4149.48	4064.33	3867.17	4062.57	4621.61	4715.54	5030.66	5477.45	4785.82
-8.63296	40.1341	-46.7726	339.262	694.005	476.538	1336.93	606.036	878.040	826.156	1186.42	776.909	637.768	1501.07	1267.46	1389.09	1661.50	1661.00	1599.37	1326.67	1869.51	1453.52	2326.11	2401.63	2459.80	1899.09	1864.56	2055.10	2568.41	2761.71	3004.02	2969.78	2796.57	2690.40	3272.64	3012.64	3240.06	3606.24	3270.03	2876.01	3916.05	3433.48	4295.24	4317.30	4808.50	4647.38	4613.15	5134.65	4904.02	4763.09
-8.61328	-470.395	235.103	565.967	541.747	450.962	848.765	467.633	302.601	514.366	1179.89	1289.81	1448.03	761.885	1521.03	969.451	1644.65	1304.52	1242.94	1205.37	1630.70	1800.30	2082.68	1976.90	1653.40	2738.65	2142.36	1772.64	2980.78	2366.68	2513.96	2664.27	2613.82	2632.75	3175.41	3000.95	2941.93	2813.03	3531.50	3398.86	3894.85	4473.26	3944.19	4512.47	4593.46	4704.17	5273.89	5344.59	5044.50	4934.71
-8.59360	338.026	-51.8259	108.395	678.591	517.782	1049.38	1181.43	821.422	1309.84	1013.95	1460.78	1343.23	1723.97	1228.96	1332.61	1959.16	1433.39	1649.86	1502.81	2218.06	2021.72	1950.90	1581.00	2538.91	2242.58	2552.02	2430.26	2201.61	2569.70	2982.52	2965.80	2286.73	2934.01	3096.70	3647.39	3320.88	3672.81	3830.50	2887.55	4153.00	4382.84	3924.16	4934.37	4575.94	4401.17	4382.48	5154.00	4990.43	5210.37
-8.57391	-426.924	331.679	437.612	99.3597	858.247	748.144	648.084	477.899	1286.86	732.550	964.600	1239.51	1194.58	1106.28	1822.42	1459.49	1472.84	1978.89	1429.67	1728.60	1795.79	1874.95	1755.28	2167.57	2562.59	2660.54	2330.16	1761.78	3143.73	2809.54	2370.45	3283.30	2923.29	3152.99	3452.92	2908.01	3717.47	3494.60	3472.29	4392.51	4091.53	3894.99	4287.00	4638.79	4918.80	4750.63	4794.95	4944.03	6119.17
-8.55423	489.987	-187.369	75.4529	222.264	700.114	1102.43	698.039	331.250	1132.49	1487.89	1345.89	1684.53	1489.03	1262.42	2065.90	1560.89	1397.32	1212.58	2072.68	2569.76	1823.33	1976.77	1495.19	2336.56	2454.84	1418.25	2257.10	1953.27	2162.83	2988.64	2656.06	2965.58	2809.31	3246.53	3629.49	3176.94	3696.76	3834.78	4027.56	4640.16	3837.59	4351.54	4274.11	4919.45	4333.10	5051.75	5429.46	5032.13	5806.16
-8.53455	3.41446	602.559	827.183	565.410	598.461	954.311	757.419	1005.61	1139.67	1355.33	988.834	1333.97	1657.02	1191.86	1529.54	1543.34	1390.90	1596.63	2241.29	1749.20	1829.66	1923.20	2020.13	2364.41	2503.45	2266.60	2957.61	2661.00	3068.06	2613.71	2899.55	2597.82	2877.87	2982.85	3352.63	3327.00	3446.12	3634.76	4403.50	4037.88	4285.99	4417.33	4781.23	4785.06	5015.77	5187.13	5284.37	4818.85	5541.34
-8.51487	-47.2519	443.412	108.281	610.529	235.415	8.04584	242.504	997.992	1473.43	851.204	1140.16	1309.96	924.631	2355.13	1926.46	1325.97	1586.19	1536.92	1918.64	2256.77	2234.32	1789.39	2140.48	2664.24	2202.22	1978.11	2571.31	2434.95	2595.60	2667.17	2322.97	3146.76	3008.70	3359.24	3831.76	3810.92	3872.85	3915.22	3511.26	3812.08	3831.59	4685.31	4624.54	4874.25	5068.99	5671.30	5566.10	4962.49	5174.18
-8.49518	450.764	-58.2188	71.9596	-42.3100	872.943	680.163	570.057	873.093	843.564	924.878	1340.87	1346.65	1178.62	1656.88	1695.28	1443.28	1334.09	2095.66	1948.79	2287.70	1664.74	1476.58	2807.10	2090.01	2584.82	2368.10	2575.03	2795.15	2719.89	2653.81	2956.39	2802.82	2446.51	2985.82	3570.12	3392.22	3751.52	3790.53	3851.92	4337.18	4072.43	4665.23	4702.51	4380.76	4811.82	4936.95	5226.42	5166.73	5406.01
-8.47550	-144.830	152.910	76.6205	559.172	791.360	456.631	741.283	1007.26	1451.66	1240.54	1590.17	1492.41	1452.98	1181.76	1392.71	1763.48	1321.47	1709.90	2031.16	2109.65	1845.34	2045.32	1875.33	2567.52	2452.86	1847.73	2175.58	2686.07	2830.40	2629.44	3089.07	3125.78	2998.53	3120.77	3212.45	3565.52	3840.82	3981.41	4075.93	4031.15	3665.89	4618.87	5236.88	4831.28	5063.83	5462.06	5296.18	5326.66	6089.48
-8.45582	34.4481	774.304	406.752	9.95183	605.257	903.292	894.886	948.084	1532.46	994.884	1064.35	1475.26	1519.85	1472.71	1235.49	1411.16	1783.10	2030.61	2752.35	2228.51	1949.41	2056.99	2268.35	2792.42	3000.75	2242.56	2915.62	2318.55	3384.79	3140.32	2817.09	3445.28	2999.08	4257.54	4002.40	3676.81	4461.53	3670.84	4266.62	4679.93	4374.87	4677.58	4607.25	5441.63	4888.46	5733.42	5807.30	5025.27	6164.78
-8.43614	251.182	169.114	305.089	703.486	911.817	976.937	1650.83	1516.61	842.325	1120.48	1611.06	1936.30	1444.17	1488.57	1408.11	1633.15	1691.74	1619.09	2587.09	1659.26	1811.66	1723.78	1877.16	2523.00	2841.46	2207.03	2532.95	2319.57	2876.90	3323.13	3106.54	3285.97	3138.05	3583.63	4077.31	4113.47	4149.08	3806.15	4349.18	4628.75	4712.92	5213.45	5000.01	4761.45	5287.63	5392.63	5578.62	5234.69	5742.76
-8.41645	-242.420	577.526	635.438	447.095	980.632	656.982	869.225	1421.01	1287.86	1773.82	1553.52	1219.76	1443.60	1360.38	2151.70	1649.93	1872.10	1892.57	1988.28	1940.31	1930.74	2447.34	2436.96	1876.04	2557.29	2012.71	2912.11	2641.01	2851.50	2821.93	3279.29	3530.30	3397.90	4052.23	4709.67	3264.69	3892.57	3517.10	3931.84	4322.09	4369.00	4346.72	5209.84	5168.47	5563.30	6056.27	5656.36	5813.28	5969.91
-8.39677	191.252	267.625	341.833	316.656	627.699	481.753	1069.44	1185.90	987.328	1394.65	1867.45	1950.93	1216.88	1562.05	1882.93	1605.48	1710.97	2062.21	1653.53	2117.84	2535.42	2394.68	2390.07	2436.64	2968.26	2037.96	2206.62	3354.60	3117.64	2967.12	3033.64	4019.30	3587.19	3958.09	3594.48	3658.21	3882.85	3868.54	4143.85	4459.27	5063.54	4561.10	5016.71	4938.05	5159.10	5693.17	6805.29	5808.58	5907.71
-8.37709	1.80944	282.253	185.562	463.618	84.7639	1135.34	188.230	1106.49	1256.53	1760.12	1378.40	1253.58	1829.73	1546.15	1696.19	1339.95	1496.39	2340.72	1349.78	2768.45	2156.90	1779.19	2993.23	2523.84	2868.37	2838.45	2177.36	2970.61	2531.21	2690.04	3610.67	3752.07	3336.15	2976.44	3881.96	4353.19	4420.37	3725.85	4252.05	4774.69	4319.79	4613.28	5038.17	5100.61	5154.79	6134.79	5291.83	6309.13	6167.15
-8.35741	-404.197	-111.009	74.1800	697.908	424.037	682.046	1003.93	1361.69	1515.31	1509.08	1193.53	1227.26	1577.85	1697.66	1564.34	2405.42	1866.32	1627.60	2099.06	2434.21	2481.82	2031.17	2443.40	2131.11	2559.47	2901.12	2979.38	2650.43	2559.58	3502.97	3056.99	3444.59	3426.38	3613.03	4072.89	3825.35	3858.96	4316.81	5046.98	4323.02	4862.68	5160.73	4997.40	5040.70	5197.96	5219.03	5957.69	6611.03	6436.50
-8.33772	134.775	191.056	944.968	61.8305	614.560	1558.79	1252.54	1019.66	955.701	1821.35	1657.89	1309.26	1365.58	905.796	1031.16	1927.02	1655.80	1509.64	2103.09	2146.47	2129.47	2504.19	2282.69	2595.17	2698.63	2892.67	2820.61	2697.26	2645.58	3087.38	3057.91	3394.34	3791.89	3453.97	3600.88	3904.44	4235.49	4155.87	4312.97	4859.45	4540.94	5376.54	4791.51	5196.52	5893.69	5935.87	6010.63	6172.34	6307.10
-8.31804	-227.656	539.974	497.335	305.558	987.918	1102.78	716.682	881.235	1094.36	1300.32	1410.25	753.339	1415.30	2316.90	1686.42	1468.10	2045.63	1784.66	1453.42	2620.25	2765.94	2653.38	2253.51	2721.39	3261.11	2641.57	2391.78	2598.59	3321.33	3321.80	2889.14	3174.13	3721.13	3909.46	3790.78	4168.57	4540.41	4056.18	4517.70	4428.41	4992.23	4886.44	4947.33	5284.79	5844.50	5574.61	6481.23	6244.40	6914.68
-8.29836	296.871	180.428	414.362	965.126	467.400	1316.82	423.834	1555.11	997.743	1164.66	1351.18	1658.63	1672.68	2074.43	1552.36	1781.63	1631.82	1352.71	2149.08	2131.86	2203.58	2707.65	2078.70	2701.60	2480.77	2716.05	3076.29	2778.71	3263.95	3369.49	3109.12	3058.40	3828.42	3985.02	4194.69	4161.91	4576.65	4429.05	4333.92	4952.79	4021.22	4918.66	4699.73	5132.11	5515.66	6452.94	6181.04	6614.30	6508.91
-8.27868	105.773	628.306	268.556	427.642	921.514	946.144	1350.20	1355.00	1459.25	1037.36	1379.88	1642.39	707.611	1835.78	2076.83	1960.52	2028.65	1822.03	2276.37	2208.27	2043.91	2167.97	2365.43	2233.51	2480.65	3090.08	3030.37	3079.61	3031.94	3462.91	3612.81	3529.25	3345.85	4210.60	3734.95	4113.17	4405.47	4729.81	4149.59	4941.95	4760.56	5645.22	5348.41	5240.85	5763.31	5863.87	5715.70	6355.57	6572.38
-8.25900	-340.471	-63.8891	388.234	603.193	808.434	993.964	1229.75	1513.80	1352.43	1399.28	1214.95	2074.03	1661.08	1482.73	2627.59	1930.84	1299.00	1692.29	1958.05	2489.24	1910.22	1372.72	1866.35	1886.35	3203.01	3038.61	2432.45	2501.78	2772.15	3084.52	3203.20	3342.14	3867.42	3699.61	4219.85	3956.15	4649.19	4535.22	4263.20	4827.81	4315.73	5310.75	5340.42	5447.18	6054.57	5915.51	6841.81	5983.78	6477.48
-8.23931	-309.154	968.943	553.590	678.583	882.702	1590.09	1142.21	815.408	733.104	1387.02	1284.57	1445.41	1266.77	898.269	1937.15	1495.87	1860.79	2239.26	2584.68	2251.53	2220.61	2380.92	2339.77	2850.10	2837.16	2948.92	2887.50	2678.17	3246.63	3275.14	3399.30	3845.24	3506.26	4040.71	4227.45	4192.64	5039.04	4162.60	4613.01	4938.18	5284.87	5218.52	5481.00	5848.83	5650.77	5703.50	6522.22	6316.49	6490.33
-8.21963	-165.070	84.6819	-300.625	357.758	663.008	766.584	1237.90	364.552	645.734	1378.80	1313.28	1361.25	1572.34	1760.80	1739.57	1537.43	1853.67	2199.81	1463.56	2520.41	2088.78	2301.52	2373.62	2396.89	2566.50	2424.99	3388.87	3368.80	3239.54	3982.01	3159.01	3474.28	3424.21	3680.68	4275.91	4165.35	4874.54	4206.88	4447.57	4596.24	4779.48	5106.59	5549.07	5735.69	5955.08	6155.30	6437.71	6587.50	6251.56
-8.19995	-268.703	366.531	469.050	341.048	741.270	1034.35	926.813	1171.93	990.022	1195.36	1782.13	1935.21	1667.34	1652.78	1739.42	1780.22	1985.08	1628.68	2453.84	2245.10	2267.88	1683.52	2517.86	2642.27	3085.10	2206.82	2667.55	3315.41	3002.76	3300.76	3904.09	3949.76	4334.61	4014.41	4523.04	4525.15	4015.84	4060.34	4651.63	4855.48	4862.07	5516.39	5329.05	6054.36	5487.99	6137.90	6372.47	6409.48	6462.97
-8.18027	-207.913	71.9291	717.394	390.333	784.459	1101.00	1219.52	1140.94	1079.68	1120.75	1489.90	1362.09	2028.57	1553.25	1371.03	2054.52	1274.87	1828.93	2101.47	2809.64	2501.90	1900.54	2262.16	2471.28	2794.01	2549.03	2455.23	3074.01	3419.98	2814.23	3485.90	3597.96	3530.51	4426.34	4056.45	4486.54	4472.16	4613.88	4672.52	4836.84	4755.33	5127.34	5275.86	5700.31	5940.46	6539.01	6481.36	6596.55	6881.69
-8.16058	251.972	843.328	23.0029	557.716	218.276	1169.47	769.516	922.435	1206.22	1818.91	1182.90	1518.17	889.947	1603.22	2124.28	2028.07	1611.08	2590.98	1908.75	1801.69	2143.92	2632.25	2374.75	2423.60	2555.85	3124.89	2817.42	3250.42	3001.92	4087.64	3544.73	3658.82	3932.98	3828.98	4307.01	4737.59	4124.63	4193.02	4614.36	4819.86	5208.08	5498.12	5200.55	5832.30	5329.76	6255.81	6377.23	6141.61	7313.36
-8.14090	71.2065	342.246	824.998	605.656	913.173	783.108	1159.16	873.250	1361.83	922.610	966.034	1829.09	1588.50	1097.80	1478.01	2040.91	1515.37	1739.22	2265.75	1993.96	2302.27	2556.22	2401.00	2720.16	2426.30	2995.41	3194.51	2630.88	2897.26	3278.72	3967.17	3845.97	3465.88	3714.22	4386.89	4206.25	4270.48	5033.95	4354.64	5061.45	4436.25	5119.80	5552.58	5448.33	5839.98	6001.22	6497.85	6576.05	6833.57
-8.12122	345.258	212.543	191.406	278.435	550.126	873.923	1032.13	938.528	727.694	1217.95	1596.10	1693.89	1587.69	1996.00	2120.35	1634.11	2155.47	1655.55	2173.11	2001.55	1975.25	2020.90	2569.99	2645.20	2765.99	2985.77	3433.23	3153.93	3411.38	3439.44	3744.89	3170.37	3745.93	4069.34	4516.35	4097.06	4977.54	4218.54	4317.75	5014.10	5321.46	5357.20	5581.55	5772.43	6327.34	6034.70	6300.71	6854.44	7018.36
-8.10154	-97.2720	86.1385	330.975	598.980	835.744	563.535	537.308	723.979	1422.26	1640.38	1646.37	882.000	2078.18	2156.48	1755.49	1799.58	1788.05	2477.62	1977.62	2202.37	2305.27	2141.99	2897.63	3253.15	2903.53	2839.45	2886.15	2857.98	3298.53	3885.47	3685.22	3789.08	3462.45	4240.43	4157.39	4921.80	4307.29	4268.63	4766.59	5002.95	5487.05	5125.57	5528.09	5494.37	6765.64	6075.46	7004.62	6488.94	6712.55
-8.08185	31.0838	363.201	178.682	661.498	324.421	775.343	807.881	1247.13	1107.84	1389.90	1368.86	1954.88	1435.26	1302.02	2229.86	1367.38	1742.31	2343.45	2381.28	2763.11	2269.85	2495.51	2509.52	2722.29	2850.80	2949.71	3508.45	3428.60	3284.41	3345.14	3713.23	4069.25	3672.95	3998.98	4434.51	4433.90	4935.68	4555.56	4506.35	5395.18	5258.11	5352.97	5676.60	5889.43	6090.52	6145.68	6510.00	5913.57	7214.83
-8.06217	789.026	758.947	564.807	743.070	1390.15	755.136	1130.74	1171.82	1599.36	830.200	1625.95	1173.31	1796.43	2187.78	1610.83	2393.66	1680.82	2074.64	2223.11	2284.84	1534.95	2135.83	2600.11	2477.94	3089.96	3079.63	3032.11	3019.04	3476.77	3403.78	3763.49	3811.58	4127.45	4603.94	4191.47	4663.72	4667.55	4822.62	4489.30	5053.15	5230.38	5795.52	5510.53	6072.47	6276.93	7003.43	6371.68	6630.75	7594.15
-8.04249	303.920	-31.6653	181.983	829.364	955.913	1184.97	971.154	1282.17	934.329	1404.99	1101.03	1463.88	1855.83	1909.54	2187.24	1263.30	2412.90	1700.71	2348.20	2549.57	2335.14	2545.24	2665.09	1932.69	2894.57	3176.27	3290.15	3315.97	3145.61	3426.13	3637.29	3422.34	3759.69	4353.72	4660.77	4584.53	5062.92	4644.15	4764.92	5105.70	5535.40	5740.44	5394.01	6345.75	5655.44	6946.98	6892.02	6534.95	6856.50
-8.02281	5.72350	134.630	799.877	1215.94	1374.27	579.397	1163.17	612.844	1212.51	1439.99	1329.05	1430.14	1980.00	2138.30	1589.75	1535.33	2111.54	2588.23	2040.46	2416.12	2346.05	2431.92	2661.55	2768.90	2732.70	2636.69	2982.93	3612.12	3386.46	3859.38	3182.17	3226.50	3411.47	4313.08	3903.91	4592.31	5270.56	4676.81	4577.47	5278.81	5363.03	5064.14	5897.38	5929.24	5676.73	6759.73	6515.51	7286.98	7035.42
-8.00312	-243.232	163.631	177.793	445.323	450.986	811.643	1292.10	1518.10	1194.27	1777.23	1399.56	1717.92	1595.33	1569.97	2205.79	2025.58	1849.59	1841.97	2272.35	2361.43	2639.99	2459.50	2748.45	2706.21	2884.67	2652.85	3033.06	3414.28	3684.95	3682.43	3832.03	3967.51	3454.98	4397.10	4352.58	4875.04	4204.26	4422.90	5045.02	5283.75	5883.77	6113.77	5951.34	5929.05	6624.95	6692.74	6537.12	6737.57	7189.17
-7.98344	281.683	338.166	640.603	173.987	911.451	1115.67	1480.76	1503.15	1301.25	1298.71	1644.79	1968.52	1747.48	1601.26	1774.61	2385.54	1540.61	2388.99	1801.31	2074.88	2090.20	2274.29	2717.39	2679.61	2993.70	3715.10	3557.87	3201.82	3437.06	3536.18	4357.76	4271.84	4599.64	3994.03	4402.17	4966.24	4359.57	4734.40	4627.68	5499.23	5063.98	5754.54	5433.53	5709.68	6045.22	6941.50	7136.20	7128.68	7405.21
-7.96376	68.4528	452.148	334.264	781.815	1151.01	686.882	1298.06	1118.78	1235.36	1769.21	1676.28	2144.00	1664.90	1766.46	2043.48	2061.08	1494.25	2242.44	2301.39	2174.38	2008.64	2622.30	2384.46	2781.72	3222.35	3135.03	2877.67	2952.67	3663.55	4376.34	3451.43	4004.14	4619.47	4530.04	4534.12	4544.06	4603.53	4687.44	5163.55	5414.67	5625.70	5966.14	5905.30	5809.65	6790.74	6131.91	7242.02	7315.23	7288.36
-7.94408	-212.147	-144.859	-78.4038	63.0994	915.804	1189.34	1753.24	750.315	2027.91	1167.20	1955.28	1639.23	2414.29	1641.97	2278.11	1886.59	1887.10	2294.82	2016.75	2394.00	2290.93	2961.01	2733.52	2623.99	2729.82	2979.70	3172.62	3637.82	3709.51	3717.29	4153.32	4434.07	4411.03	4897.70	4693.04	5163.53	5331.13	5610.54	5201.71	5630.79	5499.72	6131.17	6258.56	6114.87	6457.17	6703.53	7406.09	6865.36	7603.63
-7.92439	-58.0365	314.324	841.515	862.087	407.153	522.062	1358.46	1839.22	1256.93	825.420	1763.34	2206.28	1794.42	1313.93	1509.37	1299.17	1790.42	1996.90	3181.22	2452.85	3633.98	2948.42	2926.60	3075.34	3702.72	3146.93	3023.65	2930.71	3290.07	3142.91	3703.27	4230.46	3637.16	4764.08	4616.85	4517.98	5028.13	5099.10	5320.59	5309.45	5521.39	5515.07	5700.65	6450.74	6899.44	6910.70	7464.03	7014.33	7252.10
-7.90471	-17.4739	-25.4151	236.862	837.657	890.211	1129.35	1105.51	1191.21	1209.99	1975.31	1289.09	1254.12	1833.97	2064.11	2525.47	2313.02	2048.41	2467.18	1996.87	2613.51	2611.86	2543.32	3000.27	3120.75	2701.35	3266.44	3365.79	3729.67	3712.66	3901.83	3734.37	4205.21	4065.63	4066.74	4237.00	5008.22	5605.55	4561.15	4940.66	5534.84	5613.29	6590.77	5707.00	6748.15	6538.28	6682.16	7234.06	7302.92	7558.93
-7.88503	568.428	781.603	77.8139	264.642	291.409	842.839	819.862	1553.55	1533.51	1130.61	1803.28	1665.96	2046.18	1754.20	1875.29	2360.89	2705.35	2041.13	2237.05	2505.64	2441.61	2327.44	2572.72	3649.13	3260.01	2701.22	3734.05	3563.17	3580.91	3693.61	3729.37	4511.10	4341.29	4986.96	4738.63	4837.71	4835.02	5285.99	5293.30	6186.72	5883.35	6437.17	5613.03	6636.04	6849.28	7426.33	7062.32	7610.94	8023.14
-7.86535	443.959	-131.805	453.541	607.798	796.857	427.932	506.640	1262.05	1721.03	1853.55	1648.36	2000.07	1777.47	1551.26	1960.12	2249.45	1762.28	2525.39	2488.50	2781.45	2349.26	2574.45	2388.19	2866.72	3711.65	2935.06	3603.41	3634.01	4091.71	4402.02	4243.43	4916.10	4404.66	4957.74	4619.65	5611.32	5250.24	4947.27	5209.28	5972.89	5884.87	6911.90	6402.68	6902.14	7053.28	7177.44	7843.64	8243.25	7769.53
-7.84567	27.5644	28.7284	162.583	404.772	932.641	1106.56	875.338	1065.32	1041.86	1712.32	1704.21	1678.07	1803.06	1832.47	1834.93	1493.10	1749.91	1983.58	2405.76	2734.74	2285.06	2783.45	3038.54	2240.07	3416.85	3837.72	3383.96	3447.93	4116.91	4026.86	4275.87	4401.24	4511.42	4639.50	5393.37	4518.11	5650.40	5930.52	5480.43	6385.78	6285.02	5862.77	6818.23	6739.40	7625.81	7304.49	7939.96	7968.35	7424.00
-7.82598	284.701	123.037	543.871	827.882	1143.37	1670.48	1234.13	908.239	1458.05	2100.83	1745.17	1982.74	1890.16	1487.50	2563.59	1865.00	2106.48	2924.00	3230.75	2315.31	3148.65	2364.81	2784.26	4211.43	3828.88	3579.16	3348.24	3780.92	4145.68	4284.40	3811.47	4558.67	4594.09	4680.29	4687.64	4995.43	4974.67	5260.33	5814.20	6185.29	5827.56	6136.87	6739.92	5980.89	7694.82	7594.77	7993.27	7833.13	9101.60
-7.80630	-219.092	381.330	464.309	261.682	689.617	593.122	873.616	883.838	1102.00	1600.96	2054.56	2216.14	2232.41	1861.39	2219.59	2019.65	2264.07	2033.44	2404.88	2854.69	2105.21	2931.22	3555.22	3096.84	3701.65	3162.22	3382.69	3788.44	3331.76	4267.79	4198.72	4384.64	4336.64	4898.53	4886.96	5501.76	5633.52	5345.74	5538.15	6468.07	5689.77	6861.81	6878.98	7277.78	7764.92	7766.42	7454.63	8300.62	8444.06
-7.78662	46.8877	-255.237	303.322	400.222	457.037	906.711	1337.68	1045.39	1967.18	1522.69	1783.45	1383.80	1769.31	1666.25	2155.06	2179.95	1745.64	2882.37	2461.79	1940.97	2176.52	3140.17	2702.99	3144.47	3218.55	3676.26	3483.72	3879.97	3703.85	4017.63	4038.01	4760.63	4641.92	4751.94	5503.52	4847.02	6220.39	5801.80	5411.41	6037.57	5749.97	6792.36	6134.82	6450.41	6428.46	7726.71	7832.78	7762.17	7864.62
-7.76694	-100.610	224.958	-60.9680	1037.15	703.566	1458.30	1368.83	1264.73	1439.57	1215.65	2230.48	2215.27	2150.77	1948.55	2146.80	2149.53	1937.95	2643.70	2474.14	2406.48	2742.84	2530.34	2763.86	3199.66	3520.00	4198.41	3222.77	3870.23	3932.36	4280.26	3938.42	5368.53	4595.02	4687.42	5504.46	5679.27	5747.52	5444.19	5489.18	6050.03	6112.82	6391.73	7006.12	7141.24	7490.36	7602.02	7919.85	8305.66	8622.19
-7.74725	-324.657	192.735	506.504	1170.75	931.180	1050.28	1036.86	1332.66	1668.92	1581.34	1426.84	2031.08	2178.60	1948.47	2076.58	2364.70	2331.11	2321.40	2390.58	3789.82	2495.44	2870.52	2920.19	3233.45	3294.70	3505.60	3918.95	3771.33	3990.07	4375.63	3665.43	4795.49	4573.06	5027.63	5108.13	5127.87	5533.78	5564.03	6062.10	6167.06	6987.38	6616.15	7204.46	6702.02	7273.20	7989.28	8050.87	7939.59	7949.37
-7.72757	61.3744	193.370	644.812	71.2766	1035.51	1061.58	1391.21	1242.76	1295.96	1474.79	1504.82	2081.45	1707.30	1838.23	1363.23	2075.46	2118.55	2542.39	2347.18	3095.38	3176.16	2550.75	3108.92	3530.23	3201.35	3870.91	3222.26	3504.73	3772.55	4342.90	3880.72	4351.42	4542.03	5599.41	5494.47	5922.23	6082.43	5934.27	6430.70	5816.49	6294.66	6693.11	6747.52	7094.29	7395.97	7149.05	8089.65	8536.37	8467.81
-7.70789	-440.955	134.690	379.463	798.193	703.476	1448.69	1138.04	2086.79	1100.24	1291.81	1441.66	1989.99	2128.15	2087.36	1657.80	2344.72	2566.66	2218.89	3019.49	2376.04	2522.00	2872.91	3443.02	3401.65	2903.25	3506.27	3220.27	4404.73	4199.80	3975.76	4226.90	4708.15	4079.66	5115.37	4840.33	5313.90	5663.31	5854.61	6029.81	5834.63	6990.16	6845.46	7053.71	6555.02	6984.83	7912.47	8219.21	7634.97	8305.64
-7.68821	206.766	161.675	-150.853	1609.69	888.035	445.640	1614.75	731.846	1742.68	1597.63	1483.47	1893.57	2033.71	2023.48	2171.13	1977.73	2131.91	2846.38	2767.19	2893.83	3219.90	2884.93	2598.11	3652.29	3626.77	3047.57	3383.93	2840.44	4083.43	3987.54	3935.57	4312.48	5262.41	5153.62	5530.19	5206.73	5086.04	5614.70	6148.62	5453.97	6094.98	6938.64	7155.22	7049.82	7677.29	8245.06	7911.40	8895.68	8853.20
-7.66852	-183.705	257.370	994.496	447.285	712.135	1493.71	1592.03	1647.49	1327.21	1692.28	1763.65	1866.76	1913.01	2184.79	2067.31	2673.11	2158.87	2439.42	3045.12	2629.78	3322.95	2400.41	3026.09	2663.69	3455.94	3888.73	3548.07	3324.92	4067.11	4759.52	4586.76	4752.05	4469.06	5583.33	5177.64	5685.91	5718.38	5950.76	6015.21	6043.02	6279.44	6949.19	6597.49	7453.87	7787.36	7866.84	8037.51	8112.55	8326.17
-7.64884	-860.965	-117.011	908.635	1072.40	896.759	1335.26	732.269	965.636	2070.16	2109.47	1624.41	2015.04	1874.82	2311.37	2044.57	2560.55	2175.43	2918.98	2461.41	3303.54	2978.53	2454.33	3098.62	3082.76	3045.98	4094.58	3740.55	3976.22	4323.80	4252.00	4167.53	5327.38	4474.69	4425.59	5884.94	5562.00	6111.13	5817.83	6167.41	5940.04	6530.57	6515.33	7428.87	6934.65	7777.81	7699.38	8005.44	9153.92	8392.97
-7.62916	368.059	-303.357	895.236	324.506	840.570	924.220	570.040	1510.25	1717.62	2170.19	1981.50	1959.09	2123.74	1985.43	1927.87	2498.98	2247.05	2396.99	1717.04	2907.87	2976.05	2861.13	2839.38	3715.89	3487.98	3243.31	4034.24	4318.49	3785.38	4490.91	4252.56	4263.36	4737.02	5166.34	4630.93	6145.97	6186.36	5964.31	5616.48	7012.71	6653.46	6800.11	6962.10	6729.08	7719.49	8490.55	8548.68	8192.33	8745.22
-7.60948	170.386	361.012	624.344	137.162	872.693	553.394	1156.54	1244.58	1053.15	1308.15	1316.35	1375.32	1954.01	2216.93	1853.86	1841.13	2041.39	1857.79	2835.54	2388.67	2678.29	2906.16	2989.41	3203.49	3335.20	4133.73	3937.64	4200.36	4257.95	3502.28	4201.88	4835.74	5010.04	5671.94	4897.27	5198.92	5656.81	6037.42	5895.88	6315.01	6741.40	7509.77	6632.38	7318.92	7536.53	8446.30	8286.95	8461.83	9161.58
-7.58979	242.508	-104.808	-204.883	542.497	1019.74	1046.62	1613.95	2066.26	1443.09	1529.79	1752.15	1103.83	2288.49	1574.39	2253.54	2018.12	2191.26	2854.34	2015.13	2625.42	2286.38	2624.64	3470.54	3130.54	2803.49	4336.22	4270.43	4297.39	4390.58	4749.76	4835.98	4573.67	4893.81	4723.78	5111.93	4989.51	6014.06	5957.86	5949.62	6457.92	6422.79	6930.97	7331.19	7002.33	7216.35	8505.71	8019.51	8656.44	9183.83
-7.57011	-580.004	215.886	582.089	590.065	951.502	511.190	706.672	1575.36	1177.75	1064.92	1439.07	1792.06	1947.18	2146.57	1849.77	2575.47	2238.82	2718.17	3174.11	2994.46	2775.76	2342.78	3122.24	2951.07	4049.85	3558.88	3417.72	4207.20	4043.07	4377.36	4396.81	4773.20	5707.32	5619.15	5080.32	5339.46	5621.81	5427.71	6130.44	6309.56	6869.66	6734.64	7148.72	7848.95	7708.56	7875.04	8925.47	8482.55	9579.06
-7.55043	66.6064	224.729	540.505	1164.42	826.148	1356.83	1526.00	1095.13	1427.50	1439.71	1833.42	1368.78	2303.72	2222.37	2492.69	2396.66	2931.48	3160.41	2355.99	2847.40	2957.72	2976.55	3407.10	3138.64	3732.23	3431.12	3409.11	3404.93	4280.65	4329.22	4780.03	4931.26	4576.24	5253.39	5526.27	6193.31	5314.98	5862.18	6316.63	6996.19	6476.12	6755.14	7359.38	7814.02	8158.32	8350.12	8756.51	9045.38	9353.56
-7.53075	-380.782	248.880	428.289	735.704	496.774	1226.16	1069.22	1442.22	1314.36	1418.30	1397.07	2156.27	2582.42	1961.22	2245.23	1939.10	1372.58	2171.94	2998.91	2994.07	2864.95	3188.70	3543.90	3420.57	3591.88	3752.05	3440.99	3662.07	4558.47	4460.34	4357.30	4641.88	5022.93	5512.67	5221.34	5667.46	5609.65	6030.30	6376.14	6776.10	6866.69	7508.09	6893.02	6783.26	7939.39	8438.22	9010.26	8591.75	9155.82
-7.51107	-395.127	420.499	423.264	974.982	1320.27	309.304	1736.54	1485.29	1760.76	1769.00	1913.21	2496.53	1883.90	1927.40	2173.24	2217.14	2353.59	2848.30	2438.55	2561.13	3031.51	3398.46	2817.41	3060.43	3241.58	4106.41	4156.96	3862.97	4613.75	4495.12	3931.83	5123.22	4574.08	5431.76	5502.96	5624.93	6324.42	5920.00	6050.07	6915.15	6776.81	6895.40	7455.53	7325.17	8460.45	8372.74	8124.65	8752.92	9119.91
-7.49138	606.597	161.973	782.062	768.922	435.001	1475.55	1232.31	1913.38	1698.71	1870.63	2055.93	2090.57	1951.81	2173.23	2337.33	2258.01	2537.41	2405.32	2888.83	3223.88	2825.89	2896.26	3684.87	3790.11	3811.63	4130.85	3323.81	4461.82	4048.72	4304.12	4456.42	5098.25	4647.91	4960.36	5752.98	6337.01	5790.98	6551.95	6732.87	6068.60	7203.33	7493.29	7498.77	7626.06	8611.49	8058.05	8715.95	9085.74	9152.10
-7.47170	756.053	784.150	494.950	465.640	732.394	1115.09	1280.93	1286.77	1215.22	1339.17	1938.14	1845.82	2207.09	1910.85	1889.33	2741.81	2150.92	2581.13	2819.95	3197.91	2381.46	2936.30	3016.16	3736.26	3598.63	3804.42	4069.43	3940.59	4636.83	4850.76	4665.28	5164.07	5042.38	5058.28	5444.76	5647.09	6597.92	5914.62	6684.59	6927.60	6590.57	7671.51	8019.83	7570.03	8404.05	8439.53	8709.77	9281.47	9950.34
-7.45202	224.663	247.760	1036.99	577.163	968.997	611.236	1943.80	1677.06	1191.72	1717.82	1964.15	1525.71	2087.52	2100.59	2080.06	2491.85	2816.04	2703.21	2944.38	3105.01	2988.49	2837.85	4014.90	3676.72	4229.24	3950.14	4078.52	3838.85	4428.23	4100.47	4799.68	4724.53	4844.75	5115.53	6044.58	6033.95	5667.43	6231.71	5961.50	6715.47	7301.14	8414.80	8136.68	7794.41	8525.69	8703.94	9173.51	9167.67	9374.27
-7.43234	249.421	-8.76176	973.491	706.337	807.223	891.642	1198.00	1192.20	1901.82	1275.06	2195.72	1958.66	2069.61	2022.72	2445.17	2413.77	2388.97	3091.74	2962.56	3669.75	3063.83	2972.50	3241.80	3584.71	3726.15	3626.94	3406.74	4081.17	4817.13	4472.49	4112.59	4996.55	5086.55	5595.29	6230.45	6251.91	6477.02	6965.69	6697.23	6656.20	7201.49	7518.26	7737.30	8164.18	8528.61	8525.61	8438.23	8989.59	9168.21
-7.41265	15.4598	347.849	615.041	557.738	1085.82	1088.96	1879.29	1626.62	1609.01	1494.48	1933.40	1925.45	2151.13	2196.88	2187.73	2592.78	2949.38	3143.72	2898.35	2634.91	2615.43	3119.74	3173.18	3827.25	4016.97	3662.81	4228.00	3995.01	4282.78	4930.71	4564.48	5156.06	5890.12	5486.33	5777.17	6259.70	6304.82	6504.68	6968.80	6663.89	7080.69	6992.94	7339.70	8207.50	8076.35	8405.81	8859.64	8665.88	9604.27
-7.39297	-456.240	-34.7990	392.705	1746.19	822.974	1256.48	1350.83	1134.28	1468.88	2102.82	2319.02	1786.41	2431.44	2089.71	2663.66	1835.23	2268.74	3179.97	3168.86	2953.42	2517.70	3081.96	3802.33	3127.78	3690.54	3665.44	4255.66	4495.95	4527.64	4632.31	5473.09	5372.48	4813.02	5545.22	6148.04	6063.10	6291.12	6382.38	6659.07	7203.85	6906.93	8248.19	7158.86	8008.76	8763.71	8560.42	9051.79	9229.04	9754.21
-7.37329	424.724	76.3303	2.85199	1071.12	508.571	1071.65	976.506	1105.63	1547.84	1597.26	1987.42	1726.28	2576.65	2498.50	2017.01	2672.15	2901.92	2591.80	3242.19	2635.57	2877.98	2790.82	3100.74	3550.22	3584.42	4114.51	3952.42	4465.42	4530.51	4803.03	5087.03	5296.62	5616.73	6013.15	5901.63	5990.94	6720.49	7170.08	6617.32	7468.43	7830.22	7319.34	7352.95	8255.84	8579.09	9293.30	9296.95	9297.63	10408.4
-7.35361	538.850	-322.610	611.356	846.396	1388.79	883.240	1221.97	2083.98	1593.97	1634.55	2553.75	2098.21	1956.71	2123.98	2766.23	2374.47	2729.82	2650.18	2923.11	3280.26	3343.01	3490.57	3276.67	3563.32	4192.32	3700.20	4053.59	4553.92	4568.28	4902.69	4125.92	5139.58	5609.52	6213.82	6122.43	6114.28	6790.58	6857.12	7252.41	7313.06	7397.53	8868.51	8084.94	8614.14	8731.99	8626.48	8959.28	9308.63	9841.26
-7.33392	-540.129	744.774	131.607	449.805	720.550	532.007	1329.58	1875.44	1581.68	1966.79	2110.81	1921.72	1949.54	2073.82	1938.72	3239.11	2395.95	2402.59	3134.46	3203.39	3522.26	3047.30	4173.13	3807.00	4321.19	4629.13	4023.53	4899.56	5288.22	5364.24	5504.71	6150.30	6087.27	6076.83	6181.62	5878.96	6590.15	6346.21	6628.87	7340.02	7855.14	8236.55	7452.33	8425.21	8586.97	9015.82	9694.58	10329.4	10250.6
-7.31424	242.357	102.038	758.904	346.534	1076.23	1231.40	1181.28	1373.14	1961.96	1281.55	1866.33	2450.62	1733.94	2486.65	2420.21	2591.86	2964.15	2646.20	3553.24	3035.56	3007.90	3277.63	3555.52	3975.26	4196.87	4372.58	4299.60	4340.11	4841.09	5195.36	5219.05	5106.95	5499.40	6496.11	5896.59	6051.14	6737.31	6432.65	7167.61	7402.70	7500.67	8782.49	8020.59	9409.07	9295.50	8912.87	9390.82	10543.2	10365.9
-7.29456	239.221	504.696	1128.71	603.821	1256.75	1740.72	1370.21	1950.14	1903.08	2308.30	1760.87	2222.07	2574.35	2609.18	2209.52	2767.22	2438.31	3264.21	2627.17	3141.35	3213.44	2798.86	3589.32	3850.50	4319.85	4688.06	4272.88	4392.21	5154.14	5069.70	5435.97	5171.67	4864.68	6409.73	6011.67	6440.27	6754.74	7099.04	7965.15	7415.03	7527.35	8774.48	7944.09	9242.06	8959.67	9126.28	9625.52	10131.3	10187.4
-7.27488	41.9141	-442.735	617.355	766.472	1076.34	955.021	1612.47	1622.15	1833.46	1902.65	2196.23	1926.37	2098.25	2141.74	1782.16	2732.65	2921.65	2548.35	2897.20	2941.28	3424.98	3108.81	3703.72	4269.57	4199.49	5104.50	4039.85	4276.77	5543.77	5128.46	5497.80	6075.81	5678.27	5759.59	6114.78	6211.63	6936.01	6837.68	6730.26	7698.40	8125.22	8123.94	8768.15	9443.13	9165.38	9290.21	9831.62	10269.1	10666.1
-7.25519	90.6576	303.521	215.569	901.744	898.906	1168.56	1377.13	1383.99	1773.09	2157.54	2342.69	2434.52	1976.70	1997.96	3062.22	2750.88	2764.36	3347.33	2679.22	3605.95	3522.97	3884.34	3849.37	3570.58	4378.87	4855.65	4547.78	4453.22	4859.59	5220.93	5556.78	5264.39	5354.96	6060.12	6052.12	6481.67	7083.79	6830.44	7267.42	7121.78	7638.08	7768.09	8241.42	8808.60	9033.43	9359.44	9769.39	9722.05	10955.0
-7.23551	-171.064	630.023	658.736	405.571	1235.97	1242.48	2446.67	1188.12	2170.55	1648.52	2258.99	1993.41	2070.62	2620.89	2987.82	2619.60	2681.87	3310.64	2747.79	3114.61	3278.19	3264.58	3862.43	3993.82	4007.04	4081.56	3875.05	4741.58	4586.47	4432.76	5117.95	5828.21	5396.11	6304.08	6378.93	6801.32	6919.94	7035.63	7074.28	7479.95	8039.70	8660.65	8612.02	8750.98	9017.08	9585.62	10572.2	10418.1	10273.7
-7.21583	-71.5790	494.120	934.326	1453.74	1159.07	768.308	1358.95	1618.19	1853.64	2024.55	1796.67	1726.17	2394.84	2155.82	2546.60	2516.25	2262.26	3011.96	3188.56	3186.57	3742.44	4130.43	3698.27	3901.93	4172.53	4446.74	4390.62	4787.14	5132.04	4958.05	5530.30	6141.66	5627.46	6085.34	6212.50	7010.68	7203.83	7051.71	7102.16	7211.56	8332.47	8792.42	8537.93	9152.14	9297.45	9682.06	10058.3	10577.3	11093.1
-7.19615	-25.8829	519.075	335.708	1124.96	708.852	1278.98	1503.31	1771.00	2409.84	2090.30	2179.38	2232.84	2017.09	2742.71	2410.01	2763.84	2674.55	3037.81	3060.31	3241.00	3266.71	3143.35	3861.08	3885.67	3803.94	4967.48	4666.54	5052.23	4590.56	5386.34	5821.87	5791.31	5540.61	6449.58	5971.47	6926.65	6959.77	7386.70	7603.67	7434.25	8168.49	8970.43	8739.43	8970.41	9222.87	10077.2	10503.5	10270.9	10749.6
-7.17647	249.586	336.533	249.710	887.616	1523.52	1389.97	1317.22	1387.28	2056.42	2345.51	2253.14	2138.41	2679.73	2770.29	2503.20	2335.64	3006.55	2701.80	2659.30	3039.51	3537.00	3418.21	4570.51	4452.45	4473.71	4435.66	4422.00	4350.19	4879.93	5729.95	5652.34	5654.75	6005.04	6606.29	6373.09	6737.65	6373.24	7128.70	7380.62	7532.27	7954.94	8537.60	8876.14	8949.41	9274.04	10343.9	10068.7	10562.3	11451.3
-7.15678	372.968	323.838	217.538	631.173	1017.50	1181.42	1787.71	1689.16	1507.09	1701.82	1713.60	2419.76	2649.83	2939.96	2297.55	3134.42	2924.41	2511.67	3232.99	3488.11	3695.76	2542.36	3556.86	3878.75	4123.54	4028.20	4829.24	4400.51	4685.37	5196.48	5375.49	5870.46	5601.43	6445.17	6213.88	6689.30	6803.30	7313.12	7354.50	8282.12	8048.32	8470.55	9290.57	9292.71	10174.5	9781.85	9939.04	9777.25	11626.5
-7.13710	-438.760	369.927	742.738	1148.22	1162.10	1013.13	1329.81	1860.84	2007.35	1840.81	2302.43	2473.51	1974.04	2742.70	2569.56	2668.45	2493.91	3429.33	3033.46	3936.57	3085.42	3554.13	4206.00	4164.28	3879.49	4818.07	4363.59	4803.57	5019.07	4802.15	5658.67	5645.37	5354.82	6328.46	6075.50	7115.87	6872.85	7171.72	7647.77	7829.36	8636.71	8463.92	9352.35	9145.94	9528.50	10340.8	9340.15	10619.0	11453.2
-7.11742	-59.4640	-352.288	787.126	500.102	707.190	1074.80	1518.96	1962.29	1687.48	1750.26	1830.24	1538.51	2781.40	2373.36	2765.77	3205.07	2897.92	2989.47	3178.08	3176.63	3381.23	3050.03	3935.04	3986.70	4263.48	4384.15	4469.85	5016.85	5530.60	5440.98	5758.83	6124.81	6334.66	6604.63	6919.46	7229.52	7037.63	6961.54	7325.67	7845.60	8325.94	8466.80	8445.95	9066.39	9428.75	9585.73	10121.8	10735.4	10710.6
-7.09774	3.39247	267.040	864.057	682.702	974.044	901.582	1063.59	1538.13	1181.93	1911.48	1815.27	2031.14	2477.02	2506.28	2952.33	2527.25	2806.98	2939.56	3408.71	3305.88	3579.72	3042.97	3952.65	3723.38	4109.26	4518.25	4207.07	4793.59	4583.92	5805.26	5086.90	6125.97	6202.19	6579.72	6807.84	6894.51	7111.74	6502.47	8089.61	7655.51	8574.23	8226.08	8806.90	8919.16	9410.76	10297.2	10331.7	10797.2	11449.7
-7.07805	-633.804	92.5706	751.272	1037.29	892.103	1347.21	1540.39	1408.83	1813.32	2020.95	2330.69	2027.91	1800.27	2255.08	2647.26	2757.13	2393.14	3006.00	3977.70	3706.49	3130.38	3454.24	3803.26	3574.97	4144.46	4629.48	4636.84	4546.75	5252.41	6008.06	5493.38	6069.09	6271.31	6666.51	6506.67	6964.55	6660.13	7564.04	7511.47	7976.88	8634.59	8682.08	9084.77	8756.03	9778.89	10106.0	10173.3	10532.2	10997.1
-7.05837	-289.193	422.740	719.909	891.527	1228.32	2113.38	1460.86	1776.47	1820.76	2322.13	1737.45	2599.54	2154.50	1590.03	2869.53	2835.91	2983.91	2978.37	2905.07	2804.14	3851.19	3793.69	3980.86	3939.27	4296.88	4337.47	4388.16	4610.09	4691.77	5337.05	5515.15	6109.98	5946.00	6095.95	6445.76	7330.95	7771.73	6837.27	7705.88	8546.52	8197.89	8932.79	8915.24	9544.69	10005.7	9887.60	10443.6	10833.7	11648.4
-7.03869	349.813	-68.4543	667.493	464.386	880.853	1750.54	1162.03	2521.00	1992.34	2239.64	2500.69	2322.19	2846.40	2242.24	2416.67	3098.40	3226.10	3169.01	3137.66	3522.49	3095.68	3106.44	3593.20	3949.10	3986.93	4635.35	4590.75	4835.48	4700.91	6031.52	6069.54	5851.79	5843.93	6127.67	6574.48	6810.22	7735.28	7746.07	7539.91	7916.39	8758.89	8708.75	8562.77	8884.58	9757.25	10241.4	10929.0	10890.7	11792.0
-7.01901	315.363	411.136	502.488	773.027	1613.47	1158.55	1224.22	1254.30	1634.54	2035.80	1856.38	1896.55	2110.52	2608.85	2963.95	2815.50	3088.59	3171.09	3680.45	3387.91	3224.15	3606.68	3656.44	3880.20	4528.04	4807.11	4948.61	5037.24	5122.42	5613.11	5529.17	6365.16	5416.77	6868.79	6494.11	7256.01	7536.93	7192.11	8172.80	8344.30	8478.74	9471.86	9065.21	9857.58	9383.03	10481.5	10212.9	11794.3	12015.7
-6.99932	-444.975	285.036	1114.22	566.203	853.173	1223.88	1768.25	1661.74	1972.20	2410.15	2499.11	2256.09	2222.31	1976.38	2440.79	2191.28	2146.06	2533.74	2790.24	3558.64	3103.37	3886.55	4119.66	3689.44	5124.38	4987.08	4397.83	4849.66	5185.05	4994.58	5582.50	6153.79	6302.28	6461.54	6680.46	7496.78	6901.96	7892.21	8439.48	8118.61	8496.25	8673.47	9072.62	9556.52	10711.0	10589.2	10170.1	11016.6	11152.7
-6.97964	253.848	97.6865	790.338	838.482	1000.17	1594.74	958.252	1811.06	1899.64	1965.84	1795.84	2434.37	2485.62	2675.40	2135.23	2854.77	3356.04	2949.20	3764.62	3629.44	3669.22	3773.00	4004.20	4345.39	4144.90	4722.36	4558.14	5284.47	5581.56	6003.01	5336.93	5778.79	6152.49	6286.09	6977.96	7057.60	6855.05	8404.25	8149.65	8527.82	8504.47	9196.13	8929.66	10049.3	9658.03	10602.3	10227.9	11214.6	11964.7
-6.95996	-155.168	775.030	690.301	1029.28	1767.85	1374.79	1330.88	1876.69	1361.51	2069.89	2089.86	2440.92	1928.13	2733.00	2886.31	2856.07	3031.87	2788.35	3119.75	3861.20	3207.85	3213.83	4378.04	4459.76	4804.02	4441.34	4623.66	4793.32	5813.44	5466.35	6690.65	5782.83	6082.51	6438.32	7071.75	6895.52	7521.04	7424.64	8284.18	8397.35	8848.12	9128.73	9353.19	9449.03	10277.6	10825.7	10236.5	11759.5	11642.3
-6.94028	-31.2029	130.389	277.613	1325.46	1157.29	1536.90	2407.33	2136.81	1884.51	1790.70	2823.54	2187.87	2068.62	2997.29	2544.95	3111.11	2888.09	3315.71	3174.00	3558.06	3721.19	3540.12	4106.13	4260.76	4701.33	4886.97	4990.66	4579.02	5064.80	5422.82	6197.15	6031.82	6579.67	7114.40	7245.82	6647.41	7564.88	7545.03	8083.91	8582.16	8548.15	9595.51	9521.69	9680.83	10228.9	11105.4	11174.2	11514.4	11731.8
-6.92059	399.476	494.875	905.872	1165.95	1247.45	1626.74	1436.28	1624.33	2324.98	1659.42	1746.74	2273.57	2346.01	2696.59	2775.48	2767.59	2949.53	3225.89	3393.32	3780.36	3945.34	3577.80	4145.81	4570.64	5080.10	4772.43	4790.48	5040.01	5447.70	5935.45	5467.48	6091.27	6803.85	6356.72	6880.47	7183.45	7653.19	7778.66	8362.25	8472.95	9036.56	9744.94	9978.39	10309.3	10246.2	10717.4	11738.4	11391.8	12367.3
-6.90091	63.9552	437.538	398.206	871.372	848.315	1702.75	1516.63	1445.39	2031.42	1565.50	2628.76	2275.45	2683.57	2603.65	2495.37	3149.66	2454.87	3531.94	3458.67	4051.40	3698.04	3398.38	4263.70	4541.37	4755.48	5330.38	4773.37	5343.94	5609.66	6166.39	6094.89	6457.21	6431.09	7378.06	6872.34	6956.08	7729.92	7991.53	8342.96	8708.24	8656.29	10233.3	9726.77	9669.17	9948.45	10595.6	10666.9	12066.2	11669.5
-6.88123	111.409	401.458	792.769	1359.55	1028.24	2000.80	1393.99	1564.68	2150.12	2071.29	1834.34	2493.66	2614.56	2200.85	2795.59	3340.67	3531.96	3370.40	3180.99	3745.53	3456.78	3752.24	4459.10	4750.30	4796.81	4950.90	5044.04	5161.35	6076.62	6668.76	6481.19	6631.18	6382.21	7672.65	7779.21	7466.06	7835.40	7658.00	7850.71	8544.78	9381.23	9345.91	9749.58	10012.0	10599.8	11376.6	11834.6	11825.3	12557.1
-6.86155	4.69663	64.0292	536.012	657.266	755.528	1505.19	1774.05	1366.74	2267.68	2525.41	2882.13	2162.77	2683.13	3221.05	2302.34	3259.75	3445.06	2943.42	3136.12	3867.23	3326.37	4603.21	4381.83	4117.81	4710.07	4720.25	4699.97	5550.54	5270.76	5712.59	6256.95	6831.37	6883.84	7115.20	7657.42	6874.12	7616.37	8243.33	8556.51	8551.16	9061.57	9633.32	9811.78	10349.4	10524.8	11167.1	11380.6	11587.1	12679.9
-6.84186	-264.370	180.826	731.477	874.721	1355.84	1662.00	1590.83	1859.76	2440.70	2351.68	2358.68	2068.03	2055.05	2488.65	2979.81	2630.88	3107.67	3811.71	3187.44	3578.39	3818.73	3649.31	4705.54	4406.36	4370.07	5590.07	4637.71	5763.06	5816.59	6324.82	6502.62	6204.06	6186.00	6689.10	7692.69	7493.31	7837.98	8134.36	7980.84	9189.07	8920.52	10062.1	9230.70	10200.6	10873.4	11488.0	10914.8	11617.6	12870.6
-6.82218	336.041	779.441	666.742	913.044	1182.69	1836.59	1877.68	1742.84	1994.26	2393.39	2332.56	2438.70	2733.90	2270.88	2736.20	2689.80	2884.19	3293.59	3549.77	3724.56	4658.07	3967.95	4221.69	4713.98	5169.21	4942.19	5358.84	5037.78	6221.21	5909.21	5630.78	6503.33	6776.78	7405.86	7166.59	8001.97	7938.09	7865.65	8723.40	9154.16	9162.82	9948.62	9982.06	10754.3	10689.7	11042.1	11471.5	12115.6	13267.6
-6.80250	-103.657	241.053	1055.97	738.529	1098.18	1675.02	1826.25	2247.82	1703.07	2196.13	2353.04	2509.56	3123.68	2414.16	2771.84	2725.24	3589.40	3439.18	3963.39	3975.55	3392.18	3902.68	4844.46	4864.27	5110.04	5671.09	5471.14	5354.21	5771.44	5798.91	6125.98	6908.14	6428.44	7491.83	7205.94	7902.26	8710.50	8414.08	8547.07	9177.96	9350.80	9845.35	10399.9	10663.9	10566.2	11935.3	12014.6	12113.5	13155.2
-6.78282	-550.481	254.696	415.295	371.106	1273.36	1445.07	1818.45	2189.98	1737.70	2453.55	3020.23	2903.69	2248.43	2600.55	3416.16	3086.36	3162.13	3540.08	3628.27	3545.81	4364.59	4307.60	4937.30	4534.62	5105.08	5391.71	5281.16	5355.33	6087.39	6379.57	6077.39	6516.21	6733.46	7292.68	7589.30	7938.44	8448.88	8164.40	9379.18	9547.89	8643.45	9957.65	10688.6	10488.0	10982.9	11658.6	11863.8	12079.4	12965.4
-6.76314	236.823	216.694	877.647	1060.40	1304.42	1292.79	1623.79	1991.43	2183.96	2656.37	2450.50	2561.64	3308.80	3074.16	3099.29	3313.15	3109.90	3660.37	3982.99	3744.90	3674.54	4181.27	4160.57	5517.36	4576.44	5512.35	5723.66	5489.93	5839.27	6290.66	6842.47	7023.82	6614.89	7530.18	7675.78	7902.99	8095.09	8852.67	8477.86	8681.63	9444.15	9694.71	10007.3	10443.6	11497.8	11221.0	11706.4	12677.8	13125.7
-6.74345	45.2945	752.848	700.505	539.268	1365.80	2032.45	1969.36	2100.53	2256.49	2343.32	2123.12	3088.45	3222.21	2973.41	3137.55	3394.97	3055.84	3811.44	4090.17	4306.39	4024.53	4187.53	4461.73	4977.37	5191.55	4989.65	5207.70	5552.66	6367.80	6219.50	6764.81	6190.50	6863.44	7477.96	7945.69	7941.32	8437.89	8746.80	8943.85	9391.91	9675.52	9959.85	10023.0	10804.0	11221.7	11389.7	12070.0	12591.7	13186.2
-6.72377	-60.2127	102.880	626.967	1092.58	800.678	1676.12	1897.66	1787.11	2015.65	1972.96	1913.49	2885.72	2484.85	3177.70	2607.22	4218.39	3637.58	3326.45	3968.40	3892.51	3854.23	3716.35	4318.69	5095.61	5761.44	5002.98	5313.24	5236.20	6094.44	5918.89	6878.40	6973.90	7256.54	7492.69	7383.35	8524.01	8958.90	8936.80	9287.16	9013.50	9474.93	10260.9	10789.0	10842.4	11115.0	11817.2	12279.8	12845.7	13607.8
-6.70409	-431.910	291.343	863.470	1502.25	1602.67	1639.67	2081.42	1508.03	1944.09	1962.86	2648.95	1969.54	2872.06	2916.34	3200.72	3311.55	3431.15	4216.55	4057.93	4474.95	4290.74	4776.00	4084.78	4665.82	4961.69	4923.26	5550.72	5425.00	5766.40	6584.22	6852.14	6998.31	6691.34	7235.98	7724.05	7997.87	8886.17	8562.22	9330.64	9436.58	10261.3	10271.0	10583.2	10613.8	11260.8	11962.0	12659.2	12907.6	13254.9
-6.68441	-373.679	467.736	876.749	918.789	1027.37	1128.35	1645.87	1923.45	1805.96	2013.07	2797.94	2657.63	3376.93	3036.35	3037.36	3384.37	3385.65	3762.60	3517.04	3691.32	4074.64	4218.67	3578.16	4554.79	5305.87	5572.98	5822.14	6380.57	5369.34	6295.15	7143.27	7099.09	7538.57	7428.77	7712.78	7722.96	8086.56	8599.12	8552.14	9736.11	9967.89	10196.1	10818.1	11306.1	11919.1	12247.3	12031.5	13288.7	13321.2
-6.66472	-317.980	733.750	804.557	1030.16	1374.51	1603.32	1486.41	1503.88	1799.02	1926.88	2452.80	2416.41	3426.52	3378.45	3028.94	3489.43	3265.96	3497.56	3762.10	4398.02	3439.02	4147.34	4740.90	4409.63	4913.86	5226.11	5142.64	5659.87	6474.86	6072.83	7358.87	6670.44	7344.36	7233.25	7866.67	8223.56	8462.50	8729.79	9125.79	9926.68	9968.26	10379.3	11019.8	11279.6	11892.3	12094.6	12123.5	12678.1	13485.4
-6.64504	-67.1205	619.175	965.387	1179.02	1553.72	2200.10	1755.67	2164.41	1957.36	2638.88	2319.23	2370.25	2575.74	2891.80	3284.89	3451.15	2995.04	3327.18	3590.83	3948.87	4348.61	4226.05	4307.25	5113.99	4941.80	6055.92	5238.17	6555.28	6013.16	6861.03	6937.97	7024.81	7106.83	7654.86	7369.35	8368.14	8256.68	9140.32	9346.17	9322.89	10181.1	10070.9	11086.9	11315.2	11606.6	12319.7	12101.4	12694.2	13770.3
-6.62536	480.651	367.556	787.552	927.240	1473.81	1347.40	2132.90	2029.38	2204.12	2104.33	2195.78	2328.64	2798.08	3295.55	3137.68	3545.04	2905.16	3855.57	3541.03	3655.40	4052.91	3928.71	4806.38	4903.88	5489.44	5505.85	5326.68	5842.27	6015.85	6522.91	6554.59	6848.09	7343.91	7348.45	8457.81	8188.09	8550.89	8877.95	9406.78	9564.08	10211.3	10718.4	10924.4	11121.1	12037.2	11941.2	11872.1	12725.1	13449.8
-6.60568	165.697	291.770	524.220	1277.28	1418.06	1775.92	2055.20	2048.61	2447.49	2367.62	3053.83	2606.52	2323.72	3333.68	3250.65	3324.82	3258.82	3406.93	3535.35	4696.30	4072.38	3789.88	4032.69	4562.59	5689.37	5166.42	4811.78	5874.91	6867.12	6430.90	6841.11	6606.10	6974.84	7706.74	7847.55	8152.02	8328.73	8394.49	9510.94	9240.60	10393.9	11364.6	10904.5	11370.7	11539.7	12467.4	12631.3	13033.7	14486.6
-6.58599	-612.603	126.129	724.917	1086.67	1827.35	1488.80	1776.45	2058.22	2422.11	2178.67	2717.02	2552.59	3203.02	2791.81	3318.17	3508.13	3585.34	3934.52	4338.84	3916.12	4513.74	3905.64	5220.82	4447.68	5707.41	5462.51	5787.51	5849.08	6122.40	6425.12	6320.64	7242.62	7075.05	7660.34	8151.82	8655.27	8956.76	8125.66	9235.11	9587.06	9339.89	10449.5	11052.2	10772.2	11887.5	12255.4	12558.6	13035.1	13876.3
-6.56631	436.250	571.494	978.102	1097.65	1706.89	1695.65	2057.91	2261.73	2398.13	2727.00	1768.65	3111.75	2637.95	2902.51	2971.27	3066.09	3860.01	4157.35	3830.38	4169.01	3868.58	3751.84	4426.17	4941.12	4860.28	5352.69	5428.66	5644.37	6512.16	6911.27	6846.57	7569.59	7510.05	7870.74	7538.54	8327.46	8803.72	9040.96	9157.44	9511.98	10685.6	10721.1	11246.3	11784.3	12096.5	12401.7	12556.2	12646.1	13735.6
-6.54663	597.716	241.399	814.731	864.623	1305.75	1580.06	1519.99	2406.58	1694.30	2346.38	2902.34	2906.78	3105.92	3008.09	3311.47	3465.54	3257.29	3543.66	3519.59	4620.81	3854.68	4445.34	5011.59	4901.09	5094.69	5268.56	5307.61	5751.72	6173.08	6441.70	7514.90	7217.23	7623.61	7637.79	8412.75	8541.59	8765.86	9024.57	9535.28	9403.60	10522.9	10812.4	10970.3	11978.9	12082.6	12146.9	12518.4	13625.9	13796.0
-6.52695	362.720	46.3555	1294.05	1070.54	1810.08	2118.01	1750.68	2038.77	2717.87	2634.66	2752.17	2781.51	2837.47	3178.35	3096.30	2923.39	3336.62	3486.20	4309.11	4118.42	3705.08	4116.21	5063.80	4981.47	5207.93	5593.75	5697.23	5969.60	6394.60	6886.63	6880.34	6966.28	7557.25	7672.77	7798.55	8726.45	8864.53	9329.29	9533.26	9986.19	10459.6	10838.9	10764.8	11549.4	12230.5	11917.9	13481.4	13015.3	13461.6
-6.50726	-297.210	337.621	517.124	1285.68	1464.35	2033.12	2073.38	1684.36	1692.18	2230.88	2733.16	2767.90	3160.00	2945.97	2845.43	3603.36	3440.84	3773.07	3978.44	4436.31	4060.26	4756.58	4573.68	4647.15	4646.08	5466.78	5637.02	6041.49	7170.53	6424.96	6790.10	7834.99	7082.57	7592.48	8021.95	8569.05	9173.67	9059.31	10012.3	10128.3	10365.9	10654.4	10690.6	11301.8	12192.8	13079.9	12745.2	13473.6	14668.5
-6.48758	-267.526	183.913	612.550	1342.97	1671.31	1457.12	1543.02	2018.35	2387.52	1795.89	2444.39	2807.59	2690.85	3153.80	3261.55	3117.08	3254.21	3422.42	3621.04	3740.88	4414.86	4759.17	4547.00	4758.09	5325.38	5383.47	5074.18	5754.77	6644.39	6287.63	7466.91	7297.61	7346.32	8036.77	8313.18	8163.67	8150.16	9405.41	9815.49	10492.7	10771.5	10734.1	11443.8	11429.4	12328.4	12475.3	12866.2	13148.9	14775.5
-6.46790	210.369	117.496	557.773	974.960	1017.43	1781.80	1630.14	2346.49	2328.93	3039.46	2538.80	2231.47	3423.51	2679.96	3064.22	3321.44	3816.59	3728.39	3943.71	4541.48	4233.31	4481.06	4648.97	4843.13	5489.50	5833.10	5916.39	6257.08	6163.90	6594.83	7192.62	7474.58	7596.88	7625.82	8479.66	8562.33	9147.57	9131.02	10179.7	9896.17	10993.8	10713.8	11389.7	11370.3	12776.5	12960.3	13072.0	13444.4	14088.1
-6.44822	88.3189	426.231	485.819	1220.29	1790.51	1971.91	1830.50	1925.74	2501.25	2063.70	2624.40	2632.16	3106.83	3702.94	3194.75	3274.85	4225.30	3367.56	3698.49	4548.04	4622.43	4071.34	4389.20	4685.39	5781.41	5607.15	5380.49	6410.50	6493.83	6467.39	7451.38	7743.34	7645.89	8153.08	8047.03	8835.67	9325.35	8792.51	9134.82	10196.4	10639.5	11254.4	11765.9	11490.2	11828.1	12717.0	12874.3	13560.2	14776.6
-6.42854	-245.849	395.328	1389.31	809.853	1294.93	1641.93	1721.39	2216.74	1632.57	2169.20	2665.58	3319.64	3045.97	3043.32	2815.86	3776.80	3690.44	3225.38	4334.20	4234.68	4492.09	4163.15	4323.77	5075.48	5404.81	5019.21	5365.45	5864.08	5706.89	6368.94	6824.49	6879.60	8072.19	7848.94	8417.21	8929.68	9087.11	8634.09	10053.7	9815.20	10942.9	11268.2	11494.8	11691.8	12771.9	13338.5	13779.1	14124.4	15160.6
-6.40885	271.005	722.918	624.979	1295.45	1852.94	1915.12	1962.83	2105.01	2625.12	2692.47	2998.78	2971.40	3215.03	2790.71	3390.34	2919.91	3938.66	3508.51	4496.32	4423.98	4242.64	4869.12	4806.15	5625.09	5433.05	5539.66	5482.44	6784.69	6049.20	6823.88	7206.26	7620.84	7746.21	8322.27	8765.86	8847.17	9670.61	9041.31	9522.52	10464.5	10821.5	11027.9	11469.3	12071.1	12143.9	12847.4	13707.9	13517.2	14646.7
-6.38917	-150.245	596.482	871.563	1064.33	885.577	1886.76	2472.09	2119.74	2362.29	2480.53	2438.73	2799.44	3381.50	3399.71	3219.39	3579.96	4099.62	3847.54	3870.00	4747.51	4212.94	4353.70	5247.39	5241.71	5394.22	5697.97	6409.00	5439.78	6450.97	7106.15	7560.44	7785.79	7848.29	8438.90	8190.93	8854.08	8702.39	9709.30	10011.4	10924.8	10833.0	11205.8	11972.8	12213.1	12587.3	13139.4	13289.4	13962.9	14742.0
-6.36949	27.5457	153.659	575.002	1089.39	1491.69	1646.33	2201.23	1747.94	2265.40	2717.55	2628.46	2289.47	2656.02	3058.37	3505.11	3642.19	3477.36	4311.54	3867.19	4392.66	4609.14	5031.62	5369.85	5313.05	6009.49	5214.52	6004.59	6540.55	6436.48	6952.98	7756.39	7828.77	7766.13	8015.16	9050.96	9335.39	10072.7	9133.28	10328.1	10551.5	11295.9	11297.3	12046.8	11704.0	12632.0	13138.2	14189.4	14101.8	14888.0
-6.34981	41.5489	780.867	1473.61	1227.29	1199.31	1793.27	1903.40	2145.32	2815.63	2867.71	2904.44	3144.96	3132.62	3439.10	3497.00	4159.89	3594.74	4424.88	4425.84	4513.46	4754.25	4484.37	5462.55	5791.08	5630.24	5907.41	5994.21	6352.39	6397.75	7068.56	7638.99	7680.50	7559.74	8377.25	8828.95	9559.39	9557.84	9372.23	10499.4	10313.5	10751.8	11524.1	12997.7	12565.9	13349.2	13158.3	13318.1	14315.5	14864.3
-6.33012	-25.1419	487.703	650.506	859.994	1886.42	1467.57	1911.10	2394.06	2598.50	2683.54	2887.12	3316.11	3316.50	3144.63	3289.34	3628.97	3349.17	3969.56	4346.29	4566.94	4602.58	5114.82	5219.11	5392.54	5275.92	6386.74	5910.18	6685.95	6975.73	6874.97	7053.97	8088.74	8621.48	9117.48	8934.29	8989.72	8856.01	9967.01	10516.2	11003.7	11689.2	11545.9	12173.2	13286.3	13119.5	14092.8	13245.4	14060.0	15329.8
-6.31044	-489.171	576.515	607.745	1543.45	1498.39	2487.38	1756.74	2093.36	2556.33	2028.47	2738.41	3051.43	3206.31	3525.94	3848.33	4442.06	3932.57	3599.12	3950.96	4739.25	4574.54	5113.47	5321.54	5317.76	5466.72	6700.72	6092.17	6317.50	6989.75	7081.05	7488.64	7663.92	8219.89	9075.85	9212.85	9484.57	9638.99	9754.68	11294.6	11009.9	11230.0	11752.9	12437.2	12304.3	12892.2	13563.5	13479.9	14270.7	15008.0
-6.29076	-25.5078	251.705	591.448	1164.47	1374.10	2053.99	2266.79	2438.18	2746.44	3087.12	2607.62	3349.06	3584.28	3298.03	3569.19	3903.90	3939.51	3571.27	4641.59	4571.45	4774.65	5143.79	5334.67	5379.92	6207.47	6352.62	6125.48	6795.18	6501.35	7210.76	7790.39	8262.90	7768.85	8587.32	9060.80	9451.88	9583.24	9746.02	10444.8	11427.9	11315.0	12168.7	12264.4	13241.6	13223.1	14144.3	14187.0	14553.3	15532.5
-6.27108	-398.210	354.498	1080.99	980.229	1066.04	2086.28	2467.24	2637.36	2173.07	2539.60	3023.00	2697.46	3061.19	3362.76	3473.32	3851.38	4310.89	3771.23	4109.44	4690.89	4516.89	4750.61	5393.99	5525.86	6239.14	5670.56	6507.63	7049.58	7382.92	7857.79	7425.52	7816.36	8218.48	9028.45	8952.41	9335.69	10205.4	10688.0	10617.5	11079.2	11987.0	12152.1	12243.6	12993.5	13114.8	13691.6	14036.5	14233.4	15359.8
-6.25139	-260.106	749.263	933.964	675.255	1836.24	1584.82	2205.08	2092.13	2239.89	2635.13	2738.38	2771.50	3866.19	4107.79	3564.48	3147.27	3907.84	4328.26	3862.56	4831.27	4510.56	5050.99	5103.95	5848.83	5504.58	6775.25	6535.53	6726.44	7061.37	7871.13	7537.70	7794.42	8622.85	8955.24	9384.96	9663.41	10057.5	10617.9	10917.6	11340.9	10684.8	12347.4	12226.1	12956.9	13004.4	13976.7	13768.4	14961.0	16076.2
-6.23171	-35.3224	759.780	1018.26	903.625	1926.83	1948.91	2658.73	2925.42	2482.75	3192.23	2786.50	2745.91	3587.08	3895.90	3647.77	3754.10	3939.22	3934.81	4303.28	4317.66	4388.97	4869.21	5187.17	5480.45	6463.65	5866.86	5804.08	6783.58	7603.19	7524.96	8309.46	7803.90	8393.51	9195.84	9339.62	9939.56	9972.93	10120.7	10358.0	11581.2	11719.6	12418.1	12725.2	12658.7	14092.7	14316.2	14747.4	14723.2	15599.8
-6.21203	104.321	1068.44	1267.20	1045.17	1585.95	1388.79	2081.92	2373.55	2260.96	2687.05	2863.53	2559.14	3738.39	3521.72	3506.48	3810.94	3716.22	4159.88	4545.07	4788.41	4618.73	4642.40	5325.32	5786.01	6230.88	6284.11	6638.46	6342.27	7622.27	7576.67	8094.29	8655.33	8223.85	9053.85	9623.21	9838.02	9697.80	10655.5	10850.6	11132.8	11930.3	12321.7	12908.5	13109.9	13719.1	13838.0	14759.0	15142.1	15674.7
-6.19235	152.302	498.350	717.433	1164.75	1610.10	1976.56	2681.57	2535.34	2271.97	2976.88	3581.00	3482.97	3572.42	3283.57	3460.70	3918.09	4286.84	3967.63	4074.68	4886.32	4903.38	4971.79	5858.93	5460.09	6001.92	5903.17	6245.08	6444.47	7650.30	7285.75	8212.69	8347.38	8350.81	8838.60	8974.22	9597.02	10088.8	10401.1	11224.6	11871.3	11969.1	12931.3	13483.3	13155.6	14084.3	14094.0	14956.3	15158.3	16372.5
-6.17266	16.5865	108.862	960.034	1511.72	1656.17	2400.54	2372.34	2748.61	3085.40	2525.79	2725.22	3010.73	2731.27	3914.96	3925.48	3506.83	3739.36	4088.75	4709.41	4595.68	5272.39	5011.89	5689.51	6584.72	6046.29	6474.58	6449.20	6848.01	6913.40	7388.55	7549.17	8210.09	8850.26	9207.61	9500.05	10043.0	9680.64	10615.0	10518.9	11402.8	12221.0	12690.0	12911.8	13304.9	14262.6	14808.5	14606.7	15470.9	16435.3
-6.15298	-50.5804	231.383	1064.09	1337.53	1493.63	1986.72	1734.56	2729.35	2178.07	3149.95	2696.71	3105.93	3839.08	3895.25	3729.64	3882.12	4663.06	4943.53	4477.73	4690.20	5768.97	5280.40	5667.72	6121.14	6086.78	6715.97	6942.93	7178.18	7773.63	7901.41	8221.87	7601.45	8625.30	9198.57	9600.68	10313.3	9716.56	10576.9	11173.0	11511.7	12387.0	12671.3	12512.0	13206.0	14788.6	14648.8	14631.4	16069.3	16103.5
-6.13330	298.522	1003.04	1464.14	2090.21	1225.93	2170.13	2743.98	1856.14	1971.97	2517.77	2859.10	3016.62	4194.58	3668.99	4059.20	4097.38	4286.61	4110.03	4698.09	4620.71	4692.79	5193.64	5166.90	5628.30	6617.89	6659.59	6589.06	7101.14	7260.10	7370.23	7901.57	8397.81	8946.28	9208.73	9467.55	9715.64	9756.17	10690.2	12062.9	11489.1	12753.1	12384.3	12518.6	13500.1	14337.2	15081.8	14542.7	15992.0	16378.6
-6.11362	97.2015	-245.141	882.201	1378.95	1948.96	1542.66	2068.74	2470.82	2211.64	2592.99	2689.05	3289.42	4007.46	3662.33	3403.46	3431.07	4680.55	4330.40	4540.82	6097.65	4935.44	4684.06	5752.17	5376.88	6461.00	6143.44	6804.63	6797.17	7824.84	7497.70	8086.98	8334.08	8518.08	9515.25	10419.2	9739.95	10029.2	10968.0	11809.1	11569.6	12242.9	12449.2	13037.7	13452.0	14362.4	14365.6	15341.8	15172.6	16445.1
-6.09394	-86.0915	204.006	307.698	1409.28	2127.86	1492.11	2346.43	2458.94	2584.55	2687.77	3285.89	2959.42	3646.36	3905.98	3508.05	4155.83	3753.68	4450.48	4634.10	5028.52	4675.05	5525.51	5207.46	5676.55	6069.94	6711.05	6692.56	6780.69	7550.66	7482.52	7508.26	8724.32	8645.46	9020.43	9460.93	10050.1	10272.6	10736.4	10929.9	12161.3	12463.8	12818.3	13591.5	13528.3	14513.3	14595.7	15252.0	15842.9	16772.4
-6.07425	306.735	650.726	1485.17	1197.15	1491.28	2205.17	2893.25	2257.01	2399.16	2420.72	3120.67	2933.52	3759.12	3767.63	3540.25	3414.55	4270.13	4769.30	4242.39	4721.04	4988.78	4924.69	5721.77	6100.38	6050.22	6778.70	6416.48	7092.04	6816.11	7320.37	7697.23	8477.44	9289.57	9867.76	10487.6	9640.83	10400.0	10589.3	11065.3	11870.9	12554.1	12688.5	13449.0	13713.7	14520.5	15171.9	15110.2	15213.5	16733.3
-6.05457	322.405	878.179	766.908	1561.13	1813.39	1933.32	2240.09	2629.45	2698.12	3424.68	3282.30	3311.43	3198.22	3652.02	3540.49	4084.63	3872.28	4490.88	4956.13	4923.42	4700.84	5102.15	5839.70	5920.38	6127.08	7167.81	6601.97	7364.10	7703.82	8030.44	7674.15	8535.92	8513.94	9767.41	9223.38	10086.2	10432.3	10852.5	11679.0	11962.8	12208.2	12737.7	13392.4	13487.1	14643.2	14961.8	15254.5	15860.7	16873.0
-6.03489	-97.3822	501.387	955.715	1389.10	1536.01	2414.50	2061.83	2754.42	2676.40	3120.19	2829.80	3137.90	3411.98	3203.34	3859.86	3998.54	3834.69	4593.80	4599.29	4728.55	4800.28	5154.02	5776.47	5935.12	6491.68	6818.78	6717.97	6828.10	7251.50	8022.42	7976.22	8501.84	9341.90	9606.05	9522.90	10659.6	10519.5	10438.7	11661.0	11932.5	12602.4	12957.4	13324.6	13523.3	14430.1	15514.4	15668.0	16109.6	16474.3
-6.01521	559.650	539.800	1082.38	1342.42	1163.69	2050.85	1906.02	2760.26	2913.93	2364.82	3067.99	3196.37	3407.70	3388.26	3818.21	4338.62	4139.80	4203.74	4394.51	4965.69	5061.12	5021.71	5709.29	6179.08	6202.23	6492.58	6745.90	6965.94	7449.22	7236.12	8097.83	8124.34	8787.45	9646.97	9891.35	9845.93	10685.9	11131.3	11525.8	12930.5	12831.5	12747.3	13063.2	13989.3	13967.4	14362.1	15521.0	16247.1	17072.8
-5.99552	-87.5782	943.339	1198.65	1249.18	1376.28	2990.74	1625.04	2794.21	2966.26	2776.08	2938.43	3619.51	3325.67	3053.81	4117.76	4375.14	4986.11	5067.87	4977.20	4479.75	5278.73	4979.92	6080.15	5605.68	5612.93	6150.87	6830.65	6368.09	7630.60	8424.43	8369.32	9242.46	8928.93	9514.18	10073.1	10909.4	10623.0	10646.0	11496.0	12264.0	12996.3	13209.1	13522.3	14081.7	14567.3	15011.4	15120.2	15988.5	16968.8
-5.97584	-39.2814	177.079	1125.35	1311.40	1400.12	1518.53	2067.26	2779.49	2943.87	2794.06	2941.45	2867.75	3611.39	3728.20	3976.37	4113.18	4398.69	4738.18	4670.91	5318.96	4454.60	5841.56	6017.22	5983.72	6677.80	6081.66	7162.22	7250.57	7531.37	7588.65	8539.80	8561.62	9002.79	9499.59	10558.2	10327.8	10931.2	11322.0	11993.5	11905.0	12823.8	14039.8	13343.6	13869.3	14480.2	15318.3	15350.3	16019.2	17075.0
-5.95616	354.280	345.138	682.126	1089.55	2128.12	2166.95	2349.55	2765.47	2727.18	2658.71	3075.48	3524.33	3733.97	4226.40	3986.55	4220.75	3979.70	4331.87	4840.83	5356.28	5739.47	5739.87	5838.33	6687.82	6114.21	6541.07	6142.81	6918.40	7695.23	7976.56	7721.59	9028.79	8894.81	9964.93	10089.3	10937.4	10413.4	10678.2	11167.8	12006.6	12537.0	13842.9	13447.0	14728.4	14444.1	15030.7	15617.5	16368.0	17020.7
-5.93648	-86.4531	379.694	911.061	1600.54	1402.60	1715.96	2077.69	2129.32	2985.80	2797.23	3753.72	3899.72	3043.61	3475.41	3265.85	4321.69	4553.02	4248.31	5103.12	5468.24	4755.86	5176.98	5804.31	6054.75	6631.70	6654.80	6766.25	7417.93	7398.75	8382.97	8326.44	9361.76	9157.46	9408.32	10447.7	10438.8	11111.2	10755.1	11571.5	12428.9	13622.2	13621.2	13221.3	14686.2	15312.1	15545.0	15907.8	16617.9	17301.8
-5.91679	219.364	318.417	1147.39	1279.63	1726.55	2079.47	2351.80	2193.45	2417.36	2772.04	3104.44	3275.13	3540.13	3859.30	4577.06	3502.38	4115.84	4639.77	5018.67	5404.66	5912.21	5558.50	5891.28	5658.56	6558.75	6227.38	6694.24	7175.93	8154.53	8278.47	8606.20	8879.77	9314.00	9860.58	10614.2	10114.2	10765.8	11074.3	12652.9	12226.2	12787.8	13455.4	13865.3	14205.4	15000.3	15629.9	15843.9	16458.0	17643.5
-5.89711	47.4331	487.725	970.729	1417.22	1939.20	1764.93	2582.95	2661.83	2640.17	3418.36	3715.02	3217.63	3835.25	4347.32	4327.57	4129.87	4680.38	4379.66	4599.18	5651.09	5887.74	5812.98	6074.25	6349.85	7086.30	6786.48	7022.01	7217.55	7296.60	8077.40	8054.49	9121.81	9244.04	9829.51	10990.5	10352.3	10962.7	11203.4	12516.3	12795.7	12801.5	13571.6	13846.9	14389.6	15425.7	15668.2	15905.7	16537.5	17443.7
-5.87743	-412.771	1161.02	1051.92	1284.10	1697.30	2572.53	2140.42	3181.05	2702.09	3356.50	3261.42	3178.21	3949.85	4324.10	4181.78	4069.80	4652.63	4715.95	5513.17	5470.75	5259.85	5599.59	5673.75	6465.94	6411.90	6655.01	7029.09	7847.86	7938.53	8162.20	9080.47	8135.72	9366.51	9809.53	10287.2	10913.0	11126.3	12061.3	11616.5	13560.0	13515.2	13753.6	14719.8	14978.6	15006.0	15773.1	16704.3	17000.0	17396.5
-5.85775	-171.310	521.758	1352.13	1467.70	1376.83	1885.89	2742.09	2706.80	3093.06	3711.37	2870.08	3788.73	4088.78	4058.95	3612.61	4427.72	4581.56	4773.81	4727.74	5301.26	5573.48	5415.57	6509.24	6231.93	7087.65	6763.53	6536.84	7169.81	7801.86	8370.55	9127.32	9053.56	9266.54	10312.5	10702.1	10828.2	10654.8	11594.8	12110.5	12846.5	12940.7	14127.8	14457.8	14864.7	15102.5	15717.0	17085.3	17415.5	17985.1
-5.83806	-541.381	222.215	672.057	1843.30	1826.73	2046.44	2576.13	2583.91	2925.84	2967.12	3614.35	3512.95	3591.17	4191.68	3971.87	4737.31	4442.34	4798.25	4857.84	5518.90	4895.29	5173.08	5979.04	6460.22	6467.45	7163.01	7465.98	6776.57	7662.54	8157.93	8425.88	9347.66	9330.86	10529.7	10657.0	10660.1	11150.7	11960.9	12385.0	12606.0	13659.7	14269.6	14702.4	14841.0	15889.5	15710.7	16281.5	16999.7	17956.8
-5.81838	-93.6079	398.818	1574.77	1255.31	2160.37	2047.21	2565.89	2702.37	2481.64	3145.65	3498.04	3868.14	4039.96	4024.25	3660.79	4539.23	4358.91	5208.30	5442.24	5720.61	5677.06	5009.34	6239.88	6148.45	7421.04	7177.74	6462.62	7450.56	7773.24	8318.62	9055.11	9526.61	9317.73	10291.5	10894.4	10694.2	11716.9	11197.8	12742.4	13046.4	14221.8	14715.7	14746.9	14841.1	16036.3	15881.9	16723.4	17208.8	18170.6
-5.79870	-59.4413	739.649	733.068	995.472	1944.51	1876.37	2149.69	2801.58	2801.51	3448.73	3238.73	3437.50	4041.78	3805.08	4178.16	4178.27	4133.35	4411.89	5250.94	5895.03	5706.42	5769.17	5646.23	6640.06	6931.66	7077.43	7206.91	8327.50	8720.95	8053.61	8364.48	9693.48	9200.81	10168.0	10410.3	11106.9	10528.7	11754.3	12377.9	12837.1	13437.1	14055.2	14179.9	15074.6	16225.7	16367.7	16273.2	17343.2	18619.8
-5.77902	255.949	534.904	1427.95	1395.11	2131.33	2194.45	2522.04	2323.45	3287.11	3220.08	3608.92	3100.41	4586.48	4127.65	4522.77	4793.05	4576.31	4793.85	5191.11	5162.17	5645.25	5641.15	5621.26	6769.11	6967.50	7482.41	7289.53	7683.29	8092.03	8583.25	9283.25	9704.57	10243.3	10704.8	10880.2	11512.5	11354.9	12055.1	12530.5	13294.7	13836.3	14281.4	15090.3	15257.9	15954.0	16136.7	16883.0	17396.4	18394.0
-5.75933	-10.6646	777.149	1330.15	1049.53	1672.87	2668.62	1838.68	2864.30	2950.53	3145.52	3586.43	3247.42	3655.85	4339.23	4097.27	4378.25	4808.97	5273.92	5156.40	5539.50	5536.09	5718.21	6114.21	6687.32	7146.21	6975.24	6993.58	7817.22	8145.26	9182.02	8982.72	9887.09	9727.17	9506.10	11532.2	11072.4	11429.9	12589.8	13189.9	13668.2	13969.5	14309.7	14556.1	15498.8	16034.2	16631.6	17466.4	17851.1	19292.5
-5.73965	-456.832	23.2693	1030.10	1344.09	1526.34	1516.74	2718.45	3520.58	2778.61	2589.03	3314.23	3743.17	3412.61	3884.26	4241.01	4642.88	4243.51	5204.46	5670.95	5622.40	5168.57	5721.73	6332.38	6881.97	7202.97	7097.86	7374.76	7568.26	8448.22	8577.91	8892.13	9952.96	9745.21	10566.0	10651.8	11458.7	11715.9	12182.5	12941.3	13921.0	14171.2	14704.8	15215.1	14872.8	16695.7	16192.9	17575.2	17603.3	18653.0
-5.71997	-260.699	398.633	976.644	1676.29	1948.05	2555.53	2940.85	3315.21	2782.59	3116.19	3547.53	3848.32	4113.85	4293.43	4731.42	4468.77	4612.20	5336.32	5341.86	4890.94	5727.11	5934.72	6421.77	6753.61	7051.31	6687.78	7556.77	8097.52	8180.97	8955.99	9192.41	9805.19	10293.4	9888.35	11258.5	11310.3	11976.3	12178.5	12832.9	13803.5	14063.7	14543.6	15369.6	15594.5	16305.0	17408.9	17564.2	17931.0	19083.7
-5.70029	-224.052	781.301	1255.04	1506.72	1548.31	2733.34	2446.67	2701.64	2762.85	3366.50	2961.63	3955.84	4270.36	5030.66	4812.17	4633.02	4873.69	5665.62	5396.38	5975.95	6174.91	6293.10	6460.38	6151.44	7535.47	7552.82	7378.19	7994.85	8401.80	8857.42	9284.25	9766.08	10224.3	10547.8	11003.3	11503.7	12143.6	12605.0	13338.2	13799.1	14708.6	14879.6	14768.6	15458.2	16703.0	17151.9	17620.8	18175.2	19470.1
-5.68061	568.780	877.606	1275.63	1499.85	1591.09	2869.96	3151.74	3083.33	3427.03	3174.69	3687.14	3712.29	4135.62	4580.02	4233.63	4503.69	5062.19	5081.32	5258.46	5847.69	5379.82	5833.82	6414.88	6644.02	7327.79	7476.81	8103.70	8419.49	8406.06	8972.95	9242.19	9206.17	10282.6	10905.3	11357.9	11544.0	12214.8	12218.4	13172.0	14062.1	14083.9	14938.1	15419.7	16028.4	16277.5	17160.6	16997.9	17680.7	20452.8
-5.66092	30.4568	714.900	1041.21	1599.11	1905.06	2561.69	2846.75	2721.33	3243.34	3085.19	3754.68	3360.90	4121.83	4864.69	4395.19	4202.30	4688.66	4681.71	5516.64	5886.10	6071.90	5935.26	6815.62	6847.94	7106.48	7568.36	7348.41	8289.69	8889.87	9006.60	9179.39	9791.52	11086.7	10966.1	11498.2	11939.1	11979.9	11930.1	12750.4	13886.6	14251.9	15094.3	15469.8	15889.1	17040.3	17403.0	17511.9	17839.5	18820.4
-5.64124	53.9345	50.1101	923.448	2077.19	2267.33	2388.04	2676.52	2831.47	3426.03	3359.82	4152.66	3651.06	4187.15	4575.31	4353.95	5000.05	4124.55	5155.48	5293.38	5506.67	5636.67	5341.05	6147.28	7316.91	7093.26	7431.81	7374.85	8314.55	8490.36	8384.22	9771.05	9812.75	10768.4	10320.5	11924.3	11781.2	12125.0	12599.3	13537.9	14107.8	14549.7	14620.6	15141.0	16203.4	17017.4	17314.0	17665.0	18848.0	20087.6
-5.62156	246.423	913.158	983.387	1996.33	2440.46	2417.79	2887.51	2566.01	3317.87	3257.91	3265.47	3947.96	3981.06	4351.57	4241.30	4917.38	5467.54	5037.89	5253.14	5971.31	5890.13	6400.30	6848.43	6979.61	7776.42	7696.76	7577.88	8261.80	8655.69	8996.04	9255.64	10228.7	9865.21	11115.4	11493.4	11407.1	13017.6	12536.5	13584.0	14180.0	15115.6	15411.3	15215.3	16187.2	16504.0	17827.9	18303.1	18596.7	19255.0
-5.60188	-604.383	948.989	1768.17	1343.24	2089.01	2043.10	2631.89	2394.01	3209.49	3479.49	3542.44	2988.27	4162.24	4196.26	4112.36	4661.95	4847.96	4978.92	5077.84	5793.21	6078.01	6202.59	6574.00	6646.17	8052.72	7051.57	7592.80	8019.52	8803.98	8821.40	9597.13	9849.10	9904.46	11149.3	11602.5	11489.0	12296.8	12717.4	13343.6	14061.2	15019.3	15713.9	15648.5	15887.7	17708.5	17188.7	18403.8	18221.3	19573.3
-5.58219	199.409	492.614	1155.47	1281.07	1708.73	2835.28	2404.72	3254.36	2952.38	3287.62	3152.91	4227.01	4210.05	4642.35	4568.41	4847.34	4709.11	5476.62	5444.06	5357.46	5445.21	6093.15	6801.79	6782.91	7508.47	7898.34	7672.52	8173.94	8326.42	9222.26	9481.77	10252.3	10707.9	11144.5	11828.0	11724.5	11963.1	12455.5	13370.9	14206.4	14699.9	15710.2	15650.6	16009.2	17372.5	17548.4	17446.5	18843.8	19805.1
-5.56251	32.2623	745.593	1500.15	1076.61	1885.29	2741.64	2818.39	2826.38	2781.65	3073.40	3562.78	3631.60	4255.73	4282.09	4465.68	4867.29	4550.20	5173.13	5193.54	5716.87	6136.63	6147.00	6915.84	6744.47	7347.54	7634.51	7711.84	8406.87	8331.93	8875.97	10096.1	10463.1	10451.2	11063.3	12085.3	11754.2	12108.2	12491.0	13490.1	14731.9	14382.3	15831.3	15523.7	16473.2	17058.6	17311.4	18276.0	18672.7	19629.4
-5.54283	257.525	579.310	744.177	1317.37	2164.30	2381.73	2307.80	3150.78	3336.00	3477.28	3662.42	3565.51	3746.42	4193.62	4154.20	5019.52	4643.89	5399.49	5695.18	5750.48	5610.82	5760.77	6529.27	7528.66	7726.83	7409.93	7414.45	7948.47	8515.78	9081.77	9511.26	10067.2	10684.7	10748.0	12170.5	11812.6	12660.7	13292.5	13479.4	14426.9	14045.6	15519.5	15863.2	16482.8	16879.1	17702.9	18721.2	18712.3	19822.3
-5.52315	372.670	715.449	1405.94	2127.60	1784.49	2585.83	2488.83	3271.17	2778.90	3273.69	4348.12	3644.72	4315.83	4438.12	4137.73	5387.49	4708.08	5465.60	5606.61	6013.69	5799.00	5933.32	6728.83	6703.69	7318.22	7677.38	8274.17	8327.38	9015.72	9251.26	9794.29	10312.4	10317.1	10909.0	11397.9	11932.9	11945.9	13167.4	13897.6	14444.0	14928.9	15817.0	15975.5	16421.2	18058.1	17557.8	18766.8	18645.8	20344.3
-5.50346	-525.942	794.737	693.714	1401.24	2173.40	2460.26	2760.54	2774.67	2747.12	2795.61	3364.72	3601.02	3537.01	4809.27	4672.83	4749.44	4620.32	5151.08	5847.79	6135.48	5927.28	6175.44	6168.61	7023.43	7353.91	8021.62	7538.71	8193.76	8218.66	8951.23	9900.08	10775.7	11199.0	11303.9	11924.4	11797.7	12457.9	12942.8	14082.6	14290.2	15205.5	15625.1	16742.6	16889.7	17675.6	18162.2	18770.8	18947.2	20249.7
-5.48378	-83.6561	-50.4381	880.250	1459.40	2297.47	2634.27	2640.82	2581.97	3194.32	4038.47	3586.88	4110.04	4427.02	4524.23	4537.19	5316.81	5465.10	5444.72	5200.43	6254.65	6403.91	6132.04	6513.63	7552.06	7638.28	8307.85	7516.32	8322.96	9613.09	8921.27	9500.54	10461.3	10922.6	11282.6	12356.2	11925.3	12795.2	13199.7	13954.9	14649.8	14788.9	15260.6	16919.5	16670.2	17724.7	17978.9	18529.8	18853.3	20510.2
-5.46410	275.187	633.234	931.903	1620.88	1711.52	3111.85	2531.14	2918.69	3065.05	3830.12	4132.00	4447.22	4153.78	4180.14	5188.80	5188.42	5414.44	4925.35	5317.25	6113.10	5880.65	6660.54	6765.63	7820.74	7402.70	7746.33	7951.77	8454.36	8943.38	9853.15	9511.82	10217.7	10817.1	11137.0	11580.0	11883.4	12565.3	13246.6	13944.6	14842.9	15819.5	15649.6	16549.2	16584.2	17516.9	18879.0	18948.2	20176.5	20320.1
-5.44442	-85.6133	686.582	1136.24	1376.11	2005.72	2733.04	2654.56	2982.98	3603.84	2735.25	3539.87	3569.25	4390.65	4511.56	4463.95	4399.52	5048.18	5386.17	5693.70	5647.91	6106.14	5869.66	6336.96	7127.39	8282.50	8149.14	8200.18	8071.78	8761.50	9042.40	10201.9	10342.5	10880.7	11271.4	12243.6	11923.5	13023.1	13592.7	15053.0	15135.9	15451.5	15800.5	16884.1	16924.3	17794.7	18077.8	19115.0	19435.1	20665.7
-5.42473	415.818	566.743	1258.58	1855.06	1906.14	2421.88	2620.24	3013.74	3246.02	3421.18	3693.76	3951.48	4696.29	4162.91	4362.38	4701.16	4868.26	5598.56	6062.95	6599.81	6148.81	5827.26	7545.21	7419.14	7638.79	7836.37	8118.77	8599.22	9083.32	9686.02	10554.3	10453.0	10972.5	11293.7	11976.3	12260.4	12863.4	13482.1	14454.6	15120.1	15445.5	16165.8	15705.7	17593.7	17955.8	18554.2	18610.4	19363.5	20609.1
-5.40505	-65.5099	603.389	906.787	1058.01	1901.96	2418.56	2865.13	3208.78	3127.59	3227.15	3678.85	4014.10	4031.87	4904.53	4079.38	4448.40	4855.17	5166.45	5863.13	5814.01	6135.00	6422.75	6912.39	6963.82	7916.25	7887.67	8244.61	8848.66	9327.64	9605.93	10061.9	10505.7	11510.9	11548.8	12039.6	12298.3	13433.7	13506.7	14140.4	14792.4	15144.7	16134.6	15995.6	16885.7	18159.3	17953.0	19203.9	19464.4	21046.0
-5.38537	-436.218	388.281	1263.95	1685.81	2315.11	2626.24	2811.60	3225.84	3549.37	3409.29	3843.77	3692.07	4548.24	4387.02	5031.04	5444.04	4940.74	6050.39	6108.78	5741.94	6316.56	6304.98	7412.89	7338.75	7298.74	7886.27	8387.46	8585.94	9015.52	9891.06	9875.81	10518.9	10863.8	12012.6	12268.0	11927.0	13255.1	13632.5	14468.5	15084.4	16048.2	16002.1	16270.1	16627.0	17953.2	18426.6	19785.4	20027.1	21188.5
-5.36569	-507.376	581.907	1256.07	1991.03	2613.34	2029.22	3392.46	2587.34	3414.37	2907.94	3969.86	3664.55	4120.20	4268.51	4634.98	5082.24	4986.51	5672.96	5933.22	6073.43	6252.27	6463.03	6934.83	7579.61	7832.66	8081.36	8301.56	8402.55	9643.50	9862.24	9625.56	9885.75	11067.9	12200.2	11949.5	12031.5	13229.1	13376.7	14427.9	14717.1	15809.3	15787.5	17013.7	17884.8	17973.1	18585.7	19745.5	20018.0	20999.6
-5.34601	-408.159	944.366	1551.92	1715.29	1818.17	1989.92	2606.88	2728.17	3653.97	4143.03	3803.56	3829.28	4215.71	4479.96	4536.83	5257.52	5447.37	5909.68	5954.14	6162.97	6362.87	6384.32	7202.99	7999.47	8119.54	7806.40	8068.86	8649.79	9310.77	9564.32	10245.7	10497.1	11090.0	11312.6	12547.3	12826.8	13247.2	13494.5	14631.7	15118.1	15505.0	16322.2	16876.5	17157.0	18117.4	18758.0	19520.0	19931.8	21000.7
-5.32632	-248.623	1389.87	1221.90	2034.11	2003.49	2534.55	2558.03	3321.59	2813.36	4349.64	3779.45	3664.79	4600.66	4574.79	4978.54	4684.20	5155.72	5597.21	5385.28	5886.77	6077.09	6700.94	7246.41	7617.52	8684.52	7860.99	8499.40	8719.31	9035.75	9513.12	10150.1	11238.9	11405.5	12099.9	12851.2	12537.6	13032.4	14052.6	14766.9	15370.9	16490.4	16682.5	16313.6	17608.7	18531.4	19192.4	19637.4	20727.4	21641.6
-5.30664	-121.781	819.777	1374.67	1670.04	2482.35	3113.74	2926.62	3518.11	3562.32	3465.68	3351.22	3973.89	4378.01	4463.01	4863.26	5148.45	4901.69	5725.60	5911.82	6352.15	6518.90	6835.36	6776.60	7645.25	7930.18	8052.13	8804.10	8937.16	9601.45	9664.83	10295.0	10688.7	11679.5	12061.7	12643.7	12983.3	13400.8	13854.1	14951.8	15538.8	16054.6	16633.1	17260.8	18115.3	18888.8	19317.4	19876.1	20276.4	21674.7
-5.28696	54.6461	1147.38	1138.94	2092.61	2441.51	2949.52	3173.95	3181.23	3593.55	3661.40	4316.03	4131.21	4163.30	4879.94	4422.93	5208.13	5226.07	5984.38	5915.67	6512.15	6512.56	6184.41	7096.01	7294.15	8271.93	8331.79	8384.70	8898.16	9834.67	10168.8	10817.9	10708.1	11950.4	12102.7	13140.6	13318.4	13439.6	13942.5	14674.7	15872.7	16067.3	17342.5	17411.1	17818.0	18930.7	19718.3	19814.8	20882.4	22307.3
-5.26728	308.321	52.8678	1497.29	2102.82	1627.78	2422.85	2894.96	3143.03	2962.21	3922.23	4206.21	4039.13	4742.98	4629.34	4833.21	5750.21	5778.41	5123.58	5990.63	6378.26	6290.68	7026.00	6790.19	7630.66	7562.80	8092.25	9243.07	8827.38	9819.26	9986.53	10781.4	10969.9	12487.2	12097.6	12609.4	12737.7	13460.5	15083.9	15061.0	15823.2	16236.3	17430.0	17674.5	18161.7	18508.5	19459.0	19936.5	20994.4	21776.1
-5.24759	165.082	1042.16	1464.30	1932.03	2411.47	2612.79	2834.17	4019.21	3460.16	3659.12	4465.72	4345.03	4812.49	5201.81	4932.05	5093.58	5169.53	5910.43	6142.64	6879.58	6543.70	6541.33	7535.12	8042.64	8263.99	8140.11	8601.21	9307.26	10066.3	10205.9	10467.9	10758.3	11620.3	12082.8	13412.1	13470.9	13341.1	14182.9	15556.3	15832.9	16485.6	17050.9	17548.3	18502.6	19209.1	19726.9	20101.7	20940.2	22273.5
-5.22791	-235.321	493.928	1221.83	1941.74	2236.98	2793.31	3125.77	3439.11	3366.11	3574.51	3843.41	4487.59	4308.78	4733.94	5299.09	5589.41	5202.31	5512.86	6511.46	6870.80	6467.62	7266.08	7084.18	7139.49	8107.74	8604.65	9234.41	9496.86	10199.4	10162.7	10750.4	10829.1	12240.6	12056.8	12500.0	13517.0	13605.5	14149.4	15423.2	15198.9	16942.4	17597.7	18246.9	18477.0	19309.4	19418.5	20486.3	21239.4	21800.7
-5.20823	274.429	730.162	1292.33	1744.38	1882.71	2361.36	3725.35	3267.22	3407.78	4083.62	4067.14	3955.26	4312.57	4587.09	4918.35	5049.29	5197.31	5880.50	5904.95	6871.90	6737.78	7035.91	7326.64	7637.57	8572.34	8396.62	9296.96	9718.36	9456.69	10414.2	11372.3	11665.7	11574.6	12371.9	12848.8	13732.4	13693.0	14134.5	15621.9	16508.8	16369.1	17527.4	17966.3	18678.2	19678.8	19795.3	20397.7	21430.7	22687.6
-5.18855	206.694	723.435	1340.54	1669.57	1998.67	3208.08	2958.88	3199.11	3086.59	3770.54	4104.35	3985.41	5407.89	4166.72	5037.79	5561.31	5502.93	6456.14	6715.56	6706.93	6506.12	6738.89	7710.58	7651.57	7935.84	8568.28	9300.36	9594.80	10576.6	9984.74	11014.0	10891.3	12542.0	12598.6	13722.4	14144.5	14060.6	14893.5	14956.5	16078.1	16285.9	18042.8	17971.5	18646.5	20118.6	20410.2	21153.4	21684.1	22705.0
-5.16886	80.7611	892.071	860.823	1647.30	2273.54	2647.80	3484.05	3352.46	3298.76	4117.37	4659.19	4062.38	4795.18	4994.13	5316.54	5162.82	5749.06	5579.51	6474.50	6705.52	6445.45	7470.20	7566.27	7585.27	7941.85	8938.61	9185.23	9993.42	9754.62	10677.8	11061.0	11670.0	11504.5	12882.7	13871.0	13268.1	14132.7	15038.9	16040.4	16106.7	16937.1	17797.9	18600.1	19181.3	19444.9	20731.6	21092.5	21761.4	22986.4
-5.14918	-215.604	1330.40	1697.10	1690.76	2870.10	2405.68	2801.23	2946.16	3695.73	3692.45	3592.82	4262.64	4489.13	5184.68	5476.10	5621.57	5971.92	6145.31	5679.74	6933.81	6979.17	6875.10	7632.67	7762.27	8613.79	8923.17	8733.76	9647.62	9763.71	10165.0	11211.8	11492.1	12032.3	12054.9	13224.4	12889.0	14011.8	14881.4	15866.5	16322.9	16633.1	17795.8	18300.2	18343.7	19902.3	20278.7	20915.0	21704.0	22709.8
-5.12950	-131.605	865.407	1395.78	1667.60	2426.24	2924.87	3436.04	3410.60	2995.14	3767.19	4167.25	3980.26	4504.33	4886.23	5712.97	5712.56	5146.38	6527.95	6096.73	6407.64	6877.62	6880.97	7835.19	8046.59	8592.83	8560.38	9410.44	9546.99	9816.73	10873.4	11294.2	11758.8	11306.7	13342.4	13482.0	13278.4	14178.6	14592.3	15776.0	16624.2	16931.5	17986.8	18688.2	19198.9	20036.6	20840.0	20887.0	22438.6	22835.6
-5.10982	-300.343	948.218	1151.54	1535.56	1923.80	3379.23	3340.40	3209.93	3646.68	4040.84	4029.78	4011.34	5023.55	5127.42	4899.10	6066.80	5497.10	6023.46	6243.18	7026.91	7037.95	6932.61	7543.61	8284.43	8855.75	8274.54	8932.59	8792.78	10145.5	10716.4	11316.9	11928.7	12312.8	12396.2	14143.3	13317.0	14162.7	15267.4	15705.0	16947.4	17277.8	17497.2	18210.9	18684.2	19517.6	20016.6	21210.6	22127.9	22966.6
-5.09013	-120.244	250.700	1175.81	2431.96	2487.38	2660.23	2699.93	3236.17	3537.24	4014.79	3964.45	4437.04	5065.13	5525.64	4974.90	5424.89	5244.09	5686.77	6806.47	6492.34	6093.09	6868.77	7357.50	8013.64	8886.75	9403.67	9300.87	9906.57	10324.4	10639.5	11599.8	11761.8	12209.6	13219.5	13427.3	13690.7	14690.2	15265.0	16190.1	16148.7	17089.8	17932.9	18930.0	19111.1	19645.7	20899.0	21611.8	22043.2	22942.4
-5.07045	-103.908	568.038	1008.84	1411.25	2413.22	2741.09	2917.08	3065.45	3936.58	3646.93	3904.90	4306.73	5203.18	4840.92	5304.20	5985.23	5777.12	6133.59	6416.47	6556.86	6927.13	6422.45	7712.12	8299.03	8332.26	9368.71	9118.54	9712.40	10268.3	10728.6	11704.3	11640.6	12633.4	13083.4	13466.2	14110.4	14467.4	15147.4	16262.1	16706.4	17081.7	17946.1	18261.7	19827.1	20253.9	20597.3	22032.1	22357.3	23515.6
-5.05077	188.642	292.009	1125.73	1687.06	2419.98	3030.38	3380.84	3416.83	3693.21	3929.54	4072.15	3882.53	4288.29	5247.64	4923.68	5757.51	5682.10	6030.21	6518.85	6783.72	6712.30	7156.06	7554.00	8567.69	8942.15	8645.51	9493.70	10357.5	10013.4	10591.1	11487.3	11692.0	12403.0	12837.5	13696.7	13903.1	14906.9	15693.4	16329.9	17102.5	17092.5	18262.6	18677.7	19306.8	20684.4	20938.0	21742.3	23360.4	23503.1
-5.03109	-287.044	571.469	1313.12	2046.44	2698.17	3011.32	3026.14	3138.52	3049.51	4028.62	4035.39	4624.69	4842.50	4929.22	5061.10	5951.74	5834.28	6341.18	6631.11	7228.33	6967.56	7108.29	8404.66	7996.58	8465.33	9170.19	9527.78	10105.7	10259.6	10673.4	11860.3	11617.2	12232.2	12507.1	13661.7	13662.9	14823.6	15664.3	16165.9	17018.4	17086.5	18315.4	18519.2	19793.5	20342.4	21434.1	22495.6	22250.6	23983.8
-5.01141	-187.152	594.967	1099.24	1783.86	2291.54	3317.36	2906.15	3190.65	3696.64	3710.79	4431.47	4665.47	5073.56	4796.82	5437.41	5672.98	5998.38	6308.64	6359.91	6922.56	7060.17	7225.53	8103.47	8145.83	8614.58	8528.50	9578.03	9781.75	10628.9	10639.5	11290.2	11548.3	12604.8	13224.7	13531.1	13915.9	15002.8	15006.1	15848.5	17194.2	17753.5	18469.6	18554.3	19356.9	20560.0	21259.1	22234.1	22970.4	23787.2
-4.99172	-507.518	781.049	1740.31	1521.35	2653.75	2967.63	3099.49	3659.85	3732.25	3755.47	3726.55	4933.03	5360.92	5074.96	5549.73	5750.33	5321.71	6014.54	6217.05	7030.76	6810.43	6872.88	7282.61	8449.59	8617.04	8815.98	10238.0	9798.71	10496.5	10846.6	11525.7	11977.0	12692.2	13822.4	13789.8	14029.8	14691.1	14999.6	15937.0	17094.7	17820.0	18008.3	19199.6	19828.5	20922.9	21012.4	21972.7	22827.3	24063.5
-4.97204	-118.608	655.001	1144.15	2219.47	2431.03	2630.75	2684.64	3287.61	3601.44	4331.89	4434.44	4540.43	4535.84	5171.50	5155.86	5803.92	5857.79	5829.80	6721.98	6861.97	7242.30	7448.58	7757.71	8427.20	8760.29	8508.12	9849.22	9733.38	10769.8	10590.2	11333.4	11880.4	13334.2	13151.5	13786.1	14200.1	14592.9	16092.9	16199.7	17062.9	17217.4	18581.4	18891.9	19948.1	21505.6	21001.3	22298.1	23665.2	23683.8
-4.95236	37.3309	982.356	1421.84	1884.37	1763.86	3225.87	3395.07	3567.19	3942.30	4055.54	3989.21	4280.92	4618.32	4856.20	5011.39	5594.51	5584.69	6489.38	6557.81	6597.19	6839.22	7384.68	7864.72	8364.59	8439.94	9657.83	9842.54	10229.8	10456.0	10260.7	11624.1	11893.6	12942.8	13232.7	13664.6	14410.0	14982.3	16279.1	15769.6	17400.6	17806.4	18323.6	19387.6	19436.9	20984.6	21017.5	21890.8	23598.1	23464.0
-4.93268	220.700	646.089	1067.50	1935.82	2392.83	2426.23	3440.02	3830.74	3585.38	3453.58	4342.22	4466.70	4536.91	5397.66	5222.85	5140.27	5643.36	5905.78	6530.53	7197.00	6973.84	7255.13	8053.39	8373.05	8729.70	9118.95	9540.69	9926.60	10404.2	10590.0	11801.8	11585.6	13307.1	13618.9	14123.3	14329.5	14366.1	16192.4	16054.4	17318.5	17830.6	18539.3	19748.7	20059.8	20894.9	21945.8	22288.0	23086.5	23757.6
-4.91299	88.9081	757.429	1625.63	2039.75	1893.07	2269.24	2534.95	3773.27	3465.13	4284.52	4125.79	4477.87	4719.67	5063.41	5542.65	5748.43	5473.17	6205.01	6702.22	7065.75	6554.56	7550.22	7930.96	8032.85	8733.28	9054.41	9265.78	9791.92	10751.1	10415.4	11897.1	12523.1	13492.5	13081.2	14247.0	14462.5	15724.9	15399.6	16576.0	17542.8	18213.5	18310.0	19993.0	20300.5	21471.7	21841.6	22295.1	23797.2	24229.6
-4.89331	-123.960	595.192	1458.67	1566.55	3158.00	3172.20	2776.16	3724.35	3946.06	3969.32	4220.79	4654.47	4887.18	5155.21	5325.86	6007.60	5868.75	5902.63	6657.80	6574.51	7214.89	7302.82	7709.59	8567.29	8869.25	9821.89	9830.18	10308.8	10417.5	10912.2	11035.2	12500.0	13194.9	13724.9	13690.1	14492.0	14818.4	15918.0	16787.6	17292.8	18279.1	18921.6	20730.4	20405.5	21232.4	21658.2	22835.6	24255.8	24389.9
-4.87363	459.219	827.343	1715.89	2019.44	1988.65	2621.52	3601.48	3305.90	3525.37	4390.04	4318.54	4698.90	4765.02	5026.00	5014.62	5850.80	5919.02	6456.60	6470.43	7149.30	7629.47	7414.40	7793.03	8737.98	9061.21	8798.15	10135.9	9447.35	11111.5	11107.7	11628.8	12967.9	12995.1	13171.1	14146.9	15411.5	15731.4	15981.2	16772.6	17566.6	17878.1	18856.7	19777.6	20430.8	21119.6	21274.4	22397.3	24085.6	25022.9
-4.85395	-49.1092	1179.13	1218.32	1995.76	1873.76	2271.17	3542.87	3615.18	3669.07	4243.80	4117.10	4510.24	4963.69	4532.21	5710.62	5855.31	6678.95	7172.41	7156.97	7404.42	8064.91	7865.78	7894.10	8352.17	9086.86	9560.91	9780.59	10611.5	10673.5	11377.7	11301.8	12892.9	12597.8	14143.3	15271.9	15042.3	15059.4	16520.6	16810.9	17104.4	18578.9	19297.0	20886.1	20706.2	21988.3	22287.8	23140.3	24027.1	24932.9
-4.83426	-281.516	718.896	1284.99	1816.46	1863.32	2809.85	3374.11	3560.44	4049.04	4429.75	4181.03	4644.37	4931.10	5640.22	5757.53	5663.85	6013.93	6522.43	7077.76	6881.40	7342.57	7432.82	8162.45	9110.80	9416.67	9385.27	9773.93	10455.9	10574.8	11170.5	11943.1	12354.4	12684.4	14095.2	15137.7	14880.4	15651.7	16641.1	17025.0	17906.7	18485.8	19568.2	19800.5	21199.8	21430.5	22011.1	22581.3	24377.1	24950.3
-4.81458	284.498	1041.62	1519.89	1273.31	2111.13	2426.66	3517.29	2913.03	3983.62	3954.56	4327.46	4218.30	5420.33	5337.41	5381.22	6222.13	6403.67	6640.49	6942.54	7074.57	7133.93	7616.91	8224.61	8618.84	9149.60	9594.35	10055.5	10534.1	11134.5	11174.4	12515.5	12517.4	13476.3	13913.6	14806.8	14725.4	16319.8	16422.3	17234.8	17751.5	18911.4	19967.8	20336.9	20398.3	22114.9	22888.4	23696.5	23814.0	24994.5
-4.79490	-361.091	758.179	1475.88	1810.91	2463.03	3441.74	3212.13	3876.29	3521.28	4194.84	4128.74	4165.78	5367.16	4766.41	5820.53	5926.96	6359.87	6634.86	7012.97	6760.47	7042.54	7850.77	8503.86	8414.03	9571.04	9353.80	9960.44	10060.9	11178.6	11398.0	12102.9	12983.9	13320.3	13933.6	14493.1	14639.8	15231.0	16328.6	16736.8	18304.9	19315.1	19283.8	20170.1	20965.6	21681.2	22443.1	23573.7	24788.3	25403.4
-4.77522	9.66359	459.053	991.171	1733.56	2265.04	2901.37	2872.06	3636.61	4266.37	4185.50	4451.46	4918.67	5079.69	5078.36	5405.42	6241.54	5658.75	6545.34	6914.56	7205.36	7362.64	7874.69	8168.15	9283.81	9585.31	9315.72	10203.4	10718.9	11249.1	11256.6	12070.2	12962.0	12947.1	13787.0	14870.4	15421.2	15599.6	16623.3	17774.8	18448.2	18932.6	20158.0	20456.5	21341.4	21882.1	22932.3	23746.8	24237.5	26138.6
-4.75553	490.401	393.251	1523.57	1327.13	2397.87	3174.73	3137.54	3576.16	3142.12	4849.18	4580.07	5027.27	5121.54	5361.50	5154.11	5423.73	6278.10	6773.67	7189.31	7369.51	7510.33	7099.42	8175.32	9485.09	9271.02	9907.11	10180.9	10385.0	11198.7	11238.5	12407.0	13092.5	12978.5	15016.7	15241.0	14761.5	16279.2	16583.1	17769.7	18311.2	19007.2	20312.4	20985.1	21639.1	23225.7	23584.9	23924.1	24704.5	26644.8
-4.73585	-43.6487	1157.29	1834.53	1953.08	2096.96	2770.93	3357.11	3987.90	3574.67	4065.19	4801.57	4532.50	5030.35	5206.53	5522.76	6288.14	6175.60	6554.27	6882.73	7584.74	7946.56	7914.42	8896.37	8803.46	9040.49	9695.15	10359.1	10726.5	11022.0	11370.0	12807.6	12673.0	13409.2	14454.4	15293.4	15310.5	15858.5	16818.6	18225.2	19093.5	19409.1	20295.1	20993.1	21079.9	22645.9	23180.5	23968.4	24782.9	25610.1
-4.71617	324.506	883.569	1291.72	1796.41	2353.90	2666.81	3385.90	3657.56	4290.98	3993.83	4865.12	4445.99	4902.76	5104.45	6132.94	5828.62	6549.51	6363.34	7031.06	7917.00	7354.92	7741.47	7882.93	9132.41	9883.46	9807.44	10282.8	10773.3	11665.3	11512.1	13011.8	13220.2	13670.9	14099.4	15005.2	15371.7	16008.6	17202.9	17605.7	19054.6	19638.6	19870.2	20780.9	21959.4	22512.7	23791.0	24007.8	25566.6	25896.2
-4.69649	-57.5870	1143.07	1332.87	2304.30	1988.95	2464.43	3200.97	3147.30	3798.61	4398.78	4575.06	5060.54	4841.82	5400.47	5365.44	6759.21	6924.07	7445.45	6741.29	7743.10	7311.30	8299.70	8573.20	9043.99	9402.54	10009.6	9991.68	10962.9	11479.4	11056.1	12657.5	13387.5	13776.9	14717.0	15761.4	15978.2	17065.6	17939.1	18233.7	19363.2	19260.4	20357.9	20843.2	22171.5	23030.0	23500.7	24482.6	25011.6	26376.1
-4.67680	24.8324	471.602	1072.61	1941.94	2801.47	2668.87	3843.73	3520.65	4056.41	4239.67	4477.38	4543.06	5420.37	5288.20	5642.00	6438.72	6297.39	6420.96	7170.77	7968.78	8078.14	7514.58	8314.25	9888.46	9771.32	9889.46	10333.6	11173.3	11233.1	11831.1	13324.2	13141.5	13455.6	14482.5	16184.8	15852.2	16158.6	17550.8	18349.0	19170.1	19955.7	21079.7	21414.6	21914.0	23068.1	23763.5	24676.5	25569.7	27025.7
-4.65712	-187.082	388.180	1177.90	2506.42	2927.79	3759.64	3970.44	3607.15	3857.68	4054.56	4381.67	5309.18	5520.40	5621.26	6204.89	5648.89	6064.51	6736.25	7257.36	7988.77	8057.57	7891.87	8252.82	9484.40	9527.55	10119.9	10507.8	11035.9	11135.7	11548.9	12476.5	13577.5	13931.9	15081.6	14969.2	16230.9	17055.4	17224.8	18399.3	18979.1	19277.1	20627.9	22117.0	22174.6	23811.3	24360.5	25271.2	26471.2	26797.8
-4.63744	215.927	513.958	1202.63	2215.57	2346.65	3291.04	3427.54	3922.67	4428.38	4408.13	3904.49	4778.53	5434.77	5607.02	5756.63	6160.08	6625.62	6909.16	7447.58	8108.13	7478.78	8245.75	9130.14	9448.12	9694.71	10282.1	10504.4	11589.1	11766.2	11856.3	12723.5	13191.1	14166.9	14910.6	16527.8	16503.8	17388.5	18013.8	18795.1	18918.0	20009.3	20946.3	22001.6	22330.8	23592.2	24473.0	25546.2	25701.2	27083.2
-4.61776	-442.534	566.174	1453.33	1513.34	2626.33	3233.10	3742.74	3790.99	4454.45	4305.19	4390.64	5278.81	5393.61	5945.90	5772.21	6314.83	5837.93	7436.99	7343.85	7944.46	7854.24	7939.05	9116.23	9120.22	10139.1	10367.8	10829.3	11669.5	11836.2	12238.9	13266.3	13786.1	14037.8	15257.5	15837.8	15929.1	16890.2	17519.7	18676.2	19720.7	20110.6	21006.8	22306.5	23202.9	24437.9	24139.0	25838.5	26663.9	27412.5
-4.59808	-176.113	748.937	1288.48	2442.80	2488.85	3208.07	3347.59	3237.56	4160.02	4607.52	4601.55	5264.21	5153.86	4956.15	5519.06	5773.02	5929.75	7289.25	6823.76	7809.36	7466.71	8174.18	9199.50	9536.38	9874.23	10519.7	10569.1	11020.0	11829.1	12870.0	13320.7	13864.3	14356.4	15269.4	16057.6	16701.6	17148.6	17797.4	18220.0	19173.4	20356.9	21260.6	22805.0	23434.5	23466.3	24042.9	25578.5	26335.9	27487.0
-4.57839	537.352	422.382	1759.75	1905.40	2990.17	3652.85	3625.38	3900.29	3842.23	3953.40	4576.32	4855.92	4939.49	6078.93	5840.67	6399.31	6674.76	7297.11	7574.25	7864.53	7438.59	8370.33	8871.72	9103.51	10214.1	10351.9	10605.4	11524.1	11746.9	12639.9	13106.4	13975.9	14199.2	14628.6	15932.3	15911.8	17585.7	17385.7	18995.7	19542.7	20223.5	21253.7	22748.1	22917.9	24070.8	24436.7	25586.3	25928.8	27435.4
-4.55871	499.629	1130.36	1072.97	2347.66	2197.19	2800.40	3541.44	3930.81	4241.19	4569.64	4661.06	4913.16	5490.67	6248.66	5811.02	6346.46	6358.03	6590.85	7898.35	7554.32	7918.41	8263.96	8585.47	9375.67	10027.6	10729.4	10961.8	11998.1	11669.6	12421.7	12776.6	13926.9	14512.7	16020.3	15508.0	16387.0	16607.2	17782.1	19043.6	20035.7	21015.6	21952.7	22821.0	22655.9	23948.7	24065.6	25860.5	26994.7	27934.3
-4.53903	-352.849	914.988	1536.14	1915.26	2623.36	3201.87	3503.24	3446.76	3776.40	4254.42	4905.06	4990.00	5286.21	5760.95	6010.90	6511.22	6274.19	6880.50	7284.94	8346.00	8140.53	8214.32	9360.32	9924.90	10619.1	10287.7	10646.6	11419.7	12208.6	12253.4	13294.5	13770.2	14206.6	15432.8	16347.1	16369.7	16777.8	17853.1	18852.5	20040.2	20985.4	21149.6	22203.0	23415.1	23984.4	25347.5	25683.4	27056.2	27808.8
-4.51935	-58.8563	768.333	1995.02	2468.15	3126.68	3333.96	3418.59	4384.23	3835.45	4889.25	4808.07	5225.05	5567.72	5358.20	6023.99	6630.17	6988.01	7179.90	6968.14	7892.57	8281.71	8502.26	8873.81	9959.12	10448.7	10238.6	11038.9	11214.0	12521.8	12838.8	12777.8	14451.1	15172.2	15571.4	15972.8	16949.6	17189.0	18513.5	19253.9	20321.0	21020.7	22007.0	23099.6	23733.2	24537.8	25121.9	26349.8	26642.4	27926.4
-4.49966	170.537	904.277	1805.93	1739.97	2758.74	2967.17	3744.43	3809.01	3542.01	4630.19	5118.85	4077.77	5504.23	5677.25	6143.65	6101.64	6349.62	6837.88	7496.33	7769.77	7908.71	8466.20	8915.97	8968.35	10330.7	10252.8	10771.9	11726.8	11235.1	12690.0	13698.6	14209.6	14748.0	15769.3	16395.6	17213.4	17526.0	17674.4	18801.7	20324.8	21328.0	22059.7	22981.6	23637.7	24249.3	25434.8	25868.2	26851.0	27845.3
-4.47998	238.342	451.709	1418.87	1989.75	2524.25	3112.74	3556.03	3332.77	4470.56	4531.23	4936.11	4671.66	5595.04	5698.55	6679.25	6624.46	6094.50	7161.68	7923.69	8357.71	8168.48	8915.91	8702.86	9417.14	10415.0	10179.0	11124.3	11401.6	12134.9	12793.8	12931.1	13979.5	14640.6	15604.7	16287.9	16642.6	17375.3	18731.1	19114.1	19749.8	20804.7	22108.1	23231.7	23094.2	24937.0	25012.4	26609.6	27166.2	28087.4
-4.46030	-405.509	952.682	1646.41	1885.78	2178.66	2958.11	3879.21	3388.28	3966.71	4141.04	5177.33	5180.00	5268.21	5267.37	6377.07	6533.62	6582.72	7254.86	7366.06	8331.30	8420.82	8707.37	8371.70	9501.88	10536.8	10985.6	11146.7	11964.6	12531.9	12425.2	13964.2	13890.9	14633.9	15536.3	15973.6	17146.1	17497.2	18828.4	19585.1	19718.3	20601.5	22010.0	22977.9	23599.5	24860.3	25356.3	26047.1	28100.2	28282.7
-4.44062	193.479	746.774	994.453	2483.32	2794.82	3542.47	3668.01	4432.92	3977.06	3835.84	4725.41	4810.61	5561.16	5354.57	5985.83	6543.04	7038.98	7669.91	7593.94	8221.45	8099.82	9196.46	8699.30	9726.30	10235.2	10741.5	10881.5	11114.2	12385.5	13363.1	13920.4	14357.1	14259.2	15596.4	16862.1	17225.8	17437.4	18230.9	19578.1	20546.5	20510.4	22412.4	22752.4	23977.5	25278.7	25364.2	27142.1	27632.0	28513.6
-4.42093	96.3724	565.531	1461.01	1829.94	2468.26	3007.19	3065.20	3545.82	4500.64	4458.97	4910.82	4700.13	5618.22	6010.86	5237.66	6489.38	6320.04	7166.01	7752.08	7617.19	7897.08	8566.00	9035.62	9522.30	10025.2	10716.8	11274.3	11413.4	12487.4	12812.8	13766.6	14345.8	14731.9	15270.0	16965.8	17438.1	17652.1	18097.5	19666.0	20437.0	21523.0	22357.3	22743.1	23569.0	25048.3	25893.2	26241.5	27307.1	28843.6
-4.40125	234.266	1055.61	1882.17	2494.27	2471.91	3175.48	3474.74	3752.34	3997.25	4397.73	5168.87	5002.48	5696.55	5987.72	5840.17	6082.81	7160.99	7161.28	7776.45	8025.91	8567.35	8574.65	9461.59	10141.7	10068.3	10803.2	10621.9	11588.5	12882.9	12808.7	13782.0	14505.5	14977.7	15808.7	16937.4	17011.6	18496.8	19142.8	19205.3	20180.2	20773.7	22649.3	23360.8	23775.6	25123.1	25383.7	26657.9	27315.2	29000.9
-4.38157	119.710	777.257	1333.83	2314.66	2600.87	3416.09	3702.34	3675.50	4246.46	4605.60	4534.10	5030.86	5518.82	6175.98	5974.58	6968.18	6495.52	7725.32	7270.83	8449.46	8721.18	8665.65	9942.22	9892.75	10641.7	10849.7	11324.4	11778.1	12571.5	13124.1	13140.3	14587.2	15133.7	15682.7	16673.1	17368.5	18316.7	18657.5	19837.1	20898.6	21622.9	22272.1	23521.3	23843.0	25238.6	26248.2	26607.6	28292.7	29322.3
-4.36189	30.8940	785.947	1296.11	2345.95	2649.62	2736.23	3682.62	4325.68	4218.53	4641.35	5239.89	5354.55	5193.02	5854.48	5590.36	6886.94	6671.18	7551.71	7524.37	8667.85	8047.72	8656.24	9338.26	9792.96	10175.7	11328.2	10978.3	12072.2	12428.2	12873.1	13592.4	14774.8	15089.6	15945.2	16537.5	17611.3	18360.1	18551.4	20311.0	20875.0	21673.9	22311.9	24158.9	23847.0	25532.6	26232.3	26591.0	28501.8	29228.2
-4.34220	401.294	800.121	1446.72	2382.15	2425.68	3046.85	3442.08	4045.23	4352.35	4911.51	5089.26	5240.41	5504.80	6245.64	5973.35	6254.67	7147.09	6970.38	7456.77	7532.15	7882.71	8917.51	10306.0	10046.3	10788.6	11002.7	11208.6	12006.5	13011.4	13252.4	13916.1	14847.6	15334.4	16696.7	16184.5	17061.8	17918.9	18495.4	19703.2	20829.2	21859.4	22834.0	24024.9	24510.2	25548.5	26489.4	27351.0	28467.6	29232.3
-4.32252	-341.139	345.209	1259.54	2035.99	2325.89	3255.65	4029.20	3936.51	4451.00	4821.51	5368.69	4671.05	5338.56	6037.74	6369.15	6398.19	6858.86	6767.56	7748.44	8088.94	8244.89	8962.71	9180.84	10143.3	10927.6	11168.3	11866.1	12357.4	12536.1	13135.2	14277.4	14714.2	15381.7	16203.2	17381.8	17435.9	18536.1	19427.5	20306.4	21234.3	21874.3	23034.9	23913.4	24621.1	25498.3	25925.6	27753.1	29105.9	30408.9
-4.30284	243.075	528.180	1477.48	2116.44	2995.82	3098.17	4108.36	3769.90	4316.25	4648.31	4860.14	5545.57	5525.96	6540.52	6158.68	6586.98	6903.37	7499.67	7189.85	7932.09	8179.26	9092.62	9068.52	9999.59	10830.6	10737.3	10918.7	12422.1	12547.3	13354.3	14126.7	15122.1	15931.3	16581.1	17750.3	17233.6	18789.6	19230.6	20829.5	21284.0	21900.9	23274.7	24341.1	25610.4	25932.4	26474.2	27693.6	28718.0	29478.3
-4.28316	247.395	1279.44	1544.84	1744.72	2467.23	3283.46	3326.19	4367.78	4352.96	4846.03	4583.18	4883.92	5518.51	6001.48	5637.73	6449.41	7228.50	8284.34	8005.34	8331.80	8617.80	8981.98	9995.35	10133.0	10173.3	11010.9	11334.7	12240.7	12830.9	13257.9	14378.8	15067.2	15478.7	16484.7	16936.5	17903.8	18758.8	19252.4	20415.0	21510.4	22000.8	22917.4	24406.4	25308.7	26237.9	26960.2	27589.8	28789.0	30635.6
-4.26348	-169.914	635.469	1385.05	1851.46	2561.98	3372.88	3415.56	4177.06	4269.36	4724.98	5391.39	5878.13	6047.14	6084.57	6423.26	6788.06	7230.89	7362.38	8415.27	8019.93	8429.16	8828.29	9859.67	10239.2	11036.4	11791.3	11509.5	13193.0	12588.9	13903.0	14053.6	14442.0	16125.7	16724.9	17605.8	17769.6	18759.3	19864.8	20887.8	21602.3	22304.0	23015.8	24285.2	26044.9	26806.6	27310.5	28440.5	29119.1	30593.8
-4.24379	-41.3502	865.795	1437.17	2061.64	2655.75	3379.28	3886.05	4402.83	4054.94	4620.60	5004.15	4919.39	6171.00	5711.78	6102.63	6817.61	7111.84	7488.99	8067.68	8575.82	8935.19	9450.92	9573.56	10372.7	11026.9	11229.8	11813.8	12866.5	12638.3	13839.9	14404.7	15401.7	15403.4	16744.7	17315.0	18171.0	18853.6	20038.1	20710.1	21838.7	22780.6	24002.7	24531.6	26200.1	26988.8	27088.8	28003.0	29381.4	31106.9
-4.22411	-15.6837	1050.62	1526.55	2624.74	2440.31	2891.22	3898.52	4234.45	4330.28	4836.25	5003.89	5669.57	5932.29	6242.36	6552.55	7033.76	7033.53	7113.58	7837.46	8710.47	9024.34	9270.43	9709.06	10314.6	10999.1	11351.9	12256.4	12746.3	12837.1	14132.6	14472.0	15371.1	16052.8	16738.2	18225.5	18191.1	19068.8	20167.9	21186.9	21783.5	22602.8	23926.6	25066.7	25235.2	27455.3	27639.6	28982.9	29227.9	31408.9
-4.20443	-243.743	508.151	2004.60	1778.04	2765.34	3241.22	3686.70	4218.14	4250.55	4597.84	5430.38	5384.02	6427.06	6405.90	6401.29	6792.05	6910.60	7742.96	8080.20	8681.24	8393.45	8979.50	9791.36	10079.1	11196.4	11397.7	12203.2	12870.8	13350.5	13724.0	14797.4	15531.5	15862.3	17457.2	17970.7	18611.2	19492.0	20392.7	21097.5	22341.1	22786.0	24744.4	24745.0	26163.3	27232.6	27627.8	29228.5	29847.7	31536.6
-4.18475	-551.675	686.198	1201.93	1828.87	3066.68	3226.72	3902.53	4355.61	4649.94	4531.17	4808.64	6166.64	5816.90	6401.99	6723.58	7370.59	7199.50	8048.02	8531.72	8718.05	9417.59	9728.20	9905.51	10698.6	11585.4	11842.7	12295.5	13306.2	13470.3	13861.2	14574.1	15377.2	16185.6	17755.6	18225.5	18582.6	19652.0	20262.5	21400.3	22297.8	23088.3	24013.2	24958.7	25774.8	27472.2	27217.5	28974.9	30226.9	32044.9
-4.16506	692.954	779.070	1530.52	1997.02	3154.57	3266.66	3821.30	4191.45	4455.97	4769.86	5097.51	5411.32	5819.10	5181.82	6682.62	7031.83	6974.40	8582.12	7598.85	9067.31	9203.18	9419.96	10177.6	11299.7	11177.7	11788.8	11913.4	12511.3	13381.3	14140.4	14745.1	15069.0	15770.8	18126.1	17675.6	19310.8	20320.9	20267.8	20972.2	22063.3	23272.2	24503.2	25332.1	26244.5	27569.8	27846.1	29404.0	30154.6	32080.3
-4.14538	-58.8214	548.366	1205.44	2264.77	3501.84	3024.77	3664.51	3815.94	4602.54	4867.29	5396.11	5390.86	6083.13	6385.67	6400.36	7135.35	7166.18	7033.23	9120.54	8859.51	8641.89	9492.27	10029.4	10232.8	11335.7	11725.9	12364.3	12815.7	13675.2	13712.5	15245.4	15757.6	16271.1	17920.8	18214.0	18795.1	19785.8	20997.9	21320.8	22326.1	23782.2	25103.5	25487.0	26346.7	27494.0	28499.8	29665.7	30047.4	32269.3
-4.12570	285.122	703.904	1454.38	2283.33	2285.54	3122.38	3628.62	4262.91	4899.36	4553.56	5288.12	6001.67	5861.63	6206.69	6459.08	6633.27	6829.82	7674.56	7809.35	8709.70	9328.31	9334.79	9737.13	10317.2	11317.8	11803.8	12566.8	13129.3	13564.9	14807.7	14695.6	16045.1	16571.0	17582.5	18151.2	19303.2	20099.0	20653.8	21374.4	23094.3	23668.7	25447.1	24765.0	26928.3	27725.2	28372.2	29775.9	30736.2	31804.9
-4.10602	272.126	1031.30	1684.23	2231.73	2731.59	3355.17	3864.43	4020.81	4739.62	5342.68	4761.35	5671.93	6240.87	5949.31	6192.57	7200.24	7055.51	7706.58	7494.79	9188.25	9057.78	9599.21	10066.5	10657.6	11325.4	12360.2	12381.4	13180.1	13956.3	14396.8	14961.3	16198.5	16749.0	17590.6	18042.5	19367.8	20528.0	20806.4	21788.2	22750.6	23553.9	25079.8	25342.3	26680.1	28193.7	29192.0	29867.1	30473.3	31820.9
-4.08633	15.7047	1194.60	1577.98	2271.41	2955.04	3351.25	3501.15	4069.12	4368.67	5076.71	5478.74	5299.77	5779.25	6383.98	6161.11	7509.89	7625.43	7818.41	8689.25	8363.38	9198.16	9274.08	10447.2	11069.1	11008.0	12339.3	11994.1	13341.6	13996.5	14177.4	14712.7	15781.6	16912.2	18415.7	18727.5	18998.4	19820.6	20986.8	22153.0	23202.5	24195.5	25696.3	26091.4	26985.9	28027.4	29380.8	30107.2	31213.8	32615.9
-4.06665	-238.435	815.522	1805.84	2383.96	2667.09	3198.79	4057.60	4473.32	4600.58	4920.92	5606.56	5276.33	6291.32	6581.38	7301.72	7792.85	7279.07	7742.59	8738.68	8610.18	9597.75	9269.66	10095.5	10319.4	11781.0	11889.1	12530.0	13476.8	13453.0	14751.9	15808.3	16203.3	17005.0	17531.4	18623.9	20124.9	20256.8	20682.2	22104.6	23089.3	23350.8	25065.6	26220.5	26679.0	28918.8	29082.3	30275.3	31570.7	32810.1
-4.04697	-43.8636	795.344	2032.45	2280.66	2329.26	3411.86	3890.48	4062.94	4821.90	5010.28	6043.19	5712.88	5796.55	6792.08	7396.98	6926.36	7457.26	8594.94	8505.81	8835.34	9459.15	9917.63	10878.4	11021.5	11194.3	12218.4	12454.2	13083.8	14329.2	14630.8	14862.8	16212.3	16270.7	18072.4	18813.6	19685.0	20258.3	21343.3	22259.8	23802.2	24382.0	25733.4	26462.7	27193.4	28800.9	29332.4	30705.7	31451.4	33156.7
-4.02729	-630.899	614.012	1537.82	2034.42	2363.89	3400.23	4107.72	4577.45	4519.61	4676.75	5836.12	5549.30	5871.11	6208.41	6752.18	6866.97	7424.14	8622.01	8901.92	8533.43	9557.13	9348.67	10137.5	10931.9	11545.0	12142.8	12413.6	13399.6	14609.4	14778.9	15133.8	16374.3	17234.2	17910.9	18538.0	20130.4	20406.3	21740.0	22450.5	23403.2	23693.9	25350.4	26829.0	27797.8	28259.7	29809.5	30007.0	31215.3	33065.6
-4.00760	-347.769	724.332	1665.81	1574.63	2917.07	3494.85	3734.80	4516.10	5287.67	4853.16	4420.81	5804.25	6318.30	5954.84	6517.61	7072.90	7886.21	8051.73	8638.87	8852.67	9521.65	9651.90	10515.6	11149.1	11244.4	11807.4	12375.9	13291.0	13899.2	15265.4	16232.5	16567.3	17608.2	18345.5	19259.2	19766.0	20940.7	21002.6	22952.9	23516.6	25243.4	25756.7	26330.2	27651.5	29056.6	29690.4	31309.2	32063.7	33084.5
-3.98792	494.847	1118.37	1202.82	2017.95	2904.54	4397.33	3265.35	4498.10	4938.11	4844.10	5959.44	5743.61	6229.86	6381.44	6868.99	7676.64	7672.71	8220.96	8242.96	9047.98	9159.89	9449.05	11037.1	11075.6	12021.5	12368.5	12608.9	13589.9	14082.0	14934.1	15285.3	16221.6	16828.6	18050.3	18676.0	20344.2	20717.0	21421.8	22273.5	23838.0	24815.2	25766.8	27085.5	28015.0	28779.1	29286.2	30797.6	31926.7	33453.6
-3.96824	-529.381	992.462	1510.07	2140.71	2177.13	3546.64	4365.17	4104.86	4032.65	5107.92	6016.55	6464.20	5815.39	6400.36	6677.01	7186.71	7771.31	7957.60	8313.10	9304.73	9600.92	9991.87	10247.9	11123.1	11867.2	12192.2	12760.5	13196.5	13706.0	14611.0	15579.8	16915.5	16897.7	18097.1	18891.7	20018.8	20507.4	21624.8	23040.9	23553.7	24609.8	25860.5	28140.2	28085.4	29546.4	30088.7	31088.3	32482.7	33946.9
-3.94856	-576.917	523.283	1665.18	2277.82	2886.00	3191.86	4021.44	4514.10	4335.19	4510.85	5649.07	5816.77	6180.50	6156.67	6957.79	6917.02	7576.40	8149.80	9129.72	9458.49	9391.31	9643.69	10553.5	11216.8	11791.4	11978.5	12491.3	13694.3	14201.8	14686.7	16241.6	16617.6	17910.5	18638.1	19560.3	19867.2	21037.3	22199.6	22681.1	23930.4	25211.4	26193.3	26667.3	27726.9	29637.3	30032.1	31555.8	32290.3	33979.9
-3.92888	-129.929	570.735	1920.68	2613.42	2620.44	3885.69	4353.20	4226.41	4311.81	4943.23	5667.11	6043.85	5698.71	5965.06	6565.23	7595.51	7796.29	7799.84	9185.97	9369.22	9497.70	9982.26	10094.8	11355.7	11931.0	12583.4	12810.0	13208.3	14208.2	14913.9	15995.5	16845.7	17522.1	18071.1	19625.2	19998.3	21216.8	22236.7	22868.7	24214.8	25080.8	26487.9	27431.4	28519.1	29395.6	30769.8	31926.2	32871.0	33947.6
-3.90919	-319.810	548.162	1123.97	2383.08	3175.73	3457.97	3457.37	4963.31	4700.84	4847.09	5611.71	5833.35	6246.98	6491.79	6551.21	7648.35	8117.69	8268.26	8788.32	9093.27	9493.67	10081.3	10590.3	11429.5	11486.0	12411.9	13099.2	13822.8	14440.8	15300.4	16586.5	16464.5	17673.3	18694.8	18677.2	20354.6	21330.6	21816.4	23289.1	24186.8	25343.8	26138.2	27769.4	28379.8	29865.5	30609.3	31902.0	33134.2	34144.0
-3.88951	-220.621	957.821	1543.57	2382.13	2798.92	3297.04	3866.68	4256.42	5078.65	5377.05	5410.04	5599.62	6761.40	6669.28	6541.81	7601.66	7581.33	8021.12	8896.95	9427.15	8940.13	9615.00	10418.5	11015.5	12066.0	12337.4	12913.9	14052.0	14229.6	15677.5	16026.2	17575.7	18039.7	18677.8	19568.5	20424.0	21604.1	22378.6	23409.0	24550.6	25762.7	26838.3	27358.5	28787.7	30188.5	30797.5	31821.5	33210.9	34301.5
-3.86983	213.920	700.310	1870.90	2249.43	2661.26	3334.68	3896.11	4421.23	4256.22	5536.19	5426.93	5704.24	6467.57	6428.93	6447.40	7875.35	7616.79	8506.62	8552.31	9552.65	9734.18	10149.0	11153.6	11023.6	12047.6	11855.3	12690.5	13908.5	14659.8	15194.4	16787.7	17038.3	17786.0	18337.3	19393.9	21085.1	21859.3	22481.5	23621.0	24789.9	25591.0	26914.5	27643.3	28844.5	29944.2	30294.5	31795.3	32821.1	34954.1
-3.85015	193.923	451.581	1643.98	2512.58	2088.64	2936.80	4027.74	4322.63	4221.34	5923.09	5430.56	5663.16	6245.08	6458.38	6975.54	7624.30	7648.04	7999.44	8482.26	9293.98	9327.00	9702.21	10927.7	11629.7	12217.0	12609.1	13058.2	13747.3	14803.1	15169.2	16181.6	17282.2	18108.6	18663.6	19349.3	20783.0	22354.5	22688.3	23811.0	24751.4	25595.0	26756.0	28065.1	28728.1	30215.3	31018.5	32066.6	33126.7	34955.0
-3.83046	600.065	931.001	1276.97	2528.02	2619.41	3099.88	3911.98	4227.57	5305.48	5130.19	5540.35	5792.94	6201.14	6859.96	7041.39	7372.11	7138.29	8378.68	8592.80	9206.44	10612.7	10023.4	10781.7	11077.9	12143.0	12649.6	12909.2	13736.8	14676.0	15776.7	16153.5	17427.2	17497.1	18834.9	19727.8	20680.6	21523.5	22919.1	23631.6	24079.5	25693.1	27336.2	28170.1	29839.4	30176.4	31275.8	32532.8	33564.7	35187.1
-3.81078	21.1719	1360.99	1427.21	2273.18	2803.10	3478.30	3726.90	4045.61	4974.66	5200.72	5311.55	5839.25	6628.70	6450.95	6768.70	7286.84	8224.55	8861.90	8281.72	9071.66	10320.9	10474.4	10601.3	11153.7	12656.3	12430.2	13290.8	13782.6	15269.6	15134.6	15835.7	17386.0	17456.0	18612.6	20469.0	20592.7	22259.4	22859.1	23938.9	24331.1	25788.9	27565.0	28120.5	29170.2	30568.6	31953.9	32825.0	33906.6	35201.5
-3.79110	339.553	968.939	1414.21	2312.78	3152.88	3496.06	3805.01	4233.62	5027.73	5118.36	5410.69	5904.65	6542.95	6555.87	7229.19	7078.42	7675.13	8316.60	9215.44	9478.61	10390.0	10159.0	11008.4	11424.0	12329.6	12866.2	13107.1	14373.1	14859.9	16197.6	16201.6	17697.0	18074.3	19245.0	20144.9	20797.3	22376.7	23163.6	23733.8	25422.2	25712.9	27190.4	28416.3	30099.1	31162.4	31724.1	32035.9	33784.0	35685.2
-3.77142	98.8457	929.861	1629.57	1858.40	2993.08	3347.50	4264.25	4429.21	4806.72	5387.47	5548.70	5628.11	6787.56	6006.24	7627.88	8187.99	7679.59	8781.35	8833.61	8976.21	10377.6	10400.4	11441.8	11196.0	12043.2	13083.8	13577.1	14561.6	14625.3	16453.5	16480.1	17481.4	18603.3	18892.8	20274.5	21358.5	22181.8	23304.6	24693.4	25218.3	26209.1	27727.0	29004.4	30671.9	31101.2	31513.7	32713.5	34472.4	36189.1
-3.75173	-319.503	799.373	1443.25	2235.52	3017.20	3470.81	4537.90	4335.93	4613.56	5412.27	5803.00	5897.73	6368.89	6751.21	6812.90	7392.46	8265.90	8612.62	9171.25	9663.32	10167.5	10071.7	11247.7	12373.9	12551.3	13024.3	13534.1	14592.5	15015.4	16313.0	16821.0	17362.2	18510.2	18935.9	20028.8	21558.5	22891.1	23533.7	24111.4	25504.4	26639.4	28149.0	29277.1	30885.2	32438.3	32178.3	33509.1	34254.6	35662.5
-3.73205	-751.985	744.881	2387.46	2218.64	2978.53	3272.38	3895.02	4601.86	5462.09	5188.72	5728.89	6509.77	6770.98	6178.59	7368.68	7790.15	8871.91	8746.21	9090.87	9273.99	9832.56	10030.7	10852.8	12845.8	12874.2	13033.7	13874.5	14445.8	15644.4	15790.7	17069.1	17235.7	18125.8	19517.7	20604.0	21723.3	22387.9	23416.6	25119.3	25308.3	26790.7	28323.7	29588.5	30523.0	31697.9	32209.7	33888.6	34770.7	36109.1
-3.71237	-428.875	665.570	1786.14	2228.74	2068.31	3295.14	4019.85	5087.77	4932.16	5578.50	5720.24	5981.43	7033.99	6978.26	7131.40	7510.75	8130.05	8598.40	8937.49	9482.44	10161.3	10685.0	10618.3	12710.7	12487.2	13346.8	13683.6	14235.1	15249.8	16622.6	16754.8	17905.9	18746.4	19421.4	20412.5	21532.0	22921.7	23752.9	24672.7	25945.9	27021.2	28604.8	30082.0	29995.0	31959.1	32767.9	33933.8	35041.4	37167.2
-3.69269	364.078	786.933	1603.79	2740.56	3392.49	3418.68	4271.09	4453.15	4756.29	4967.29	6022.63	6342.10	6536.98	7210.22	7680.85	8122.74	7413.30	9022.94	9548.34	10077.9	9796.47	10972.8	11453.6	11844.8	12936.8	13656.3	13237.9	14564.5	15434.2	16302.7	17007.3	18096.2	19333.0	19825.3	20931.9	22166.3	23056.4	23823.5	25436.5	26148.9	27377.9	28649.3	29460.5	30371.3	32000.5	32696.2	34199.5	35728.9	37217.9
-3.67300	-462.150	448.462	1859.77	2223.18	2995.54	3624.97	3771.77	4901.90	5306.01	5742.76	5691.07	6194.94	6369.63	7113.95	7463.24	8381.16	8390.18	8543.83	9480.53	9905.68	10131.6	10584.2	11303.1	12310.7	13269.0	13601.7	14287.3	14704.5	15828.7	16639.6	16955.9	18337.2	18832.2	19924.8	20358.2	22010.2	23323.3	24160.7	25219.0	26343.6	27203.4	28652.3	29465.0	31270.6	32181.6	33129.9	33984.0	35922.2	36802.3
-3.65332	-198.179	1240.79	1931.21	2278.37	3323.63	3395.31	4490.19	4542.90	4806.12	5568.24	5973.04	6248.67	6753.18	6500.93	7533.26	8145.97	8258.95	8872.00	9734.35	9501.22	9888.30	11079.9	11996.0	12572.5	13172.5	13343.7	14443.9	15391.4	15740.4	16675.6	17633.4	18080.6	19367.3	20421.6	21107.0	22467.0	23126.5	24401.7	25272.1	26867.4	27569.8	28913.3	30375.3	31139.5	32293.3	33314.4	34583.1	35710.3	37625.0
-3.63364	329.808	614.757	1471.83	2391.14	3111.85	3125.02	4152.57	4593.89	5120.82	5744.49	6130.48	6195.18	7601.21	7526.80	7128.35	8148.99	8991.91	8771.07	9821.51	9658.54	10319.1	11145.9	11943.2	11879.5	12671.9	13562.3	14349.0	14466.5	15821.8	16958.2	17213.6	18968.9	19200.9	20041.8	21368.7	21877.0	23505.8	24178.7	24660.9	26472.6	27514.0	28570.9	30437.3	30900.7	32751.6	33100.2	35539.3	36289.0	37782.6
-3.61396	248.497	569.821	1419.67	1950.97	2374.58	3946.28	4604.87	4601.81	5085.65	6129.71	6396.38	6185.57	6934.49	7375.24	7350.36	7542.45	8350.04	9060.24	9237.27	9563.95	10886.0	10513.4	11869.3	12371.5	13462.2	13887.6	13845.2	15158.6	16276.0	16235.2	17572.4	18772.8	18957.3	20378.6	21700.2	22243.5	23123.0	24870.0	25313.7	27118.2	27658.7	29613.0	30634.8	31228.1	33007.4	34072.3	34609.4	36770.8	37559.8
-3.59427	251.234	1073.29	1597.66	2226.07	2830.49	3405.49	3964.99	4832.51	4934.65	5770.33	5644.19	6089.70	6284.50	6941.60	7205.68	8667.17	9058.10	9205.32	10313.6	9610.41	10616.1	11553.7	11487.9	11815.2	13636.0	13694.6	14436.7	15238.4	15493.0	17161.7	17963.2	19162.9	19637.2	21373.7	21921.4	23045.9	24016.9	24860.7	25331.4	27084.0	28230.4	29506.8	30743.6	31925.1	33340.3	34358.3	35663.9	36210.0	38975.3
-3.57459	-153.144	606.375	1663.91	2488.72	3142.06	3139.99	4368.33	5310.99	5505.03	5304.75	5955.07	6130.34	7325.65	6967.67	7811.36	8192.67	8163.53	8854.02	9623.92	10540.2	10499.8	11361.6	12062.2	12733.6	13476.6	14057.2	14421.2	14994.9	15957.8	16976.7	18352.2	18907.1	19760.8	21166.2	22075.6	23071.0	23597.5	25108.4	26480.0	27543.5	28171.4	29800.3	30995.6	31897.8	33049.3	34174.4	35545.4	36893.8	38961.1
-3.55491	18.2142	875.518	1484.79	2347.52	2632.67	3523.13	4432.88	4985.17	5303.92	5584.69	6507.06	6326.93	6283.91	7643.23	7189.98	8493.25	8787.63	9345.47	9298.97	10630.5	10825.3	11199.2	12361.0	12764.0	13469.1	14246.2	15094.7	15492.2	15859.9	17076.7	18072.3	18982.2	20123.9	21193.8	22212.9	22526.6	24034.0	24662.3	25878.2	27150.8	28111.4	30818.0	30765.7	32452.9	33851.8	35337.9	35431.9	37327.5	39296.2
-3.53523	-488.908	1089.27	1818.04	2196.06	2420.21	3805.90	3739.49	4428.71	5015.67	5868.34	5932.51	6291.72	6703.86	7319.21	7691.13	8464.69	8559.10	9319.77	9612.21	10070.9	10144.1	11400.3	11752.9	12731.4	13808.5	13867.4	15025.5	15139.5	16604.1	17416.2	18004.1	19307.7	19838.1	21632.2	22244.5	22789.1	23579.4	25265.8	25809.6	27112.9	28919.9	29804.0	31477.5	32123.9	33416.9	34028.0	36446.7	37124.1	39345.8
-3.51555	504.852	699.709	1535.64	2564.67	2695.64	3957.92	3868.22	5048.06	5445.68	5390.66	5817.06	6102.29	6708.36	7533.38	8568.89	8693.42	8835.47	8546.40	9218.11	10233.8	10546.2	11068.2	11909.6	12713.4	13670.0	14117.5	15013.0	15385.5	16597.8	17626.6	18013.6	19156.4	20214.6	21068.5	22103.5	23681.4	23955.3	25556.4	26344.9	28163.7	28984.2	30547.8	32131.8	32465.0	34195.9	34858.7	36486.2	37611.0	39574.1
-3.49586	-232.191	1076.82	1821.14	2071.48	3413.76	4088.01	4255.02	4551.21	5303.85	6220.21	5912.20	6076.11	6712.02	7554.77	7529.44	8034.12	8417.61	9415.09	9511.04	10326.5	10548.0	11465.2	12436.6	13132.1	13556.2	14146.2	14670.8	15723.0	16821.0	17816.4	18670.9	19189.0	20232.9	21426.2	22629.1	23689.7	24096.4	25317.8	25928.3	27981.7	29474.6	31365.1	32405.9	32734.5	34790.2	34522.3	36202.1	37441.0	39849.9
-3.47618	124.678	412.356	2006.80	2508.73	3454.22	3843.65	4264.47	4596.77	5439.44	5502.05	6450.95	6522.15	6830.35	7249.70	7504.27	8055.35	8328.77	9155.22	9756.79	10641.3	11050.5	11585.8	12274.6	13263.3	13580.4	14665.4	14726.6	14944.5	16501.8	17510.3	18384.2	19435.5	20293.8	21585.8	22045.8	23789.0	24360.4	25337.2	27171.7	27645.3	28406.6	30711.3	32323.5	33290.0	34795.3	35312.5	36707.1	38027.1	39907.4
-3.45650	40.1805	640.323	1880.16	2615.63	2985.72	3987.98	3752.70	4609.79	4825.65	6201.16	5830.98	6964.53	6906.23	7245.59	7900.89	8490.99	8410.44	9581.33	10080.7	10091.5	11560.5	11441.5	12538.5	12559.5	14187.5	14639.5	15186.0	16067.3	16278.5	17600.0	18632.1	19546.7	21030.9	21660.2	22936.9	23483.0	24260.7	26049.4	27008.1	28332.1	29748.9	31172.5	31862.6	33205.5	35024.4	35638.5	37099.9	39087.1	40721.6
-3.43682	-283.754	716.291	2316.43	2820.29	3368.83	3265.67	3728.72	4243.61	5519.69	5758.07	6088.38	6200.30	7561.29	7048.17	7567.73	8689.82	8636.30	9582.42	9467.06	10411.3	10679.6	11378.1	12784.2	13486.8	13966.3	14906.7	15197.0	15489.3	16856.4	17381.1	18375.9	20366.7	19915.4	21285.2	22840.2	22726.4	25026.6	25982.1	27090.7	28733.7	29217.5	31154.4	32644.4	33225.0	35199.1	35693.9	37277.2	38300.2	40207.3
-3.41713	-338.444	942.781	1939.72	3180.51	3753.84	3644.43	5051.75	4590.19	5335.87	5479.40	6477.02	6397.05	6823.47	7340.51	8680.82	8406.74	8743.34	10042.3	10301.1	10276.4	10631.8	11137.0	11818.7	13324.8	13687.8	14040.8	14890.3	16274.2	17237.6	17452.8	18621.6	20127.4	20340.3	21251.1	22543.5	24022.6	24935.7	25485.5	27588.9	28718.2	30173.6	31283.6	33110.8	33917.7	35188.0	36064.9	37409.6	38875.4	41063.5
-3.39745	-45.6213	1813.11	1881.76	2729.55	3245.46	3606.19	4650.66	4639.74	5357.09	5956.63	5959.57	6650.96	7103.38	7278.93	7651.54	9131.35	8152.18	9462.49	10147.0	10718.6	10742.2	11564.4	12729.6	13440.0	13945.9	14272.9	15150.3	16278.0	17394.3	17444.3	18859.8	19599.1	20411.4	21810.8	22780.6	23532.7	24981.2	26332.7	27841.4	28943.4	29968.4	31859.9	32750.1	33779.4	35258.9	36629.2	38132.0	38599.2	40930.0
-3.37777	102.704	635.148	1259.78	2494.01	3383.24	3884.67	4338.01	4740.31	6296.59	5492.35	5963.85	6958.28	6920.88	7569.13	7656.99	8630.56	8877.20	9623.06	10212.6	10218.9	10430.4	11647.6	11778.1	13070.4	14144.8	14382.0	15569.7	16674.2	17239.4	18190.3	18660.8	19405.2	20831.5	21923.9	22954.1	24299.1	25050.2	26496.5	27832.0	28508.6	29419.8	31908.0	32591.4	34242.5	35468.3	36417.3	37938.7	39539.8	41195.1
-3.35809	-134.844	1405.61	1880.94	2463.79	2626.31	3831.56	4541.39	4512.50	5627.47	5732.32	6414.53	6508.55	7028.51	7521.39	8076.29	8311.02	8736.77	9725.74	9892.40	10884.6	11263.5	11713.3	12498.9	12771.3	14266.7	15240.8	15525.6	16299.7	17045.8	18417.2	19025.8	20496.0	20818.1	21441.1	23549.9	24368.9	24834.6	27071.4	27420.6	28637.1	30597.1	31981.5	33042.4	34804.2	36031.2	36704.8	37884.1	39825.9	42029.1
-3.33840	173.878	1180.94	1321.93	2096.65	3647.77	3421.51	4909.13	5095.11	5368.63	6202.35	6722.18	6450.97	7043.03	7746.27	8255.93	8918.04	9185.79	9093.55	10192.0	10825.7	11430.6	12089.3	12262.7	13581.2	14198.5	14458.7	15070.2	16336.2	17288.2	17899.9	19122.4	20348.2	20665.1	22301.7	23691.1	24651.1	24872.8	26534.3	27987.7	29211.2	30718.9	31900.3	33308.6	34651.5	36227.2	36861.2	38836.2	39660.7	41588.8
-3.31872	-214.256	566.452	1980.12	2307.91	2150.53	3588.62	4587.69	4862.24	5340.85	6100.15	6249.75	6597.32	7042.22	7463.14	8227.16	8728.81	9299.05	9368.38	10233.5	10327.5	11435.6	11664.6	12570.9	13774.3	14636.3	14819.0	15066.2	16555.5	17357.3	18406.3	19475.1	20025.3	21450.5	22671.3	23796.2	24516.0	25935.4	26663.4	28522.4	29650.9	30278.0	32239.9	33826.2	34658.3	35969.6	37127.8	39155.1	39144.3	42029.3
-3.29904	-81.0199	1095.94	2199.51	1980.39	3316.39	4228.48	4055.50	5627.42	5160.94	6209.27	6615.53	6527.87	7775.03	7795.95	7885.64	8775.54	9096.74	9157.52	10194.0	10825.5	10834.9	12039.2	13042.9	13175.3	14083.7	14984.6	15518.4	16521.8	16988.1	18343.1	19546.0	20192.1	21418.7	22513.2	23492.8	24555.1	25994.4	27037.4	27869.3	29181.7	30722.8	32947.3	33773.7	35587.1	35889.3	37266.8	38927.6	40218.0	42533.7
-3.27936	-33.8371	652.533	1330.99	2631.61	3412.73	3912.87	4221.57	4600.10	5657.25	6437.25	6185.53	6870.75	7648.34	8058.19	8514.06	8726.80	9351.30	9703.07	10247.0	11045.3	11173.2	12254.0	13586.5	13051.1	14037.4	15042.2	15665.3	16981.9	17382.8	17953.9	19959.0	20569.5	21413.9	22601.6	23924.4	25132.1	26391.7	27359.0	28606.8	29372.2	31384.6	33107.9	33869.5	35954.7	36891.2	37535.3	39060.1	40669.7	42974.7
-3.25967	-111.509	1426.08	2092.46	2371.83	2926.49	4047.13	4551.51	4920.77	5719.58	6565.99	6612.88	6535.99	7036.80	7585.48	7817.60	9123.55	8861.93	10250.6	10428.2	10924.3	11926.2	12301.6	13046.3	13229.1	14706.8	15082.7	15760.7	16458.9	17622.4	18017.0	19156.3	20265.3	21929.0	22974.8	23923.5	25198.4	26485.9	28282.0	28850.5	30029.5	31305.9	32722.1	33909.6	35729.2	36522.3	37701.1	39761.5	41067.5	42807.1
-3.23999	-58.4026	1143.40	1988.76	2672.24	3275.47	4182.94	4245.55	4730.31	5056.73	6584.22	6746.75	7325.50	7167.00	8076.54	8356.43	8765.47	9069.29	10013.2	10550.6	11179.3	11462.5	12718.1	12893.8	13391.1	13972.3	15268.1	16271.4	16659.1	17604.9	18343.3	20157.4	20905.8	21872.6	22943.7	24126.5	25068.5	26540.6	27940.7	29118.0	30273.0	31831.1	33189.6	34164.4	35983.4	36861.0	38002.5	39431.7	41565.7	42619.8
-3.22031	423.059	769.249	1920.63	2213.41	3653.19	3735.78	4154.48	5119.83	5812.00	5831.46	6576.13	7061.48	7397.56	8151.73	8237.12	8839.42	9267.06	10065.8	10691.9	10381.2	11268.8	12635.4	13479.0	14433.9	14750.7	15160.7	16427.3	17328.6	17780.7	18901.8	19918.2	21185.2	21819.3	22860.9	24201.4	25589.3	26761.6	27629.9	28959.7	30287.5	31183.9	33196.6	35489.3	36678.0	36966.0	39005.2	40079.7	41589.2	42668.5
-3.20063	-699.430	646.363	1722.22	3042.54	3512.39	3678.57	5071.92	5143.57	5447.93	6292.05	6900.91	7063.42	7714.66	7630.19	8623.37	8704.72	9709.41	10204.7	10891.0	11185.8	11750.9	12494.8	12353.7	14525.4	15053.4	16268.2	16136.6	17141.2	17940.9	19036.8	19959.0	21074.9	21824.2	23919.3	23417.6	25675.4	26901.2	28057.5	29481.6	30693.2	31223.4	33631.3	35386.3	36252.6	37487.3	39250.3	40658.4	42235.8	44265.6
-3.18095	-437.373	747.691	1787.37	2446.63	2732.09	4143.28	4892.66	5507.82	5812.74	6434.22	6975.41	6865.68	7698.24	8344.51	8923.27	9082.51	9086.59	10255.3	10596.2	11026.6	11774.3	12392.1	13896.4	14369.1	14928.5	15402.9	16347.1	17215.7	17890.7	19343.3	20489.6	20662.3	22341.5	23983.2	24442.8	26316.1	27235.8	28198.7	29514.2	31422.0	32251.9	34100.7	35441.5	36554.4	37829.8	39103.3	40858.2	41742.9	44106.5
-3.16126	428.374	1237.51	1710.89	2461.00	3562.90	4103.83	4542.92	5523.54	6011.00	5975.15	6902.03	6922.84	7514.67	8386.30	8598.57	9154.07	9920.76	10010.6	10978.7	11487.8	11779.6	13326.8	13589.4	14424.4	15376.9	15970.6	16674.8	18027.4	18842.8	19273.2	20716.6	21388.4	22923.8	23619.8	24778.4	26384.9	27380.4	28357.7	30312.0	31301.3	33209.5	34682.5	35337.9	37230.3	37295.8	39872.9	40928.1	42749.2	44343.7
-3.14158	-171.326	1165.99	1684.98	2590.40	3342.90	4259.79	4857.05	5043.82	6034.71	6509.56	6889.56	7451.91	7814.03	9203.37	8566.71	10063.2	9936.82	10638.7	10818.7	11227.9	11945.3	12964.4	13557.6	14721.0	15382.8	15114.3	16712.7	17173.6	18348.5	19137.4	20664.7	21891.9	22981.6	24346.8	25948.9	26321.6	27331.4	28768.4	29944.3	31432.0	33178.2	34740.3	35756.6	37151.5	38354.8	40221.0	41080.4	42312.7	44418.8
-3.12190	-422.151	1062.46	2335.86	2652.45	4163.76	4218.35	4126.96	5658.54	5665.55	5965.14	6695.31	7591.00	7459.99	8424.13	8903.31	9699.02	9198.71	10126.9	10787.9	11939.6	12139.8	12691.7	13581.6	13935.1	15195.6	15997.2	16411.1	18612.1	18602.0	19424.4	20739.6	21803.4	23428.8	24522.5	25093.7	27181.8	27507.4	28775.8	30948.4	31718.0	32799.7	34386.0	35302.3	38083.6	39060.8	39930.7	41581.1	43269.7	44983.7
-3.10222	-78.2005	1302.52	2095.24	2348.39	3296.40	4399.64	4360.33	5493.16	5905.96	6226.03	6452.07	7454.59	8094.81	8992.32	8321.85	9078.76	9886.25	10572.7	11148.2	11706.1	12549.2	13020.1	14199.0	14340.6	15095.3	16053.1	16570.9	18082.4	18642.3	19604.2	20377.9	21080.3	22982.3	24183.0	25601.4	26715.9	28312.8	29185.7	30592.2	31912.0	33074.2	34954.0	36124.4	38428.3	39309.0	40391.1	42266.8	43002.4	45411.1
-3.08253	141.314	1230.87	1785.63	2682.81	3659.37	4569.29	5354.10	5806.32	6233.51	6573.32	7252.34	7342.19	7687.37	8032.26	9006.66	9638.85	10507.4	10710.3	10758.1	12400.6	12580.7	13457.2	14476.7	14456.9	15429.0	15680.5	16836.5	18636.9	19598.8	20201.4	20560.3	22062.2	23132.4	24822.2	25601.8	27184.2	27653.4	29326.7	31374.1	32112.3	33447.2	35434.9	37066.8	37901.5	39522.4	41173.9	42269.6	43280.7	45277.6
-3.06285	-393.189	1099.69	2088.43	2768.91	3310.68	4035.81	5221.38	5890.08	5541.10	6374.09	6832.00	7929.95	8371.27	8770.50	9067.98	9680.00	9958.03	10875.4	11105.5	12035.4	12184.5	12419.4	14152.6	14999.5	15708.4	15915.2	17383.6	18152.2	19563.3	20001.0	21345.4	22251.4	23688.0	24707.6	25685.6	26707.6	28004.6	29899.4	31279.5	32208.6	33628.1	35847.5	36657.0	38315.4	39672.3	41942.7	42508.0	43973.6	45466.4
-3.04317	155.892	1051.46	1277.55	2443.05	3531.99	4452.25	5817.85	6132.52	5901.63	5860.00	6436.84	7622.87	7962.06	8518.96	8933.12	9933.61	10348.8	11236.6	11287.6	11362.4	12320.2	12896.3	14096.6	14484.5	15493.4	16764.7	16860.2	18902.4	19512.2	20300.3	21529.5	22197.8	23382.3	23928.9	26136.7	27087.9	28798.8	29696.5	31365.8	32535.5	33385.0	35741.2	37155.0	39351.4	39405.8	42048.6	43012.8	44351.2	46340.5
-3.02349	-336.787	890.871	1845.26	2837.69	3013.80	4394.00	5248.82	5649.07	6495.34	6313.44	7426.48	8024.58	7969.98	8633.22	9194.08	9673.27	10318.5	11595.4	10690.4	11782.3	12677.3	13255.6	14396.7	15148.7	16106.7	16509.9	16840.4	18661.3	19642.2	20494.9	21422.8	22781.3	23518.7	25017.5	26822.9	27800.7	28825.9	30010.3	31898.4	32823.8	34420.5	35867.0	37297.4	39037.5	40301.5	41815.0	43361.0	44995.7	46683.4
-3.00380	-359.495	702.238	2067.54	2351.64	3530.28	4163.75	4275.34	5502.23	6430.97	5807.37	7171.00	7624.69	8422.43	8808.87	9068.71	9756.67	9945.79	11127.6	10782.1	11725.8	12463.2	13159.7	14083.5	14801.5	16213.3	16630.1	17695.5	18292.2	19276.8	20277.4	21775.7	22715.7	23820.0	24777.5	26129.9	27928.2	28609.5	30041.3	31686.1	32814.1	34307.5	36661.5	37624.4	38389.2	39855.2	41691.0	43405.3	45167.6	46937.5
-2.98412	-691.616	1135.58	2002.57	2615.66	3359.39	3911.42	4976.76	5686.51	5942.25	7176.92	7674.88	7978.41	7891.24	9286.41	8938.60	10309.8	10300.3	10425.5	11954.0	11773.8	13157.1	13240.3	13963.5	14740.3	15679.2	17200.5	16912.8	18582.1	19738.6	20737.9	20828.1	22845.3	23942.2	24605.8	25975.9	27413.8	28635.3	30328.8	31937.6	33150.1	34902.4	36634.8	38225.7	38724.7	41025.6	42750.4	43723.9	44569.5	47189.4
-2.96444	101.432	965.542	2043.88	3318.07	3997.58	4638.27	4811.63	5390.21	6426.47	7259.04	7774.94	6998.27	7956.50	8054.31	9104.09	9963.22	10260.5	10758.9	11815.1	11551.1	13173.9	12886.4	14376.9	15026.4	16315.4	16318.0	17173.0	18573.1	19430.8	20261.3	21401.5	23292.0	24038.7	25075.5	26977.5	28294.8	29496.3	30645.6	31941.4	33320.7	34717.0	36905.0	38331.1	39478.3	40974.5	42708.6	43661.4	45138.9	47532.7
-2.94476	78.6810	1327.81	2149.22	2605.03	4010.64	4357.57	5280.76	5781.67	6452.14	7217.00	7602.24	7401.12	8413.32	8648.34	9360.69	10093.5	10063.4	10703.6	11641.0	12232.5	12263.6	13161.6	13823.3	14507.2	15960.8	16492.9	17646.3	18845.8	19282.6	20869.8	21377.8	23195.8	24483.8	25676.1	26951.2	28185.2	29229.1	30603.5	31993.7	34227.9	35078.1	37121.2	38425.3	39963.5	41923.0	43174.1	44194.3	45905.8	47585.0
-2.92507	381.037	1074.00	1943.72	2523.41	3364.52	4789.05	5178.58	5425.94	6200.00	6699.02	7436.65	7634.38	7976.96	8431.38	9823.49	9780.11	10288.3	11178.6	12220.4	12163.9	12838.8	13392.0	14051.3	15321.9	16105.1	16847.5	17456.1	18157.6	19590.3	20326.9	22484.2	23222.1	24733.6	25983.5	27138.0	28309.0	29333.9	31452.4	32241.7	33614.8	35564.8	37316.1	39185.6	40401.8	41600.8	43170.6	44755.6	46164.1	48460.8
-2.90539	221.459	680.855	1423.77	2439.75	3514.72	4326.48	4910.08	5127.39	6330.49	6702.09	7519.97	7903.86	8379.83	8488.95	9436.51	9562.09	10408.6	10625.9	11229.5	12570.7	12395.2	13609.2	14423.1	15446.3	15984.3	16640.1	17213.0	19282.2	20190.2	21424.9	21849.6	23261.3	24616.1	26016.1	27013.4	28571.1	29236.6	31298.4	31925.9	33723.0	35709.8	38084.7	38677.1	39654.1	41724.4	43370.1	44947.2	46344.3	48518.2
-2.88571	-137.065	1179.78	2012.70	3404.85	3713.26	4865.70	5152.48	5768.41	6105.67	6565.37	7902.01	7678.66	8510.43	8995.53	9645.20	10115.8	10498.4	11135.4	11516.2	12655.2	13357.9	13482.3	14618.9	15648.4	16254.3	17070.8	17893.4	19139.1	19508.4	21535.9	22199.0	23626.8	24990.8	26292.2	26665.7	28737.8	29517.0	31170.1	32748.1	34615.4	35880.2	37400.3	38972.0	40372.4	41946.7	43634.0	44883.7	46988.4	48523.8
-2.86603	-217.407	828.584	2382.19	2434.92	3595.11	4714.23	5027.50	6157.17	6379.18	6894.91	7708.88	8100.55	8425.30	9409.64	9142.67	9904.57	10639.5	11230.3	11685.9	12500.2	13111.7	13808.6	14840.5	15582.9	16548.6	17090.2	17776.7	18377.5	20265.4	21513.0	22494.7	23539.2	24712.3	26131.5	27342.3	28553.1	30067.6	31470.2	33128.1	35203.4	35916.5	37835.6	39839.8	40814.2	41528.6	43981.0	45608.8	47333.4	49081.7
-2.84635	115.822	1204.46	1804.46	3239.14	3425.09	4522.42	5329.31	5780.12	6299.71	7231.76	8225.15	8163.21	8497.73	8710.93	9763.87	10339.9	9823.49	10969.3	12020.4	12191.4	13473.8	14110.6	14601.0	16055.8	16539.3	17645.1	17652.1	18879.9	19886.9	20946.2	21682.9	23870.4	24456.2	26554.7	27517.7	29396.6	29944.7	31698.9	33005.1	34712.6	36601.6	37971.6	38903.4	41158.4	42325.4	44123.9	46109.8	47131.2	49587.3
-2.82666	-135.333	945.684	2166.87	3023.06	3896.66	4539.62	5139.37	5967.18	5898.94	6656.56	7542.25	8474.60	8334.50	8536.11	9548.75	9485.33	10189.9	11755.2	11769.9	13061.5	13455.0	13458.5	15212.1	16015.0	15822.2	17068.6	17974.6	19533.7	20538.7	21218.2	22369.1	24081.8	25204.9	26703.3	27732.6	28832.3	30272.3	31770.5	33616.5	34956.1	36003.1	38111.3	40089.8	41652.1	42792.1	44691.1	46484.8	47660.5	49546.5
-2.80698	-877.238	1186.22	1884.30	3144.05	3788.09	4310.44	4650.77	6388.29	6197.50	6816.25	8048.65	8050.00	8782.69	9181.37	9760.67	9612.08	10253.6	11516.6	12316.3	12835.0	13304.9	13811.9	14769.2	14597.3	16692.8	17745.3	17995.5	19225.3	20325.1	21623.5	22294.1	23459.4	25375.9	26874.7	28233.3	29008.5	31183.8	32528.3	33141.4	35559.4	36529.3	38563.0	39856.9	41982.7	42801.2	44628.1	46349.5	47989.9	50006.2
-2.78730	-6.58663	779.049	2230.23	2940.99	3524.92	4819.87	4981.97	5885.81	6261.87	7185.38	7528.23	8123.86	8183.27	8806.83	9728.63	10065.7	10350.7	11532.5	11638.2	13022.9	13794.9	14186.0	14048.4	15627.9	16479.3	17846.8	18328.2	19569.8	20733.4	21611.8	22665.4	24568.0	25342.9	27221.2	28482.1	29327.2	30839.3	32196.9	33994.9	35088.2	37259.5	39009.2	40349.6	41955.0	43784.3	45211.7	47429.4	47864.3	50125.4
-2.76762	-163.948	830.361	2907.50	2892.03	3830.77	4896.81	5458.11	6051.67	6601.76	7585.55	7506.78	8195.46	9055.25	9367.57	9657.46	10923.1	10409.2	12160.4	12221.1	12126.0	13517.5	13589.2	14291.4	16318.5	16794.3	17981.5	18795.2	19606.5	20921.5	22547.3	23071.1	24382.2	25526.5	27162.9	28266.9	29887.5	31254.8	32144.8	34267.0	36005.1	37222.3	39252.1	40794.0	42299.1	43737.1	45309.7	47141.9	49108.3	50600.0
-2.74793	-550.996	420.789	2095.22	2674.24	3964.24	5800.91	5768.89	5764.35	7130.33	7209.05	7552.96	7732.49	8228.58	8889.92	9998.43	10208.2	10513.1	11535.2	12167.1	13040.4	13205.9	13976.3	14630.6	15630.2	17295.8	18219.7	18911.1	19420.7	21260.4	22373.9	22894.4	24941.8	26453.2	27321.9	28707.6	30264.6	31343.1	32317.0	34221.8	36286.7	37898.1	39245.0	41019.4	42570.7	43933.6	45291.6	47470.4	49334.8	50839.4
-2.72825	-79.8167	1974.85	1808.77	2974.53	3724.93	4781.00	5181.65	6099.11	6390.03	7159.22	7727.95	7937.36	8222.57	8798.93	9908.51	10449.4	10645.3	11796.4	12749.6	12701.4	13963.1	14065.8	14852.1	16008.8	17427.0	17873.9	19067.8	19724.4	20996.9	22605.8	23437.3	24231.1	25862.5	27843.8	28840.1	30022.3	31191.8	33303.7	35295.2	36286.2	37712.5	40908.4	41638.4	42821.7	44979.0	46211.8	48134.8	49572.7	51736.2
-2.70857	164.899	726.489	1240.39	2517.78	4070.10	4734.25	5708.37	6396.30	6422.05	7798.93	7866.70	8178.89	8831.55	9922.46	9369.76	10705.8	11344.6	11672.6	11849.8	12769.8	13487.0	14001.8	16040.8	15902.2	17239.6	17662.1	19254.2	19316.0	20972.8	22815.1	23994.5	24845.0	26534.1	26988.0	29277.9	29918.6	31732.5	33599.5	35028.4	36485.7	38043.1	39954.8	41917.1	43119.9	44844.6	46622.1	48094.9	49558.1	51793.0
-2.68889	-435.505	553.618	2452.94	3392.15	3491.39	4882.86	4973.40	6127.11	6565.83	6878.83	7598.87	8115.37	8927.81	9635.80	10101.8	10498.8	10793.5	11301.3	11839.2	12900.6	14035.2	14592.0	15595.2	16331.2	17285.8	17485.0	18358.3	20279.3	21099.9	22396.5	22994.1	25353.9	26041.8	27249.7	29068.7	30656.3	31879.4	33914.6	35768.2	37120.6	38447.1	40709.5	41907.3	43619.3	45954.4	47251.6	48779.7	49726.5	52766.2
-2.66920	-130.293	1613.23	2080.00	3102.59	3809.99	5496.24	5334.63	5743.49	6809.30	6970.56	8109.20	8406.50	9029.05	8906.33	10094.4	10261.7	10833.8	11262.3	12477.2	13324.5	13888.0	14279.5	15086.3	16129.7	17455.8	17615.6	19810.7	21194.5	21758.8	22811.1	23610.7	25448.4	26487.7	27782.8	29460.5	31282.1	31573.1	34673.5	35842.6	37265.7	38760.4	40997.2	42742.7	43442.3	46202.2	47491.3	49499.8	50065.1	52166.7
-2.64952	-78.2725	2163.83	2352.49	3040.70	3897.15	4945.16	5321.52	5787.44	6684.22	7692.97	8198.60	8596.05	9021.82	9563.32	10126.0	11213.0	10740.3	11923.4	12408.8	13103.6	13833.7	14497.8	15339.7	16238.1	17407.4	18291.2	19437.3	20631.7	22105.0	22593.8	24006.5	25918.6	27387.6	27997.2	29665.4	31489.7	32778.3	33994.2	36183.7	37625.0	39110.6	41876.7	42838.5	44520.6	45575.4	47942.4	50014.3	50694.9	52921.8
-2.62984	284.729	1065.34	1717.01	2613.55	3680.98	4329.43	5472.81	6086.12	6948.83	7646.54	8518.22	8527.41	8921.49	9621.61	10129.2	10441.2	11226.2	12325.6	12661.7	13705.1	13827.9	14328.1	15696.9	16991.1	17766.6	18421.5	19393.7	20570.4	22499.9	23615.8	24669.5	26074.5	26399.2	28836.6	30349.5	31907.5	33136.9	34499.5	36039.1	37972.8	39452.8	41641.3	43680.0	44875.1	45989.1	47753.0	50270.8	51622.6	53328.0
-2.61016	-122.996	35.5366	1543.69	3483.28	3785.79	5062.32	5331.69	6209.75	7140.25	7318.91	8158.12	8624.16	9093.10	9742.08	10407.6	11488.7	10826.2	12748.2	12726.8	14160.2	13963.8	15395.1	15482.2	16752.1	18015.7	18374.8	19575.9	21088.5	21838.6	23526.7	25226.3	26203.8	27608.8	28138.5	29861.3	32134.3	33716.3	34837.5	36422.3	38681.5	39769.2	42148.2	43675.6	44594.3	46694.4	48860.3	50740.5	51947.6	54191.8
-2.59047	-366.988	558.739	1731.82	2762.51	3284.61	4709.16	5837.42	6261.97	6426.27	7777.40	7937.13	8193.48	8978.60	9642.42	10251.1	10414.5	10949.8	11986.8	12758.6	13240.1	14119.1	14910.8	16077.5	17433.6	18031.6	18982.0	19164.7	21325.1	22653.8	23471.4	25021.0	26580.6	27269.7	28550.8	30844.1	32015.1	33828.9	34657.7	36894.1	38343.9	39928.9	42003.9	44133.4	45578.1	47334.5	48389.5	51089.6	52450.6	54343.6
-2.57079	551.150	1024.23	2249.84	2382.03	3671.65	5060.53	5796.71	6071.62	7544.59	8017.28	8189.23	8600.24	9543.08	9462.49	10111.6	10791.1	11744.0	12671.3	13266.0	14053.9	14367.7	14899.6	15859.5	17193.0	18269.6	18952.3	19795.3	21553.5	22197.1	23785.3	25277.2	26627.7	28037.6	28783.7	31043.6	32264.8	33815.6	35407.1	37284.2	38672.3	40433.5	42737.5	44120.9	45410.9	47546.5	50032.5	51061.9	53087.0	54788.4
-2.55111	513.956	550.030	1847.37	2900.26	4264.58	4789.59	5497.94	6657.61	7147.92	7876.80	8004.61	8912.80	9172.92	9849.31	10573.6	10963.0	11178.4	12733.0	12898.9	14010.7	14667.8	15345.8	16110.6	16869.2	17913.0	18836.2	19950.2	21099.8	22717.5	23999.8	25425.6	26314.6	27245.2	29697.7	31167.0	32876.1	33682.9	35933.3	37025.8	39464.2	40976.4	42722.9	44369.1	46027.5	47973.9	49780.6	51329.7	52991.5	55122.6
-2.53143	119.558	1344.90	1883.67	3540.91	4119.76	4849.81	5352.81	6336.31	7127.19	8230.78	8837.71	8433.07	9261.56	9530.17	10282.6	11408.6	11937.5	12168.8	13642.5	14242.9	14434.0	15315.1	16342.8	17349.1	18543.4	18706.7	20510.2	21468.6	22711.3	24184.5	24924.8	27336.8	28674.9	29644.8	30864.7	33072.5	34035.5	35954.2	37293.9	39860.3	40761.2	43249.0	44789.4	46748.2	48335.1	50674.2	52098.5	53850.2	55602.8
-2.51175	-74.2455	1469.30	2136.00	2902.86	4285.29	4954.37	5311.92	5810.66	7157.06	7682.58	8098.71	8900.83	9576.22	10054.5	10479.1	11285.9	11810.7	12554.9	13106.2	14658.7	15090.4	14827.7	16239.9	17647.2	18904.9	19511.8	20168.1	21313.3	23117.1	24561.7	25393.7	26873.7	28731.3	29948.3	31340.9	32901.8	34684.3	35905.0	37934.5	39810.6	41542.3	44077.7	45352.0	46607.1	48604.1	49964.4	52403.7	53665.0	56938.6
-2.49206	-349.451	504.192	2294.71	3511.74	4350.67	4970.62	5972.88	6136.20	6867.00	8223.44	8529.93	8251.61	9462.18	10123.5	10416.0	11581.4	11775.2	12553.1	12865.1	13862.1	14410.4	15032.5	16389.8	17283.4	18803.1	19689.5	20249.2	21775.8	23174.4	24185.9	25693.0	27034.2	29132.3	30390.1	32011.4	33094.7	35385.9	35946.1	38167.9	40224.3	41898.1	44284.3	45823.7	48108.5	49318.2	51154.8	52796.1	54569.2	56443.2
-2.47238	-171.528	861.640	2094.52	3500.84	3949.88	4788.17	5447.59	6491.20	6777.17	7554.34	8887.10	8674.48	9298.03	9900.86	10989.2	10828.2	12190.8	12696.9	12553.1	14520.9	15062.6	15064.0	16017.1	17866.0	18610.3	19619.3	20305.0	21909.7	23322.2	24418.5	26227.1	27439.6	28680.4	31192.6	32677.8	33872.2	35075.0	37176.6	38754.2	40320.6	42343.5	45368.5	45326.7	47794.7	49413.9	51346.2	53847.5	55195.2	57322.3
-2.45270	-323.503	1025.40	1834.98	2487.79	4058.60	5117.06	5685.35	6384.72	6333.99	7604.18	8115.38	8840.40	9364.93	9909.10	10221.5	11135.9	11667.5	12149.0	13588.4	14124.3	15137.2	15485.2	16354.4	17217.6	18843.1	19776.0	20516.5	21853.7	23630.0	24941.3	26073.1	27764.4	28770.8	30329.6	31568.3	33844.0	35474.7	36967.9	39179.3	40537.1	42449.8	45192.1	46204.4	48362.8	50381.2	51355.5	53605.4	55791.7	57477.1
-2.43302	-45.2977	1189.76	1899.24	3495.09	3823.18	5217.61	6025.83	6438.50	6773.17	7940.27	7755.20	8535.91	9948.11	10275.4	11227.9	11231.6	11677.5	12827.0	13717.2	14187.3	14801.6	15035.3	16064.2	17920.8	18861.7	20221.3	20844.4	22463.2	23425.1	24886.3	26533.7	27719.6	29718.0	31245.0	32178.9	34280.6	35378.6	37185.4	39373.7	41153.2	42853.7	45211.0	46892.3	48992.1	50385.6	51706.7	54288.9	55835.4	57908.0
-2.41333	-516.514	1165.34	1571.90	2876.59	4029.87	5424.06	5820.33	6683.96	7111.90	7589.06	7532.44	8546.70	9149.85	9570.05	10331.5	11345.7	11603.9	12547.4	13501.3	13922.1	14813.6	15655.6	16443.4	17429.4	18921.9	19942.8	21721.5	22312.9	23909.8	25201.0	27042.1	27577.4	29928.6	31524.1	32479.9	34383.4	35722.7	36837.6	39657.5	41293.7	42664.2	45929.8	47171.0	48587.5	50878.4	52749.5	54800.4	56686.1	58205.1
-2.39365	-176.208	1429.10	2015.74	2574.40	3989.21	4442.98	6062.32	6560.47	7028.93	7206.19	8327.23	9157.22	9532.33	10194.7	11013.1	11204.8	12104.9	12792.8	13870.1	14431.1	14442.3	15721.9	16921.8	17596.2	19429.0	19823.0	21553.3	22288.2	23350.8	25632.9	26309.6	28269.1	29964.7	31161.2	32838.2	34571.9	36725.7	37783.5	39916.3	41911.6	43806.7	45854.9	47432.4	49319.5	50701.3	52911.6	55155.0	57055.3	58712.9
-2.37397	-328.128	945.438	2676.57	3950.69	3675.52	4772.93	5744.23	6891.50	6960.87	7790.91	8211.57	8697.67	9530.28	9895.93	10477.9	11125.5	11978.6	13436.3	13928.4	14474.9	14987.5	16211.1	16359.6	17766.9	18930.0	20412.0	21541.8	22391.3	24443.2	25479.4	26733.8	28581.1	30050.9	31583.3	33670.3	34907.5	36683.8	37899.6	40502.4	42139.4	43865.2	46632.6	48913.4	49936.5	51283.8	53334.2	55521.8	57728.5	59925.9
-2.35429	670.099	885.246	2311.88	3055.03	4000.86	4874.25	6052.69	6460.48	7329.49	7684.29	8378.52	8920.55	9574.26	10774.5	10996.7	11513.8	11465.7	12814.1	14159.5	14326.8	15071.8	15684.3	16861.2	18696.7	19279.7	20546.1	21310.3	23187.9	24192.0	25860.3	27580.8	29070.4	30198.2	32195.1	33346.5	35607.6	36633.3	38561.2	41147.1	42311.9	44164.7	47008.1	48622.1	50375.3	52048.1	54261.9	55891.6	58612.0	59599.6
-2.33460	-174.089	885.879	2167.98	3434.80	4286.36	5205.18	5710.08	6749.23	7269.33	7579.60	8920.48	9015.03	9681.52	10309.4	11138.6	11436.0	11808.3	12876.2	14236.9	14446.5	15468.2	15595.8	17896.8	18765.2	19912.0	20613.4	22360.5	22299.8	24970.6	26176.5	27290.4	29381.2	31222.7	32531.1	33926.4	36016.0	37462.3	38993.2	41123.3	43498.0	44968.1	47737.7	49887.5	50803.1	52513.5	54812.2	56905.4	59408.6	61136.3
-2.31492	244.892	881.432	2519.93	2989.09	4244.60	5767.75	6515.33	7091.06	7455.59	8161.85	8660.75	8892.96	9996.03	10310.1	10764.3	11922.2	12554.5	13271.9	14373.3	14707.8	15812.8	16121.6	17557.9	18338.7	20076.1	21099.0	22677.8	23340.8	24970.5	26694.4	27645.6	29533.2	31124.7	33110.3	33864.6	35561.7	38190.9	40056.4	41264.1	43791.0	45791.5	47921.5	50256.8	51294.9	53259.2	54911.9	57572.1	59257.0	62014.0
-2.29524	375.251	1412.97	2312.68	2996.50	4470.07	4990.38	6217.94	6995.95	6974.71	8510.50	8638.83	9032.94	10137.5	10694.9	11650.4	11965.6	11815.3	13208.7	14556.6	15209.5	16223.8	16659.8	17569.3	18908.3	20794.7	21398.7	22785.4	23499.7	25532.0	27395.6	28933.8	30078.1	31343.6	33444.8	35197.1	36709.8	38789.3	40567.5	42583.6	44724.4	46212.2	48368.8	49850.0	51744.5	54208.1	55747.8	58161.6	60291.8	62162.2
-2.27556	7.63048	1227.59	2453.16	3383.20	3998.55	5247.28	5457.42	6946.17	7705.06	8186.00	8850.70	9105.86	10048.8	10953.4	11186.3	12797.9	11831.9	14225.9	14055.7	15034.7	16205.6	16615.7	18033.0	19565.8	20760.8	21619.9	23460.3	23958.9	26006.6	27059.0	29028.6	30345.2	32285.0	33982.5	35411.0	37514.6	38407.5	41128.8	42513.9	44699.9	46789.2	49674.1	50432.7	53107.9	55022.1	56513.9	58561.1	61029.9	63155.9
-2.25587	29.8930	1072.08	1779.91	3358.74	4748.83	5521.54	6616.01	6827.99	8123.88	8236.48	9270.40	9562.00	10186.2	10965.7	11290.9	12231.1	12790.0	13852.3	14358.1	15388.6	16519.9	17379.9	18014.0	19266.8	21407.1	21538.5	23876.4	24364.3	26216.8	27546.7	29120.6	31180.3	33173.6	34455.2	35771.1	38033.9	38725.4	41680.4	42910.3	45319.9	47413.3	49568.7	51157.5	53560.0	55739.7	57255.7	59430.8	61274.9	63861.4
-2.23619	115.266	829.499	2442.17	3220.49	4084.12	5928.10	6215.19	6427.68	7879.70	8300.89	9172.40	9528.20	10667.3	11599.1	11459.6	12763.1	13035.2	14097.2	15255.6	16302.5	16584.3	17184.0	18682.6	20396.7	21057.0	22151.8	23488.5	24828.7	26559.0	28573.9	29683.2	30886.9	32682.0	34829.9	36010.5	38529.0	39824.6	42364.0	43826.5	45678.9	47702.0	50451.0	52292.6	53614.1	55984.4	57103.6	60300.2	62284.6	64520.7
-2.21651	233.226	1245.78	2705.86	3285.98	4349.49	4900.22	5827.38	6930.50	7122.41	8629.79	8592.74	9758.59	11125.9	11118.9	11393.3	12729.8	13346.3	14178.6	14266.3	15445.8	16835.9	17752.8	18647.2	20167.0	21857.0	22619.7	23873.2	24974.7	26915.9	28303.0	30545.7	30605.3	33380.1	35449.3	37204.2	38877.5	40239.0	42142.4	43606.0	46462.1	48254.2	50768.1	52609.4	54059.8	55937.3	58426.5	60718.9	62927.2	65353.2
-2.19683	-190.026	1458.16	2556.09	2622.51	4396.24	5326.69	6678.70	6698.54	7969.47	9037.34	8902.93	9726.16	10388.1	10900.2	11916.5	12495.4	13266.0	14710.6	14766.3	16171.4	16743.4	17958.2	19016.3	20439.8	21907.6	22757.9	24028.0	25350.4	26927.4	28449.3	30481.2	31921.4	32933.7	35292.2	37477.5	39058.6	40646.9	42344.0	44390.5	46683.3	49051.2	51532.6	53008.0	55216.1	56892.5	59056.4	61488.2	63406.1	65673.5
-2.17714	-43.3237	1397.32	2483.72	3661.27	4197.50	5399.25	5974.59	7267.24	7880.13	8714.85	9434.68	9923.71	10567.3	10919.9	12237.5	12821.4	13345.2	14327.3	14830.9	15946.4	17050.4	17822.8	18715.1	20737.6	22010.7	23309.9	24373.5	25017.1	26577.3	29090.4	30726.3	32071.1	34167.5	35566.5	36933.7	39897.4	40963.1	42896.6	44551.5	47353.1	49526.0	51727.0	53469.7	54723.5	57905.2	59116.7	61495.1	63891.9	66639.8
-2.15746	-156.986	1228.74	2627.34	3680.12	4768.33	5170.82	6117.40	7459.55	8000.03	8794.16	9263.91	9491.32	11142.3	11403.8	12207.9	12817.9	13197.4	15014.4	15380.1	15980.6	17566.1	18204.2	19156.6	21233.4	22109.1	22841.2	24110.7	25799.8	28253.5	29188.3	30318.2	32149.7	34240.2	36004.8	37779.0	39995.1	41988.9	43223.2	45252.3	47622.7	49708.3	52133.8	53680.2	55545.0	57649.8	59411.8	62156.5	64212.6	67429.2
-2.13778	219.329	1419.09	2580.47	3167.31	4383.82	5850.65	6039.02	7194.28	7955.06	8701.34	9109.15	10737.1	10840.6	11354.0	12060.4	12832.9	12865.4	14649.1	15499.6	16582.1	17122.7	18072.0	19310.8	20880.4	22322.4	23475.3	24741.4	25305.2	27682.8	29531.1	31367.4	32634.0	34298.3	36244.0	38427.5	39349.8	42486.9	43710.6	46196.8	47983.6	50083.9	52823.1	54288.8	56435.7	58619.7	60097.9	62064.0	65138.6	67141.6
-2.11810	-318.295	1675.08	2210.68	3858.40	4461.69	5733.11	6177.10	6947.74	8456.75	8886.96	9966.43	10351.0	10880.6	11549.1	12496.5	13491.3	13424.7	14875.0	15799.5	16579.6	17427.3	17735.0	20124.1	21422.7	22325.3	23645.1	25095.3	26603.5	27861.9	29793.4	31336.7	33346.2	35055.5	36738.6	38008.1	39802.0	42418.7	44268.6	45848.3	48202.6	50856.6	52611.6	55040.1	57052.3	58616.4	60202.1	62852.6	65624.1	67827.8
-2.09842	-701.256	1139.73	1942.59	3901.09	4413.96	5685.09	6536.55	7529.12	8308.65	8814.32	9302.91	10371.3	11342.7	11492.5	12025.3	13360.3	14118.3	14772.6	15167.7	16965.9	17454.7	19245.4	20093.7	21577.6	22774.0	23863.1	25346.9	26974.1	28435.7	29857.8	31747.8	32600.0	34833.3	37734.1	39011.9	41039.3	43158.1	44943.8	46937.6	49231.2	51498.3	53546.7	55648.8	56832.8	60112.9	61460.1	63888.4	66290.4	68333.1
-2.07873	470.144	1256.23	2258.00	3685.82	4971.27	5557.93	6583.10	7818.37	8212.68	8925.83	9589.30	10643.9	11410.0	12032.6	12901.2	13242.1	13495.0	14953.1	16738.1	17040.5	17932.2	18486.5	20432.6	21626.7	23015.6	24697.6	25501.1	26597.5	28857.0	30702.6	31840.1	33423.2	35866.5	37087.3	39766.0	40969.6	42666.2	45295.9	47088.7	50004.0	51488.5	54773.6	56501.4	58232.8	59825.8	61675.1	64430.9	66941.1	68753.5
-2.05905	80.7297	1314.35	2852.96	3636.74	4344.38	5452.26	6609.82	7889.48	7802.93	9188.55	10233.7	10432.8	11634.1	11846.9	12753.3	13452.3	13975.9	15080.4	15732.8	16942.7	17690.7	19026.4	20708.5	21627.5	23160.1	24707.9	25496.9	26996.8	28515.3	30458.5	32753.5	34050.4	35781.3	38032.2	39903.3	41827.8	43336.1	45078.5	47572.3	50126.9	52627.9	55179.6	56613.4	58530.5	60994.6	63335.9	64638.1	67468.8	69925.6
-2.03937	-59.6324	1793.85	2458.79	3462.18	5050.31	6201.57	6988.02	7406.40	8084.04	9208.34	10391.6	10419.6	11252.0	11933.2	12628.3	12867.8	14098.2	15521.3	15942.3	17468.6	18032.8	19281.5	20415.2	21927.0	23607.2	24760.5	26296.7	27380.4	28859.1	30730.2	32522.7	34635.9	36049.3	39229.7	40057.3	42224.9	43921.6	45785.3	48042.7	50638.6	52923.5	55205.3	56827.1	59390.2	61213.3	63348.9	66176.4	68694.3	70664.6
-2.01969	76.7068	1604.83	2445.03	3522.22	4645.59	5509.18	6518.38	7390.65	8533.74	9285.05	9690.72	10904.3	11562.7	12083.4	13293.2	13584.6	14187.7	15188.1	16518.6	16697.0	18381.8	19300.4	20756.2	21656.5	23551.7	24313.6	26285.4	27969.6	29763.3	31151.5	32994.5	34606.5	36655.6	38843.9	40282.2	42728.9	44358.2	46446.1	48039.0	50951.5	53685.5	55602.0	57323.1	59672.3	61409.8	64359.6	66380.9	68675.8	70638.3
-2.00000	-396.605	766.637	2191.71	3425.32	4601.09	5532.09	7304.21	7442.33	8207.96	8953.16	10166.5	10597.4	11754.4	11822.0	12847.5	13687.5	14121.2	15652.7	17000.6	18190.6	18912.1	19666.4	20855.7	22258.8	24448.0	25138.6	26538.9	27736.7	30093.5	31498.5	33237.6	35591.9	36331.9	39345.7	40738.8	42959.6	45136.1	46968.5	48897.8	51602.6	54116.4	56116.0	57941.4	60631.2	62504.4	64617.9	67287.9	69275.9	71615.5
-1.98032	-493.970	1041.96	2335.64	3520.40	4762.78	6146.32	6312.95	7748.55	8541.79	9068.73	10253.8	10174.2	12072.7	12356.5	13540.2	14194.5	14505.1	16082.0	16443.1	17432.3	18332.9	19589.3	21321.2	22404.9	24473.7	25552.1	26935.6	27739.5	30544.2	31568.5	33740.4	35549.6	37495.3	39540.1	41653.4	43407.6	45219.7	47208.3	49109.1	52061.1	54043.1	56627.5	58121.2	60429.3	63598.3	64744.7	66909.7	70479.2	72119.8
-1.96064	-238.760	1346.22	2779.95	3657.18	4454.30	5997.29	6892.17	8036.62	8470.26	9470.91	10549.1	10504.4	11198.5	12070.2	12843.8	14379.8	14941.3	16341.8	16632.1	17873.7	18803.9	20003.6	22035.2	22722.1	24159.1	25335.7	27207.3	28235.9	30573.9	32464.8	33684.3	35502.4	37644.4	39605.1	41723.0	43323.0	45061.2	48011.6	49546.1	52331.6	55621.6	57453.2	59216.5	61626.7	63602.3	65118.6	68301.6	69976.3	73254.7
-1.94096	-225.586	1186.95	2046.53	3681.03	5140.90	5784.24	6956.29	7930.48	8733.18	9390.77	10015.1	11000.5	11922.9	11835.8	13018.2	14072.7	14530.3	16519.7	17085.7	18133.6	19207.9	19506.8	21710.6	22742.8	24609.9	25267.0	27234.7	28856.7	30342.6	32264.7	34013.3	35667.1	37805.0	39765.8	42074.0	43812.4	45938.2	48113.4	50101.6	52619.8	55039.0	57614.4	59864.8	61857.5	64694.4	65705.1	68096.5	71392.8	72978.9
-1.92127	-563.055	1481.06	2876.95	3893.59	4889.99	5496.09	7300.37	8152.03	8101.68	9164.62	10396.7	10549.1	11963.5	12585.0	12999.1	13932.3	14273.1	15609.8	17237.0	17633.7	18809.0	19893.0	21553.8	23027.3	24758.0	25706.3	27208.4	28624.1	31016.5	32358.5	34038.1	36789.9	38143.3	40398.5	41980.4	44853.0	45771.5	48108.0	50608.9	53564.1	55115.1	58235.0	60419.8	61932.6	64737.4	66343.2	69619.4	71665.5	74304.9
-1.90159	567.533	723.894	2488.27	3611.52	5415.03	5675.03	6982.64	7714.08	8503.78	9825.31	10029.6	11189.1	12438.5	12804.7	13701.1	14040.7	14704.6	16007.9	16490.7	18066.0	19597.9	19694.8	21909.4	22808.4	24803.7	26279.5	27864.8	28930.8	30771.6	33152.2	34804.6	36446.8	38970.3	40827.8	42335.5	45189.0	46697.4	48691.4	51504.6	53820.1	55915.3	58574.5	60541.0	62368.6	65320.2	67072.2	69953.7	71359.0	74175.9
-1.88191	-569.913	1134.87	2579.27	4131.97	5133.95	5881.20	6919.41	7650.24	8833.88	9287.97	10875.2	11135.9	12015.3	12554.5	13411.2	14497.3	14701.8	16216.1	16718.2	18392.8	18901.7	20124.0	22270.7	23493.8	24576.6	26392.2	27939.4	29478.5	31007.5	33530.5	34850.8	37276.8	39063.8	40816.5	42140.7	44627.3	47767.3	49181.2	51537.6	54025.8	56598.1	59576.7	61355.2	63922.7	66085.7	67899.7	70708.3	73428.4	75715.0
-1.86223	195.980	1282.00	2569.81	3438.29	5047.01	5991.34	6738.78	8058.92	8911.20	9337.75	10386.4	10667.5	11996.5	12265.2	13973.0	14897.9	15115.2	16693.0	17126.5	17542.7	20024.3	21230.9	21847.5	24589.2	24995.8	26361.9	28102.6	29268.0	31161.8	33686.2	35459.7	37135.9	38403.4	42007.5	43589.6	45709.4	47855.3	50199.8	51717.6	54810.0	57572.5	60156.8	61381.8	63779.6	66836.2	68328.3	70920.5	73670.6	75915.4
-1.84254	100.792	1904.31	2660.35	4134.54	4588.75	6012.27	6644.25	8029.82	9217.37	9924.60	10179.1	11288.9	12528.3	12890.4	13682.6	14579.6	15330.3	16568.9	17971.2	18636.0	19406.6	20809.3	22322.5	24061.3	25151.0	26771.7	29024.0	29741.6	31799.5	33666.6	35295.6	37387.7	38811.7	41828.7	43206.1	46463.3	48458.1	49983.2	52072.8	55187.2	57711.7	60164.4	62618.6	63901.5	67462.9	69382.2	72192.2	74073.8	76475.4
-1.82286	-272.947	1417.68	2519.37	4198.74	5375.29	5701.57	7493.95	7596.83	8949.69	9907.08	10710.9	10706.1	12359.8	13445.9	13922.2	15050.2	15116.4	17005.2	17670.8	18649.9	20099.6	21015.6	22230.8	23784.4	25234.0	26323.0	28997.6	29801.0	31813.9	34035.9	35748.3	37827.0	40139.7	42516.0	44231.3	46382.7	48195.6	51388.4	53024.8	55549.9	58283.1	60867.9	63036.0	65193.9	67324.3	69955.8	72833.8	75306.7	77387.2
-1.80318	287.625	943.961	2458.28	4043.34	4892.09	6323.42	7108.01	7804.23	8861.91	9968.50	10444.3	11748.4	12353.1	13394.1	13675.9	15046.2	15995.2	17009.8	17690.0	18430.9	19525.9	21505.6	23095.1	24367.7	25640.3	27251.6	29288.3	30547.0	31782.3	34388.5	36074.9	38033.1	40175.7	42824.9	44382.6	46742.0	48617.7	51755.3	53644.3	56392.4	59295.6	60964.5	63710.5	65648.2	68513.2	70021.8	72800.6	75639.0	77446.7
-1.78350	261.973	1760.91	2182.37	4115.05	5433.62	6070.40	6949.77	7829.83	9075.00	9872.40	10552.5	11055.9	12713.6	12998.4	14292.2	15184.8	15644.4	17082.4	18372.8	18699.1	20433.2	21530.3	23278.1	24435.4	26747.4	27482.5	29166.8	30915.3	32671.4	34966.6	36724.4	38518.9	40227.8	43063.5	44247.0	47382.7	49497.8	52299.7	54007.4	56761.6	59385.1	61909.7	65020.8	66453.6	68918.2	70455.1	74031.2	77135.5	78636.1
-1.76382	-286.468	1559.23	2537.48	3577.22	4833.56	6560.15	7629.00	8241.41	9208.55	10495.3	10889.1	11450.5	12518.9	13070.9	13883.3	14824.4	15694.0	17562.8	18432.8	19685.4	21110.6	21805.1	23325.9	24405.8	26860.6	27578.7	29910.7	31106.5	32932.9	35245.6	36897.0	38874.4	40630.4	42697.1	45346.8	47276.5	49737.3	52374.1	54683.2	57446.5	59851.8	62029.9	65190.3	67358.9	69817.8	71695.0	74396.0	77275.1	79053.2
-1.74413	-155.583	1236.04	3260.24	4199.26	5402.92	6262.40	7413.71	8860.94	9115.98	10550.7	10786.3	11407.5	13004.2	13208.8	14893.7	15200.8	16065.3	16882.6	17908.0	19563.8	20580.7	21994.4	23149.0	25215.0	27043.7	27733.4	29850.7	30899.7	33469.9	34980.5	37622.3	39183.2	41190.2	43722.6	45591.6	48552.0	50441.6	53571.9	54978.0	58391.0	60126.8	63060.7	65772.6	67921.5	69954.9	72373.6	74738.3	77957.5	79903.9
-1.72445	158.303	1701.17	3115.46	3947.17	4936.59	6175.16	6980.64	8463.70	9847.97	10561.8	11599.2	11715.4	13219.7	13756.2	13749.5	15333.9	15889.9	17617.0	18364.6	19905.3	20717.0	22287.2	23705.4	25604.6	26694.6	28513.4	30306.8	31682.2	33938.7	36270.6	37520.1	39707.5	41009.5	44015.2	46613.0	49159.1	50909.0	53535.9	55659.0	58372.0	60415.5	63543.0	65451.5	68416.3	70650.5	73364.7	75615.2	78619.0	80971.1
-1.70477	16.9761	1020.34	2775.59	3541.25	5909.75	6285.04	7312.72	8161.45	9256.90	9918.83	11099.5	11969.7	13263.6	13851.1	14384.2	15311.6	16413.2	17952.2	18997.5	20118.4	21056.1	22289.7	23423.8	25797.9	26934.2	28640.8	30312.3	31524.7	33992.8	35522.8	38150.9	39562.2	41613.7	44236.3	46418.9	48712.5	51757.9	53270.4	56557.3	59374.8	61019.3	63968.6	66161.2	69217.9	71703.7	72807.9	75715.4	79188.9	80840.6
-1.68509	40.8498	1421.07	2575.73	3922.13	5041.97	6249.91	7863.61	8938.21	9611.62	10366.7	11008.2	11794.2	13617.0	13291.8	14356.5	15605.3	16865.2	17575.3	19082.6	20156.9	21519.3	22386.7	23759.7	25799.9	27313.9	28730.4	30512.7	31948.0	34284.6	36782.7	38297.4	40458.2	41955.4	45237.9	46871.1	49369.7	51977.9	54215.7	56092.4	58851.9	61629.8	64534.0	66760.1	68787.9	71824.1	73688.1	76472.6	79823.0	81498.0
-1.66540	-213.720	1715.80	3392.00	4150.33	5257.68	6004.52	7729.87	8486.11	9276.36	10674.4	11330.8	11831.7	13368.6	14076.8	15017.5	15573.1	16116.0	17660.2	18481.4	19649.4	20986.2	22400.6	24328.6	25623.5	27136.3	28712.6	30642.0	32611.5	34232.4	36378.3	38267.4	40800.2	42023.8	44997.0	46739.4	49065.4	51518.5	54822.4	56950.6	59690.3	61708.2	65408.4	67668.0	69912.7	72256.7	74305.8	77042.8	79396.3	82793.2
-1.64572	288.977	2107.47	2300.31	4129.81	5170.31	6469.83	8173.97	9007.45	9840.30	10474.3	11338.1	12198.6	13021.3	14068.9	14880.2	16005.2	16495.4	18308.6	19235.3	20351.3	21081.0	22956.5	24427.8	25735.4	27476.3	28999.4	30869.1	31961.3	34856.1	35996.7	38898.4	41275.8	43161.8	45564.6	47762.8	50272.0	52192.1	54605.1	57068.3	59718.1	62250.6	65484.2	67988.1	70132.5	72288.1	75096.9	77743.4	81042.4	83048.9
-1.62604	102.250	1352.31	3073.22	4103.76	4983.50	6415.15	7456.65	9037.20	9046.66	10861.1	11954.2	12464.7	13533.7	13686.8	14697.7	15981.7	16711.1	18097.6	19687.4	20354.4	21893.0	23117.9	24497.3	26376.9	27546.0	29953.4	31410.4	32391.3	34496.3	36962.1	39342.3	40866.3	42887.6	45488.0	47912.4	50505.1	52622.2	55275.5	58100.5	60437.3	62869.8	65746.2	68168.4	70679.7	73449.2	74805.1	78074.4	81114.5	83093.4
-1.60636	35.7707	1691.86	2856.99	3960.38	5676.37	6856.29	7567.12	8354.05	9580.25	10575.7	11793.4	12217.9	13242.2	14144.3	15248.6	16033.2	16485.3	17950.1	19221.1	20629.0	21754.9	22724.4	25072.8	26143.2	28157.0	29665.2	31459.7	32699.4	35135.2	37235.3	39123.4	41542.5	43737.4	46668.5	47927.5	51110.0	53259.0	55482.4	57864.2	61185.8	63846.0	66719.1	68829.1	71792.1	73144.2	75573.9	78709.6	81194.2	83907.0
-1.58667	-63.7379	1189.10	2190.06	3937.47	5325.62	6373.08	7596.02	8385.30	9924.81	10642.1	11702.9	12079.2	13718.5	14676.9	15107.6	16350.5	16707.0	18493.4	20255.5	20736.4	21916.4	23620.8	25163.0	26988.6	27693.1	29739.8	31575.3	32993.0	35199.7	36988.4	39213.2	41872.5	43929.0	46309.0	48541.5	51698.4	53700.0	55942.2	59130.1	60591.5	64310.1	66565.8	69205.6	72021.0	74460.9	76631.5	79183.4	82288.1	84762.6
-1.56699	-462.541	1272.11	3475.40	3979.43	5291.67	6526.71	7651.56	9529.51	9532.78	10843.6	11712.0	12117.6	13737.7	14367.8	15425.4	16010.6	17029.1	18873.1	19939.6	21073.8	22141.5	23201.5	24719.0	26609.1	28374.1	30030.1	31589.2	33738.3	35539.0	38176.6	39746.1	42103.7	44188.2	47500.3	48893.9	51985.1	54616.3	56367.2	58789.3	62497.2	65108.4	67823.5	70456.4	72598.4	75058.7	76873.7	80289.6	83078.9	86186.4
-1.54731	47.3971	1307.54	3189.14	4374.83	5613.87	6217.35	7846.28	9107.16	9858.68	11289.1	12126.0	12135.5	14238.5	14442.0	15953.1	16508.3	17215.3	18114.9	19712.0	20707.6	22363.2	24208.7	25127.1	26841.5	28854.2	29914.2	32480.2	34402.3	36312.6	38167.8	40044.8	42901.9	44821.3	47561.2	49641.6	52449.3	54816.1	57034.8	59310.1	62424.1	65289.8	67983.1	71101.1	72496.2	76086.0	78277.8	81132.0	84524.3	86758.4
-1.52763	844.735	1310.28	3672.41	4859.27	5745.56	7065.80	8275.38	8992.68	10223.6	10856.9	11622.9	12716.9	13988.5	14748.1	15925.2	16414.9	17540.7	18697.1	19975.2	21645.2	22435.2	23801.1	26005.2	27604.6	28315.6	30511.5	33029.7	34728.2	36115.4	38621.8	40770.7	43599.8	44405.5	48315.8	49961.7	53179.4	54818.2	57345.7	59957.1	62437.7	65249.4	68960.7	71779.3	73388.8	76472.2	79023.8	81864.1	84573.8	87604.8
-1.50794	-836.076	1762.88	2916.40	3894.68	5747.09	7430.64	8390.95	9214.75	10575.4	10987.8	12277.5	13190.8	14087.6	15176.9	15535.9	16442.8	17531.9	19367.5	20282.3	21989.9	22361.9	23717.7	25988.9	27228.0	29404.2	30246.0	32570.5	34830.9	36983.4	38660.7	41220.5	43855.9	45503.7	48525.0	50509.7	53348.8	55757.3	58327.6	61070.9	64077.5	66879.3	68983.4	72759.7	74107.0	76850.8	78900.0	82309.3	85612.8	88084.1
-1.48826	20.2187	1292.55	3047.32	4002.19	5411.58	6573.06	8778.85	8725.66	10070.6	11225.7	11769.2	12800.3	13463.8	14888.3	15957.2	16729.5	17827.4	19401.7	20288.1	20943.4	22739.4	24024.3	26090.4	27969.0	29698.0	31210.2	33558.0	34864.9	36439.1	38917.3	41499.2	43622.3	45754.9	48688.7	51368.6	53876.9	56907.7	58348.2	61796.7	63843.1	67535.7	69890.7	73314.7	75366.5	78013.6	79762.6	83443.9	87330.5	88632.9
-1.46858	-29.7775	1272.71	2310.50	4320.15	6064.21	6951.01	8257.88	9711.47	10325.9	11161.4	12309.1	13211.8	13840.8	15122.8	16332.6	16567.5	18280.0	19607.5	20258.4	21358.7	23354.7	24279.4	26483.8	27743.8	29602.8	31190.5	33533.5	35301.5	37220.9	39458.6	41486.7	44351.3	45730.2	49255.2	51378.5	53936.2	57471.6	59192.9	61988.8	64797.8	67637.5	70928.0	73458.2	75772.5	78806.4	81344.1	83796.5	87018.1	89998.1
-1.44890	-87.4928	1736.98	2893.41	4287.03	5704.41	6830.64	8133.88	9429.74	10596.0	11387.5	12148.1	13067.4	14637.6	15264.8	15707.7	17146.5	18228.4	19759.4	20935.7	22069.5	22964.3	24222.8	26061.8	28129.0	29584.7	31889.7	33364.9	35677.4	37556.6	40330.4	42130.0	44624.6	46219.1	49663.4	52057.2	54561.2	57543.1	59041.4	62615.8	65520.9	68526.1	70949.8	74143.8	76333.3	79297.0	82117.8	84952.5	87675.0	90302.8
-1.42922	-740.414	2175.36	3497.30	4363.71	6443.42	6800.74	8468.97	9768.83	10137.8	11115.4	12735.4	13882.4	14409.5	15738.0	15881.2	17140.9	18649.6	19420.9	20442.9	22262.0	23160.9	24390.2	26559.2	28194.3	30055.8	31761.1	34148.4	35663.0	37837.5	40722.1	42657.3	44911.5	47275.3	49717.2	52371.8	54831.2	58317.4	60912.1	63344.3	65557.0	69143.7	71766.0	74847.9	77240.7	80018.2	82478.6	85663.7	89275.6	91902.9
-1.40953	286.973	1639.41	3577.04	4882.69	5542.34	7382.69	8205.32	9352.26	10574.5	11664.8	12342.8	13094.2	14286.1	15633.1	16664.2	17464.3	18750.0	20136.1	21660.9	22362.9	23926.6	25618.4	26481.6	29131.7	30154.9	31871.2	33701.0	36146.2	38352.8	40512.6	43419.6	45692.6	47777.5	50597.3	53002.8	55464.0	58468.0	60564.0	64093.6	66699.4	69797.5	72143.6	74972.6	77884.3	80581.9	83329.1	85660.6	89610.9	92260.7
-1.38985	-310.484	1063.91	3213.13	4743.04	5941.62	7957.61	8294.61	9727.05	11055.4	12276.0	13006.3	13296.3	14624.7	16062.3	17376.5	17896.0	18969.9	19546.3	21522.2	22316.8	24021.7	25107.5	27049.6	28714.3	30480.2	32384.1	34507.8	36358.5	38289.1	40664.9	43668.2	45925.7	48000.8	51044.3	52878.6	56113.7	58784.5	60979.7	64211.4	67078.6	70492.7	73375.2	76242.9	78457.1	82105.7	84092.2	87081.0	90521.4	93334.9
-1.37017	-321.312	1703.35	3241.93	4947.21	6344.49	7666.26	8413.21	9713.00	11022.1	12272.0	12198.4	13724.9	14658.9	15570.4	16629.0	17320.1	18761.4	19798.7	21525.7	22901.8	23954.8	25488.5	27963.5	29463.5	30698.7	32796.9	35238.8	36468.9	38915.3	41295.8	43572.3	46411.9	48925.6	51194.9	54020.3	56867.7	59691.1	61749.1	64587.5	68471.6	71319.4	73376.5	76999.0	79508.9	82468.4	84723.4	87378.4	91762.5	94463.5
-1.35049	425.236	1520.67	3656.90	4824.41	6263.61	7440.90	8584.90	9593.09	11174.9	11761.0	13602.6	13559.9	14545.1	15685.9	17288.3	17595.0	18545.5	20909.2	21656.9	22862.6	23729.9	26112.0	27230.6	29270.3	31244.4	33242.8	35173.7	37369.9	39070.6	41940.4	44400.0	46528.7	48780.9	51727.0	54277.4	56826.3	59520.5	62360.6	65457.9	68836.2	72111.9	74831.9	77478.3	79833.3	82967.9	85041.0	88616.0	91844.6	95251.4
-1.33080	-400.115	1820.49	3140.65	5152.45	6405.30	7585.03	9245.43	9780.95	10962.5	12106.9	12684.3	13814.8	15174.2	16129.2	17206.3	18158.9	18776.9	20959.6	21701.7	22608.8	24505.7	25821.9	27542.6	29449.6	31979.8	33480.0	35158.2	37071.7	39599.9	42000.5	44486.5	47433.1	48902.9	52322.9	54506.4	57446.1	60551.7	63175.9	66243.7	69253.4	72251.5	75438.9	77966.6	80433.3	84190.7	85977.6	90011.4	93408.6	96133.1
-1.31112	363.890	1815.30	3662.29	4809.88	6669.71	8039.68	9149.19	10574.4	10928.3	12042.3	13542.6	14076.1	15655.7	15973.1	17216.2	18775.8	19176.4	20813.3	21785.5	23055.4	24407.5	26015.7	28408.0	30203.8	32252.6	33892.7	35696.2	37438.0	39911.2	42065.7	45329.3	48080.0	49604.2	52724.8	55023.2	58995.1	60809.1	63191.1	66243.7	70354.0	72989.6	75823.5	79027.2	81244.7	84200.9	86947.3	90189.3	92996.8	96310.9
-1.29144	-167.093	2133.55	3155.81	5351.77	6423.57	7347.34	9068.87	10554.4	11223.2	12121.2	13255.2	14535.8	15691.6	16080.0	17353.8	18524.7	19875.2	21721.7	22641.9	23062.0	24449.5	26681.0	28691.1	30549.1	32264.4	34424.9	36323.0	37775.8	40507.5	42511.9	45405.3	47335.0	50159.0	53055.6	55413.1	58509.9	61685.4	64483.5	67851.6	70261.3	73605.4	77157.5	79163.2	82536.6	85421.8	87997.0	91605.2	95614.7	98352.6
-1.27176	-326.079	2294.66	3423.41	4077.86	6379.92	8211.70	9536.30	10058.3	11304.2	12737.9	13962.7	14357.8	15629.4	16308.7	17826.9	18688.3	19418.6	20818.7	21946.6	23631.5	24755.8	26576.0	28419.3	30494.0	32339.8	33995.4	37018.8	38688.2	40871.6	43352.2	45184.1	47754.9	50388.2	53481.6	56306.8	58957.7	61491.0	64694.8	67847.1	71020.4	74530.1	77902.5	80550.5	82990.7	86488.7	88674.5	91516.8	96029.7	98490.5
-1.25207	-256.206	1657.68	3585.83	4867.60	6269.87	8397.47	9423.92	10373.2	12109.8	12950.7	13471.0	14449.5	16154.6	16848.0	18162.6	18799.2	19607.9	21484.8	22967.9	23774.8	25801.6	27595.9	29194.3	30846.8	32983.6	34997.1	37336.6	38431.9	41190.6	43598.7	46151.9	48136.1	51189.4	54373.8	55972.6	59641.4	62346.8	64976.8	68977.6	71579.7	74870.8	77888.6	81571.9	83967.7	86569.9	89853.7	92509.2	96886.7	99149.1
-1.23239	21.4275	1421.41	3628.16	5197.96	6372.78	8676.91	9406.56	10644.3	11231.6	12489.6	14217.7	14883.2	15866.3	17309.4	17219.5	19668.4	19463.6	21894.7	23066.5	24460.8	25600.4	26800.6	28824.2	31684.0	32917.4	34695.2	37480.1	39435.3	41343.6	43825.7	46351.9	49188.3	51618.4	54720.2	57289.2	60483.0	63928.6	66186.1	69095.9	72037.2	75763.3	79526.7	83115.0	84700.2	87684.3	89691.9	92945.1	97482.8	100501
-1.21271	258.892	1602.14	3498.11	5162.52	7326.87	8340.05	10133.3	10492.6	11581.4	12160.6	13850.3	14179.3	16617.0	17088.3	18327.6	18875.7	20212.0	21606.2	23268.4	24932.2	25841.6	27357.9	29248.0	30796.7	32998.2	35459.0	37356.2	39453.7	42307.0	43924.4	47120.9	49625.9	51950.8	55549.8	58038.8	60741.1	64155.5	67072.5	69460.8	73236.7	76197.9	80106.2	83893.8	85449.7	88367.7	90933.2	94576.2	99250.0	101414
-1.19303	1.65743	1618.20	3592.23	5363.53	7107.06	8958.92	9729.81	10866.0	11986.2	12536.3	14271.7	15359.8	16711.7	17283.1	18139.5	19401.2	20885.1	21969.7	23640.3	24975.9	25976.4	28188.6	30264.4	31336.4	33566.5	35814.2	37808.1	40275.2	42052.5	44645.8	47996.9	49983.0	52423.4	55984.1	58678.1	61363.4	64898.9	67430.6	70393.5	73648.1	77511.8	80230.8	84181.2	86628.8	89617.8	91800.3	95706.9	99487.9	102555
-1.17334	217.965	1676.19	3456.25	5388.07	6691.88	8764.11	9982.48	11186.9	11934.5	13827.3	14087.3	15529.6	16126.9	16916.7	18661.6	19730.5	20790.6	22258.7	23248.7	25059.3	26432.8	28646.5	29911.7	31714.7	33774.1	36135.8	38141.8	40429.8	42592.8	45083.8	48060.0	50504.4	52936.7	56383.9	58729.5	62074.3	64960.1	68339.9	71334.2	73807.8	77632.1	81668.3	84579.5	87210.3	90106.2	93174.9	96634.7	100316	103116
-1.15366	-276.964	2145.16	3803.05	5255.33	6777.24	8704.87	9367.75	11497.1	12326.5	13444.5	14906.6	15570.1	17103.6	17686.5	18694.3	20032.0	20796.4	23042.9	23725.5	25541.7	26326.2	28290.6	30673.2	32538.6	34811.3	36469.7	38330.6	40630.5	43176.6	45180.2	48167.3	50878.3	53082.6	57624.5	59823.1	62926.4	66118.4	68417.0	71839.4	74862.8	78674.8	81916.7	85037.1	87709.3	91020.2	93468.7	97171.7	101642	104313
-1.13398	208.609	1736.45	3425.26	4896.87	6935.41	8726.67	9862.17	11308.4	12148.4	13799.8	15025.7	15358.8	16594.2	18004.4	19214.2	20302.5	21583.5	22921.1	25243.6	26336.4	27459.3	28595.8	30585.9	32731.0	35240.3	36378.1	38694.8	41767.1	44205.4	45870.6	49533.3	51702.0	53860.6	57288.0	60368.5	63762.9	66555.7	69898.9	73294.4	76046.7	80022.0	82932.7	85987.1	88890.8	92396.5	94591.1	98172.7	102837	105276
-1.11430	-98.4873	1751.77	4282.16	5136.96	6845.21	9285.26	9958.40	11526.9	12661.8	13804.7	14588.5	16057.2	17413.7	18155.5	19328.6	20581.4	21409.2	22839.9	23974.0	26005.1	27214.8	29254.2	31224.8	33055.5	35803.9	37256.2	40219.3	41842.0	44162.8	47126.4	50026.8	52223.3	54284.4	58109.3	60512.3	63884.4	67244.0	70677.8	72912.1	77100.8	80143.7	83921.7	87133.5	90230.9	93261.8	96320.6	98877.3	103717	107202
-1.09461	-180.741	1868.97	4376.22	5835.05	7470.09	9172.61	10393.9	11532.2	12744.1	13616.8	14834.2	16028.5	17542.2	18278.5	19806.4	20981.7	21332.8	22949.7	25197.4	26043.3	27732.9	29390.1	31215.1	33087.1	35491.6	37384.2	39962.4	42588.3	45148.3	46774.0	49893.6	52942.9	55165.3	58815.2	61135.8	64593.4	68090.3	71294.4	74567.0	77669.7	80982.1	84848.4	87752.5	91059.6	94197.7	97236.5	100247	104760	107650
-1.07493	346.085	2309.32	3426.71	5349.35	7612.76	9188.59	10749.9	11986.2	12877.9	14200.1	14750.6	16210.9	17600.7	18487.6	19178.5	20924.7	21985.1	23735.8	24717.8	26424.0	28279.7	30026.8	32269.6	33785.0	35629.3	38035.1	40121.8	42579.7	45151.9	47477.7	50702.3	53447.0	55432.8	59894.7	62105.7	65289.4	68875.9	71372.4	75148.0	78937.5	81773.8	86011.6	89424.6	92099.6	95091.9	98557.6	100974	105521	109254
-1.05525	235.069	1999.63	3764.35	5300.43	7476.61	9195.96	10928.2	12227.8	12835.4	14276.0	15411.9	16854.8	17624.9	18709.1	19310.7	20920.4	22470.3	24275.2	25501.1	27025.6	28170.9	29958.2	31720.5	34298.2	36803.0	38326.9	40501.1	43269.1	45172.5	48415.4	51023.7	53597.0	56762.9	60297.8	63097.5	66283.3	69231.6	72942.5	76053.6	79320.8	83067.3	86568.8	90339.7	93314.9	96437.6	99237.6	102763	106614	110379
-1.03557	-304.810	1767.81	4365.18	5856.05	7631.19	9659.85	10769.8	12147.5	12832.5	14145.5	15293.9	16769.8	18469.7	19103.6	20298.7	21630.8	22604.2	24279.8	25395.7	27197.3	28921.9	30499.5	32432.7	34842.9	36819.5	39299.9	40959.3	43905.3	46136.5	48835.6	51784.2	54331.5	57361.0	61036.1	63516.1	67368.7	70377.4	72892.3	77151.1	80473.2	84055.7	87616.3	90872.5	93797.4	96849.8	100456	103569	108405	111884
-1.01589	215.568	2179.74	4406.06	6033.93	8179.37	9441.24	10879.4	11737.4	13582.0	13964.8	15847.1	16707.3	18372.8	19438.3	20903.8	21747.0	22724.4	25000.6	25637.8	27416.1	28823.4	30752.3	33509.4	35081.3	36914.4	39576.2	41796.7	44124.4	45872.9	49421.5	52240.5	55486.4	57609.1	61623.1	64447.7	67736.6	70946.7	73526.4	77679.8	81575.4	84388.2	88547.2	91423.2	94439.5	98360.8	101623	104502	109613	112429
-0.996203	-454.808	1660.37	3659.06	5850.32	7491.76	9327.39	10828.2	11977.9	12836.1	14854.7	15682.9	16876.4	17958.6	18942.6	20511.2	21896.0	23017.4	25066.6	26402.2	27088.5	29578.3	30998.6	32923.2	35428.8	37737.2	39752.0	41722.1	44565.3	47116.0	49623.1	52984.8	56273.8	58073.5	63033.8	64953.5	67914.2	72250.1	74686.3	78095.7	82085.0	85098.7	89039.6	92926.9	96189.2	99413.6	102396	105732	110452	113517
-0.976521	336.630	1946.25	4730.52	5991.53	8330.59	9553.18	11166.7	12066.0	13402.0	15445.1	16080.6	17120.2	18873.2	19024.6	20966.8	22478.9	23077.2	24934.1	26576.3	27671.3	29579.3	31729.3	33532.7	35551.6	38400.5	40565.9	42660.1	45130.4	47340.9	50492.0	52870.7	56023.6	59232.4	63372.9	65702.4	68952.6	72189.6	75908.4	78595.3	82273.9	86459.1	90927.9	94350.9	96599.6	100074	103621	107408	111768	115022
-0.956838	72.1713	1787.85	4279.63	5715.79	8383.28	10034.8	10777.4	12636.9	13846.6	15341.0	15993.9	16830.6	18837.2	18918.1	20884.9	22302.8	22894.8	24628.1	26498.1	28582.1	29658.9	31552.4	33460.6	36294.4	38266.6	40524.6	42835.3	44965.0	47994.2	51194.2	53984.9	56804.6	59604.5	63883.9	66362.7	69401.8	73177.5	76205.9	80072.1	83754.0	87517.2	91329.5	95517.9	98301.8	101384	104665	108819	112392	116003
-0.937156	-193.894	2542.18	4632.25	6462.35	8238.23	10255.6	11715.5	12553.4	13671.8	15288.5	16599.7	17633.5	19008.9	20174.0	20911.9	22590.1	23548.1	25718.4	26957.7	27876.4	30380.9	32379.8	34232.7	37000.7	39165.5	40729.2	43521.4	46291.0	49358.7	51622.2	54190.4	57861.7	59868.6	63987.3	67141.9	70869.5	74256.5	77705.5	81388.0	84602.4	88221.9	92026.9	96752.1	99398.3	103558	105315	109839	114101	117271
-0.917474	-497.707	2123.82	3801.01	6510.58	8321.02	10548.8	12070.8	12887.3	13717.2	15258.6	16504.8	17615.2	18826.6	19947.1	21139.1	22878.4	24396.7	25986.6	28024.7	28383.5	30276.7	32241.3	35088.8	36480.3	39208.7	41291.9	44125.5	46355.6	49281.1	51610.3	55550.9	58494.1	60879.0	64569.1	67702.8	71204.4	75408.0	77877.0	82316.2	85681.2	90064.7	93825.6	97668.4	99890.8	103360	107500	110680	115499	119213
-0.897791	-172.662	2407.00	4652.33	6120.89	8118.66	10052.4	11164.3	12975.9	14077.5	15282.9	16313.6	17654.9	19004.7	20481.5	22007.3	23065.8	24059.6	26065.1	27030.7	29697.1	30553.8	32467.6	35187.7	37166.0	39090.8	42619.6	44228.2	47304.2	49559.9	52373.1	55572.5	59173.0	61203.7	66219.4	69027.5	72386.3	75414.7	79002.3	82215.5	86033.2	91310.7	93903.0	98719.1	101175	104917	108211	112067	116585	120287
-0.878109	-228.570	2220.78	4640.11	6926.14	8332.79	10314.5	11391.1	12523.5	14387.5	15661.5	16803.1	18091.0	19791.2	20859.5	21797.6	23455.7	24308.5	26171.7	27649.5	29039.9	30418.1	33007.8	35058.0	37116.9	39623.2	42200.3	44796.3	47754.0	49717.2	52938.4	56405.9	59768.9	62043.7	65372.1	69075.6	72871.4	75829.1	79907.8	83292.0	87844.0	92086.3	95278.7	99309.4	101947	106845	108566	113554	118354	120879
-0.858426	307.375	2564.11	3830.71	6294.41	8277.98	10426.0	11802.6	12946.9	14429.1	15578.9	16610.9	18283.8	19695.2	20845.3	21953.3	23622.7	24665.6	26484.6	28288.5	29391.5	31886.0	33415.7	36164.1	37523.7	40268.6	42997.5	44355.1	47906.4	51187.8	53912.4	56556.3	59477.6	62919.0	67361.4	70028.1	73780.0	77551.3	80444.6	84335.1	88252.3	92405.7	96229.6	99830.2	103075	107384	111043	114842	118995	122316
-0.838744	367.189	1969.17	4066.83	6461.18	7654.64	10416.3	11675.5	12587.1	14553.5	16130.7	17073.0	18157.6	20361.4	20812.9	22037.3	23928.9	24693.0	26425.9	28070.6	29945.7	31812.9	34562.4	36097.2	37678.8	40496.6	43114.7	44991.2	48189.9	51456.6	53880.1	56865.4	61131.8	63342.1	67965.3	70523.6	74227.1	78161.8	81633.0	85148.6	89269.5	93540.6	97800.3	102025	105102	108844	111696	116148	120889	123526
-0.819062	31.2274	2581.57	4649.32	6330.03	8559.53	9942.66	11807.6	12863.4	14942.4	16015.0	17106.4	18639.9	20197.6	20685.2	21884.4	23897.7	25469.5	26783.4	28224.8	30656.6	32276.9	34186.9	36145.8	38711.9	41157.9	43721.2	46503.8	48773.0	52572.8	54850.9	57696.6	61452.0	63755.6	68735.8	70828.1	75353.6	78879.9	82742.7	86005.3	90279.0	94504.6	98409.6	102817	106029	109825	113087	116644	121819	124411
-0.799379	369.960	2111.67	4869.17	6726.52	8332.98	10350.3	12012.6	13239.3	14825.1	16415.5	16586.9	18574.7	19886.0	21519.9	22594.0	24326.0	25660.1	27153.8	29192.6	30464.8	32689.2	34442.1	36438.2	39230.4	41373.0	43983.1	47017.3	49671.1	53188.1	55197.8	58279.4	61856.7	64795.1	69159.5	72198.9	76114.0	79968.4	84039.9	87719.4	91132.9	96031.9	100483	103802	107436	111346	114518	118119	122937	126280
-0.779697	-112.020	2273.78	4813.71	6071.56	8781.28	10408.6	11958.4	13526.4	14639.6	15994.9	17559.4	18585.6	20642.7	21503.1	22712.8	24732.3	25568.2	27537.6	29814.3	30564.9	32942.6	35247.3	37100.3	39761.3	41950.5	44695.7	47545.6	50180.1	53371.9	56268.0	59140.2	63171.3	65020.8	70316.2	73691.0	77080.8	81088.5	84630.4	88131.8	92198.2	96511.5	101284	105713	108674	112798	115895	120104	124372	128032
-0.760015	250.584	2081.25	4476.91	6699.56	8657.19	11129.1	12604.6	13187.4	14751.4	16528.1	18130.8	18306.7	20603.3	21499.7	23481.0	24279.4	26528.8	27648.8	29836.1	31580.2	33577.9	35760.7	37354.5	40109.6	42436.0	45476.6	47666.7	50924.0	54070.5	57048.5	60139.6	63818.0	66387.8	70917.7	74223.2	78616.9	81533.7	85320.4	89857.1	93741.0	97935.8	102506	107388	109977	114746	116665	121421	126403	130280
-0.740332	245.021	2377.12	4670.76	6670.03	8518.75	11060.4	12782.2	13287.7	15173.5	16642.0	17553.8	19600.7	21103.3	22083.7	23555.7	24944.0	26391.1	28589.9	29947.1	32026.6	34418.0	35487.7	38375.4	40697.9	43599.3	46328.1	48835.8	51679.8	54491.4	57704.7	61139.7	64328.8	67438.2	71868.2	74653.1	79322.8	83065.2	86820.1	91210.5	94294.9	99513.8	103806	107318	110896	115190	118417	122625	128352	131989
-0.720650	-809.200	2415.12	5210.02	6997.61	8163.24	10958.1	12446.8	14172.7	15798.8	16807.1	18090.3	19550.2	21739.6	22239.5	23567.9	25452.3	27415.9	28865.2	30611.4	31860.4	35280.0	36255.2	38796.2	40622.8	44002.2	46226.6	49398.6	51960.4	55025.6	58533.2	61422.5	65624.5	68380.7	72937.2	75789.3	80388.4	84726.8	87753.0	91915.0	96162.4	100677	105368	108855	113217	116779	120254	124924	129679	134009
-0.700968	-32.6877	2341.14	4022.80	6606.77	9009.20	11476.6	12179.6	14318.1	15340.2	16974.6	18826.2	19781.8	21709.4	22824.2	24561.0	25860.7	26859.6	28953.4	30977.0	32667.4	34731.9	37313.2	39150.0	42096.8	44234.5	47356.6	49505.5	53350.2	56455.8	59056.4	62544.4	66025.7	69457.7	73765.5	77663.9	81333.7	85410.3	89343.0	92684.0	97425.3	101940	106690	110597	115222	118651	122113	126129	131999	135062
-0.681285	94.2816	1388.16	4663.43	6539.58	9325.43	10825.5	12877.7	13537.3	15827.0	16911.2	18591.0	19795.1	22188.6	23204.5	24752.2	26128.2	27266.4	29099.2	31831.8	33226.4	34719.0	37288.1	39641.1	42571.6	45328.5	48218.7	50052.9	53561.9	56633.0	59663.5	63490.3	66925.4	69926.3	74778.7	78948.9	82614.8	85912.6	89792.8	94645.4	98759.0	103268	107644	112370	115909	119787	123892	128109	132820	136942
-0.661603	173.298	2084.57	4923.01	7316.30	9476.39	10938.0	12738.0	14278.7	16350.4	17501.1	18663.6	19772.0	22033.5	23456.7	24665.8	26036.2	28264.8	29886.6	31505.9	32986.6	35990.3	37896.8	40529.6	42613.7	45671.6	48424.0	50897.6	54069.7	57904.0	60806.7	63898.0	68070.3	71335.6	76431.5	78747.5	83323.9	86981.8	91116.2	95853.6	100317	104397	109161	114312	117933	120945	125175	128717	134307	138064
-0.641920	664.281	2619.25	5302.65	7150.40	9311.31	11102.8	13430.8	13978.9	15724.2	17618.7	18873.7	20615.3	22527.6	23372.1	24489.5	26869.4	28735.4	30051.4	31822.5	33846.4	35721.1	38396.6	41471.8	42953.7	45619.0	49248.0	51461.2	54457.2	58731.0	61130.4	65399.8	68767.3	72127.6	76788.6	80562.7	84246.8	88457.3	92086.0	96281.3	100854	106207	110169	115783	119059	122505	126842	130849	136119	140937
-0.622238	-273.297	2376.99	4772.21	6662.08	9005.68	10657.5	13077.6	14704.5	15824.3	17925.1	19272.6	20238.7	21872.1	23833.1	25403.9	27034.7	28840.3	30685.7	32199.4	34167.4	36750.7	38453.2	40714.1	43985.0	46775.6	49910.3	51501.5	55657.0	59521.6	61877.9	66143.3	69763.7	72628.1	77187.8	80853.2	85805.4	89347.3	93706.2	97853.3	102155	107256	111680	116535	120017	124335	127941	132310	137825	142305
-0.602556	-501.984	1890.39	4639.80	7383.82	9322.72	10904.1	12724.2	14073.8	16045.2	17288.8	18783.6	21129.0	22876.0	23776.3	25864.7	27189.4	29093.1	30940.2	32551.7	35049.1	36745.2	38787.7	42370.2	43860.1	47618.5	50512.1	53023.9	56238.8	59908.3	62831.8	66364.4	69903.7	73330.2	78207.5	82518.3	86478.7	90668.8	94778.8	99486.9	103325	108582	113105	117852	121623	125699	129563	133776	139647	144079
-0.582873	-583.759	2525.54	4820.21	6772.40	9109.88	10826.0	13374.8	14816.8	16497.4	18208.8	19605.6	21180.9	23229.1	24016.6	25926.5	27965.4	28614.0	31310.0	33865.1	35042.1	37809.5	39932.0	42562.6	44722.9	47763.4	50749.2	53430.8	57010.0	60526.6	63308.8	67395.1	71524.7	74260.6	79710.4	83036.6	87357.9	91996.6	95975.9	100586	105396	110135	114220	119179	123653	128040	130965	136285	141535	145519
-0.563191	-270.541	2713.15	4673.71	7098.77	9599.77	11182.6	13228.4	15236.3	16535.3	18488.5	19641.7	21806.7	23304.2	24883.1	25938.3	28098.8	29971.5	31917.1	33384.3	35631.3	38003.2	40622.7	43251.8	45516.7	48599.0	51855.2	54347.4	57124.7	61221.8	64674.1	68856.0	73096.4	75126.1	80870.7	84070.2	88520.8	93206.2	97427.1	101519	106422	111383	116407	121080	125872	129426	133293	138004	143206	147289
-0.543509	167.739	2221.36	5552.95	7312.61	9320.54	12015.9	13269.7	15078.2	16577.5	18448.1	19521.0	21969.0	23474.3	25373.1	26620.2	28852.2	30309.3	32264.3	34139.4	35843.3	37947.5	41011.3	44162.2	46334.6	49190.9	52318.1	55879.4	58169.5	61493.4	64924.2	70012.5	73886.7	77197.7	80787.0	85872.8	89783.6	94389.1	99138.4	103398	107823	112626	117089	122984	127285	131168	134800	139657	144752	150080
-0.523826	-117.430	2107.77	4988.04	7169.14	9527.92	11888.6	13644.9	15702.0	17418.0	19050.5	19925.6	22044.5	23915.9	25290.2	27126.6	28751.6	30426.8	32571.4	35034.2	36943.4	39646.8	41270.6	44746.4	47486.7	51006.6	52869.1	56547.3	58980.9	62458.0	66523.2	70754.2	74447.9	77736.1	82496.3	87180.5	91215.9	95342.1	100424	104724	109029	114316	119143	124935	128289	132492	137381	142230	146970	152375
-0.504144	388.217	2738.30	5078.97	7443.41	9635.80	11976.0	13827.3	15366.2	17352.8	19102.0	20909.8	21629.5	24225.1	26189.7	27419.6	29423.0	31015.1	33387.9	35378.4	37787.3	39963.2	42063.7	45661.9	47683.1	50839.9	54296.1	57007.1	60299.5	64082.8	67290.9	72051.3	76080.8	79256.0	84046.6	88310.2	92204.1	96899.9	101365	106222	111014	116181	121185	126686	130461	134922	138900	143546	149253	154018
-0.484462	-33.6268	2659.93	4820.39	7644.46	9326.84	11730.9	13763.3	15668.3	17445.0	18635.2	20732.4	22818.8	24146.4	26134.9	27922.7	29559.4	31316.6	33108.2	35750.1	38044.6	40164.4	43075.0	46286.0	48137.6	52368.0	55364.2	57566.0	62061.4	64812.5	68531.2	72930.5	76249.2	80771.6	84888.3	89084.5	93622.7	98169.7	102938	107612	112636	118261	122276	128331	132440	136618	140110	145389	151612	156509
-0.464779	-240.783	2594.43	5401.30	7375.94	9623.35	12021.3	14114.2	15516.7	17863.9	19727.0	21801.9	22659.8	25177.0	26738.4	28229.5	29731.3	32095.3	34239.8	36817.5	38683.4	41273.0	43726.1	46141.3	48993.4	52363.2	56281.1	58503.7	62285.6	66296.5	69355.3	74272.5	78320.3	81545.1	85874.1	91053.1	95273.9	99837.3	104585	110075	114096	120044	125090	129766	133838	138769	142869	147766	153815	158952
-0.445097	139.439	2902.43	4807.92	7223.62	10054.7	11924.1	14447.9	15850.1	18079.1	19760.5	21750.9	23106.9	25340.1	27096.4	28928.9	30668.0	32229.3	34794.8	36721.8	39497.6	41604.2	44475.2	47199.9	49744.7	53473.0	56838.5	60207.5	63798.9	67346.9	70574.9	74819.6	79432.5	83059.9	87689.2	92947.9	97619.2	101568	105816	111557	115747	121491	125984	131442	136718	140850	145317	150191	155624	161793
-0.425414	330.931	2312.13	5692.54	7560.46	10093.1	12417.4	14571.0	16849.5	17915.0	20303.9	21993.0	23513.5	25110.0	27380.6	29142.6	30804.4	32922.6	35964.6	37935.0	39386.0	42078.8	45074.6	48963.3	51875.7	54956.8	57575.6	61136.2	64577.7	68648.7	71651.6	75972.7	80744.5	84431.4	89237.8	93768.9	98741.4	102566	107875	113640	117893	123549	128248	132891	139095	143140	147955	152806	158368	163979
-0.405732	-39.6244	2568.99	5273.30	7812.11	10217.9	11593.4	14618.5	16270.2	18951.5	20675.3	22658.2	24249.8	25904.4	27796.2	29358.8	32151.9	33597.8	35903.5	38776.5	40903.9	43641.1	46071.1	49048.2	52133.1	55428.1	58956.4	62356.4	65666.8	69570.2	73426.9	77655.3	81840.5	85204.9	91143.2	95383.9	99699.9	104968	109804	115669	119832	126198	130462	136049	140790	145878	150053	154144	161276	166378
-0.386050	18.5375	2438.55	5195.84	7289.56	10288.7	12290.9	14522.1	16617.1	18546.7	20194.4	22779.5	24751.9	26376.6	27654.2	30065.8	32483.3	34200.9	36187.4	38658.8	41308.0	44560.7	47357.6	49719.2	52872.4	57056.1	59925.0	62929.9	67011.8	71413.6	74470.6	78905.9	83139.0	87712.0	91854.1	97284.7	101949	106208	111452	116904	122027	127887	132384	139197	143624	148023	152568	158175	164365	169434
-0.366367	161.013	2900.61	5554.39	7434.81	10487.5	12608.2	15645.3	16942.4	18871.9	20644.1	22372.0	25177.3	27236.7	28917.5	30433.9	32894.8	35096.6	36818.5	39695.3	42837.2	44555.5	47557.3	50775.0	53972.1	56990.9	61197.1	65362.4	68314.8	72933.7	76209.0	80077.6	84363.5	88959.2	94614.4	99194.0	103340	108647	113856	118900	124525	130386	135013	142753	145766	150836	155387	161243	166631	172008
-0.346685	-216.886	2543.79	5825.90	8554.50	10358.4	12501.9	15166.1	16678.1	19051.7	21377.2	23107.1	25648.5	27476.2	29023.5	31106.0	33992.8	35962.2	38382.8	40721.1	43140.2	46269.3	48833.6	52356.4	54898.6	58795.6	62672.8	65892.4	69901.7	73928.6	78286.4	82767.7	87308.6	90939.1	96177.8	101127	105449	110351	116496	121102	126365	133260	137257	144366	148153	153995	158458	163265	169971	175710
-0.327003	-361.807	3227.28	5220.54	7850.33	10805.0	13229.0	15563.7	17436.1	19101.9	21280.5	23151.8	25794.5	28236.4	30802.6	32040.7	34470.9	36200.7	38926.6	41636.3	43782.1	46879.6	49649.4	53577.0	57018.8	60235.3	63602.3	67878.2	71691.6	75384.8	79488.5	84156.9	88907.4	93045.7	98231.3	102560	108418	112959	118927	123890	130356	135560	139953	146975	152300	157089	161298	166140	173082	179080
-0.307320	-696.521	2384.42	5406.78	8614.40	10530.2	13518.6	15604.5	17561.6	20042.8	22059.6	23770.5	26355.9	28355.9	31148.3	32353.6	35466.1	37696.4	40359.9	42710.8	45335.0	48081.3	51234.1	54832.8	57524.1	61831.5	65613.6	68885.9	72827.4	78076.0	81216.4	85940.1	90367.3	95195.6	100165	104864	110246	115942	121124	126161	131967	138289	142952	150010	154840	159277	164855	169932	176323	182751
-0.287638	-7.44666	3013.83	5397.80	7931.01	10719.8	13003.3	15866.7	17926.2	20359.2	22061.3	24336.4	27132.1	29434.0	32295.1	33628.0	36146.9	38523.3	40890.2	43915.4	46621.4	49477.4	52423.6	56241.4	58757.4	63413.9	66982.9	70479.5	74689.7	79088.9	83391.3	87791.2	92626.7	97363.4	102490	108371	112369	118453	123817	129669	135208	140468	146917	154183	158378	163217	168029	174065	180442	186905
-0.267956	68.7316	2797.73	5810.64	8083.17	11290.9	13325.8	15599.1	18830.0	21021.6	22798.7	25214.7	27524.5	30129.2	32280.8	34429.8	37468.4	39125.6	42584.8	45009.9	48133.9	50727.1	53673.9	58174.6	61229.1	64553.0	68511.4	72591.1	76904.3	80801.5	85809.5	90201.1	95081.9	100432	105319	110984	115775	121539	127096	132757	138478	144244	149855	156891	161898	167416	172358	177902	184833	190835
-0.248273	105.810	2934.78	5589.70	9285.17	11481.4	14199.8	16993.0	19547.4	21238.3	23509.6	25406.2	28172.0	31520.2	32659.3	36171.3	38038.1	40342.1	43516.1	46497.3	49483.9	52216.3	55483.1	59714.5	63419.7	66781.1	71514.7	74898.6	78666.8	83893.5	88550.3	93035.1	97839.4	103012	108666	113702	118235	125540	129844	136557	142003	148010	153738	161658	166640	171389	176292	182519	189547	195480
-0.228591	-190.733	3092.23	5558.05	8433.67	12219.2	14183.3	16680.2	19377.9	21724.1	24776.6	26743.3	29608.6	31801.4	34371.2	36176.6	39192.2	42354.9	45369.5	48198.8	50606.9	53827.4	57628.1	61377.9	64784.1	68731.7	73020.8	76894.2	80780.8	86509.7	90965.3	95326.8	100610	105349	110968	116856	121287	128626	133484	139382	145734	152199	157517	165688	169440	175122	180019	185751	193365	200187
-0.208908	-203.995	2802.24	5629.56	8307.42	11678.1	13859.6	17479.7	19798.8	22194.0	24184.0	26858.6	29109.4	32674.3	35255.4	37385.9	40491.2	42746.7	45131.6	49337.1	51537.1	55225.1	58894.6	62570.7	66691.2	70821.6	74716.5	79125.7	83397.1	87556.4	92938.8	97544.8	102422	108050	113675	119810	123832	130960	136346	142709	147947	155012	161038	168846	173356	178377	183874	189336	197124	204129
-0.189226	701.305	3029.72	6181.75	9419.40	11827.0	14111.7	17653.9	20071.1	22800.4	25163.2	28134.2	30470.5	33147.1	35752.8	37826.0	41118.3	44430.7	47526.5	49891.9	52935.6	56822.8	60571.4	64601.8	68865.8	71953.5	76630.7	81293.4	85258.3	90310.0	95213.6	100204	106133	110625	116091	122669	127237	133242	140099	145755	151704	158373	164326	171973	177415	183080	188174	193224	201434	207854
-0.169544	483.424	3155.19	5756.17	9281.43	12028.7	14660.5	17615.1	21023.0	23093.2	25797.1	27683.9	31261.6	34753.9	36841.6	39459.1	42250.2	44807.4	48215.7	52197.3	54862.5	58624.3	61873.7	66150.1	70048.2	74731.1	79392.7	83203.4	88085.5	92625.0	97167.0	102973	108127	113846	119287	125227	130449	136370	142830	149603	155476	162464	168629	174904	180808	187052	192278	198151	204958	212670
-0.149861	129.605	3145.99	6675.28	9124.87	12273.3	14905.6	18719.9	20493.0	23523.9	26681.0	29222.1	31494.8	35225.6	37602.5	40677.7	43186.1	46455.2	48965.1	52887.1	56277.7	60135.0	63621.2	68519.9	72353.7	75912.6	81282.5	85152.1	90234.2	95794.7	99537.3	105339	111454	116766	122800	128479	133604	140276	145420	152555	158387	166316	170976	178905	185606	190709	196385	202331	209462	216551
-0.130179	216.199	2805.62	5935.24	9929.13	12398.0	14910.2	18549.6	21859.2	24231.0	26921.8	30271.1	32918.6	35447.8	38458.9	41649.1	44597.2	47931.0	51022.9	54303.2	58044.5	62211.7	65435.6	70047.1	74903.7	78500.4	83083.3	87963.6	92896.1	97660.8	102983	108177	113752	119284	125678	132042	136610	143531	149850	156522	162340	169633	175761	182597	189517	195310	200809	206406	214131	221354
-0.110497	-369.095	3670.46	6399.88	9260.14	13417.8	15586.6	18723.2	21968.9	25001.4	27452.4	30679.5	33452.9	36859.5	39475.2	41948.2	46107.5	48780.5	53126.9	56552.9	59951.8	63725.6	67624.2	72473.4	75716.6	81113.3	85630.2	90438.7	95513.9	100973	105941	110574	116488	122301	128831	134765	140561	147773	153763	159799	167031	174059	179698	187694	193564	200091	205191	210973	219112	226726
-0.0908143	-633.314	2889.54	6970.14	10015.2	13018.6	15871.2	19097.9	22638.5	25020.8	28202.9	30993.5	34669.9	37732.9	40841.1	44119.6	47778.6	50455.5	53761.2	58466.7	61847.3	66232.7	69665.1	73732.1	78713.2	83481.2	88335.1	92006.1	98019.2	103509	108830	113790	120550	125661	132018	138348	143444	150353	157623	163854	171099	177886	184113	192520	197909	204482	209966	216152	223762	231325
-0.0711320	-88.1874	3176.31	6555.02	10578.3	13233.2	16450.5	19721.2	22623.0	26057.8	29068.1	32214.6	35257.1	38479.4	41786.5	45504.0	48454.3	51946.1	55348.6	59218.0	63500.0	67735.6	71748.7	75878.7	81093.3	85180.2	91136.3	95439.7	100670	106620	111820	117468	123535	129131	135863	142337	147624	154858	161149	167523	175160	181827	188522	197071	203039	208446	214129	221007	228572	236302
-0.0514496	37.8644	3918.26	7010.06	10497.6	13555.6	17074.4	20612.0	23407.4	26524.6	29781.7	33608.1	36167.5	40297.8	43181.2	46171.3	49928.2	53953.3	57841.3	61668.7	64955.8	69653.7	73793.4	79118.0	83975.2	88689.1	93417.7	98362.2	103732	109052	115195	121207	127131	132732	139558	145884	151634	159079	166012	172118	179425	187493	193036	202200	207808	213799	219687	226355	233998	242585
-0.0317672	98.0828	3946.75	6509.15	10182.1	13716.0	17426.3	21302.7	24164.8	26886.7	30154.2	33597.3	37171.0	41346.2	44525.4	48251.1	51463.9	55101.6	58949.6	63398.5	67402.3	71785.7	76256.3	81040.3	85980.1	90779.7	95754.5	101699	106814	112440	118779	124684	130725	136729	143727	150074	155821	163864	170725	176767	184196	191924	198488	206820	213054	218755	224951	231067	239830	247277
-0.0120849	251.392	3600.09	7715.39	10657.6	14500.3	17890.0	21536.7	24314.1	28135.4	31291.2	34289.9	38093.5	42785.4	45889.2	48811.8	52768.1	57061.2	60443.4	65394.0	69326.8	73970.0	77802.9	83413.0	88967.1	94064.3	98772.4	103757	110687	116260	121847	127978	133976	140226	147506	154456	160302	168302	174959	181695	189134	196662	203255	211226	218481	224639	230992	237297	245066	254075
0.00759750	-616.305	3816.39	7218.42	11348.8	14768.4	18098.2	22033.7	25713.6	29002.2	32698.2	35671.9	39563.2	42962.2	47540.0	50779.5	54699.5	58674.9	63292.1	67106.3	71790.1	76686.4	81258.0	86315.7	91302.8	96303.3	101919	107816	113486	119453	125698	131698	138452	144771	152074	158616	164673	173133	179537	186147	194215	201832	208217	216329	224235	230271	236320	243056	251566	259684
0.0272799	15.7871	3610.29	7695.25	11110.3	15063.7	18192.9	22440.0	26361.1	30093.0	33002.1	37213.6	40662.9	44657.5	48641.9	52104.7	56690.3	60440.2	64257.3	68961.9	74311.1	78897.7	83914.6	89087.7	94084.0	100251	105039	110809	117254	122272	129581	136354	142270	149525	156081	162784	169920	178344	184556	190951	199309	207453	214429	222447	229679	236601	242664	249239	257965	266070
0.0469622	-112.196	3417.92	7624.41	11452.3	15548.1	19030.3	23490.1	27131.9	30306.8	34186.3	37961.6	42476.6	46241.4	49481.9	53925.3	57725.3	62888.1	66504.1	71107.5	75648.5	81189.2	86458.7	92021.0	96917.9	102928	107954	114702	120387	126346	133556	139205	146718	153332	160863	167369	174734	182334	189518	195268	204411	212414	220035	228638	234860	242212	248232	255324	263870	271827
0.0666446	59.8407	3704.33	8240.06	11632.0	15586.2	19128.1	23661.4	27328.5	31425.4	34227.7	39071.1	43060.1	46829.8	51119.8	55563.1	59777.5	64462.4	68938.4	73637.8	78738.4	83492.3	88867.1	94395.3	100137	105875	111641	117589	123818	130777	137259	143283	150622	157545	164745	171943	178589	187724	194329	201786	209024	217740	225045	234347	241187	248189	254804	261455	270279	278385
0.0863270	-72.1796	4498.43	8366.19	12180.8	16472.4	20226.9	24338.8	28547.5	31377.5	35271.8	39411.2	44507.3	48571.1	53107.2	57303.4	61833.1	66410.9	70657.2	75793.6	81062.1	85878.7	91312.3	96713.9	103334	109392	114693	120701	127730	133851	141020	147214	155139	162126	169671	177128	183995	192695	199404	207036	215685	223016	230356	240048	247321	253687	260385	267692	277019	285293
0.106009	-62.9584	3809.49	8894.32	12321.5	16896.3	20018.2	25279.8	28492.5	32922.2	37245.3	41130.9	44974.8	50007.4	54501.4	58656.9	63548.6	68492.5	73275.5	78163.0	83292.9	89560.6	94387.2	100570	105785	112450	118481	125017	131595	138112	145256	152077	160041	166970	174249	182068	189280	198154	205168	213532	221150	230237	237216	246738	253461	261284	266945	274931	284014	292532
0.125692	-87.5539	4234.47	8337.51	13105.3	17305.8	21626.9	25574.6	29429.1	34105.3	37803.4	42299.1	46560.8	51378.7	56061.8	60333.2	65162.3	70401.8	75362.0	80869.9	85954.7	91311.2	97371.2	103421	110108	115851	121975	128728	135502	142196	149539	157053	164441	171480	179457	186816	194136	203039	210638	219021	226928	235733	243123	251888	259909	267177	273975	280814	290970	299129
0.145374	129.555	4438.82	8612.48	13008.7	17551.3	21941.8	26231.3	30445.8	34991.8	38966.1	43230.7	48252.6	53351.1	57375.7	62231.6	67558.1	72618.9	77755.9	82850.2	89405.8	94599.0	100519	105959	112721	119846	125427	132703	139220	146577	154273	161224	168849	176348	184417	191836	199604	208789	216366	224646	232996	241416	248757	257672	267273	273863	280892	288055	297507	306562
0.165056	-647.318	4273.44	8906.19	13526.4	18221.4	22455.7	26447.2	31018.9	35756.3	40141.6	45056.4	49806.2	54492.7	59641.0	64328.2	69526.0	75037.7	79957.6	85692.0	91748.5	98019.0	103315	109480	116475	123065	129933	136320	143486	151649	158505	166378	174673	181651	189966	196595	205948	214743	222146	230862	239518	248084	255335	265156	273350	280509	287999	295399	304439	313627
0.184739	-49.0941	4470.04	8893.40	13474.3	18254.3	22449.5	27258.9	32347.4	36513.4	40822.4	45739.5	50757.3	55921.4	60449.2	66128.4	70968.6	76787.3	81550.5	87201.9	93906.5	99295.6	105188	111566	119258	125322	132373	139658	146321	154423	162328	169213	177661	185115	193793	200953	209057	218715	226068	234238	243285	251789	260233	269873	277991	285996	292663	300394	309948	318521
0.204421	233.486	4748.81	9264.63	13373.2	17636.9	22604.5	27117.0	31699.5	35683.5	40405.1	45341.9	50588.5	54324.6	59687.8	65644.5	70247.6	76060.3	80911.4	87386.3	92617.6	98779.1	104709	111547	118644	125148	131921	138567	145818	153485	161064	168526	177432	184700	193116	201054	209007	218132	225160	234163	242988	252183	260840	270792	278850	285478	292828	299825	310117	319770
0.224103	91.0408	4124.53	8884.44	12804.8	17433.4	22219.3	26123.4	30173.3	34665.0	39936.0	43881.0	48905.7	53747.8	59370.7	63635.9	68644.2	74739.4	79116.6	85059.2	91322.7	97244.2	103269	110308	116802	123005	129719	136900	144627	151938	160158	166836	176016	183915	192174	199993	207795	217468	224779	234271	242403	251672	260622	271048	278136	286276	293561	300555	310287	320600
0.243786	315.588	4092.53	8024.70	12080.5	17601.0	22401.6	26075.3	29963.6	34485.7	39078.9	43576.8	48261.1	54079.7	58969.3	63485.5	68490.5	74373.6	78946.4	85543.7	91603.8	97715.1	103083	110385	117025	124482	130419	137852	144998	153364	160774	168381	177841	185095	193735	201606	209280	219350	227244	236367	245575	254521	262920	273649	281971	289518	296737	304801	314902	324766
0.263468	479.684	4230.91	7910.48	12775.8	17271.4	21420.8	25837.9	30490.0	35002.8	38743.6	43924.1	48510.0	54105.6	58843.3	64304.9	69082.3	74936.6	79622.5	85446.3	92079.0	99175.4	104164	111265	118583	125461	131904	139529	147847	155767	163647	171005	180543	187490	196829	204982	212416	222709	230808	240142	249245	258458	268188	277937	286456	293750	301837	309459	319835	330022
0.283151	-244.893	4435.18	8561.29	13047.6	17164.1	21904.0	25724.5	30439.6	34870.0	39251.9	44578.1	49035.4	54255.6	59605.1	64925.8	69696.3	76153.6	81008.4	86830.2	93559.9	100118	105582	112978	120146	128022	133395	141927	149422	158335	165850	174127	183669	190223	199847	207810	216754	227570	235633	244168	253952	263011	272460	282589	291893	299917	308388	315449	326107	336504
0.302833	-150.761	4024.22	8703.21	12996.5	17412.8	21118.6	26670.3	30789.5	34951.9	39482.4	44356.9	49981.8	54646.9	60364.9	65436.8	70769.0	76755.1	81999.9	88109.5	94924.7	101605	107525	115184	122252	130494	136426	144280	152667	161612	169075	176948	186811	194594	203356	211997	221830	232240	239718	249250	259189	268384	278780	289100	297839	306466	314182	322881	333804	344408
0.322515	-82.4257	4090.68	8740.72	12199.0	17523.8	21782.7	26236.5	31568.8	35659.1	40641.5	44320.9	50556.9	55804.4	61036.8	67145.3	72825.8	78444.1	84131.4	90014.7	96974.6	103126	110565	117339	125189	133045	139389	148025	155840	165358	173551	182061	191112	199133	209069	216906	226785	237690	245443	255668	266698	275650	285228	297271	305772	313092	322407	330257	341514	352376
0.342198	-231.638	5075.54	8817.23	13395.0	18397.1	22507.4	27057.7	31524.4	36645.0	40880.3	46128.4	51136.7	56920.6	62883.4	68375.4	73909.4	80752.0	86220.4	92304.0	99725.2	106314	113279	120767	128558	137244	143449	152481	160340	169888	178010	186987	197265	205003	214214	223437	232788	244071	252147	262526	272903	283259	293838	305340	313838	321921	330646	338945	350948	361724
0.361880	-379.274	4127.74	8652.46	13086.2	18100.9	23362.5	28221.0	31965.9	37092.1	42632.4	47056.3	53328.4	58620.9	64216.0	70775.8	76631.3	82355.8	88295.7	95387.1	102390	109119	116617	124266	132259	140832	147637	156180	165380	174369	183357	192336	202765	210895	220511	229190	239656	251197	259385	269950	280584	291058	301702	313506	322631	330972	340071	348550	360506	371753
0.381562	-176.387	3970.59	9446.25	13725.4	18478.3	23126.1	28919.6	32652.2	38315.7	43657.6	48036.7	54935.6	60078.7	65600.4	72383.5	78070.5	84821.2	91066.2	97492.7	104961	112419	119786	128364	135523	144968	152433	161498	170149	179762	188844	197753	209322	217205	227301	236219	247142	259308	266828	277520	288333	299378	311102	322489	331732	340507	349834	358008	370906	382580
0.401245	138.248	4830.07	9212.44	14136.0	18963.5	23851.1	28791.4	34495.8	39091.9	44458.9	49754.9	55977.3	62651.7	68078.8	74018.3	80521.2	88020.8	94679.3	101115	109042	116428	124244	132375	140025	150329	158374	166420	175496	185688	195139	204783	215851	224223	234804	244637	255537	266989	275809	287489	297972	309362	321747	332440	343141	352025	361308	370132	383008	394670
0.420927	43.8360	4667.66	9104.82	14223.0	20362.7	25603.3	29930.8	34675.1	39937.1	45848.3	51621.0	58043.3	65074.5	70992.1	77431.9	83704.5	90833.9	97612.2	105237	112843	121000	128144	137730	145602	155326	163591	172757	181949	193199	202118	211656	223878	232663	242792	253442	265448	276532	285863	297023	308339	320248	332467	343769	354737	363792	374109	382765	396567	408298
0.440609	-232.171	4895.29	9587.93	14527.1	20449.3	26789.2	31202.6	36749.0	42018.6	47981.6	53422.0	60067.5	66913.2	73449.2	80920.5	87164.2	94857.1	102107	109325	117723	125694	134182	143876	152522	163004	170219	180765	190660	200259	211191	220852	233196	242606	253115	263679	275602	287908	296658	308479	321221	332081	345985	357062	368053	377468	387735	396809	411442	422681
0.460292	495.479	4685.44	10499.0	14856.6	20604.6	27004.1	32914.4	37725.7	43825.6	49746.4	56050.2	62993.6	69947.0	76271.6	83796.4	91341.2	98688.9	106481	113980	123280	131084	140073	149335	158715	169688	178653	187643	198453	208582	219500	229788	243382	252828	262922	274375	286579	299651	308822	320970	333616	346261	359777	371720	382314	391894	401882	411872	427002	439523
0.479974	9.39343	4562.26	10864.3	16251.8	22228.0	27877.7	34307.7	39481.7	45700.8	52270.2	59160.2	66552.7	73294.7	80323.4	87667.7	95697.4	103709	112338	120334	129352	137321	146438	157211	166191	178528	187425	197147	208192	219563	230399	241227	254248	264304	275421	287283	300277	313394	323451	334866	348605	361360	375664	388862	399102	408639	419776	429660	445571	457686
0.499657	-421.747	5203.78	11116.2	17241.3	23115.0	29924.0	36016.9	41611.6	48393.5	55123.5	62558.6	69817.4	77040.6	84027.5	92855.8	100735	109497	118657	126870	135595	144540	154698	165769	174971	187170	197227	207162	219930	230584	242325	253068	267099	277757	289092	301039	315459	328203	338224	351139	365012	377475	393017	406474	417255	427628	438948	449549	466109	478475
0.519339	45.6912	6217.59	12354.4	18080.7	24900.3	31463.7	38216.1	44831.2	51414.5	59356.0	66438.7	75254.3	82617.3	90352.9	99386.7	107637	116337	125675	134723	144457	154256	164649	176057	185693	199811	210010	219923	232599	244703	256719	268342	282716	294552	305542	318618	332513	346798	357096	370201	385389	398440	414589	428357	438746	450294	462040	472419	489959	503318
0.539021	-328.850	6272.46	13051.3	19049.6	26678.2	33852.4	40767.4	47734.4	54916.0	62768.3	71589.2	79939.6	88703.9	97275.0	106052	114896	125210	134709	144403	155589	164718	176413	188516	198714	212769	224156	235047	248063	260878	273399	285975	300937	313250	324519	338385	354075	367738	379038	392339	407880	421410	439502	453109	464260	475511	487326	499808	517028	531329
0.558704	542.307	7085.98	13479.2	20721.2	29052.3	37120.5	44151.4	52025.0	58913.4	68743.3	76684.2	86959.5	96084.8	105197	114781	124672	135662	146046	156430	167226	178138	189870	202290	213788	228559	240416	251834	266527	279612	292769	306428	322091	335608	347069	360498	377779	391726	403945	417764	434576	448820	466681	481278	492979	505710	518143	529878	548282	561865
0.578386	-296.826	6815.39	14828.2	22969.5	30770.8	39757.5	48368.0	56453.9	64709.2	74233.0	84123.7	94234.7	104220	114156	124972	135506	146580	158047	170059	181885	192275	204764	218933	231101	246787	259573	271833	286701	300610	314934	328813	345862	360148	372182	387242	404887	420305	432895	447166	463796	478879	498484	513657	525520	539303	551532	564451	583430	598262
0.598068	-238.045	8715.51	16970.6	25379.7	34693.4	44042.5	53206.4	63159.1	71282.6	82693.9	92862.7	104572	114793	125720	137821	149286	161812	173939	186733	199039	211326	224863	240533	252296	270591	284597	296338	312732	328230	343209	358465	377283	391837	404189	420667	438810	454676	468350	482767	500896	517199	537711	554013	566285	580097	592976	606274	627136	641946
0.617751	-92.3944	8500.95	18697.3	28720.8	38822.2	49622.8	59379.7	70259.8	80119.9	91703.0	104292	116174	128723	140750	152887	165385	179041	192873	206827	220442	234130	248212	265224	278380	297314	312046	325170	343751	360421	375200	391038	411152	427661	440454	457402	477976	494016	509036	524313	543859	561052	582664	600348	611835	627023	640843	654936	675930	691372
0.637433	-463.376	10761.7	21567.0	32460.8	44191.2	56583.0	67859.5	80253.4	92141.1	104864	117876	131619	146188	159272	173168	187300	202263	217985	233141	248245	263604	278437	297458	311952	332446	348989	362502	383328	401159	417378	434464	456004	473911	487421	505072	527696	544909	560880	577471	598145	615957	638649	658400	669290	685252	699578	715018	737461	752986
0.657115	-302.333	12208.1	24289.7	36831.2	50245.2	63511.8	77488.2	90363.0	103254	118151	133444	149364	164817	179240	196124	210153	227207	244517	261726	277982	294220	311549	332131	347794	369112	388399	403894	426158	444612	461752	480725	503319	523022	537127	557687	580823	597959	616588	633140	656036	674700	699710	719974	731999	748476	763597	780028	803258	819755
0.676798	-133.826	13458.4	27987.4	42413.9	58377.8	73802.4	89152.0	104804	119172	135719	153779	171495	189033	205091	223176	240896	259705	279073	297113	316579	334946	354171	376229	393884	417838	438266	455260	479008	500086	518822	539603	564123	584687	601079	622344	647053	666367	685762	703027	727159	747677	773206	794340	806942	825584	841736	858010	883115	900409
0.696480	660.318	15954.7	32579.4	49870.0	67188.8	84666.2	103100	120896	137587	156794	177058	196590	216527	235416	256665	275532	297377	318444	339637	360603	380337	402249	426206	446327	472578	495158	514033	539560	562743	583540	605196	631881	655209	671413	694653	721510	741903	764187	782013	808135	829497	857567	878204	892111	911255	928716	945993	971739	989363
0.716163	17.3690	18381.0	37648.0	57631.2	78114.6	98299.4	117862	139211	159128	180163	203164	225696	248171	268922	292493	313988	339092	362935	385927	410049	432069	455365	483555	505182	533573	558746	579295	608421	633256	655118	679582	707489	733174	750599	776289	805762	826157	850240	869632	897189	919583	950038	971069	986317	1.00687e+6	1.02409e+6	1.04314e+6	1.06996e+6	1.08878e+6
0.735845	245.085	20855.9	43348.8	65145.9	89235.6	112027	135203	158492	181020	205672	231162	257060	282368	306027	332578	357171	383990	410562	436157	462265	488084	513389	543735	567564	599338	626256	648816	679527	707473	732538	758352	787986	816148	835318	862360	893639	915078	941510	962275	991441	1.01563e+6	1.04670e+6	1.06927e+6	1.08543e+6	1.10633e+6	1.12546e+6	1.14499e+6	1.17223e+6	1.19079e+6
0.755527	302.050	24436.0	50645.3	75686.9	102625	128660	154776	181922	207968	234706	264726	292557	321333	349075	378453	405599	436070	465507	494441	522988	551221	581211	613862	640203	674908	704957	728794	763257	793256	819640	848277	880563	910092	931736	960434	993496	1.01716e+6	1.04517e+6	1.06724e+6	1.09830e+6	1.12324e+6	1.15648e+6	1.18080e+6	1.19614e+6	1.21900e+6	1.23861e+6	1.25955e+6	1.28757e+6	1.30684e+6
0.775210	-84.8912	28305.4	55893.8	85159.7	115748	145244	174736	205478	234400	264732	297342	328954	361538	391666	424635	454830	487837	521503	552198	584573	615842	647654	684017	713265	750575	782991	809562	846431	878541	906977	937763	972083	1.00426e+6	1.02784e+6	1.05793e+6	1.09430e+6	1.11821e+6	1.14840e+6	1.17162e+6	1.20431e+6	1.23156e+6	1.26552e+6	1.29257e+6	1.30707e+6	1.33166e+6	1.35045e+6	1.37189e+6	1.40197e+6	1.42165e+6
0.794892	116.461	31800.3	63612.1	96103.0	129896	162902	196530	230235	262727	296978	333751	367954	403844	437643	473645	507275	543860	580446	615680	649868	683970	718912	758402	789975	830274	866363	895898	934373	970149	1.00098e+6	1.03345e+6	1.07039e+6	1.10495e+6	1.12969e+6	1.16227e+6	1.20038e+6	1.22569e+6	1.25809e+6	1.28187e+6	1.31627e+6	1.34394e+6	1.38099e+6	1.40827e+6	1.42383e+6	1.44960e+6	1.47026e+6	1.49281e+6	1.52177e+6	1.54276e+6
0.814574	-106.980	34841.7	71362.3	107769	145517	182590	220513	257708	294374	332103	372459	411373	450891	488439	528215	565829	606131	646238	684408	722319	759967	798234	840516	875572	918137	957819	989328	1.03237e+6	1.06964e+6	1.10268e+6	1.13812e+6	1.17707e+6	1.21470e+6	1.24202e+6	1.27631e+6	1.31661e+6	1.34259e+6	1.37745e+6	1.40291e+6	1.43851e+6	1.46888e+6	1.50630e+6	1.53387e+6	1.55164e+6	1.57858e+6	1.59841e+6	1.62261e+6	1.65209e+6	1.67236e+6
0.834257	127.572	38656.3	78577.3	119092	161743	202092	243068	284965	324948	366567	410212	453495	496717	538005	580473	621636	665104	707976	751027	792013	832314	873520	918602	956964	1.00290e+6	1.04486e+6	1.07919e+6	1.12516e+6	1.16455e+6	1.19999e+6	1.23746e+6	1.27889e+6	1.31848e+6	1.34760e+6	1.38320e+6	1.42499e+6	1.45350e+6	1.49033e+6	1.51734e+6	1.55367e+6	1.58488e+6	1.62380e+6	1.65119e+6	1.66962e+6	1.69836e+6	1.71944e+6	1.74302e+6	1.77305e+6	1.79411e+6
0.853939	-207.305	42899.6	86817.9	131048	177227	222219	267689	312802	357341	402460	450922	497194	544725	589581	636381	680442	727512	774581	820183	865117	908462	952953	1.00169e+6	1.04270e+6	1.09301e+6	1.13635e+6	1.17458e+6	1.22207e+6	1.26500e+6	1.30255e+6	1.34293e+6	1.38610e+6	1.42793e+6	1.45871e+6	1.49750e+6	1.54088e+6	1.57092e+6	1.60929e+6	1.63809e+6	1.67592e+6	1.70839e+6	1.74797e+6	1.77653e+6	1.79647e+6	1.82486e+6	1.84664e+6	1.87126e+6	1.90188e+6	1.92281e+6
0.873621	-127.971	46992.5	96044.5	144307	194789	244365	294188	344409	392243	442042	494438	545606	596250	644985	695636	743690	795377	845322	896203	943976	991376	1.03848e+6	1.09118e+6	1.13620e+6	1.18756e+6	1.23562e+6	1.27565e+6	1.32608e+6	1.37221e+6	1.41204e+6	1.45430e+6	1.50140e+6	1.54517e+6	1.57772e+6	1.61825e+6	1.66357e+6	1.69556e+6	1.73595e+6	1.76550e+6	1.80475e+6	1.83901e+6	1.87881e+6	1.90938e+6	1.92927e+6	1.95909e+6	1.98031e+6	2.00583e+6	2.03639e+6	2.05765e+6
0.893304	-126.281	50694.5	103985	157328	211506	264885	318642	373169	425730	478880	535598	590760	645617	698287	752544	804671	859756	912805	966618	1.01790e+6	1.06931e+6	1.12010e+6	1.17546e+6	1.22297e+6	1.27843e+6	1.32870e+6	1.37138e+6	1.42436e+6	1.47386e+6	1.51551e+6	1.56111e+6	1.60965e+6	1.65535e+6	1.69111e+6	1.73263e+6	1.77979e+6	1.81268e+6	1.85550e+6	1.88621e+6	1.92724e+6	1.96167e+6	2.00344e+6	2.03425e+6	2.05429e+6	2.08543e+6	2.10651e+6	2.13300e+6	2.16410e+6	2.18457e+6
0.912986	-433.325	55733.6	113222	171294	230400	288786	347351	405860	463550	520525	582392	641390	700602	756808	816384	872313	931070	988226	1.04723e+6	1.10272e+6	1.15698e+6	1.21113e+6	1.27011e+6	1.32135e+6	1.37927e+6	1.43292e+6	1.47882e+6	1.53574e+6	1.58683e+6	1.63126e+6	1.67946e+6	1.73074e+6	1.77911e+6	1.81625e+6	1.86017e+6	1.91026e+6	1.94443e+6	1.98721e+6	2.02117e+6	2.06282e+6	2.09950e+6	2.14151e+6	2.17408e+6	2.19461e+6	2.22599e+6	2.24815e+6	2.27424e+6	2.30620e+6	2.32589e+6
0.932669	-114.150	60352.4	121449	184423	247874	309891	373244	436708	497899	559814	625097	688735	751627	812880	875336	935854	998155	1.05926e+6	1.12098e+6	1.17923e+6	1.23793e+6	1.29585e+6	1.35717e+6	1.41139e+6	1.47192e+6	1.52920e+6	1.57857e+6	1.63681e+6	1.69158e+6	1.73830e+6	1.78852e+6	1.84129e+6	1.89155e+6	1.93240e+6	1.97709e+6	2.02781e+6	2.06406e+6	2.10832e+6	2.14275e+6	2.18573e+6	2.22343e+6	2.26625e+6	2.30029e+6	2.32085e+6	2.35224e+6	2.37470e+6	2.40224e+6	2.43316e+6	2.45297e+6
0.952351	9.23025	65066.0	132320	199155	267279	335650	403009	470360	536526	603568	673496	741921	808512	874873	940951	1.00614e+6	1.07333e+6	1.13738e+6	1.20429e+6	1.26650e+6	1.32822e+6	1.38978e+6	1.45529e+6	1.51259e+6	1.57689e+6	1.63643e+6	1.68946e+6	1.75041e+6	1.80821e+6	1.85692e+6	1.91021e+6	1.96482e+6	2.01842e+6	2.06094e+6	2.10711e+6	2.16095e+6	2.19799e+6	2.24363e+6	2.28022e+6	2.32389e+6	2.36322e+6	2.40638e+6	2.44067e+6	2.46176e+6	2.49439e+6	2.51775e+6	2.54358e+6	2.57512e+6	2.59482e+6
0.972033	-390.721	69706.3	141603	213420	286433	358568	431261	502841	574516	645296	719486	792203	862955	933831	1.00497e+6	1.07314e+6	1.14366e+6	1.21252e+6	1.28287e+6	1.34855e+6	1.41513e+6	1.47941e+6	1.54721e+6	1.60875e+6	1.67595e+6	1.73870e+6	1.79471e+6	1.85827e+6	1.91873e+6	1.97011e+6	2.02492e+6	2.08305e+6	2.13715e+6	2.18153e+6	2.23066e+6	2.28500e+6	2.32446e+6	2.37222e+6	2.40878e+6	2.45401e+6	2.49312e+6	2.53733e+6	2.57140e+6	2.59362e+6	2.62765e+6	2.65089e+6	2.67745e+6	2.70803e+6	2.72732e+6
0.991716	-646.291	74419.8	151097	228899	306240	383592	461449	538865	614318	690060	769401	846892	921757	996827	1.07280e+6	1.14472e+6	1.22061e+6	1.29331e+6	1.36698e+6	1.43678e+6	1.50709e+6	1.57607e+6	1.64653e+6	1.71054e+6	1.78125e+6	1.84742e+6	1.90631e+6	1.97279e+6	2.03661e+6	2.09012e+6	2.14756e+6	2.20672e+6	2.26400e+6	2.31087e+6	2.36063e+6	2.41751e+6	2.45820e+6	2.50685e+6	2.54590e+6	2.59152e+6	2.63203e+6	2.67593e+6	2.71072e+6	2.73293e+6	2.76782e+6	2.79113e+6	2.81720e+6	2.84858e+6	2.86651e+6
1.01140	-266.535	79444.8	161596	244545	327213	409444	492742	575520	655640	736435	819912	902087	982431	1.06201e+6	1.14277e+6	1.21986e+6	1.29937e+6	1.37551e+6	1.45348e+6	1.52748e+6	1.60271e+6	1.67380e+6	1.74957e+6	1.81709e+6	1.88952e+6	1.95882e+6	2.02312e+6	2.09115e+6	2.15713e+6	2.21327e+6	2.27426e+6	2.33455e+6	2.39381e+6	2.44292e+6	2.49561e+6	2.55424e+6	2.59536e+6	2.64760e+6	2.68697e+6	2.73345e+6	2.77484e+6	2.81804e+6	2.85276e+6	2.87734e+6	2.91290e+6	2.93673e+6	2.96114e+6	2.99142e+6	3.01015e+6
1.03108	916.065	84744.9	172378	259624	348290	435058	523702	610817	696382	781274	869193	955778	1.04014e+6	1.12578e+6	1.21031e+6	1.29143e+6	1.37506e+6	1.45534e+6	1.53698e+6	1.61464e+6	1.69322e+6	1.76881e+6	1.84799e+6	1.91924e+6	1.99354e+6	2.06538e+6	2.13283e+6	2.20246e+6	2.27046e+6	2.33146e+6	2.39508e+6	2.45557e+6	2.51665e+6	2.56843e+6	2.62366e+6	2.68189e+6	2.72536e+6	2.77877e+6	2.81974e+6	2.86659e+6	2.90700e+6	2.95033e+6	2.98614e+6	3.01113e+6	3.04710e+6	3.07129e+6	3.09595e+6	3.12405e+6	3.14284e+6
1.05076	-410.025	90472.3	182918	274934	368955	460504	553883	646198	737461	826919	919570	1.01078e+6	1.10016e+6	1.18974e+6	1.27849e+6	1.36480e+6	1.45183e+6	1.53673e+6	1.62196e+6	1.70275e+6	1.78612e+6	1.86507e+6	1.94644e+6	2.02152e+6	2.09912e+6	2.17319e+6	2.24392e+6	2.31627e+6	2.38686e+6	2.44926e+6	2.51583e+6	2.57777e+6	2.64040e+6	2.69532e+6	2.75168e+6	2.81027e+6	2.85524e+6	2.90988e+6	2.95299e+6	2.99986e+6	3.04053e+6	3.08213e+6	3.11807e+6	3.14516e+6	3.18081e+6	3.20532e+6	3.22999e+6	3.25455e+6	3.27418e+6
1.07045	234.074	95621.4	193363	291761	390275	486995	585840	683960	779700	874726	972034	1.06804e+6	1.16178e+6	1.25660e+6	1.34979e+6	1.44007e+6	1.53112e+6	1.62024e+6	1.70907e+6	1.79470e+6	1.88139e+6	1.96471e+6	2.04903e+6	2.12759e+6	2.20725e+6	2.28461e+6	2.35876e+6	2.43394e+6	2.50646e+6	2.57228e+6	2.64035e+6	2.70427e+6	2.76793e+6	2.82593e+6	2.88367e+6	2.94272e+6	2.98981e+6	3.04483e+6	3.08982e+6	3.13664e+6	3.17716e+6	3.21837e+6	3.25440e+6	3.28331e+6	3.31725e+6	3.34285e+6	3.36724e+6	3.38999e+6	3.40874e+6
1.09013	521.504	101223	204937	308047	412724	515491	620044	722707	823898	924888	1.02640e+6	1.12671e+6	1.22679e+6	1.32473e+6	1.42272e+6	1.51897e+6	1.61412e+6	1.70677e+6	1.80042e+6	1.88988e+6	1.98050e+6	2.06773e+6	2.15529e+6	2.23700e+6	2.32008e+6	2.39992e+6	2.47748e+6	2.55445e+6	2.62948e+6	2.69854e+6	2.76866e+6	2.83411e+6	2.89961e+6	2.95962e+6	3.01850e+6	3.07828e+6	3.12726e+6	3.18279e+6	3.22885e+6	3.27527e+6	3.31601e+6	3.35655e+6	3.39191e+6	3.42265e+6	3.45585e+6	3.48156e+6	3.50431e+6	3.52555e+6	3.54363e+6
1.10981	26.2894	106962	216839	326403	436602	545570	655495	763205	871096	976931	1.08417e+6	1.18983e+6	1.29411e+6	1.39762e+6	1.50091e+6	1.60056e+6	1.70027e+6	1.79803e+6	1.89480e+6	1.98918e+6	2.08340e+6	2.17478e+6	2.26503e+6	2.35120e+6	2.43686e+6	2.51919e+6	2.60068e+6	2.67980e+6	2.75738e+6	2.82929e+6	2.90026e+6	2.96783e+6	3.03476e+6	3.09670e+6	3.15711e+6	3.21708e+6	3.26909e+6	3.32326e+6	3.37058e+6	3.41621e+6	3.45748e+6	3.49701e+6	3.53039e+6	3.56373e+6	3.59497e+6	3.61985e+6	3.64257e+6	3.66073e+6	3.67827e+6
1.12949	301.651	113398	229098	343766	459859	573947	689522	802627	915953	1.02823e+6	1.13885e+6	1.24948e+6	1.35883e+6	1.46624e+6	1.57471e+6	1.67842e+6	1.78244e+6	1.88398e+6	1.98442e+6	2.08279e+6	2.17955e+6	2.27403e+6	2.36808e+6	2.45824e+6	2.54544e+6	2.63065e+6	2.71444e+6	2.79422e+6	2.87262e+6	2.94883e+6	3.01923e+6	3.08984e+6	3.15686e+6	3.22167e+6	3.28162e+6	3.34036e+6	3.39495e+6	3.44703e+6	3.49632e+6	3.54087e+6	3.58129e+6	3.61952e+6	3.64976e+6	3.68692e+6	3.71311e+6	3.73915e+6	3.75947e+6	3.77635e+6	3.79119e+6
1.14917	-609.671	118515	240160	361908	482761	603233	722357	841533	959534	1.07674e+6	1.19349e+6	1.30837e+6	1.42132e+6	1.53290e+6	1.64492e+6	1.75318e+6	1.86031e+6	1.96580e+6	2.06953e+6	2.17160e+6	2.27130e+6	2.36964e+6	2.46397e+6	2.55783e+6	2.64673e+6	2.73279e+6	2.81863e+6	2.90024e+6	2.97884e+6	3.05692e+6	3.12779e+6	3.19938e+6	3.26581e+6	3.33341e+6	3.39320e+6	3.44972e+6	3.50727e+6	3.55461e+6	3.60566e+6	3.64662e+6	3.68831e+6	3.72203e+6	3.75197e+6	3.78938e+6	3.81178e+6	3.83570e+6	3.85547e+6	3.86781e+6	3.88061e+6
1.16886	495.940	119886	240978	363422	482610	603830	720569	838303	957802	1.07448e+6	1.18719e+6	1.29705e+6	1.40988e+6	1.52323e+6	1.62694e+6	1.73692e+6	1.84063e+6	1.94088e+6	2.04197e+6	2.14387e+6	2.23838e+6	2.33354e+6	2.41931e+6	2.51337e+6	2.59486e+6	2.68110e+6	2.76432e+6	2.83154e+6	2.90571e+6	2.98733e+6	3.05173e+6	3.12091e+6	3.18163e+6	3.24349e+6	3.29637e+6	3.33958e+6	3.40185e+6	3.43349e+6	3.48535e+6	3.51368e+6	3.55646e+6	3.57797e+6	3.60579e+6	3.65033e+6	3.65167e+6	3.66560e+6	3.67415e+6	3.68225e+6	3.68627e+6
1.18854	-392.474	100656	203249	306038	405842	508730	606177	705592	805065	902888	997703	1.09095e+6	1.18468e+6	1.27565e+6	1.36486e+6	1.45427e+6	1.54106e+6	1.62585e+6	1.70891e+6	1.79374e+6	1.87071e+6	1.95028e+6	2.02033e+6	2.09895e+6	2.16622e+6	2.23410e+6	2.30335e+6	2.36085e+6	2.42022e+6	2.48241e+6	2.53598e+6	2.59184e+6	2.63951e+6	2.69208e+6	2.73617e+6	2.77055e+6	2.81861e+6	2.84242e+6	2.88483e+6	2.90718e+6	2.93637e+6	2.95411e+6	2.97600e+6	3.00650e+6	3.00916e+6	3.02087e+6	3.03090e+6	3.03130e+6	3.03413e+6
1.20822	178.020	93599.6	187852	281911	374321	468595	558938	650007	741787	831836	919157	1.00633e+6	1.09146e+6	1.17473e+6	1.25723e+6	1.34014e+6	1.41901e+6	1.49635e+6	1.57371e+6	1.65061e+6	1.72191e+6	1.79500e+6	1.86010e+6	1.93153e+6	1.99247e+6	2.05445e+6	2.11801e+6	2.17099e+6	2.22427e+6	2.28311e+6	2.33038e+6	2.38162e+6	2.42519e+6	2.47426e+6	2.51315e+6	2.54485e+6	2.58938e+6	2.61232e+6	2.64872e+6	2.67019e+6	2.69621e+6	2.71048e+6	2.72973e+6	2.75702e+6	2.76104e+6	2.77336e+6	2.78063e+6	2.77968e+6	2.78350e+6
1.22790	49.2327	87406.8	176732	265502	353211	440669	527358	613661	699086	784214	866254	947843	1.02791e+6	1.10637e+6	1.18446e+6	1.26129e+6	1.33661e+6	1.40964e+6	1.48188e+6	1.55307e+6	1.62070e+6	1.68933e+6	1.75082e+6	1.81696e+6	1.87498e+6	1.93189e+6	1.99183e+6	2.04179e+6	2.09231e+6	2.14772e+6	2.19182e+6	2.23852e+6	2.27836e+6	2.32548e+6	2.36168e+6	2.39120e+6	2.43210e+6	2.45448e+6	2.48877e+6	2.50854e+6	2.53052e+6	2.54555e+6	2.56063e+6	2.58769e+6	2.59156e+6	2.60242e+6	2.60945e+6	2.60711e+6	2.61065e+6
1.24759	123.296	83615.5	168489	252905	336317	420006	502177	584557	666236	746566	823915	901770	979254	1.05378e+6	1.12829e+6	1.20090e+6	1.27217e+6	1.34208e+6	1.40908e+6	1.47853e+6	1.54268e+6	1.60776e+6	1.66609e+6	1.72823e+6	1.78294e+6	1.83786e+6	1.89451e+6	1.94140e+6	1.99033e+6	2.04228e+6	2.08405e+6	2.12732e+6	2.16576e+6	2.21006e+6	2.24382e+6	2.27222e+6	2.31020e+6	2.33261e+6	2.36426e+6	2.38346e+6	2.40363e+6	2.41625e+6	2.43025e+6	2.45660e+6	2.46141e+6	2.47205e+6	2.47866e+6	2.47381e+6	2.47718e+6
1.26727	556.238	80483.4	162278	243515	323943	403610	483161	562047	639977	719166	792875	866826	941449	1.01318e+6	1.08424e+6	1.15521e+6	1.22181e+6	1.28932e+6	1.35402e+6	1.42047e+6	1.48194e+6	1.54394e+6	1.60074e+6	1.66091e+6	1.71277e+6	1.76417e+6	1.81838e+6	1.86479e+6	1.91132e+6	1.96002e+6	2.00189e+6	2.04106e+6	2.07777e+6	2.12121e+6	2.15448e+6	2.18090e+6	2.21638e+6	2.23901e+6	2.26912e+6	2.28687e+6	2.30610e+6	2.31745e+6	2.32974e+6	2.35610e+6	2.36113e+6	2.37058e+6	2.37576e+6	2.37127e+6	2.37498e+6
1.28695	88.0491	77555.1	156638	234366	311763	389548	466321	541752	617464	692401	764065	834841	906768	976113	1.04431e+6	1.11258e+6	1.17742e+6	1.24098e+6	1.30416e+6	1.36737e+6	1.42729e+6	1.48727e+6	1.54059e+6	1.59902e+6	1.64822e+6	1.69777e+6	1.75036e+6	1.79459e+6	1.83824e+6	1.88654e+6	1.92615e+6	1.96286e+6	1.99824e+6	2.04073e+6	2.07199e+6	2.09758e+6	2.13087e+6	2.15308e+6	2.18183e+6	2.19965e+6	2.21704e+6	2.22721e+6	2.23889e+6	2.26344e+6	2.26984e+6	2.27766e+6	2.28340e+6	2.27830e+6	2.28183e+6
1.30663	205.246	75671.7	152198	229195	304315	379178	454998	528134	601975	675340	744128	812794	883486	951177	1.01763e+6	1.08441e+6	1.14729e+6	1.20955e+6	1.27127e+6	1.33164e+6	1.38989e+6	1.44873e+6	1.50077e+6	1.55774e+6	1.60529e+6	1.65328e+6	1.70529e+6	1.74806e+6	1.79004e+6	1.83756e+6	1.87666e+6	1.91116e+6	1.94692e+6	1.98611e+6	2.01846e+6	2.04286e+6	2.07410e+6	2.09669e+6	2.12464e+6	2.14154e+6	2.15859e+6	2.16781e+6	2.17979e+6	2.20216e+6	2.20989e+6	2.21863e+6	2.22227e+6	2.21710e+6	2.22108e+6
1.32632	-84.4744	74297.3	148848	222777	297434	370620	443625	515864	587796	657549	725930	793216	860434	928266	993156	1.05761e+6	1.11869e+6	1.17926e+6	1.23882e+6	1.29750e+6	1.35594e+6	1.41182e+6	1.46302e+6	1.51768e+6	1.56370e+6	1.61057e+6	1.66249e+6	1.70193e+6	1.74449e+6	1.78924e+6	1.82900e+6	1.86100e+6	1.89558e+6	1.93357e+6	1.96633e+6	1.98989e+6	2.01836e+6	2.04268e+6	2.06851e+6	2.08533e+6	2.10156e+6	2.11039e+6	2.12308e+6	2.14224e+6	2.15042e+6	2.15808e+6	2.16155e+6	2.15698e+6	2.16010e+6
1.34600	305.251	72681.3	144893	218373	290348	362591	433407	503817	574095	642614	709007	775276	840500	906640	969662	1.03260e+6	1.09295e+6	1.15099e+6	1.20932e+6	1.26795e+6	1.32404e+6	1.37900e+6	1.42816e+6	1.48115e+6	1.52659e+6	1.57319e+6	1.62280e+6	1.66173e+6	1.70370e+6	1.74580e+6	1.78399e+6	1.81594e+6	1.85044e+6	1.88643e+6	1.91745e+6	1.94125e+6	1.96855e+6	1.99249e+6	2.01583e+6	2.03277e+6	2.05028e+6	2.05874e+6	2.07082e+6	2.08668e+6	2.09628e+6	2.10275e+6	2.10591e+6	2.10297e+6	2.10407e+6
1.36568	23.2188	70848.3	142134	214221	284085	354307	424142	493796	561890	628920	693180	758292	821837	886385	948294	1.00877e+6	1.06794e+6	1.12493e+6	1.18323e+6	1.23861e+6	1.29424e+6	1.34703e+6	1.39570e+6	1.44710e+6	1.49160e+6	1.53693e+6	1.58495e+6	1.62316e+6	1.66384e+6	1.70500e+6	1.74193e+6	1.77274e+6	1.80657e+6	1.84241e+6	1.87172e+6	1.89489e+6	1.92113e+6	1.94401e+6	1.96817e+6	1.98416e+6	1.99988e+6	2.00881e+6	2.02118e+6	2.03599e+6	2.04386e+6	2.04955e+6	2.05344e+6	2.05082e+6	2.05053e+6
1.38536	99.4647	68697.7	139093	209064	278474	347153	415242	482524	549688	616006	679003	743045	804515	867306	927533	986810	1.04498e+6	1.10161e+6	1.15710e+6	1.21211e+6	1.26529e+6	1.31800e+6	1.36482e+6	1.41498e+6	1.45897e+6	1.50342e+6	1.54960e+6	1.58760e+6	1.62762e+6	1.66693e+6	1.70341e+6	1.73446e+6	1.76686e+6	1.80148e+6	1.82957e+6	1.85307e+6	1.87884e+6	1.90043e+6	1.92352e+6	1.93894e+6	1.95446e+6	1.96482e+6	1.97486e+6	1.98970e+6	1.99823e+6	2.00349e+6	2.00761e+6	2.00357e+6	2.00370e+6
1.40505	-215.694	68365.6	137261	205577	273083	340750	407944	474137	539740	604015	667006	728963	789964	851119	911427	968795	1.02549e+6	1.08155e+6	1.13591e+6	1.19004e+6	1.24268e+6	1.29349e+6	1.33978e+6	1.38937e+6	1.43116e+6	1.47490e+6	1.52065e+6	1.55846e+6	1.59749e+6	1.63607e+6	1.67122e+6	1.70191e+6	1.73450e+6	1.76809e+6	1.79542e+6	1.81830e+6	1.84302e+6	1.86447e+6	1.88754e+6	1.90258e+6	1.91840e+6	1.92696e+6	1.93652e+6	1.95155e+6	1.95998e+6	1.96461e+6	1.96897e+6	1.96582e+6	1.96557e+6
1.42473	-145.430	66501.8	135002	201875	268993	335322	401157	466692	530874	594215	655968	716966	776909	837221	895447	952698	1.00922e+6	1.06335e+6	1.11764e+6	1.16956e+6	1.22142e+6	1.27138e+6	1.31696e+6	1.36524e+6	1.40819e+6	1.45049e+6	1.49543e+6	1.53258e+6	1.57115e+6	1.60801e+6	1.64248e+6	1.67249e+6	1.70509e+6	1.73720e+6	1.76478e+6	1.78598e+6	1.81056e+6	1.83206e+6	1.85417e+6	1.86930e+6	1.88460e+6	1.89377e+6	1.90242e+6	1.91599e+6	1.92452e+6	1.92949e+6	1.93288e+6	1.93009e+6	1.92960e+6
1.44441	17.3588	66097.3	133434	200565	266089	332214	397187	461787	525287	587784	649657	709446	769356	828456	886501	942557	998317	1.05140e+6	1.10539e+6	1.15744e+6	1.20828e+6	1.25825e+6	1.30313e+6	1.35041e+6	1.39229e+6	1.43493e+6	1.47821e+6	1.51562e+6	1.55295e+6	1.59019e+6	1.62470e+6	1.65395e+6	1.68617e+6	1.71767e+6	1.74485e+6	1.76632e+6	1.78935e+6	1.81140e+6	1.83312e+6	1.84717e+6	1.86280e+6	1.87067e+6	1.88009e+6	1.89369e+6	1.90197e+6	1.90620e+6	1.90990e+6	1.90647e+6	1.90636e+6
1.46409	121.634	65106.8	131710	197238	261953	326441	390501	454373	517379	578266	638633	697838	757225	815504	872470	927965	982138	1.03484e+6	1.08793e+6	1.13872e+6	1.18918e+6	1.23692e+6	1.28208e+6	1.32872e+6	1.36991e+6	1.41173e+6	1.45412e+6	1.49096e+6	1.52765e+6	1.56340e+6	1.59746e+6	1.62623e+6	1.65795e+6	1.68878e+6	1.71537e+6	1.73630e+6	1.75853e+6	1.78027e+6	1.80056e+6	1.81555e+6	1.83015e+6	1.83908e+6	1.84901e+6	1.86038e+6	1.86815e+6	1.87192e+6	1.87686e+6	1.87234e+6	1.87208e+6
1.48377	-166.036	64509.0	129833	195514	259295	323219	387580	450109	511959	572601	632289	691727	749623	807106	863830	917954	971954	1.02457e+6	1.07680e+6	1.12759e+6	1.17655e+6	1.22396e+6	1.26810e+6	1.31500e+6	1.35526e+6	1.39682e+6	1.43949e+6	1.47511e+6	1.51105e+6	1.54729e+6	1.58026e+6	1.60826e+6	1.64016e+6	1.67136e+6	1.69627e+6	1.71742e+6	1.73979e+6	1.76027e+6	1.78130e+6	1.79526e+6	1.80987e+6	1.81818e+6	1.82848e+6	1.83849e+6	1.84725e+6	1.85042e+6	1.85476e+6	1.85062e+6	1.84975e+6
1.50346	-196.333	63610.1	128159	193022	256683	319265	381998	444482	506200	565537	624056	682560	739300	797132	852238	905973	959087	1.01095e+6	1.06288e+6	1.11233e+6	1.16013e+6	1.20757e+6	1.25079e+6	1.29771e+6	1.33778e+6	1.37765e+6	1.41968e+6	1.45495e+6	1.49094e+6	1.52521e+6	1.55861e+6	1.58649e+6	1.61812e+6	1.64808e+6	1.67328e+6	1.69399e+6	1.71563e+6	1.73546e+6	1.75579e+6	1.77066e+6	1.78446e+6	1.79329e+6	1.80369e+6	1.81199e+6	1.82125e+6	1.82372e+6	1.82878e+6	1.82414e+6	1.82361e+6
1.52314	-561.492	63469.1	126611	190790	253254	315401	378313	439192	500648	559119	617603	675011	732005	788161	842548	895779	948272	999425	1.05137e+6	1.10017e+6	1.14780e+6	1.19407e+6	1.23734e+6	1.28270e+6	1.32206e+6	1.36293e+6	1.40304e+6	1.43892e+6	1.47479e+6	1.50880e+6	1.54088e+6	1.56822e+6	1.60047e+6	1.62919e+6	1.65462e+6	1.67506e+6	1.69549e+6	1.71659e+6	1.73663e+6	1.75065e+6	1.76367e+6	1.77316e+6	1.78244e+6	1.79174e+6	1.80011e+6	1.80323e+6	1.80704e+6	1.80316e+6	1.80235e+6
1.54282	-245.892	63172.7	126353	189349	251449	313181	375115	436343	496550	554888	613080	669870	726734	781930	836654	889507	941008	992492	1.04297e+6	1.09152e+6	1.13866e+6	1.18438e+6	1.22735e+6	1.27337e+6	1.31331e+6	1.35262e+6	1.39251e+6	1.42823e+6	1.46324e+6	1.49741e+6	1.52820e+6	1.55660e+6	1.58828e+6	1.61682e+6	1.64157e+6	1.66144e+6	1.68213e+6	1.70291e+6	1.72202e+6	1.73554e+6	1.74874e+6	1.75915e+6	1.76731e+6	1.77762e+6	1.78497e+6	1.78816e+6	1.79229e+6	1.78797e+6	1.78731e+6
1.56250	-5.23166	62296.1	125730	188894	250495	311405	372758	433917	493479	552024	610519	665829	722377	777786	831673	884531	935796	987576	1.03705e+6	1.08570e+6	1.13245e+6	1.17824e+6	1.22129e+6	1.26571e+6	1.30490e+6	1.34493e+6	1.38422e+6	1.41974e+6	1.45486e+6	1.48860e+6	1.51942e+6	1.54752e+6	1.57883e+6	1.60612e+6	1.63111e+6	1.65204e+6	1.67166e+6	1.69302e+6	1.71109e+6	1.72417e+6	1.73801e+6	1.74821e+6	1.75623e+6	1.76618e+6	1.77386e+6	1.77694e+6	1.77980e+6	1.77674e+6	1.77551e+6
1.58219	185.354	61647.6	123968	186043	248232	309212	369561	429404	488923	546749	604189	659819	716541	770039	824186	876072	926504	977277	1.02740e+6	1.07478e+6	1.12109e+6	1.16643e+6	1.20833e+6	1.25292e+6	1.29210e+6	1.33081e+6	1.37031e+6	1.40540e+6	1.43903e+6	1.47295e+6	1.50369e+6	1.53104e+6	1.56171e+6	1.58920e+6	1.61328e+6	1.63365e+6	1.65317e+6	1.67423e+6	1.69245e+6	1.70580e+6	1.71892e+6	1.72833e+6	1.73461e+6	1.74596e+6	1.75264e+6	1.75528e+6	1.75862e+6	1.75574e+6	1.75419e+6
1.60187	-223.505	61380.1	123468	185298	246431	307758	366964	427286	485807	543448	599832	655284	710638	764988	817409	870193	920365	970961	1.01945e+6	1.06735e+6	1.11260e+6	1.15840e+6	1.20060e+6	1.24399e+6	1.28304e+6	1.32235e+6	1.36094e+6	1.39483e+6	1.42914e+6	1.46182e+6	1.49204e+6	1.52040e+6	1.55070e+6	1.57744e+6	1.60188e+6	1.62233e+6	1.64128e+6	1.66241e+6	1.67925e+6	1.69256e+6	1.70577e+6	1.71511e+6	1.72197e+6	1.73267e+6	1.73957e+6	1.74223e+6	1.74539e+6	1.74173e+6	1.74049e+6
1.62155	379.726	61396.4	122928	183448	244640	304236	363835	422995	480822	537941	594880	648963	704675	757931	810917	861688	911821	961822	1.01026e+6	1.05737e+6	1.10303e+6	1.14773e+6	1.18928e+6	1.23203e+6	1.27096e+6	1.30990e+6	1.34813e+6	1.38212e+6	1.41521e+6	1.44839e+6	1.47820e+6	1.50564e+6	1.53670e+6	1.56191e+6	1.58594e+6	1.60613e+6	1.62565e+6	1.64613e+6	1.66266e+6	1.67642e+6	1.68827e+6	1.69851e+6	1.70581e+6	1.71633e+6	1.72181e+6	1.72471e+6	1.72821e+6	1.72431e+6	1.72265e+6
1.64123	208.986	59661.2	121137	182822	241820	301803	360482	419967	477171	533691	589553	643893	698823	751358	803724	854827	904089	953718	1.00178e+6	1.04878e+6	1.09314e+6	1.13728e+6	1.17870e+6	1.22159e+6	1.25965e+6	1.29810e+6	1.33594e+6	1.36942e+6	1.40351e+6	1.43611e+6	1.46577e+6	1.49262e+6	1.52197e+6	1.54866e+6	1.57221e+6	1.59253e+6	1.61138e+6	1.63115e+6	1.64793e+6	1.66149e+6	1.67326e+6	1.68319e+6	1.69133e+6	1.70080e+6	1.70593e+6	1.70930e+6	1.71265e+6	1.70967e+6	1.70764e+6
1.66092	-79.6681	60306.6	120806	181968	241659	301309	359988	419189	475750	532713	588011	641656	696751	749323	801297	852291	902016	951206	999121	1.04574e+6	1.09044e+6	1.13489e+6	1.17573e+6	1.21760e+6	1.25574e+6	1.29474e+6	1.33222e+6	1.36595e+6	1.39899e+6	1.43140e+6	1.46069e+6	1.48786e+6	1.51752e+6	1.54285e+6	1.56679e+6	1.58645e+6	1.60578e+6	1.62606e+6	1.64275e+6	1.65594e+6	1.66815e+6	1.67747e+6	1.68512e+6	1.69456e+6	1.70038e+6	1.70232e+6	1.70645e+6	1.70280e+6	1.70110e+6
1.68060	240.648	59931.9	120801	181485	239978	299545	358166	416780	474215	530676	586190	639728	693872	746968	798512	849233	899289	947455	995423	1.04136e+6	1.08597e+6	1.13010e+6	1.17081e+6	1.21325e+6	1.25101e+6	1.28954e+6	1.32715e+6	1.36044e+6	1.39329e+6	1.42560e+6	1.45463e+6	1.48138e+6	1.51164e+6	1.53667e+6	1.56082e+6	1.58109e+6	1.59982e+6	1.61838e+6	1.63609e+6	1.64886e+6	1.66074e+6	1.67100e+6	1.67734e+6	1.68751e+6	1.69314e+6	1.69489e+6	1.69919e+6	1.69577e+6	1.69445e+6
1.70028	-73.9539	59752.9	120245	181216	239763	298390	357890	415469	472622	529185	584505	637982	692086	744048	795549	846408	894904	943985	991227	1.03785e+6	1.08184e+6	1.12574e+6	1.16654e+6	1.20855e+6	1.24613e+6	1.28420e+6	1.32172e+6	1.35530e+6	1.38794e+6	1.41987e+6	1.44898e+6	1.47545e+6	1.50532e+6	1.52969e+6	1.55384e+6	1.57330e+6	1.59322e+6	1.61189e+6	1.62840e+6	1.64196e+6	1.65367e+6	1.66331e+6	1.66921e+6	1.67936e+6	1.68485e+6	1.68667e+6	1.69107e+6	1.68738e+6	1.68443e+6
1.71996	-116.047	59669.6	119574	179504	238876	297288	356159	413631	470243	526414	581358	634444	687926	740377	791919	841992	890838	939425	986930	1.03237e+6	1.07670e+6	1.12035e+6	1.16068e+6	1.20239e+6	1.23961e+6	1.27775e+6	1.31465e+6	1.34813e+6	1.38003e+6	1.41164e+6	1.44233e+6	1.46820e+6	1.49712e+6	1.52190e+6	1.54501e+6	1.56504e+6	1.58408e+6	1.60320e+6	1.61938e+6	1.63217e+6	1.64448e+6	1.65339e+6	1.65937e+6	1.66957e+6	1.67566e+6	1.67647e+6	1.68059e+6	1.67816e+6	1.67561e+6
1.73965	32.5350	58858.4	119042	178614	237427	295450	352749	410526	466735	522849	577730	630693	683549	735489	786938	836569	884632	933379	980088	1.02514e+6	1.06983e+6	1.11249e+6	1.15306e+6	1.19377e+6	1.23112e+6	1.26880e+6	1.30555e+6	1.33869e+6	1.37056e+6	1.40217e+6	1.43120e+6	1.45729e+6	1.48653e+6	1.51062e+6	1.53424e+6	1.55415e+6	1.57262e+6	1.59042e+6	1.60733e+6	1.62017e+6	1.63193e+6	1.64133e+6	1.64753e+6	1.65728e+6	1.66211e+6	1.66497e+6	1.66779e+6	1.66453e+6	1.66223e+6
1.75933	34.5266	59109.8	118683	177668	236866	293775	352206	409029	465370	521297	575350	628862	681057	733028	783775	834307	882042	929364	976752	1.02190e+6	1.06601e+6	1.10787e+6	1.14881e+6	1.18972e+6	1.22612e+6	1.26443e+6	1.30065e+6	1.33379e+6	1.36526e+6	1.39707e+6	1.42537e+6	1.45218e+6	1.48023e+6	1.50452e+6	1.52800e+6	1.54745e+6	1.56597e+6	1.58493e+6	1.60094e+6	1.61260e+6	1.62547e+6	1.63517e+6	1.64164e+6	1.65041e+6	1.65556e+6	1.65704e+6	1.65973e+6	1.65695e+6	1.65507e+6
1.77901	-540.390	58656.6	117664	177068	235150	292762	350125	407397	462565	518457	572241	625036	676653	728752	779531	828391	876564	924117	971067	1.01581e+6	1.05954e+6	1.10179e+6	1.14176e+6	1.18255e+6	1.21954e+6	1.25712e+6	1.29305e+6	1.32541e+6	1.35666e+6	1.38862e+6	1.41735e+6	1.44349e+6	1.47257e+6	1.49620e+6	1.51924e+6	1.53946e+6	1.55692e+6	1.57551e+6	1.59183e+6	1.60418e+6	1.61689e+6	1.62600e+6	1.63339e+6	1.64032e+6	1.64602e+6	1.64786e+6	1.65068e+6	1.64840e+6	1.64509e+6
1.79869	-269.385	57991.2	117957	176647	235254	292868	350582	407599	463305	518777	572631	625159	678388	729255	779897	829382	877622	925464	971646	1.01639e+6	1.05939e+6	1.10317e+6	1.14272e+6	1.18298e+6	1.21959e+6	1.25732e+6	1.29369e+6	1.32650e+6	1.35807e+6	1.38854e+6	1.41742e+6	1.44363e+6	1.47216e+6	1.49580e+6	1.51847e+6	1.53992e+6	1.55749e+6	1.57456e+6	1.59156e+6	1.60360e+6	1.61574e+6	1.62517e+6	1.63276e+6	1.64036e+6	1.64527e+6	1.64691e+6	1.64892e+6	1.64688e+6	1.64431e+6
1.81837	-110.003	58389.3	117587	176863	234915	293281	349551	406705	462342	517306	571334	624148	676745	727725	778500	826843	875400	923182	969576	1.01340e+6	1.05695e+6	1.10026e+6	1.13952e+6	1.18037e+6	1.21750e+6	1.25467e+6	1.29133e+6	1.32357e+6	1.35435e+6	1.38599e+6	1.41437e+6	1.43981e+6	1.46873e+6	1.49246e+6	1.51491e+6	1.53602e+6	1.55329e+6	1.57144e+6	1.58742e+6	1.59981e+6	1.61214e+6	1.62114e+6	1.62847e+6	1.63562e+6	1.64160e+6	1.64276e+6	1.64556e+6	1.64276e+6	1.64030e+6
1.83806	-797.708	58419.6	117391	175990	233811	292783	348469	405524	460740	515589	569316	621760	674173	725181	775043	824511	871550	919419	965854	1.01005e+6	1.05332e+6	1.09551e+6	1.13605e+6	1.17469e+6	1.21317e+6	1.24992e+6	1.28476e+6	1.31770e+6	1.34861e+6	1.38039e+6	1.40809e+6	1.43468e+6	1.46360e+6	1.48634e+6	1.50869e+6	1.52942e+6	1.54659e+6	1.56422e+6	1.58011e+6	1.59261e+6	1.60435e+6	1.61349e+6	1.61953e+6	1.62715e+6	1.63351e+6	1.63527e+6	1.63740e+6	1.63459e+6	1.63200e+6
1.85774	206.635	57913.8	116653	175825	233037	291351	348428	403580	459400	513827	567119	619605	671939	723151	772654	822134	868995	916823	962700	1.00639e+6	1.04947e+6	1.09290e+6	1.13193e+6	1.17160e+6	1.20836e+6	1.24471e+6	1.28126e+6	1.31303e+6	1.34481e+6	1.37547e+6	1.40314e+6	1.42976e+6	1.45758e+6	1.48102e+6	1.50380e+6	1.52456e+6	1.54111e+6	1.55754e+6	1.57411e+6	1.58721e+6	1.59814e+6	1.60847e+6	1.61288e+6	1.62196e+6	1.62751e+6	1.62972e+6	1.63154e+6	1.62908e+6	1.62545e+6
1.87742	234.675	58167.1	116769	174896	232217	290938	346288	403071	457875	512485	566058	618313	670349	720381	770627	819770	866967	913810	960361	1.00385e+6	1.04719e+6	1.08954e+6	1.12858e+6	1.16824e+6	1.20455e+6	1.24169e+6	1.27664e+6	1.30963e+6	1.34117e+6	1.37083e+6	1.39909e+6	1.42416e+6	1.45236e+6	1.47581e+6	1.49794e+6	1.51933e+6	1.53526e+6	1.55281e+6	1.56857e+6	1.58132e+6	1.59225e+6	1.60290e+6	1.60695e+6	1.61573e+6	1.62177e+6	1.62283e+6	1.62547e+6	1.62264e+6	1.61897e+6
1.89710	-134.108	57723.1	116391	174783	231706	289777	345732	401452	457036	511108	564791	615891	667688	718637	768474	817562	864228	911348	957152	1.00114e+6	1.04356e+6	1.08655e+6	1.12550e+6	1.16515e+6	1.20169e+6	1.23803e+6	1.27319e+6	1.30568e+6	1.33692e+6	1.36728e+6	1.39547e+6	1.42157e+6	1.44879e+6	1.47227e+6	1.49426e+6	1.51492e+6	1.53094e+6	1.54875e+6	1.56498e+6	1.57674e+6	1.58757e+6	1.59840e+6	1.60288e+6	1.61142e+6	1.61703e+6	1.61827e+6	1.61996e+6	1.61772e+6	1.61490e+6
1.91679	15.6847	57610.1	117013	174937	233022	290662	346351	402956	457868	512615	566107	618086	670125	720374	770392	819344	866866	913697	959884	1.00432e+6	1.04640e+6	1.08953e+6	1.12842e+6	1.16797e+6	1.20549e+6	1.24182e+6	1.27723e+6	1.30977e+6	1.34111e+6	1.37078e+6	1.39903e+6	1.42532e+6	1.45255e+6	1.47549e+6	1.49812e+6	1.51874e+6	1.53575e+6	1.55282e+6	1.56884e+6	1.58129e+6	1.59198e+6	1.60219e+6	1.60713e+6	1.61529e+6	1.62079e+6	1.62239e+6	1.62445e+6	1.62121e+6	1.61863e+6
1.93647	300.244	57872.5	116078	174572	231789	289888	345350	402381	456473	510944	564726	616088	668222	718276	768971	817588	864182	911516	957414	1.00064e+6	1.04375e+6	1.08677e+6	1.12547e+6	1.16434e+6	1.20152e+6	1.23761e+6	1.27271e+6	1.30505e+6	1.33688e+6	1.36746e+6	1.39494e+6	1.42100e+6	1.44815e+6	1.47169e+6	1.49367e+6	1.51386e+6	1.53031e+6	1.54757e+6	1.56357e+6	1.57578e+6	1.58686e+6	1.59679e+6	1.60137e+6	1.60965e+6	1.61534e+6	1.61646e+6	1.61876e+6	1.61518e+6	1.61275e+6
1.95615	136.154	58131.2	116365	175127	232523	289196	346232	402102	457735	511333	565675	617485	669523	718986	769656	817968	865194	912107	958074	1.00260e+6	1.04431e+6	1.08724e+6	1.12677e+6	1.16599e+6	1.20232e+6	1.23977e+6	1.27404e+6	1.30641e+6	1.33777e+6	1.36728e+6	1.39564e+6	1.42097e+6	1.44890e+6	1.47172e+6	1.49385e+6	1.51393e+6	1.53100e+6	1.54806e+6	1.56363e+6	1.57538e+6	1.58700e+6	1.59679e+6	1.60052e+6	1.60881e+6	1.61471e+6	1.61535e+6	1.61754e+6	1.61469e+6	1.61152e+6
1.97583	352.198	57517.8	115668	173862	231769	288608	344469	400876	455654	509736	563921	615516	666930	716883	767260	815346	862939	909382	955231	998918	1.04161e+6	1.08330e+6	1.12283e+6	1.16164e+6	1.19931e+6	1.23517e+6	1.26976e+6	1.30158e+6	1.33252e+6	1.36284e+6	1.39083e+6	1.41611e+6	1.44353e+6	1.46723e+6	1.48841e+6	1.50775e+6	1.52507e+6	1.54234e+6	1.55774e+6	1.56962e+6	1.58077e+6	1.59092e+6	1.59456e+6	1.60340e+6	1.60926e+6	1.60976e+6	1.61125e+6	1.60840e+6	1.60500e+6
1.99552	-254.553	57295.2	116002	173414	230989	287307	343914	399215	454373	508111	561165	613282	664148	713657	763874	811656	858504	905812	950461	993734	1.03656e+6	1.07847e+6	1.11733e+6	1.15657e+6	1.19369e+6	1.22951e+6	1.26339e+6	1.29517e+6	1.32574e+6	1.35641e+6	1.38427e+6	1.40915e+6	1.43669e+6	1.45928e+6	1.48051e+6	1.50062e+6	1.51648e+6	1.53399e+6	1.54992e+6	1.56174e+6	1.57234e+6	1.58290e+6	1.58597e+6	1.59493e+6	1.59978e+6	1.60056e+6	1.60291e+6	1.59947e+6	1.59598e+6
2.01520	41.2648	57563.1	116761	174356	231740	288685	344725	400547	455745	509697	563497	614782	666008	716219	766274	814404	862091	908387	954217	997778	1.04015e+6	1.08242e+6	1.12143e+6	1.16051e+6	1.19720e+6	1.23280e+6	1.26803e+6	1.30024e+6	1.33155e+6	1.36086e+6	1.38839e+6	1.41416e+6	1.44248e+6	1.46500e+6	1.48623e+6	1.50640e+6	1.52245e+6	1.53964e+6	1.55568e+6	1.56741e+6	1.57847e+6	1.58823e+6	1.59095e+6	1.60086e+6	1.60618e+6	1.60616e+6	1.60746e+6	1.60506e+6	1.60030e+6
2.03488	77.8333	57423.1	115833	174022	231409	287899	343930	400150	455062	508613	562278	613939	665588	714950	765157	813525	860402	906108	952319	996068	1.03831e+6	1.08056e+6	1.11961e+6	1.15852e+6	1.19553e+6	1.23115e+6	1.26556e+6	1.29842e+6	1.32900e+6	1.35875e+6	1.38646e+6	1.41160e+6	1.43948e+6	1.46229e+6	1.48301e+6	1.50386e+6	1.52028e+6	1.53719e+6	1.55246e+6	1.56446e+6	1.57513e+6	1.58513e+6	1.59005e+6	1.59754e+6	1.60273e+6	1.60334e+6	1.60455e+6	1.60245e+6	1.59785e+6
2.05456	-453.092	57691.0	115986	174309	231910	289881	345698	401888	456305	510913	564286	616724	667753	717620	768058	816364	863491	910250	955810	999356	1.04225e+6	1.08433e+6	1.12347e+6	1.16201e+6	1.19908e+6	1.23544e+6	1.26971e+6	1.30244e+6	1.33359e+6	1.36322e+6	1.39077e+6	1.41662e+6	1.44396e+6	1.46631e+6	1.48803e+6	1.50854e+6	1.52423e+6	1.54115e+6	1.55724e+6	1.56814e+6	1.58006e+6	1.59016e+6	1.59560e+6	1.60146e+6	1.60638e+6	1.60728e+6	1.60842e+6	1.60574e+6	1.60068e+6
2.07425	102.433	57676.3	115775	174270	231264	289299	344881	400338	454957	509277	562669	614534	665669	715410	765467	813514	860785	906995	952509	996140	1.03850e+6	1.08083e+6	1.11909e+6	1.15771e+6	1.19433e+6	1.23132e+6	1.26578e+6	1.29743e+6	1.32900e+6	1.35755e+6	1.38612e+6	1.41040e+6	1.43875e+6	1.46098e+6	1.48237e+6	1.50192e+6	1.51793e+6	1.53527e+6	1.55074e+6	1.56266e+6	1.57285e+6	1.58332e+6	1.58827e+6	1.59446e+6	1.60007e+6	1.60023e+6	1.60169e+6	1.59862e+6	1.59417e+6
2.09393	-575.924	57651.5	115804	173915	231885	289811	344743	399971	455086	509619	563004	613612	665618	715106	765188	813651	860469	906954	952947	995563	1.03820e+6	1.08000e+6	1.11920e+6	1.15748e+6	1.19430e+6	1.23071e+6	1.26531e+6	1.29733e+6	1.32843e+6	1.35742e+6	1.38558e+6	1.41080e+6	1.43742e+6	1.46019e+6	1.48188e+6	1.50205e+6	1.51786e+6	1.53372e+6	1.54949e+6	1.56169e+6	1.57216e+6	1.58266e+6	1.58785e+6	1.59396e+6	1.59816e+6	1.59886e+6	1.60055e+6	1.59814e+6	1.59341e+6
2.11361	-251.088	57279.2	115863	174092	230544	289290	344447	399551	454984	509487	561889	613131	665437	714504	765135	812649	860917	907366	951878	995377	1.03749e+6	1.07958e+6	1.11805e+6	1.15747e+6	1.19359e+6	1.23023e+6	1.26417e+6	1.29633e+6	1.32777e+6	1.35703e+6	1.38420e+6	1.40925e+6	1.43627e+6	1.45903e+6	1.48061e+6	1.50111e+6	1.51650e+6	1.53413e+6	1.54868e+6	1.56041e+6	1.57135e+6	1.58108e+6	1.58593e+6	1.59231e+6	1.59771e+6	1.59775e+6	1.59959e+6	1.59714e+6	1.59224e+6
2.13329	-372.367	56906.8	116115	174374	231074	289836	343952	400005	454685	508597	562485	613731	665023	714632	765251	812626	859917	906073	951414	995019	1.03725e+6	1.07919e+6	1.11775e+6	1.15659e+6	1.19361e+6	1.22939e+6	1.26411e+6	1.29571e+6	1.32713e+6	1.35606e+6	1.38426e+6	1.40927e+6	1.43656e+6	1.45920e+6	1.48017e+6	1.50104e+6	1.51658e+6	1.53260e+6	1.54863e+6	1.55973e+6	1.57048e+6	1.58091e+6	1.58392e+6	1.59214e+6	1.59652e+6	1.59721e+6	1.59902e+6	1.59633e+6	1.59187e+6
2.15298	-166.245	57042.3	115327	173869	231241	289200	344835	399953	455592	509492	562789	613608	665265	715280	766300	813436	861115	907286	952310	995610	1.03799e+6	1.08007e+6	1.11961e+6	1.15776e+6	1.19434e+6	1.23048e+6	1.26580e+6	1.29712e+6	1.32718e+6	1.35715e+6	1.38483e+6	1.41021e+6	1.43709e+6	1.45976e+6	1.48126e+6	1.50105e+6	1.51748e+6	1.53414e+6	1.54971e+6	1.56024e+6	1.57035e+6	1.58101e+6	1.58331e+6	1.59255e+6	1.59660e+6	1.59762e+6	1.59872e+6	1.59578e+6	1.59176e+6
2.17266	-602.093	57899.1	116018	174932	231682	289771	345023	401118	455941	510941	564299	615989	667264	717174	768078	815488	862871	909097	954386	998641	1.04119e+6	1.08272e+6	1.12137e+6	1.16057e+6	1.19756e+6	1.23336e+6	1.26818e+6	1.30013e+6	1.33133e+6	1.36049e+6	1.38886e+6	1.41402e+6	1.44066e+6	1.46414e+6	1.48535e+6	1.50523e+6	1.52204e+6	1.53830e+6	1.55260e+6	1.56466e+6	1.57511e+6	1.58490e+6	1.58784e+6	1.59634e+6	1.60110e+6	1.60241e+6	1.60421e+6	1.60073e+6	1.59603e+6
2.19234	209.617	57878.9	116538	174356	231463	289683	345149	401423	456845	510904	563733	616096	667540	717518	768019	816337	863346	909796	955396	998833	1.04086e+6	1.08393e+6	1.12315e+6	1.16174e+6	1.19799e+6	1.23366e+6	1.26842e+6	1.30092e+6	1.33181e+6	1.36078e+6	1.38940e+6	1.41488e+6	1.44047e+6	1.46426e+6	1.48585e+6	1.50537e+6	1.52183e+6	1.53788e+6	1.55386e+6	1.56513e+6	1.57402e+6	1.58472e+6	1.58813e+6	1.59639e+6	1.60052e+6	1.60162e+6	1.60323e+6	1.59955e+6	1.59552e+6
2.21202	8.46246	57696.3	116285	174804	232359	290068	345545	402414	457031	511786	564646	616163	667713	717960	768206	816984	863771	910238	956418	998596	1.04219e+6	1.08369e+6	1.12330e+6	1.16177e+6	1.19871e+6	1.23472e+6	1.26924e+6	1.30132e+6	1.33181e+6	1.36136e+6	1.39020e+6	1.41454e+6	1.44117e+6	1.46429e+6	1.48607e+6	1.50610e+6	1.52221e+6	1.53802e+6	1.55399e+6	1.56451e+6	1.57445e+6	1.58481e+6	1.58876e+6	1.59608e+6	1.60012e+6	1.60151e+6	1.60346e+6	1.60033e+6	1.59555e+6
2.23170	494.968	57353.5	116086	174559	232192	290028	345053	401375	455783	511437	565120	616080	667789	718470	767787	816665	864025	910206	955666	999598	1.04219e+6	1.08432e+6	1.12305e+6	1.16216e+6	1.19874e+6	1.23481e+6	1.26906e+6	1.30138e+6	1.33201e+6	1.36172e+6	1.38968e+6	1.41482e+6	1.44066e+6	1.46392e+6	1.48533e+6	1.50573e+6	1.52166e+6	1.53854e+6	1.55365e+6	1.56412e+6	1.57434e+6	1.58494e+6	1.58843e+6	1.59577e+6	1.60114e+6	1.60217e+6	1.60430e+6	1.60080e+6	1.59524e+6
2.25139	335.155	58484.6	116400	174747	232219	290226	347092	402576	457968	512197	565708	617732	669358	719378	769961	818011	865435	912030	957956	1.00204e+6	1.04424e+6	1.08614e+6	1.12524e+6	1.16412e+6	1.20144e+6	1.23702e+6	1.27178e+6	1.30367e+6	1.33450e+6	1.36514e+6	1.39217e+6	1.41695e+6	1.44378e+6	1.46790e+6	1.48847e+6	1.50934e+6	1.52432e+6	1.54079e+6	1.55598e+6	1.56721e+6	1.57711e+6	1.58867e+6	1.59043e+6	1.59939e+6	1.60328e+6	1.60470e+6	1.60593e+6	1.60330e+6	1.59791e+6
2.27107	178.375	58191.8	116175	175408	233771	292121	347218	404479	459084	513062	567850	619511	671317	721604	771983	820871	867817	915217	960381	1.00464e+6	1.04712e+6	1.08913e+6	1.12918e+6	1.16726e+6	1.20438e+6	1.24062e+6	1.27431e+6	1.30730e+6	1.33859e+6	1.36931e+6	1.39613e+6	1.42179e+6	1.44843e+6	1.47125e+6	1.49205e+6	1.51261e+6	1.52904e+6	1.54565e+6	1.56090e+6	1.57198e+6	1.58217e+6	1.59310e+6	1.59462e+6	1.60399e+6	1.60816e+6	1.60915e+6	1.61123e+6	1.60781e+6	1.60240e+6
2.29075	126.449	58134.0	117300	176250	234750	293255	348775	405417	461681	515722	570578	622190	674046	724785	775006	824193	872051	919114	964250	1.00884e+6	1.05125e+6	1.09408e+6	1.13359e+6	1.17263e+6	1.20989e+6	1.24563e+6	1.28142e+6	1.31284e+6	1.34497e+6	1.37537e+6	1.40197e+6	1.42764e+6	1.45483e+6	1.47796e+6	1.49880e+6	1.51958e+6	1.53534e+6	1.55159e+6	1.56766e+6	1.57840e+6	1.58916e+6	1.59936e+6	1.60114e+6	1.61062e+6	1.61489e+6	1.61641e+6	1.61754e+6	1.61411e+6	1.60907e+6
2.31043	36.6369	58200.4	117288	175591	234189	292550	348839	404892	460576	514795	568786	621365	672906	723798	773782	822549	870067	917305	962829	1.00663e+6	1.04950e+6	1.09176e+6	1.13147e+6	1.17013e+6	1.20781e+6	1.24308e+6	1.27839e+6	1.30969e+6	1.34109e+6	1.37103e+6	1.39943e+6	1.42517e+6	1.45113e+6	1.47403e+6	1.49562e+6	1.51608e+6	1.53192e+6	1.54826e+6	1.56356e+6	1.57505e+6	1.58526e+6	1.59564e+6	1.59832e+6	1.60699e+6	1.61054e+6	1.61259e+6	1.61365e+6	1.61023e+6	1.60460e+6
2.33012	44.2261	58322.7	117958	177046	234100	293367	349272	405778	461592	516445	570323	622249	674083	725236	775738	824941	872713	919134	965396	1.00966e+6	1.05243e+6	1.09497e+6	1.13408e+6	1.17398e+6	1.21119e+6	1.24678e+6	1.28159e+6	1.31351e+6	1.34553e+6	1.37510e+6	1.40259e+6	1.42846e+6	1.45460e+6	1.47844e+6	1.49950e+6	1.51958e+6	1.53582e+6	1.55241e+6	1.56803e+6	1.57937e+6	1.58918e+6	1.59927e+6	1.60408e+6	1.61053e+6	1.61450e+6	1.61657e+6	1.61756e+6	1.61418e+6	1.60904e+6
2.34980	-754.675	58456.1	117326	176294	234423	293012	349467	406035	461765	515512	569948	622234	674804	724885	776385	824506	873034	918323	964687	1.00871e+6	1.05186e+6	1.09363e+6	1.13330e+6	1.17316e+6	1.21007e+6	1.24622e+6	1.28067e+6	1.31291e+6	1.34528e+6	1.37447e+6	1.40198e+6	1.42827e+6	1.45413e+6	1.47767e+6	1.49846e+6	1.51875e+6	1.53472e+6	1.55208e+6	1.56668e+6	1.57777e+6	1.58883e+6	1.59862e+6	1.60494e+6	1.60937e+6	1.61256e+6	1.61499e+6	1.61601e+6	1.61241e+6	1.60813e+6
2.36948	316.162	58012.0	117630	177354	235377	294601	350132	407113	463283	517374	571961	624650	676405	727653	778538	826838	875423	921516	967848	1.01263e+6	1.05523e+6	1.09751e+6	1.13757e+6	1.17666e+6	1.21405e+6	1.24935e+6	1.28390e+6	1.31720e+6	1.34931e+6	1.37814e+6	1.40649e+6	1.43306e+6	1.45855e+6	1.48263e+6	1.50281e+6	1.52403e+6	1.53874e+6	1.55679e+6	1.57202e+6	1.58304e+6	1.59410e+6	1.60342e+6	1.60967e+6	1.61378e+6	1.61895e+6	1.61974e+6	1.62071e+6	1.61812e+6	1.61317e+6
2.38916	-386.753	58751.5	118368	177725	236054	295149	351297	408231	464054	518811	573623	626197	678403	729703	780449	828987	877605	924269	970721	1.01501e+6	1.05771e+6	1.10113e+6	1.14058e+6	1.17946e+6	1.21751e+6	1.25368e+6	1.28820e+6	1.32091e+6	1.35253e+6	1.38189e+6	1.41051e+6	1.43718e+6	1.46363e+6	1.48594e+6	1.50687e+6	1.52771e+6	1.54310e+6	1.56065e+6	1.57632e+6	1.58750e+6	1.59827e+6	1.60768e+6	1.61398e+6	1.61812e+6	1.62304e+6	1.62435e+6	1.62568e+6	1.62127e+6	1.61742e+6
2.40885	62.0696	58684.9	118421	178349	235938	295252	351867	409375	465224	520607	574922	627264	680707	731490	782962	832060	879250	926932	973790	1.01823e+6	1.06160e+6	1.10353e+6	1.14462e+6	1.18304e+6	1.22110e+6	1.25674e+6	1.29247e+6	1.32460e+6	1.35679e+6	1.38652e+6	1.41381e+6	1.44041e+6	1.46717e+6	1.48985e+6	1.51148e+6	1.53161e+6	1.54716e+6	1.56457e+6	1.58060e+6	1.59172e+6	1.60322e+6	1.61247e+6	1.61682e+6	1.62277e+6	1.62817e+6	1.62915e+6	1.62974e+6	1.62634e+6	1.62197e+6
2.42853	-72.8802	59072.5	118611	178932	237807	296343	354127	411245	467458	522765	577177	630934	683441	734570	786783	835610	883655	931196	977916	1.02275e+6	1.06561e+6	1.10927e+6	1.14944e+6	1.18833e+6	1.22607e+6	1.26258e+6	1.29822e+6	1.33100e+6	1.36231e+6	1.39245e+6	1.42044e+6	1.44758e+6	1.47363e+6	1.49673e+6	1.51738e+6	1.53857e+6	1.55467e+6	1.57190e+6	1.58745e+6	1.59915e+6	1.60959e+6	1.61934e+6	1.62307e+6	1.63112e+6	1.63572e+6	1.63675e+6	1.63769e+6	1.63385e+6	1.62927e+6
2.44821	-25.9879	59120.9	119740	179617	238995	298360	355468	413511	469162	525769	580434	633724	686312	738420	789571	839386	888748	935764	982826	1.02810e+6	1.07200e+6	1.11501e+6	1.15548e+6	1.19452e+6	1.23265e+6	1.26893e+6	1.30531e+6	1.33787e+6	1.36999e+6	1.39938e+6	1.42798e+6	1.45576e+6	1.48177e+6	1.50466e+6	1.52642e+6	1.54663e+6	1.56236e+6	1.58014e+6	1.59574e+6	1.60763e+6	1.61877e+6	1.62792e+6	1.63136e+6	1.64017e+6	1.64391e+6	1.64558e+6	1.64628e+6	1.64301e+6	1.63930e+6
2.46789	214.681	59905.9	120779	181239	240852	301032	359515	417169	474548	530914	586654	640138	694113	746337	798540	848580	897112	945417	993527	1.03891e+6	1.08264e+6	1.12681e+6	1.16847e+6	1.20687e+6	1.24581e+6	1.28249e+6	1.31993e+6	1.35271e+6	1.38473e+6	1.41451e+6	1.44405e+6	1.47123e+6	1.49925e+6	1.52236e+6	1.54368e+6	1.56513e+6	1.58169e+6	1.59973e+6	1.61564e+6	1.62647e+6	1.63836e+6	1.64758e+6	1.65169e+6	1.66045e+6	1.66578e+6	1.66649e+6	1.66743e+6	1.66424e+6	1.65975e+6
2.48758	-149.509	61394.3	122520	184148	244552	305114	364363	423316	481349	538937	595147	649884	704018	757287	810044	861474	911039	959692	1.00806e+6	1.05469e+6	1.09935e+6	1.14425e+6	1.18509e+6	1.22594e+6	1.26461e+6	1.30324e+6	1.34010e+6	1.37302e+6	1.40636e+6	1.43666e+6	1.46679e+6	1.49360e+6	1.52206e+6	1.54624e+6	1.56899e+6	1.58920e+6	1.60738e+6	1.62507e+6	1.64173e+6	1.65337e+6	1.66497e+6	1.67424e+6	1.67968e+6	1.68808e+6	1.69282e+6	1.69439e+6	1.69456e+6	1.69292e+6	1.68762e+6
2.50726	236.947	61593.8	124307	186698	248252	310013	369639	429292	488699	545893	603716	658642	714130	768127	821971	873640	923288	973539	1.02164e+6	1.06884e+6	1.11486e+6	1.16005e+6	1.20193e+6	1.24309e+6	1.28268e+6	1.32045e+6	1.35797e+6	1.39276e+6	1.42600e+6	1.45728e+6	1.48701e+6	1.51343e+6	1.54264e+6	1.56693e+6	1.59006e+6	1.61090e+6	1.62856e+6	1.64547e+6	1.66208e+6	1.67607e+6	1.68696e+6	1.69622e+6	1.70195e+6	1.70933e+6	1.71534e+6	1.71727e+6	1.71725e+6	1.71439e+6	1.70966e+6
2.52694	-40.5337	61304.1	123980	185857	246648	308150	367770	427872	486314	543659	600536	656293	710809	763725	816888	868340	918192	968328	1.01605e+6	1.06265e+6	1.10741e+6	1.15248e+6	1.19370e+6	1.23481e+6	1.27383e+6	1.31157e+6	1.34853e+6	1.38378e+6	1.41562e+6	1.44586e+6	1.47635e+6	1.50156e+6	1.53081e+6	1.55373e+6	1.57803e+6	1.59763e+6	1.61480e+6	1.63199e+6	1.64775e+6	1.66074e+6	1.67096e+6	1.68149e+6	1.68513e+6	1.69241e+6	1.69774e+6	1.69932e+6	1.70011e+6	1.69619e+6	1.69162e+6
2.54662	85.3608	60768.4	122373	184065	245470	305956	364322	424464	481656	538859	595768	650095	704859	757287	809562	861322	910318	960377	1.00794e+6	1.05356e+6	1.09733e+6	1.14191e+6	1.18338e+6	1.22363e+6	1.26223e+6	1.29982e+6	1.33552e+6	1.37050e+6	1.40293e+6	1.43233e+6	1.46195e+6	1.48655e+6	1.51548e+6	1.53870e+6	1.56159e+6	1.58126e+6	1.59889e+6	1.61466e+6	1.63022e+6	1.64364e+6	1.65338e+6	1.66267e+6	1.66573e+6	1.67313e+6	1.67956e+6	1.68004e+6	1.68083e+6	1.67573e+6	1.67207e+6
2.56630	171.058	60678.0	121957	183208	243021	303387	361373	420600	478431	535031	591313	645039	699198	751338	803471	854424	903235	952339	999025	1.04462e+6	1.08807e+6	1.13212e+6	1.17250e+6	1.21341e+6	1.25130e+6	1.28868e+6	1.32419e+6	1.35847e+6	1.38950e+6	1.41984e+6	1.44820e+6	1.47373e+6	1.50165e+6	1.52489e+6	1.54695e+6	1.56582e+6	1.58381e+6	1.59875e+6	1.61356e+6	1.62673e+6	1.63669e+6	1.64497e+6	1.64818e+6	1.65575e+6	1.66061e+6	1.66162e+6	1.66198e+6	1.65783e+6	1.65356e+6
2.58599	-298.162	60183.5	121110	181836	241428	301452	359085	417117	474003	530858	586122	639583	693450	744667	796251	846845	894953	943615	990372	1.03530e+6	1.07855e+6	1.12260e+6	1.16221e+6	1.20241e+6	1.23988e+6	1.27624e+6	1.31154e+6	1.34546e+6	1.37601e+6	1.40629e+6	1.43357e+6	1.45873e+6	1.48742e+6	1.50874e+6	1.53130e+6	1.55139e+6	1.56728e+6	1.58272e+6	1.59728e+6	1.60957e+6	1.61893e+6	1.62813e+6	1.63124e+6	1.63829e+6	1.64266e+6	1.64360e+6	1.64449e+6	1.63954e+6	1.63528e+6
2.60567	-35.0211	60297.3	120635	180632	240053	300240	357752	415166	472869	528182	584224	637158	690649	741564	793552	843229	891340	940131	986617	1.03140e+6	1.07422e+6	1.11793e+6	1.15745e+6	1.19776e+6	1.23468e+6	1.27083e+6	1.30592e+6	1.33924e+6	1.36999e+6	1.39925e+6	1.42802e+6	1.45262e+6	1.48007e+6	1.50257e+6	1.52492e+6	1.54426e+6	1.56044e+6	1.57514e+6	1.58989e+6	1.60214e+6	1.61149e+6	1.62020e+6	1.62495e+6	1.63106e+6	1.63444e+6	1.63500e+6	1.63501e+6	1.63175e+6	1.62757e+6
2.62535	-254.399	60004.1	119626	180358	239339	299020	357017	415036	471146	527448	582395	635259	688572	740063	791592	840511	888778	937320	984036	1.02860e+6	1.07127e+6	1.11513e+6	1.15367e+6	1.19489e+6	1.23121e+6	1.26874e+6	1.30241e+6	1.33444e+6	1.36607e+6	1.39607e+6	1.42425e+6	1.44932e+6	1.47693e+6	1.49876e+6	1.52028e+6	1.53941e+6	1.55648e+6	1.57058e+6	1.58643e+6	1.59796e+6	1.60705e+6	1.61586e+6	1.62093e+6	1.62714e+6	1.62955e+6	1.63125e+6	1.63132e+6	1.62728e+6	1.62258e+6
2.64503	-317.435	59237.8	120026	179647	238815	297129	354694	413005	469654	525169	580315	633385	686685	737749	788039	838311	886480	933710	980401	1.02510e+6	1.06760e+6	1.11054e+6	1.14972e+6	1.19035e+6	1.22680e+6	1.26391e+6	1.29767e+6	1.32970e+6	1.36056e+6	1.39036e+6	1.41827e+6	1.44333e+6	1.47116e+6	1.49215e+6	1.51404e+6	1.53297e+6	1.54930e+6	1.56418e+6	1.58003e+6	1.59094e+6	1.60005e+6	1.60912e+6	1.61581e+6	1.62002e+6	1.62222e+6	1.62369e+6	1.62340e+6	1.61870e+6	1.61500e+6
2.66472	150.681	59055.4	118600	178922	237640	295586	353963	411012	467038	522634	577390	630034	682878	733777	784464	834233	881044	929095	974553	1.01876e+6	1.06219e+6	1.10410e+6	1.14327e+6	1.18334e+6	1.21956e+6	1.25604e+6	1.29043e+6	1.32195e+6	1.35241e+6	1.38273e+6	1.40949e+6	1.43393e+6	1.46138e+6	1.48285e+6	1.50459e+6	1.52312e+6	1.53897e+6	1.55397e+6	1.56974e+6	1.57991e+6	1.58976e+6	1.59851e+6	1.60508e+6	1.60879e+6	1.61184e+6	1.61235e+6	1.61247e+6	1.60853e+6	1.60301e+6
2.68440	-68.0995	59049.4	118620	177851	236656	294912	352752	409868	465284	520180	575302	627330	679733	731278	781155	830069	877301	925266	971337	1.01485e+6	1.05772e+6	1.10001e+6	1.13937e+6	1.17909e+6	1.21412e+6	1.25045e+6	1.28464e+6	1.31622e+6	1.34767e+6	1.37706e+6	1.40360e+6	1.42855e+6	1.45497e+6	1.47772e+6	1.49770e+6	1.51608e+6	1.53212e+6	1.54762e+6	1.56281e+6	1.57315e+6	1.58353e+6	1.59155e+6	1.59631e+6	1.60231e+6	1.60528e+6	1.60512e+6	1.60618e+6	1.60037e+6	1.59628e+6
2.70408	606.071	59105.7	118939	178708	236534	294265	352432	409621	465698	520415	575457	628114	680317	731753	782066	831901	878200	926356	971981	1.01612e+6	1.05871e+6	1.10086e+6	1.14009e+6	1.17936e+6	1.21512e+6	1.25174e+6	1.28626e+6	1.31712e+6	1.34771e+6	1.37799e+6	1.40453e+6	1.42911e+6	1.45601e+6	1.47799e+6	1.49823e+6	1.51751e+6	1.53362e+6	1.54935e+6	1.56373e+6	1.57390e+6	1.58452e+6	1.59272e+6	1.59711e+6	1.60362e+6	1.60661e+6	1.60559e+6	1.60581e+6	1.60178e+6	1.59712e+6
2.72376	-502.348	58944.6	118174	177549	236319	293597	351651	409006	465173	520054	573648	626259	679008	730234	779422	829678	876461	923509	968900	1.01356e+6	1.05490e+6	1.09787e+6	1.13763e+6	1.17630e+6	1.21168e+6	1.24851e+6	1.28302e+6	1.31369e+6	1.34486e+6	1.37427e+6	1.40102e+6	1.42591e+6	1.45251e+6	1.47418e+6	1.49356e+6	1.51273e+6	1.52875e+6	1.54536e+6	1.55889e+6	1.56938e+6	1.57960e+6	1.58730e+6	1.59096e+6	1.59780e+6	1.60068e+6	1.60090e+6	1.60142e+6	1.59668e+6	1.59179e+6
2.74345	132.060	58818.0	118592	177315	235637	293459	350788	407238	463084	518769	572429	624800	676960	727978	777943	826963	873722	921489	966660	1.01047e+6	1.05263e+6	1.09452e+6	1.13404e+6	1.17264e+6	1.20843e+6	1.24567e+6	1.27912e+6	1.31019e+6	1.34060e+6	1.37026e+6	1.39701e+6	1.42210e+6	1.44837e+6	1.46993e+6	1.49069e+6	1.50922e+6	1.52524e+6	1.54145e+6	1.55540e+6	1.56562e+6	1.57510e+6	1.58315e+6	1.58683e+6	1.59414e+6	1.59676e+6	1.59667e+6	1.59751e+6	1.59345e+6	1.58834e+6
2.76313	405.986	58602.7	118069	177103	235431	292292	350823	406493	462833	517607	571596	623852	676072	726712	776246	826064	872663	919721	965507	1.00893e+6	1.05031e+6	1.09285e+6	1.13222e+6	1.17058e+6	1.20578e+6	1.24254e+6	1.27652e+6	1.30782e+6	1.33832e+6	1.36705e+6	1.39434e+6	1.41934e+6	1.44505e+6	1.46687e+6	1.48721e+6	1.50602e+6	1.52170e+6	1.53779e+6	1.55169e+6	1.56286e+6	1.57149e+6	1.57946e+6	1.58357e+6	1.58982e+6	1.59254e+6	1.59271e+6	1.59380e+6	1.58932e+6	1.58406e+6
2.78281	140.695	58342.9	118335	177166	235800	293554	350654	407485	463142	518609	572641	624246	677015	728417	777390	826517	874363	920738	967401	1.01075e+6	1.05270e+6	1.09461e+6	1.13359e+6	1.17312e+6	1.20848e+6	1.24464e+6	1.27944e+6	1.31063e+6	1.34067e+6	1.37005e+6	1.39756e+6	1.42209e+6	1.44849e+6	1.46987e+6	1.49113e+6	1.50898e+6	1.52526e+6	1.54134e+6	1.55543e+6	1.56673e+6	1.57571e+6	1.58344e+6	1.58645e+6	1.59392e+6	1.59681e+6	1.59658e+6	1.59798e+6	1.59329e+6	1.58801e+6
2.80249	-7.89172	58514.3	117854	177769	235285	293976	351111	408028	463476	517554	572620	624522	675620	728471	777531	826041	873586	920272	966716	1.01018e+6	1.05268e+6	1.09477e+6	1.13400e+6	1.17339e+6	1.20802e+6	1.24474e+6	1.27926e+6	1.31011e+6	1.33981e+6	1.37009e+6	1.39685e+6	1.42215e+6	1.44799e+6	1.46996e+6	1.49108e+6	1.50935e+6	1.52540e+6	1.54101e+6	1.55502e+6	1.56588e+6	1.57615e+6	1.58286e+6	1.58578e+6	1.59392e+6	1.59626e+6	1.59745e+6	1.59771e+6	1.59295e+6	1.58845e+6
2.82218	-402.135	58552.5	118069	176768	234933	292896	349841	406123	461370	517366	570498	621881	674466	725348	775119	823971	870447	917235	963298	1.00619e+6	1.04958e+6	1.09074e+6	1.12970e+6	1.16870e+6	1.20322e+6	1.24055e+6	1.27431e+6	1.30559e+6	1.33536e+6	1.36439e+6	1.39193e+6	1.41663e+6	1.44284e+6	1.46475e+6	1.48544e+6	1.50316e+6	1.51942e+6	1.53600e+6	1.54946e+6	1.56055e+6	1.56922e+6	1.57667e+6	1.57995e+6	1.58846e+6	1.59093e+6	1.59068e+6	1.59229e+6	1.58687e+6	1.58234e+6
2.84186	-518.070	58493.9	117507	175442	233533	290923	347341	404348	460264	514009	567707	618539	671491	721310	771271	819317	866163	913052	958418	1.00158e+6	1.04453e+6	1.08493e+6	1.12344e+6	1.16237e+6	1.19734e+6	1.23370e+6	1.26815e+6	1.29873e+6	1.32771e+6	1.35772e+6	1.38421e+6	1.40919e+6	1.43530e+6	1.45682e+6	1.47706e+6	1.49541e+6	1.51199e+6	1.52734e+6	1.54026e+6	1.55229e+6	1.56107e+6	1.56797e+6	1.57023e+6	1.57924e+6	1.58148e+6	1.58238e+6	1.58368e+6	1.57867e+6	1.57482e+6
2.86154	354.548	57950.9	117416	176109	233120	290664	347627	404189	458728	513540	566326	618395	670674	720418	770038	818269	864985	911696	956549	1.00120e+6	1.04361e+6	1.08323e+6	1.12245e+6	1.16116e+6	1.19602e+6	1.23177e+6	1.26587e+6	1.29708e+6	1.32691e+6	1.35611e+6	1.38290e+6	1.40743e+6	1.43264e+6	1.45580e+6	1.47654e+6	1.49332e+6	1.51032e+6	1.52696e+6	1.54056e+6	1.54891e+6	1.55983e+6	1.56665e+6	1.56994e+6	1.57832e+6	1.58021e+6	1.58099e+6	1.58213e+6	1.57764e+6	1.57383e+6
2.88122	-75.3053	58110.4	116859	174883	232707	288947	346075	402515	457437	511981	564942	615994	668096	718221	767670	816133	862666	908685	952865	997208	1.03988e+6	1.07964e+6	1.11807e+6	1.15707e+6	1.19218e+6	1.22791e+6	1.26202e+6	1.29237e+6	1.32178e+6	1.35144e+6	1.37750e+6	1.40232e+6	1.42728e+6	1.45051e+6	1.47115e+6	1.48756e+6	1.50377e+6	1.52047e+6	1.53469e+6	1.54408e+6	1.55377e+6	1.56011e+6	1.56532e+6	1.57230e+6	1.57412e+6	1.57513e+6	1.57541e+6	1.57164e+6	1.56756e+6
2.90090	-394.109	57876.4	116454	174530	232213	287944	345010	400955	455889	510435	563477	614474	666863	716324	765535	814970	860035	905424	950378	994683	1.03602e+6	1.07635e+6	1.11513e+6	1.15417e+6	1.18807e+6	1.22389e+6	1.25840e+6	1.28890e+6	1.31840e+6	1.34805e+6	1.37386e+6	1.39769e+6	1.42359e+6	1.44666e+6	1.46684e+6	1.48285e+6	1.50002e+6	1.51655e+6	1.53035e+6	1.53994e+6	1.54940e+6	1.55626e+6	1.56348e+6	1.56852e+6	1.57010e+6	1.57150e+6	1.57234e+6	1.56744e+6	1.56361e+6
2.92059	-253.406	57742.4	115743	174344	231552	287250	344713	400756	455116	509085	562703	613005	664657	713420	763415	810899	858483	904858	948037	993481	1.03510e+6	1.07442e+6	1.11281e+6	1.15155e+6	1.18606e+6	1.22219e+6	1.25658e+6	1.28678e+6	1.31617e+6	1.34513e+6	1.37088e+6	1.39481e+6	1.42110e+6	1.44388e+6	1.46367e+6	1.47949e+6	1.49570e+6	1.51351e+6	1.52727e+6	1.53693e+6	1.54606e+6	1.55320e+6	1.56093e+6	1.56456e+6	1.56641e+6	1.56803e+6	1.56868e+6	1.56306e+6	1.55926e+6
2.94027	318.319	56860.1	115531	173212	230358	285608	342342	398338	451975	505806	559193	608228	660120	709376	758524	806203	851975	897370	942009	985822	1.02616e+6	1.06686e+6	1.10446e+6	1.14302e+6	1.17777e+6	1.21279e+6	1.24721e+6	1.27761e+6	1.30575e+6	1.33516e+6	1.36104e+6	1.38456e+6	1.41029e+6	1.43268e+6	1.45263e+6	1.46856e+6	1.48575e+6	1.50217e+6	1.51566e+6	1.52577e+6	1.53413e+6	1.54170e+6	1.55117e+6	1.55355e+6	1.55524e+6	1.55708e+6	1.55741e+6	1.55228e+6	1.54752e+6
2.95995	-173.749	57465.4	114634	173117	229133	285130	341584	396852	451490	504701	557173	607817	659019	708596	757357	804598	850255	896026	939928	984415	1.02488e+6	1.06543e+6	1.10311e+6	1.14193e+6	1.17672e+6	1.21153e+6	1.24550e+6	1.27559e+6	1.30411e+6	1.33381e+6	1.35909e+6	1.38268e+6	1.40843e+6	1.42986e+6	1.45114e+6	1.46713e+6	1.48348e+6	1.50089e+6	1.51291e+6	1.52465e+6	1.53212e+6	1.53985e+6	1.54786e+6	1.55067e+6	1.55413e+6	1.55537e+6	1.55586e+6	1.55069e+6	1.54620e+6
2.97963	147.883	56797.0	115231	172278	228974	284725	341899	396127	450073	504262	556554	606813	657752	706809	755319	802464	847618	893778	937892	981493	1.02147e+6	1.06201e+6	1.09952e+6	1.13851e+6	1.17323e+6	1.20810e+6	1.24137e+6	1.27171e+6	1.30086e+6	1.33012e+6	1.35590e+6	1.37912e+6	1.40539e+6	1.42690e+6	1.44757e+6	1.46354e+6	1.47841e+6	1.49684e+6	1.50898e+6	1.52087e+6	1.52818e+6	1.53541e+6	1.54248e+6	1.54721e+6	1.55006e+6	1.55156e+6	1.55112e+6	1.54639e+6	1.54216e+6
2.99932	-661.842	56907.8	114198	171531	228186	283866	340093	394783	448161	501477	553925	603713	654274	703444	752313	799349	844463	890582	933649	977172	1.01741e+6	1.05783e+6	1.09535e+6	1.13423e+6	1.16895e+6	1.20322e+6	1.23587e+6	1.26666e+6	1.29539e+6	1.32548e+6	1.35064e+6	1.37351e+6	1.39927e+6	1.42027e+6	1.44189e+6	1.45781e+6	1.47275e+6	1.48981e+6	1.50193e+6	1.51331e+6	1.52250e+6	1.52991e+6	1.53458e+6	1.54104e+6	1.54374e+6	1.54464e+6	1.54406e+6	1.53880e+6	1.53527e+6
3.01900	-389.124	56992.9	113861	170806	227829	283805	338329	393909	448160	500195	552497	602885	653421	702245	750955	797025	843079	888789	931702	974886	1.01373e+6	1.05613e+6	1.09332e+6	1.13162e+6	1.16685e+6	1.20096e+6	1.23387e+6	1.26430e+6	1.29227e+6	1.32283e+6	1.34838e+6	1.37081e+6	1.39650e+6	1.41861e+6	1.43966e+6	1.45611e+6	1.47112e+6	1.48775e+6	1.49966e+6	1.51115e+6	1.51984e+6	1.52718e+6	1.53208e+6	1.53866e+6	1.54306e+6	1.54248e+6	1.54202e+6	1.53700e+6	1.53306e+6
3.03868	316.414	56523.6	113774	170753	226471	282535	337054	392265	445398	497113	549699	600303	650896	699861	747103	794118	838899	884921	927501	970888	1.01023e+6	1.04916e+6	1.08795e+6	1.12660e+6	1.16140e+6	1.19611e+6	1.22748e+6	1.25846e+6	1.28740e+6	1.31568e+6	1.34143e+6	1.36459e+6	1.39063e+6	1.41279e+6	1.43354e+6	1.44992e+6	1.46404e+6	1.47998e+6	1.49275e+6	1.50345e+6	1.51297e+6	1.52028e+6	1.52590e+6	1.53081e+6	1.53586e+6	1.53587e+6	1.53655e+6	1.53018e+6	1.52650e+6
3.05836	-279.482	56224.0	112983	169560	225688	281115	335410	390018	443455	495320	547074	597431	647923	696653	744209	790088	834128	880542	924135	965568	1.00550e+6	1.04567e+6	1.08320e+6	1.12139e+6	1.15502e+6	1.18986e+6	1.22217e+6	1.25360e+6	1.28152e+6	1.30980e+6	1.33585e+6	1.35846e+6	1.38461e+6	1.40687e+6	1.42670e+6	1.44241e+6	1.45776e+6	1.47366e+6	1.48591e+6	1.49684e+6	1.50600e+6	1.51375e+6	1.51906e+6	1.52416e+6	1.53104e+6	1.52946e+6	1.52983e+6	1.52401e+6	1.52063e+6
3.07805	-182.230	55783.4	112757	168933	224651	280193	334090	389204	441315	494100	544833	595056	644970	693926	740724	786738	831580	878223	921369	962271	1.00179e+6	1.04192e+6	1.07707e+6	1.11721e+6	1.15161e+6	1.18584e+6	1.21782e+6	1.24916e+6	1.27742e+6	1.30534e+6	1.33011e+6	1.35266e+6	1.37934e+6	1.40157e+6	1.42161e+6	1.43725e+6	1.45199e+6	1.46825e+6	1.48071e+6	1.49115e+6	1.50103e+6	1.50875e+6	1.51293e+6	1.51747e+6	1.52572e+6	1.52330e+6	1.52559e+6	1.51806e+6	1.51640e+6
3.09773	128.847	55680.3	112322	168911	222977	278658	332519	385996	439911	490488	542089	592510	641768	690982	737486	782965	828164	873416	917995	958818	998703	1.03883e+6	1.07313e+6	1.11382e+6	1.14623e+6	1.17924e+6	1.21350e+6	1.24485e+6	1.27298e+6	1.29998e+6	1.32453e+6	1.34706e+6	1.37444e+6	1.39876e+6	1.41758e+6	1.43191e+6	1.44756e+6	1.46316e+6	1.47807e+6	1.48715e+6	1.49951e+6	1.50355e+6	1.50706e+6	1.51286e+6	1.52139e+6	1.51950e+6	1.52376e+6	1.51538e+6	1.51211e+6
3.11741	564.122	56132.8	112254	168662	223570	278977	333605	387551	440588	491641	543247	594355	641544	690947	738989	785857	831359	874275	919215	961377	1.00114e+6	1.04145e+6	1.07618e+6	1.11583e+6	1.14901e+6	1.18078e+6	1.21618e+6	1.24609e+6	1.27400e+6	1.30249e+6	1.32970e+6	1.35058e+6	1.37592e+6	1.40241e+6	1.42023e+6	1.43394e+6	1.45264e+6	1.46473e+6	1.48176e+6	1.49253e+6	1.50309e+6	1.50709e+6	1.51040e+6	1.51859e+6	1.52272e+6	1.52511e+6	1.52787e+6	1.52007e+6	1.51885e+6
3.13709	-70.3063	55895.1	112461	168697	223346	277666	332996	386121	439634	490367	541187	592582	640301	688720	736899	784026	828622	871723	917053	958556	997904	1.03869e+6	1.07414e+6	1.11240e+6	1.14453e+6	1.17772e+6	1.21289e+6	1.24230e+6	1.27088e+6	1.29935e+6	1.32737e+6	1.34916e+6	1.37176e+6	1.39842e+6	1.41585e+6	1.43162e+6	1.44916e+6	1.46198e+6	1.47899e+6	1.49019e+6	1.49880e+6	1.50416e+6	1.50730e+6	1.51609e+6	1.51937e+6	1.52319e+6	1.52444e+6	1.51971e+6	1.51743e+6
3.15678	541.446	56340.4	111981	168087	223392	277333	332316	386136	439414	490734	541922	592837	641592	689687	738088	784451	829319	872362	917716	959619	999078	1.03834e+6	1.07509e+6	1.11215e+6	1.14609e+6	1.17894e+6	1.21397e+6	1.24344e+6	1.27286e+6	1.30125e+6	1.33002e+6	1.35075e+6	1.37334e+6	1.39891e+6	1.41736e+6	1.43374e+6	1.45128e+6	1.46461e+6	1.48058e+6	1.49118e+6	1.49999e+6	1.50789e+6	1.51071e+6	1.51873e+6	1.52250e+6	1.52528e+6	1.52758e+6	1.52362e+6	1.52053e+6
3.17646	-516.323	55474.3	111784	167980	222566	276672	331926	385307	438475	489538	540357	591369	639557	688124	735928	782562	827226	870753	916618	957570	996907	1.03660e+6	1.07380e+6	1.11093e+6	1.14427e+6	1.17666e+6	1.21042e+6	1.24124e+6	1.27093e+6	1.30019e+6	1.32780e+6	1.34992e+6	1.37320e+6	1.39838e+6	1.41744e+6	1.43308e+6	1.45002e+6	1.46325e+6	1.48033e+6	1.48981e+6	1.50031e+6	1.50856e+6	1.51248e+6	1.52001e+6	1.52301e+6	1.52626e+6	1.52837e+6	1.52612e+6	1.52242e+6
3.19614	-244.913	56162.9	110915	168224	222544	276379	331217	385418	438163	489488	540049	590857	639268	687683	735375	781836	825777	870386	915821	957216	997012	1.03716e+6	1.07396e+6	1.11054e+6	1.14460e+6	1.17717e+6	1.21087e+6	1.24212e+6	1.27146e+6	1.30079e+6	1.32764e+6	1.35074e+6	1.37524e+6	1.39959e+6	1.41862e+6	1.43459e+6	1.45178e+6	1.46384e+6	1.48071e+6	1.49041e+6	1.50202e+6	1.50921e+6	1.51558e+6	1.52256e+6	1.52486e+6	1.53011e+6	1.53138e+6	1.53050e+6	1.52507e+6
3.21582	-167.468	55245.4	111400	168156	223489	278690	332347	386661	439792	492347	543063	594428	642418	690002	738710	784911	829179	875243	920058	962880	1.00300e+6	1.04382e+6	1.07880e+6	1.11704e+6	1.15177e+6	1.18528e+6	1.21743e+6	1.24951e+6	1.27913e+6	1.31020e+6	1.33378e+6	1.35931e+6	1.38491e+6	1.40907e+6	1.42864e+6	1.44499e+6	1.46384e+6	1.47446e+6	1.49212e+6	1.50234e+6	1.51388e+6	1.52218e+6	1.52859e+6	1.53552e+6	1.53704e+6	1.54514e+6	1.54542e+6	1.54474e+6	1.53920e+6
3.23551	-169.874	55619.4	112770	169342	224013	279206	333438	387628	441910	494340	545879	596389	645448	693802	741138	788704	833732	879790	923404	967287	1.00763e+6	1.05003e+6	1.08431e+6	1.12205e+6	1.15831e+6	1.19266e+6	1.22581e+6	1.25769e+6	1.28531e+6	1.31819e+6	1.34141e+6	1.36634e+6	1.39396e+6	1.41761e+6	1.43719e+6	1.45378e+6	1.47410e+6	1.48435e+6	1.50193e+6	1.51216e+6	1.52383e+6	1.53291e+6	1.53944e+6	1.54797e+6	1.54948e+6	1.55785e+6	1.55785e+6	1.55694e+6	1.55183e+6
[truncated: 1,098 more rows]
[truncated: 151 more columns]
