# Supplementary material for: Parahydrogen-induced polarization and spin order transfer in ethyl pyruvate at high magnetic fields
Source: Sci Rep. 2022 Nov 12;12:19361. doi: 10.1038/s41598-022-22347-1 (PMC9653431; doi:10.1038/s41598-022-22347-1)
Supplement: Supplementary file 1 — Supplementary Information 1. [file 41598_2022_22347_MOESM1_ESM.zip › FA_processing/225/amplitudes_vs_ppm.csv]

3.1056	4526.59305006745
3.13001	4633.79647391662
3.15442	4705.34030170089
3.17882	4781.2842217328
3.20323	4798.53261082677
3.22763	4847.9096623653
3.25204	4916.99687146883
3.27645	4942.20076661634
3.30085	5012.7847235658
3.32526	5108.5206812768
3.34967	5089.97650377705
3.37407	5318.74550271628
3.39848	5205.01788695493
3.42288	5785.45145924302
3.44729	5696.75535473929
3.4717	6072.33851502653
3.4961	6259.73180088663
3.52051	6519.33928035665
3.54491	13285.4014693078
3.56932	23317.2890325847
3.59373	30467.7579332954
3.61813	35214.6798208926
3.64254	38928.6977035761
3.66694	42606.1058465032
3.69135	45692.5997275976
3.71576	48524.6557430896
3.74016	52007.5894629711
3.76457	56282.9489748951
3.78898	60860.0558297667
3.81338	65417.0385855606
3.83779	70139.0741905866
3.86219	75460.9631542439
3.8866	81828.3635465255
3.91101	88854.948452805
3.93541	97231.416485785
3.95982	107159.103920164
3.98422	120016.419813961
4.00863	135826.508171796
4.03304	156185.375875038
4.05744	181768.669893425
4.08185	218982.931425203
4.10626	278090.492262709
4.13066	380928.500203541
4.15507	746232.650087526
4.17947	919010.22927361
4.20388	1050911.55887693
4.22829	1132959.53238928
4.25269	899725.371374208
4.2771	844148.272466108
4.3015	805119.001745403
4.32591	791561.132615044
4.35032	774902.233236168
4.37472	768650.767554555
4.39913	763218.083797833
4.42353	760379.457864085
4.44794	758337.191605103
4.47235	763384.094427821
4.49675	766019.000607901
4.52116	769439.927149937
4.54557	773997.52164178
4.56997	780530.403943122
4.59438	788172.453616443
4.61878	795811.660179851
4.64319	803524.407429764
4.6676	810747.003273643
4.692	819828.643532699
4.71641	827449.889785006
4.74081	836664.680639602
4.76522	844009.644439393
4.78963	849653.849014097
4.81403	852027.379882856
4.83844	853704.156330579
4.86285	849896.401892413
4.88725	840914.913709367
4.91166	826791.359377158
4.93606	806617.276118483
4.96047	779849.441132518
4.98488	746569.103411343
5.00928	709657.248727432
5.03369	671932.067850724
5.05809	630810.725555233
5.0825	596439.984807663
5.10691	555807.304039234
5.13131	521202.967640218
5.15572	490082.674242027
5.18012	461572.80353487
5.20453	436563.722013474
5.22894	414919.639049143
5.25334	396856.924039095
5.27775	383034.920718817
5.30216	372051.300316581
5.32656	370578.903883099
5.35097	384575.596226834
5.37537	357771.813777978
5.39978	329437.101916386
5.42419	304311.06290484
5.44859	281058.051712245
5.473	261926.099880811
5.4974	241807.904784113
5.52181	225645.251968858
5.54622	211694.766840403
5.57062	198009.369943764
5.59503	186059.534548782
5.61944	175294.601889879
5.64384	165258.873978664
5.66825	156065.919879724
5.69265	147728.571456293
5.71706	140028.190139448
5.74147	133008.120225531
5.76587	126407.714339975
5.79028	120380.786414736
5.81468	113753.861486257
5.83909	108348.546707249
5.8635	103548.676540112
5.8879	98953.8105733827
5.91231	94660.7573952187
5.93672	90666.6342110433
5.96112	86964.0096965839
5.98553	83337.2524369333
6.00993	80062.2627104818
6.03434	76893.6911110983
6.05875	73908.3239473197
6.08315	71195.336080713
6.10756	68357.2663311365
6.13196	66010.8159199679
6.15637	63659.0126402575
6.18078	61315.347470652
6.20518	59191.2991023419
6.22959	56691.0108263595
6.25399	54656.4268574632
6.2784	52764.1022337815
6.30281	51142.2191684751
6.32721	49428.1140370706
6.35162	47800.3257700811
6.37603	46287.8709661516
6.40043	44847.7941307657
6.42484	43516.8679969674
6.44924	42206.2996954227
6.47365	40952.9546068212
6.49806	39621.1038331108
6.52246	38403.5028945264
6.54687	37497.5460479185
6.57127	36177.6038179489
6.59568	35146.0004823602
6.62009	34145.0706942872
6.64449	33197.7570800209
6.6689	32283.1517179535
6.69331	31425.9167534208
6.71771	30575.1547730279
6.74212	29687.3316853479
6.76652	28899.4827334437
6.79093	28141.8276543913
6.81534	27359.6120757736
6.83974	26669.963490271
6.86415	25954.7114262393
6.88855	25226.579409198
6.91296	24588.6068056467
6.93737	23961.7570625387
6.96177	23347.400767888
6.98618	22758.5522381194
