# Supplementary material for: Parahydrogen-induced polarization and spin order transfer in ethyl pyruvate at high magnetic fields
Source: Sci Rep. 2022 Nov 12;12:19361. doi: 10.1038/s41598-022-22347-1 (PMC9653431; doi:10.1038/s41598-022-22347-1)
Supplement: Supplementary file 1 — Supplementary Information 1. [file 41598_2022_22347_MOESM1_ESM.zip › FA_processing/225/FA_PDF_ECDF.txt]

   0.0000000e+00   0.0000000e+00   0.0000000e+00
   5.0000000e-01   0.0000000e+00   0.0000000e+00
   1.0000000e+00   0.0000000e+00   0.0000000e+00
   1.5000000e+00   0.0000000e+00   0.0000000e+00
   2.0000000e+00   0.0000000e+00   0.0000000e+00
   2.5000000e+00   0.0000000e+00   0.0000000e+00
   3.0000000e+00   0.0000000e+00   0.0000000e+00
   3.5000000e+00   0.0000000e+00   0.0000000e+00
   4.0000000e+00   0.0000000e+00   0.0000000e+00
   4.5000000e+00   0.0000000e+00   0.0000000e+00
   5.0000000e+00   0.0000000e+00   0.0000000e+00
   5.5000000e+00   0.0000000e+00   0.0000000e+00
   6.0000000e+00   0.0000000e+00   0.0000000e+00
   6.5000000e+00   0.0000000e+00   0.0000000e+00
   7.0000000e+00   0.0000000e+00   0.0000000e+00
   7.5000000e+00   0.0000000e+00   0.0000000e+00
   8.0000000e+00   0.0000000e+00   0.0000000e+00
   8.5000000e+00   0.0000000e+00   0.0000000e+00
   9.0000000e+00   0.0000000e+00   0.0000000e+00
   9.5000000e+00   0.0000000e+00   0.0000000e+00
   1.0000000e+01   0.0000000e+00   0.0000000e+00
   1.0500000e+01   0.0000000e+00   0.0000000e+00
   1.1000000e+01   0.0000000e+00   0.0000000e+00
   1.1500000e+01   0.0000000e+00   0.0000000e+00
   1.2000000e+01   0.0000000e+00   0.0000000e+00
   1.2500000e+01   0.0000000e+00   0.0000000e+00
   1.3000000e+01   0.0000000e+00   0.0000000e+00
   1.3500000e+01   0.0000000e+00   0.0000000e+00
   1.4000000e+01   0.0000000e+00   0.0000000e+00
   1.4500000e+01   0.0000000e+00   0.0000000e+00
   1.5000000e+01   0.0000000e+00   0.0000000e+00
   1.5500000e+01   0.0000000e+00   0.0000000e+00
   1.6000000e+01   0.0000000e+00   0.0000000e+00
   1.6500000e+01   0.0000000e+00   0.0000000e+00
   1.7000000e+01   0.0000000e+00   0.0000000e+00
   1.7500000e+01   0.0000000e+00   0.0000000e+00
   1.8000000e+01   0.0000000e+00   0.0000000e+00
   1.8500000e+01   0.0000000e+00   0.0000000e+00
   1.9000000e+01   0.0000000e+00   0.0000000e+00
   1.9500000e+01   0.0000000e+00   0.0000000e+00
   2.0000000e+01   0.0000000e+00   0.0000000e+00
   2.0500000e+01   0.0000000e+00   0.0000000e+00
   2.1000000e+01   0.0000000e+00   0.0000000e+00
   2.1500000e+01   0.0000000e+00   0.0000000e+00
   2.2000000e+01   0.0000000e+00   0.0000000e+00
   2.2500000e+01   0.0000000e+00   0.0000000e+00
   2.3000000e+01   0.0000000e+00   0.0000000e+00
   2.3500000e+01   0.0000000e+00   0.0000000e+00
   2.4000000e+01   0.0000000e+00   0.0000000e+00
   2.4500000e+01   0.0000000e+00   0.0000000e+00
   2.5000000e+01   0.0000000e+00   0.0000000e+00
   2.5500000e+01   0.0000000e+00   0.0000000e+00
   2.6000000e+01   0.0000000e+00   0.0000000e+00
   2.6500000e+01   0.0000000e+00   0.0000000e+00
   2.7000000e+01   0.0000000e+00   0.0000000e+00
   2.7500000e+01   0.0000000e+00   0.0000000e+00
   2.8000000e+01   0.0000000e+00   0.0000000e+00
   2.8500000e+01   0.0000000e+00   0.0000000e+00
   2.9000000e+01   0.0000000e+00   0.0000000e+00
   2.9500000e+01   0.0000000e+00   0.0000000e+00
   3.0000000e+01   0.0000000e+00   0.0000000e+00
   3.0500000e+01   0.0000000e+00   0.0000000e+00
   3.1000000e+01   0.0000000e+00   0.0000000e+00
   3.1500000e+01   0.0000000e+00   0.0000000e+00
   3.2000000e+01   0.0000000e+00   0.0000000e+00
   3.2500000e+01   0.0000000e+00   0.0000000e+00
   3.3000000e+01   0.0000000e+00   0.0000000e+00
   3.3500000e+01   0.0000000e+00   0.0000000e+00
   3.4000000e+01   0.0000000e+00   0.0000000e+00
   3.4500000e+01   0.0000000e+00   0.0000000e+00
   3.5000000e+01   0.0000000e+00   0.0000000e+00
   3.5500000e+01   0.0000000e+00   0.0000000e+00
   3.6000000e+01   0.0000000e+00   0.0000000e+00
   3.6500000e+01   0.0000000e+00   0.0000000e+00
   3.7000000e+01   0.0000000e+00   0.0000000e+00
   3.7500000e+01   0.0000000e+00   0.0000000e+00
   3.8000000e+01   0.0000000e+00   0.0000000e+00
   3.8500000e+01   0.0000000e+00   0.0000000e+00
   3.9000000e+01   0.0000000e+00   0.0000000e+00
   3.9500000e+01   0.0000000e+00   0.0000000e+00
   4.0000000e+01   0.0000000e+00   0.0000000e+00
   4.0500000e+01   0.0000000e+00   0.0000000e+00
   4.1000000e+01   0.0000000e+00   0.0000000e+00
   4.1500000e+01   0.0000000e+00   0.0000000e+00
   4.2000000e+01   0.0000000e+00   0.0000000e+00
   4.2500000e+01   0.0000000e+00   0.0000000e+00
   4.3000000e+01   0.0000000e+00   0.0000000e+00
   4.3500000e+01   0.0000000e+00   0.0000000e+00
   4.4000000e+01   0.0000000e+00   0.0000000e+00
   4.4500000e+01   0.0000000e+00   0.0000000e+00
   4.5000000e+01   0.0000000e+00   0.0000000e+00
   4.5500000e+01   0.0000000e+00   0.0000000e+00
   4.6000000e+01   0.0000000e+00   0.0000000e+00
   4.6500000e+01   0.0000000e+00   0.0000000e+00
   4.7000000e+01   0.0000000e+00   0.0000000e+00
   4.7500000e+01   0.0000000e+00   0.0000000e+00
   4.8000000e+01   0.0000000e+00   0.0000000e+00
   4.8500000e+01   0.0000000e+00   0.0000000e+00
   4.9000000e+01   0.0000000e+00   0.0000000e+00
   4.9500000e+01   0.0000000e+00   0.0000000e+00
   5.0000000e+01   0.0000000e+00   0.0000000e+00
   5.0500000e+01   0.0000000e+00   0.0000000e+00
   5.1000000e+01   0.0000000e+00   0.0000000e+00
   5.1500000e+01   0.0000000e+00   0.0000000e+00
   5.2000000e+01   0.0000000e+00   0.0000000e+00
   5.2500000e+01   0.0000000e+00   0.0000000e+00
   5.3000000e+01   0.0000000e+00   0.0000000e+00
   5.3500000e+01   0.0000000e+00   0.0000000e+00
   5.4000000e+01   0.0000000e+00   0.0000000e+00
   5.4500000e+01   0.0000000e+00   0.0000000e+00
   5.5000000e+01   0.0000000e+00   0.0000000e+00
   5.5500000e+01   0.0000000e+00   0.0000000e+00
   5.6000000e+01   0.0000000e+00   0.0000000e+00
   5.6500000e+01   0.0000000e+00   0.0000000e+00
   5.7000000e+01   0.0000000e+00   0.0000000e+00
   5.7500000e+01   0.0000000e+00   0.0000000e+00
   5.8000000e+01   0.0000000e+00   0.0000000e+00
   5.8500000e+01   0.0000000e+00   0.0000000e+00
   5.9000000e+01   0.0000000e+00   0.0000000e+00
   5.9500000e+01   0.0000000e+00   0.0000000e+00
   6.0000000e+01   0.0000000e+00   0.0000000e+00
   6.0500000e+01   0.0000000e+00   0.0000000e+00
   6.1000000e+01   0.0000000e+00   0.0000000e+00
   6.1500000e+01   0.0000000e+00   0.0000000e+00
   6.2000000e+01   0.0000000e+00   0.0000000e+00
   6.2500000e+01   0.0000000e+00   0.0000000e+00
   6.3000000e+01   0.0000000e+00   0.0000000e+00
   6.3500000e+01   0.0000000e+00   0.0000000e+00
   6.4000000e+01   0.0000000e+00   0.0000000e+00
   6.4500000e+01   0.0000000e+00   0.0000000e+00
   6.5000000e+01   0.0000000e+00   0.0000000e+00
   6.5500000e+01   0.0000000e+00   0.0000000e+00
   6.6000000e+01   0.0000000e+00   0.0000000e+00
   6.6500000e+01   0.0000000e+00   0.0000000e+00
   6.7000000e+01   0.0000000e+00   0.0000000e+00
   6.7500000e+01   0.0000000e+00   0.0000000e+00
   6.8000000e+01   0.0000000e+00   0.0000000e+00
   6.8500000e+01   0.0000000e+00   0.0000000e+00
   6.9000000e+01   0.0000000e+00   0.0000000e+00
   6.9500000e+01   0.0000000e+00   0.0000000e+00
   7.0000000e+01   0.0000000e+00   0.0000000e+00
   7.0500000e+01   0.0000000e+00   0.0000000e+00
   7.1000000e+01   0.0000000e+00   0.0000000e+00
   7.1500000e+01   0.0000000e+00   0.0000000e+00
   7.2000000e+01   0.0000000e+00   0.0000000e+00
   7.2500000e+01   0.0000000e+00   0.0000000e+00
   7.3000000e+01   0.0000000e+00   0.0000000e+00
   7.3500000e+01   0.0000000e+00   0.0000000e+00
   7.4000000e+01   0.0000000e+00   0.0000000e+00
   7.4500000e+01   0.0000000e+00   0.0000000e+00
   7.5000000e+01   0.0000000e+00   0.0000000e+00
   7.5500000e+01   0.0000000e+00   0.0000000e+00
   7.6000000e+01   0.0000000e+00   0.0000000e+00
   7.6500000e+01   0.0000000e+00   0.0000000e+00
   7.7000000e+01   0.0000000e+00   0.0000000e+00
   7.7500000e+01   0.0000000e+00   0.0000000e+00
   7.8000000e+01   0.0000000e+00   0.0000000e+00
   7.8500000e+01   0.0000000e+00   0.0000000e+00
   7.9000000e+01   0.0000000e+00   0.0000000e+00
   7.9500000e+01   0.0000000e+00   0.0000000e+00
   8.0000000e+01   0.0000000e+00   0.0000000e+00
   8.0500000e+01   0.0000000e+00   0.0000000e+00
   8.1000000e+01   0.0000000e+00   0.0000000e+00
   8.1500000e+01   0.0000000e+00   0.0000000e+00
   8.2000000e+01   0.0000000e+00   0.0000000e+00
   8.2500000e+01   0.0000000e+00   0.0000000e+00
   8.3000000e+01   0.0000000e+00   0.0000000e+00
   8.3500000e+01   0.0000000e+00   0.0000000e+00
   8.4000000e+01   0.0000000e+00   0.0000000e+00
   8.4500000e+01   0.0000000e+00   0.0000000e+00
   8.5000000e+01   0.0000000e+00   0.0000000e+00
   8.5500000e+01   2.9713450e-04   2.9713450e-04
   8.6000000e+01   1.2741072e-04   4.2454522e-04
   8.6500000e+01   1.7539443e-03   2.1784895e-03
   8.7000000e+01   7.1403451e-03   9.3188347e-03
   8.7500000e+01   7.9107964e-03   1.7229631e-02
   8.8000000e+01   1.2280631e-02   2.9510262e-02
   8.8500000e+01   7.5585075e-03   3.7068769e-02
   8.9000000e+01   2.0423000e-02   5.7491769e-02
   8.9500000e+01   1.0900917e-01   1.6650094e-01
   9.0000000e+01   2.2784191e-01   3.9434284e-01
   9.0500000e+01   5.9231748e-01   9.8666033e-01
   9.1000000e+01   1.3339672e-02   1.0000000e+00
   9.1500000e+01   0.0000000e+00   1.0000000e+00
   9.2000000e+01   0.0000000e+00   1.0000000e+00
   9.2500000e+01   0.0000000e+00   1.0000000e+00
   9.3000000e+01   0.0000000e+00   1.0000000e+00
   9.3500000e+01   0.0000000e+00   1.0000000e+00
   9.4000000e+01   0.0000000e+00   1.0000000e+00
   9.4500000e+01   0.0000000e+00   1.0000000e+00
   9.5000000e+01   0.0000000e+00   1.0000000e+00
   9.5500000e+01   0.0000000e+00   1.0000000e+00
   9.6000000e+01   0.0000000e+00   1.0000000e+00
   9.6500000e+01   0.0000000e+00   1.0000000e+00
   9.7000000e+01   0.0000000e+00   1.0000000e+00
   9.7500000e+01   0.0000000e+00   1.0000000e+00
   9.8000000e+01   0.0000000e+00   1.0000000e+00
   9.8500000e+01   0.0000000e+00   1.0000000e+00
   9.9000000e+01   0.0000000e+00   1.0000000e+00
   9.9500000e+01   0.0000000e+00   1.0000000e+00
   1.0000000e+02   0.0000000e+00   1.0000000e+00
   1.0050000e+02   0.0000000e+00   1.0000000e+00
   1.0100000e+02   0.0000000e+00   1.0000000e+00
   1.0150000e+02   0.0000000e+00   1.0000000e+00
   1.0200000e+02   0.0000000e+00   1.0000000e+00
   1.0250000e+02   0.0000000e+00   1.0000000e+00
   1.0300000e+02   0.0000000e+00   1.0000000e+00
   1.0350000e+02   0.0000000e+00   1.0000000e+00
   1.0400000e+02   0.0000000e+00   1.0000000e+00
   1.0450000e+02   0.0000000e+00   1.0000000e+00
   1.0500000e+02   0.0000000e+00   1.0000000e+00
   1.0550000e+02   0.0000000e+00   1.0000000e+00
   1.0600000e+02   0.0000000e+00   1.0000000e+00
   1.0650000e+02   0.0000000e+00   1.0000000e+00
   1.0700000e+02   0.0000000e+00   1.0000000e+00
   1.0750000e+02   0.0000000e+00   1.0000000e+00
   1.0800000e+02   0.0000000e+00   1.0000000e+00
   1.0850000e+02   0.0000000e+00   1.0000000e+00
   1.0900000e+02   0.0000000e+00   1.0000000e+00
