# Supplementary material for: Parahydrogen-induced polarization and spin order transfer in ethyl pyruvate at high magnetic fields
Source: Sci Rep. 2022 Nov 12;12:19361. doi: 10.1038/s41598-022-22347-1 (PMC9653431; doi:10.1038/s41598-022-22347-1)
Supplement: Supplementary file 1 — Supplementary Information 1. [file 41598_2022_22347_MOESM1_ESM.zip › FA_processing/225/periods_vs_ppm.csv]

3.1056	46.1478578205618
3.13001	46.0514178754986
3.15442	46.1665930915706
3.17882	46.1640366800727
3.20323	46.1172869290443
3.22763	46.1815364692948
3.25204	46.2343617733036
3.27645	46.2735786273236
3.30085	46.237905941385
3.32526	46.2998216733633
3.34967	46.3256005021388
3.37407	46.063198860874
3.39848	46.3887744802307
3.42288	45.6566155386045
3.44729	46.0069053896012
3.4717	45.6680411062996
3.4961	45.5932787895639
3.52051	45.6566918069339
3.54491	46.3090180880155
3.56932	45.7737662932955
3.59373	45.7137631790184
3.61813	45.4633209534919
3.64254	45.4260211534519
3.66694	45.3737227691432
3.69135	45.4028207228796
3.71576	45.4119374275867
3.74016	45.3559550268678
3.76457	45.3175768774783
3.78898	45.256995334531
3.81338	45.1888994724873
3.83779	45.1311708251923
3.86219	45.07075239056
3.8866	45.0240385226491
3.91101	44.9735888697531
3.93541	44.9258414691592
3.95982	44.8678737328261
3.98422	44.8161701487736
4.00863	44.7896833967249
4.03304	44.7482111408078
4.05744	44.6208385109239
4.08185	44.4992339172461
4.10626	44.4390770568842
4.13066	44.3830223533129
4.15507	44.2513662666583
4.17947	44.1083520868543
4.20388	44.0255856602461
4.22829	44.0076039248068
4.25269	43.8477762102617
4.2771	43.863933162302
4.3015	43.7701449668591
4.32591	43.9285257779071
4.35032	43.7301529887115
4.37472	43.7671923719308
4.39913	43.6639069613241
4.42353	43.6135892183804
4.44794	43.5618648668588
4.47235	43.8708674583902
4.49675	43.8023301753571
4.52116	43.8045289148095
4.54557	43.7829794088458
4.56997	43.6683755651317
4.59438	43.69974530234
4.61878	43.661639389783
4.64319	43.6723477919429
4.6676	43.7260759872692
4.692	43.6454330127721
4.71641	43.7426746953041
4.74081	43.7386945889787
4.76522	43.6837263435727
4.78963	43.5596401565696
4.81403	43.7615520410622
4.83844	43.7524406959266
4.86285	43.690339718983
4.88725	43.6780095474813
4.91166	43.6689378990577
4.93606	43.6207034260987
4.96047	43.7116366827019
4.98488	43.6560638695793
5.00928	43.620317089681
5.03369	43.5244467246665
5.05809	43.7243127386445
5.0825	43.404425433549
5.10691	43.7215325065702
5.13131	43.70398225813
5.15572	43.6409397290177
5.18012	43.697072706085
5.20453	43.7072787726621
5.22894	43.7034487352287
5.25334	43.6950626402374
5.27775	43.6320973467917
5.30216	43.6954738077504
5.32656	43.6954455944366
5.35097	43.6968051974638
5.37537	43.7125561082681
5.39978	43.702939457572
5.42419	43.6759510832934
5.44859	43.7491996853864
5.473	43.5937176020781
5.4974	43.9163497084336
5.52181	43.9698776907698
5.54622	43.7885545701571
5.57062	43.8833988161455
5.59503	43.8667742057703
5.61944	43.819320858953
5.64384	43.8268148775438
5.66825	43.822697342004
5.69265	43.8066095637048
5.71706	43.7727253166483
5.74147	43.719528985982
5.76587	43.7252838112619
5.79028	43.7341404025598
5.81468	44.0847024453629
5.83909	44.0581412840487
5.8635	43.9897659547854
5.8879	43.9836938270339
5.91231	44.054039174296
5.93672	44.0266570641662
5.96112	43.993302854075
5.98553	43.9672514005977
6.00993	43.9806771545061
6.03434	43.9496016986104
6.05875	43.9679217183278
6.08315	43.8336450841109
6.10756	43.9798355932936
6.13196	43.8475546423803
6.15637	43.8438349051232
6.18078	43.8330731380787
6.20518	43.8350109077706
6.22959	44.184960305218
6.25399	44.1745735514334
6.2784	44.2201222017133
6.30281	44.1363687192145
6.32721	44.0875128181875
6.35162	44.0840990637679
6.37603	44.1224015998909
6.40043	44.0733161531564
6.42484	44.002002812472
6.44924	43.9583842846036
6.47365	43.9899820084265
6.49806	44.0785186091059
6.52246	44.2268209053146
6.54687	43.906907941734
6.57127	44.1864574048563
6.59568	44.2869349707056
6.62009	44.1966341042507
6.64449	44.1903642459882
6.6689	44.2061928216965
6.69331	44.2063690770097
6.71771	44.1680781279549
6.74212	44.1404922307567
6.76652	43.8455077784695
6.79093	43.9897789824053
6.81534	43.9344966693403
6.83974	43.856288714988
6.86415	43.8083887113621
6.88855	44.6633856452787
6.91296	44.6198426128971
6.93737	44.014416599951
6.96177	44.4477352400752
6.98618	44.0333316134716
