# Supplementary material for: Parahydrogen-induced polarization and spin order transfer in ethyl pyruvate at high magnetic fields
Source: Sci Rep. 2022 Nov 12;12:19361. doi: 10.1038/s41598-022-22347-1 (PMC9653431; doi:10.1038/s41598-022-22347-1)
Supplement: Supplementary file 1 — Supplementary Information 1. [file 41598_2022_22347_MOESM1_ESM.zip › FA_processing/225/PPM_A_Am_P4_P4m.txt]

   3.1056000e+00   1.0123947e-04   0.0000000e+00   1.1536964e+01   0.0000000e+00
   3.1300100e+00   1.0363712e-04   0.0000000e+00   1.1512854e+01   0.0000000e+00
   3.1544200e+00   1.0523724e-04   0.0000000e+00   1.1541648e+01   0.0000000e+00
   3.1788200e+00   1.0693576e-04   0.0000000e+00   1.1541009e+01   0.0000000e+00
   3.2032300e+00   1.0732153e-04   0.0000000e+00   1.1529322e+01   0.0000000e+00
   3.2276300e+00   1.0842587e-04   0.0000000e+00   1.1545384e+01   0.0000000e+00
   3.2520400e+00   1.0997104e-04   0.0000000e+00   1.1558590e+01   0.0000000e+00
   3.2764500e+00   1.1053474e-04   0.0000000e+00   1.1568395e+01   0.0000000e+00
   3.3008500e+00   1.1211338e-04   0.0000000e+00   1.1559476e+01   0.0000000e+00
   3.3252600e+00   1.1425456e-04   0.0000000e+00   1.1574955e+01   0.0000000e+00
   3.3496700e+00   1.1383981e-04   0.0000000e+00   1.1581400e+01   0.0000000e+00
   3.3740700e+00   1.1895634e-04   0.0000000e+00   1.1515800e+01   0.0000000e+00
   3.3984800e+00   1.1641277e-04   0.0000000e+00   1.1597194e+01   0.0000000e+00
   3.4228800e+00   1.2939445e-04   1.2939445e-04   1.1414154e+01   1.1414154e+01
   3.4472900e+00   1.2741072e-04   1.2741072e-04   1.1501726e+01   1.1501726e+01
   3.4717000e+00   1.3581082e-04   1.3581082e-04   1.1417010e+01   1.1417010e+01
   3.4961000e+00   1.4000196e-04   1.4000196e-04   1.1398320e+01   1.1398320e+01
   3.5205100e+00   1.4580821e-04   1.4580821e-04   1.1414173e+01   1.1414173e+01
   3.5449100e+00   2.9713450e-04   2.9713450e-04   1.1577255e+01   1.1577255e+01
   3.5693200e+00   5.2150257e-04   5.2150257e-04   1.1443442e+01   1.1443442e+01
   3.5937300e+00   6.8142631e-04   6.8142631e-04   1.1428441e+01   1.1428441e+01
   3.6181300e+00   7.8759354e-04   7.8759354e-04   1.1365830e+01   1.1365830e+01
   3.6425400e+00   8.7065936e-04   8.7065936e-04   1.1356505e+01   1.1356505e+01
   3.6669400e+00   9.5290639e-04   9.5290639e-04   1.1343431e+01   1.1343431e+01
   3.6913500e+00   1.0219373e-03   1.0219373e-03   1.1350705e+01   1.1350705e+01
   3.7157600e+00   1.0852777e-03   1.0852777e-03   1.1352984e+01   1.1352984e+01
   3.7401600e+00   1.1631752e-03   1.1631752e-03   1.1338989e+01   1.1338989e+01
   3.7645700e+00   1.2587957e-03   1.2587957e-03   1.1329394e+01   1.1329394e+01
   3.7889800e+00   1.3611649e-03   1.3611649e-03   1.1314249e+01   1.1314249e+01
   3.8133800e+00   1.4630841e-03   1.4630841e-03   1.1297225e+01   1.1297225e+01
   3.8377900e+00   1.5686947e-03   1.5686947e-03   1.1282793e+01   1.1282793e+01
   3.8621900e+00   1.6877213e-03   1.6877213e-03   1.1267688e+01   1.1267688e+01
   3.8866000e+00   1.8301314e-03   1.8301314e-03   1.1256010e+01   1.1256010e+01
   3.9110100e+00   1.9872844e-03   1.9872844e-03   1.1243397e+01   1.1243397e+01
   3.9354100e+00   2.1746282e-03   2.1746282e-03   1.1231460e+01   1.1231460e+01
   3.9598200e+00   2.3966658e-03   2.3966658e-03   1.1216968e+01   1.1216968e+01
   3.9842200e+00   2.6842259e-03   2.6842259e-03   1.1204043e+01   1.1204043e+01
   4.0086300e+00   3.0378263e-03   3.0378263e-03   1.1197421e+01   1.1197421e+01
   4.0330400e+00   3.4931623e-03   3.4931623e-03   1.1187053e+01   1.1187053e+01
   4.0574400e+00   4.0653452e-03   4.0653452e-03   1.1155210e+01   1.1155210e+01
   4.0818500e+00   4.8976604e-03   4.8976604e-03   1.1124808e+01   1.1124808e+01
   4.1062600e+00   6.2196299e-03   6.2196299e-03   1.1109769e+01   1.1109769e+01
   4.1306600e+00   8.5196522e-03   8.5196522e-03   1.1095756e+01   1.1095756e+01
   4.1550700e+00   1.6689858e-02   1.6689858e-02   1.1062842e+01   1.1062842e+01
   4.1794700e+00   2.0554113e-02   2.0554113e-02   1.1027088e+01   1.1027088e+01
   4.2038800e+00   2.3504151e-02   2.3504151e-02   1.1006396e+01   1.1006396e+01
   4.2282900e+00   2.5339194e-02   2.5339194e-02   1.1001901e+01   1.1001901e+01
   4.2526900e+00   2.0122798e-02   2.0122798e-02   1.0961944e+01   1.0961944e+01
   4.2771000e+00   1.8879789e-02   1.8879789e-02   1.0965983e+01   1.0965983e+01
   4.3015000e+00   1.8006880e-02   1.8006880e-02   1.0942536e+01   1.0942536e+01
   4.3259100e+00   1.7703652e-02   1.7703652e-02   1.0982131e+01   1.0982131e+01
   4.3503200e+00   1.7331067e-02   1.7331067e-02   1.0932538e+01   1.0932538e+01
   4.3747200e+00   1.7191250e-02   1.7191250e-02   1.0941798e+01   1.0941798e+01
   4.3991300e+00   1.7069746e-02   1.7069746e-02   1.0915977e+01   1.0915977e+01
   4.4235300e+00   1.7006258e-02   1.7006258e-02   1.0903397e+01   1.0903397e+01
   4.4479400e+00   1.6960582e-02   1.6960582e-02   1.0890466e+01   1.0890466e+01
   4.4723500e+00   1.7073459e-02   1.7073459e-02   1.0967717e+01   1.0967717e+01
   4.4967500e+00   1.7132390e-02   1.7132390e-02   1.0950583e+01   1.0950583e+01
   4.5211600e+00   1.7208900e-02   1.7208900e-02   1.0951132e+01   1.0951132e+01
   4.5455700e+00   1.7310833e-02   1.7310833e-02   1.0945745e+01   1.0945745e+01
   4.5699700e+00   1.7456944e-02   1.7456944e-02   1.0917094e+01   1.0917094e+01
   4.5943800e+00   1.7627862e-02   1.7627862e-02   1.0924936e+01   1.0924936e+01
   4.6187800e+00   1.7798717e-02   1.7798717e-02   1.0915410e+01   1.0915410e+01
   4.6431900e+00   1.7971216e-02   1.7971216e-02   1.0918087e+01   1.0918087e+01
   4.6676000e+00   1.8132753e-02   1.8132753e-02   1.0931519e+01   1.0931519e+01
   4.6920000e+00   1.8335869e-02   1.8335869e-02   1.0911358e+01   1.0911358e+01
   4.7164100e+00   1.8506321e-02   1.8506321e-02   1.0935669e+01   1.0935669e+01
   4.7408100e+00   1.8712415e-02   1.8712415e-02   1.0934674e+01   1.0934674e+01
   4.7652200e+00   1.8876688e-02   1.8876688e-02   1.0920932e+01   1.0920932e+01
   4.7896300e+00   1.9002924e-02   1.9002924e-02   1.0889910e+01   1.0889910e+01
   4.8140300e+00   1.9056009e-02   1.9056009e-02   1.0940388e+01   1.0940388e+01
   4.8384400e+00   1.9093511e-02   1.9093511e-02   1.0938110e+01   1.0938110e+01
   4.8628500e+00   1.9008349e-02   1.9008349e-02   1.0922585e+01   1.0922585e+01
   4.8872500e+00   1.8807473e-02   1.8807473e-02   1.0919502e+01   1.0919502e+01
   4.9116600e+00   1.8491593e-02   1.8491593e-02   1.0917234e+01   1.0917234e+01
   4.9360600e+00   1.8040390e-02   1.8040390e-02   1.0905176e+01   1.0905176e+01
   4.9604700e+00   1.7441714e-02   1.7441714e-02   1.0927909e+01   1.0927909e+01
   4.9848800e+00   1.6697383e-02   1.6697383e-02   1.0914016e+01   1.0914016e+01
   5.0092800e+00   1.5871831e-02   1.5871831e-02   1.0905079e+01   1.0905079e+01
   5.0336900e+00   1.5028089e-02   1.5028089e-02   1.0881112e+01   1.0881112e+01
   5.0580900e+00   1.4108390e-02   1.4108390e-02   1.0931078e+01   1.0931078e+01
   5.0825000e+00   1.3339672e-02   1.3339672e-02   1.0851106e+01   1.0851106e+01
   5.1069100e+00   1.2430902e-02   1.2430902e-02   1.0930383e+01   1.0930383e+01
   5.1313100e+00   1.1656959e-02   1.1656959e-02   1.0925996e+01   1.0925996e+01
   5.1557200e+00   1.0960939e-02   1.0960939e-02   1.0910235e+01   1.0910235e+01
   5.1801200e+00   1.0323301e-02   1.0323301e-02   1.0924268e+01   1.0924268e+01
   5.2045300e+00   9.7639611e-03   9.7639611e-03   1.0926820e+01   1.0926820e+01
   5.2289400e+00   9.2798806e-03   9.2798806e-03   1.0925862e+01   1.0925862e+01
   5.2533400e+00   8.8758992e-03   8.8758992e-03   1.0923766e+01   1.0923766e+01
   5.2777500e+00   8.5667633e-03   8.5667633e-03   1.0908024e+01   1.0908024e+01
   5.3021600e+00   8.3211093e-03   8.3211093e-03   1.0923868e+01   1.0923868e+01
   5.3265600e+00   8.2881784e-03   8.2881784e-03   1.0923861e+01   1.0923861e+01
   5.3509700e+00   8.6012213e-03   8.6012213e-03   1.0924201e+01   1.0924201e+01
   5.3753700e+00   8.0017416e-03   8.0017416e-03   1.0928139e+01   1.0928139e+01
   5.3997800e+00   7.3680219e-03   7.3680219e-03   1.0925735e+01   1.0925735e+01
   5.4241900e+00   6.8060657e-03   6.8060657e-03   1.0918988e+01   1.0918988e+01
   5.4485900e+00   6.2860008e-03   6.2860008e-03   1.0937300e+01   1.0937300e+01
   5.4730000e+00   5.8581053e-03   5.8581053e-03   1.0898429e+01   1.0898429e+01
   5.4974000e+00   5.4081520e-03   5.4081520e-03   1.0979087e+01   1.0979087e+01
   5.5218100e+00   5.0466664e-03   5.0466664e-03   1.0992469e+01   1.0992469e+01
   5.5462200e+00   4.7346570e-03   4.7346570e-03   1.0947139e+01   1.0947139e+01
   5.5706200e+00   4.4285764e-03   4.4285764e-03   1.0970850e+01   1.0970850e+01
   5.5950300e+00   4.1613125e-03   4.1613125e-03   1.0966694e+01   1.0966694e+01
   5.6194400e+00   3.9205495e-03   3.9205495e-03   1.0954830e+01   1.0954830e+01
   5.6438400e+00   3.6960955e-03   3.6960955e-03   1.0956704e+01   1.0956704e+01
   5.6682500e+00   3.4904906e-03   3.4904906e-03   1.0955674e+01   1.0955674e+01
   5.6926500e+00   3.3040217e-03   3.3040217e-03   1.0951652e+01   1.0951652e+01
   5.7170600e+00   3.1317990e-03   3.1317990e-03   1.0943181e+01   1.0943181e+01
   5.7414700e+00   2.9747917e-03   2.9747917e-03   1.0929882e+01   1.0929882e+01
   5.7658700e+00   2.8271704e-03   2.8271704e-03   1.0931321e+01   1.0931321e+01
   5.7902800e+00   2.6923752e-03   2.6923752e-03   1.0933535e+01   1.0933535e+01
   5.8146800e+00   2.5441607e-03   2.5441607e-03   1.1021176e+01   1.1021176e+01
   5.8390900e+00   2.4232682e-03   2.4232682e-03   1.1014535e+01   1.1014535e+01
   5.8635000e+00   2.3159168e-03   2.3159168e-03   1.0997441e+01   1.0997441e+01
   5.8879000e+00   2.2131504e-03   2.2131504e-03   1.0995923e+01   1.0995923e+01
   5.9123100e+00   2.1171341e-03   2.1171341e-03   1.1013510e+01   1.1013510e+01
   5.9367200e+00   2.0278036e-03   2.0278036e-03   1.1006664e+01   1.1006664e+01
   5.9611200e+00   1.9449926e-03   1.9449926e-03   1.0998326e+01   1.0998326e+01
   5.9855300e+00   1.8638784e-03   1.8638784e-03   1.0991813e+01   1.0991813e+01
   6.0099300e+00   1.7906317e-03   1.7906317e-03   1.0995169e+01   1.0995169e+01
   6.0343400e+00   1.7197650e-03   1.7197650e-03   1.0987400e+01   1.0987400e+01
   6.0587500e+00   1.6529958e-03   1.6529958e-03   1.0991980e+01   1.0991980e+01
   6.0831500e+00   1.5923185e-03   1.5923185e-03   1.0958411e+01   1.0958411e+01
   6.1075600e+00   1.5288437e-03   1.5288437e-03   1.0994959e+01   1.0994959e+01
   6.1319600e+00   1.4763642e-03   1.4763642e-03   1.0961889e+01   1.0961889e+01
   6.1563700e+00   1.4237650e-03   1.4237650e-03   1.0960959e+01   1.0960959e+01
   6.1807800e+00   1.3713477e-03   1.3713477e-03   1.0958268e+01   1.0958268e+01
   6.2051800e+00   1.3238424e-03   1.3238424e-03   1.0958753e+01   1.0958753e+01
   6.2295900e+00   1.2679222e-03   1.2679222e-03   1.1046240e+01   1.1046240e+01
   6.2539900e+00   1.2224177e-03   1.2224177e-03   1.1043643e+01   1.1043643e+01
   6.2784000e+00   1.1800950e-03   1.1800950e-03   1.1055031e+01   1.1055031e+01
   6.3028100e+00   1.1438207e-03   1.1438207e-03   1.1034092e+01   1.1034092e+01
   6.3272100e+00   1.1054839e-03   1.1054839e-03   1.1021878e+01   1.1021878e+01
   6.3516200e+00   1.0690777e-03   1.0690777e-03   1.1021025e+01   1.1021025e+01
   6.3760300e+00   1.0352509e-03   1.0352509e-03   1.1030600e+01   1.1030600e+01
   6.4004300e+00   1.0030428e-03   1.0030428e-03   1.1018329e+01   1.1018329e+01
   6.4248400e+00   9.7327604e-04   9.7327604e-04   1.1000501e+01   1.1000501e+01
   6.4492400e+00   9.4396453e-04   9.4396453e-04   1.0989596e+01   1.0989596e+01
   6.4736500e+00   9.1593286e-04   9.1593286e-04   1.0997496e+01   1.0997496e+01
   6.4980600e+00   8.8614536e-04   8.8614536e-04   1.1019630e+01   1.1019630e+01
   6.5224600e+00   8.5891312e-04   8.5891312e-04   1.1056705e+01   1.1056705e+01
   6.5468700e+00   8.3865096e-04   8.3865096e-04   1.0976727e+01   1.0976727e+01
   6.5712700e+00   8.0912980e-04   8.0912980e-04   1.1046614e+01   1.1046614e+01
   6.5956800e+00   7.8605749e-04   7.8605749e-04   1.1071734e+01   1.1071734e+01
   6.6200900e+00   7.6367121e-04   7.6367121e-04   1.1049159e+01   1.1049159e+01
   6.6444900e+00   7.4248407e-04   7.4248407e-04   1.1047591e+01   1.1047591e+01
   6.6689000e+00   7.2202848e-04   7.2202848e-04   1.1051548e+01   1.1051548e+01
   6.6933100e+00   7.0285600e-04   0.0000000e+00   1.1051592e+01   0.0000000e+00
   6.7177100e+00   6.8382829e-04   0.0000000e+00   1.1042020e+01   0.0000000e+00
   6.7421200e+00   6.6397169e-04   0.0000000e+00   1.1035123e+01   0.0000000e+00
   6.7665200e+00   6.4635106e-04   0.0000000e+00   1.0961377e+01   0.0000000e+00
   6.7909300e+00   6.2940574e-04   0.0000000e+00   1.0997445e+01   0.0000000e+00
   6.8153400e+00   6.1191110e-04   0.0000000e+00   1.0983624e+01   0.0000000e+00
   6.8397400e+00   5.9648678e-04   0.0000000e+00   1.0964072e+01   0.0000000e+00
   6.8641500e+00   5.8048981e-04   0.0000000e+00   1.0952097e+01   0.0000000e+00
   6.8885500e+00   5.6420479e-04   0.0000000e+00   1.1165846e+01   0.0000000e+00
   6.9129600e+00   5.4993622e-04   0.0000000e+00   1.1154961e+01   0.0000000e+00
   6.9373700e+00   5.3591642e-04   0.0000000e+00   1.1003604e+01   0.0000000e+00
   6.9617700e+00   5.2217604e-04   0.0000000e+00   1.1111934e+01   0.0000000e+00
   6.9861800e+00   5.0900615e-04   0.0000000e+00   1.1008333e+01   0.0000000e+00
