# Supplementary material for: Parahydrogen-induced polarization and spin order transfer in ethyl pyruvate at high magnetic fields
Source: Sci Rep. 2022 Nov 12;12:19361. doi: 10.1038/s41598-022-22347-1 (PMC9653431; doi:10.1038/s41598-022-22347-1)
Supplement: Supplementary file 1 — Supplementary Information 1. [file 41598_2022_22347_MOESM1_ESM.zip › FA_processing/225/stack2.csv]

	AP_5mm_probe.225.ser#1	AP_5mm_probe.225.ser#2	AP_5mm_probe.225.ser#3	AP_5mm_probe.225.ser#4	AP_5mm_probe.225.ser#5	AP_5mm_probe.225.ser#6	AP_5mm_probe.225.ser#7	AP_5mm_probe.225.ser#8	AP_5mm_probe.225.ser#9	AP_5mm_probe.225.ser#10	AP_5mm_probe.225.ser#11	AP_5mm_probe.225.ser#12	AP_5mm_probe.225.ser#13	AP_5mm_probe.225.ser#14	AP_5mm_probe.225.ser#15	AP_5mm_probe.225.ser#16	AP_5mm_probe.225.ser#17	AP_5mm_probe.225.ser#18	AP_5mm_probe.225.ser#19	AP_5mm_probe.225.ser#20	AP_5mm_probe.225.ser#21	AP_5mm_probe.225.ser#22	AP_5mm_probe.225.ser#23	AP_5mm_probe.225.ser#24	AP_5mm_probe.225.ser#25	AP_5mm_probe.225.ser#26	AP_5mm_probe.225.ser#27	AP_5mm_probe.225.ser#28	AP_5mm_probe.225.ser#29	AP_5mm_probe.225.ser#30	AP_5mm_probe.225.ser#31	AP_5mm_probe.225.ser#32	AP_5mm_probe.225.ser#33	AP_5mm_probe.225.ser#34	AP_5mm_probe.225.ser#35	AP_5mm_probe.225.ser#36	AP_5mm_probe.225.ser#37	AP_5mm_probe.225.ser#38	AP_5mm_probe.225.ser#39	AP_5mm_probe.225.ser#40	AP_5mm_probe.225.ser#41	AP_5mm_probe.225.ser#42	AP_5mm_probe.225.ser#43	AP_5mm_probe.225.ser#44	AP_5mm_probe.225.ser#45	AP_5mm_probe.225.ser#46	AP_5mm_probe.225.ser#47	AP_5mm_probe.225.ser#48	AP_5mm_probe.225.ser#49
-20.2755	72.6700	-0.962905	24.9240	63.6972	-94.2726	5.03663	7.58433	23.1893	7.82911	-55.6087	81.5585	90.2376	30.9815	58.2678	59.0293	69.6074	53.8960	58.0083	101.018	121.804	82.2535	-2.25518	79.0504	126.146	78.8263	130.807	51.6113	120.141	160.273	114.312	149.539	103.097	137.250	123.605	131.429	29.7801	141.344	78.5134	116.041	158.250	61.7252	73.6591	23.4969	72.5110	81.5516	28.5412	69.1139	-2.01279	75.4345
-20.2511	4.32783	11.9196	21.5133	63.2882	47.6977	53.9140	-41.4704	43.0368	34.7445	148.699	-58.3151	15.1482	101.977	60.7956	73.5734	63.2359	45.2988	-55.1998	81.0495	102.685	97.9660	115.288	24.2385	96.7272	82.5740	83.7498	25.6044	133.733	-15.6726	142.856	89.8923	69.1072	143.006	83.7974	3.41160	93.8213	-18.5255	-49.3920	46.5860	111.241	115.308	70.9393	37.7868	69.0043	70.1833	84.8518	110.287	103.916	170.899
-20.2267	34.9448	18.9352	25.0241	85.9762	52.4224	38.0759	82.2160	2.02096	43.9132	177.425	-4.38087	33.0553	81.9555	93.9023	62.1710	11.2817	149.306	112.733	76.3339	19.3644	29.0694	19.2369	68.9085	124.721	85.3038	91.0820	63.3263	84.3476	131.594	74.8617	62.0105	49.1315	85.0606	61.6168	128.439	100.260	61.4379	108.642	20.3827	96.9570	23.5283	14.9741	36.0502	81.2486	95.6303	55.6029	132.082	89.5420	-6.23458
-20.2023	20.0168	44.9151	-1.31155	-26.1222	42.5042	63.3324	42.7501	-12.1561	55.7698	6.69125	114.050	51.4756	46.4640	159.684	103.799	110.988	18.4428	117.699	95.3004	131.009	0.460743	62.2892	98.5048	50.0130	39.6519	32.9243	-30.2585	64.3549	50.7444	35.3856	57.9703	66.6336	122.193	58.1869	41.1373	66.0076	61.1926	99.1912	42.7145	81.4299	128.530	168.869	94.2608	119.228	118.594	108.203	34.5748	71.4153	119.172
-20.1778	-5.68979	-73.1028	38.2831	24.4352	66.3375	56.8567	-68.6627	32.2678	41.3485	36.6709	-2.01295	36.8301	71.4358	-22.7685	55.2596	-1.50498	33.8932	33.9329	23.3184	88.9902	31.5101	38.7396	-6.32402	96.6201	36.3477	36.7610	90.9491	96.8877	55.4004	79.0925	143.836	28.5628	133.591	201.303	104.897	65.1416	91.4040	17.3190	56.1158	55.5431	89.8055	97.0490	1.00463	22.9322	71.8774	38.2407	99.2630	88.0722	94.3746
-20.1534	-87.9672	-75.2395	86.4067	36.2747	-43.0113	4.26991	60.1846	39.3996	-14.6142	50.7743	128.836	55.7853	19.4906	10.8695	79.8508	57.9307	93.6018	54.1540	49.7158	129.675	-11.9221	-26.8981	140.897	43.8262	101.683	49.7399	-0.0277636	118.569	75.4013	144.848	59.3134	70.6164	142.687	4.35501	53.2144	98.3503	201.714	140.581	77.5338	100.019	89.5669	108.760	147.054	142.831	64.8704	6.36598	5.28216	126.264	95.2824
-20.1290	-68.1092	17.2103	21.3227	65.9886	19.0388	15.5274	-33.3132	89.9482	-12.4311	23.6189	63.9925	41.0524	50.1191	78.3039	36.4045	61.4331	-40.7885	44.5698	114.004	53.1957	95.8172	102.516	90.5805	109.428	135.095	42.8671	-16.4083	-34.3404	41.5445	82.6764	36.1200	110.588	114.687	-23.4046	52.5925	85.4242	100.543	43.9884	43.2433	142.892	85.4299	69.2941	147.264	123.364	96.2990	55.6359	84.4896	150.408	74.5955
-20.1046	62.9051	96.1598	50.6559	-47.8092	-16.6864	2.50836	-20.0165	-20.5670	12.2348	77.4614	31.9272	95.3616	86.2261	-101.130	34.6696	93.3584	-43.2153	24.1720	29.1795	32.9627	78.4698	7.24563	133.180	87.4185	93.8765	107.049	78.4949	158.569	163.049	106.146	116.889	135.000	98.6239	28.2043	18.6820	165.043	63.2172	47.9767	106.591	86.0633	51.5831	107.640	53.3806	108.075	1.89181	83.4592	22.9198	185.014	122.784
-20.0802	36.7034	38.8744	89.0758	-5.99722	17.2336	-37.6079	22.2679	22.2319	47.7880	93.1885	54.9512	-9.39105	19.3063	66.8830	-36.0777	63.8131	156.939	5.19605	59.8756	47.4716	32.8778	182.136	25.8980	70.0620	68.7217	90.6343	108.919	-36.6314	-33.7579	144.354	53.1613	120.278	77.7537	169.554	160.480	94.5305	137.924	134.251	86.5405	64.9908	49.8694	89.0934	191.198	100.231	151.333	72.7790	69.7226	52.6552	59.7509
-20.0558	-52.9613	-38.6691	57.6983	-21.7630	-20.8563	-1.20351	63.1821	22.8481	53.0363	8.80828	-5.36455	187.036	43.7931	64.9569	-22.8434	156.777	22.0645	72.7622	64.6605	153.246	105.246	34.9869	64.0426	67.3531	44.1895	186.740	41.0479	152.137	113.363	74.5623	103.725	145.115	-8.60935	31.4681	116.636	115.296	108.733	204.155	123.446	-9.58270	12.1229	-20.1189	83.4353	142.134	132.320	128.494	12.8528	47.1950	99.5017
-20.0314	5.19397	32.4982	-69.3269	-75.9102	-110.264	-76.7916	105.064	-22.4714	5.18284	-11.7772	89.2116	13.4362	-18.2192	56.0674	53.7897	38.9957	-25.2938	110.110	113.678	-4.61222	49.1974	35.7319	42.8292	59.4768	93.9270	157.725	109.472	194.676	132.746	151.319	38.6511	172.020	166.726	122.816	67.1127	133.178	127.887	-1.26300	110.683	113.919	116.070	128.360	94.4565	105.213	89.4755	16.3098	62.8487	77.5847	66.0451
-20.0070	-65.6145	102.888	-22.4750	-14.8733	-61.2862	10.0106	65.2216	52.8171	60.9684	18.8162	112.355	47.5519	31.8171	128.081	154.095	3.01330	38.4379	-12.6887	53.6666	-15.0096	84.8946	89.1505	139.260	120.151	134.703	-2.59741	95.0048	122.076	16.0472	29.0664	28.2500	141.525	64.3283	109.870	45.1541	111.692	-8.34483	97.6907	131.409	82.1695	60.2644	58.5413	87.8060	84.3308	57.5801	117.492	120.172	76.2661	87.6494
-19.9826	53.5624	-56.5909	-25.5042	-15.6209	-124.322	91.1658	17.7943	100.103	11.1552	29.3735	24.7948	92.2911	13.2499	153.542	14.3786	40.2539	59.7128	88.4542	61.2047	62.6167	118.852	180.675	160.170	124.878	68.4470	101.929	205.798	-14.1874	148.700	156.306	121.776	147.539	80.4333	178.628	76.1633	79.6143	92.8494	130.108	79.7949	135.020	52.9770	212.048	66.6001	117.825	71.7520	205.118	55.9941	125.471	35.0859
-19.9582	8.51118	12.2196	11.8912	0.929462	100.602	86.7608	79.5553	63.5618	6.17096	-38.0644	29.1018	46.5205	87.9999	51.4689	25.6417	99.7891	-33.3347	49.7830	-0.423124	84.9192	189.015	96.7006	63.3067	122.916	108.658	71.5167	118.801	32.9240	52.4308	113.689	133.284	69.5388	40.7444	120.690	70.6114	122.129	232.196	33.2320	120.778	117.690	51.0159	53.5261	104.264	118.668	-62.7633	135.795	91.3375	24.5561	107.948
-19.9338	16.1857	46.7310	-43.1739	44.2798	11.4188	-4.89870	-14.1669	41.4960	20.0644	49.2596	61.3845	26.2281	73.7570	87.0327	162.940	168.470	36.2555	9.58857	64.7735	76.1133	130.277	90.1165	56.3959	180.733	61.6983	62.1266	-3.47399	37.2834	68.2028	59.7406	162.894	75.7682	233.131	246.952	63.5958	117.473	140.047	58.5336	102.443	76.4436	76.5835	148.365	186.075	83.2169	18.5375	91.4589	14.7900	170.233	134.670
-19.9094	87.9884	-48.3046	-74.8234	31.7142	31.3630	95.2523	3.76833	23.7687	-8.15208	122.708	-1.68813	-71.0074	23.8689	-4.70310	20.6331	2.75460	142.826	5.00645	14.4692	72.5314	17.4201	80.9826	-8.98861	182.107	154.185	51.6392	22.0211	156.339	115.675	116.591	150.507	116.450	76.3038	140.631	96.6421	117.601	43.2125	110.480	68.1803	69.6623	133.565	68.7844	128.552	131.243	99.0694	176.365	78.9410	182.373	105.698
-19.8850	33.7573	-17.7893	-5.09309	87.4571	-5.65252	121.727	-4.68777	-42.5360	73.7413	164.629	-10.1606	154.038	-0.449547	-27.3236	-42.2586	-28.4959	63.8188	53.1218	119.773	49.8131	9.37069	71.0225	180.290	97.3291	172.069	109.949	63.9767	89.2729	129.189	88.3785	88.2822	192.787	195.349	56.3643	116.748	88.1896	253.376	110.216	58.5160	32.5929	201.532	134.980	158.299	89.4917	254.424	-4.09234	70.8932	144.175	119.336
-19.8606	-31.8261	-55.2006	-43.3537	-24.7986	-50.7402	30.4665	116.056	20.2833	64.7786	128.434	6.04808	28.3825	133.899	68.5126	-7.95964	62.5695	-59.9305	61.4639	128.548	129.820	80.0399	89.4536	159.232	38.5641	153.625	83.8994	83.0017	146.030	117.549	75.8731	68.2553	138.574	72.2575	10.6993	160.154	227.485	57.7734	101.362	95.0501	129.145	192.894	118.520	88.2831	174.430	29.3531	74.6923	136.272	41.5542	49.5473
-19.8362	-113.304	-26.4790	-25.8546	-117.926	-47.7618	63.5177	40.7719	42.7222	130.698	65.9672	26.5813	-58.9539	149.389	86.4921	120.563	82.7597	184.355	96.4736	91.9381	45.1028	143.586	170.677	40.2349	112.104	147.727	78.8681	126.882	196.805	30.1400	61.8136	162.306	192.004	185.512	38.9328	74.3929	75.5551	166.927	103.029	160.836	172.736	87.3352	49.1902	151.626	-46.5167	189.860	29.6375	211.512	110.219	117.816
-19.8118	-45.5707	-34.9879	41.9406	-65.3106	24.6766	-61.4256	46.4389	58.5952	59.0671	61.2620	65.2562	22.0547	66.0548	40.9080	51.1642	21.7023	-10.0235	73.8410	62.2967	88.6696	158.919	72.4604	-5.99660	113.304	75.8292	195.453	74.6643	-7.03032	146.640	116.096	72.5657	-21.3803	147.498	140.374	44.0419	114.026	178.369	106.783	49.3723	197.651	188.220	193.587	-22.7963	100.337	139.846	237.371	103.053	122.403	63.4567
-19.7873	56.8093	147.699	-61.8678	47.7226	36.1252	47.8467	11.7825	-48.4352	16.3274	78.2465	32.1689	-70.8429	87.2814	-32.8273	136.044	31.1069	-76.6397	62.4843	85.5453	-40.3831	133.080	130.606	166.687	64.0137	170.438	43.3408	105.165	120.453	133.076	220.443	73.1737	85.2595	29.5667	115.423	109.698	102.801	146.265	152.093	154.533	58.1651	160.191	62.2075	81.8362	38.2165	64.3112	152.272	211.197	75.5009	133.912
-19.7629	31.7347	-58.9212	72.6851	19.2912	73.5564	-34.4121	11.3261	81.3969	9.42348	77.9339	25.3528	70.0537	172.152	100.559	64.3031	29.0166	24.2285	87.1762	50.5044	68.0184	7.48357	50.3145	126.482	85.9705	103.921	54.1617	4.00262	67.2612	134.023	34.3891	93.2935	191.624	3.72665	85.0173	71.7146	182.044	61.2644	116.820	135.520	217.622	49.2822	66.1554	30.2162	200.566	164.854	119.551	117.808	29.9228	83.4458
-19.7385	-89.1989	72.9616	-35.6650	-22.6651	-67.2879	35.4996	78.2555	40.1960	54.2296	98.0863	15.5413	44.6303	1.41758	36.5160	-86.4565	68.1257	17.0820	135.107	76.6980	2.67365	70.4002	194.015	131.013	120.122	69.1505	140.566	166.959	126.332	43.3552	113.340	34.2572	15.4811	71.8002	80.6234	101.734	138.530	78.9904	68.9847	72.5487	133.462	63.3250	76.6241	145.334	93.5073	126.393	90.2836	70.2928	98.0785	143.229
-19.7141	34.1833	21.1982	24.1227	-21.1371	24.4384	-24.2867	68.8060	23.4726	-16.0436	37.3690	28.8695	140.493	98.3295	104.553	4.27035	45.6189	135.079	97.8185	72.4018	191.535	18.2528	171.339	27.5802	159.582	4.68322	1.15828	214.451	136.452	200.615	92.8484	141.933	98.7367	266.090	67.0115	145.012	107.958	84.3266	0.413550	158.061	116.008	146.770	170.759	115.310	85.5841	67.9468	163.129	169.434	155.783	89.8050
-19.6897	-73.0344	-17.0908	-26.3432	130.013	-38.9063	-88.7009	102.604	12.9301	12.4815	75.7189	56.3483	9.63955	19.9417	97.9313	64.1745	122.003	-5.17800	42.6664	71.0684	122.977	78.2470	138.726	159.410	184.862	91.7926	103.609	89.1783	157.036	102.633	148.203	116.929	48.0102	10.6231	193.525	201.862	152.065	42.6489	147.364	35.9642	162.386	89.8558	-11.6994	183.416	73.4068	-5.63015	107.767	106.073	137.782	231.311
-19.6653	-18.0602	118.972	-76.9761	24.3465	3.19495	-51.2364	-113.891	81.2851	-26.3188	40.4862	141.033	100.677	141.389	89.1900	104.148	33.9008	-11.5365	236.472	51.7535	75.6369	63.8601	138.337	63.1300	81.4295	100.126	65.6501	82.0866	91.2306	162.516	97.2637	181.685	36.2519	167.015	44.7734	132.984	140.634	107.399	124.628	45.0345	132.313	183.676	122.112	75.8871	68.1728	149.875	218.674	94.0616	154.309	187.771
-19.6409	58.7233	-9.09279	-1.19680	46.7838	76.1997	-7.60377	-49.0438	-8.69735	90.8239	-72.4939	32.8778	-55.8514	43.3697	55.1371	39.6531	61.0162	151.245	-112.726	117.161	159.324	55.5945	75.0426	37.0019	49.7157	159.710	22.1370	199.567	159.184	93.4303	144.183	61.9892	171.192	118.573	288.571	90.3721	243.982	189.081	70.5363	197.272	132.879	-58.1024	185.886	137.122	79.8633	147.588	152.948	33.9449	2.89422	101.182
-19.6165	-42.5700	69.9288	-72.8001	-91.2965	-1.75528	70.4015	45.7934	74.5361	71.3464	87.8209	2.20557	-40.7390	-3.91453	-37.8011	9.59163	76.2320	51.5741	-45.1566	83.8529	4.79317	99.9788	-35.8914	185.977	108.387	160.966	69.7656	-2.98898	166.425	100.439	130.973	73.4010	47.0071	137.989	61.4429	177.559	80.7844	192.280	127.359	152.861	110.436	60.4640	149.707	94.9846	181.769	62.3508	100.133	132.452	128.661	135.675
-19.5921	1.14002	-18.4661	-73.7235	-49.0300	28.2891	-44.4060	94.6787	30.5164	54.7697	-6.34757	16.6421	67.1648	-4.17477	137.325	116.929	71.2925	-57.2716	60.0545	-37.0134	104.167	116.096	101.574	136.171	77.3804	160.504	89.5059	-48.6898	-21.5079	161.697	114.467	114.653	183.927	61.0663	27.6112	111.469	106.235	29.3954	152.024	33.5842	57.7155	151.703	132.010	54.2373	41.6406	122.230	54.0178	129.821	173.935	90.7297
-19.5677	79.7937	9.17505	93.4794	18.0332	99.1954	90.4994	59.5339	11.4331	16.9221	111.785	46.8920	19.5974	21.8595	-70.5221	17.3658	172.681	-48.7737	-89.2730	157.745	89.2169	132.898	56.5701	23.0851	24.8885	92.9719	-5.31007	44.6281	173.634	22.9127	14.6427	104.962	74.3493	141.667	59.6474	134.921	90.4447	209.878	60.6058	169.762	182.820	81.9554	140.100	113.315	211.826	13.4779	76.3841	196.775	133.103	158.396
-19.5433	5.45927	-98.0509	-60.9045	-14.2617	48.5993	57.8666	62.8406	39.0819	8.28788	0.0529911	-18.0036	-10.3980	70.6792	27.8645	-80.8608	108.073	58.5270	94.3620	85.8863	23.0302	123.702	-13.3720	-25.9379	116.546	136.655	79.1738	38.4274	57.4125	90.5304	95.1642	117.209	83.2956	73.3185	97.3856	29.1934	165.289	127.871	176.203	218.458	133.049	144.181	120.259	214.959	93.6191	202.451	-41.3387	19.1875	172.336	89.4327
-19.5189	89.4913	-3.46483	18.7480	-47.8480	70.6135	-31.3176	13.4373	18.2938	-19.4936	90.1805	64.7901	37.4033	66.0198	-23.6588	-23.4179	13.7998	29.0317	81.5701	147.446	120.852	12.1320	106.559	143.979	157.585	98.2874	14.1692	56.6043	76.5368	-4.50301	128.750	179.096	58.4070	124.589	57.4559	79.9240	131.393	75.8507	140.192	110.697	6.59794	3.00565	51.8270	127.205	148.723	193.294	114.713	133.997	90.9502	4.99036
-19.4945	16.2709	168.133	-87.5568	102.618	-28.3662	-93.7028	-19.2067	24.0225	-47.2859	-76.7648	44.1884	-82.9441	-3.87762	55.7015	51.6745	73.7920	126.275	59.6380	161.030	53.2761	124.372	138.269	-0.646372	195.580	28.3256	71.0440	82.3282	111.536	84.3728	113.981	168.709	171.344	124.156	102.764	92.6215	62.2757	232.609	63.2866	128.602	61.4905	91.6263	99.9882	128.148	108.019	85.6707	167.930	122.398	83.5251	141.607
-19.4701	107.178	-50.3516	54.7448	40.1837	26.3615	11.0532	-37.4102	-44.2219	128.851	104.228	50.0692	157.049	102.825	155.155	44.4593	126.765	45.8259	93.6875	13.8624	29.3418	31.3734	89.1776	35.7346	146.270	189.183	45.2141	59.2853	180.744	141.297	139.598	91.7736	97.5607	62.8845	113.435	105.754	103.082	20.0815	255.450	204.556	219.187	68.0409	97.6868	35.8937	0.842948	31.2455	62.8127	142.588	162.866	88.5338
-19.4457	-116.773	-42.1056	-40.1455	-39.3941	-15.9282	34.2632	-65.7616	19.5388	122.730	-26.2552	-6.32453	-4.88693	89.9959	53.4882	23.3684	39.5057	87.9587	-19.6135	-15.3184	129.657	56.6835	8.68377	177.909	44.9163	173.826	131.993	181.622	47.7529	28.4089	46.8226	88.8737	38.0018	123.064	81.7632	54.4466	154.846	-5.92591	112.168	93.2473	152.905	221.341	149.606	120.878	121.385	101.800	253.919	257.502	96.7992	181.418
-19.4213	-97.6977	104.473	-17.4332	64.5631	122.340	-37.9009	45.1308	105.803	86.2183	47.0552	47.4455	45.0513	89.6198	26.3070	-34.4136	170.694	68.9673	115.306	-58.6897	0.911955	64.1375	136.290	43.2784	119.405	-3.38627	42.5528	59.5582	86.9792	9.59585	187.788	216.861	157.251	69.1040	83.1061	210.709	150.350	81.5445	156.161	141.558	168.604	218.497	88.6079	222.007	189.667	27.1039	113.634	37.4581	111.575	44.2950
-19.3968	-46.5347	51.2887	-27.1481	7.43442	-91.9715	0.848057	95.7607	-18.7912	34.4075	72.5842	133.396	123.523	15.9925	8.84759	63.7264	64.1534	105.964	-19.8070	33.7732	-6.61465	95.0085	8.82199	92.6826	60.0788	28.0372	70.0960	224.995	245.975	106.018	100.418	54.7818	62.2028	140.076	141.100	142.957	139.296	120.530	140.230	4.66046	98.7901	-23.6501	190.689	152.735	85.3771	80.3790	222.510	82.3731	162.729	187.327
-19.3724	-28.2321	109.149	128.700	-93.0324	-72.1708	89.5420	-56.5824	36.9741	-10.8816	118.624	6.26851	79.7989	-13.1883	168.762	14.1620	90.0356	-100.334	4.06438	59.3394	106.614	1.13099	68.9793	60.9861	26.5049	226.240	155.147	154.895	21.0104	140.694	149.671	93.4341	128.407	57.3299	105.867	32.0725	299.094	163.911	113.504	169.580	223.720	151.177	111.060	69.9555	-44.5531	72.2121	108.666	128.166	78.5166	205.131
-19.3480	56.1468	-36.1061	6.87941	62.7716	40.5347	-120.069	-34.9703	95.0601	25.6709	-13.4627	39.2098	110.671	81.9850	67.4005	50.7605	98.2918	47.6212	128.740	-15.4696	132.655	64.9815	71.2772	82.3686	-26.9889	-24.0911	186.907	82.1905	157.429	-60.6158	98.6038	97.7520	67.7055	90.2961	82.5107	150.935	77.5601	74.7558	73.9009	8.81824	140.710	89.9128	108.368	81.3600	144.487	126.022	109.901	76.8290	68.3483	164.381
-19.3236	42.5444	-60.2244	-98.1934	-70.0012	57.4846	67.0938	66.9953	111.261	15.4915	44.4542	59.6276	99.9491	125.371	21.5477	23.6431	115.176	-17.0948	90.6684	-24.9972	84.3903	42.6856	90.3553	92.2482	158.091	57.6856	100.502	100.058	71.7884	148.705	51.3805	-63.2115	133.573	92.4389	188.691	221.576	137.229	133.908	145.779	241.014	166.252	129.596	88.1582	-40.7972	129.498	113.727	104.448	145.026	230.469	82.5542
-19.2992	20.5009	-76.2883	-62.6607	36.5573	-21.2519	31.9237	-15.9868	-56.2242	-24.0055	-7.30873	-19.8776	-63.2687	-107.929	-139.877	-66.8429	-24.2488	22.1940	-23.7695	-10.8270	7.20256	-89.6581	61.8365	61.2533	-89.6575	-30.7834	-24.1988	23.6958	91.0858	-35.5702	-42.6382	-65.2929	-30.6104	-59.3747	41.4749	-8.07933	0.153360	13.0953	100.754	-81.7027	-95.6901	-88.6592	-27.6424	-32.7684	22.4492	58.6471	-81.4112	116.911	115.994	74.5440
-19.2748	-1.40327	-41.8357	-88.1437	76.2108	-90.3713	86.9174	-24.1002	69.5988	8.04695	-92.3058	-26.6542	-136.222	104.182	84.0665	-69.5864	-24.3479	139.558	12.8318	71.6922	12.5160	-33.9269	26.3622	-4.76238	0.155420	-43.0655	3.85483	24.8274	101.926	44.0866	-4.23892	16.5943	114.335	-2.06713	-46.9166	-28.8571	-33.1208	-33.3152	-104.729	-13.0620	-88.2369	46.8431	58.0494	11.3674	-17.7975	-43.1381	-74.2002	23.3135	-37.6327	-71.1474
-19.2504	-33.5439	-21.0996	6.79547	-39.7606	19.7602	16.0033	76.1269	-35.2581	-8.95402	48.5202	-111.978	26.6507	51.6430	2.34171	69.1180	26.3975	6.20558	18.6513	41.5907	41.5294	87.6611	141.856	42.3928	136.119	-66.6147	137.900	12.1702	-68.1596	-55.9799	10.3475	148.234	6.59098	-1.22846	-62.2722	21.1209	-42.7959	51.6641	-67.6782	-77.3095	-27.3810	-93.6374	-5.19422	101.829	114.226	-6.45124	-6.08984	-115.127	67.1482	80.1634
-19.2260	10.0238	-5.03483	-49.5216	35.3798	-13.7050	-47.8776	-28.7277	44.1998	-82.4659	68.8794	23.6531	73.5292	-86.9488	0.939106	83.0911	6.20572	-28.5787	61.6291	22.6637	-27.8458	-94.5165	16.7326	37.9756	-79.5763	147.485	41.8998	4.99774	48.2673	-19.3056	-166.545	-36.7583	-125.126	17.5539	34.4654	-21.1554	65.7934	45.6366	-0.444846	-39.7395	-52.5010	-7.50122	-3.23650	-37.2644	-59.3145	64.0296	9.86258	22.5712	3.60447	-25.9337
-19.2016	-68.6250	55.3588	-5.71246	-33.4842	102.434	-56.7093	-75.6607	-2.81038	85.7584	-66.0255	41.4247	57.3018	52.4344	144.374	-108.282	101.763	-12.0744	-18.6189	30.5285	-6.54515	-12.5911	-129.390	46.3564	-22.7582	-0.140119	0.617439	-84.2706	-93.8950	39.6199	69.4824	-15.0916	-172.313	-155.024	-16.3579	-59.3106	37.6719	-26.8994	40.5964	0.514020	-82.6883	-11.5196	75.8990	-55.7248	-74.3203	159.857	-114.511	-41.9400	-38.9641	-27.4331
-19.1772	3.71973	24.3310	57.0756	-93.1958	105.143	3.73464	39.7207	13.6573	-4.15387	41.5896	54.9276	15.1120	-80.2552	-54.7545	-72.9640	-11.5467	-2.06305	28.8012	16.8644	16.7454	-15.9670	-74.1260	36.5148	-1.60210	42.9595	-69.1167	24.4290	-53.7048	15.9553	-21.4304	-147.250	89.7097	-96.5120	14.8693	35.0404	-8.05725	-51.0327	21.5531	-31.7834	43.4241	77.8413	32.6238	-34.8863	33.6811	1.14819	89.9101	-66.8492	-6.70205	-27.7382
-19.1528	58.2618	-89.6572	47.9143	-43.7971	-27.6672	-28.5966	70.8993	-59.6651	-89.3878	-12.3834	-34.2055	-16.9638	-10.4244	-20.0464	15.2888	93.4884	-106.685	40.5323	-29.5028	95.6792	7.97093	30.5359	16.0140	-27.7828	-2.16636	39.4583	35.4510	21.6046	30.2812	30.3799	-21.9465	-9.21199	-18.7655	-0.909039	-22.9563	76.9212	23.9608	-104.209	30.4004	-12.3514	-106.709	-8.23177	-170.764	30.2891	-82.3627	-22.8672	48.9299	-15.5393	-29.7899
-19.1284	36.7295	20.2178	49.8845	74.0788	-65.7543	21.0745	73.6020	-45.4349	66.1483	-43.2992	91.4773	-88.6385	59.2907	-17.1763	10.4655	-20.9045	-141.723	23.1586	0.240147	97.5774	5.93718	-2.44876	-51.0882	-82.4073	-9.85868	60.0070	-35.3094	18.6665	4.72000	38.2741	-133.742	1.30820	64.9079	20.3766	178.171	23.3909	-46.4404	-27.7067	127.070	23.2490	-28.4171	-16.7846	65.6456	-4.97995	9.41022	86.3231	71.0988	-44.3859	11.7406
-19.1040	67.3231	10.6557	51.7094	2.89827	-52.9005	-17.7782	54.8505	-74.3906	22.1919	54.2652	72.7037	-4.29714	-75.7220	-65.5971	136.472	121.368	45.4852	23.2721	18.3951	31.3890	57.7861	79.8709	39.8875	-12.9627	-17.7710	-15.4080	63.1699	35.2699	46.2750	-2.07233	61.9549	83.6602	135.594	47.2398	-9.15170	6.11113	44.8217	29.5331	-59.1532	6.68248	-8.13073	-15.3376	-28.8532	46.2042	47.7900	55.9307	74.3828	87.4494	-27.1356
-19.0796	-36.5882	72.2163	53.9836	79.7325	-23.5727	-27.6431	-125.066	27.3308	-41.3437	72.3161	-30.9555	130.303	-28.2599	-39.6379	47.1439	-82.1317	-0.0161372	-131.814	8.04088	-29.2377	-73.5569	44.4880	-33.8514	36.3493	44.7615	-36.2907	37.2482	21.1098	-88.3031	-57.4802	15.1737	3.18542	34.9954	-100.665	18.3845	-50.5120	110.651	36.9718	97.2084	-51.7497	23.2579	-65.5999	17.2944	-59.3967	78.1689	2.26543	102.782	87.9729	-80.3659
-19.0552	-37.6159	-19.9454	-71.8476	39.6936	2.38059	15.2851	12.2956	26.6908	-60.7923	-70.4756	126.154	-203.938	-100.239	-101.168	-4.53686	-29.6018	-22.4443	51.4942	-22.9760	4.05489	-15.0426	62.2673	5.74093	49.9870	5.30410	-23.0412	-34.3960	15.1047	9.31757	-95.6605	59.2343	-22.8915	-15.3750	45.3900	-105.935	-4.12011	-21.1564	81.7133	41.1409	112.243	-74.7752	79.3171	-31.8371	-12.2954	-29.7034	-3.19272	69.9817	-47.6812	8.36119
-19.0308	-138.548	-48.5668	7.98130	9.92116	75.4018	8.58444	158.957	-16.4196	-37.8841	65.7780	-3.75445	2.87715	-31.5206	-26.1181	-7.92151	42.2509	40.5667	79.8979	-63.8132	-54.0852	8.83631	-54.9783	73.5929	-38.3641	3.72295	91.7274	-4.91153	23.3764	-114.974	-2.20103	-23.0473	14.0706	-36.8856	-99.4110	-63.7609	84.3748	25.6255	39.2983	-3.45064	-22.4532	-59.6400	21.6227	83.8599	-103.909	-127.582	147.796	-43.2150	-17.7559	-72.8982
-19.0064	-23.4492	22.8326	42.8135	-117.181	-52.5401	109.559	-14.9832	-129.381	139.100	-9.70401	103.399	63.3392	-2.14243	-29.7129	88.6977	-0.801473	-10.7463	-45.9397	-108.209	10.9174	-17.1742	29.6597	44.8932	21.1105	-44.4609	-86.4400	-29.1431	-64.6398	-4.07640	16.5756	-89.4169	-99.5364	-49.6064	76.7622	80.6068	68.3012	-39.4444	-69.3561	-54.6539	20.4165	3.75364	17.6359	76.5295	32.7346	-39.0779	-44.7081	69.2996	-131.004	-174.143
-18.9819	18.6004	23.1948	6.46332	-44.0069	0.797646	136.035	-98.9670	-9.93639	69.8055	-9.89591	5.53730	-56.6429	74.7204	49.9816	-135.865	-5.72677	-57.7904	-13.2042	-63.6909	42.2264	-36.1530	112.543	73.2904	-11.4232	12.0790	-30.8492	-78.3048	-153.310	82.3387	31.7746	-0.269130	-21.4276	-46.7089	10.3797	64.1236	-91.4942	28.9202	4.23007	-48.1670	-28.9082	-6.56119	74.4160	-44.4150	-81.5369	81.9353	106.366	4.39868	-16.0154	-11.7135
-18.9575	97.3368	-38.3369	-97.5006	107.179	9.65003	-50.8407	-5.01343	39.7453	-30.5473	-75.2846	-56.5788	12.1828	-114.275	-28.4545	-14.7250	-95.7518	4.21957	7.90192	-26.0921	4.28694	-68.7245	1.05470	38.7557	40.6201	-31.1213	-77.6692	75.7243	-39.5912	32.4400	-63.3940	-10.6917	-43.0409	-45.2776	-16.3575	-25.0596	-26.5703	-4.23557	61.9894	-12.4716	-39.5123	142.904	-28.3471	47.7726	15.1064	33.1988	23.3970	36.1946	28.7679	53.2002
-18.9331	69.9494	73.0958	-2.28062	-128.219	77.8546	-57.6290	-39.5193	-12.8859	-29.4368	-14.3314	-39.6774	-58.1234	-79.5672	91.3204	-53.3205	22.1098	58.3278	60.7234	-38.4670	-28.2286	-99.3131	22.5346	-99.0055	-99.1296	69.7670	33.1022	68.2057	-175.227	102.348	22.0898	-13.0894	-25.0083	-9.37857	-14.3132	1.18565	147.854	9.39809	-20.1995	-41.3617	-84.8926	-17.8473	-8.46046	38.4458	-121.909	-46.7292	-102.733	-2.61811	95.9335	26.9951
-18.9087	-83.6587	-35.1741	-59.8912	32.3749	-57.5410	147.929	-12.9850	-38.5854	-2.15723	-90.8047	-49.9714	2.17925	14.9997	101.750	-24.1699	29.9432	81.2435	-44.6418	12.5147	39.2505	-25.1775	-64.7872	-38.3534	-113.901	-1.22643	-42.6933	16.6799	17.8245	-31.9099	-39.4878	-0.801493	82.3565	-68.0050	6.21776	-7.53744	29.1788	-6.80032	-60.0819	-19.6711	-45.7846	28.1269	6.23594	-46.2811	99.4927	-8.07631	-89.9133	-71.2573	62.6065	-59.1983
-18.8843	12.9579	57.8196	-53.7775	-49.5123	40.6334	-111.984	166.342	39.9659	-136.944	108.656	-23.6124	-3.01970	-52.2494	35.1394	-87.7506	-11.9534	32.7730	-12.8190	-12.0473	-56.0447	-62.9744	-109.883	1.88318	-101.477	-27.9565	-19.5209	-9.92902	32.4606	-37.8294	-3.74543	-78.6004	-10.5728	7.31552	14.9847	-14.3271	-68.7818	-97.9101	32.4678	19.0561	-20.7784	87.9411	-52.2316	40.8188	22.2491	-56.8062	-61.7510	22.8004	-27.0911	-10.4065
-18.8599	32.6761	-32.6241	-101.689	133.153	13.7718	20.6639	-40.1107	-22.4235	46.6908	26.4676	-41.1603	65.5020	-79.3412	-46.6648	-82.3140	-108.047	-47.7643	-3.38488	46.8176	-104.800	7.08147	125.888	-46.0565	-0.628479	48.8235	-44.3756	30.7937	39.6834	50.5327	18.5202	70.9442	-63.9024	107.610	-10.5286	2.66503	-54.9792	1.83639	39.9061	-8.62223	25.9567	-151.008	-4.77425	-121.911	-33.6773	-102.944	-52.7913	25.5388	116.249	-49.5202
-18.8355	-75.9246	24.4204	-1.96666	-29.9051	-75.3614	-11.3711	-87.2695	30.4039	-31.0046	60.3800	-3.81505	31.9107	31.7243	-37.5414	-12.0384	-59.1122	-104.340	41.9170	-54.2518	-49.4888	87.0962	3.22551	-13.5761	-57.9043	-9.11261	-46.5006	-16.7046	26.4072	-35.3382	11.1943	3.45497	-60.6483	-24.9333	-47.3829	-40.8864	32.6544	-109.877	32.8084	6.82675	14.0179	-65.1342	7.62254	111.944	-52.5060	41.7509	54.2286	-28.9272	9.65101	-25.7704
-18.8111	-54.6409	51.3274	-117.758	43.5674	37.3961	51.0722	-32.0491	20.7703	6.86894	49.1044	-4.38479	-75.2959	-112.037	-42.6843	9.35668	-20.2798	-142.362	-35.4107	31.0400	-54.7784	-85.1538	104.289	-37.6954	-31.9691	-131.102	42.5121	2.86672	-121.745	-51.0729	-63.0723	-31.6611	37.7520	-1.55405	-42.7674	42.7751	-6.20018	-41.3247	-55.5995	-6.10003	-65.8334	-40.9195	-9.20657	24.4846	-8.78558	18.1052	-28.0186	-48.8217	39.8982	15.8831
-18.7867	42.9970	-2.05117	-12.8822	-93.9811	-8.21011	7.75240	-9.21746	43.9265	-6.06785	71.9540	-62.3866	-89.3249	-29.9029	14.2855	57.6025	78.6262	9.48477	-81.9037	-27.8602	-18.3707	-39.9726	-12.1229	-35.1232	51.5764	-127.342	-60.7711	-13.3015	-38.2247	-49.4700	80.6893	-144.733	-7.41567	68.4346	35.8766	63.1672	-1.52489	49.6052	-16.6325	-0.328911	-35.4187	125.958	-44.4800	-18.0000	14.2253	26.8201	61.6787	27.2015	27.1623	16.9968
-18.7623	-91.3895	-12.1231	100.730	-90.0920	-4.34445	-38.2326	162.402	2.26375	-67.2361	-17.3031	-101.671	50.5994	38.8791	-74.8048	155.792	35.1324	-5.54936	-86.0598	-43.9646	-65.6817	-17.5616	21.0596	27.7462	32.3500	-103.382	131.177	103.251	-42.5722	-8.19134	1.56801	12.2118	-54.9767	-67.8735	-50.6733	24.4864	-78.3293	0.408043	86.6355	-64.3375	-1.78388	-2.12453	31.4648	144.406	17.6399	42.5116	106.064	9.13184	97.8027	37.7553
-18.7379	-46.5370	-26.6870	30.4660	-91.5580	-37.3601	-34.3849	44.6176	2.39452	36.5438	14.6205	-1.99695	-86.5765	119.019	-28.2440	9.62030	-34.7321	89.5993	-3.95001	-81.8605	81.1245	40.7479	-7.77438	30.6323	-20.6791	4.49602	41.5874	-4.38406	-20.4747	-73.6613	-4.28559	0.735671	79.9131	5.18270	39.1576	-46.2284	-57.7753	24.0100	15.0308	-49.1340	104.686	8.01620	47.2334	40.8864	88.8878	-90.7613	55.8160	-60.9164	5.37286	-8.46765
-18.7135	15.0118	64.4042	-68.5281	48.5470	-100.782	-4.53696	41.7452	-22.7380	-82.3966	-85.1599	179.418	-26.3918	40.3656	69.8554	-10.4992	-8.78808	-72.4599	-10.8229	-31.4939	-55.1949	24.5635	25.9849	153.640	105.709	-13.1360	-16.5367	-80.3889	-17.1271	128.037	31.2243	-104.175	-32.1070	-44.6532	-77.1294	92.9551	11.1283	40.2513	32.3401	-172.899	7.02040	8.00198	-91.5957	-133.479	25.4041	-52.2548	-25.5474	78.9276	-44.0322	123.585
-18.6891	-35.3422	21.6721	-41.9441	67.7442	-141.721	-54.9718	-23.5795	-93.1627	103.452	-34.8606	21.4138	-26.7183	24.3028	-87.0500	16.4665	-36.0355	-43.8270	0.0492146	-27.7356	-47.9430	4.96551	-51.3304	-6.09937	-75.2982	35.9997	-8.97003	-123.060	10.2495	27.2427	-56.8134	31.8715	-63.1632	-35.5746	33.8011	-26.3436	21.9453	46.6909	4.38841	-63.3299	54.9622	64.9404	-46.5037	82.5023	-76.2278	108.271	18.0472	-41.8649	-52.4201	49.7509
-18.6647	-24.4613	-130.492	22.5799	-93.0566	-15.6823	43.5558	115.215	-56.0971	-52.0488	-140.463	-92.9922	44.7308	-32.2648	-23.8095	38.2039	-39.5514	120.571	-11.5052	3.79104	67.2491	18.3357	-74.3188	-101.393	-18.9679	89.5805	32.0745	-136.767	27.3393	-19.4483	11.6694	3.17303	41.2180	2.13086	60.2866	-98.3747	-86.1531	-53.5907	-1.18666	9.42801	-51.6587	49.8312	-34.4589	142.119	-2.74131	44.7630	66.7860	-46.0603	159.195	-30.2790
-18.6403	34.8915	-17.0750	48.1424	5.29075	29.9560	-93.8811	-53.8363	90.6020	-55.0821	4.86871	-31.3325	-57.4641	12.4986	-17.4615	111.545	19.5238	9.00600	-108.292	-8.54786	133.486	22.1002	47.3893	-39.4049	-0.327726	-22.5052	-73.4891	28.3487	34.9998	-64.7190	2.08081	34.9180	34.8775	-45.2428	-9.83493	10.7903	26.7291	18.8518	42.3129	32.7238	-50.2208	67.5247	-82.1508	-54.7822	9.30004	-35.4585	41.7338	-42.5452	150.347	41.5585
-18.6159	27.3733	-28.3446	125.897	17.2127	-62.0021	21.4485	143.998	-61.2215	44.4446	12.2023	40.6682	-131.666	47.0540	31.9522	60.7980	129.014	-26.2314	124.398	25.1458	-101.764	122.946	76.7270	56.5130	15.2108	96.3746	-76.5226	129.139	101.948	-41.8904	-81.8532	73.3885	-63.3398	49.8903	61.4706	54.9090	-71.2046	-53.6857	30.1331	64.1222	7.85958	-92.6432	78.8739	4.29737	-4.64525	-25.8253	-70.9659	-16.6662	6.30242	-29.8704
-18.5914	-0.516139	3.08128	-8.76795	-83.8524	25.9698	49.6204	81.0876	26.8729	108.088	-174.997	-55.1713	85.8654	-12.6136	-54.0316	-12.6085	35.1846	62.0180	76.0612	-46.4085	3.44098	2.22045	17.6661	-75.5332	-119.716	-145.967	-19.9416	-52.4837	92.9897	38.6831	9.34141	10.0461	67.2752	102.165	-12.2467	-74.0635	54.8976	157.567	23.2520	-94.5986	43.8267	-31.3000	-39.5660	-39.6400	89.4202	-68.5469	40.9824	20.7539	-128.490	59.9491
-18.5670	-95.1365	-44.3877	27.7943	-2.87310	15.9897	-15.4466	58.5899	72.3329	84.1083	-129.231	-2.81168	-10.6259	-27.6121	-39.2031	-2.21806	21.0071	2.25672	30.0787	61.8006	35.4233	126.142	-50.2721	-32.0886	48.2233	19.7589	99.4354	34.2436	-58.5879	-0.483948	10.9654	47.4342	-24.7534	-59.1711	22.1535	-21.2927	143.951	2.70994	33.4722	10.6869	-32.1365	7.10190	-11.7610	-18.6587	-60.4171	-78.5999	54.4402	62.5677	-4.37658	63.9336
-18.5426	58.6566	44.1926	95.0272	-24.1864	109.845	-11.4865	40.9520	-73.6780	-9.09198	-4.12111	61.8361	94.0399	58.0961	-60.8638	100.320	24.6912	-53.8107	44.3463	-52.3868	38.7666	-93.0848	-60.4994	61.8167	-77.9797	167.118	98.2475	-21.1046	-33.8288	42.3956	108.020	-98.3284	76.7276	-18.3404	39.6400	-30.2745	24.9337	-42.3772	23.4511	39.4703	-83.7021	-20.1525	5.55624	10.7010	19.4204	3.51786	51.1340	-82.9626	13.2701	52.9839
-18.5182	-6.29271	109.127	-13.4006	-71.3021	-84.4461	-108.038	-33.9308	-77.1133	-22.1280	-13.0539	66.6715	-22.8809	32.3754	67.4226	9.67653	-24.7076	148.416	35.0613	85.4330	-82.4522	-16.7362	43.4235	-61.3464	-70.0843	-71.9179	11.9435	24.0759	58.5144	29.4408	13.3197	-1.28940	-60.4572	20.0124	66.5206	96.8425	79.8570	101.454	-79.2679	-92.8002	54.5629	130.905	-100.847	4.61529	27.7139	-46.4370	109.086	48.2695	-118.063	41.4653
-18.4938	-54.2235	96.2298	22.3050	41.5198	46.9431	2.35423	-33.1506	34.7948	49.4082	-37.8834	-31.1561	-113.670	49.5623	-21.4914	6.58505	-7.49550	-78.8070	92.6294	-35.3078	-47.3479	51.8424	-23.1227	-72.3656	-1.27418	25.7237	-43.9243	46.2051	21.3750	-41.4640	-27.7000	-29.8035	125.992	-32.7167	-75.2541	11.3266	14.7013	-78.1995	12.6760	-58.7961	-23.1830	-20.6504	-35.3957	-58.2260	-10.8560	55.1418	19.4741	25.3569	42.2434	17.0243
-18.4694	106.575	-56.0796	-152.803	37.4041	43.3254	112.759	-6.68122	55.3075	79.0677	-18.2831	83.5818	43.2793	-31.1153	15.7117	-54.0693	-46.2476	-86.7861	-133.488	-75.1014	85.7304	1.50775	20.2028	-73.8290	-44.7729	72.1848	74.9653	9.10104	-69.5712	122.009	-9.97715	83.2057	-51.0528	82.4909	92.7337	-48.2421	25.8855	2.31309	-45.4037	-20.6931	80.4375	49.7842	74.4485	-9.71698	67.6699	45.8457	-44.8669	8.11277	18.7729	-14.0510
-18.4450	-38.5905	25.9604	-135.070	45.2559	-18.8796	-6.59432	-54.5107	75.9490	10.8164	89.5349	156.027	-21.6003	48.5147	58.0760	51.4219	54.9105	-18.2679	-22.9232	-77.7398	52.3329	-57.5619	-58.1672	110.216	-49.9449	37.7305	-67.8058	2.71728	46.4692	83.7952	66.6612	81.4156	64.9568	-6.44442	-10.8024	15.3622	28.5199	-5.79850	-61.0886	-123.520	38.1736	-10.1090	22.9946	10.2971	-79.8016	81.6464	9.36722	123.556	87.4652	36.2269
-18.4206	-27.4521	18.5645	97.4450	5.52112	12.6799	78.8826	-125.482	15.1935	7.09667	-16.4083	79.4231	-13.1791	10.0176	68.4637	-38.2708	-58.3629	-51.5259	-17.8237	50.6066	-37.6615	80.7357	-84.2139	55.7383	4.78350	-41.4341	33.3749	-51.9545	-37.7539	-92.4547	-3.72932	-62.1327	22.6060	-8.14210	-60.9144	29.1380	87.2614	-12.1235	99.0149	13.1369	-10.3127	-7.66413	45.2960	39.2439	139.088	52.9147	-112.507	49.9537	-58.8527	83.7233
-18.3962	93.7845	-162.699	95.1860	43.2480	-38.7006	-25.1043	-47.1281	-60.5826	-28.5276	57.9042	4.51215	48.5718	-111.614	37.9146	81.6956	-42.8356	48.3787	-18.1319	34.2014	3.48788	19.2808	-43.5280	-15.7141	40.0315	-52.6198	-50.0622	-32.9862	-23.5242	94.6816	37.7061	15.3829	65.5266	172.980	33.1127	-8.85168	56.3251	100.109	57.2891	66.5694	73.8249	54.6439	39.4384	-139.290	22.0731	-1.70169	20.3874	32.7215	143.577	-43.2263
-18.3718	-20.3038	22.8079	-53.2103	29.5954	-62.7982	-67.4889	16.6615	-42.4404	-105.863	-23.2421	-19.8069	47.9969	-3.93792	-4.74836	5.92020	-58.3965	120.005	135.745	103.431	-92.0520	-241.642	16.8355	95.1438	16.2881	-54.7016	-26.6031	-47.9177	43.0629	-35.0030	70.5907	-21.8584	7.82505	6.61813	33.6323	23.9091	-115.467	-68.7177	-0.602383	-23.8908	75.8684	4.42532	-56.2818	73.4814	-5.08125	3.10704	-17.5635	-32.7308	-62.1880	-33.5324
-18.3474	-0.202082	0.102189	36.2380	13.6177	17.7401	-55.4940	-13.5289	13.1482	37.9557	70.6786	-53.0569	-54.9152	-2.42755	-12.9947	-69.5132	90.5357	-36.8888	-91.2034	-95.5481	38.9434	77.0536	16.9175	-6.65376	141.156	-83.9831	77.2406	-29.7335	1.56549	-71.3990	-45.4207	-4.39047	-34.9703	-33.3015	64.3810	49.5208	-68.6412	-26.7519	65.0419	31.1486	-69.3249	-18.7172	83.2306	-26.2817	-14.3443	53.5570	38.5984	-19.7477	27.7771	33.2475
-18.3230	68.2680	-20.1555	-10.6221	50.5271	47.9831	55.0233	31.6913	-4.99730	124.295	105.486	-38.4769	75.4203	-54.0676	36.2194	36.2003	3.01459	43.9635	85.2394	-3.11154	-75.4117	102.948	125.332	-21.0734	-83.2507	-57.6329	71.7691	5.47581	29.7282	56.6076	5.38016	41.4918	-13.5232	51.5930	-7.95618	23.1998	-53.5451	39.0626	-10.2423	-73.6477	52.4124	-5.13414	-35.1755	-83.2838	126.484	-9.45820	68.6653	-88.3211	76.0573	-96.2796
-18.2986	-126.176	-21.5686	85.9547	12.1847	117.324	2.16244	-63.0353	-0.852041	-32.6520	2.78841	-63.3412	10.4981	-55.3693	-96.9079	9.91164	86.4499	-96.0408	86.1210	71.9356	15.4375	17.0724	-16.8488	-15.3495	-123.014	-50.9355	56.6261	71.8046	-30.4984	46.7228	49.9806	133.075	7.72916	-29.3910	-7.91602	8.41914	-146.771	-20.6188	-17.6736	79.6236	35.8946	-21.7305	17.4076	80.8632	-5.14310	73.4536	-29.1757	56.4357	27.0969	-129.836
-18.2742	-45.7827	-15.5519	-43.1971	-23.7052	-85.4698	-25.7126	-24.5602	41.5952	34.0965	69.8184	80.5941	78.4237	20.8284	-26.4047	92.2019	-35.2101	-64.1375	-56.3702	-92.2064	-74.5333	-44.7163	-15.2394	34.8400	80.0004	32.1641	-28.5439	33.8721	-36.4110	4.69964	-13.1529	6.99695	-40.1689	107.209	12.5151	-25.3278	-43.2076	-34.5742	-18.8658	73.6658	-96.0516	49.9697	33.3254	135.074	-46.0298	-84.0945	-158.559	85.0596	-56.5475	20.6470
-18.2498	-103.209	157.533	73.9142	63.0056	6.12386	30.6762	-16.7595	-8.73600	-94.0862	15.1686	46.3046	-3.94723	-74.2856	-83.1329	-4.65905	-32.6309	65.5932	-21.9587	-33.2438	-26.2426	44.8831	61.4900	-56.7968	1.98864	8.07463	-6.96295	44.0477	23.0513	-43.7223	115.528	-34.5888	-108.145	-83.3261	62.1424	-3.68175	-34.7417	123.510	-66.8609	-120.884	14.3090	-44.3650	25.8914	-106.739	41.8431	8.24271	86.3203	3.97332	-13.3918	86.3257
-18.2254	58.8377	-60.3154	-47.6823	-51.8967	34.5642	11.5549	104.178	-19.8723	36.5759	-25.2561	-52.3363	-13.8587	-84.6166	71.8949	21.2429	-40.2561	5.24770	22.4888	127.708	85.3244	117.094	-45.8413	35.0764	9.73810	-73.3206	16.9178	-12.6188	-21.8098	55.0015	67.3748	25.1300	-12.9727	-65.6091	31.2194	-33.0727	46.6497	-36.1133	122.461	95.0382	-4.14689	-3.25659	13.7303	-22.9419	-46.7865	-125.428	-12.3838	-1.36948	-36.8116	37.6553
-18.2009	-2.94670	7.34985	-45.9048	-111.665	-31.4225	71.0605	-32.3899	66.5730	-38.2777	88.5217	-92.9386	11.5849	65.7052	23.2128	89.0079	-191.190	-46.2052	32.5727	-108.871	15.8088	28.2806	-6.64070	-12.7650	-53.2927	-1.32511	18.9189	-121.021	74.1630	-28.2016	-23.2799	13.0569	1.37017	-28.6141	-82.4638	23.0841	74.6474	-107.599	61.6688	50.1679	-7.96161	99.6268	-3.60827	71.5402	-156.185	82.3701	87.1563	-20.0707	-14.2338	54.0177
-18.1765	76.6621	-48.6727	-93.2041	-127.068	15.7556	-21.9975	13.3202	10.1955	-43.8670	-33.9798	13.4622	-62.0798	72.9418	5.87265	40.0956	-119.409	120.157	-35.5307	-53.8153	65.0499	103.870	29.3912	21.8677	-58.7183	24.8314	5.87600	96.1126	26.1853	-57.2255	-29.7165	45.2458	60.4363	-102.829	-40.1555	118.566	-79.3750	25.3775	62.8914	-10.6093	50.6444	14.5386	27.4428	23.1223	62.6769	106.036	22.3114	10.7208	41.1136	65.3604
-18.1521	40.6730	-31.2775	-130.542	-25.1779	-28.5295	-12.1718	-69.9342	54.3875	46.0237	-40.2188	-86.4042	78.4895	29.3019	66.0737	-5.69650	-24.6820	29.2862	-63.3459	-64.8069	-88.0516	-111.745	8.10557	-77.0887	-84.1135	105.306	-81.0054	24.6446	-37.1606	-39.2728	3.29734	-17.6919	-41.7743	-0.422566	180.279	-54.4453	56.5118	10.5504	26.0796	-18.4200	-28.4373	-99.8658	-17.4929	127.901	-47.0891	47.3453	-11.4274	-86.7253	-8.33982	14.2120
-18.1277	-62.4850	-21.1409	27.5012	-58.4081	43.9722	6.76969	12.8833	-0.388224	-48.9698	-64.1996	-18.4066	75.4815	-36.8076	69.4878	62.8390	27.9388	12.3506	56.5120	-133.669	-19.0225	33.2538	69.2263	-58.8859	-45.5753	52.8263	-39.3249	-21.2721	-33.8008	64.4318	23.6550	25.0924	-10.9209	62.9600	-42.9702	-100.538	9.49016	20.7058	2.88366	4.00562	-47.3145	48.6421	12.5870	174.331	-21.6654	32.3580	71.4501	73.7592	73.1198	40.8320
-18.1033	-63.1700	-13.8581	-47.6180	69.8126	71.1141	-20.5500	-28.3786	-132.202	87.8915	42.8955	19.3955	30.9389	55.8776	-60.5262	63.7043	3.74184	-18.4259	111.923	-33.5974	47.5399	87.6238	31.7086	-16.5509	-8.83820	23.2504	-3.07944	19.1252	-104.246	101.251	-10.6432	-143.876	-59.1817	40.3837	18.3750	-1.08414	11.8276	7.49696	-131.496	43.0644	93.0712	-9.99373	83.4527	15.0747	-26.4024	-49.5561	102.139	20.6924	60.2272	93.5319
-18.0789	92.9542	51.9205	56.1222	-79.0557	68.6991	-32.3047	-61.5548	-95.9303	7.57282	-24.6506	137.746	89.8843	-129.566	16.8513	-2.74524	-78.5439	-33.3513	39.7231	29.4325	15.3796	38.1585	65.5599	1.55222	-17.2400	-32.8158	45.8095	53.7353	3.64796	65.0629	44.6511	-37.6007	79.7750	56.9807	-63.2810	-26.5844	-59.6235	25.1572	40.9978	8.44238	105.232	27.4951	-76.7562	-56.0635	44.6915	37.0875	61.1214	66.3526	6.13262	89.3258
-18.0545	65.7670	-152.937	72.5611	20.3856	-119.660	103.837	3.38721	-59.6186	-80.3350	10.8033	-19.2704	134.947	-59.2398	-36.4756	-46.5737	22.8519	29.2426	66.9454	-40.4685	-23.5005	88.1232	14.0120	-71.9924	-3.90254	75.9266	142.592	100.146	-43.6088	-112.142	24.9035	60.7358	-104.131	-16.5388	-28.4117	70.7439	-81.5032	39.4581	33.5522	17.7148	1.57809	73.9341	39.3691	-52.0722	37.7936	10.2378	0.790940	108.061	-4.95515	-73.9919
-18.0301	-27.0733	54.1753	48.3008	13.2317	-31.9981	-58.7721	-39.1570	-64.1301	-31.6357	57.1021	29.2273	78.0845	-40.5215	-23.2204	-24.2171	46.7668	83.5171	-30.6672	94.0275	93.7195	-20.2187	-75.3433	36.8849	-24.6792	-16.9941	11.8417	57.2401	30.2355	73.1223	-72.4171	-89.6337	64.1699	86.1316	14.6805	53.8803	18.2610	51.2175	42.3867	36.0674	14.3672	53.1526	87.7861	26.8622	-179.986	55.2902	-55.5975	96.4404	51.6489	14.1596
-18.0057	22.6181	7.90172	39.2414	-13.6538	36.5731	52.7282	65.7661	74.3020	116.421	-67.2163	14.5115	38.6916	34.8949	78.0975	46.8372	-29.3385	-94.3219	20.7483	15.9368	-35.6308	9.52807	17.3349	2.43277	32.0392	54.7840	-67.0642	-71.6208	146.224	14.4547	-65.7676	-35.9045	-17.3571	18.4150	60.7298	-77.7897	-115.715	65.5977	91.1920	3.32265	-47.5084	-42.3479	3.02468	46.4311	41.6311	-19.5382	2.35133	-36.1687	7.87051	-76.5506
-17.9813	69.7443	18.0375	-56.7414	62.7232	-36.5477	24.6856	-85.9696	89.0948	13.8691	-105.148	8.47949	22.9645	62.3486	9.84326	96.7517	60.5546	21.6243	-83.0905	-35.7067	70.3829	-16.1978	9.97468	38.6898	38.0270	50.8982	9.30706	-112.852	-9.45717	62.9922	-66.5120	-23.5524	-58.5709	107.825	16.1676	6.75150	-35.1166	-37.8294	-23.7881	57.8038	15.6215	44.2965	-68.6397	-141.026	41.1630	114.761	-32.4005	78.2450	38.4969	16.5923
-17.9569	-129.975	-42.5035	110.858	64.8617	-36.6318	67.4723	33.5635	2.80372	18.6458	13.9901	-31.8826	9.90302	-76.5499	-20.8372	-147.451	-16.3900	-1.09667	-93.5199	34.9653	6.69186	-36.3585	-8.81375	11.8539	102.270	-2.62777	66.5036	10.4093	1.43876	103.596	41.3437	31.8914	95.3927	-50.7203	27.5755	-28.5145	81.4297	-1.21890	-84.5689	57.0711	-104.736	91.5452	-127.904	17.6802	8.00668	-5.62577	89.0484	-86.8730	28.8474	16.7438
-17.9325	4.94086	23.1556	-50.5570	83.1588	5.78040	-65.8775	14.0052	-17.3663	-3.50078	49.7367	64.2528	-73.2935	-47.7623	5.38806	55.2049	-87.8022	119.095	68.0857	90.3403	46.1717	-9.00529	-5.13478	1.58172	-15.5850	-79.0529	7.96877	69.7187	-24.3151	27.7726	-8.98161	85.4213	-44.1616	86.6449	-17.8467	42.6717	6.10621	23.4975	-79.1663	-46.3225	-45.7514	103.406	52.4006	100.222	75.9208	49.5575	88.8192	82.7272	0.576674	135.416
-17.9081	-2.05502	11.5082	76.1566	31.9940	49.2357	26.5744	-21.9155	-104.234	24.3306	36.4757	-95.8643	-8.54160	18.6070	-14.1949	-49.2086	0.323097	-1.04317	20.3933	72.8162	86.7903	-59.3149	14.4192	46.7108	-21.9451	-100.467	-43.4757	90.5382	-154.372	-39.4042	-11.8781	71.5812	146.318	96.4036	29.2416	100.864	15.8724	27.3456	-51.0902	59.0760	8.65213	95.2824	99.1170	64.8537	-3.53492	-46.4079	-137.421	-21.1879	-43.0129	20.6721
-17.8837	41.6756	-54.3244	45.5977	-34.6920	-40.8366	-54.4261	55.4287	7.30230	28.7935	16.3432	-80.1190	54.4202	63.0771	5.72385	-26.5765	-30.6592	-80.8508	115.796	57.3890	7.76815	92.7715	33.5806	78.1755	17.5496	160.625	-2.20936	-29.3283	-89.5715	-8.90823	-107.856	55.4144	-33.7888	-94.9451	-117.066	22.2818	15.3534	214.558	7.46374	73.3368	84.5829	-8.25379	62.9395	-13.2816	119.621	56.3426	-5.26200	106.725	90.7012	3.78129
-17.8593	51.1429	7.60307	-34.3389	-8.38021	56.3406	140.349	23.1448	-2.39670	-35.5349	160.234	124.585	-127.743	-37.9396	-59.4974	-87.9016	-51.8626	43.3723	160.824	-21.5485	60.9198	88.8723	20.9379	36.4162	-7.19738	147.112	-127.834	-108.058	8.83781	72.8755	126.115	-22.0133	-10.5262	-41.6131	-17.3586	15.3341	112.850	14.4615	59.6737	11.1127	30.9242	-51.2543	126.423	-33.2237	20.1632	6.69073	-24.1617	-11.1188	157.330	-12.2647
-17.8349	-42.7524	-139.829	18.4714	-26.9491	-8.31364	11.5749	41.1580	-62.9596	13.2884	51.4544	-30.8904	5.25684	30.5042	-74.8721	98.6346	-7.16284	136.030	-92.3981	78.4977	0.669814	35.2624	-22.2951	24.8017	-63.9244	196.247	-65.6117	127.248	-5.92181	66.5098	0.186746	57.9611	25.9025	-87.0920	-21.3797	-92.7672	-11.9896	54.3030	20.2086	132.302	41.3071	109.251	18.9319	6.97490	-39.1716	-54.9896	-10.4367	-49.5321	98.9943	-14.7531
-17.8104	-7.26700	84.0485	-46.7834	49.1923	12.2478	-51.7932	-65.6297	45.7704	-16.0757	77.5722	112.181	112.335	-180.915	45.7742	81.5875	-13.6602	27.1295	14.3800	75.2845	13.4315	22.2775	5.70167	61.6691	-10.6867	-24.3034	34.8742	-174.641	104.217	-120.121	112.120	-90.6404	10.4467	121.715	-22.2316	-12.6991	49.1222	70.2020	38.2420	18.9814	55.4964	-26.6535	6.14647	14.0768	54.2333	131.472	-13.6019	-43.2332	17.5452	28.8782
-17.7860	-4.91604	-100.255	74.8631	21.2150	7.74748	28.8510	-17.3906	11.5119	-93.1035	36.0110	-16.4284	-10.9251	-69.9720	-13.6878	-27.4464	-39.5075	-16.5622	59.6237	46.2922	16.2404	84.2160	-94.4300	-16.7495	97.7080	83.4420	102.118	5.40752	-5.33874	-45.0546	81.5935	12.2887	66.0085	109.452	53.8687	85.1232	120.630	12.6301	98.5166	-26.0208	28.9657	-105.040	-97.8731	-11.9174	-89.3368	69.0989	23.7804	36.5994	46.5947	-16.1726
-17.7616	-16.1954	-56.4486	-66.8627	-35.3997	76.4601	66.8044	-66.4850	-3.92647	21.6529	22.1329	-67.8932	48.4537	5.90301	100.063	66.2302	-18.5265	-11.5312	55.5839	61.0465	26.7446	89.4721	-32.3719	34.2671	42.7324	-6.57781	12.7582	84.1056	43.0054	1.07528	-8.98926	106.698	-39.2523	-101.798	99.8080	52.9877	-73.4829	-21.1768	84.2033	10.5267	-19.2668	-28.0767	-94.0142	-60.3692	45.4490	-27.9260	24.9865	-2.79359	-7.65924	91.0939
-17.7372	41.9642	15.1222	-85.3538	49.9992	110.219	-38.7740	73.1942	84.4144	-10.8605	27.0486	-76.9037	47.3993	27.5937	84.0344	18.2049	-80.0580	69.0580	-7.99750	-0.292865	-21.6839	97.8857	9.02679	-90.6735	-55.5142	-19.1162	-50.4358	-43.8165	-87.4567	-82.9121	17.9588	24.8381	51.1566	45.7059	75.6064	-46.9490	73.8159	30.2052	10.6513	96.7062	82.1834	-74.8830	126.462	27.4321	-29.5120	-38.6998	28.7385	-45.3389	1.11108	94.7282
-17.7128	-5.82221	-34.4620	-20.9295	-144.647	21.5719	-56.8962	39.2765	-85.6915	-44.4501	-65.4856	-0.748017	32.2956	54.1840	95.0087	-126.371	-36.2154	50.4735	-12.7974	81.8533	3.67398	-5.59602	-2.80315	18.8845	-55.4831	-18.4794	-76.5098	183.871	98.3424	-15.3673	-49.5278	-20.6942	-86.9049	17.9947	47.3982	-36.3850	-9.78409	30.7941	48.9701	-21.3781	-18.3664	81.8185	-20.1784	85.2687	-46.4894	13.0892	4.72745	46.3783	12.3878	-61.4188
-17.6884	-43.0265	-54.1656	18.6963	-16.2609	-14.9200	-93.5734	-131.230	70.4671	51.9011	25.3011	74.5697	-19.2757	90.1425	-13.0140	119.057	132.313	78.2324	17.0224	-55.3646	-49.2742	-23.2834	80.3846	-8.23604	-47.5173	-120.087	75.1791	142.643	-26.8238	24.3618	-19.3071	13.1675	-113.738	67.3636	38.8777	10.9062	-47.7515	-45.5357	-169.294	100.559	-50.6863	-121.576	69.8903	-48.1981	-74.9837	100.917	144.366	-44.9481	39.5190	-63.9646
-17.6640	10.8314	72.9232	-36.0317	9.67901	42.7140	54.0757	-87.8277	89.8473	25.6035	69.6743	-85.5277	214.558	34.6042	20.4198	67.0229	48.3721	83.8856	-19.5016	100.358	-52.2425	-10.0732	-17.0783	48.6917	-46.2590	52.8075	-29.8697	67.8982	23.7783	-6.74728	45.1653	26.0011	-21.1801	13.3040	-137.805	52.1505	-20.2513	51.3338	37.3006	-34.3678	54.0710	18.9724	-1.06321	57.2337	127.570	67.4866	5.39144	43.3506	-58.4782	48.9704
-17.6396	-14.0745	63.0810	-18.7749	-5.79127	-24.5262	-53.8700	20.6383	-117.256	0.362571	-80.0147	-40.0459	2.04724	64.1345	15.0722	-9.47274	36.5080	47.6349	15.5750	36.2854	-119.986	74.9525	6.35247	40.7025	19.5779	-87.9563	18.6396	-12.4838	-50.8223	39.4122	-1.58591	-9.68395	34.2357	30.0173	-50.2164	74.2775	46.1802	-4.45517	108.875	14.5161	27.6095	84.0180	-39.3921	61.0522	137.128	6.28729	-29.0690	7.61674	-21.0492	79.1614
-17.6152	-17.2687	84.5232	-41.0910	11.3481	-75.3710	3.43735	43.9686	25.1560	-9.82920	64.0814	-13.9689	-20.6947	100.432	118.919	30.0864	12.7819	75.8627	42.9939	79.3303	5.95540	-78.8104	-37.7539	49.9218	-6.07730	-31.1044	33.3441	51.3409	-21.9904	-22.7411	-1.89111	76.0251	-23.6082	77.8233	-38.0599	-5.24197	59.9900	11.2332	-6.12512	68.7079	34.8271	3.23202	85.0712	-5.33519	41.4551	44.3668	55.3986	-91.1061	-14.1893	-54.6940
-17.5908	37.1250	-105.452	-36.0799	-91.2137	-53.8359	-101.179	-83.0074	8.48405	-67.6412	49.6714	12.5344	-76.9097	29.1912	16.7051	54.8376	-32.1752	76.2809	0.262773	29.7507	-90.1679	90.0976	-5.97777	40.4590	53.3972	100.769	54.4315	-15.7638	58.6041	-67.6545	-3.75996	21.4800	103.683	50.6648	-10.0496	29.1861	-22.4528	-47.9614	30.0303	41.4578	-17.2331	-41.2231	20.5248	-20.2526	36.9142	-40.8241	-32.4527	47.9526	-23.7816	19.1417
-17.5664	-44.7692	-9.00562	-10.4636	-89.0577	-73.7570	22.9933	-103.231	61.2572	78.7852	-37.2248	126.776	-81.5860	-32.0598	-94.1083	-112.863	-13.2611	-35.9092	87.8642	5.50460	42.0169	36.2288	141.629	44.2560	20.5712	14.9057	26.4485	-41.1017	97.8730	27.8942	22.0756	-77.7926	121.195	-11.4707	8.88198	-0.887471	46.5443	0.225681	73.0119	-117.037	77.3256	37.2558	130.142	23.8786	25.3648	18.2958	-29.3587	-3.23778	80.7340	27.9087
-17.5420	48.3331	-79.8259	36.6043	-0.915082	-61.0004	-67.0139	-39.4407	5.33060	5.98441	-121.894	15.8120	47.3173	5.27627	58.7263	-12.4582	-26.7670	-61.0772	-30.8350	99.4968	-43.3849	24.8194	-6.38386	52.3748	-5.81854	-37.2554	3.10544	46.2965	-79.0847	-16.4609	13.9440	-90.0494	-14.0502	27.3932	-21.2095	27.1046	-61.5899	-49.2881	-81.5998	51.5944	-112.428	61.5076	-31.7395	-41.7317	100.363	49.2375	-43.9009	-83.3037	7.13218	99.2419
-17.5176	17.2287	-14.1157	-12.4270	5.70335	-56.6741	-20.8343	49.5288	93.5180	16.5012	-51.8978	-48.9092	-52.0824	-35.0268	-81.4448	-36.5471	22.1029	-134.424	-44.0429	24.3163	44.1230	147.590	47.1619	-21.9988	-16.1822	98.8125	-43.1432	-40.3750	-119.011	-27.5977	15.4935	-25.8984	32.4783	-46.9986	14.0633	87.8618	-17.5740	26.8641	-9.20996	-19.4884	-40.6358	16.5400	-13.7017	-89.0809	-1.84466	-34.1735	-4.26516	52.9212	51.7011	21.6834
-17.4932	-50.5962	-73.5656	95.7134	13.5389	27.3479	64.2457	54.9407	-1.10757	-52.0601	43.7524	77.6356	-25.2812	41.2904	7.22604	-36.7866	-25.8650	117.840	155.636	-56.3837	-17.7916	-86.4214	-36.5696	64.1108	49.7266	-12.1645	-106.540	-46.6415	143.962	17.3465	32.2088	-118.499	89.2240	57.1814	-92.1569	-58.2232	-148.732	-83.5556	38.9474	31.3137	40.2858	7.96375	54.3650	77.5371	9.40600	-53.4723	33.4418	61.7208	-36.8693	91.2144
-17.4688	125.481	124.515	41.9824	77.2736	-57.9166	105.908	19.7616	-54.2954	102.192	-30.3182	52.3277	0.284207	-23.1325	48.4312	3.36380	-58.4741	-2.16966	-19.1726	-113.173	9.66611	-43.9426	6.45977	-103.696	80.3528	121.639	94.9068	72.2029	-1.64000	81.5358	-132.119	25.9410	4.93180	16.3583	8.12450	-82.0072	-14.2954	81.9083	-10.9918	14.1641	43.1323	-72.9599	-25.5633	-95.5375	32.9835	34.3789	45.7134	98.1837	119.101	170.790
-17.4444	-1.23146	-89.2165	-8.85308	74.1098	41.5031	-48.4245	-82.6457	-94.5219	-2.93850	60.5025	-34.1491	-105.129	-19.0246	20.1424	-43.7357	119.060	-11.7386	87.3723	29.3275	13.3938	-9.40972	40.2622	-78.8101	-32.8167	17.2081	-14.8636	42.8898	-66.8725	-3.21960	65.7866	79.5817	6.65978	119.249	22.5829	-14.7086	-6.67443	-18.5395	64.7791	19.9253	6.25388	40.9751	42.0798	9.93697	-9.84093	-37.2993	9.37113	6.18676	-56.1159	121.702
-17.4200	-33.5605	48.8652	10.4080	-82.8135	22.3815	49.8194	-24.6153	62.4359	-16.8874	-65.4980	1.06554	-62.0909	42.0240	-38.8930	68.5135	7.36247	124.054	-159.393	-8.66684	27.2023	31.9249	-23.3742	-4.83919	58.4448	54.4223	-13.1924	84.6281	-22.6742	38.8064	-24.5312	-91.5411	134.060	-35.8285	87.1963	126.525	92.4007	37.9182	-54.5495	88.5316	41.1852	107.486	-8.14078	29.1020	110.123	24.3041	35.9359	71.0334	128.462	-13.7936
-17.3955	92.0118	5.52633	70.7447	115.759	4.70669	55.5185	96.6045	102.545	-27.4560	117.084	-62.5127	120.099	90.7271	-1.11036	-38.4936	-104.920	15.2210	79.0490	33.3008	-98.9006	66.4624	-18.2858	-17.8870	6.85804	4.05624	24.4311	7.13636	-5.51522	107.455	26.4967	-54.6656	150.665	53.6784	42.5763	124.458	81.6523	18.4242	-18.9455	-14.0200	-111.582	70.4115	74.0523	-26.3454	57.7178	103.798	37.8813	-15.8056	-38.3739	85.2477
-17.3711	0.276763	-95.1746	-43.5220	83.5515	42.7409	76.1289	36.7185	40.6547	71.4256	-105.866	102.022	65.4817	-103.164	-118.282	13.5588	-21.7043	-23.3006	13.9091	-88.7762	-4.37462	-13.1977	23.7851	90.2619	-53.8793	46.3807	65.0110	-44.4934	79.4779	14.2928	34.6724	10.7130	-97.4040	-36.6715	71.5021	-21.5912	82.6151	-41.3341	-16.7532	23.2927	26.5674	-85.1266	33.1189	-43.0287	27.2329	-8.57389	45.3126	73.3303	-89.7017	-43.6817
-17.3467	-42.2310	-30.0581	-4.20615	40.2489	-5.27659	-32.4583	67.0010	13.8986	-46.8924	-108.844	58.7679	65.7571	-10.2189	-77.8562	24.0164	-49.4276	-45.5330	7.43195	73.1444	-8.76338	-0.487522	23.6165	-9.25533	31.9149	-96.4521	-23.4139	-22.9479	-43.1364	-45.8501	-27.9874	-6.07740	-4.05465	-5.20541	59.9150	-65.5760	63.3959	36.9103	64.3279	132.980	10.5579	84.1956	-167.620	11.8573	125.158	106.830	96.7054	-18.7473	18.8115	51.1025
-17.3223	56.0087	21.5553	-3.08974	-143.613	12.0774	-40.2120	30.8181	-23.5806	-16.4690	18.1648	33.3942	59.6761	-29.4563	91.5807	-118.848	61.9003	-34.1006	-101.703	-0.933575	-25.8675	-79.0991	38.3575	-27.0160	63.0475	70.6374	69.4754	49.5289	40.4047	-3.29324	69.1400	114.964	16.0891	46.8197	4.40413	26.5060	23.1475	-50.4476	-42.5615	48.0043	104.579	143.996	56.8429	-24.8332	106.690	-117.367	23.6332	-16.9489	-2.67612	-155.812
-17.2979	-5.84191	97.0067	-44.1566	49.9248	139.092	1.04506	74.2900	-16.9234	-106.632	7.52050	-71.8601	49.2652	19.1969	13.5177	123.440	30.1642	29.7883	-90.5306	27.4705	21.4385	13.1598	-11.0964	-110.273	96.7265	-3.12707	-79.4551	36.4543	-30.9012	-1.66382	-10.3927	2.60730	62.7391	-88.8897	28.3699	-25.6726	50.4555	45.4668	10.0507	10.3440	83.6863	184.797	-108.204	-75.1199	-25.6087	30.7519	-59.8542	-11.0643	17.4979	52.7650
-17.2735	-67.9355	32.6734	-15.2724	10.7878	12.9026	-87.5478	-87.3451	-5.61940	-54.0298	-75.7507	-58.3855	-62.8485	-15.6096	-10.1238	122.859	90.0795	69.8164	6.92626	62.7381	-100.805	70.7228	47.2453	-23.0221	92.8516	-34.7321	28.8310	51.1867	91.2915	-41.7201	111.038	47.5638	-9.89129	-12.1091	10.0385	0.853833	-71.5917	57.7113	99.0710	-37.3448	41.8331	42.0676	129.158	26.7988	52.0560	123.070	92.3188	-68.8072	-24.5382	-43.4862
-17.2491	-38.8591	64.8308	-20.2958	-3.59681	-21.0517	-88.1809	16.1380	86.5513	-70.1781	-8.04126	25.3624	-4.00670	-72.2163	103.670	-74.0985	-114.803	-25.9019	57.3934	56.4522	8.89135	14.9853	-141.684	105.390	28.7382	50.1984	84.5826	86.8361	6.39298	-61.2399	15.3854	33.2266	91.2959	8.51984	38.0960	72.8323	6.77706	-84.5290	-37.6141	94.6298	-2.21979	-18.9788	42.0299	135.508	6.70064	-71.0255	24.0039	24.0050	94.6891	51.0031
-17.2247	37.1323	5.29100	-40.1653	-28.1185	-36.2517	-29.0716	40.9404	-57.3456	95.8305	0.589871	17.1076	19.9573	38.4985	-41.9293	-57.5756	45.8933	-21.7891	16.2429	-21.0186	12.8875	-1.93373	-130.088	63.3498	69.6164	-28.0570	122.330	22.6071	43.1130	-49.6123	62.3232	-20.5844	204.425	2.93765	-38.4583	84.0416	-67.4647	98.2663	-23.7890	101.638	100.500	58.7484	24.4349	83.7064	-14.0866	61.9382	-67.7854	89.2218	30.7808	-72.3471
-17.2003	23.0821	39.1308	-71.9553	26.3649	-41.7181	100.780	-105.762	-3.64586	69.6495	5.77746	69.3586	81.0310	56.4502	-60.2511	-14.4545	19.4381	48.0328	-8.31082	-4.74890	-59.8825	100.459	-108.367	20.9457	24.0502	-85.0302	137.833	-68.2801	94.8667	93.2459	28.8793	9.23029	15.6063	-3.21376	-94.4502	20.8641	-10.5432	63.2971	-26.5734	91.0901	11.1202	-23.2444	83.6998	-57.1962	-3.68660	24.3428	1.33291	-10.6284	-38.8550	-31.2176
-17.1759	-13.8355	7.15327	-22.2017	42.5573	-134.709	-90.8182	6.60475	17.2602	19.6212	37.7736	-119.715	-150.580	50.2431	120.006	-34.9790	-33.7379	64.2676	-44.9656	10.0941	-28.2640	-31.6807	16.2244	-29.8882	18.5466	-45.0564	-25.4901	-10.0309	43.8469	32.6778	50.4688	27.5158	58.1908	4.81596	110.593	41.0935	35.3423	77.7310	-0.808100	-42.1887	64.8979	-43.8754	95.9352	-45.2739	66.5813	55.9300	-60.8765	30.9609	-44.7820	-6.19736
-17.1515	-76.1124	-5.12185	-29.6794	26.0325	68.1377	-43.9459	47.6518	53.9249	2.84134	28.5974	-20.5888	14.8639	41.5525	33.1863	-41.9837	7.78261	-75.6981	144.032	7.61346	92.2616	50.0240	-19.7725	10.0403	39.1284	-26.2434	-3.25592	20.1910	29.9290	185.056	72.7419	106.837	32.0870	31.7491	-36.5388	99.7754	11.2192	17.4609	8.73099	49.1684	-120.709	-119.089	65.1341	68.3265	-69.1142	-86.6694	-11.1879	-58.3923	27.8778	-55.8312
-17.1271	6.00914	-20.7084	-12.9176	-37.6374	65.7665	-87.0990	-39.4000	-3.34497	65.7362	-14.7097	9.98348	-67.1430	3.51594	-48.9776	30.1627	5.64066	-44.4986	-147.027	-2.81608	80.6937	-11.5863	98.4913	50.1905	17.8105	-35.7533	45.5737	-45.8811	-6.27366	-34.0515	-130.625	107.323	-61.8577	67.5705	26.5254	29.1131	-16.6089	12.9407	39.1414	0.945589	37.1380	217.799	-37.1571	159.480	43.8494	39.3930	5.26318	36.0180	0.200738	148.749
-17.1027	23.7567	50.6991	1.92340	16.7987	-17.5601	26.3957	-64.8894	-62.5603	46.9374	-25.9879	18.1418	-16.2532	128.950	71.2110	-12.4886	-123.817	61.0220	-1.79006	-52.8635	-14.3074	52.6852	33.8270	46.0342	-29.6228	108.785	-2.07145	12.7081	126.485	43.3033	-40.0495	72.2188	36.9878	113.697	103.060	21.5897	-23.2956	0.566373	-6.49651	59.4470	156.698	95.4649	-7.17768	-44.1222	-82.2077	17.0201	48.7206	-2.67892	-112.175	-2.85961
-17.0783	-22.1971	-94.2358	2.36795	45.2746	22.5944	46.2526	-167.250	62.2595	11.7729	-121.581	26.7294	-4.47266	-11.2528	-67.1749	-44.2824	-62.6573	68.6734	17.7353	45.9862	77.7953	97.4496	36.8186	-38.9048	88.2366	-83.2478	52.2162	30.5696	20.0183	57.5251	-23.3801	58.5576	-17.3158	-16.0212	33.3917	29.5008	67.7693	-60.8923	9.89193	48.0201	-14.1861	-8.44013	44.5087	133.083	25.8650	25.8703	71.3583	42.8870	13.0270	49.7823
-17.0539	34.5065	11.1531	-51.2727	8.57605	-53.6207	77.5325	7.95172	70.0017	-6.96878	43.4862	29.3560	-65.0120	89.6420	-67.1711	-40.3875	100.053	71.3249	-22.9237	85.9617	92.9198	100.963	43.6864	-7.41581	105.924	-65.9682	104.264	47.5505	-58.5393	-21.9751	-22.6679	-41.0309	23.5895	27.2122	6.28734	8.93267	-29.0021	80.6633	108.609	44.5160	36.7577	12.2636	60.6925	64.4718	10.3805	36.3356	38.6623	-131.005	51.0721	6.62017
-17.0295	106.110	-29.2464	60.9534	-80.9512	-5.76716	47.3160	1.32327	-42.1432	-60.6080	45.7934	62.7682	-27.1303	-67.2856	32.0311	108.287	1.27980	-95.3197	53.0504	-49.1832	-32.7115	-88.8454	24.9259	-73.7892	-68.9103	43.5623	75.2365	1.26011	-59.1059	112.501	-45.3822	-12.9618	176.526	-20.4939	72.0236	87.5617	-49.8957	1.58837	-39.8593	40.4112	-1.05449	-14.7445	36.7594	94.5334	55.9975	15.6960	-7.36949	-23.2470	59.5551	50.3887
-17.0050	22.5376	25.5322	-19.9858	24.1345	46.9840	-46.2504	60.3843	6.33887	126.896	-66.4238	-77.6776	45.1841	-43.9588	53.2794	90.0024	-0.347114	23.0923	19.5928	13.0664	-29.5911	-52.8031	-71.0128	12.2571	64.3423	-54.1176	71.9235	89.8398	81.5727	23.7175	50.6758	0.525408	48.2972	12.4043	218.929	59.8101	10.4437	132.951	-21.0968	-2.67582	32.5414	149.609	27.9795	38.1073	-21.3893	54.1512	-33.4896	76.1892	-19.7559	-6.57411
-16.9806	-40.1594	-44.7094	-25.7054	-72.3827	65.2320	39.2033	-44.1051	123.169	-31.8370	58.1077	12.6371	-76.2442	4.01917	-18.1418	-60.0362	-70.6948	-24.0944	17.8694	101.024	89.4644	-1.52690	-13.5599	2.87454	2.98598	25.1631	28.0581	53.2749	14.1625	5.53043	-14.6183	-19.8411	-0.281758	59.4898	50.2220	-48.8594	113.117	26.6723	98.0599	37.0437	64.9059	62.6073	5.80573	10.0276	59.6937	58.9671	-41.5700	34.6081	151.913	139.019
-16.9562	6.48736	5.89189	-47.1764	69.3521	77.5329	-19.4542	-5.16484	13.2709	66.4461	-12.5626	-8.10934	21.4311	63.9594	-3.42554	-8.86500	32.7252	170.463	-18.6968	-59.5629	24.8321	-33.5903	63.9181	42.5599	-50.9780	104.948	-38.2419	69.4593	116.007	-25.1396	-8.53586	73.9330	-83.7878	17.7403	-9.23894	24.4004	-46.5586	-23.3558	64.5425	-158.466	-1.74574	43.8910	66.9544	56.6274	58.1460	65.5030	-2.44521	93.1089	-67.6983	-25.1184
-16.9318	52.9894	-106.076	60.0959	80.0257	6.54784	-35.8404	1.80764	-37.8159	-19.6491	-34.1428	-26.8172	66.9073	-54.2176	20.9892	-22.8697	-32.6600	-22.5929	-53.0783	16.2331	-40.3632	68.4720	-21.8028	24.6541	94.7470	-49.3136	31.9760	-33.6066	77.2043	49.2597	54.4473	-55.7074	-53.1167	4.39703	79.8942	28.1004	95.1864	44.5771	-91.1706	-42.3670	62.4469	59.0144	-43.6817	66.8927	-16.6782	40.2116	198.705	-16.5370	50.0175	-11.3140
-16.9074	-53.7799	6.30796	-22.4252	18.7334	30.6492	-11.0489	13.0016	82.6507	-27.3033	-25.8655	12.6078	-1.46392	-34.0536	-16.0135	-61.1958	46.4386	66.7496	65.6330	-29.3060	-15.4697	-69.2827	41.5456	-21.8538	72.3024	-52.6226	30.3650	-43.7804	10.2673	2.33683	-39.3089	52.3147	25.9738	-0.0584294	8.23478	-0.464541	78.8252	19.5168	57.2514	-23.5670	57.3448	65.3732	120.423	-42.6659	40.0745	93.4820	17.8451	-70.8264	125.281	3.52758
-16.8830	49.4409	-195.024	-28.2689	-21.0184	34.8859	23.5184	56.3057	19.1991	-8.81822	-3.44052	-10.1155	-10.2024	27.2801	-1.43275	26.5310	-24.9786	-53.9009	51.7498	59.1059	0.237741	25.3786	5.61426	-7.52886	24.8610	50.0051	146.809	106.092	37.0767	-56.5881	60.1946	23.4458	48.4611	-85.0267	-46.0141	-19.5241	-132.985	-69.2508	-49.4438	14.4231	34.4132	15.0611	-80.9727	-41.8921	82.1519	21.2063	20.8385	20.1565	30.0158	-35.3133
-16.8586	-46.9819	-63.5924	127.074	36.8137	61.5896	76.7149	-22.4857	3.13946	-64.1107	20.1350	-62.1820	-73.0429	112.429	-27.3656	-110.031	-0.115984	83.7440	-16.7946	-8.86520	-25.1749	-32.0758	-35.6105	-85.4315	47.4090	42.0408	10.0370	18.3343	48.7715	-10.0527	-19.8079	39.3856	-47.0418	45.4107	-20.0856	-57.3938	69.3217	84.1478	-15.9507	-30.8853	72.3072	33.8555	17.4481	38.7839	104.230	-17.8580	21.0620	106.819	-34.4925	-36.1508
-16.8342	56.0750	-58.1670	9.71157	-62.0929	-33.3573	-46.3794	18.6173	22.1297	-40.8823	-55.3092	-79.8503	-35.2935	25.3536	12.2116	93.6849	-9.48750	66.2307	-33.0388	6.60332	110.259	-22.2228	10.8252	-58.6308	20.3841	51.9501	118.955	-65.2863	-67.0329	31.3925	-165.525	34.0620	83.3149	44.2337	-162.463	-3.81012	33.2248	7.66521	3.36432	96.2680	75.8232	59.7039	-132.777	39.3255	31.9779	17.8954	120.764	42.3045	16.8409	157.018
-16.8098	47.1685	-9.82233	-19.5401	93.5724	-75.1509	-12.6458	95.2523	20.4253	-58.0977	-25.1958	-33.1974	6.70663	-71.3843	-64.2925	12.0212	-51.8901	-121.494	-83.1623	10.3824	-3.57346	61.6971	37.9329	-7.99716	-67.8142	102.731	-27.1698	131.189	-117.747	-15.6488	-17.5956	96.3371	2.32641	42.1985	-18.5006	84.3343	76.4812	20.4262	21.2155	74.3737	-79.4654	117.335	1.70354	56.3180	17.3113	92.3033	28.1181	125.491	-107.793	-21.1979
-16.7854	-49.1501	26.1847	37.1476	31.8827	-66.3065	-80.1135	30.7753	-194.850	32.8659	-5.01335	-34.0774	131.862	-11.6908	-12.3262	-7.99482	1.66172	149.169	33.2194	46.3074	-95.4435	30.6677	-44.3905	-5.85514	18.6194	-12.9157	36.0309	106.603	-56.5189	17.2517	44.9431	1.93778	86.5158	43.4953	114.075	119.102	-0.541487	-75.6076	21.8670	63.8176	49.4925	-17.8979	146.460	15.8794	-11.7406	-51.6929	15.8478	71.8374	36.5009	-13.6550
-16.7610	-27.1981	59.6209	-35.7123	-125.102	0.623526	-14.4143	145.531	17.9086	-134.494	62.8297	120.400	-102.873	-36.1690	-102.244	98.9131	-3.04415	32.1103	95.3140	0.570014	-40.7070	-16.4978	-97.5225	106.107	-4.23886	82.2950	-35.3824	-5.42735	-7.25523	-19.9946	-67.9310	87.1952	75.0414	80.4809	107.477	-5.91808	59.6990	45.1719	47.8036	63.3648	-66.9584	-39.1118	52.0086	-33.0617	-29.5372	4.03807	-7.51370	48.8566	5.15799	-92.5342
-16.7366	-103.950	36.1716	19.8155	-59.6243	24.5332	-16.5552	36.1164	-44.3810	-26.1116	44.3386	-2.29537	19.9387	184.741	-17.0941	-77.8862	138.795	-44.6947	83.2502	3.01733	30.6397	-20.1717	-50.4527	-47.8671	20.8761	128.405	62.3251	45.5436	63.1764	-54.1264	42.0276	-49.2970	111.180	-44.3318	21.8649	55.7314	-4.89675	-1.17908	13.8846	38.0151	101.231	60.2066	14.1698	36.1243	-76.3400	-78.8959	-10.7904	48.8165	-28.4722	85.5962
-16.7122	9.09266	-49.6389	-0.918764	-30.3017	56.5693	6.63510	89.4792	-33.0400	23.2813	-116.777	7.18194	65.4041	8.54221	-51.4237	-42.5028	46.4355	-72.1277	-66.9154	78.4448	-58.7793	68.7948	-35.1571	23.9640	89.2992	-37.3783	59.7140	-77.2450	-100.449	12.0632	-2.38445	162.012	-54.3831	21.9280	12.9742	104.437	-35.8379	-31.7031	-76.0870	53.4659	-9.07290	44.0232	45.3004	89.4104	9.76792	-59.0061	-8.12143	-47.1606	-5.26172	103.803
-16.6878	69.7361	-53.8574	77.1190	-57.7271	54.3686	151.270	25.6046	16.5776	-56.6298	-64.1582	-66.3071	-44.0430	-34.5884	-75.9124	53.5174	64.2911	45.9012	149.419	-16.4711	0.186165	34.6142	-31.6804	-33.6612	-12.7970	-5.56931	10.3336	104.469	34.0635	52.7445	60.2609	-38.6136	48.2763	40.4314	41.1714	66.9494	26.6848	142.256	31.6489	33.4583	218.781	9.09663	6.34672	15.5209	14.5163	54.4399	63.5826	1.22934	6.19351	-13.0721
-16.6634	-8.68281	-100.571	-20.2548	-88.1213	-95.5277	-32.8246	-118.566	-33.0339	-47.2736	-27.4643	20.4720	-19.1320	73.3259	29.6969	0.0634715	-139.233	82.6751	46.6818	73.4852	48.9366	35.3543	31.2875	111.153	88.8670	135.888	108.614	20.5659	105.041	-74.7490	85.1913	59.4491	-54.0600	2.83607	81.6859	-126.221	5.61982	-63.8510	-65.2406	22.7554	-25.4906	-19.9637	38.8270	-8.39537	2.81605	96.2126	-31.2768	34.5676	46.3872	-20.9878
-16.6390	-21.5160	-27.8893	31.6898	-47.6943	-9.38146	13.7611	72.3692	-2.75980	-22.9544	9.35346	-36.0370	159.228	84.6044	173.016	-65.0881	34.7250	-54.2344	30.1095	96.6393	-6.26936	-30.9381	16.3719	-52.9530	145.439	78.1176	75.6015	77.1822	-57.2092	-50.8526	70.7860	95.5006	21.6454	14.2738	20.4929	35.2078	14.3238	75.6753	34.5908	85.1148	91.4913	81.2031	22.5525	44.3201	177.744	100.603	16.7294	53.9912	1.12964	28.4361
-16.6145	-49.8210	51.5874	36.1546	21.8675	-15.4405	33.6609	-1.30626	26.7109	133.053	40.5592	56.6883	-34.9397	39.1743	146.337	-20.1603	43.9734	187.750	54.3573	15.0351	112.675	37.8472	16.2485	43.6801	65.6485	-80.0602	68.9092	95.7902	7.88415	-11.7756	38.2201	37.8049	86.4117	-24.1881	1.18990	-46.9793	-40.3447	49.8353	33.2686	85.7182	-56.0858	88.3392	147.604	-54.3417	-3.33146	108.904	-4.83395	48.8377	5.21085	44.1325
-16.5901	73.4853	46.2388	-29.0003	40.5347	-25.9018	125.398	60.7688	-28.2830	12.9042	25.5061	-3.60149	16.4304	-25.1438	-87.6203	-43.4809	39.2447	-38.3001	48.8009	75.6573	32.6477	81.2151	88.5215	13.9367	149.967	-16.0620	147.935	27.5782	-78.4915	29.8399	37.9083	96.2679	21.6855	-39.7309	-33.2184	181.489	52.1734	24.6865	51.5974	59.2217	70.2720	-40.6672	-42.3192	55.8419	7.47060	92.7928	-34.3287	99.0746	35.7036	76.9607
-16.5657	2.46428	33.5897	115.814	57.3798	-31.6623	-9.40653	29.9933	31.4927	16.9060	81.5220	-89.2615	57.8041	-21.6331	26.4201	19.5147	-96.4936	44.5329	-22.2740	9.98147	4.37179	52.7089	6.56226	-7.82438	-63.0527	52.1637	-54.3298	73.3018	110.396	-54.3507	18.2348	94.7330	-5.44746	-26.3318	137.531	-17.2870	-86.8681	-20.3306	97.0469	-46.2341	-25.6286	-16.1133	54.6940	114.586	-28.3167	19.8893	-15.6577	7.19271	-9.43756	-30.9761
-16.5413	-21.8034	-63.4947	14.0789	22.4665	55.3208	128.565	-75.6568	-2.23133	129.013	70.4567	34.4007	-25.6923	49.3835	-21.6039	32.7937	86.0523	22.3679	-37.6804	-11.2432	121.408	42.8840	97.0493	1.29382	-20.9973	87.6991	74.6361	88.0988	24.4233	44.9142	-28.5983	49.8316	74.8855	139.994	61.7914	-8.74793	35.7911	20.0550	8.26229	141.643	-48.4523	135.806	-59.5505	111.095	-60.6912	-78.6761	-26.6788	22.5882	8.99121	82.6494
-16.5169	64.1368	16.3185	-3.18812	-71.3758	41.1462	-149.167	67.6403	-123.087	-1.03200	-34.8288	47.1727	28.9944	125.295	51.4220	-97.3519	32.4167	46.1467	-102.091	38.0836	85.1658	17.9130	57.2817	58.3121	45.9411	76.3583	-41.1320	151.981	68.5530	35.7451	121.413	-75.9489	49.3089	34.0298	86.7604	-28.7524	57.2790	9.44845	22.8593	86.1112	-127.000	-51.0536	77.4836	6.91483	27.4266	67.4916	-35.6601	42.3328	-16.3241	98.1137
-16.4925	-104.426	-143.452	-100.167	218.151	69.5615	58.8163	84.6249	33.2450	50.5323	-99.3922	-42.4589	-22.3705	-49.9102	-1.44046	-22.4730	58.2673	38.6675	-32.8770	40.5487	-10.9999	-2.31646	103.255	-30.0342	33.7492	2.01093	33.4618	27.7958	-2.34761	46.0822	-40.2611	90.8889	100.476	59.9732	-19.4635	24.7208	144.962	15.8395	108.201	-23.1001	-14.2237	19.7357	29.8614	16.1347	62.9531	92.8787	-10.2157	62.1088	7.22226	120.837
-16.4681	32.9996	32.1933	93.2942	-44.9047	-4.88908	-34.3181	8.35891	83.8287	-1.09642	-66.8015	-90.7182	-12.1374	-25.2031	-93.5529	86.5370	111.391	82.5911	100.152	45.7760	49.7879	72.7998	-5.49376	94.8107	25.9633	62.7500	84.1163	21.8847	9.80881	-21.9718	2.07429	34.5120	51.3846	8.04011	118.274	61.6422	77.5491	6.23215	-3.25764	56.1757	114.132	-33.0497	20.5528	93.5520	13.9286	137.176	148.621	67.9064	50.4956	50.6688
-16.4437	12.9583	124.184	73.3149	98.7812	84.9790	76.7148	26.7264	-6.46369	-112.781	53.3782	12.6610	24.7784	7.30697	107.788	64.1691	12.7997	77.3781	-48.9021	-21.5668	14.0119	-56.7481	15.4030	-33.2557	50.3968	-3.79664	32.4586	76.4134	99.2567	71.5321	36.4551	-9.32149	11.1828	22.9893	-38.2105	54.0612	90.7899	-72.9318	120.062	34.3324	89.6064	104.739	9.98407	65.9444	67.1556	138.566	9.88847	61.0812	144.801	-37.2333
-16.4193	32.5949	6.28235	-3.95271	47.1306	36.5776	40.3485	55.2405	-54.8308	52.1284	26.5078	1.64363	38.2031	114.071	-49.9769	36.4803	33.5992	-6.63929	31.8261	-120.314	11.8972	-136.066	79.4131	-69.1139	22.9035	116.017	52.4496	45.8856	6.66889	122.200	21.1686	133.993	74.1359	-41.5325	80.5781	22.4886	4.86213	59.2658	-38.2505	-44.8390	76.5724	-80.6507	-31.6877	28.2830	32.6935	0.916553	-66.3228	23.8434	13.5671	108.327
-16.3949	59.7347	-44.7315	60.1179	-35.2017	56.6631	-133.047	-66.3629	-151.181	52.1575	92.0206	27.2495	-74.1909	-32.0842	-9.36332	53.4380	-28.1385	-42.2201	-102.636	5.73842	-56.4864	12.9249	-58.7751	-58.9394	-70.7764	93.2404	243.105	-22.6204	-10.8208	-30.4008	106.235	76.9646	-21.1534	31.9340	79.6531	-19.6791	148.583	1.64196	59.4653	104.715	37.9061	-11.2926	1.51468	94.5588	-63.7975	-6.03424	94.8773	-64.5462	121.557	119.624
-16.3705	70.3731	4.01104	-113.340	-23.6882	110.158	-10.6732	59.6447	-38.2393	15.0902	-25.1422	51.5473	84.9691	-17.5172	13.0934	24.0820	44.2010	42.6772	98.6189	38.7796	24.3647	67.5820	125.513	62.8186	38.6654	68.2732	43.8556	-37.9770	31.7966	68.8265	65.2702	27.7452	49.3927	5.18894	-38.3843	144.489	-48.1808	97.2054	40.2945	22.1204	106.356	51.5319	73.0446	15.2234	24.5580	43.9297	134.550	58.0463	-34.7378	-56.6307
-16.3461	20.6954	1.91667	-18.5628	-57.5809	54.4790	-20.2429	98.0127	-49.7182	-113.646	-69.7579	-44.1688	-52.8218	124.674	-129.186	-10.1080	39.1099	56.4085	136.397	-36.6991	-30.8318	72.4418	-57.6575	29.0919	118.525	130.732	55.8996	50.6714	84.4594	130.764	17.0950	66.2272	-6.43703	140.624	-96.9312	82.6635	-77.6592	74.6237	52.6872	-8.32619	40.7114	36.6663	-4.35232	-40.9879	133.024	-91.0226	-34.5689	187.991	153.664	162.196
-16.3217	-87.1355	-110.651	-43.0196	-3.56228	65.2275	-125.164	-41.1372	23.5383	20.5947	77.5489	-22.7720	1.25962	-20.2617	57.3402	102.328	-9.88458	45.2591	11.9506	-27.8615	56.1455	49.7881	-22.2361	3.40811	-8.20618	37.8671	151.884	44.4432	117.785	3.00040	-5.64661	14.5933	-74.2595	11.8891	9.78089	102.995	68.6934	28.6319	40.0984	87.9763	60.4834	148.593	42.5942	107.943	31.7650	0.898639	78.9982	109.549	-0.193088	-90.3014
-16.2973	42.4043	-8.96579	32.8644	45.4726	15.4973	-6.46523	44.6393	-115.944	-90.5876	51.3824	9.04258	43.9581	71.5321	30.5821	67.4883	-42.1655	27.0765	-22.2127	44.7625	-4.86079	-0.785281	-90.7176	26.8779	24.7930	-27.4307	49.7620	139.474	-2.23016	-77.9144	54.8492	35.0702	-137.200	51.7353	35.5417	-55.1935	55.8756	-79.1624	56.5305	70.9864	15.0090	14.6021	-46.5606	12.2895	-41.3138	-3.95134	123.681	-63.2835	17.6266	61.8650
-16.2729	93.6251	-43.4199	-97.5767	-72.4791	31.1332	-35.4378	28.8872	28.9635	20.9892	7.44791	42.2526	-27.1335	52.0789	31.7966	-2.03702	-128.768	35.6138	79.7380	17.8086	31.3596	52.0221	-21.4502	-60.4462	-51.0383	122.511	101.655	-9.23757	-65.3509	-6.68765	48.4695	98.5129	33.3934	-29.3989	-86.9427	-11.2472	10.9084	118.722	81.2254	109.610	13.4058	63.7733	-7.46786	-38.3253	119.229	113.745	-14.4702	40.4657	-21.5655	-35.3903
-16.2485	-63.2104	-72.6978	-62.7402	103.193	-8.55454	83.5400	-93.1508	-23.3628	31.4785	31.5836	61.4751	20.9140	-89.3969	-60.0912	73.7690	18.8360	-125.841	78.7049	83.4021	73.0106	25.7759	40.8913	43.0747	-35.7004	15.9892	-25.5188	-92.1560	54.1271	-29.3895	-3.33184	1.64569	98.0546	-189.828	62.1942	39.7422	67.9758	65.7395	84.1688	62.7252	-17.9617	90.2652	32.7365	118.716	-10.3292	24.9588	83.5835	-38.1187	106.761	104.995
-16.2241	-123.299	-12.4045	6.08168	106.510	-112.380	6.34348	83.3056	14.3028	-1.45319	-58.4337	33.1836	-15.2881	133.327	5.02010	-50.3062	-62.5447	-81.1909	26.3065	52.3591	71.6847	212.630	22.5525	-34.4681	41.2838	-24.7046	53.5436	33.7835	111.835	55.6798	73.1399	4.79782	-14.7611	-25.1311	-46.3263	33.1955	-3.67189	-11.1271	-10.5487	-114.342	1.48455	-48.0342	70.5005	-19.7793	-65.8119	55.5104	76.5734	51.0693	-32.6684	-62.6157
-16.1996	-93.7572	-100.151	63.2014	-75.0467	-8.36011	5.66778	26.1773	4.82162	7.87443	2.58748	83.2220	-52.6003	-33.1714	-70.4666	-4.81559	103.373	-26.7933	-109.621	-5.24431	56.6504	66.4603	-23.5280	-60.2852	-46.5617	-23.4165	-22.7631	69.8095	-2.82538	-58.3634	62.1508	-50.9743	55.5597	-8.37301	59.7036	-64.2425	3.45660	-0.912750	80.0793	-40.9411	47.3916	-35.3930	58.2725	-18.5409	145.552	30.1400	64.7375	102.899	-51.7846	-72.8159
-16.1752	34.7689	-8.80496	-31.4800	-55.8233	125.754	-14.1458	38.7634	-24.6096	25.8105	-124.445	-12.4806	101.122	-35.8137	43.0950	50.4854	-61.4571	70.8602	-36.5789	6.92464	-11.9135	101.671	-22.7683	-5.25811	-61.4979	88.1840	23.8081	-65.5554	7.05145	97.6779	31.8362	-8.35465	-54.7518	78.2490	-74.8363	81.5491	148.446	-81.2741	74.8612	35.8190	33.7477	90.0545	139.983	67.9960	24.3376	56.6396	53.5643	-42.0744	57.0301	-29.5332
-16.1508	-17.4344	61.4843	-27.3317	-87.4376	-12.5246	6.79101	98.6987	-64.7695	107.271	-29.7140	129.179	-17.1118	-32.2325	1.07370	-80.5390	44.9491	25.6492	1.70641	25.2010	-32.0003	104.075	12.1091	16.1727	-19.9371	132.319	73.7324	35.3806	138.467	33.3564	47.1904	65.4077	33.5112	88.3146	-79.5047	-150.641	-2.27342	134.756	-53.7155	-45.5425	57.4753	-9.32972	78.7804	-18.3815	-23.2383	14.8776	-63.9029	-7.63491	30.6224	107.029
-16.1264	65.1150	-56.7974	87.1814	16.6927	-122.778	34.3389	-90.6881	-93.2031	13.2669	-16.1179	-6.92237	45.3714	-17.1670	22.1710	65.6822	85.2882	-47.9858	40.9430	69.4335	48.7338	-30.9546	9.29957	-68.2310	3.56921	-33.8917	27.7510	98.9344	85.5791	-3.60092	-29.9765	95.8881	-17.9880	71.3873	26.8376	68.6647	72.1771	-44.9006	68.0629	81.4581	6.46095	4.05355	90.9056	65.3321	57.7579	64.1436	49.7967	14.6464	136.291	50.2697
-16.1020	-68.9345	65.5311	84.2883	-31.0222	-5.64212	-36.7235	5.15860	-26.0569	50.5170	-80.8374	-93.6777	-92.0743	42.4455	16.1036	42.7452	-1.11807	51.2308	60.4606	60.6432	58.9927	3.48574	9.88896	46.4557	154.333	185.898	-17.9229	92.8969	-17.0260	101.721	35.9422	101.534	50.0762	80.9901	-3.95589	-19.5130	16.0127	61.5258	17.7582	-28.7876	17.6166	21.6229	16.6668	71.1273	10.2085	71.7450	72.7414	28.2923	73.8575	169.937
-16.0776	29.9211	94.1789	-1.11446	-4.61734	-68.5368	3.71800	79.6570	77.6628	-33.4140	-16.1003	1.47457	-20.2072	-5.99316	-95.5400	5.84768	55.6026	-17.6834	86.7183	-32.9403	-10.8094	-61.2690	89.9920	0.191289	0.268996	97.2750	131.976	119.855	92.0401	68.0070	-11.7394	-107.421	-72.7657	20.4489	-7.17670	-51.1349	68.7974	16.6350	76.8914	101.136	113.330	105.279	138.966	13.0339	80.1520	-53.1754	-58.2771	103.130	23.6279	34.0009
-16.0532	21.6267	-5.75665	-54.9559	28.7232	111.669	-62.3539	23.2722	32.6008	0.454756	-11.4421	19.8973	11.9410	51.0334	86.2360	45.6139	54.1386	37.9764	159.880	94.4472	-77.1436	-18.7932	-15.4723	-13.5268	-34.8607	34.9463	70.8168	83.0803	61.6892	-33.9870	6.02126	4.38220	137.589	32.1045	-2.94031	-29.6259	6.36210	173.637	136.394	39.4713	21.4410	-39.6914	23.2561	8.97654	-11.2668	6.46788	50.1405	60.2534	-51.0486	20.8215
-16.0288	58.0545	13.4699	-16.0635	-84.5505	48.2405	-66.1665	-3.06390	-30.6733	34.4506	-97.7070	-21.7379	8.58011	163.095	-27.2144	-15.4363	-86.6011	41.3290	103.263	-29.0807	-120.477	13.8352	163.511	-96.6228	39.6055	-52.6386	40.4535	31.9213	12.9043	-21.2493	37.9219	32.6210	28.5272	101.539	72.3473	51.1623	-9.34372	-45.0722	92.5980	143.380	38.8256	17.0602	-48.1359	12.0735	18.2315	57.6457	60.0274	-57.6526	-17.4335	-30.2007
-16.0044	-15.4817	17.0879	-12.1919	16.2946	-0.860872	58.6182	54.3049	-29.3940	-52.4270	161.440	48.4135	-28.4156	96.3571	11.7433	20.9437	52.1812	-27.8354	17.7548	65.7222	21.3793	17.9600	-47.5153	54.5313	42.6167	37.0630	23.0347	124.235	28.8904	54.4484	92.5314	64.7215	95.1837	128.314	131.222	25.1549	-15.6399	24.3640	-25.5973	35.4528	9.53613	-3.38004	57.9431	56.1382	-45.7240	-41.3187	63.0258	28.4066	147.394	-1.06865
-15.9800	-31.2621	-1.16257	-65.4018	4.38113	17.7546	-25.3858	-33.7141	21.4671	-26.8818	-36.4495	-0.820213	-82.8013	-4.07845	5.68745	16.4712	-31.2595	0.778535	28.4552	61.0396	134.336	105.207	-41.2104	21.5888	28.7187	-14.5549	81.0987	126.419	66.4309	-24.5912	-19.0899	31.0139	-25.9937	-66.6121	-11.5978	56.7634	56.5211	49.3170	112.995	3.60807	93.9401	81.9963	101.491	24.9510	1.22993	59.9927	-32.6371	118.883	-112.885	-79.7129
-15.9556	50.7710	-50.9486	22.7458	149.138	-83.5720	41.4169	1.27261	-128.208	69.8659	58.1865	56.4861	19.4021	101.862	110.698	67.1670	84.5348	73.5491	-16.7394	87.0912	12.3645	-10.3604	118.344	-46.7529	80.7043	52.5948	-15.0486	144.565	-28.4406	33.5136	86.4275	82.3421	-103.978	131.632	117.215	64.7352	98.8298	108.451	167.479	59.4036	72.0964	44.9867	86.6743	58.3022	42.0738	-11.0841	-98.4778	-43.7876	106.653	84.5341
-15.9312	37.7272	65.8010	-122.541	-18.7740	-11.6967	17.3250	60.2461	7.92411	-132.812	-14.3541	-89.9474	84.7628	141.851	64.3727	-23.3692	-3.20978	128.903	83.2895	-17.3434	56.4426	-20.1379	66.3770	155.244	-29.1226	40.4567	89.1335	59.2610	87.4361	-32.2949	13.5807	145.163	-43.7299	17.2417	-130.902	92.0492	10.3653	44.7431	25.7732	97.6015	102.759	47.6399	-12.0695	53.2340	83.3567	-130.980	-47.9560	-37.3953	24.2902	15.7148
-15.9068	-32.8876	-77.8463	2.97313	-46.9950	-1.58899	123.383	-13.5527	-170.643	105.938	46.8573	57.5915	47.2325	-54.8792	-11.4039	2.07880	5.20265	-3.32661	26.0746	173.801	-55.4793	22.5984	65.7838	-4.39575	-64.6954	35.0967	39.6729	94.5566	76.5791	202.516	42.6060	61.5828	-38.3101	6.49821	-11.1198	95.7083	7.59031	84.1910	52.0345	28.1697	-39.2590	-32.6343	89.9779	12.7462	94.5927	57.1775	88.2484	-40.8039	-77.4927	67.5752
-15.8824	72.6751	33.3947	-67.4585	-121.621	-4.53210	-15.5047	107.647	-112.681	44.6026	-11.7917	24.4695	52.2467	-41.4504	79.2899	-94.2213	80.5315	97.3917	91.7109	-17.2431	-22.8324	67.9964	39.1282	60.2333	81.9498	99.7674	115.535	103.340	-17.8294	71.1842	43.1736	89.0665	-114.093	-12.1006	5.72776	57.3009	-2.79133	-9.50636	37.7369	108.244	9.50224	48.6588	9.56913	26.7861	24.3534	-25.2795	139.996	-13.3715	129.940	98.8587
-15.8580	-78.5722	-15.1601	-165.692	-38.8615	-108.870	97.1887	53.2993	-31.8032	31.1789	63.8910	0.565004	14.3528	-44.4256	-45.3434	31.0294	-44.2262	4.08621	24.8414	66.9496	-11.9593	64.7396	57.1099	8.31893	77.3979	122.897	9.04190	27.0473	-76.4979	-51.4702	-55.9856	58.9176	94.7483	30.5231	72.5212	20.1531	46.5530	23.0303	-47.2434	13.5557	42.3905	117.999	104.100	88.3699	121.672	45.7069	74.9177	40.3460	-8.96005	116.739
-15.8336	64.3055	-59.3747	43.7093	37.9368	66.6092	72.9775	122.573	-94.0930	3.49081	92.1537	-4.91997	-29.1356	-12.6265	-70.5230	-1.05046	33.7897	7.15105	-4.59074	-75.9367	75.4424	-4.42977	44.9510	17.5897	-13.7425	84.7811	-18.5576	62.6769	118.153	-18.1443	-2.24282	63.2718	66.0937	77.1507	109.466	57.7678	39.8837	35.7010	-12.5802	-16.0292	-55.5176	-59.3450	4.45637	120.947	6.60446	48.1130	-58.0987	100.554	105.154	93.0604
-15.8091	-57.0203	-83.0714	48.1250	174.660	-108.692	27.6532	72.6472	-113.908	15.3246	42.7690	148.599	-40.1769	-49.7113	-53.7863	-9.35430	95.0223	-19.8585	32.6730	75.6415	19.3325	29.4469	-15.1333	37.6706	41.5062	-31.3698	-38.8450	49.5447	58.6471	89.8213	-13.6466	46.2445	125.816	18.3136	-35.3226	39.5929	39.4751	-55.9405	-27.6021	31.4050	124.539	-23.3092	-64.4443	-20.9827	80.1214	96.4564	149.893	96.5899	49.8826	-45.3738
-15.7847	35.6669	-67.8197	160.620	-51.0797	18.7841	-116.295	113.184	-28.5339	-1.60507	-37.4663	-49.6800	-73.4904	-29.7916	57.9326	70.9075	-36.2943	7.69925	65.6658	21.1418	54.5315	79.0295	44.6028	18.4055	84.2461	28.0219	-5.79196	73.6461	64.5812	65.3242	107.749	-147.862	-33.8331	66.1333	127.437	6.03123	33.7683	119.909	58.4861	144.641	62.8247	50.8751	84.3849	74.4707	28.1660	-2.33067	31.9150	57.2568	-70.2732	64.0225
-15.7603	-11.5667	-2.48236	62.6665	6.57370	91.6198	-4.88839	46.2305	76.4413	44.9359	90.7693	133.116	19.9072	167.203	-41.6250	-5.15686	-26.2065	120.540	197.129	-37.6562	165.059	-82.0603	76.9726	-80.8475	46.8853	48.9270	-8.26939	100.088	7.14467	72.4553	100.380	-9.33145	94.4719	31.4493	40.0278	83.1977	7.42819	-35.4859	82.6468	133.217	73.7531	81.5880	38.2673	18.8965	89.8504	-19.9154	99.1630	39.2142	-58.2693	73.7750
-15.7359	-27.7017	-2.61791	92.4342	10.0293	109.075	113.039	73.1339	89.2556	36.1124	-52.5161	-34.4948	3.43353	15.6763	167.087	64.5311	73.7817	1.80946	4.21517	6.94967	34.1429	60.0241	-12.6668	84.8040	80.8702	50.7162	44.2040	19.5325	18.3856	110.916	14.5909	81.9227	32.3311	-62.3681	6.31994	75.9182	-3.34082	27.1350	66.1401	-56.0532	-116.996	13.3655	25.2187	1.20544	-5.85969	63.6942	33.0021	129.861	-4.39677	105.338
-15.7115	50.8560	-38.9992	-64.8045	-138.228	-39.8204	18.2718	-123.407	-116.087	-29.2199	28.1054	-52.3437	-64.4533	-1.07152	-54.0531	90.7303	47.0555	17.6650	25.2235	46.7930	43.0568	86.7199	-10.9190	-38.9768	52.6251	16.8939	39.0437	119.032	123.931	37.8904	38.7758	38.2575	-33.5038	34.2737	79.2754	5.34489	96.8571	-35.8764	57.8124	110.872	20.7515	140.031	94.2708	9.54131	65.2195	103.075	55.0081	10.3126	17.8247	27.5452
-15.6871	68.1794	-48.1324	-12.2151	-11.7293	-16.2298	-51.1086	46.9366	-34.1942	25.5917	-2.31485	-18.2324	18.5397	0.372909	-34.3624	-71.0165	141.887	62.2769	-6.89160	32.3857	-17.4070	30.2662	35.0519	-1.49035	16.0377	58.9748	142.559	13.4910	-30.2466	78.2435	-29.3683	-30.7229	15.8305	-49.5273	-75.5984	66.3937	-7.91565	110.545	-39.7676	58.7709	40.0362	152.072	-44.2622	98.4132	105.460	54.0151	10.5851	31.5136	40.0570	-30.7755
-15.6627	-73.6671	-27.2821	68.2328	24.9269	-72.3111	37.1493	-103.795	-23.0218	51.1932	-12.4489	30.3586	23.6709	-71.9487	98.8465	11.4067	-23.9445	49.8135	56.7112	89.1917	94.4290	60.3803	33.3365	-82.6717	-29.0853	108.357	53.2070	65.7586	-33.2993	11.2818	-61.8637	61.8982	100.114	55.9903	-49.4593	-62.6581	46.4448	-8.80726	142.871	-88.5467	-31.0953	20.5556	50.3754	99.7796	132.003	18.1286	4.24796	31.2364	113.499	-40.4949
-15.6383	30.8342	72.7261	-11.4286	88.6064	-51.4181	157.534	-7.22527	-12.8288	56.5389	63.9413	-45.2846	44.1303	30.9800	-117.849	-150.377	-96.7813	32.8564	43.1688	73.7776	-3.62352	167.853	-103.069	-24.7870	101.487	-76.0957	-8.62996	116.705	65.9901	99.5596	130.739	97.9838	71.0627	-2.47870	-30.7274	28.8786	61.5589	10.1490	30.5473	75.0961	-63.2605	70.8680	-14.1368	-1.89811	-0.914361	68.8377	34.9378	176.110	31.1545	49.9618
-15.6139	20.1113	62.2431	82.1731	-79.0570	3.60870	-19.0574	4.80929	-86.0549	40.9898	52.3817	52.0509	-84.4588	109.484	-65.5249	128.583	-10.4563	-45.7149	-29.3524	41.0487	51.0378	84.8371	121.865	8.22545	116.586	36.6514	-37.6696	23.6360	-48.4017	-95.2810	-14.0321	60.2722	24.0778	-10.5709	137.918	23.2207	20.8439	-19.3285	7.09840	34.0690	95.2934	7.70383	162.528	-8.71948	7.90182	-56.9252	122.006	89.4859	105.013	37.3495
-15.5895	-64.6480	-77.6309	44.9070	14.1785	74.1023	19.0884	-65.6853	-54.2858	-79.3399	-13.4638	-42.7477	-99.6624	87.7249	48.9542	-8.41842	98.8730	39.2475	59.5080	11.5201	20.0703	46.1538	-55.3288	71.9309	-11.9462	6.59476	24.4214	26.3495	26.0913	-7.70953	-18.0329	51.8753	63.6536	-64.1802	41.0738	-7.45042	6.38685	79.1154	-15.2807	25.4139	30.2296	106.763	-6.62699	20.2446	98.0584	21.7624	47.7659	-26.9542	49.6121	67.1165
-15.5651	-106.830	-114.627	-53.1130	-0.870030	-26.5893	14.3092	148.368	79.4501	-16.0433	38.5344	-28.7447	-27.6247	52.5234	54.0072	119.458	62.0881	184.232	21.2193	-33.0067	53.3075	61.7486	34.6359	75.3786	41.9745	17.7304	92.3581	5.17576	96.2223	122.254	71.4200	8.94136	-48.1034	23.8767	95.1283	-108.752	13.0277	116.203	-105.609	101.015	142.171	-37.6925	18.1013	-37.6316	3.19080	-15.7220	-1.99783	8.39514	176.691	119.402
-15.5407	-44.5640	-49.0224	27.6274	0.643770	7.65743	0.198511	118.422	60.2133	37.4677	16.6272	56.9538	-86.4714	-51.0241	-8.46389	56.2839	79.1859	15.8606	48.3711	52.3710	-52.7920	-46.5666	117.315	-87.6363	-17.0602	100.652	107.692	87.0932	-63.5387	32.1909	-8.94206	27.2873	47.8217	160.131	69.8754	137.831	113.674	-25.2601	80.2187	-10.8578	35.9569	-8.23291	41.6079	48.6422	122.288	60.9239	60.0912	107.302	30.6374	-18.5554
-15.5163	23.7773	-11.2808	-69.2068	-1.06097	-31.9534	39.1492	94.2126	50.3075	21.4860	-36.6160	-96.7172	40.2535	-44.7317	62.4897	111.082	62.3170	17.0498	22.1532	75.1249	-19.0243	16.3012	63.6204	72.7393	38.6005	-87.4863	40.2956	69.7307	26.5552	93.0829	3.68966	43.6347	118.928	37.5431	32.9318	42.6852	34.8884	-38.6306	-41.7572	-3.33068	146.940	43.4211	107.654	41.5344	95.5340	65.1959	122.523	205.089	71.6350	-1.36467
-15.4919	38.8614	-28.0452	12.7833	-37.5547	-53.3372	-30.4361	-23.8829	-76.4070	79.0384	-40.8251	179.563	34.5266	-53.2523	7.15304	11.7952	-27.8184	51.2639	34.4967	43.9608	0.0265897	-62.2227	22.6648	141.573	64.9527	87.4795	-32.9228	117.064	31.7119	-52.0120	2.16919	161.171	-167.899	68.2594	79.7635	172.849	-20.8205	-34.4285	-43.6137	152.062	-11.1040	62.4345	256.368	12.8835	129.486	99.6603	97.8250	36.4133	-44.0910	128.562
-15.4675	41.5612	-6.16179	47.1916	13.2293	35.7342	34.5963	170.055	51.5936	22.4405	-1.69642	135.607	20.7854	8.21191	58.9519	0.870378	-30.0322	93.1513	-17.8357	12.8612	72.6850	-23.9228	99.5607	34.6464	56.4734	-4.00864	53.7268	13.1810	79.0864	7.48921	7.57180	33.9566	-29.0247	-46.0929	-65.2648	21.3382	97.4416	-33.1887	185.984	222.697	75.1126	112.178	18.1356	67.2597	67.4607	-26.9357	-30.3066	16.4150	106.830	62.8996
-15.4431	2.05501	23.4288	12.2043	-104.410	-27.6464	18.2394	10.7331	76.2027	27.7523	92.3745	31.1849	-31.9003	65.5067	-17.3298	2.73631	92.5749	110.584	96.2923	-71.5969	-32.0913	-77.2941	120.544	4.28914	6.75510	124.620	22.0822	201.537	-15.7293	26.3334	-11.2680	-25.7609	57.8535	86.3545	-1.51197	111.607	101.221	94.5193	27.8395	61.7809	36.7430	122.552	112.028	6.06996	-125.030	-36.6082	124.043	66.8253	37.8978	112.290
-15.4186	19.3512	-55.0188	-4.84069	-98.1028	-10.5848	101.522	-42.1372	35.2687	44.7255	74.2015	-13.1281	-46.9167	26.2370	9.51734	21.0613	-52.9443	-30.2017	-7.49938	-19.2454	46.9726	20.0011	63.4338	72.5412	-58.8232	17.0224	52.8413	-22.6149	57.2318	58.6484	68.6132	133.357	9.76517	-25.0172	33.2230	36.2702	112.892	11.5822	116.225	14.0305	-70.7245	58.0423	42.5605	124.501	-34.3343	-1.61705	23.2246	26.3007	89.4196	2.05686
-15.3942	33.1546	30.6393	-14.3572	0.238270	84.0571	-95.7526	84.5104	-77.2712	-0.149431	-65.3184	-61.0351	7.53875	67.5832	50.4330	44.7041	213.654	-132.481	50.8419	47.0193	68.5045	-42.5012	-20.0583	50.5593	97.4803	6.94177	-70.2489	70.8472	-8.69025	32.7040	16.5129	-65.1096	46.0444	-34.1919	-61.4247	55.3558	103.460	37.3008	250.821	77.9468	73.3025	-19.8311	48.8654	66.5845	60.0320	56.8501	-66.7058	-3.64107	19.7963	27.9444
-15.3698	31.4888	-62.2416	-47.5017	-20.6351	-76.5012	57.0656	-84.9509	-1.27626	-52.4621	24.2551	140.536	-66.4079	59.4315	35.0850	30.4242	-8.85685	107.919	-53.5950	-89.4710	25.6456	107.876	21.1328	25.2523	30.1615	87.9464	72.5364	90.4155	93.9721	6.23919	64.9186	4.54856	12.3514	3.64491	31.8282	-15.7511	81.0166	-143.986	10.7361	107.872	131.979	20.9087	-82.4360	69.7631	65.6904	28.7624	-11.6216	-84.8001	178.235	-2.15178
-15.3454	41.0122	58.6743	-32.7651	58.2922	-2.46935	-31.7152	49.5350	64.4673	13.9484	-22.7190	-66.2271	16.1049	3.72219	-18.9816	-23.8917	63.2501	17.9732	91.9109	83.2530	-45.3926	62.6194	81.0567	-67.1048	54.6215	92.3086	-68.2810	57.7553	85.6761	13.0308	57.2830	58.7237	61.2041	117.098	40.4176	-20.0996	147.800	5.62630	50.2766	95.8789	75.8680	79.6855	108.578	-8.75729	38.8668	100.234	-13.9487	123.004	-16.0172	-90.6428
-15.3210	-104.981	-102.801	-29.8835	-42.8000	34.2794	0.0230183	24.0161	71.3867	92.9312	-13.7595	63.8708	-22.7091	55.4353	78.5835	12.4109	38.2905	-7.87118	-70.1246	-38.7441	56.7881	75.1323	66.7811	-4.10113	-39.6759	-5.68103	2.61353	-51.2885	38.4121	152.017	124.381	34.9900	105.013	69.8738	-20.7574	88.5293	-9.17877	-26.1147	71.7026	72.4434	9.25941	132.867	195.028	124.890	67.2022	-110.558	30.3782	42.2576	-113.533	-8.89807
-15.2966	-28.1093	-58.8029	-8.79866	-186.096	-24.0910	-85.2506	22.1403	34.2963	81.8494	-29.2395	53.1088	72.2841	101.912	32.0399	-38.5243	76.5657	45.9964	121.966	131.350	26.4253	38.5589	-132.899	50.2691	164.474	87.9772	51.1852	61.1382	52.2689	-31.3477	41.4001	-1.62508	42.2316	133.200	49.3775	163.583	58.4228	80.7359	-79.8045	118.652	-16.8986	-39.9922	-68.2832	95.4252	127.371	-6.74601	29.5796	110.275	-51.4280	73.5257
-15.2722	30.9832	-0.0701322	-52.2730	3.09825	33.2483	116.431	-24.3374	-22.4914	-31.2044	66.9534	-36.5015	15.8516	-2.62544	79.2177	47.8911	-31.8718	128.599	-37.0200	137.427	77.1652	43.9045	-78.9227	50.2696	-53.9210	-8.38427	-5.10000	-121.439	-45.7775	30.1587	1.59236	161.240	62.8550	93.6344	141.012	74.6910	-39.9939	34.8011	12.1498	81.1868	18.9603	86.9950	80.1871	-31.2684	49.1500	69.4989	55.9485	42.0483	-74.9082	156.369
-15.2478	6.20233	-68.5709	-1.57332	-68.2833	-54.4926	-11.4565	-90.3912	-111.889	-5.32626	87.6676	57.5035	-12.0285	37.9929	-108.268	95.3223	110.530	74.6356	23.5366	47.1725	96.3799	-15.9026	-10.8038	6.19385	86.6910	-38.2160	69.0258	51.5947	71.6747	33.5823	110.753	-20.4798	-2.68880	78.3400	82.9404	76.0518	90.8276	102.817	19.9484	130.799	-28.5962	39.3596	38.5511	106.081	-4.06249	11.4575	144.000	159.158	160.380	-3.95847
-15.2234	43.2193	-60.0003	10.8041	67.1510	-68.7021	-16.3867	-12.1584	-81.3398	43.3151	60.0250	69.0476	-79.4687	79.2582	-47.8688	66.6229	-7.46756	123.030	103.595	-1.85757	79.2412	63.3207	105.398	13.9004	-35.0524	4.53545	88.7813	137.363	160.922	50.0841	-87.8454	90.0612	28.3607	70.1358	109.054	44.5937	154.431	112.680	30.4697	35.5628	20.3236	42.0359	-43.1361	98.1692	0.124630	19.9440	35.1896	119.366	17.3680	-3.39972
-15.1990	-6.54250	122.763	13.3703	24.3961	70.7400	76.8623	166.719	-96.7889	67.1651	68.9870	-109.961	-7.16529	-24.7202	-31.0614	125.527	4.97778	-56.7981	67.3557	39.4864	43.4138	54.3239	45.5920	44.9563	32.0583	9.15038	-65.2640	108.166	38.5974	90.5824	9.28295	105.347	-26.9224	-24.1380	70.9421	-44.2270	29.9154	70.9357	26.1593	-53.4639	53.4590	102.283	142.154	50.8800	-13.5303	69.7090	70.2498	150.817	-61.0760	4.70018
-15.1746	-93.3997	-51.9199	-11.5479	67.3086	-20.9571	-27.9630	125.398	96.2648	104.067	-14.2082	60.1723	87.9117	-26.3745	-43.6090	154.932	76.6320	27.3483	-0.505236	47.8180	117.882	74.6326	32.6628	58.0179	5.25500	132.187	41.8629	125.788	-12.1931	131.781	83.3475	46.5397	29.4270	34.1586	40.3035	-2.38294	-35.6027	74.0415	-26.4033	103.303	7.53606	22.5238	88.2853	3.33669	-2.70431	-41.9732	39.3670	97.0553	87.4609	139.180
-15.1502	39.8225	83.4554	36.3254	-53.2698	52.2110	-13.7845	101.574	9.54962	76.6405	187.595	-49.4441	46.3850	16.0378	-35.8578	118.430	125.434	-39.3158	-33.8280	10.3977	7.32517	92.5249	80.3128	85.0725	58.6785	87.1442	111.207	53.7762	15.2685	-2.16910	43.6965	83.4996	-46.6143	-5.81418	30.0906	-13.3200	-25.9076	49.1932	96.5236	17.5271	117.336	116.303	22.5675	123.972	100.722	44.5030	51.2448	-55.4669	129.178	163.792
-15.1258	-37.8878	-103.395	76.6391	56.7158	63.7604	99.8497	-39.7877	-1.42432	-106.683	0.248803	-125.137	12.1389	-74.2632	-51.7864	-34.9553	-33.4667	73.9780	122.948	131.018	-5.27241	-26.0362	37.1694	24.5004	67.8948	51.8153	3.78838	38.9536	-32.9643	72.1214	36.4693	111.069	-115.973	-22.3896	22.0332	-11.1726	68.7580	7.34819	16.1975	74.8870	152.241	5.48599	116.995	156.889	115.549	93.1557	51.7040	143.860	96.2862	113.702
-15.1014	114.064	-64.7242	-72.3673	-70.1314	-44.6842	-112.855	47.3686	63.3286	28.9160	-124.308	-26.5296	-23.7531	105.173	0.243219	34.9416	32.8326	2.37903	48.0344	78.1574	90.0396	-0.695839	-4.52888	3.75441	-38.8302	43.9607	75.4335	50.8989	0.120841	-43.0790	171.567	-32.0300	12.0480	152.610	38.7416	158.396	65.5371	42.2653	101.113	75.6747	-98.3017	100.737	-3.16902	-36.2800	156.742	61.3470	-31.9673	36.4823	24.5794	106.682
-15.0770	-18.4343	37.6587	-102.867	84.3078	39.6570	137.101	79.0090	30.1088	105.341	3.45556	-3.24749	-27.6999	-33.4060	11.4750	49.0622	-30.6538	90.7477	100.446	72.2460	90.2119	20.2495	80.8670	104.966	84.1814	140.723	33.5803	46.5783	77.0430	85.2884	121.763	45.9345	45.4405	97.0064	167.496	101.148	-17.8573	153.793	-70.5373	6.65233	-12.3792	39.6584	59.5761	-30.4785	-40.1200	70.0207	94.6976	7.39511	120.250	172.845
-15.0526	24.1544	-34.9411	-49.4028	5.61546	-19.9168	45.2828	-92.8450	53.3892	-126.414	-75.6179	57.3312	150.082	170.559	-24.5319	24.3774	164.008	-39.4980	26.5993	-20.9851	28.4988	0.449852	-98.2812	-62.0476	58.8266	87.8284	66.2214	-4.30157	80.1978	57.0585	7.40366	61.3058	95.9049	-5.28753	57.9361	11.5146	30.1559	25.9040	131.937	5.29198	-0.802468	82.5405	12.3296	7.79745	70.2509	44.0679	138.389	154.294	9.32177	126.079
-15.0282	-14.2543	-74.7559	19.4329	-33.2474	-12.8468	54.0983	81.6332	8.67784	108.360	-166.186	152.355	-25.1927	83.8329	47.1778	83.5514	62.1946	17.4255	4.52164	7.86221	-64.3852	9.06828	-140.634	0.807135	140.207	-8.87129	-13.7753	-79.6780	67.3245	27.0122	-25.8960	29.2962	25.2926	71.0315	-15.1698	90.1983	-3.12229	-18.6409	-5.48065	103.613	-39.4148	52.3884	79.4163	106.990	46.0716	30.3333	86.0568	31.6576	54.0620	21.6565
-15.0037	169.097	-10.2777	-38.8128	143.129	16.2149	-95.6496	-5.80487	47.5695	81.7063	-34.6922	9.37090	-60.0809	74.0515	96.9421	-11.9065	32.4481	66.8853	91.3161	-28.2848	-8.58793	-15.1604	152.572	108.352	161.274	-33.1082	-34.1861	-58.3585	49.3841	14.6323	79.6668	-8.20227	39.2013	48.0268	124.023	61.1441	-35.6679	-23.8711	27.9594	29.0337	-44.3149	52.8639	13.1358	43.3873	-36.3021	-51.7936	-103.258	-77.2149	83.3601	-5.15394
-14.9793	-46.0244	102.172	-79.2057	34.8199	25.7186	-86.5687	-27.1324	-37.7330	35.6140	18.4342	32.6221	-53.5438	-27.5062	-19.5190	50.5724	79.4008	49.3702	74.0092	39.5114	-58.2286	45.4925	50.6944	100.897	-2.08653	93.4220	-14.8966	78.8438	86.4304	47.5439	-49.0222	10.4306	38.2180	47.9636	64.6061	14.4707	71.2663	85.4924	-69.8795	28.7274	81.2875	75.6686	-86.3929	54.3901	99.2123	83.3118	109.358	64.2402	135.398	189.344
-14.9549	0.781566	-67.7618	69.9396	116.546	-41.2613	-41.1632	86.7638	-34.5127	-21.4896	-59.8870	114.324	34.8376	107.754	50.0838	-39.5724	-68.8648	-35.0689	-3.44951	63.0787	36.0427	79.1688	-45.4271	30.7122	-0.00714451	-65.1732	98.3837	45.3883	14.3983	-7.28849	-19.7586	19.8637	-60.7170	119.519	30.4271	55.1670	52.9643	66.1567	93.0835	43.1044	82.1437	-123.827	65.1935	128.864	152.062	66.8974	100.874	70.3908	52.7017	-26.6417
-14.9305	-16.5358	9.79821	22.7683	0.645446	-54.6708	68.5381	60.1770	36.5876	-30.1486	112.113	-20.6058	37.1813	9.70566	64.0530	32.0853	71.0251	-56.8802	-41.4435	-17.8932	108.463	-64.7669	-0.502939	28.6576	17.9945	139.202	89.9014	119.805	-76.7083	-81.3948	20.2826	-69.1983	-35.6995	104.491	-33.3948	133.462	90.9637	11.4099	125.772	205.455	76.2132	-2.18906	30.3783	138.589	60.2150	26.2372	182.338	-14.1686	14.3342	119.248
-14.9061	-41.7203	58.8352	-41.6566	-56.5423	87.7396	6.45583	-42.4066	113.438	3.93030	35.5076	64.1315	-79.3845	-40.3183	-40.7923	-35.9322	-55.7173	29.7393	-148.616	-56.5911	16.7922	60.8920	114.940	1.72456	-15.1370	-32.2561	-36.5443	50.8429	77.0621	43.9999	76.1400	103.251	75.6032	-43.7759	46.3773	-17.5007	-19.0319	107.707	15.0204	115.877	-57.7914	-50.1777	78.8177	47.6529	110.148	26.1680	6.79808	126.636	-24.2951	8.25998
-14.8817	-141.027	30.0173	-11.0208	-18.9440	-112.915	58.8692	-30.2638	72.3589	13.4960	78.7320	23.8085	-54.0506	-39.4081	-14.4022	12.4541	19.2685	41.9011	-62.0074	60.8578	-11.2955	0.971735	-28.7925	68.6055	-17.3077	116.971	75.6570	63.8181	167.556	106.826	80.8657	65.4760	23.8176	61.8325	72.6071	211.210	-4.65509	87.1955	99.5487	106.911	62.1391	76.5755	51.4917	93.8456	38.7040	-28.0772	-25.3409	136.532	88.6400	19.4365
-14.8573	-48.1437	-141.631	-32.7672	59.3596	82.4498	-22.1895	8.27905	-83.5072	152.225	20.2327	32.9691	22.2149	39.6242	-32.7933	98.8687	106.356	39.2530	88.4097	173.158	41.2689	-93.5788	53.0136	4.15363	-1.07836	66.3534	110.173	8.62464	-28.1880	119.466	-16.4731	90.9884	22.9339	-15.2540	21.1985	-81.6142	15.4264	121.837	93.2201	65.2929	39.5200	11.5006	-27.4979	58.6228	99.7311	-7.28645	87.0900	72.0128	-108.305	-17.3018
-14.8329	-79.3265	28.2025	-11.4726	47.1959	-60.0289	19.1134	-94.4057	-114.300	39.7320	7.53985	-37.8954	-61.5186	134.683	12.1481	-10.8371	-8.96517	-119.045	46.5578	-18.0074	-12.7514	-15.1766	23.7753	-2.98198	97.7736	66.5105	58.0916	-56.3606	-39.5232	66.4380	84.6895	-15.5459	54.9329	32.4255	177.444	137.407	99.4626	67.6486	-31.0694	62.1941	141.654	-16.0007	39.7967	75.8782	58.4748	-26.7221	67.1012	86.5506	48.0978	98.2673
-14.8085	-70.3829	-97.0652	-107.204	-41.7094	53.8107	-86.1592	-1.66544	28.5082	81.0483	-18.3511	56.5077	-41.5697	218.801	-109.015	-2.17024	82.6903	-4.61654	95.2252	50.3685	37.1283	93.9020	50.3082	131.215	53.4841	100.314	-160.485	-10.6344	166.483	-1.09492	156.808	114.758	-27.9302	30.2572	-35.8041	112.368	71.8858	57.3429	14.5751	8.87030	121.419	207.805	143.247	-23.8654	111.809	70.3214	-25.2776	-37.9275	185.805	80.6210
-14.7841	63.8984	86.4020	-44.6047	-27.1169	20.7985	-1.45116	27.7944	-31.6232	-42.7314	1.83447	-46.8941	-20.0256	24.5510	-52.9661	13.2441	106.596	151.730	68.3685	59.6084	44.0455	44.1312	-9.79831	36.7977	58.4633	53.8780	-88.6348	47.9415	55.3358	-30.3090	58.2601	5.73592	85.5076	8.20258	81.9651	88.8467	13.1244	-9.14205	-55.1112	3.76481	15.5057	75.4482	-4.08692	2.77140	36.7114	127.260	4.61062	47.5566	103.132	26.2053
-14.7597	-141.656	-77.5165	-19.3845	-19.5363	-99.2204	39.9845	47.1723	50.2481	-9.68696	-57.5440	5.52298	10.9341	-51.6689	119.835	18.9095	-89.2420	37.8409	25.9782	56.1038	3.54877	74.3784	-82.2770	60.3661	80.0704	35.0869	84.8756	196.053	-46.5023	19.6521	-55.2995	-29.9786	209.768	30.6336	85.6045	55.5991	49.3745	21.4555	8.40710	147.584	68.4178	-12.6981	38.9469	-4.65091	138.115	83.4433	50.8148	48.0349	103.406	98.8637
-14.7353	18.8992	-10.9349	40.9309	74.0097	71.9578	-79.0039	-114.836	22.7468	21.2519	34.5073	25.0933	158.506	-69.0411	-1.36683	-12.1429	98.9546	18.8702	128.344	125.977	25.5611	41.1859	114.837	-27.0694	139.151	21.6362	114.455	-7.02622	-58.5715	160.113	104.649	2.21600	-80.4172	174.239	97.9355	83.5450	160.166	-8.88849	81.9729	27.1110	-71.8498	61.9754	18.2873	62.9116	87.3493	76.6777	-15.5389	-6.15162	-34.4613	-90.7081
-14.7109	10.9316	-88.1072	21.8033	88.5689	-114.407	16.3632	24.7980	4.08706	-87.1485	43.6631	-118.097	23.3560	-60.6554	41.0044	70.8661	5.81291	52.9199	79.6387	115.929	119.947	88.3203	220.560	71.9656	30.7371	85.9675	4.11106	63.0654	-160.039	21.3548	4.73609	157.213	64.0177	-2.17226	-58.8951	54.7769	52.8347	167.992	120.811	94.9909	57.2377	77.5072	55.3727	71.0028	79.5411	29.5301	18.9565	-17.3738	-7.57552	93.8453
-14.6865	3.87165	-15.9489	-105.433	-1.35184	-1.99240	-106.890	150.622	-45.3583	14.3503	119.924	-83.3593	114.561	18.5699	73.4383	111.059	103.035	109.975	144.388	100.348	102.219	92.4546	83.4260	116.354	75.8521	59.4564	68.6325	-30.0683	71.2554	124.695	-61.0172	-36.2001	40.5635	45.8499	156.378	-9.99725	6.80673	20.5754	55.2640	157.674	95.9455	5.91472	29.3665	30.1085	-115.111	-22.7908	68.9527	-19.9915	-70.0773	-32.0256
-14.6621	53.4111	27.9382	30.0802	-5.30621	22.9868	13.8837	115.226	14.8669	46.2225	76.8425	206.109	99.7424	-84.3503	-0.231687	25.0999	25.6529	-43.3048	68.5008	4.61087	103.875	80.3102	-40.7132	114.488	-11.1287	55.0536	87.3351	79.5536	-68.6827	94.0659	76.3719	164.232	144.587	-44.0627	47.8373	74.4761	-65.7675	2.65562	138.272	1.22542	129.145	1.66493	-54.2906	149.941	150.176	68.7066	71.6994	115.849	141.331	34.9977
-14.6377	42.3693	-41.4911	110.176	105.982	79.5933	35.6436	125.779	36.0152	-18.2578	47.2646	4.81180	81.6975	99.7188	45.5272	149.603	107.537	110.659	28.3319	103.907	44.1546	-11.4445	32.8227	94.5965	27.7120	16.7504	142.881	10.1435	154.453	-19.5206	54.6683	203.747	14.0411	108.428	112.460	20.1642	167.888	24.5898	39.9219	3.95918	45.6485	19.2531	15.5891	-88.5823	-1.31238	-5.69542	82.0619	100.662	47.8520	30.1306
-14.6132	40.3564	-163.614	53.0454	-24.9001	71.5755	99.9626	-58.7904	-31.5539	5.27370	65.6164	5.60277	32.3295	72.5166	10.3799	-23.6351	21.5597	34.1361	-86.4408	20.8362	17.4049	22.8989	-45.3238	19.9533	79.2791	17.6496	50.4439	74.1943	40.8136	130.890	47.4380	64.5619	58.6900	80.4675	67.3811	201.114	5.45668	122.740	117.398	58.5245	51.5015	120.183	72.5296	72.4774	3.13952	75.9601	157.713	128.239	94.9853	204.425
-14.5888	48.6089	201.460	-8.10771	-46.2379	4.68322	93.3432	-47.4909	150.413	-3.31377	-54.4661	17.2542	-11.2784	21.2328	44.5251	31.2910	-1.89741	79.0421	49.4221	-50.2274	91.3656	102.183	-133.297	-19.1540	73.3251	64.9845	41.4477	176.553	69.9676	41.5920	132.310	91.7906	-99.2208	31.1539	112.337	116.537	82.6199	57.7807	49.4938	139.374	-19.9278	15.3654	142.202	89.0297	49.3853	29.6945	35.1363	46.1838	27.1248	23.3138
-14.5644	46.3477	88.9409	1.95716	35.4010	46.2746	76.9516	22.3624	-24.9973	21.9255	12.9965	17.4116	93.4274	45.6742	78.4359	165.221	132.171	36.3180	36.0446	4.27735	14.1626	72.4709	28.0526	-38.0401	-35.4522	-83.4002	174.730	43.0536	19.7956	142.912	128.404	147.903	117.335	103.641	15.8109	6.40439	64.1503	34.9011	32.9895	26.2001	-34.8918	131.354	49.4500	40.3452	54.1370	107.787	-61.4925	175.594	45.4876	108.132
-14.5400	-3.25425	-62.2489	-78.7529	-7.68303	76.3885	-41.0646	-42.8109	-10.5747	24.2504	42.9850	65.4624	-16.5373	111.180	-88.6565	107.217	-30.3724	80.4951	78.5804	-68.3432	2.68577	59.6941	131.907	-50.9903	100.642	-2.98897	47.2908	8.74300	128.107	17.6805	124.288	172.593	157.660	62.7278	46.7636	19.0910	-3.36307	63.3112	71.5128	118.538	42.5854	81.3357	14.1111	54.2400	158.041	47.2677	70.3767	23.4418	42.8315	119.124
-14.5156	-88.4723	-23.4569	2.44190	-14.6244	37.8618	-38.8861	-0.941159	28.9851	26.1455	68.3398	13.7045	122.518	155.948	-26.9463	93.0051	130.720	80.8079	33.3925	53.3645	86.3416	140.651	130.098	-59.3049	-27.8231	116.931	56.8765	25.0630	127.903	48.6536	25.9959	30.5063	107.121	44.5111	-19.5648	117.440	57.6005	124.473	151.561	82.5907	104.040	-32.0346	21.9500	125.398	99.8729	164.858	5.04637	54.4822	51.6847	-2.67427
-14.4912	42.8927	54.5810	-15.1776	38.1448	-7.41977	-58.8771	-59.0756	31.3356	-5.05888	14.9575	-11.3679	25.2488	-23.7160	70.2244	128.338	165.172	23.8372	110.779	44.7496	183.115	-20.9042	-91.7380	220.001	58.1084	-113.255	130.522	53.0692	45.3397	39.0619	12.7585	36.5962	104.666	29.5736	59.8706	68.3772	-69.6089	22.5259	143.199	130.863	-8.51045	75.4533	133.129	-39.0179	17.4544	110.496	98.5315	-36.0533	38.4160	62.0481
-14.4668	-74.2687	29.5335	30.9492	119.343	35.0520	-37.6456	166.554	-11.8953	-75.9074	-28.2970	71.7401	-103.283	64.2407	-119.803	-12.2711	80.7997	38.8857	-36.6887	52.8354	41.8971	-15.7182	-37.5606	-57.7563	24.6461	96.8869	118.402	-34.3316	62.5935	62.1242	111.557	100.159	-46.0839	47.0524	19.4837	27.5322	143.365	71.9099	137.378	-111.956	116.177	21.2526	102.039	20.9527	50.7268	117.255	39.8294	114.429	87.5325	100.247
-14.4424	29.7525	-57.4060	63.8014	-78.7892	55.7712	21.7320	105.030	15.7552	61.3573	-3.49588	42.2043	33.4661	109.544	77.9073	-43.3278	125.504	-76.7600	25.6544	44.1723	-13.0456	-85.8803	17.9388	127.406	3.81024	46.6923	-13.8475	68.9886	76.1428	-29.7092	51.1401	46.9829	12.6181	105.404	95.4426	12.2694	-52.6451	16.1263	-7.71739	27.5821	5.04392	136.188	87.1626	22.0880	54.1837	11.5391	59.1206	94.2932	165.065	131.265
-14.4180	-79.6700	-37.5075	-47.2508	-122.528	45.4239	72.4422	-22.4948	55.9438	17.8258	-89.4937	-4.64564	58.4935	80.5114	29.7394	64.6591	26.8982	38.1331	42.4144	24.5994	103.885	-7.32940	134.756	61.8863	16.7698	120.929	-92.4360	115.158	20.4698	134.461	119.377	11.1698	-46.1893	1.43332	-12.4781	106.036	-17.1803	-43.2225	-47.5666	62.0081	154.689	64.6972	14.2397	136.068	155.380	59.7219	45.2888	-43.5143	91.1677	71.4102
-14.3936	46.3765	-103.692	33.9480	-33.1392	0.349070	-57.9638	-29.8790	-115.039	-43.5632	41.0687	117.722	80.4865	-22.7487	40.6499	-61.3175	-3.29822	1.31774	5.51693	29.7038	-77.1090	85.3360	48.5809	7.99927	87.8177	11.4607	95.7121	80.0360	89.6477	-2.26332	46.5342	14.2020	8.76691	-19.1184	27.3733	76.8388	-29.7995	144.674	55.5770	-12.2986	165.577	104.402	1.64345	31.9146	80.9095	39.5004	-13.0904	12.2937	82.6404	-53.0082
-14.3692	33.2217	-9.03904	69.7619	-0.843087	-142.398	28.6124	91.6272	50.8887	21.6658	14.9331	128.538	135.397	94.6592	67.2751	72.7870	5.71738	11.2112	89.3143	39.8492	-34.9120	-8.71596	-22.8068	89.5449	2.10985	2.40848	14.6456	52.4336	-11.6614	138.204	58.6686	-2.05873	167.002	100.454	60.7160	183.520	229.521	87.7325	97.5811	68.8261	39.8076	103.698	167.604	-30.0243	54.7443	30.5347	92.2487	31.8473	116.666	71.3711
-14.3448	42.3622	83.2863	51.5714	17.5260	-35.5651	101.226	-16.3631	90.3686	40.2027	64.2428	11.9408	-105.253	-10.2485	46.5590	-45.4414	121.627	6.43932	-39.9724	7.74837	2.71322	-29.4692	163.451	101.745	31.8129	-13.0873	67.4750	156.176	-2.21779	84.1936	-46.4320	51.9703	-100.506	-16.4647	95.9719	84.3252	130.399	-69.2108	-58.8490	164.099	68.1181	62.9510	50.8153	85.7847	106.547	-0.717888	54.3132	9.13140	6.52088	6.02174
-14.3204	49.1329	10.2394	22.6509	59.4949	117.424	66.8414	-3.87440	74.1936	2.63279	-57.5918	5.17442	16.3122	1.93284	-19.0681	40.0121	46.4434	-29.1531	34.0615	46.9072	55.9262	72.9435	73.4205	58.7517	67.2777	8.53663	-3.69720	-31.7370	1.70489	84.1893	34.0877	62.7074	-87.4590	31.1418	114.084	132.104	80.3540	93.4654	57.1755	118.827	38.9858	114.087	130.395	25.5277	34.9898	-32.1896	58.6808	-47.9605	61.0667	65.3362
-14.2960	-20.8026	37.1668	-69.0949	-6.16275	-20.6871	-62.1472	105.184	-43.9120	80.3547	63.6240	-93.2501	-7.97151	-18.1832	39.0081	75.5955	8.09657	78.7225	4.70510	-9.39858	161.042	-45.5953	91.2105	28.8865	-55.3653	-33.0680	42.0566	59.1940	7.56927	68.7982	4.46016	-10.2324	-14.7046	90.4121	34.2332	131.044	27.0639	24.4682	117.547	129.003	58.5266	-23.0897	130.311	-39.7456	128.469	41.0518	135.752	131.194	190.348	168.919
-14.2716	-16.7694	101.536	-199.654	-25.6514	17.6018	-18.5648	-76.8187	111.048	65.6346	-11.0915	147.442	20.7330	-71.0363	-23.4260	13.2779	49.8560	86.3360	14.3585	22.4453	-18.9833	84.2633	73.9696	43.8984	-51.8715	-11.1091	86.5502	172.689	85.6797	60.0097	75.2574	27.2037	-49.0675	102.380	-37.3194	72.2925	-5.42711	-60.1513	97.5388	113.223	132.685	117.717	151.693	-50.1726	-9.71995	26.1595	88.2219	121.964	58.6296	144.325
-14.2472	115.352	67.1735	68.3814	-42.7015	-15.3094	-172.189	46.4180	-74.1513	66.8030	121.158	44.8704	41.1609	58.1895	-35.7121	-26.0380	116.604	55.6826	5.40582	-20.4113	34.1029	30.9034	37.7464	39.0048	77.0036	5.41629	24.2101	-29.6798	70.2910	22.7799	45.5905	14.6278	61.7136	10.6417	156.831	4.81490	44.6689	132.031	93.5054	130.036	-54.8096	117.025	-14.8353	111.957	11.0948	108.982	38.4266	-56.3851	30.2752	-50.6276
-14.2227	-60.1240	-20.4610	74.7464	-43.8803	-54.4499	136.287	58.2534	-48.5761	65.8995	69.7760	-35.5453	-14.2470	29.3214	66.2129	71.9164	69.3381	45.0402	77.4685	69.0560	-129.361	62.3847	-45.8233	127.383	24.2213	-8.68619	28.4693	84.5108	8.82994	-34.2193	-34.3086	7.72965	-14.5015	13.1015	84.2169	57.1422	79.9690	43.4837	81.4117	178.408	69.4411	41.8387	14.5690	76.6637	69.3008	143.626	121.273	137.943	122.965	49.7886
-14.1983	35.9800	-85.3580	-26.7342	54.1951	59.1683	125.706	27.1172	-18.3445	14.7836	22.8151	6.30730	51.9354	-18.3325	12.0945	116.282	45.9843	53.2203	-52.9401	-35.6265	18.6077	18.3939	-33.1843	-44.5962	23.7807	87.2209	45.3542	-44.5884	24.8418	-11.1220	27.3089	70.8387	-16.9149	93.3546	43.5058	82.8078	158.361	-21.6502	179.742	37.8236	58.4296	-75.6522	14.5664	49.5488	22.3410	-6.21913	-39.0237	183.837	41.2218	14.4510
-14.1739	78.2941	-80.9080	-11.0233	65.5109	25.7539	36.4229	-118.872	-6.41819	20.6072	51.9250	43.2664	-19.7962	-44.9135	17.6432	14.0927	34.0514	19.6727	84.6064	74.2473	47.8852	36.5558	67.6927	-37.6918	118.287	13.5374	-9.93187	85.4571	53.0268	93.8444	128.238	124.292	155.982	-18.9365	49.4468	-49.3680	-8.01183	0.378492	106.365	89.8395	60.9699	220.350	144.899	135.948	56.7193	125.355	81.7449	99.6023	42.7486	84.5527
-14.1495	6.09843	-30.0187	-0.791902	33.4460	62.4973	14.7032	75.0142	-82.3304	0.664888	35.2358	-45.8735	17.2095	-20.1880	-10.2956	-66.0355	24.2419	73.4005	40.1830	43.5717	131.746	22.1287	81.7675	173.382	95.8718	88.3564	73.6994	172.332	95.6073	-70.8516	99.3661	134.928	66.6914	0.136218	-9.62740	120.982	6.25820	97.7267	89.5210	-13.7903	-5.70860	109.386	-16.0982	114.070	86.4981	69.1612	88.7620	37.3484	29.7422	161.129
-14.1251	-71.1409	-4.56506	67.9309	31.4972	30.8058	55.0452	29.8527	15.7582	46.5746	13.9690	101.634	-74.4745	-115.525	38.7789	18.2005	106.118	37.3929	4.49880	63.8822	97.4821	46.7607	75.7133	54.0917	166.322	48.1101	152.427	69.9225	7.93075	157.098	55.0498	75.4854	23.0367	40.4322	69.4555	-2.42311	112.457	127.938	-29.4433	81.6323	71.6730	75.1826	72.4031	87.4619	7.30016	67.6767	36.6377	60.0581	30.0012	81.4765
-14.1007	-81.5747	-77.8205	125.033	-29.3827	-4.42044	124.904	-14.8746	-59.3634	10.0187	-82.7651	35.2396	69.9742	-33.1042	-42.5598	47.4406	4.01551	26.9746	23.8304	7.52981	11.3282	37.7280	-0.0950990	61.6320	37.2579	39.6365	75.9722	100.329	73.5071	165.038	118.177	219.366	6.61586	28.0340	94.6509	80.5324	77.7871	76.9068	103.879	152.711	47.5954	6.44474	107.330	116.009	117.406	39.1129	172.286	134.802	109.217	23.9318
-14.0763	22.2799	-4.35230	75.1550	12.7362	114.018	114.537	33.7526	43.9402	62.0050	65.1652	7.20352	92.2758	92.1650	4.40392	27.7348	3.29011	74.3490	-4.07683	100.868	24.2214	72.4546	69.4055	2.24984	70.4736	14.8632	77.3662	178.573	143.363	-29.3943	203.766	104.327	65.3576	-21.9424	53.1078	135.605	67.4602	27.8562	60.6604	97.9460	2.55838	-45.9845	-37.7991	95.6655	41.4886	84.9005	-2.13670	36.2522	60.0378	101.553
-14.0519	-2.15154	68.1234	-40.6653	41.5429	29.9427	114.512	109.914	-24.1385	30.2420	35.2135	0.648303	40.6290	45.4918	96.7478	-11.7259	-4.53181	16.8555	96.7785	87.0716	-21.1792	13.8105	18.5769	-27.0317	124.494	138.472	145.955	44.3815	80.1391	16.6521	83.3611	95.7611	85.5449	33.5580	84.3110	-7.59743	166.883	56.0446	116.614	169.608	190.596	12.7930	53.2375	67.6301	-3.21198	148.088	-20.7863	145.039	118.979	71.3104
-14.0275	0.513471	-114.266	-23.0585	-64.7997	-14.5049	13.7475	14.6669	13.9394	33.8679	29.1155	83.8152	165.656	38.1311	-36.3169	83.9984	40.7112	19.1653	141.607	7.50794	-6.64355	-70.9822	-79.5210	-57.1326	-98.5607	-35.0683	28.1941	68.9076	104.931	59.8862	70.1170	53.6519	-4.49480	143.169	-72.2224	194.523	78.2225	12.7153	134.886	8.44915	59.2992	150.207	60.8569	70.6187	105.025	37.2539	153.934	101.210	62.4534	54.1586
-14.0031	-5.77734	-50.4851	-23.3040	-17.1784	-28.3721	37.8006	170.782	30.2569	37.8820	6.81961	90.3310	112.106	-42.5812	80.7922	107.937	64.1557	33.5573	107.763	96.3660	99.3004	90.6220	-0.689746	65.8603	112.011	2.15564	27.6475	59.7656	38.7694	145.220	84.2639	-4.18238	56.2412	79.2838	54.9748	98.9784	21.4542	72.8506	-30.8910	96.2684	99.6932	65.9110	18.6849	3.41606	157.064	9.15259	128.019	145.472	147.376	120.222
-13.9787	-20.3685	-53.9636	50.4393	32.6959	-56.2850	31.1987	-39.2025	71.7353	-22.3556	-42.0412	119.262	27.6442	4.92204	74.2781	-56.7595	97.8163	58.0467	108.607	-12.3004	-32.3523	99.3275	125.052	69.7510	116.067	73.8761	128.487	84.9734	60.4265	169.513	-24.5240	159.407	70.7226	91.8130	102.709	56.9097	104.758	40.5706	43.3123	82.0629	156.923	37.1053	-96.2461	43.9981	102.512	90.7574	74.2636	-29.8214	114.413	16.3903
-13.9543	-123.465	110.032	-75.1916	38.7921	-96.4671	-33.2632	-6.75225	52.9404	64.4740	-2.66776	30.5962	142.500	142.060	98.9688	125.278	-13.3593	-18.8018	-40.6177	99.8587	105.930	103.643	-15.5781	139.644	-17.0803	42.0693	84.7112	240.732	38.9560	34.5477	106.653	43.6852	136.316	135.658	80.1376	155.444	125.556	147.294	92.7616	34.6405	-1.47038	189.899	36.6617	130.574	91.1669	135.877	41.4372	90.1480	101.078	113.954
-13.9299	-5.98053	-9.68330	-40.9121	48.8363	-75.5137	129.356	85.7335	-53.7636	137.240	192.410	50.5139	79.0672	-15.6275	114.551	69.5890	54.3238	94.9358	93.6666	-32.3710	9.48544	136.694	91.3897	142.896	126.626	127.312	-29.2459	-73.7956	112.207	105.635	56.1463	80.4071	-24.1855	102.106	32.0681	75.6040	37.9486	2.72097	81.3424	34.4595	-25.3140	141.886	35.6348	216.047	70.5224	118.665	49.8285	204.014	-12.6974	4.88618
-13.9055	-49.0577	35.3419	1.39434	-0.0716495	128.774	73.4869	45.1919	9.92287	55.0103	14.5983	13.4224	33.5882	27.8040	26.8096	124.002	25.8369	-99.5335	182.909	51.9279	90.9179	191.038	39.7179	23.2226	36.7578	-15.5652	54.8641	70.5797	95.8405	124.773	39.2072	106.040	78.0102	62.0799	131.656	127.306	154.243	5.13236	83.0512	78.2375	118.190	129.739	9.17458	0.0606236	93.3252	59.2114	93.0920	65.3705	63.1014	136.912
-13.8811	-49.4138	-14.6148	104.298	6.66830	37.5728	60.9118	78.4353	-38.3951	-119.239	4.03973	-8.20196	84.7681	28.8185	145.412	-5.02673	-11.5644	19.6053	34.8325	46.6365	127.897	179.516	51.3492	13.6789	85.3244	53.6829	111.010	125.106	49.2238	57.0079	30.4933	-9.60529	92.2170	106.510	133.564	58.9348	186.504	24.0916	104.530	105.803	-31.0305	154.654	72.0239	25.4836	18.4231	82.3203	89.8193	-79.9483	37.8721	73.7846
-13.8567	80.6778	159.780	111.282	21.2615	-50.5464	-78.6556	18.1676	-47.9863	-30.0718	94.9608	78.6633	-0.392777	110.640	20.9876	3.38129	167.466	110.982	36.9408	-20.0891	74.2178	171.863	100.793	-50.1635	175.412	0.922534	111.560	93.2357	8.43822	85.9608	-6.08877	-28.8524	15.6841	63.2644	50.3597	81.0417	12.4648	143.000	153.765	106.074	-43.7242	-21.2943	54.4438	57.9606	46.3477	41.6167	124.349	49.1510	154.910	34.9020
-13.8323	-100.676	114.702	8.00177	64.1937	-141.729	-178.454	75.7124	67.1542	-11.4468	-4.24127	26.4467	21.6026	60.1022	-120.905	80.0085	31.6919	-25.7900	66.4861	156.399	52.9271	64.8074	57.8390	130.411	18.3688	1.00689	55.5126	43.7995	117.368	50.9340	71.4952	94.1528	31.8459	108.918	103.500	70.8891	1.63047	85.3716	162.331	155.605	158.918	188.414	102.391	56.3554	92.9595	54.3307	55.1494	53.6266	98.6245	79.5476
-13.8078	-78.9968	-77.6505	43.3720	-6.74566	67.4079	1.58627	-189.791	30.3806	81.2862	20.4073	-5.45579	71.7085	120.479	18.0452	87.7386	114.714	-36.7129	161.216	-28.5592	50.8560	-15.6207	-62.9808	140.056	-15.3210	94.5909	121.153	205.188	51.0233	84.4983	47.5485	57.5913	63.2651	154.181	93.0493	89.0978	51.4090	92.2572	-40.7077	50.0691	103.505	71.5599	73.0683	-13.4944	51.6608	11.0284	75.4290	92.5572	143.102	-80.3061
-13.7834	3.23145	-28.4699	-21.1729	18.9400	-21.8318	-177.383	-27.9725	4.26020	101.887	38.1223	-52.2949	-19.3477	21.0581	-34.7568	-5.89112	30.7155	88.1585	88.7667	-16.9972	146.219	-14.0617	-99.6351	-46.9977	123.667	87.0854	124.492	54.1851	131.683	78.2660	1.15784	81.2232	48.3440	10.1450	134.133	126.117	87.5303	55.9516	129.695	116.528	57.4682	103.158	91.0421	129.404	135.259	40.2446	7.06408	86.7045	49.8414	150.119
-13.7590	60.2486	-35.5477	23.7267	36.3642	13.2062	56.0069	-75.7453	-20.3900	6.64335	-66.9490	80.3987	-2.98800	-157.838	15.2312	18.5354	-9.48128	87.5493	155.908	-43.1211	56.4243	-62.5221	83.4816	100.697	130.561	-12.5939	105.157	67.9493	-9.64048	52.1184	246.134	46.4579	95.2141	-7.27910	-24.8133	39.0215	104.607	69.8446	38.7104	153.547	22.9904	154.622	-34.6211	97.4808	107.748	-3.96446	77.0748	24.5451	52.3657	83.0269
-13.7346	44.5882	83.0595	-16.0370	44.6424	-87.6375	19.0990	98.5198	53.1672	116.458	-5.12495	-23.9890	82.4484	21.3797	54.7180	0.872201	17.7761	-29.6813	68.1583	28.9796	58.2072	31.1944	129.129	112.151	126.261	19.3513	129.408	185.256	194.768	110.601	-1.35012	57.8131	20.4381	52.5483	41.6185	158.156	36.1605	96.2801	-1.38582	205.427	97.3064	-12.4075	91.7334	4.79641	13.1933	105.580	162.216	154.353	11.5149	134.823
-13.7102	20.5186	-98.4103	-43.6601	-111.833	75.9687	-37.5092	-42.6800	-76.3456	-2.98679	94.2806	-34.0217	94.4282	118.585	56.6017	122.073	147.466	77.1224	96.0701	40.6489	46.9314	-36.1709	-86.4353	-37.4009	134.849	77.0583	228.816	151.272	76.4499	67.4853	86.5596	184.118	105.988	33.4919	32.7074	3.04523	125.052	164.270	130.489	10.5723	-20.3826	19.0787	82.6630	29.4628	-50.5859	53.4199	136.988	19.8743	8.93815	158.262
-13.6858	-81.8467	-19.1478	63.8576	30.6665	-32.4980	4.14590	-81.3607	-16.0877	17.4226	-11.1010	-28.8907	34.3245	90.0579	-97.8971	15.5298	-10.1801	77.8890	16.7241	80.2815	46.8183	58.7754	195.266	102.419	82.1287	-2.03582	131.657	38.7166	110.144	19.5879	-22.6436	174.862	14.1500	145.451	4.38918	104.095	161.862	-4.13904	130.394	78.8928	38.4039	62.9906	32.9358	38.4802	7.05662	49.0184	31.5005	102.345	103.654	50.8200
-13.6614	-25.0071	-13.0694	-36.8256	-116.208	-41.9579	102.439	-36.5357	-45.8241	-28.7695	-47.1736	47.8355	91.4675	55.1037	52.5658	42.3684	159.872	-56.5431	69.9910	75.6225	-81.7824	18.4942	103.460	38.4335	18.0274	51.9477	-1.08025	20.5397	78.3029	133.936	-49.6863	206.099	95.9005	98.0262	91.3709	-27.1451	-7.58431	84.8315	59.5629	112.539	77.7185	44.7762	17.9857	65.7111	46.1966	178.308	150.476	145.657	119.179	84.9266
-13.6370	125.921	41.5561	-37.7740	78.6198	-53.4562	75.1919	56.8660	55.6341	-30.1670	-101.515	122.544	22.2212	52.4859	141.855	20.0170	65.2458	57.9992	83.2299	154.624	16.2451	-17.2585	-16.2404	33.4125	115.164	-16.6064	24.7875	51.7991	56.2622	-35.9648	74.2222	23.0281	142.818	233.789	34.7946	-53.6052	98.2961	0.970505	114.922	171.598	60.3332	121.055	78.1555	247.629	-3.41923	37.1397	3.86119	172.332	32.6294	156.373
-13.6126	46.9002	-13.5654	-45.9932	-48.2215	-58.9628	9.44493	-23.4389	72.1042	-48.6446	-51.6509	-26.6985	-21.7310	-41.5050	35.6942	68.8712	90.2025	15.7607	8.30932	126.754	99.8609	-14.3461	39.7622	62.5789	-26.9531	41.3893	16.1191	12.6148	-25.0141	36.6437	48.6885	12.3918	-24.3180	149.723	77.7607	89.4942	125.651	46.8572	174.710	108.848	49.3320	109.412	37.4696	2.30022	111.095	130.293	99.9316	222.249	150.318	127.089
-13.5882	-31.0899	-113.481	-131.352	-61.9266	-43.2652	1.46343	106.811	37.3197	67.1015	183.466	152.991	56.4005	9.09254	30.5247	38.3270	145.334	-39.9912	63.5350	70.7141	-25.6930	37.1814	146.691	11.8671	96.3685	9.37101	110.180	88.1909	128.999	42.5063	236.531	35.7700	-6.33631	80.1423	20.9964	77.3794	-45.0068	31.4352	20.7959	108.487	45.0898	121.818	42.1387	87.8201	175.592	159.144	-66.5985	72.1711	26.6718	95.5462
-13.5638	77.6583	34.6569	-58.8338	14.9810	82.4408	-46.9401	-13.6426	77.6702	49.9410	-22.8038	-4.73391	-127.596	27.7658	-32.1700	100.366	7.16253	13.5247	47.4380	54.7724	-25.9286	-11.3308	-30.0794	-47.1928	-27.0202	57.4725	-76.0167	-5.41404	-112.358	90.3988	149.914	23.5427	51.9592	97.5340	120.586	184.834	20.3482	-100.378	99.8393	111.543	-8.26355	212.602	152.753	82.3990	0.916928	-36.0776	36.7907	-59.9665	119.861	16.3169
-13.5394	2.45957	103.291	29.8229	-5.45105	-12.4596	81.5633	48.5322	-41.7858	-60.4497	-32.1845	-13.1255	32.9267	-12.4642	-27.6057	6.14701	29.4607	20.4407	48.7096	-8.49688	77.3820	13.2191	127.659	-38.5141	61.5759	66.6445	-21.1989	206.575	63.0377	33.1019	49.1662	163.439	85.3601	154.306	48.9638	24.8734	-28.4351	140.730	18.5970	160.110	85.6472	79.5221	111.070	70.9970	94.4448	86.8983	96.0722	81.5726	165.549	47.8627
-13.5150	-18.7659	-51.5137	-53.8668	44.2109	23.9781	103.841	-45.2039	-68.2285	-81.6677	86.8362	-73.5125	103.017	8.04190	79.1198	52.7507	-48.4104	53.7152	20.3489	19.2877	34.1487	6.45573	106.446	130.837	1.44841	-67.8181	19.4030	78.6455	-39.4166	84.5336	17.0911	54.1845	75.4819	-0.697095	38.6710	106.218	156.940	117.614	142.977	27.4143	193.795	-10.4495	41.2506	113.311	-1.17964	114.099	73.0641	77.9123	55.1501	59.9046
-13.4906	-81.3268	76.9233	32.3104	-71.1948	-33.7696	85.5725	15.2451	-65.2624	-54.6887	-13.4000	142.846	76.8538	-52.8410	18.7686	-24.3651	-47.4135	35.8484	90.3804	104.989	-30.3950	144.512	65.4926	44.3777	192.963	-52.0563	102.086	116.846	50.5057	55.5362	127.455	11.1469	-23.6261	40.5245	65.0608	102.502	127.104	93.2356	102.133	-14.2038	96.7792	161.810	29.1751	107.873	147.006	109.024	105.393	135.247	32.6366	32.9786
-13.4662	-146.079	-80.5338	-77.4638	63.3307	33.7982	64.3058	94.9076	41.3938	33.9835	-32.6187	40.9242	-0.131141	54.7120	189.093	14.7637	-91.3763	22.7640	54.3250	44.3945	-12.9599	-31.4064	121.540	79.5067	153.440	6.49378	96.2252	22.6901	74.3754	37.9734	9.45532	-89.2629	13.2564	2.77318	163.399	77.4135	47.0324	57.8892	12.1611	173.119	51.8099	133.877	8.51921	70.9428	-62.9585	84.4123	83.8373	134.601	207.233	157.719
-13.4418	-20.7601	11.9574	55.1390	-64.7895	-73.6400	24.4694	63.3471	56.3641	42.7075	24.7052	9.03227	145.074	-2.41860	88.0287	13.2005	69.0030	32.8581	45.7805	137.452	-11.2254	176.265	22.0483	-26.0593	109.174	89.9383	256.191	24.8411	72.6523	182.874	-62.7333	218.605	39.0077	205.696	157.433	20.2591	51.2926	113.140	27.7883	30.8584	10.1416	-9.73336	51.1570	121.998	203.807	27.0037	26.1872	100.892	99.3844	98.4996
-13.4173	27.1955	-94.3932	-34.9587	-61.1103	-9.44433	123.023	14.2293	41.8960	53.5040	55.4084	-20.7789	-42.8170	47.7976	70.9307	-40.1060	-48.0086	52.0825	105.977	38.6752	55.2736	11.7184	-11.1643	47.1174	188.984	116.831	67.3180	160.181	12.5268	-13.1775	206.223	83.7348	99.5176	86.8636	-2.89485	31.8319	178.738	117.863	87.7972	99.4076	41.2291	79.8967	148.893	17.2191	62.7472	113.843	15.3552	5.00384	99.8512	76.1347
-13.3929	27.0754	56.5990	54.5840	33.3665	-35.6141	-32.6830	32.7676	57.3153	-9.86310	24.1562	61.3554	17.5872	-8.34012	74.8225	30.8138	62.1329	-64.2968	126.360	53.8886	171.680	179.720	60.9673	100.691	122.284	21.3432	73.2676	260.027	116.592	77.2986	149.002	165.542	48.9192	74.7352	165.112	76.5462	114.668	152.050	1.82329	116.184	77.0913	145.953	125.020	32.1462	21.3694	106.038	183.814	142.389	26.3989	-5.65994
-13.3685	-21.6730	-57.7419	-66.1997	24.8280	-32.6604	-40.1646	22.8642	-62.3700	-126.692	-39.1605	4.39578	-11.1795	-116.484	22.1627	74.0027	141.540	46.5424	73.8443	90.4223	79.7957	107.232	153.906	17.6053	96.0812	27.3583	74.3739	82.7204	218.570	30.5072	29.2055	102.352	57.1991	33.2438	61.3039	27.6272	39.8785	80.5600	152.176	105.318	54.4629	31.0270	62.1301	75.5251	79.9555	143.918	57.4559	91.9134	151.705	153.305
-13.3441	-116.660	20.9202	0.850698	11.9133	31.6456	0.588435	82.8765	17.4971	155.904	38.1417	-5.19266	-23.9726	89.1581	140.812	151.495	55.0503	49.6010	-1.59083	68.4846	148.587	45.1333	134.325	115.500	20.5346	38.1749	126.970	11.3043	85.6892	161.004	153.896	110.541	43.9446	6.32592	121.130	187.062	218.940	129.165	2.72152	175.507	5.30130	-64.7247	53.4292	106.966	81.9393	52.8132	18.8617	98.5940	127.397	89.9113
-13.3197	31.0877	25.3208	-42.3179	54.7330	-84.5415	5.04536	28.6130	72.2010	-23.6073	48.8728	133.649	40.8661	118.487	14.6681	87.8485	94.4923	99.2825	67.3948	-47.3840	-1.82757	-25.5668	-3.99746	-93.3699	-94.2223	107.945	159.501	257.625	174.375	97.4605	73.5168	84.1544	150.582	38.1484	70.6041	74.5948	47.5830	49.6254	-26.5601	70.3894	106.313	37.6819	96.2699	71.2462	60.1597	22.9736	72.7592	176.405	-5.75339	87.1797
-13.2953	26.3429	-84.4196	-5.50647	-80.4073	33.7878	-51.3231	24.0666	95.7491	41.4054	-94.9089	73.4545	100.297	-4.30182	173.821	96.8495	198.167	102.661	12.6330	162.772	126.400	173.619	-12.6940	-14.5946	80.9569	95.6189	132.260	92.6936	101.653	93.7325	35.5062	97.6407	-22.1378	60.9443	164.079	114.505	67.5994	104.923	133.257	182.152	229.885	112.114	45.2957	42.3399	138.239	137.942	111.103	130.524	6.84612	118.681
-13.2709	-129.537	-72.0308	79.1222	84.5814	38.0291	28.0212	-5.25994	41.2392	112.265	172.943	-14.4053	40.9861	30.1224	-52.6559	87.5253	66.5994	66.9175	-3.79741	70.9532	3.30770	78.9360	-29.9587	133.765	6.80850	87.8445	8.48209	53.2695	46.5150	52.8953	13.9966	76.1631	75.5710	106.764	63.0522	114.800	89.8014	78.0711	89.9312	200.939	47.6900	149.874	58.4725	177.867	-67.6544	142.984	48.5218	83.9054	95.1186	81.6488
-13.2465	99.0773	87.5935	-50.7949	79.3926	74.1281	35.7295	112.083	-20.1526	83.8969	-74.7868	-3.51055	-31.2234	6.88487	39.5980	55.2068	117.017	6.16246	72.0297	99.3706	81.0387	41.7116	64.3742	38.9241	11.7970	107.788	-66.9063	109.417	69.1001	98.2167	71.7279	89.3012	7.94102	210.503	107.116	86.9622	26.1771	-27.3369	105.711	114.406	100.360	46.3491	-51.0912	186.944	118.990	22.2629	111.496	58.9701	-20.6864	181.688
-13.2221	-55.5989	-83.7673	-3.13872	6.93267	-85.1846	-95.7494	15.6146	11.3333	103.442	-26.6069	-33.2031	112.577	102.435	22.8995	-6.81702	83.1430	22.4417	6.56619	64.2453	3.46895	-7.83862	5.33728	190.171	-82.0807	36.9725	95.4084	61.0838	78.3958	-52.2064	17.2978	63.3600	-3.49839	99.4055	115.762	122.143	143.619	147.865	117.521	7.17944	35.0950	153.942	79.7670	151.092	69.1145	175.921	74.7273	90.8765	75.3898	-17.3454
-13.1977	-21.5079	-30.5649	-7.12796	94.8285	67.3711	-47.5240	157.828	62.3790	49.5427	-44.0985	100.670	-11.3413	109.705	135.391	-49.6013	76.0483	64.8348	18.3179	64.0315	38.5003	149.933	130.387	106.973	60.0432	22.2260	109.845	80.0724	54.9081	46.9377	177.328	139.712	39.5259	75.8201	170.737	83.0864	117.972	126.537	170.206	211.320	26.5627	75.7837	30.4508	44.7665	46.1201	18.0464	55.0308	115.883	174.737	106.693
-13.1733	52.9857	-7.73041	-70.7177	16.0048	40.2387	-5.26943	-35.0890	-73.4747	103.436	75.7324	-129.124	68.8754	89.3120	144.179	9.83600	34.6918	75.5816	20.9774	45.6117	86.2819	-12.9636	-15.1782	30.0911	181.353	101.884	60.1999	68.8162	101.348	104.257	203.544	151.642	39.9086	-67.0848	-64.9912	-50.5706	15.4957	84.5212	17.3229	27.9423	84.7200	50.3313	38.8500	-33.3524	24.5151	-26.7459	86.6667	-14.3351	58.6455	137.166
-13.1489	20.4933	3.44742	24.9044	10.6207	-31.7612	139.473	-23.7921	24.1685	-56.0119	17.0792	-17.3566	40.0323	-5.83279	3.62105	-7.18239	95.6066	43.5903	-23.2111	23.9989	60.7693	134.526	122.533	39.2674	68.9928	105.655	85.2513	135.038	32.4485	-58.7876	77.7016	37.8796	87.4788	34.5401	134.338	137.880	109.906	54.5530	49.7834	173.414	122.932	76.7401	102.782	56.4107	80.6033	25.5930	103.068	46.0766	25.9835	164.935
-13.1245	-70.8444	81.3797	-14.1684	50.6466	31.4582	106.164	84.0672	63.8162	-70.4743	91.9818	64.1964	-29.7834	21.9307	139.501	133.509	37.1016	39.3318	126.428	136.131	65.1945	60.9698	-31.7719	87.8514	36.1075	53.7721	66.8591	140.008	154.314	3.88764	126.349	47.1736	146.490	98.3222	37.2216	90.9711	123.613	81.4480	30.4453	142.952	9.18722	118.887	106.525	75.7487	51.2378	82.3991	16.2941	178.641	151.529	81.7652
-13.1001	75.0571	87.6888	-39.3792	-42.7937	-96.6414	71.9912	-18.3558	-30.8849	-54.3995	36.0615	157.093	-55.3651	86.0097	62.6512	94.9882	121.652	64.5178	55.2360	-17.2609	-1.34841	54.5419	80.2947	17.0818	37.0639	37.3987	98.8743	172.162	84.1630	220.238	83.6515	109.663	-64.5579	-14.1872	107.312	271.514	111.207	166.623	56.5491	58.4313	139.949	17.2263	107.962	122.642	71.3839	-17.5530	34.3129	130.300	118.271	105.886
-13.0757	-47.9334	56.7066	-62.1442	-24.2598	16.4964	-6.33062	52.9156	-85.1260	43.4048	11.6214	123.038	19.3380	73.1187	25.0957	69.2406	-11.9698	17.6612	33.7408	116.449	33.3904	51.1365	149.057	182.970	100.175	74.9107	60.4735	50.5425	126.885	-28.5920	88.1592	99.0527	49.5688	79.9937	-1.39396	142.918	-33.7576	-36.9247	50.7738	-11.1345	7.88391	95.3344	146.766	110.624	104.298	135.560	9.04962	136.228	-24.2653	163.546
-13.0513	111.815	-42.0354	31.1509	43.8285	-70.1105	90.3952	-11.4233	186.296	-41.9709	140.863	124.159	52.7811	139.727	119.364	184.442	-23.6136	-82.8325	-69.9016	4.30637	101.018	64.4770	96.1651	-25.9327	124.072	153.003	-35.7390	39.4618	33.1880	136.493	44.5818	63.7044	63.8698	145.626	110.713	99.4342	99.2269	-42.2179	170.934	109.333	19.1060	62.0299	-28.6219	29.6956	14.1268	189.614	176.392	171.108	79.0479	-47.0557
-13.0268	-24.3142	-48.8867	72.1783	114.087	56.0908	16.7856	46.4424	65.6906	38.1805	-4.35837	-6.57139	95.1095	10.9314	9.00058	42.2988	89.3511	123.347	93.5257	77.7247	131.112	4.49016	77.4958	-48.8413	138.331	-22.3655	13.8557	139.302	44.0623	135.742	86.1327	75.2317	50.5964	53.2942	14.9030	-17.3704	-73.4988	-9.62482	149.650	57.5588	58.1037	151.259	94.5818	113.994	-7.14015	74.9421	51.3402	65.2626	121.098	79.4002
-13.0024	8.16730	-21.6693	38.9614	-15.9935	-128.204	-38.3179	-33.8164	-5.41397	83.7083	77.7562	40.2622	82.3719	-6.77046	153.705	32.2482	3.40063	132.593	116.503	67.0141	97.7811	114.981	11.4262	-6.10221	84.2660	162.029	58.2016	-29.8995	78.9962	261.354	120.267	156.749	50.8779	124.241	132.328	104.997	-33.6358	62.5531	123.009	83.8561	31.0041	32.5953	70.0882	23.9830	-23.3483	50.2026	43.5383	169.634	88.8894	-13.1510
-12.9780	46.4940	-49.7878	-54.9151	-105.012	12.0754	4.43784	53.6186	-21.4265	-42.8845	3.60751	41.4732	-28.9975	-39.4673	16.6256	113.337	219.949	31.9366	2.46280	-3.02764	-44.2442	137.844	138.757	-65.2473	19.3038	-31.1661	10.8217	120.869	12.6844	155.222	58.0023	51.0486	144.153	76.6178	172.033	70.8033	253.121	-10.7510	63.6147	178.787	63.0698	162.621	26.4352	13.0671	153.946	63.1936	-45.3652	5.30957	25.1377	11.0707
-12.9536	-19.8428	84.7535	-3.17428	-21.8758	121.271	7.16695	-6.38606	-11.5398	-58.4357	95.9616	62.4855	-61.2025	63.0762	-22.2765	-3.20298	196.159	115.601	-109.873	25.1051	-17.1033	72.0039	75.2457	51.8930	78.7217	66.0339	99.0686	136.865	61.3478	157.438	146.663	62.3699	135.400	107.347	108.322	82.3466	119.807	90.0502	140.513	63.1896	57.4777	60.2045	127.804	112.498	262.989	61.6301	8.80642	195.618	68.3664	69.3769
-12.9292	-29.8116	8.26769	-26.3729	73.3171	83.1683	43.5396	26.2837	120.335	9.80813	82.6689	-31.6819	17.2146	-39.5234	59.5665	107.656	-76.9918	61.5293	36.5714	74.2141	-18.1824	97.4266	33.9066	99.0982	64.3181	69.8676	187.727	92.2983	0.781522	119.323	24.3059	34.1882	106.186	69.2736	34.9930	-66.0458	99.2797	101.409	67.8856	38.6968	71.7680	78.2745	93.2129	96.4407	100.485	151.294	135.682	104.123	152.669	99.5364
-12.9048	120.892	-40.3580	-41.4197	-138.544	29.0320	58.1078	-78.8726	83.4151	90.5581	129.521	40.4977	25.4182	56.9522	-106.817	77.8981	51.2012	-19.0777	-45.7584	183.205	15.9981	44.1513	80.4509	59.0461	83.2783	-49.0127	152.826	40.4386	136.761	24.8538	21.6299	96.2233	55.6254	38.2752	127.559	113.110	47.7424	79.3192	90.6240	-66.1793	97.4410	14.0148	164.287	96.1839	83.5902	56.4510	197.872	85.8396	65.3814	60.7439
-12.8804	-11.3831	-108.314	55.5936	31.8906	-3.74636	40.0106	-26.8677	187.639	7.52956	-7.54461	161.495	193.177	31.7806	-71.5595	50.5597	-69.5532	1.82553	172.056	-40.1246	92.3276	70.3267	125.416	-1.28599	56.5549	149.830	23.3991	-42.2321	57.6913	111.364	135.964	91.1289	199.351	60.6124	99.3396	2.60534	193.615	58.7384	35.0907	145.286	53.7631	125.376	-25.2209	135.425	33.9581	29.1516	48.0962	142.344	81.8257	76.0469
-12.8560	-81.2481	-40.7941	-54.6123	-36.9404	-30.0951	49.5367	30.3367	-18.1528	-23.5572	86.9804	124.110	64.5956	32.1007	-36.7967	100.898	-53.7404	129.257	35.7885	-17.4932	55.1838	-46.3011	129.368	71.6117	107.716	138.820	105.325	180.022	97.6109	119.713	6.50949	105.579	167.322	94.2580	107.542	38.9767	108.258	34.9663	35.2603	129.307	84.1314	183.704	117.538	149.274	65.5202	-12.2352	49.0432	51.3820	200.154	23.0075
-12.8316	-37.4938	21.4994	80.4572	-70.1039	-88.8532	144.310	31.8825	68.8244	28.1131	-84.4322	69.9638	101.590	100.393	-18.4896	53.1237	-17.8047	41.7393	-4.74936	2.59965	94.3360	-3.62774	76.4908	49.2845	64.1191	-10.9675	180.049	-22.7530	80.9834	137.901	119.303	6.19362	51.9540	57.7686	45.2119	104.678	45.0986	80.9970	106.889	108.827	28.2655	108.405	54.8982	114.296	48.2506	-57.0196	136.926	64.3616	6.39325	92.3205
-12.8072	9.01263	8.05535	-55.5524	119.184	53.8351	-19.1678	29.0873	-17.9886	259.876	49.9979	69.3652	185.927	-17.2623	-26.0644	-11.8140	150.400	53.9263	75.6788	145.801	81.8893	-54.2955	88.5760	106.948	147.496	-37.9001	39.3353	207.663	-50.7560	88.4033	118.079	82.1970	-0.965887	98.3453	78.9468	128.140	42.0078	71.2974	-3.96704	33.1410	128.662	69.8175	82.6056	110.076	134.693	235.907	44.9956	153.547	78.2264	154.998
-12.7828	-15.3331	-110.825	27.1636	2.94762	-50.3609	-20.3634	54.2240	14.4555	170.151	-4.82855	-47.0239	19.4365	180.761	18.8000	49.1264	66.0369	-72.9281	133.142	67.9684	79.7372	-44.0324	85.6634	-51.5278	74.7789	-19.6695	206.818	153.757	2.33205	4.70036	113.543	123.500	18.4689	70.7010	45.8367	151.024	57.7633	52.2869	3.82149	125.839	30.4580	87.0589	110.707	-52.7246	56.0431	120.085	78.9610	199.908	152.050	99.1014
-12.7584	16.1223	-72.9196	26.9610	-8.35254	76.9822	-42.3914	158.476	84.0694	39.0016	49.7066	-2.45603	8.64006	94.0286	152.543	55.3812	43.8232	131.335	98.8471	118.133	92.5705	119.238	127.785	-7.01735	86.9437	-15.1247	68.9804	38.5857	86.2175	78.8859	-44.7535	90.6518	256.049	-2.66656	90.1808	61.6794	38.0869	81.9222	63.1922	134.413	193.799	140.716	44.7347	169.375	2.08243	89.8826	55.8265	59.3822	21.0113	75.2699
-12.7340	20.3843	33.0047	-90.7068	40.1584	-10.8455	-124.987	-0.583556	65.3964	109.016	45.1016	122.730	13.8851	-6.47455	114.543	103.872	75.3803	97.0824	126.656	53.1730	50.5378	-64.8760	105.446	71.8584	25.3854	81.6960	82.3848	217.534	90.0540	75.1441	-68.2907	168.120	142.128	-0.371443	134.665	175.890	69.1274	69.0260	127.543	115.913	33.9456	24.6272	62.8498	19.7156	59.4981	103.066	57.5372	44.0444	72.0409	53.7642
-12.7096	-18.6777	111.190	170.385	-40.2566	76.7663	-40.1933	149.883	71.1069	13.2000	8.77957	101.021	6.58801	-30.4716	29.8252	9.13512	2.32826	84.8423	80.5883	82.4163	67.1995	-4.58051	38.8242	32.0091	172.558	86.4048	81.7155	16.6088	124.352	113.176	152.085	46.0583	-12.2318	154.492	75.6156	185.239	48.2646	158.117	52.1764	166.616	64.6672	88.1032	58.8941	65.9531	-36.9657	155.416	57.7586	123.887	51.3645	94.2865
-12.6852	-33.6693	-98.3819	-13.3403	44.5401	-83.7665	-41.0033	67.0828	-67.7255	31.0762	21.8310	32.2166	40.9751	-42.5061	77.3226	-41.1882	140.537	-89.4189	158.816	155.789	95.5088	26.3100	117.300	91.1759	-3.10868	253.987	39.7646	207.137	73.2482	21.5940	89.8985	103.873	82.3605	46.5903	67.0168	135.188	148.103	166.936	215.392	84.4989	73.9320	113.922	128.836	146.380	178.885	189.026	104.307	71.0693	188.114	75.1103
-12.6608	39.3427	41.0444	15.7302	-73.6572	-47.9017	50.9295	35.8000	-24.9448	-147.176	-8.94517	66.7896	5.72268	101.287	27.6834	82.4061	37.2665	78.4434	136.738	158.047	179.497	-18.6609	90.4122	131.980	83.4013	29.0514	157.101	94.7031	90.0808	-42.6128	15.4758	86.4888	-38.0161	195.108	221.869	109.224	21.3757	73.7335	52.9424	104.134	239.068	188.982	173.959	29.4603	15.0894	53.0496	109.243	60.1187	50.6939	63.4485
-12.6364	70.4855	-2.32371	-10.9912	74.2813	87.5440	148.797	-34.5158	-52.5543	2.65205	-15.0652	46.5513	-14.4439	67.5898	67.8803	41.3714	93.1812	-108.647	-18.0639	88.4970	4.77204	124.458	8.33659	120.806	38.1216	124.962	78.1769	127.909	95.1661	105.084	170.679	85.4476	92.4719	15.1721	151.863	-103.133	131.789	165.508	39.8355	163.636	182.838	161.083	134.968	246.405	10.5482	21.3121	126.665	120.504	27.6569	113.465
-12.6119	66.4133	80.2765	90.1845	57.2956	-85.7479	117.177	5.55726	-1.66895	-12.1503	62.9131	25.6628	122.975	64.9735	101.871	49.6212	39.9224	141.419	53.1240	9.18212	68.5213	61.4746	43.6537	50.3023	2.95293	82.7773	66.9856	-124.225	41.3564	133.732	78.3251	71.7568	87.6580	111.868	60.9202	120.631	-17.9413	132.097	179.765	13.1727	127.161	-6.95661	147.770	156.839	-106.125	20.7053	67.9504	155.374	111.636	84.2616
-12.5875	71.7171	26.8434	21.9496	167.546	-56.7520	11.7927	57.2756	45.0431	129.238	78.8750	-34.1662	95.4106	171.543	-23.2583	0.186993	60.3880	7.04330	-2.03114	74.5303	98.0038	251.127	97.1981	-29.4800	68.0111	135.356	107.924	128.675	131.319	126.920	87.1016	174.445	52.7583	140.935	83.8531	68.8848	50.2462	14.2882	77.9110	70.5669	-11.2837	4.15539	-18.7339	-18.7615	22.8924	53.6606	133.305	202.154	69.6137	90.3626
-12.5631	15.7201	-60.2809	-1.10510	32.0645	42.7950	-107.022	5.45368	51.6600	-46.4012	83.4297	137.639	31.2354	-22.6437	61.3697	10.3185	-77.6824	86.9079	111.943	37.3756	96.9278	112.210	-15.6250	103.861	78.4475	79.9749	204.552	101.403	-19.6041	207.960	77.1204	216.989	52.6882	59.7357	105.393	86.2054	13.5638	182.588	70.1165	125.736	78.4132	33.5210	135.825	188.418	131.537	153.220	-16.5198	64.6256	22.8685	158.272
-12.5387	107.197	-23.6394	-97.7112	-156.931	-5.47196	109.552	12.6835	81.8463	61.5943	-38.7361	94.0668	96.8317	25.4128	-41.5176	68.1343	-91.9099	116.827	147.638	120.829	91.7408	-8.26562	121.420	125.056	94.6808	3.75731	60.8277	90.4548	115.491	215.083	156.231	91.2411	114.918	81.2806	79.1018	111.042	79.4930	66.1266	226.125	53.1733	107.432	86.2122	106.301	-111.171	42.0134	102.348	120.534	31.2500	102.941	122.942
-12.5143	-42.7060	60.4116	41.7752	0.722327	11.7266	5.69066	105.445	-33.1107	-32.5292	127.605	-165.499	36.7960	50.8306	132.193	116.739	38.9968	66.7320	103.476	137.338	24.0592	51.3397	101.308	88.1826	169.031	113.033	24.3402	9.08505	195.455	27.4232	-107.741	101.986	142.609	68.2656	101.031	70.5909	139.877	20.1221	-8.16851	-28.7680	98.9345	116.641	77.7126	119.496	52.8951	142.653	-3.63289	235.277	132.210	74.7130
-12.4899	60.7092	-61.3812	-126.679	0.292770	-13.5359	-17.2659	-61.4242	104.821	-47.6765	200.539	105.454	38.2530	-47.4701	105.869	112.188	110.147	17.3010	84.6728	55.3625	3.67099	129.113	126.422	9.94701	49.3932	116.010	22.1084	72.7874	149.295	104.109	135.970	93.7930	137.561	114.113	108.626	67.4682	80.8478	23.2946	1.75818	134.546	60.0787	100.254	97.7880	163.078	145.503	99.4046	110.700	170.024	156.759	4.36028
-12.4655	-43.1026	13.0552	-60.4886	-41.4647	76.7384	50.6996	-8.58289	93.3291	-94.3025	69.5923	111.845	47.7263	-6.56219	92.4506	23.3797	42.2206	126.541	99.6416	-2.77730	-12.2140	97.0561	68.2617	-39.9386	52.6234	118.201	105.224	89.4121	28.5459	129.867	20.8032	85.0401	91.7897	70.2349	37.9223	20.8064	98.9501	179.564	175.953	28.2189	8.29852	115.770	81.0606	149.686	106.436	176.448	-26.5697	-1.16368	82.8516	51.3188
-12.4411	39.1586	-31.2517	31.6950	-96.1260	-87.0774	-50.5573	-9.25194	89.8103	146.486	-45.5659	30.0881	110.933	133.709	82.5201	-76.5650	-33.3410	58.3907	105.461	168.169	103.065	-8.58540	80.8487	136.949	3.75797	26.0498	40.8628	54.1224	140.402	114.684	24.2392	88.8838	186.474	73.1007	41.2578	192.024	43.5621	129.429	140.753	110.425	33.3103	96.5374	189.297	101.335	79.5480	42.6175	101.448	81.1776	184.034	29.1144
-12.4167	-22.1094	-2.30274	-30.2278	-65.1582	45.6539	82.9300	-34.2918	147.788	-52.9294	88.2560	128.757	32.7855	119.056	-96.5488	74.6125	100.751	143.675	40.5867	81.9946	-7.90824	90.1679	28.1894	81.3414	110.788	100.098	146.687	131.977	120.027	-27.5814	153.070	33.5647	154.332	111.686	76.5452	127.139	48.8048	72.9935	142.306	51.2611	159.771	47.6479	92.3459	32.5008	68.4689	98.7621	83.3215	72.1444	86.2820	249.197
-12.3923	14.9398	30.6610	-75.5448	33.7492	12.9618	-24.7640	84.4642	15.9238	-13.3667	2.43939	-48.5233	125.121	58.4379	-18.3577	102.806	93.5774	46.8201	40.6669	80.6598	91.2712	-44.9990	114.864	64.8790	80.1967	114.740	77.6139	108.744	34.4097	99.1499	79.7217	104.566	145.558	166.627	59.3676	126.061	156.746	79.6533	16.8111	108.081	95.5950	146.312	64.9838	86.0095	163.425	35.6208	90.5003	35.1212	-48.2892	67.4814
-12.3679	-23.2083	2.59292	45.1313	-39.9919	12.1908	82.4449	57.3355	36.9929	75.8081	49.4192	58.9950	11.4017	49.8731	1.81408	107.211	38.9022	76.7344	82.0075	68.2609	44.7472	-89.7395	123.890	-7.31159	144.949	90.9888	49.6429	132.081	15.7536	197.752	191.909	-61.5672	134.310	167.635	45.2766	67.7210	122.200	49.7427	138.136	152.702	142.453	91.0688	55.9055	51.9632	63.6132	79.1935	196.520	11.8791	138.634	116.803
-12.3435	-4.54789	-25.5611	2.57183	57.9560	-115.327	-6.55280	4.67432	18.5416	62.3259	39.4238	152.752	7.26359	33.6609	10.0551	27.6851	14.0362	-30.0447	77.4017	80.9251	62.1844	48.9000	133.687	80.8597	153.144	81.2316	133.124	190.818	30.6463	-29.0625	48.9181	195.429	43.5672	31.2901	47.7154	125.539	56.1709	43.1490	70.1990	242.936	124.057	201.268	160.419	116.091	146.660	138.241	47.7630	113.146	136.235	77.2049
-12.3191	22.5227	62.6305	59.5716	-94.3320	18.1167	-40.4064	12.5315	-54.9188	26.4728	9.94926	-25.7808	70.0611	-79.9473	41.0126	-16.9180	60.2283	-95.2460	-46.0498	-18.9979	-18.6260	-12.5574	150.510	143.399	-11.1727	28.3543	157.509	83.5949	-58.7236	112.673	21.7879	192.637	59.3401	99.8101	73.7844	127.951	114.253	152.771	158.263	145.991	112.176	141.122	69.2247	-12.9987	175.645	65.2422	155.026	149.061	-16.6467	43.1129
-12.2947	79.1533	-68.0772	106.767	35.9103	97.6870	50.8372	-15.2578	-13.5153	76.2926	-1.68391	-7.99679	18.5411	84.7550	104.844	77.7946	-72.8893	-56.9404	89.3631	-102.333	16.9262	48.6702	-6.72488	-35.9188	32.6908	67.9319	20.4818	121.686	89.1326	66.6153	105.760	47.5988	57.4846	67.7261	107.831	-12.8398	54.8173	41.8887	114.219	107.403	122.537	42.9411	117.298	187.139	98.8789	132.615	38.5687	196.754	88.6935	155.876
-12.2703	-40.2504	-43.1786	45.8500	-46.5752	-58.3495	-13.2990	47.7669	22.2108	172.862	57.7773	66.0553	-1.71862	73.9394	28.4364	99.0700	-38.4651	155.261	69.0700	-70.2540	19.1350	94.2361	36.0080	60.8567	-64.8675	215.454	22.4896	134.240	128.039	86.5224	-23.0132	103.377	51.3481	-25.5333	35.8932	66.1057	99.6895	101.645	124.342	49.5026	65.1239	128.147	225.010	53.9365	69.4451	149.770	45.7906	244.675	112.008	74.7493
-12.2459	-13.6177	36.7910	-100.160	-51.0362	1.03143	-109.446	66.6256	-39.8199	71.2262	65.3327	67.4773	35.1791	110.389	-0.555677	-2.38635	-13.6068	103.322	40.8822	-35.8119	83.8927	90.1863	90.7255	-15.2329	49.5477	47.6581	78.8593	115.748	95.3372	144.677	196.583	-6.06384	46.7263	49.2085	213.528	-26.0092	88.5092	106.503	27.0346	98.4589	144.375	111.560	164.613	86.2379	62.0979	82.8539	59.3749	158.182	77.9198	67.4624
-12.2214	17.9787	38.3152	-20.1998	-30.5483	-14.5571	53.5350	-30.3497	16.7024	53.7112	103.541	106.350	24.4533	-2.79777	-36.5553	123.618	-0.0982498	18.2521	119.062	127.006	140.912	104.795	143.218	-9.85663	95.9966	54.8450	27.6357	68.4535	106.229	161.089	140.473	74.7217	106.749	71.3260	102.188	134.261	54.0713	-6.80458	26.1285	118.924	244.207	36.7416	-50.0343	165.056	60.2382	64.3996	135.983	173.242	161.854	102.808
-12.1970	-23.2252	-121.461	-9.18964	33.1431	-63.3422	103.906	74.9913	-2.59157	115.779	-192.767	34.1271	98.8030	50.9597	93.3167	52.0069	132.291	113.049	41.0571	129.344	49.3651	67.6060	70.8280	86.0513	18.8506	-8.54481	48.8773	54.1182	84.7231	182.829	106.059	16.2128	33.1988	71.3916	68.6799	110.995	-52.5648	27.0866	109.034	109.028	128.176	98.4617	78.8865	6.36820	16.9651	93.4339	100.420	78.2759	17.2875	-36.6094
-12.1726	58.9073	-14.7649	-51.7878	-6.29516	-96.3724	84.8704	46.1747	112.792	112.070	-48.2598	48.4635	61.7430	66.8669	105.485	50.8395	191.608	31.4548	78.8809	76.1025	4.07162	86.6559	93.9438	173.476	64.0973	59.0232	93.0463	-6.62483	105.719	150.848	230.483	-117.293	90.2051	114.198	105.895	88.1828	171.719	93.9723	139.213	79.5737	-60.5715	36.6600	59.8689	152.752	143.767	85.8193	18.0805	116.250	116.695	78.5941
-12.1482	44.4879	6.01470	5.62605	203.180	146.620	20.6348	-1.35081	107.083	57.1941	-11.2728	135.025	74.9289	82.6748	2.42334	62.2655	-37.8369	164.293	-30.0845	6.62671	31.0632	65.8323	-13.4890	30.5924	81.5321	134.031	169.031	85.6194	-8.18727	-16.8665	108.916	201.357	84.4577	78.2305	-4.98768	128.995	124.690	64.0587	35.7485	105.059	93.7108	91.1649	67.6872	167.816	149.780	-19.2904	35.8573	127.351	84.8556	78.6238
-12.1238	66.0507	58.8200	-13.7485	52.9079	-92.0097	15.7275	30.7102	-28.0434	37.9752	156.434	-33.3533	88.3003	6.14633	123.701	172.159	32.4868	-131.923	219.094	83.1402	104.728	83.4964	20.2928	99.3774	-6.31562	94.9360	114.775	61.7544	-10.5857	-5.20982	-2.32164	112.178	117.509	183.087	95.3034	128.126	67.0028	93.0600	117.697	81.0384	175.542	146.564	43.8192	169.030	75.0055	171.237	186.555	99.2279	115.186	178.278
-12.0994	35.2992	-33.3411	19.3341	107.454	136.087	61.0885	34.2961	53.5158	5.59019	38.5617	34.2703	44.2168	120.966	45.5094	126.534	100.054	135.269	158.574	8.35949	141.648	42.0244	109.292	130.701	80.6562	124.565	62.8953	117.489	88.7262	90.0424	82.6230	121.032	164.990	73.7313	167.192	140.079	67.7921	90.9638	28.1512	55.5851	-4.56499	59.2153	125.621	101.007	137.197	69.1506	91.3638	189.822	165.990	-29.5511
-12.0750	57.6643	46.2487	41.1944	-97.1059	37.5369	24.5938	123.298	16.0509	63.4788	67.7553	28.5929	25.0316	4.62233	26.1122	24.1999	128.179	134.580	134.432	52.1983	15.7146	50.3463	150.411	163.967	138.449	46.5733	22.2427	4.34382	46.2018	7.00078	182.490	172.089	96.7075	72.6102	153.285	64.6755	47.8066	159.092	179.086	-5.41582	106.927	181.836	96.6309	-34.2641	43.5244	99.5063	113.014	86.5052	81.9571	161.360
-12.0506	-186.730	-43.5184	112.518	-27.7702	-75.4085	33.4862	0.497193	94.0473	50.1918	56.0616	44.8085	48.2805	-7.52109	165.015	112.261	113.215	65.9777	231.531	75.1647	123.630	-0.872031	80.9765	59.8876	111.285	206.091	139.903	129.881	119.223	109.836	20.2104	-14.8845	91.0003	179.796	78.4534	85.7094	172.689	90.9462	166.906	146.714	43.3145	116.157	186.413	103.155	127.479	186.322	38.6768	54.3421	147.711	116.154
-12.0262	18.8496	41.7528	-52.8806	-23.5159	4.10438	71.2907	79.7705	60.0682	142.487	42.6489	137.060	35.5231	58.3828	3.92346	121.766	102.188	144.459	40.4315	84.7435	55.0379	51.0273	79.3370	29.2000	161.437	119.979	28.1012	123.754	102.837	191.023	7.24098	101.888	190.328	-39.3336	152.963	134.577	163.149	95.3954	148.474	78.9304	98.2117	93.6896	-15.2950	73.7990	105.840	230.678	38.8306	61.7085	44.3782	76.2743
-12.0018	-7.51175	-29.7108	-0.959659	-20.6674	5.97623	47.1406	-14.5738	146.526	14.4564	118.873	-49.0452	78.4595	46.2018	-48.9593	99.7164	29.3939	53.6400	181.969	103.406	107.754	128.838	-27.1852	138.922	193.947	136.788	112.421	100.331	118.170	152.788	87.1765	37.2201	154.535	203.802	57.1739	124.046	56.6235	179.730	163.518	184.409	17.7166	84.6165	82.2750	79.7152	62.2585	63.9191	99.8311	111.424	50.8882	204.484
-11.9774	-45.6021	69.5934	-21.9339	-75.5729	58.6721	106.845	117.373	-53.9216	-85.0579	72.5169	39.6262	67.7921	134.264	-21.7096	105.048	131.119	8.68095	48.3445	69.4467	108.720	98.8889	105.640	41.4310	54.0430	319.042	90.5128	244.873	103.739	211.465	216.348	87.7804	261.613	57.6240	0.834666	92.5078	40.5586	165.548	200.300	221.402	88.0707	102.394	206.845	126.625	118.558	136.963	7.26942	95.1232	80.9770	205.554
-11.9530	44.2746	45.1528	44.1315	-128.113	72.5281	-18.5027	81.0159	126.349	-3.86161	-58.0912	-24.7479	118.840	70.3698	33.9830	150.941	80.5914	45.9284	134.469	69.6016	-29.7061	116.575	93.1560	17.9712	81.2245	254.160	76.0779	131.006	37.5176	118.630	36.1648	160.877	25.2076	60.8423	96.4291	42.3289	130.745	141.856	124.426	241.634	69.8356	108.683	19.9457	219.883	167.382	66.2410	181.048	121.475	104.181	82.0965
-11.9286	64.3216	105.858	31.9812	35.6577	-46.8719	-125.960	-21.5022	-82.9648	20.8933	-27.5667	58.2333	-45.5589	185.406	61.4960	23.3007	128.116	91.7853	39.4500	76.3778	194.862	206.381	132.784	43.2272	185.061	83.0870	-92.7592	190.857	-52.0360	140.765	96.3085	162.253	103.780	134.083	56.3040	98.4583	57.8498	139.457	79.3100	54.0487	92.2991	22.4962	41.3771	139.222	67.8267	39.1886	39.4454	65.0918	51.3165	142.480
-11.9042	-58.6293	-51.8243	-47.9436	-42.4738	-49.6630	19.0000	61.6490	-10.3043	98.9819	160.430	56.9413	78.7813	94.0623	34.8603	-9.81246	79.5657	224.566	124.681	55.8997	92.1785	99.8144	29.7243	173.008	131.534	183.705	202.019	155.857	224.347	1.33005	55.9280	62.2624	54.3445	61.7239	182.766	141.931	156.617	81.5406	133.849	91.6283	72.9170	209.614	115.677	203.300	133.907	95.4538	43.6993	232.601	109.591	64.7368
-11.8798	44.8782	-73.1334	-112.018	15.1828	30.5206	-48.1076	64.3663	5.52169	56.3790	122.002	-10.5579	82.3514	140.825	92.1033	132.321	57.0079	-20.0240	134.692	84.6072	56.7254	-8.53269	175.275	166.550	45.1072	69.9341	43.0379	94.6873	124.510	89.7896	113.519	76.5183	-38.6248	70.9051	142.748	46.9470	54.9295	74.3620	34.9892	177.353	136.705	57.8067	174.325	64.3363	173.458	87.7178	146.841	214.754	158.194	167.034
-11.8554	-66.6813	-37.2128	11.6230	-55.4629	-15.8793	-16.7500	10.2936	71.5714	80.8415	109.173	179.861	56.9374	49.7089	81.4919	52.7033	224.857	42.7463	49.4729	-24.0070	111.368	-19.6775	47.0832	176.493	184.461	143.745	63.1688	29.2305	64.4933	219.658	133.300	110.570	121.415	88.2722	56.1937	40.3435	-26.1167	-8.81396	70.6302	23.8075	188.449	126.104	160.919	188.720	13.4860	75.1451	237.975	134.210	63.7365	121.320
-11.8309	-75.8409	49.8307	-85.7127	-58.5781	-18.6106	11.4502	-6.38125	-87.3470	-16.4825	39.4442	33.8434	-16.7531	33.8453	86.6673	-55.7398	83.2153	162.129	46.5411	151.025	102.766	60.1244	0.683739	18.8460	110.385	164.308	128.871	88.7675	149.503	55.4612	141.857	46.1560	57.9917	1.63449	141.662	-22.6203	185.409	27.0939	1.73352	157.012	135.247	60.3878	98.7670	-28.3104	33.2115	169.583	169.469	51.1781	87.7458	84.9831
-11.8065	111.210	19.6080	28.1948	-24.7064	-5.94733	-64.3158	-57.2392	-71.1993	91.8748	17.7888	62.4095	5.38574	115.681	4.43851	52.6886	17.8879	106.337	-9.28817	131.699	26.1000	6.05105	85.2217	89.2741	141.131	112.222	190.587	140.712	167.440	153.218	68.2685	53.5434	42.0321	203.056	115.598	89.3616	67.8536	97.6539	151.392	47.4858	104.938	173.124	156.330	49.5473	145.169	125.349	92.6229	162.893	83.4770	135.395
-11.7821	25.8359	-104.704	10.7334	79.6863	20.9235	71.8204	48.6040	41.8611	49.3632	-72.1915	75.1287	59.0734	-78.2181	-13.8191	29.6552	121.502	-18.7102	-37.0198	133.407	193.339	75.6717	147.220	43.9642	-17.7214	134.317	0.458475	132.528	109.181	34.5284	112.755	115.106	148.358	115.887	77.2578	63.9626	198.849	254.346	37.0942	150.910	11.0102	35.2646	37.7409	86.9647	205.257	44.3074	152.312	71.8564	84.2560	141.418
-11.7577	45.3396	-47.4430	67.2197	24.2998	143.882	-22.8351	17.5477	86.3305	43.7732	23.8951	58.2977	98.0824	73.3719	-35.4657	-61.5606	27.2728	145.040	43.9480	80.2614	12.1733	-8.68655	152.514	-127.387	78.3783	58.0665	189.008	61.1354	81.1970	117.474	44.0524	40.1126	138.134	110.010	128.737	73.6268	88.6170	221.589	150.296	141.983	116.215	73.4816	160.680	39.5989	130.636	162.146	71.7419	56.0757	169.753	-35.6886
-11.7333	33.9913	-3.51270	-35.4961	-70.9630	131.348	10.3564	-2.62407	74.0857	76.6952	41.8606	67.7346	108.863	79.3765	46.6568	-16.0338	70.2805	116.530	160.141	127.542	-27.9185	26.2026	133.544	59.2353	111.866	135.298	43.5646	69.5250	47.9874	207.400	88.3380	112.435	132.868	41.5386	72.2466	86.0586	178.986	-4.39661	81.3624	-47.1485	130.514	42.6738	178.842	158.308	122.647	143.598	81.7834	113.814	160.787	117.023
-11.7089	-76.7597	-61.1176	-60.7215	41.6635	-9.66056	-44.7700	71.3772	-41.2721	35.0419	43.7955	43.2487	120.378	41.4150	-39.7250	170.753	66.0958	99.0832	90.2158	35.8835	95.6308	21.4086	93.3692	45.9352	123.057	147.071	152.032	198.973	76.8210	199.731	210.366	52.7117	173.650	117.983	7.23828	157.529	58.3993	31.1001	133.792	165.091	100.366	156.607	25.7516	122.643	33.7266	97.2861	91.0064	155.695	53.8300	74.5687
-11.6845	112.742	-36.9797	-10.6074	-96.7912	-109.388	29.4809	169.058	-69.6701	-43.9939	16.7925	14.2787	-10.6438	134.234	65.3985	218.375	-25.3880	52.0552	62.7133	41.7910	64.0041	82.1172	-59.5869	47.4015	121.267	181.019	98.3706	161.609	73.5056	2.97115	27.7812	98.9914	93.4243	82.7174	162.453	123.648	100.020	129.133	-13.6636	146.372	101.324	253.952	71.8857	202.470	110.774	157.562	47.9286	116.954	172.877	51.8452
-11.6601	-109.891	-74.7408	-45.7182	15.0899	75.2051	-77.2145	54.3784	27.7164	45.7736	-28.2430	43.3106	-52.6450	57.7335	97.4823	1.83885	91.2437	-4.90984	134.615	88.5427	-53.1959	107.829	51.2366	78.1167	124.914	110.582	24.2350	48.4187	-0.940608	109.754	171.146	23.2579	244.775	86.4725	18.1387	78.1411	230.439	133.329	78.2324	37.8471	202.194	130.535	188.671	163.108	-24.0757	57.6933	114.191	149.326	47.8679	75.0578
-11.6357	27.5259	90.4728	22.6001	-69.8285	-23.6592	73.8766	82.6768	66.9889	-14.8054	-51.4761	153.763	19.8546	27.9976	96.3424	117.437	152.685	28.8954	16.1169	6.41455	129.154	11.4858	157.013	70.0403	157.714	57.2128	236.659	99.1107	132.543	49.2934	125.113	74.8418	77.3155	178.941	109.576	95.5530	53.0634	139.827	127.866	131.231	47.6805	74.7918	92.3963	267.408	126.399	1.09010	8.32836	63.7733	-46.1698	132.979
-11.6113	-79.2557	-1.15062	-9.48944	-47.0669	34.8506	-2.53519	-5.89933	25.6896	102.410	-24.7917	53.2007	-44.4088	-131.593	11.8928	51.8329	114.641	80.7679	146.092	50.1718	65.0991	148.479	92.3559	51.0980	112.105	54.5877	205.847	87.8346	50.7873	87.9372	42.5018	93.8682	141.597	-10.6279	131.232	126.480	150.017	139.312	102.843	193.047	147.590	56.6966	35.0704	9.04508	118.358	51.0575	76.3868	-51.5788	207.839	220.485
-11.5869	-4.45096	-16.8497	21.7361	92.4404	59.3300	-65.2939	110.699	31.2290	53.2534	-2.37920	124.416	-15.4820	161.280	-5.45693	18.7975	-48.2736	104.965	146.082	-18.4433	-50.4274	132.934	115.867	-24.8696	24.0150	64.7038	2.85499	128.382	62.3052	48.3306	68.7754	78.5338	71.4436	56.9920	27.3706	131.576	121.846	107.659	101.907	99.9982	52.8847	51.1642	71.4879	176.238	150.460	91.3116	177.962	87.7724	-74.3676	77.0206
-11.5625	89.6741	-52.9384	39.5799	41.5311	-29.1074	-158.410	122.993	-32.7164	89.7885	111.135	28.4223	54.9096	-12.6259	19.4874	63.4939	93.5378	3.31172	71.5197	112.665	117.006	110.633	24.9105	90.3065	22.4526	89.3314	115.192	88.3884	15.9495	45.8033	53.8554	-2.79329	208.302	37.3496	118.416	118.777	65.1724	83.0709	118.444	111.648	164.793	82.3568	52.3870	201.669	39.3567	-6.85863	94.3624	110.651	100.828	52.4016
-11.5381	148.368	-11.0058	-66.1867	31.0200	-9.54022	66.3183	91.0253	108.762	-44.2700	102.361	39.0605	86.3235	93.3965	127.070	154.808	43.8158	18.9939	86.1625	113.053	141.644	21.0116	28.9373	203.520	82.6782	41.7692	154.136	146.163	36.9132	185.553	42.1657	123.214	95.1473	26.9469	128.333	104.242	268.165	27.1605	117.174	106.570	257.561	122.858	55.8548	56.1362	181.253	110.527	48.9236	148.369	178.273	112.668
-11.5137	-43.0847	-13.4230	-55.0257	-39.0754	38.1254	-39.8492	9.27452	58.3395	23.9508	139.350	126.618	-2.62469	59.9900	4.41596	16.0385	19.1787	0.224568	110.804	40.7314	103.481	44.3861	186.564	157.544	41.9498	41.1372	182.355	164.264	116.648	49.9437	94.9598	-3.01269	28.5389	86.5855	190.294	201.624	125.844	64.7421	83.5288	133.640	98.6133	147.229	25.8139	113.538	22.1022	121.645	45.7601	151.114	66.3197	81.6314
-11.4893	-24.5941	31.8606	-71.2217	-6.37273	26.5702	-2.64963	87.3540	27.9560	57.8629	84.0523	100.697	97.3487	82.6687	47.5915	80.5580	125.979	64.5114	-79.9790	67.5498	99.5756	136.423	-8.52596	18.7450	76.6924	79.1038	173.841	65.8998	50.5512	7.45157	48.0034	82.3712	206.055	123.905	52.9230	19.3164	221.286	123.760	162.011	40.0560	87.8596	120.622	80.4769	93.2371	128.052	91.5886	79.9187	92.3982	39.8018	136.687
-11.4649	-19.7483	45.6522	47.9134	21.9596	-77.7363	4.50121	-38.1590	12.6130	-77.3774	6.88711	111.321	130.777	75.0975	67.0113	26.0772	136.445	-56.9335	107.400	35.9446	60.0668	-1.29185	66.0630	158.529	122.356	72.9856	184.403	116.092	179.682	122.241	115.638	157.715	13.0367	141.728	48.0824	183.586	111.368	176.998	174.877	206.814	-55.2200	196.049	176.579	-13.1254	44.7730	55.9704	177.633	117.617	86.5050	24.8396
-11.4404	143.337	76.1219	-115.768	-3.59661	31.4834	42.7145	102.189	58.9961	61.4208	-55.2001	39.7016	85.7868	29.9481	92.7118	43.4333	177.136	33.2246	48.8201	107.982	28.5771	181.005	77.9988	110.907	91.0373	206.978	136.917	281.528	241.162	130.368	77.0965	124.902	244.376	75.7369	108.012	-7.23535	75.1604	158.822	144.645	104.729	174.247	62.3276	114.201	55.1229	156.266	194.077	121.106	127.856	64.1251	212.831
-11.4160	64.5804	-5.13268	-21.3514	0.607746	41.5941	-22.9742	50.8609	86.8873	81.1880	119.161	176.765	42.2138	9.20791	28.2424	41.7265	139.570	109.130	120.109	128.918	30.8254	174.625	64.3029	50.8100	89.8107	92.7612	32.3566	197.808	177.139	168.994	131.294	70.4235	188.369	109.741	103.623	117.106	146.900	157.239	161.975	221.127	76.9027	220.416	287.664	166.338	213.983	237.585	89.5737	155.457	137.646	59.4877
-11.3916	-50.6173	-122.109	-13.3678	14.7194	-19.8637	-17.9468	25.0450	55.4740	31.9746	38.8953	108.877	223.212	152.877	163.644	-28.4568	82.8919	-22.8671	155.372	46.3778	170.270	82.4566	181.936	191.008	180.630	144.240	183.193	118.779	105.432	99.6057	69.0005	175.417	130.327	100.635	117.496	174.645	148.136	175.022	108.655	178.393	75.8403	219.009	41.7656	142.538	190.457	147.855	133.827	179.861	90.3215	15.7070
-11.3672	-118.845	-24.0746	1.19525	-2.13514	10.5644	25.1569	-77.4466	111.437	-39.9514	-71.2112	92.5359	33.5475	118.885	123.090	64.5110	82.1489	141.696	42.8787	212.258	-39.6080	44.7776	87.3768	113.570	-126.904	166.281	97.5094	79.1783	17.4841	119.698	213.220	231.971	115.795	87.4862	58.7338	181.024	-23.5538	49.1852	58.7986	174.190	189.164	132.190	183.824	177.017	48.6042	99.2157	-124.516	99.8726	163.390	105.722
-11.3428	-52.5085	34.4558	8.71164	19.8426	-42.3430	-32.4231	-111.257	-38.8093	163.367	44.1518	50.9653	93.3124	5.87004	-0.602882	221.931	94.6240	19.7447	183.725	65.1666	166.443	170.864	185.248	108.540	50.6047	155.062	96.8956	113.362	181.977	154.688	33.2660	58.7619	117.691	164.080	159.708	75.8549	182.029	136.534	17.8114	145.463	64.6198	148.630	-10.8651	4.04056	199.050	125.112	231.191	172.712	178.828	159.951
-11.3184	68.4457	-16.6329	94.1516	-39.6245	-78.0479	-9.39516	48.6652	22.5366	-16.0501	49.5652	189.220	49.5023	6.42206	138.218	161.267	131.581	19.6697	100.490	158.387	103.016	95.2609	119.919	202.828	99.4466	103.643	120.322	153.243	135.517	186.289	126.741	112.453	128.261	157.521	26.2553	139.774	79.2225	158.122	41.3885	58.6466	160.660	32.5801	158.876	83.5156	59.8011	-34.9756	145.997	175.197	105.000	126.275
-11.2940	103.704	-16.4460	9.18452	-158.103	19.8019	55.7246	189.883	87.8494	-6.68348	85.9059	1.61107	119.230	28.7917	81.0887	147.264	131.466	12.7502	125.170	74.0221	22.5097	58.4247	135.205	154.706	231.023	57.5927	137.869	186.502	150.184	-8.05477	63.2361	137.643	148.442	158.471	72.9532	129.098	140.495	84.4789	147.533	236.685	86.9239	115.328	130.557	112.335	132.296	123.329	135.972	58.9755	41.1725	141.406
-11.2696	21.1295	4.08444	-26.0349	26.8517	-8.68694	-25.9491	62.1610	-51.5753	83.7928	22.0277	126.883	-4.56065	173.672	147.364	9.17605	104.505	104.336	-48.4459	69.4811	66.8079	1.92568	204.128	46.7163	67.3727	143.205	188.596	216.026	148.457	146.436	163.782	12.1671	-41.6737	175.646	169.477	60.5141	217.627	128.496	125.484	83.3031	17.7100	68.2027	82.5347	218.927	137.656	160.101	-25.6476	121.579	153.811	121.548
-11.2452	60.6906	75.2404	9.43249	75.3130	-91.7244	-22.6317	-75.5818	54.8613	-19.1909	37.0346	-15.5361	172.022	88.7511	5.81007	133.131	104.045	105.580	81.0447	100.627	204.434	83.1426	158.910	185.652	97.9299	137.959	114.298	146.612	170.479	88.2638	187.636	132.547	123.417	59.7270	34.3640	23.2564	114.366	77.3980	103.007	197.695	291.003	128.415	96.2742	6.08768	72.0939	131.396	133.935	98.6519	269.100	212.477
-11.2208	-8.36723	-41.4861	-24.4832	48.7971	59.4142	8.12628	32.3450	60.5185	-45.4002	126.262	207.377	50.0017	108.628	73.7576	-11.2018	-42.3945	169.051	113.868	170.696	81.3279	-2.51901	138.365	39.5460	2.95681	108.274	28.6996	149.618	52.7349	207.705	166.143	102.860	149.245	185.543	19.3091	73.2463	39.1940	133.692	155.823	44.1646	124.895	198.876	34.1070	186.107	41.3181	103.349	138.146	189.879	151.233	113.928
-11.1964	-52.1905	45.4846	29.0375	67.1935	78.5570	51.9131	-13.6223	42.2535	127.753	24.9704	12.3719	112.062	137.580	88.5174	59.8482	-80.4525	116.295	45.9156	32.1678	111.017	6.53457	16.7710	2.48328	183.510	151.192	153.334	133.434	62.5442	202.082	-0.604678	123.519	244.596	118.470	170.510	249.964	231.840	167.615	176.391	84.7612	71.9904	87.3492	122.008	92.3763	171.495	136.721	164.452	111.944	185.141	124.379
-11.1720	-58.9511	66.8707	8.78554	-2.35153	-50.7738	-26.9035	73.8500	-20.4914	-28.9378	0.983932	69.7450	100.376	69.7308	110.622	72.5128	30.8702	225.097	88.0216	-43.4699	81.1306	34.1235	89.3162	25.2634	115.732	70.8307	148.314	63.1563	65.4655	34.9334	168.630	84.2404	88.7867	92.1776	58.3722	261.498	88.9587	34.6316	38.1358	64.2148	156.516	207.516	146.012	229.442	114.749	254.518	76.2630	194.660	171.774	28.0064
-11.1476	-7.50066	-160.565	69.2652	-0.983743	-4.06926	80.0066	144.847	54.9024	55.5294	8.50164	66.3233	116.283	25.2098	38.5087	34.9456	100.321	26.8810	1.68941	201.524	8.12044	30.0444	122.378	-67.8097	100.770	37.4588	85.7166	305.128	74.3831	132.719	-89.3640	79.4494	71.0379	66.4551	141.547	64.0909	83.0527	68.4027	107.352	121.386	191.977	47.9749	153.394	134.623	108.267	84.5652	73.7123	167.390	196.980	124.734
-11.1232	12.6837	-28.0322	-24.9669	41.6803	1.63638	41.0740	10.9913	32.2278	-30.9131	202.983	102.662	92.0917	-52.1981	-54.8679	127.995	23.5058	25.4837	24.9747	-12.2052	53.7862	21.9224	108.774	28.8276	60.9643	80.1064	94.0012	213.471	237.753	239.336	85.3289	135.439	145.465	1.20441	128.888	55.1994	219.146	9.94808	118.942	110.347	64.3468	18.4682	200.574	152.501	125.538	53.7073	88.1122	262.052	89.5726	195.369
-11.0988	39.2077	-90.3491	37.3710	75.5133	130.194	81.6783	116.596	-87.7086	30.5581	72.6855	149.344	188.681	59.7370	-7.37780	94.6706	55.7045	45.1096	47.2410	-41.2674	108.944	132.154	21.0104	164.137	113.911	159.024	64.4167	171.840	136.410	232.605	65.2123	62.4515	3.72146	54.2678	54.6934	86.0552	169.565	141.408	-64.8998	138.760	62.8877	203.301	117.572	142.753	131.399	135.022	-27.1929	196.760	78.0063	111.964
-11.0744	64.1018	132.536	-67.5842	-0.448105	49.2864	40.4725	9.83919	110.989	40.6957	-106.437	61.8308	-33.7506	81.7057	66.2271	79.1560	124.378	126.566	105.623	86.7939	93.8461	74.8219	105.391	-14.9233	100.362	59.1863	20.1116	103.852	96.7908	40.7270	133.241	135.189	93.1073	104.441	18.2080	-52.2059	183.636	64.6962	80.9394	107.351	129.324	79.3770	20.8813	90.1553	219.177	216.056	122.248	52.9101	116.100	24.9457
-11.0500	-3.58225	-51.0530	42.3988	-0.711811	39.9977	15.8346	-45.1418	10.3972	55.2467	-52.1823	59.5105	22.8724	6.29616	63.2180	98.0476	-3.38824	161.688	79.1940	138.879	125.196	-18.3494	-7.06953	-12.7445	-70.9621	4.03904	118.282	207.856	63.9503	90.1686	106.160	193.608	140.608	83.6674	-29.4396	91.8979	38.2355	88.0792	56.7306	129.168	138.198	114.580	154.600	153.611	202.340	207.355	22.2221	114.300	171.622	134.043
-11.0255	-20.8226	-1.42215	51.4690	-56.7064	-69.3878	58.3612	67.8922	43.1911	69.4088	-28.3108	53.5035	-33.5449	80.1757	-7.51270	34.3862	117.494	80.3097	54.5661	-6.38096	105.639	95.5901	219.839	102.402	38.9570	198.500	182.982	141.616	124.544	143.208	135.100	3.54893	133.529	-3.09079	55.1965	156.230	68.8651	159.827	112.710	154.905	122.547	77.4927	205.804	66.5762	200.817	76.2331	189.297	134.486	181.854	179.130
-11.0011	-85.7393	-102.546	-21.2752	-135.176	-36.3888	-16.8003	128.886	89.7314	29.6895	98.8745	-35.0916	96.3038	-41.8696	202.907	150.645	244.508	87.6183	110.092	119.091	54.6940	88.0475	75.1167	91.3564	65.7860	47.8050	75.6595	158.573	83.8099	-28.5380	149.017	-12.5979	97.6541	84.6354	99.8794	118.925	109.270	42.3210	87.4474	266.253	160.335	192.267	97.9665	24.8121	183.874	109.335	94.6032	65.6430	169.769	47.6467
-10.9767	-78.8543	-90.6775	-24.5281	-29.3508	-27.4952	41.4421	45.9733	65.4946	58.6124	106.550	127.028	95.0993	-16.7252	25.2850	59.8958	117.136	224.092	72.7244	137.845	169.754	140.559	13.5582	74.0668	166.291	67.9245	94.2549	138.098	120.078	140.244	64.1028	79.8852	107.417	122.353	124.633	61.6032	118.539	113.864	71.6551	115.227	143.359	172.940	46.1902	183.393	149.023	99.2553	15.2460	184.510	161.725	121.273
-10.9523	23.4268	-99.7547	34.3496	39.8554	-2.60410	45.0220	11.9751	43.0104	29.2995	7.01969	171.388	71.1551	35.0397	3.47258	-8.77934	34.2406	90.0344	182.018	140.002	125.114	107.524	77.1233	107.149	97.4818	79.6687	108.648	138.273	144.158	162.714	-79.8857	33.3895	138.408	132.797	156.264	172.230	199.855	64.0061	94.7789	128.532	28.9766	121.609	102.563	92.3245	211.300	142.132	96.1592	205.363	29.8972	70.7475
-10.9279	-94.0162	74.6651	113.199	-6.88884	1.48017	-49.0056	70.8689	-45.0345	39.0411	85.4627	-10.5866	133.557	15.2822	192.631	17.7602	45.8819	82.8912	141.850	-22.5768	34.3481	58.3392	135.480	138.458	86.5858	219.559	189.253	115.018	6.76614	122.826	-30.4329	195.848	166.654	181.700	68.2200	169.180	70.0281	108.158	91.7189	120.026	109.566	3.20964	155.452	75.4194	223.314	133.157	112.922	122.837	244.904	255.529
-10.9035	117.983	-3.24242	-6.04663	-47.6823	-20.6299	-3.58663	82.3454	27.9820	88.5746	9.80257	38.0094	-62.4727	50.1362	-62.8047	86.8204	146.082	-9.00214	-26.6568	77.9232	28.5774	81.9103	205.536	126.319	117.667	69.2729	86.5790	175.893	31.0582	91.1097	165.471	146.236	157.913	106.845	218.329	31.6436	71.9504	146.722	179.719	88.7872	207.981	147.636	148.574	94.4887	20.7981	40.6535	55.6174	146.719	74.9909	228.506
-10.8791	82.9304	-24.0920	16.2932	83.3317	85.2227	62.1094	125.670	25.5406	110.524	34.4446	-5.15828	-17.0351	99.7033	127.555	-35.0942	186.399	187.033	79.8009	42.1411	-2.47533	6.93856	140.952	111.816	14.1742	61.7797	116.024	127.263	-18.8475	39.4554	39.3414	119.619	98.4623	176.753	112.643	36.4325	88.4758	138.653	57.1954	94.5553	140.234	62.2155	74.8063	163.853	18.7554	137.702	228.548	92.1629	72.9764	222.967
-10.8547	-81.2663	-110.061	-26.8054	-39.8558	-81.4839	122.227	76.0432	0.610452	64.8416	-72.5219	34.8113	1.69736	60.3531	124.023	112.069	35.2963	15.6593	131.421	178.277	24.0736	-50.5163	156.792	171.198	82.4323	262.778	-13.3585	59.9682	221.091	131.587	-6.38957	190.796	152.920	152.150	134.773	53.2640	232.822	268.951	74.6722	12.0369	151.419	91.1260	85.3529	247.329	34.9145	177.272	159.906	188.096	92.5547	104.720
-10.8303	84.1295	-89.0020	-5.94858	77.4904	-102.758	78.2825	-55.7334	-2.83180	116.052	49.9850	32.3504	105.464	126.217	18.2291	53.3073	50.6224	73.8483	80.7789	111.691	101.892	5.07585	170.406	157.363	86.1033	99.7618	5.27610	127.862	110.988	101.411	89.6928	185.297	96.1306	131.430	173.386	121.689	139.800	99.9944	66.0584	104.101	91.4133	209.411	149.209	80.8229	131.245	105.549	152.049	181.766	89.0350	63.5701
-10.8059	83.9306	-26.6806	-80.3086	-52.4126	28.0507	4.37839	10.7569	42.8968	-35.2822	62.7818	138.754	97.4340	60.4200	87.0431	170.358	112.034	39.8379	67.2068	-20.3639	171.887	104.971	124.078	115.976	144.050	98.4559	143.232	97.5550	167.068	110.542	123.383	148.900	165.782	59.9681	161.562	23.7844	117.152	45.5277	160.528	103.843	12.3604	86.5686	103.909	131.168	143.740	87.2805	111.455	171.885	34.6197	141.872
-10.7815	8.74771	-95.0339	22.4187	34.0247	-20.0977	-99.6449	14.3784	25.6978	53.2639	40.1037	102.688	70.4437	123.587	11.2064	-56.5011	-29.7357	149.037	170.602	132.153	-28.1142	280.553	104.413	-59.2887	46.5769	197.597	120.295	128.279	11.9725	92.6799	211.405	108.038	-8.50751	259.916	269.997	121.726	72.1087	184.656	152.959	73.1218	93.4262	112.713	164.271	134.013	138.089	119.575	90.7623	104.656	107.673	97.1608
-10.7571	120.503	68.2659	-75.2981	123.181	-7.36361	42.1319	33.9095	66.3119	113.943	-4.70283	11.7317	29.2120	59.0785	223.890	92.0377	67.2297	18.5984	-10.7270	48.8145	106.386	-14.6893	15.9192	116.522	80.4259	170.591	127.909	156.775	150.567	82.2686	30.6339	-6.27866	3.00554	142.666	48.5282	123.077	167.531	109.503	187.717	92.1531	76.6268	131.646	133.693	183.291	101.778	72.1844	25.7861	66.9986	34.1996	154.861
-10.7327	54.4270	-61.6198	75.6205	-16.0065	79.3009	86.8478	-3.06756	-16.6162	36.9916	113.398	72.5556	28.9551	14.1272	166.060	122.446	111.481	105.890	217.544	-17.6712	176.314	107.909	140.834	146.192	130.486	108.729	149.924	150.967	160.840	81.5763	119.085	45.9200	43.4355	134.809	243.428	143.760	161.574	165.889	91.3435	173.705	109.959	92.7921	155.102	214.375	138.414	52.1673	122.828	113.083	77.5651	221.881
-10.7083	-35.5360	128.255	25.9725	150.283	160.995	18.4305	102.797	122.163	168.446	55.2001	32.6583	94.3396	106.719	147.914	126.794	58.9243	29.0410	4.50287	212.864	238.912	96.2677	34.6101	77.9585	118.101	39.3944	171.836	276.110	-30.6588	241.659	83.8918	109.350	176.674	145.927	75.9013	155.028	125.610	106.628	38.1050	84.4545	122.507	76.2536	11.4366	100.474	107.366	78.1170	156.120	162.810	135.517	116.832
-10.6839	-48.3671	-8.40592	24.7174	-59.3025	-17.8652	69.2073	-44.8896	9.03677	93.7372	-18.3170	56.7416	122.080	193.279	95.8733	-20.5955	63.5591	64.0709	156.188	188.846	158.464	78.3078	182.258	117.026	28.5550	30.0034	195.862	90.5575	30.5624	179.034	134.952	207.624	56.8400	148.361	93.4714	147.223	88.9018	123.406	237.055	118.117	119.124	140.618	103.972	114.810	170.608	48.4900	147.146	101.661	171.144	131.234
-10.6595	-64.2820	-27.0007	9.12162	-80.7172	42.5862	-32.5077	115.262	103.021	16.0370	-59.0747	62.5760	106.629	78.0354	26.2592	103.354	148.387	107.403	-61.6872	189.635	48.5972	86.0965	90.5077	256.354	140.134	185.977	239.473	195.855	135.805	201.971	86.3059	120.956	115.611	108.790	223.865	78.8969	102.117	189.388	276.951	194.808	135.613	193.187	128.844	139.259	49.7242	132.158	143.784	29.9004	127.366	96.7899
-10.6350	-87.2850	19.7842	28.1506	-169.793	83.1658	0.182461	149.043	36.9734	29.9244	140.233	87.8519	39.4583	130.432	-10.5982	183.577	98.9579	96.2968	128.793	142.193	100.375	90.0231	168.417	56.3552	104.142	177.124	51.5174	72.3736	149.511	191.403	197.163	58.1500	137.674	229.475	231.934	95.6137	126.606	164.033	178.573	176.886	63.2513	100.917	133.126	40.2723	98.4590	129.679	56.0000	178.497	136.309	159.762
-10.6106	-10.7616	36.9423	14.1565	-86.7518	63.6256	32.8976	2.15830	123.144	138.996	-40.3732	214.687	33.9364	55.9978	22.5119	78.6287	-6.21112	-24.6120	100.571	96.6932	230.726	87.3366	93.0762	130.573	63.5336	103.853	85.7398	178.348	253.075	198.931	186.462	112.542	151.272	86.1090	212.402	85.0367	152.807	138.586	125.392	33.5594	174.631	86.1272	171.670	116.677	197.103	112.545	166.356	154.411	191.165	129.487
-10.5862	-6.80106	18.9177	-91.4541	89.5460	-43.1793	120.619	49.3227	130.853	32.7895	46.9010	130.924	-17.9695	65.0382	17.7004	124.463	68.5441	100.282	113.321	171.787	118.954	45.9247	37.6908	139.692	93.7308	167.966	169.226	46.7801	138.792	218.990	99.2282	146.839	132.191	80.9139	104.304	189.195	84.7423	14.6143	142.478	122.291	193.977	216.659	58.7301	232.132	107.173	93.8008	204.535	167.850	85.1002	143.122
-10.5618	-90.6193	17.0712	77.2074	-97.0055	-6.49107	54.8894	40.3426	-38.6343	139.633	127.548	21.6636	103.423	42.8051	157.288	38.3225	168.897	72.7022	164.349	123.677	161.089	-37.5620	149.075	69.7321	167.480	149.424	54.8970	210.334	265.879	139.846	115.350	103.238	197.343	92.9584	19.3248	112.156	208.999	73.9785	53.9530	114.496	216.342	164.681	40.6779	7.48719	132.900	121.371	150.091	60.8927	68.6867	144.442
-10.5374	24.0940	-84.3975	71.5041	-45.0262	-31.0911	-28.6522	99.7335	97.5769	103.414	18.9491	55.7447	104.401	54.2825	-31.1828	-3.64561	147.745	51.3218	111.380	81.7834	129.554	84.1683	184.111	160.401	138.404	130.079	199.522	118.655	113.707	26.4340	150.751	171.611	70.4945	-3.68889	233.807	33.6281	134.000	204.918	72.1268	116.286	64.8175	111.512	28.3702	133.978	173.899	119.420	88.7355	215.100	54.8063	166.042
-10.5130	-40.3698	65.6887	-111.607	113.960	24.2210	11.3995	95.0419	123.661	85.3221	30.2188	184.917	78.0742	-30.9784	123.447	27.7732	122.029	154.369	147.245	116.038	106.738	10.5926	171.601	101.086	135.161	163.701	123.152	131.607	170.094	80.3909	29.5305	226.079	136.362	320.563	224.162	106.523	29.6994	45.6799	179.096	193.794	114.836	173.596	62.1691	44.5369	218.229	104.002	69.3862	256.720	73.6250	143.964
-10.4886	45.7001	-44.0761	30.9587	4.66246	11.6080	55.8510	-41.0653	-17.2410	33.3417	149.294	144.053	130.921	61.2436	0.357530	162.637	37.8783	39.4977	20.5971	38.0217	124.218	60.2533	-7.68702	185.856	-71.3577	31.0423	136.838	184.858	81.7546	159.633	-28.7212	192.900	156.449	174.277	225.475	152.452	240.271	136.297	141.337	102.928	52.3812	122.187	64.3968	246.400	62.3989	12.4037	87.5594	158.447	89.5338	125.147
-10.4642	2.64789	-55.7949	-2.93904	45.5256	49.4741	34.6152	50.2641	86.5255	145.111	-11.9338	41.5748	87.5107	-49.1496	94.0768	51.1227	21.6354	135.695	32.5413	86.6921	-11.5461	-7.96909	122.515	86.5592	260.101	3.57868	142.402	93.3634	92.6344	117.215	205.966	165.427	30.2308	44.8122	20.3482	188.126	90.4451	56.0578	18.6675	73.8388	130.684	82.4006	224.407	133.821	108.019	-35.0720	105.233	188.044	167.795	76.0170
-10.4398	-2.88456	-35.5745	25.2481	-20.5365	46.0418	116.128	15.0683	66.3977	116.961	42.9903	33.1192	-134.744	-5.41824	118.264	-2.92931	112.105	26.1602	32.4084	252.344	60.6180	58.7757	131.691	83.5685	85.2211	-41.4921	10.8489	139.437	151.160	210.455	31.9170	141.086	57.6925	188.582	-30.1062	98.0983	131.359	69.7037	241.663	225.898	148.639	133.405	149.001	121.323	115.828	142.043	93.7795	152.111	95.4984	150.591
-10.4154	10.0184	-82.1568	-103.756	84.9650	9.85378	-10.6865	49.8733	145.729	29.7050	-5.45447	-8.30645	35.6310	61.7180	45.0729	117.708	76.4821	13.1783	-15.4197	-28.3147	109.379	99.9427	11.3811	77.9642	40.3782	180.211	142.575	163.023	129.596	90.5985	11.2925	175.906	156.828	81.4836	121.305	262.006	154.739	104.073	177.807	37.8488	150.744	77.0540	183.775	163.629	97.9729	285.694	186.282	25.6902	169.559	79.3232
-10.3910	-44.3495	-40.9584	-167.405	-120.664	52.1092	105.466	69.2344	-28.2766	-27.4587	4.06742	74.4077	148.422	117.840	47.2482	11.2843	179.463	122.747	175.715	-11.2747	101.756	97.0401	26.8125	30.8806	69.7346	113.761	13.6511	1.65157	117.174	243.203	113.191	-14.0509	150.099	186.765	153.247	48.7416	252.705	90.7364	105.740	89.5568	210.609	65.4591	161.773	211.462	152.708	160.833	200.219	244.291	86.5185	25.5773
-10.3666	71.4189	6.89643	143.032	-115.788	63.8663	148.271	114.469	6.73906	45.8221	-69.9210	88.8488	150.840	108.086	59.3427	-40.0805	65.1470	200.381	24.4188	172.922	129.688	-27.7860	75.0832	26.6401	21.8295	11.8502	135.665	117.336	180.610	188.826	-3.84195	152.825	51.2144	102.965	5.39404	131.945	122.864	-15.6686	224.995	91.7355	38.8387	186.302	187.015	17.3427	108.390	143.896	113.968	94.3527	189.878	132.740
-10.3422	-42.4713	76.1294	10.8710	30.5966	-110.238	-41.1343	82.6102	15.2958	66.9610	-1.22379	55.7718	170.951	138.094	97.9722	25.0467	18.5922	75.9549	61.3128	72.3526	68.9036	139.980	161.996	-19.0208	224.503	211.383	39.2710	128.812	129.854	161.568	92.0573	116.689	1.76775	215.995	186.666	127.790	61.9898	52.5127	217.169	83.4515	147.431	126.917	125.606	161.196	84.9201	125.198	214.967	110.719	86.6428	139.697
-10.3178	17.9375	-122.245	-30.5849	30.4929	69.4108	59.5904	82.3048	-94.8540	153.767	135.025	106.537	107.454	42.3461	18.4058	94.8055	111.841	80.0833	126.168	42.8538	125.735	156.487	237.181	155.140	146.930	121.742	107.347	108.129	283.853	132.682	121.605	50.8513	3.26425	67.2329	100.153	72.3585	50.0098	111.502	133.907	97.2494	188.739	98.9759	113.416	215.299	157.886	189.769	73.0974	158.770	135.949	38.4657
-10.2934	-13.8150	-89.6944	19.5037	-3.66049	24.1853	60.0095	59.5997	88.4461	85.3705	150.075	38.3423	121.477	73.1850	32.8210	45.6159	3.58115	81.0790	45.5005	163.839	130.100	41.6975	39.5257	192.453	103.774	124.316	214.597	207.354	165.314	105.606	177.577	175.248	45.2616	109.059	147.627	162.010	146.206	129.018	209.725	231.417	53.0678	51.3394	139.721	80.6470	80.6029	151.395	189.134	160.685	106.844	22.3378
-10.2690	-71.0706	95.2437	95.7655	37.0419	38.8820	14.9171	8.20904	-23.9570	-109.370	20.7370	-30.6502	-21.7288	162.448	62.2177	187.572	34.7303	200.974	154.039	128.030	136.763	133.971	76.8258	1.37313	38.0548	164.135	99.0894	110.098	204.085	125.385	193.089	-26.5630	213.247	168.220	25.2928	220.934	210.146	166.096	222.458	110.247	191.081	219.685	133.992	185.151	144.167	110.736	99.1071	285.318	37.3307	40.9932
-10.2445	-16.9200	-33.5624	-9.58457	-111.235	-63.8241	124.667	97.3904	153.410	127.036	115.752	-21.3788	110.951	85.5030	101.907	141.188	41.8465	76.4388	65.4858	-22.0122	65.1041	210.890	9.29562	82.2261	-7.78737	81.8273	165.749	164.436	162.348	91.9345	177.734	100.443	162.555	130.821	93.1195	114.416	114.886	213.935	155.570	183.249	148.053	246.576	194.334	105.601	88.8821	101.637	70.2616	231.233	169.087	273.503
-10.2201	-1.63648	50.4967	1.66780	2.95900	4.28708	64.9405	85.6320	116.668	74.6822	104.739	51.8003	-103.002	214.096	129.484	-75.5901	84.8413	-70.3598	231.033	82.7447	80.6092	28.8289	29.0832	59.2579	52.5415	-17.2063	86.7024	162.698	147.577	126.326	72.0507	158.758	119.967	152.010	21.4357	168.326	255.703	201.484	10.9375	164.309	139.031	194.910	127.979	115.622	149.101	106.410	130.471	-33.1746	194.695	215.655
-10.1957	26.4226	-4.69218	-15.6913	-74.0860	-23.6283	-36.7494	-18.7708	61.9381	129.394	-43.1279	61.4886	80.4611	130.182	55.2132	-72.9568	90.0165	61.6583	60.0207	52.4146	74.5137	119.331	143.314	170.675	290.151	79.2007	20.1267	128.433	53.4743	47.3941	112.215	236.048	106.010	107.778	267.128	181.525	168.850	214.280	212.915	128.558	132.254	98.3991	36.7504	161.448	203.562	108.259	93.9490	155.836	183.501	131.705
-10.1713	47.9586	55.5014	-61.8557	86.6733	158.192	-13.6727	-101.271	57.8907	-26.7980	0.509747	64.5246	175.459	35.8394	95.0588	-8.49885	129.621	-21.2041	141.285	140.045	125.923	169.147	177.118	56.8072	169.217	156.860	295.235	215.302	203.517	62.2727	166.339	185.610	89.4140	258.705	153.588	212.450	86.4911	147.779	167.322	171.470	68.3745	139.652	-63.7745	139.387	136.150	102.878	230.727	46.9655	186.951	175.333
-10.1469	50.9902	-26.4365	41.4440	89.2571	24.7697	118.383	19.6714	14.5268	25.0302	3.22939	147.970	151.310	127.361	13.4649	124.579	47.4097	14.6077	42.3492	262.730	62.8336	127.788	97.0958	33.4067	158.486	105.206	44.2736	159.697	56.4843	139.344	207.845	186.945	100.232	179.328	188.880	83.1925	136.541	146.681	77.4666	55.1267	130.025	132.058	163.579	200.585	113.738	81.9185	129.371	101.519	187.493	224.757
-10.1225	42.1702	41.8289	42.0678	2.31899	-63.6091	83.9525	134.072	72.9428	112.797	112.160	106.397	126.680	70.6318	54.6431	185.612	163.730	128.898	137.012	167.250	116.879	88.2794	72.3342	-0.00644475	-5.39843	136.707	177.016	212.754	118.739	72.1536	66.8282	183.669	142.245	209.783	174.981	119.884	72.8678	119.696	125.366	273.205	252.302	129.472	79.4073	99.2086	159.480	178.576	48.9865	231.082	141.832	46.3092
-10.0981	-100.601	-99.7789	-100.309	100.506	71.4601	10.5165	83.4288	57.7469	30.5959	48.3413	118.955	68.5986	74.8288	150.943	84.7355	196.128	3.28999	53.1223	76.0192	47.2186	80.9652	108.856	237.957	62.2646	188.570	134.052	140.813	-15.6873	179.594	139.697	40.5858	284.744	145.830	244.284	57.1114	44.4363	6.88523	35.2654	138.113	85.0030	277.542	207.980	53.4886	188.584	85.6862	120.467	175.228	280.913	280.989
-10.0737	-24.8230	-76.0642	40.3991	-60.4730	3.18544	74.7924	16.2594	-52.1062	71.8789	132.772	13.5479	14.9862	-64.7708	59.4472	100.885	153.894	183.496	61.7635	98.2274	125.864	78.3623	154.195	177.464	132.675	230.071	57.2203	59.9718	106.309	243.492	146.568	131.241	128.444	157.245	126.894	216.033	151.352	133.813	92.2193	199.766	173.848	55.1540	125.595	141.284	75.4381	137.057	169.536	119.297	33.6461	75.9221
-10.0493	22.4569	-11.5485	27.3017	149.317	27.2068	-63.2487	81.9427	63.6035	160.485	81.8916	-11.5823	87.8985	11.8185	-68.0467	61.0266	59.8226	89.2254	-15.5029	151.894	31.1971	120.182	196.962	133.628	104.065	85.8197	102.816	314.143	242.490	231.264	44.8806	174.689	152.452	77.8580	172.499	229.064	142.340	199.263	148.799	141.909	203.026	196.280	172.353	174.759	49.7762	237.267	262.849	206.120	86.2384	174.667
-10.0249	-36.1698	99.6880	34.2593	61.1277	1.91991	-21.1913	11.8784	71.3489	90.9857	121.739	101.795	62.2790	174.846	129.986	-0.196795	165.674	155.865	149.166	94.7008	133.041	99.9387	60.1003	83.7619	190.210	26.4237	39.0746	182.985	215.765	-21.1923	189.020	83.9184	122.520	94.0940	155.625	130.285	114.223	183.579	56.6337	128.941	225.910	90.1328	237.739	139.259	190.049	166.875	140.888	135.874	99.8893	94.6131
-10.0005	-143.797	19.9801	22.3125	130.741	-35.8368	-24.1923	30.7242	-4.00895	75.4451	32.5080	168.942	145.266	-53.5577	166.831	44.8814	99.1397	212.690	20.8039	23.1729	234.379	97.0238	50.5868	219.675	163.402	-12.9057	131.489	58.2005	160.748	157.240	181.457	151.786	116.306	100.732	180.539	184.641	84.3172	154.143	130.895	192.832	208.603	102.448	73.9699	153.547	137.081	168.887	199.879	60.2343	236.488	109.900
-9.97608	106.676	13.4113	-2.32952	-19.2585	74.6027	-40.2977	-33.2832	100.745	143.587	38.9594	-70.6670	101.673	41.3873	30.7028	86.5507	47.4614	59.1028	114.774	183.217	201.235	86.1942	-42.3265	212.282	117.430	123.349	110.350	233.740	49.8693	217.243	131.871	171.154	137.399	140.406	98.4602	177.489	121.595	121.844	173.669	124.173	165.128	140.211	96.2981	242.588	65.8233	165.813	103.365	182.923	237.108	106.582
-9.95168	-136.004	-6.15170	107.182	-31.5608	44.7668	-34.9882	42.6325	-46.2004	-19.2980	56.9178	88.7468	112.605	59.8223	26.5062	181.201	94.9304	159.610	130.782	194.952	128.216	80.4966	165.158	-62.0779	213.821	117.152	263.405	205.929	176.659	137.754	157.172	87.1945	153.838	226.505	-35.9456	74.3142	166.298	134.915	159.834	91.9015	153.022	149.097	201.055	88.6831	184.117	162.619	172.659	192.431	93.0575	85.5232
-9.92727	-6.30627	9.42090	-25.2256	-7.62150	3.20114	124.632	96.2990	61.7493	114.295	-75.2409	94.7024	6.01929	155.903	89.1088	157.223	61.4133	116.416	95.8889	-5.42242	93.7802	171.627	127.326	85.6061	188.522	204.634	264.911	97.4714	124.591	66.7609	178.953	88.8690	274.536	246.364	157.551	116.044	146.272	247.532	98.0655	115.472	124.886	192.942	104.592	178.098	43.1072	122.188	203.836	158.678	75.2261	84.2551
-9.90286	63.0516	56.2620	9.47658	-115.285	-28.6774	67.1652	113.127	6.46811	-57.8767	88.2069	123.779	42.5560	88.8596	112.637	79.7904	68.4927	43.7814	183.147	76.1566	149.248	71.8672	67.1819	96.2364	51.4812	181.411	138.924	160.231	186.944	66.3522	184.508	174.003	113.229	147.111	183.147	189.805	139.686	131.194	184.223	131.333	177.363	25.9317	176.273	113.846	100.748	148.719	90.7388	180.614	262.039	222.264
-9.87846	-76.8612	15.7697	-42.7857	-96.9473	60.2313	114.301	-22.4976	84.2918	-6.33689	46.1397	140.463	41.8388	58.1457	53.8360	288.158	87.9834	48.8182	196.306	79.1237	-82.6585	101.127	166.500	60.0479	166.277	222.329	206.706	130.114	255.930	151.536	98.1509	237.810	142.953	156.740	219.083	205.708	130.302	85.0199	313.917	154.694	86.6422	24.4944	87.6508	172.726	153.319	164.252	218.586	171.659	198.448	147.530
-9.85405	30.2451	-86.2320	-31.5861	59.9730	118.481	34.4264	17.5807	-73.8809	130.942	79.5299	-62.6422	20.1900	-19.0161	77.4267	43.5459	142.744	138.737	100.543	76.9219	141.513	198.140	124.406	170.716	117.154	253.458	87.2912	117.756	139.037	204.828	65.1899	177.971	223.349	107.327	169.948	169.863	81.5434	214.122	249.495	146.516	52.9069	164.012	108.207	233.470	122.034	87.8497	163.514	207.530	172.020	139.081
-9.82965	-15.2993	-50.4003	-16.9227	16.3297	86.4134	32.6728	23.5668	39.4805	27.4739	132.185	89.5763	83.6962	114.333	209.675	44.7567	101.981	123.754	73.7286	117.178	78.0735	226.986	131.717	69.9882	217.293	43.4274	78.2365	213.753	165.062	115.345	64.8357	117.712	184.309	127.756	60.4783	174.274	2.13416	278.046	136.140	154.181	108.627	208.139	158.341	140.005	221.290	130.308	100.811	261.614	108.691	140.538
-9.80524	-32.1570	52.8990	-87.6521	-11.9880	114.237	70.8279	56.4003	-39.3294	183.996	66.0212	150.656	105.963	86.7998	-28.7478	155.350	139.572	64.8722	167.705	-12.8286	105.186	157.196	134.708	34.4861	10.5800	34.1918	142.537	99.8746	122.023	71.2048	106.676	87.0983	221.284	193.134	133.789	185.644	200.266	48.3569	49.8937	38.0053	125.655	135.612	85.1628	222.802	-5.31878	207.831	119.779	176.704	125.115	106.346
-9.78083	-3.77892	55.1227	9.33286	5.11303	-13.0355	139.960	45.9324	210.239	-50.7485	38.9536	60.6126	138.470	110.518	-64.7388	16.8461	-29.6572	25.4127	114.084	135.927	244.249	85.7270	128.853	42.0494	153.644	54.4680	176.545	167.067	111.494	97.2875	263.861	117.586	26.9075	157.524	45.7582	117.209	50.2441	86.6167	122.954	165.994	102.905	122.194	169.743	90.4277	178.123	120.928	57.7306	47.6202	228.599	127.103
-9.75643	54.5582	-35.6558	-123.471	26.5225	4.41054	-44.6950	3.59479	148.898	117.662	-108.322	106.704	127.043	192.596	82.6987	79.0233	9.68146	80.1482	241.005	133.895	42.0897	220.303	100.164	72.1500	128.416	82.3946	133.571	98.4340	93.7585	134.463	116.129	128.670	145.695	178.370	152.508	225.057	152.959	120.045	83.0244	73.8343	189.695	120.849	149.500	81.9276	238.528	151.289	162.671	110.962	166.634	147.471
-9.73202	61.5410	-22.1402	-51.8893	-111.214	2.80425	45.7060	102.283	58.2954	64.2122	155.146	-2.58275	152.389	130.629	56.3141	8.94221	82.1904	135.643	131.068	148.150	101.878	177.126	86.8053	152.288	111.484	191.507	177.941	131.095	178.617	94.0549	102.409	155.375	199.628	112.521	195.453	266.236	112.826	108.399	150.517	108.543	162.554	253.823	139.079	197.523	46.7867	170.878	134.690	186.288	134.856	190.974
-9.70761	-64.1487	-4.44712	-14.0290	-90.9456	-7.00041	101.877	1.22837	-40.5863	128.920	15.6505	122.900	126.061	64.7130	109.060	112.928	50.3596	168.301	72.0297	136.824	35.3321	50.8819	144.015	136.886	175.856	126.428	118.668	191.424	150.276	205.506	112.201	130.699	79.3851	59.4423	135.229	233.361	155.698	194.144	168.573	146.723	301.861	204.600	130.277	205.479	186.596	135.197	85.2765	291.518	68.3875	164.027
-9.68321	-132.302	-68.7505	64.2840	138.391	83.3415	55.4223	37.1164	28.2414	69.7700	46.0892	-33.6297	141.555	96.1268	179.089	52.9051	212.698	73.3539	70.4266	121.256	19.0914	134.678	125.887	130.645	126.778	135.612	222.232	154.978	154.948	103.108	160.291	170.745	105.367	122.969	78.7641	99.3943	106.282	202.238	191.952	164.313	170.124	146.197	158.196	186.160	115.704	94.8229	118.686	191.919	106.957	6.94673
-9.65880	26.4835	-65.8376	-40.1425	-10.9934	56.2119	-68.2771	65.0958	22.6718	50.0516	30.2332	96.1979	18.0495	40.2513	134.453	124.415	21.0931	25.3266	187.683	154.990	215.396	87.9456	181.834	71.2108	238.585	90.7251	118.705	274.033	56.4308	270.261	45.0278	252.227	143.276	186.909	158.225	60.6039	124.088	97.9334	110.050	281.398	182.573	102.966	210.259	135.720	157.304	207.557	178.522	183.710	222.731	156.080
-9.63440	49.8507	107.130	-147.740	-122.091	-45.0919	111.767	-12.1702	67.0982	11.5116	49.4696	70.3572	22.4835	41.1298	42.9909	102.751	206.958	137.395	108.257	32.2974	84.3948	144.254	13.7853	214.146	48.7913	91.9625	31.5865	151.616	154.496	186.801	100.925	82.7135	194.561	152.597	97.8584	154.403	148.439	215.200	66.1693	210.731	119.227	157.732	159.710	87.9297	125.195	240.510	147.463	75.0119	214.973	116.340
-9.60999	11.0959	14.2080	17.6907	-181.175	11.4853	-21.8170	156.402	-47.4306	-14.1037	52.0091	49.1456	8.30392	110.141	91.0872	211.303	128.611	51.3405	192.087	-17.8823	154.361	131.852	177.580	73.2138	222.973	237.280	163.474	84.2761	147.294	174.262	94.3502	144.489	115.922	155.477	152.194	149.609	192.243	225.952	250.937	242.133	176.964	159.921	211.870	213.118	110.052	86.7370	117.230	143.244	17.9776	71.8168
-9.58558	-68.8682	73.9510	-35.3961	54.5518	-54.8566	-7.51379	43.9191	108.695	-14.4993	123.081	173.481	114.122	85.0624	61.7291	12.2395	87.9794	153.248	-28.7875	174.778	107.340	-0.563957	63.6579	91.7143	129.774	43.2791	119.296	196.960	102.238	292.781	114.258	155.302	90.7346	88.8306	108.085	134.080	90.1914	219.902	48.9934	133.254	108.518	64.3241	118.963	132.807	33.3588	166.778	147.414	237.980	191.331	247.505
-9.56118	-90.9285	-78.2255	79.7147	89.2029	11.8213	40.2276	40.0738	77.1746	38.3912	109.552	222.496	54.1345	118.113	99.6635	67.3098	89.8802	92.3889	175.574	125.551	100.789	122.758	116.412	166.148	196.084	81.0688	151.017	152.180	186.519	194.339	290.285	147.409	114.300	149.497	146.411	94.8970	47.2923	-33.0650	111.945	182.511	179.791	81.3822	88.6863	249.456	156.155	130.885	143.942	156.006	57.1788	234.354
-9.53677	-20.2439	8.93169	37.5940	-1.95658	-70.3835	86.4463	47.1005	14.6090	133.072	85.1151	66.4044	47.5091	127.589	60.4250	66.8116	66.3112	147.152	91.5677	209.132	36.8461	98.9099	57.9974	60.4636	126.662	176.903	52.6053	155.504	156.963	175.955	137.169	153.632	123.758	167.589	36.1963	220.245	185.139	259.391	150.022	209.382	223.185	158.628	143.489	31.5548	163.727	92.6207	165.710	205.148	64.3635	120.051
-9.51237	23.8236	-208.753	17.7189	-48.6527	33.5136	-30.1830	134.762	180.188	43.0462	160.023	42.9166	96.1237	197.502	102.533	105.262	77.8023	38.2648	-112.239	79.7909	190.521	219.759	138.574	114.409	12.8186	187.815	133.476	261.352	226.873	75.0690	217.966	168.437	165.147	133.506	237.489	326.603	78.5945	185.750	190.801	139.545	268.615	135.000	66.6230	198.319	229.393	191.795	174.949	116.332	160.653	91.6064
-9.48796	-9.88849	41.5451	-3.76917	-85.9605	14.6762	-2.57446	7.41576	81.0256	41.8600	85.5232	13.1004	43.3835	107.533	224.058	136.845	157.535	220.358	64.9304	76.0704	130.099	-58.8946	255.442	63.8323	124.922	103.048	142.966	113.986	173.046	184.766	209.776	281.273	121.899	166.886	129.835	99.8504	84.9007	138.240	259.046	86.8952	196.083	164.202	82.6307	307.835	185.996	217.735	156.400	109.237	181.165	126.022
-9.46355	-26.6464	-20.8764	-16.4253	-54.2357	99.4136	147.773	21.0966	-4.09845	106.724	139.295	65.1919	-60.3344	113.220	88.4087	116.149	152.855	8.40973	202.334	42.5228	180.076	135.306	66.9008	110.765	222.941	126.026	139.619	253.270	81.8104	171.636	193.378	37.3086	168.780	163.127	96.9843	185.923	97.8984	231.999	220.940	208.885	183.646	193.322	121.550	242.741	120.690	168.098	310.493	95.7043	90.7614	144.997
-9.43915	45.7344	70.8795	14.9044	-91.2010	-137.360	130.543	8.53862	52.7119	94.9826	-22.4415	53.8204	189.526	36.2831	151.602	100.358	85.6426	-5.45501	158.082	127.692	158.999	279.233	183.003	80.7969	147.270	198.255	174.874	154.869	199.780	128.034	189.133	83.4440	275.562	159.237	199.297	161.922	138.468	226.275	179.881	158.395	114.423	154.712	122.814	232.715	200.567	72.2003	87.1101	154.013	168.300	170.847
-9.41474	176.897	-63.4371	-33.6871	16.5896	142.471	-37.2729	-18.1088	164.253	21.3247	51.7791	140.361	28.8223	133.550	182.464	176.195	152.501	155.378	133.856	145.947	57.3586	30.9673	76.6112	299.443	30.5528	220.295	277.208	271.313	212.708	176.076	98.8881	124.606	65.0652	81.9790	61.8926	261.293	131.618	167.633	246.080	229.686	131.717	174.482	170.437	217.574	107.521	121.959	155.700	279.459	198.504	205.970
-9.39033	-38.7872	-37.9057	85.7130	-1.73911	36.7953	-112.391	66.1018	32.5724	45.8623	32.9970	137.103	173.882	102.470	18.9591	204.654	203.650	162.258	163.447	106.792	120.291	165.562	167.029	94.3630	264.017	101.905	326.817	113.970	114.241	219.929	154.256	168.279	192.205	250.370	195.681	250.046	185.536	224.431	131.300	203.477	189.589	162.641	43.4740	90.8815	86.5336	175.106	-28.5501	189.561	142.095	155.436
-9.36593	-21.2867	-29.7421	103.325	51.7797	8.85442	108.187	49.8240	-23.1590	-110.822	96.2165	202.276	67.5489	75.7496	135.709	176.324	82.4273	81.1469	120.586	118.823	273.082	151.308	114.857	164.540	193.367	116.870	276.811	246.397	228.421	294.495	243.252	112.611	249.013	57.4103	126.261	182.217	117.013	35.7617	136.606	161.633	270.094	131.598	240.973	136.818	39.8950	203.728	178.558	140.011	183.122	83.8581
-9.34152	-15.9732	27.5760	-1.20955	8.64747	-2.43653	71.9654	104.352	56.3926	98.5203	-45.2019	21.8398	81.9817	112.019	77.7145	148.046	65.5271	122.870	140.661	257.109	211.483	160.121	176.800	58.2587	95.2550	204.305	165.085	227.849	209.127	161.058	132.939	154.055	120.772	161.894	166.988	108.286	108.991	129.950	166.955	95.1964	78.2148	178.699	138.587	159.961	108.253	127.874	86.4752	190.913	197.326	140.231
-9.31712	-15.0389	-19.4092	3.85172	-86.0429	-29.6377	-31.0932	29.0005	44.9677	115.152	106.583	144.264	128.951	-41.9147	74.4930	91.8988	248.062	209.439	180.377	112.869	98.7660	96.6151	147.774	216.623	156.829	169.055	185.191	234.665	202.348	162.952	207.023	134.021	207.005	296.246	142.911	210.532	235.474	145.744	190.861	126.121	161.565	222.964	205.293	208.376	257.736	124.701	127.150	277.779	141.227	163.258
-9.29271	55.0443	-135.717	-103.101	-13.6589	-82.1611	97.2050	109.517	77.2708	74.9904	102.645	71.3331	100.760	157.013	57.9345	118.539	89.8422	75.4218	196.182	164.298	127.631	54.3384	56.5886	115.838	186.758	163.024	277.562	127.927	156.799	236.966	184.005	225.728	249.310	28.2639	74.8767	209.666	280.844	187.050	92.8580	192.142	86.5739	229.060	209.761	157.552	48.4366	151.680	112.598	161.995	143.319	126.827
-9.26830	2.05777	75.8524	-70.6769	18.3426	-13.1904	80.2358	52.8313	32.0189	57.7743	100.417	50.0734	70.6409	30.9669	130.975	135.306	-14.2709	97.8209	212.412	204.788	154.502	53.2146	158.941	65.0729	13.5674	194.269	207.553	179.948	147.818	156.283	157.084	50.2096	273.543	280.448	88.3958	138.392	120.040	91.9568	265.545	195.583	147.520	118.142	242.999	149.450	239.965	244.536	71.5465	175.005	168.564	133.317
-9.24390	40.2188	24.7511	63.5315	87.3402	-26.0093	22.0892	16.0600	86.3628	36.3804	65.6250	123.404	80.8344	74.7436	67.8893	53.5564	228.858	72.8634	241.298	166.314	85.7877	71.4150	151.923	197.120	302.819	142.272	41.2819	92.1169	215.149	2.75480	103.338	266.240	172.769	156.754	185.389	166.091	211.407	199.889	117.844	184.712	229.564	157.469	94.3930	173.211	144.021	180.050	213.810	257.070	229.272	130.005
-9.21949	-36.9104	-108.645	52.0270	3.85159	134.966	117.810	121.299	73.3301	54.0182	15.6013	142.432	111.992	153.188	14.5229	110.743	91.1987	93.1454	57.4970	22.6852	134.819	119.117	168.011	62.7105	90.0108	60.9953	161.365	121.660	229.776	93.4021	46.3884	119.174	173.925	146.866	153.668	165.424	170.925	187.437	238.134	200.618	27.5935	206.095	206.648	224.794	205.503	47.8874	122.500	271.871	155.432	202.954
-9.19509	7.80254	-25.3943	200.250	-64.3323	9.75430	137.130	107.053	29.9298	3.00141	7.93178	-16.6904	22.7681	46.3766	-41.4440	73.5352	71.3153	79.9157	161.703	145.896	3.29007	143.842	85.4208	147.674	44.8740	24.7221	223.790	96.7471	143.562	22.1458	113.920	100.617	289.291	169.661	148.668	242.743	109.761	147.258	200.511	238.586	83.3747	185.822	213.226	117.514	203.176	177.881	139.305	202.959	107.596	138.334
-9.17068	8.15452	-24.4290	8.79788	-59.2832	-37.9592	48.5653	142.753	25.7112	152.042	152.994	-24.4127	27.5904	164.274	228.410	65.8417	149.530	204.099	67.6804	20.3136	57.2822	148.776	91.5429	122.433	133.848	82.6293	182.399	214.274	102.541	103.826	109.530	125.199	20.0882	149.022	201.515	-0.678392	235.765	151.182	151.671	200.961	124.401	184.197	39.3844	204.951	109.977	239.842	159.619	72.0008	205.014	127.843
-9.14627	-1.78197	69.9897	18.3445	-16.3793	-2.34721	11.0332	50.5630	123.684	104.726	62.5297	30.6387	117.802	18.1542	95.3140	50.3160	113.940	147.883	20.2166	123.394	40.3566	46.2769	65.9692	5.46912	153.770	75.0554	57.6116	75.6020	200.535	206.533	161.868	143.580	163.721	150.703	239.257	166.860	49.0877	189.025	152.189	110.895	220.883	102.001	145.711	125.002	122.395	238.014	129.018	174.655	302.046	226.318
-9.12187	22.2490	-23.5307	13.2239	-71.8278	-12.9918	-22.6612	63.9678	91.9737	84.6071	81.9267	146.642	133.426	63.7278	62.6209	123.418	199.550	157.797	183.746	130.326	138.932	147.808	91.7752	204.887	62.5015	110.009	145.200	148.283	213.449	160.183	189.785	120.880	200.489	123.242	224.192	268.819	82.7969	82.6173	71.1521	104.825	159.781	80.5556	210.336	196.636	277.994	218.162	210.968	50.1926	116.725	147.892
-9.09746	-170.041	-23.1414	-58.3869	-87.8633	83.0311	45.6913	37.9975	26.6672	-14.1663	13.0552	34.6590	63.2541	67.9944	88.9613	89.4724	141.602	100.180	95.1226	52.6223	47.5295	71.4051	111.669	-27.6954	114.032	65.3433	165.287	208.497	154.786	223.357	231.925	209.247	155.113	84.6634	123.626	223.498	76.9741	239.443	221.307	187.274	219.618	40.2439	196.011	245.777	237.562	120.339	262.838	231.725	221.951	264.571
-9.07306	57.0851	-76.1921	95.1395	49.8461	-46.5932	1.12233	67.6365	95.2536	103.752	149.565	72.0030	-127.759	73.2790	6.50028	121.820	28.0758	74.8347	97.7146	130.475	178.873	131.269	121.770	198.294	175.719	67.2139	122.685	92.4459	99.4619	125.821	205.348	157.595	115.494	132.203	178.608	197.079	22.1555	154.446	138.270	154.038	141.023	250.919	319.663	112.335	5.59769	101.483	168.174	90.7870	76.7802	127.868
-9.04865	76.8656	-82.0391	-13.6298	69.8668	50.0073	84.5074	118.451	29.0764	75.4480	46.1915	-0.187276	129.135	88.2115	193.555	2.15100	123.526	138.354	45.4740	95.9979	216.770	188.508	226.463	132.575	-0.924651	106.265	284.661	179.034	-14.6460	137.170	212.058	103.351	113.506	131.789	232.825	231.603	229.732	165.834	174.773	229.546	151.683	167.780	149.165	133.829	208.056	234.950	118.313	176.857	150.766	172.326
-9.02424	14.8974	55.2467	-26.7314	66.0666	-0.578784	-12.0626	19.5304	145.854	35.0265	46.6463	84.1802	89.9796	174.710	-70.4452	138.161	142.479	84.1290	113.651	129.010	245.376	153.786	151.735	108.840	148.050	111.350	92.8650	140.456	234.510	60.7805	74.3311	189.157	270.858	274.441	202.315	118.111	100.433	179.287	79.5949	189.743	128.117	183.850	175.341	144.138	125.065	92.0342	83.8619	162.175	53.1291	161.646
-8.99984	-31.9813	-56.2049	38.8620	70.6993	-147.539	-6.76340	15.0838	128.702	122.169	48.3944	-52.1665	102.048	59.5491	36.5775	167.331	278.318	82.5829	137.314	190.533	130.406	184.997	89.5895	-35.6387	90.8024	112.841	146.388	189.103	118.020	82.2267	72.8294	183.263	188.231	217.022	111.014	122.929	159.138	225.577	209.436	116.414	104.865	227.871	166.247	221.235	153.602	95.1418	147.597	173.858	106.295	147.188
-8.97543	43.9513	-64.1722	81.9620	-3.45403	27.6764	40.3444	-63.1904	-9.85246	-1.32615	81.2697	43.8896	-16.7495	93.7069	157.323	104.466	129.613	100.163	117.749	124.782	46.8898	134.132	93.9844	186.774	128.931	186.109	49.1643	233.304	44.2029	178.938	55.7099	134.651	107.934	190.888	83.1770	56.3013	100.768	232.872	122.599	41.6079	256.257	331.369	37.7400	94.1179	157.068	226.177	164.608	240.982	170.345	43.9441
-8.95102	50.2638	-44.7820	-14.7518	-36.7383	-52.8988	61.1833	-21.8367	59.7222	32.7487	109.078	102.278	113.001	63.4782	178.661	102.936	-67.7674	65.3370	122.999	105.850	134.418	302.444	181.980	72.9377	177.032	126.627	155.087	84.6293	218.467	250.055	192.493	73.4917	180.423	107.230	242.991	155.381	222.436	167.268	125.577	126.026	180.538	257.262	186.997	66.6478	129.194	133.338	37.1180	88.9221	286.780	127.106
-8.92662	83.7699	-51.2719	50.6387	69.2548	21.3737	186.856	74.4621	136.862	81.6548	82.5914	100.576	53.7437	12.7123	53.1618	137.852	97.2768	114.093	152.248	146.995	199.390	220.208	102.697	86.2205	164.437	221.331	202.227	156.753	185.711	144.135	241.981	249.689	225.651	180.046	111.695	264.212	93.3922	226.529	212.762	205.529	272.112	94.6315	127.387	247.570	141.671	77.0457	96.6974	167.684	133.248	116.085
-8.90221	-40.3349	-63.2893	-7.61862	51.5716	25.3404	-39.6540	29.6855	68.9089	69.8535	-43.8747	116.526	16.1469	-21.3982	17.2739	123.264	121.016	235.628	165.868	202.442	118.460	147.361	208.194	167.440	124.333	84.4926	156.627	176.770	264.406	114.431	172.876	120.943	158.594	291.486	83.3054	194.993	160.369	137.375	111.526	203.158	111.070	202.173	187.872	204.103	194.588	124.532	249.472	164.304	97.4791	271.348
-8.87781	-3.65499	14.1410	152.374	37.5286	-5.37011	-4.48082	-58.8719	109.517	135.051	81.6982	115.586	104.880	100.589	45.2843	213.313	119.782	137.013	61.6886	93.8347	23.0904	43.1054	145.521	68.4131	105.026	182.317	186.134	135.655	151.163	19.1558	163.527	9.42898	153.404	38.0243	123.952	139.026	160.871	111.730	60.2380	221.905	170.019	63.6068	95.9535	62.4087	197.748	93.6823	159.552	60.8870	176.672	176.679
-8.85340	-41.5376	-99.3136	-75.1419	1.95461	0.0966702	84.4210	34.1881	155.768	41.5963	123.220	68.5153	85.2516	66.1848	40.6770	81.6018	126.448	111.446	22.8537	246.512	236.247	26.8567	64.6324	177.371	-18.4888	195.027	213.880	114.893	116.129	150.749	106.722	173.033	137.022	86.4697	158.062	126.338	164.532	188.900	150.399	81.6083	215.372	179.529	179.448	220.919	212.083	61.8684	186.251	202.472	203.164	276.875
-8.82899	-9.22937	-67.0941	43.5448	112.777	25.1601	-65.9855	104.246	130.757	78.9530	32.5437	91.4158	156.500	89.4759	65.4178	160.785	111.889	203.697	165.414	163.344	132.508	185.486	171.449	164.482	176.820	29.6617	151.743	112.149	222.689	166.553	170.534	199.873	185.784	215.023	75.6698	183.883	81.8970	159.462	265.262	177.746	264.233	241.575	203.105	88.6572	101.275	187.679	124.723	257.093	244.407	189.910
-8.80459	-58.7988	9.48983	80.0989	12.5936	178.928	13.3964	99.3259	181.879	23.4144	84.3407	34.5255	36.1664	62.1469	24.4766	147.944	177.480	184.711	183.583	234.879	30.8453	65.9750	135.959	180.940	167.927	31.9758	193.688	181.602	115.409	161.639	216.465	221.548	196.848	269.383	154.641	100.813	229.379	119.215	215.055	191.011	92.6252	130.978	181.682	71.6771	198.946	251.424	134.000	154.005	218.949	168.762
-8.78018	-103.975	-19.4555	-102.175	-32.4537	128.096	127.675	165.032	60.9637	181.421	97.5011	48.4281	125.389	152.103	236.048	100.363	130.136	163.400	141.154	150.954	193.116	60.9198	-0.358572	113.196	134.305	191.201	212.277	107.118	190.598	186.674	170.997	107.111	143.908	70.0097	157.072	155.974	240.405	191.935	66.7221	101.685	108.716	245.247	138.041	204.474	226.331	203.785	181.015	130.330	228.595	131.680
-8.75578	-22.2760	76.9920	101.655	77.2158	4.21150	11.1514	53.1412	5.94912	86.3141	79.9617	92.3676	38.2978	182.685	215.286	109.130	81.0283	182.413	110.726	113.124	159.424	194.975	206.198	116.608	256.835	176.746	166.002	58.2729	161.857	220.713	249.985	163.517	236.938	265.670	140.203	155.606	228.994	68.9460	203.778	120.898	55.4396	72.6394	148.941	184.027	149.714	232.980	89.5720	102.416	107.118	177.129
-8.73137	-34.0562	18.9027	-100.271	62.0888	30.8827	48.7718	134.455	74.1016	39.9493	152.127	109.986	117.998	132.027	266.779	182.022	226.201	135.352	15.1441	238.288	193.540	224.060	178.186	203.675	175.339	164.808	249.604	232.714	270.892	165.247	148.827	88.3497	171.424	263.584	118.345	224.789	208.911	147.514	316.440	232.609	190.559	164.824	223.022	209.635	105.157	265.840	161.699	237.359	61.1640	193.088
-8.70696	87.1242	-9.99960	-9.67551	-4.30069	98.1967	-4.52944	-11.5440	131.782	37.0302	57.0003	97.7447	97.7086	94.5427	266.496	45.6346	40.1536	91.4636	141.319	237.672	236.852	120.479	162.448	119.406	128.977	63.1279	156.228	214.601	334.024	143.530	122.272	143.881	110.375	185.729	241.816	239.041	195.260	178.334	288.668	235.460	100.658	155.330	202.542	222.405	152.529	154.422	133.312	261.118	122.438	72.9779
-8.68256	-39.7758	89.8392	-74.9059	-34.9155	99.0539	102.124	-77.1543	57.7417	80.2608	41.0042	177.051	168.477	69.3396	20.7537	190.267	216.226	123.647	184.045	115.676	120.032	128.162	119.286	117.163	183.723	134.809	111.167	233.670	226.929	176.947	11.9085	146.297	162.727	164.677	232.392	140.459	150.159	66.9029	308.046	226.156	221.433	113.211	124.831	111.032	103.567	175.751	198.969	220.599	180.587	72.0365
-8.65815	44.1585	-72.7510	-19.9653	-8.38266	62.8353	124.498	125.259	202.053	85.6958	43.3990	137.972	201.359	88.7875	66.9281	156.442	146.789	105.139	115.110	96.4931	62.3307	192.679	151.308	147.298	207.872	172.131	192.833	153.527	90.6858	194.796	225.269	229.134	190.586	347.608	131.366	176.875	255.643	187.147	186.582	129.710	179.481	351.231	168.342	213.849	231.642	181.240	152.580	95.5552	165.395	161.411
-8.63374	38.4312	-82.0099	-2.54485	48.4119	-6.34616	76.1023	55.5206	171.429	78.9949	70.4037	129.141	30.4775	131.053	75.2922	173.422	132.561	95.4224	157.741	202.006	232.645	100.138	208.755	159.283	211.099	111.484	171.653	93.3824	184.424	103.068	195.461	151.312	180.850	185.459	153.042	152.050	154.928	122.835	114.890	88.2394	202.646	190.479	87.5214	236.397	277.466	135.318	174.915	231.692	167.240	198.427
-8.60934	69.1196	-3.94632	42.9085	76.6102	-26.5894	-7.81205	48.5548	24.2433	88.4633	84.5674	57.7514	123.839	49.5797	-1.29347	48.9933	129.975	97.0146	240.192	157.770	126.559	186.470	210.377	77.5761	196.721	113.821	161.761	139.642	259.608	168.751	188.602	193.318	133.542	198.520	138.637	364.332	49.4431	239.869	126.228	149.893	208.845	226.752	202.544	53.7198	174.147	140.487	183.974	340.030	197.993	180.464
-8.58493	-28.2414	-11.9099	9.04488	-144.912	-1.01259	2.16314	75.4622	76.4788	158.230	229.367	271.604	128.938	99.5156	116.710	116.376	196.742	166.544	106.901	52.2613	221.342	149.554	50.0165	219.115	106.914	131.514	157.132	224.655	124.343	242.717	190.025	123.236	92.8655	182.344	117.599	110.527	232.614	217.694	175.555	240.791	209.775	297.829	107.891	83.2506	190.476	189.877	97.7107	99.4212	195.320	283.992
-8.56053	47.3742	30.5590	15.5072	17.4141	-20.6040	198.670	152.299	54.4187	136.657	-13.2844	45.0323	54.5872	156.185	78.8193	170.131	126.763	98.7383	78.9816	71.6460	117.359	126.419	99.0104	103.236	114.015	55.9541	111.295	150.632	280.271	135.201	241.384	206.249	197.066	238.845	203.446	162.598	311.595	66.7001	119.619	115.436	287.693	164.826	169.873	169.896	97.9058	114.843	150.729	142.659	31.4777	266.278
-8.53612	-15.3595	-22.7748	-19.4627	9.97368	-14.4987	1.23874	-80.6765	34.3982	62.3508	-30.8273	55.0185	65.1883	84.9861	134.234	132.737	-4.20711	127.088	168.420	48.2749	164.292	196.310	110.676	201.411	-6.66878	84.8411	206.362	110.645	19.1418	175.828	174.347	169.634	162.147	85.7258	249.022	290.265	200.844	163.891	134.231	171.050	198.270	124.888	163.411	227.745	110.937	174.059	239.088	81.1043	110.037	176.773
-8.51171	-35.3851	30.6606	142.712	-9.14387	86.8497	41.7849	112.231	53.6278	21.0702	120.152	-4.80986	109.345	97.7082	153.992	141.367	223.170	159.003	184.381	112.162	120.503	164.855	224.432	113.101	212.486	154.379	111.012	139.689	105.969	81.8543	109.962	97.4297	206.821	216.333	178.992	98.6162	259.740	191.207	164.620	177.609	175.650	169.804	236.401	224.612	151.974	253.703	100.269	262.425	141.093	261.584
-8.48731	52.9929	-28.2809	61.4761	-59.0684	-81.3866	35.8536	73.5145	121.859	59.3170	32.4996	120.156	52.7821	8.87341	144.873	115.511	78.9235	130.916	162.503	74.4264	68.2168	73.9021	140.653	45.5261	100.038	139.158	145.647	151.075	198.690	97.7478	73.6402	164.482	103.987	134.000	161.043	303.389	121.814	168.326	120.913	92.6202	135.272	149.091	250.073	275.967	155.635	331.092	291.997	209.463	230.439	115.138
-8.46290	-58.0626	-90.6138	-120.284	-1.67132	6.43739	21.8917	-28.1619	38.0715	117.740	119.773	122.014	-48.5958	172.587	18.0110	96.6859	154.402	203.652	129.235	264.541	165.914	65.1121	235.056	79.9041	207.740	154.509	49.4374	225.555	78.1321	53.1149	91.0782	60.2127	216.193	114.322	128.794	123.919	121.841	290.033	248.226	158.805	238.368	244.222	135.406	106.608	124.266	190.577	250.521	176.863	146.342	148.871
-8.43850	-8.66682	-36.1459	-53.6338	16.0521	14.1002	96.9534	86.7784	61.9192	99.5312	108.168	40.8661	142.295	108.019	73.4476	138.772	234.702	63.0792	190.940	97.7240	271.669	145.630	211.732	154.413	137.890	133.968	142.437	147.107	200.317	292.322	-3.19260	141.864	297.583	218.940	0.858213	84.9600	103.702	156.414	122.264	90.5877	159.280	227.751	192.355	143.919	212.305	260.021	158.154	199.019	223.526	130.528
-8.41409	14.4161	37.4735	-21.0279	83.4486	34.1766	150.821	-7.58931	-40.0590	-35.1630	-5.10515	121.375	121.595	43.5133	94.6902	16.0219	79.1068	115.155	8.40520	140.281	138.555	94.7684	161.501	165.110	106.061	43.9366	85.8062	104.454	110.538	198.653	253.532	169.212	202.090	196.886	79.6136	211.938	216.737	309.931	148.627	194.162	224.221	153.022	97.6857	105.898	159.333	252.120	256.857	142.525	141.149	180.092
-8.38968	117.380	-89.7661	110.936	48.0972	34.7630	124.155	92.6026	27.3290	117.780	114.963	82.0021	33.5361	67.6371	33.8784	179.001	91.2843	8.86607	181.368	220.951	108.230	144.828	61.3381	160.485	182.149	145.069	198.399	272.991	140.006	170.089	262.727	186.946	79.9384	108.887	152.416	283.191	233.350	140.437	113.527	141.761	67.5991	94.7624	195.566	162.758	45.3837	164.210	261.937	183.301	196.294	123.904
-8.36528	-60.5177	-17.0410	-79.4780	42.0753	-47.0420	-63.8006	34.1694	110.332	76.7535	-68.8500	-9.07444	71.1977	27.8713	115.475	107.785	117.362	162.127	202.313	158.882	108.004	172.857	251.234	-0.295757	79.2529	140.574	178.909	132.875	257.590	204.724	200.496	50.1982	246.192	81.8016	248.590	213.977	82.3931	42.6819	232.573	112.462	135.894	198.478	122.354	177.916	260.589	161.359	251.531	281.143	120.211	223.670
-8.34087	171.150	-14.3023	37.8514	-88.6157	-10.0418	-35.5689	135.459	120.500	-34.3905	114.155	51.9564	71.2579	17.1982	141.971	121.177	105.038	12.3613	40.6528	146.800	176.555	150.385	154.972	68.7691	122.463	95.0176	149.332	170.275	162.206	157.436	151.401	61.8954	182.569	86.8719	97.0762	179.533	167.799	88.2601	190.474	349.545	175.510	201.858	138.999	292.977	115.289	117.185	171.906	224.509	228.099	185.051
-8.31647	-23.6857	-77.7513	-35.8358	63.9935	-31.0111	102.979	73.3272	92.1719	65.6159	74.9542	195.993	217.642	105.765	2.25403	-7.76748	157.566	124.278	36.6013	202.095	163.933	161.372	105.819	121.531	114.152	212.564	131.223	135.713	150.692	185.216	164.065	204.556	82.4610	215.396	209.768	176.854	225.806	196.984	178.471	260.919	106.025	115.557	128.976	266.980	139.341	198.093	127.695	165.016	189.102	266.083
-8.29206	17.8861	106.976	13.4455	104.373	-22.5571	112.410	80.5803	126.771	95.8161	63.4174	62.9234	97.2934	116.735	225.649	233.594	119.798	173.522	38.7596	189.336	123.011	110.130	28.5030	62.0165	122.337	163.022	59.5514	207.984	222.073	80.2293	205.286	224.565	200.254	125.639	188.732	118.620	122.926	220.274	238.800	152.893	179.316	85.1020	139.212	197.047	222.133	195.472	150.050	232.059	137.953	109.939
-8.26765	57.4007	-34.8777	-13.8788	127.734	64.4383	-15.0330	-42.3215	-32.8816	80.8539	36.1356	112.736	111.535	76.2217	79.5580	166.047	167.785	156.714	114.493	192.884	140.517	105.121	172.636	78.6782	149.212	246.640	212.989	162.883	196.129	98.1104	292.496	215.855	152.285	252.656	50.8921	266.838	150.758	120.431	187.564	160.920	210.900	220.451	131.431	236.863	191.719	111.464	110.184	195.228	187.989	196.313
-8.24325	15.0762	12.8628	65.1572	45.3035	-15.0003	140.282	7.49125	137.134	92.6890	-1.12778	94.8729	144.821	21.8551	88.0366	108.568	129.831	85.7041	118.467	98.5253	43.6535	208.455	152.995	156.052	250.431	127.954	207.387	210.669	45.6399	251.325	101.962	210.804	143.908	99.4942	105.024	191.407	228.935	190.655	125.090	194.385	222.800	182.503	160.313	113.509	305.602	257.789	284.097	213.377	203.576	185.960
-8.21884	7.40440	-73.9077	8.19797	51.9115	86.6754	17.0657	113.696	8.32478	55.7204	91.1627	196.133	-7.46343	193.071	-10.3070	48.5856	143.468	176.192	120.201	193.889	195.666	37.7649	138.824	165.724	150.734	243.660	158.679	185.042	191.189	206.219	122.175	94.6841	265.542	130.971	115.966	120.047	67.5921	316.063	206.523	156.787	176.075	137.692	244.696	204.607	202.226	43.7397	85.2798	257.398	135.506	65.3374
-8.19443	-11.6194	14.6200	-54.2563	-115.108	6.45925	39.2915	3.23659	-61.3126	-56.2472	163.738	92.3749	92.6395	96.9235	149.033	203.307	127.572	170.885	85.0781	149.291	250.741	142.499	134.828	89.1397	92.4331	178.045	159.351	302.572	207.674	225.114	153.110	119.177	187.857	134.802	149.236	189.476	207.652	133.399	206.627	191.864	250.774	178.447	138.273	215.674	152.242	167.650	171.634	169.222	235.765	286.092
-8.17003	-157.048	-105.098	-73.4806	17.6258	-61.5966	-5.95939	41.4548	105.721	97.2490	-13.1464	77.6946	4.02385	84.2722	114.306	213.615	108.146	201.760	84.4839	234.258	225.637	217.512	134.030	211.546	99.9365	200.504	293.494	119.972	252.657	157.563	151.630	207.470	234.923	163.768	157.187	172.384	270.625	182.483	156.718	250.503	175.154	214.009	189.291	181.868	170.736	225.924	148.260	215.457	206.004	159.323
-8.14562	-69.6653	58.5713	-39.0404	-31.3811	49.8725	31.8437	170.969	2.16984	178.128	183.396	144.119	77.5183	100.043	97.2846	183.669	187.585	192.891	202.250	237.090	104.690	260.996	103.651	219.678	202.943	167.219	222.683	249.118	136.999	131.862	132.849	68.6470	221.284	207.383	142.972	176.446	169.533	117.951	195.542	147.681	213.121	251.579	173.334	203.577	83.0300	132.567	16.5231	175.612	247.452	168.101
-8.12122	49.1336	-14.3049	-12.7690	3.37132	30.0210	286.446	-21.8462	162.621	273.026	99.0885	191.637	96.8203	89.8999	237.115	189.447	88.8417	12.2603	207.439	175.347	292.673	143.929	226.462	247.705	208.761	151.196	208.858	250.842	110.972	267.591	125.534	196.462	211.949	320.694	190.963	201.891	253.088	158.333	257.794	222.106	118.748	160.883	238.657	168.720	220.609	161.670	172.693	223.353	150.766	166.433
-8.09681	-143.316	150.173	77.1279	16.0668	-95.8417	49.4346	77.6667	32.3902	43.6817	86.7475	64.3083	170.201	99.5472	22.0829	182.598	137.256	259.720	113.133	75.5147	183.920	87.4970	193.052	206.411	265.030	242.198	154.204	153.080	258.113	247.944	166.712	287.514	126.180	193.462	170.113	207.556	123.144	174.641	165.359	228.973	197.445	199.206	205.572	277.484	53.4459	266.775	115.044	144.548	120.329	205.733
-8.07240	63.8494	-10.7210	25.5877	-39.3252	7.93144	31.7428	114.096	98.7240	-4.07516	31.9956	112.048	87.0562	71.2795	71.2606	270.180	67.3663	156.477	216.698	116.199	139.158	128.914	176.744	157.080	138.831	159.353	267.210	172.337	140.969	166.844	221.911	235.774	121.190	163.226	135.129	214.146	287.162	169.187	148.200	132.520	189.358	51.1891	261.974	209.444	144.816	125.911	239.045	285.200	238.989	90.1646
-8.04800	80.2288	64.1432	-45.0775	-18.3387	75.9174	61.0181	54.2809	118.837	153.200	178.728	201.769	38.5610	157.324	216.656	128.008	85.5680	149.704	291.027	138.647	113.008	231.567	145.576	184.076	168.105	193.598	92.9794	55.2791	222.200	134.435	205.891	254.790	254.498	151.949	208.973	197.860	286.695	237.011	200.587	144.684	97.1925	165.092	189.239	100.470	273.870	212.176	309.425	375.027	150.913	189.787
-8.02359	82.3309	-117.833	26.3629	85.8632	74.0330	77.7612	75.8757	-77.9040	134.235	119.604	4.01593	191.653	274.237	79.7652	240.791	200.875	232.597	267.141	229.957	153.049	109.350	115.754	164.797	123.557	177.708	265.432	193.687	192.509	173.670	162.078	172.978	212.689	165.854	203.145	300.678	102.720	224.269	202.804	182.626	164.561	239.738	284.380	139.714	115.624	195.857	247.316	163.127	233.440	187.662
-7.99919	93.0564	-10.6927	-24.7422	-68.5628	11.0287	99.8454	-11.0790	124.010	126.019	29.2985	73.1216	181.578	49.8504	95.8394	46.9743	176.810	139.560	341.808	104.918	197.157	227.305	175.787	124.549	44.2553	167.811	235.201	110.719	257.603	207.729	172.373	251.172	54.0201	292.938	249.660	188.140	282.909	272.593	236.161	137.854	114.632	136.327	172.087	198.705	124.835	193.283	200.279	224.173	202.555	130.233
-7.97478	33.5592	-88.1391	-47.1069	-2.40501	-5.40370	-10.6095	105.074	68.5024	275.265	138.032	-89.8727	151.087	310.260	16.7059	124.253	61.3767	62.4993	197.425	208.456	274.102	205.881	312.946	239.112	264.795	95.9089	134.456	292.436	137.964	37.2788	207.192	194.642	218.387	305.525	150.922	154.616	141.619	152.171	134.238	202.871	213.749	229.231	250.788	188.093	286.396	157.832	303.655	104.299	150.063	159.950
-7.95037	-117.434	37.1838	56.2712	-22.3116	117.270	87.9597	166.265	82.2430	24.3950	99.6038	97.7800	163.771	30.3244	172.283	136.584	145.491	176.515	144.492	207.028	161.507	212.251	142.803	143.107	173.564	272.975	211.712	103.318	192.263	365.637	205.585	274.277	161.791	181.854	251.462	123.729	29.9819	241.917	214.559	193.660	193.257	245.820	111.558	214.654	199.365	228.932	194.084	229.964	144.084	208.701
-7.92597	82.9439	-56.1213	43.9837	-71.7444	35.9516	-61.0174	79.7724	136.269	105.178	97.1003	150.016	165.512	143.101	74.6870	167.803	218.274	94.3281	199.159	118.356	232.575	189.499	199.587	291.108	218.111	124.592	113.152	176.818	218.976	125.615	241.138	179.753	108.888	172.721	52.3707	211.750	188.082	200.028	189.303	174.904	200.511	124.302	194.330	153.137	251.444	295.380	137.201	209.727	219.940	244.481
-7.90156	-122.211	36.2282	33.0060	-9.17194	-22.8627	21.5797	31.3350	82.5889	24.3114	42.1258	40.4448	148.421	88.4875	156.079	148.009	247.752	5.04905	63.9839	271.475	120.345	187.676	95.7412	108.802	208.365	141.766	189.130	238.219	93.2998	152.607	263.932	69.3014	151.233	261.855	140.135	166.291	183.466	255.741	273.882	139.567	261.915	113.705	166.974	259.308	164.206	217.941	229.359	248.048	263.135	270.148
-7.87715	-45.7955	12.9562	-5.40388	19.1498	89.3371	55.0099	141.744	-17.5566	137.782	85.6227	134.275	178.740	135.466	121.739	112.399	53.0927	154.199	132.878	108.631	62.2355	134.294	145.951	190.741	128.765	245.096	184.706	286.178	187.089	209.991	213.866	189.080	38.6377	144.732	222.341	317.646	153.315	187.993	251.031	251.501	127.813	150.711	148.230	195.997	84.0334	118.623	112.207	236.453	228.242	146.203
-7.85275	76.5760	-109.393	25.3639	-18.0418	-21.9875	45.5812	138.606	82.7250	141.057	90.0047	278.924	210.222	171.496	118.189	144.764	169.714	120.069	154.192	160.144	129.695	221.824	226.995	99.9377	148.152	196.606	85.0072	277.870	167.436	153.708	25.6713	94.0025	211.151	80.5022	266.410	197.019	173.658	125.652	202.719	305.627	214.635	191.396	191.639	189.852	190.963	71.5552	57.1637	223.342	155.032	204.639
-7.82834	-30.4460	7.83142	-13.3606	-35.6065	-77.4789	73.7571	-15.6221	165.513	46.8375	-25.7043	117.115	72.7548	128.167	182.321	126.762	129.168	256.528	180.525	261.020	117.636	141.950	145.145	153.486	41.9730	209.698	319.113	224.501	119.494	106.378	141.017	184.355	247.140	113.906	185.975	235.561	248.055	190.396	36.3669	217.961	368.995	159.412	232.638	66.4660	170.895	237.071	338.967	209.084	220.802	223.622
-7.80394	-116.801	-96.8037	-6.65259	67.6372	-45.2412	-2.72534	100.832	233.962	12.9556	124.366	82.0044	56.2915	67.5327	97.5679	72.8364	24.2969	120.747	94.7598	152.806	187.658	130.355	147.812	50.9780	136.380	223.709	163.264	256.650	188.517	213.646	112.420	103.829	153.907	245.781	263.209	206.150	60.6543	213.141	15.2162	158.734	255.802	68.5273	173.089	207.010	205.479	152.858	221.837	189.742	205.980	177.487
-7.77953	-8.42660	12.6507	-24.1982	100.801	41.2084	162.031	47.0842	82.7522	166.096	120.306	76.4031	25.0394	51.8392	142.606	190.120	123.418	73.5564	155.990	304.367	121.628	57.4508	152.473	97.9251	242.893	3.88753	220.891	28.9030	212.242	211.098	183.949	199.281	164.586	121.579	163.250	127.327	160.094	198.780	138.860	114.572	133.142	228.244	216.854	285.175	205.082	179.211	197.305	127.038	155.331	230.424
-7.75512	-66.6391	-89.0638	-78.3654	10.6918	25.9595	135.142	-2.23532	-59.6535	109.711	38.8102	104.994	145.399	106.959	121.781	55.2376	102.607	141.325	99.7473	33.6020	112.151	130.241	121.696	113.385	160.472	234.161	241.947	95.2448	231.441	111.585	225.955	156.051	173.181	219.935	186.736	162.781	188.503	169.552	136.775	185.002	239.272	261.162	199.563	144.802	265.785	217.257	188.300	147.742	187.721	182.113
-7.73072	91.9412	-135.367	68.4057	-79.4261	-114.492	70.1193	68.0500	17.1919	36.5768	-17.8788	126.800	158.088	184.120	72.3788	62.0020	213.129	120.706	227.064	116.083	133.579	207.458	212.607	141.000	169.481	180.109	257.746	170.552	229.275	106.620	238.453	60.2729	144.443	241.169	281.185	260.887	230.046	239.729	180.504	147.853	96.7758	227.393	217.063	109.617	264.056	252.732	230.991	181.960	179.844	158.824
-7.70631	54.8740	63.8913	20.9728	-56.8825	72.4622	126.732	71.8078	-0.642816	132.056	-17.0491	65.2723	108.739	67.7612	121.133	81.1331	64.6722	205.264	241.092	50.4536	173.119	190.741	173.180	117.917	22.9440	177.086	149.328	103.826	146.655	222.721	153.010	206.392	340.241	132.833	202.621	187.004	241.528	188.039	148.609	339.968	188.251	202.926	110.056	222.723	229.360	181.246	176.491	258.749	256.607	178.752
-7.68191	-56.5574	-65.6820	36.6912	-167.294	39.3936	64.5508	-28.6775	-44.6959	41.2494	-0.965277	147.109	28.5035	131.295	108.321	168.703	117.100	153.743	219.473	211.027	121.299	221.723	77.1934	227.002	165.615	326.468	209.732	325.209	145.564	201.273	69.6299	259.902	206.810	211.920	208.600	322.501	156.865	53.7124	261.188	292.133	145.461	194.249	166.633	287.388	203.575	129.163	129.923	248.979	204.776	241.095
-7.65750	0.953115	11.1819	20.4945	41.5708	53.6604	6.50737	110.900	6.28925	126.770	140.735	55.9789	58.7549	61.6822	200.671	172.756	47.4518	113.796	142.128	153.173	229.932	172.725	185.274	111.194	49.8673	238.002	98.8456	232.130	75.6784	159.875	218.563	287.869	206.791	218.293	301.853	320.615	195.578	267.070	206.455	238.254	316.161	159.595	239.008	106.054	210.642	188.707	217.768	54.6842	125.299	127.194
-7.63309	0.738692	159.095	15.5623	-55.3002	86.6025	65.2204	191.067	-25.9362	94.7149	21.3428	156.582	87.9444	109.806	179.683	213.019	-42.7967	155.479	180.903	196.618	132.716	92.4552	194.989	225.868	118.935	132.777	150.298	40.3683	62.7070	270.521	112.701	221.751	132.719	222.045	261.661	295.107	195.349	193.503	242.742	161.148	156.829	352.844	185.601	131.001	135.148	136.161	176.952	282.959	197.927	189.340
-7.60869	78.4257	-34.2411	-42.1252	88.3211	29.7105	-25.8671	61.3547	170.381	76.8738	84.9105	66.9295	114.758	62.3900	128.564	-14.3927	77.1296	126.957	104.075	122.045	167.416	141.680	228.853	131.406	242.615	175.418	280.058	119.157	237.080	174.876	102.169	148.459	210.116	168.951	215.819	224.983	250.108	217.246	176.351	170.156	180.787	285.493	142.940	252.472	110.048	117.812	130.597	198.496	249.616	176.057
-7.58428	42.3162	-28.6168	29.6971	83.6335	74.0041	68.7247	14.1317	68.3558	122.719	26.3071	206.855	77.4521	92.7262	164.357	104.770	102.059	158.259	176.320	236.129	156.228	115.014	115.437	168.440	234.181	149.198	167.583	215.268	235.984	140.562	152.044	283.270	225.405	226.862	142.598	172.856	230.888	249.320	46.3219	186.865	75.7642	102.535	118.992	194.139	219.613	296.518	183.850	160.185	263.544	178.040
-7.55988	26.8722	6.40043	-86.9529	16.0813	5.86528	43.3066	212.583	140.002	26.5238	150.384	6.14187	214.832	138.818	71.1367	148.760	63.7143	107.846	216.807	192.553	88.5334	165.043	130.121	228.711	130.991	149.364	103.857	186.900	223.641	276.636	319.942	238.594	260.360	234.167	53.5653	96.0612	190.881	230.912	204.991	174.902	169.419	151.707	196.420	227.820	89.3354	213.977	240.389	219.953	155.632	152.726
-7.53547	89.1905	-61.2464	8.87503	5.19989	14.1948	89.1213	39.9106	97.3340	100.260	129.333	38.7785	-15.2650	149.865	244.891	207.403	141.744	76.8741	107.423	139.063	259.608	215.012	198.128	129.067	225.186	269.676	297.341	194.167	215.268	151.746	135.330	272.076	216.375	305.140	129.752	170.081	227.818	242.448	132.570	251.324	130.819	138.305	201.660	291.131	307.287	239.569	156.675	214.809	176.268	238.263
-7.51106	-6.39320	-41.7001	97.7956	79.7041	8.31077	149.143	93.5202	57.1373	93.2477	57.6888	113.180	81.1545	193.350	224.738	91.9074	92.3558	57.4631	139.780	273.532	161.316	198.451	204.918	179.829	116.393	274.541	264.767	273.120	242.296	222.054	269.304	179.266	232.339	177.462	335.383	154.686	70.1626	219.134	239.585	143.644	215.081	77.7250	146.855	159.646	264.678	187.682	117.784	285.069	84.3848	212.124
-7.48666	117.772	63.3316	-13.0040	19.7933	-13.5507	113.599	112.186	109.232	75.3986	128.517	170.605	90.7393	205.815	104.947	271.622	186.864	270.640	221.840	73.1558	54.5511	158.986	101.883	247.628	243.959	218.384	179.123	324.171	197.605	315.922	144.498	225.001	237.997	202.523	161.222	205.274	194.381	181.919	275.965	222.720	243.217	183.009	256.305	96.0439	268.862	36.0602	149.803	177.727	179.514	257.118
-7.46225	-87.6413	-11.8815	18.8764	68.5096	185.199	131.436	25.7426	64.9349	183.811	97.2598	150.575	97.1384	52.7837	228.440	167.987	142.860	81.8568	223.776	176.935	167.773	231.043	201.292	100.910	111.453	127.366	171.293	206.655	238.912	161.761	224.198	257.929	236.375	338.612	236.757	272.458	180.297	129.876	167.408	218.745	219.281	211.355	203.863	133.696	295.607	151.381	208.380	220.640	164.874	106.264
-7.43784	1.52943	-47.5077	-57.7565	20.6610	-19.7672	112.686	15.8247	184.333	57.3265	76.4253	210.002	71.8905	173.672	68.5688	55.8057	108.663	18.3327	99.5408	105.250	102.391	152.539	260.017	-5.39494	170.596	198.481	208.383	255.802	311.385	232.427	123.064	132.681	209.995	238.487	204.740	256.682	218.390	235.303	203.209	216.160	245.967	214.524	114.968	293.004	147.159	185.901	190.784	247.176	180.646	239.786
-7.41344	-1.63379	-71.6108	-47.8169	2.56000	36.4061	-15.1177	61.5892	42.5445	83.6667	103.930	86.5673	157.322	203.480	88.8700	79.4415	176.740	182.004	133.672	182.412	256.791	319.358	159.804	295.824	188.631	208.417	280.968	75.1571	250.420	371.272	235.813	214.525	136.903	200.170	200.563	183.026	16.0108	179.061	199.287	204.237	163.600	99.0747	225.221	163.090	82.5129	180.195	184.867	198.936	229.055	152.803
-7.38903	-84.2193	-41.1219	134.171	27.4592	32.8032	-82.7214	57.6903	69.9392	16.5185	61.2526	40.6670	204.487	60.6039	104.609	93.8809	149.357	183.740	214.304	170.719	223.977	171.356	128.297	261.028	235.525	210.394	154.802	299.111	178.095	313.762	193.905	138.690	177.028	181.111	218.010	166.048	252.746	140.963	232.048	249.028	263.437	114.854	150.990	101.755	292.039	113.338	267.406	157.968	52.5320	293.949
-7.36463	-3.49666	-44.5342	47.5419	-98.8769	-0.800966	-39.4333	162.662	67.7168	68.3202	128.878	154.307	151.107	142.354	8.01132	90.9285	386.143	327.291	82.7763	237.667	315.367	205.529	214.462	269.161	182.746	217.408	155.848	156.730	216.612	184.309	147.992	330.646	151.090	125.232	230.799	154.973	190.099	255.239	180.541	232.707	117.358	212.707	139.847	232.673	267.516	347.051	159.986	173.791	66.1334	185.872
-7.34022	-73.9151	51.3913	98.2831	34.4939	75.5602	5.81922	26.6175	66.0895	-5.32358	122.339	158.498	126.058	84.4566	109.836	293.681	180.464	136.855	217.345	137.470	206.241	90.5071	220.167	159.963	173.845	159.289	188.901	229.357	120.763	275.796	269.061	171.774	233.808	135.427	204.490	220.608	296.543	135.395	205.844	153.831	226.066	311.302	244.868	178.221	181.645	186.727	273.197	227.775	231.570	213.808
-7.31581	74.5610	-58.8939	59.7037	25.2446	50.3244	101.755	104.018	93.1413	44.8693	125.259	8.41733	101.790	171.536	97.0334	177.481	113.404	116.593	237.695	261.788	139.184	169.754	193.389	76.7361	158.111	139.655	143.731	256.095	264.442	218.351	154.997	251.368	367.475	278.260	211.998	217.959	273.583	237.539	263.340	192.865	221.058	119.074	244.371	252.584	219.745	290.217	128.150	223.947	220.882	240.409
-7.29141	-108.464	-46.9145	-5.49897	78.2216	138.427	-22.7886	21.8602	54.7911	198.175	59.6775	136.476	144.192	152.551	128.328	221.447	137.839	141.622	258.555	208.869	205.571	287.884	160.427	63.0041	182.935	165.813	283.272	177.949	235.285	190.755	273.252	158.976	243.109	335.291	244.468	264.664	208.038	357.927	220.217	113.888	233.311	196.364	294.541	164.080	188.307	218.531	240.111	158.849	265.323	237.528
-7.26700	39.1453	73.6683	84.2658	-47.5481	-32.9094	67.5863	115.725	50.6211	175.040	25.0776	28.1893	129.938	129.689	161.830	207.578	95.6957	89.4640	150.744	73.4380	132.869	122.661	378.529	183.199	207.748	120.219	307.921	329.612	222.785	165.260	193.206	152.853	130.518	313.263	116.417	221.350	178.801	292.137	279.815	252.380	192.293	290.326	257.944	237.618	284.862	174.395	194.643	134.329	197.564	254.301
-7.24260	7.44214	-48.1751	-40.3897	-60.7620	-48.8382	183.596	68.0053	140.246	62.4916	136.336	83.0870	176.591	117.259	57.2104	232.495	205.324	220.935	176.227	248.232	150.527	183.270	237.372	32.8552	138.001	253.489	177.250	111.585	254.172	175.188	230.770	186.756	187.362	247.667	179.060	294.398	187.080	140.554	214.699	247.835	187.654	231.689	115.442	249.656	237.477	277.920	213.100	288.770	256.813	223.620
-7.21819	-6.33847	53.6926	-35.5834	168.092	-76.5006	78.0196	-36.1728	226.963	35.9172	159.323	131.015	235.195	108.641	164.541	14.2572	70.4678	87.9599	190.376	151.010	180.717	140.336	229.814	130.341	298.405	218.379	266.484	106.099	169.470	95.8319	166.851	195.232	173.659	180.138	157.989	153.668	171.378	210.751	200.680	171.286	237.787	185.404	180.155	316.218	90.7778	128.606	100.237	163.576	49.8942	357.532
-7.19378	-119.009	-27.7381	4.93836	-24.7423	-2.30397	82.2318	37.3672	5.29693	85.5737	24.3535	14.3161	46.4385	190.537	95.2988	179.371	118.380	2.99803	124.096	227.287	157.161	177.183	83.3784	140.940	64.3643	247.386	293.675	289.477	109.795	79.3097	158.448	125.514	232.812	221.543	329.678	231.304	152.087	269.395	158.060	298.106	227.454	220.094	231.946	212.434	177.678	98.6563	197.023	226.017	247.096	251.325
-7.16938	-14.1272	30.2517	19.4330	16.0251	80.0491	86.4400	68.4412	65.4036	132.195	-24.3389	150.134	127.491	115.390	137.251	70.0833	257.234	131.956	186.930	186.940	208.233	132.752	173.607	191.766	133.348	180.843	169.713	164.724	209.207	159.663	234.645	273.687	315.460	126.790	200.392	253.814	65.7632	135.420	203.267	235.800	153.957	152.480	175.071	220.983	306.237	301.382	141.027	318.358	171.559	112.028
-7.14497	125.602	-73.4037	-61.5075	-89.2698	-12.8140	24.4256	28.3153	36.3812	128.779	74.9235	75.2273	155.672	169.150	45.2216	160.102	214.102	110.013	159.677	91.7230	128.079	190.855	150.865	181.938	183.132	152.068	206.429	306.407	143.244	268.389	188.020	223.354	217.708	188.725	221.577	74.9039	297.588	209.804	133.172	350.186	130.690	239.286	247.507	178.404	295.278	42.6188	207.809	306.979	313.858	220.512
-7.12056	49.1304	-88.9864	84.5136	-11.7010	95.8741	90.5985	191.573	109.067	220.969	37.3821	113.928	68.1190	42.2652	172.349	108.151	52.1474	249.502	124.477	77.2418	230.129	145.947	133.267	199.205	218.722	182.835	196.494	208.599	100.782	85.1790	21.7992	127.877	193.540	212.438	189.973	173.372	153.774	221.893	331.204	236.346	229.376	146.722	81.5613	258.244	183.549	198.897	189.109	284.558	189.156	47.9127
-7.09616	-68.4098	-4.16087	65.7415	71.1462	185.128	36.3550	87.6571	16.7543	49.7456	46.9099	145.751	106.055	221.957	106.979	182.828	78.8211	287.752	79.1719	181.671	139.946	181.822	126.415	162.119	35.1743	52.0830	160.405	51.2832	150.193	228.617	267.679	260.142	84.4675	301.959	217.348	250.036	255.001	198.898	99.4636	175.822	299.407	79.0042	213.720	260.584	221.802	206.205	177.730	150.157	241.572	194.129
-7.07175	-61.9594	16.3584	29.3714	39.0237	-20.2021	71.9502	56.9252	-76.1662	133.629	93.8807	138.330	58.7482	17.5448	23.4036	57.0841	125.014	59.4362	16.5949	150.157	284.957	111.272	292.337	224.605	209.410	172.775	130.778	206.897	215.528	226.622	238.716	211.797	101.195	195.615	232.553	197.055	220.369	201.153	191.367	144.386	143.904	277.749	166.583	148.799	214.857	123.676	223.199	196.067	275.424	93.9816
-7.04735	-28.2765	2.24686	2.27398	39.0669	51.8582	-21.9176	84.2286	191.019	-16.4650	-70.8829	102.383	121.792	34.0339	113.731	73.3562	46.5929	62.3649	287.898	222.774	281.434	134.895	171.431	192.949	141.194	240.981	160.065	202.370	205.344	175.853	215.097	254.015	255.151	47.8316	76.2319	283.102	223.612	220.307	245.445	249.429	288.444	154.862	225.866	87.6343	357.985	258.469	258.488	217.991	290.508	207.232
-7.02294	-13.0197	-78.2510	-100.298	-5.54839	15.3059	108.124	-14.8464	41.5737	34.0744	23.4728	189.714	74.9503	230.454	110.712	126.111	122.953	281.772	189.353	128.111	227.895	198.938	208.161	156.512	128.734	254.899	242.556	195.577	230.773	288.758	264.849	186.941	270.300	252.881	157.854	263.590	276.207	226.023	247.117	203.622	211.660	165.002	151.115	254.308	209.551	359.449	153.113	241.049	269.749	227.342
-6.99853	-25.1120	78.2889	-37.6162	48.1089	76.9594	16.8222	188.689	90.0194	113.118	136.949	24.9848	175.579	128.037	196.250	34.4922	136.474	112.111	194.786	69.8344	244.055	111.466	46.0726	54.4188	149.770	207.945	184.926	179.617	168.723	190.242	209.434	158.706	235.366	97.8959	172.624	293.856	246.049	172.126	282.625	154.339	187.404	241.724	165.129	240.996	225.165	239.204	206.679	255.762	202.635	116.261
-6.97413	66.0833	-55.3731	-2.01923	-111.673	-12.2974	-30.3321	54.3024	104.770	38.2780	71.7178	179.254	166.840	82.2144	266.091	134.053	222.855	164.412	223.830	203.119	154.447	292.438	243.170	187.010	173.269	150.857	344.854	190.523	212.508	255.035	255.600	181.746	295.900	251.764	335.188	142.656	260.842	137.361	302.904	307.347	145.515	181.541	165.853	275.100	322.179	266.109	153.878	333.086	239.939	144.127
-6.94972	79.2202	-123.226	-50.2429	93.7828	-39.3024	49.7953	67.8892	118.246	11.9429	48.4959	62.5076	207.310	197.989	89.2266	119.013	99.8303	97.8985	132.646	137.492	88.9895	135.945	215.491	162.152	230.375	122.667	82.2926	112.878	164.242	279.441	245.512	189.794	57.9452	131.369	188.029	242.195	150.650	174.071	276.440	349.074	288.627	277.919	308.668	183.212	204.753	153.270	303.869	339.464	198.557	262.264
-6.92532	140.419	84.3616	-58.8542	70.3003	64.3228	34.1507	91.9867	58.4940	96.4556	77.6169	25.1518	234.237	79.9170	218.426	242.585	178.997	195.891	218.091	237.043	67.4333	147.422	182.002	122.364	225.334	233.841	257.869	180.068	132.313	199.056	122.780	205.177	142.708	218.880	307.462	136.817	168.127	165.549	233.365	253.057	317.076	208.855	234.422	427.266	78.2601	363.134	226.502	180.908	241.648	330.552
-6.90091	-39.8311	-35.3451	42.5671	112.895	28.7561	120.653	-34.2142	6.19138	169.278	15.4312	206.389	10.2750	84.1976	129.890	141.200	225.797	171.446	214.522	137.406	246.914	241.605	177.794	258.855	272.286	197.279	161.357	285.843	189.076	149.122	227.622	279.188	145.881	280.248	178.731	263.645	200.536	287.491	257.807	280.126	173.134	317.770	245.285	178.367	271.175	233.294	272.905	210.135	213.953	212.598
-6.87650	-50.0405	79.7688	-39.1811	28.5223	91.9514	43.6140	40.5081	52.3032	92.7389	134.805	81.0215	57.4545	109.337	206.746	210.451	113.302	166.008	244.762	204.782	201.407	109.115	255.594	239.432	328.291	251.684	244.207	190.982	158.795	278.791	257.155	211.796	182.543	261.296	180.932	153.185	301.048	278.729	232.209	206.635	104.746	306.951	294.307	289.060	254.019	166.191	214.010	197.764	397.480	301.986
-6.85210	-34.2977	-154.766	11.8491	25.2528	4.62211	20.6166	162.293	22.5376	108.868	106.879	66.7979	91.0289	83.8756	89.9714	242.175	-22.2218	171.040	157.663	190.481	218.583	109.347	259.484	218.361	215.608	236.677	378.325	206.938	157.848	209.090	128.906	173.609	119.227	181.398	193.420	171.623	302.296	138.421	135.364	198.190	224.964	95.6771	225.074	168.905	173.222	184.722	205.657	244.981	83.7805	268.038
-6.82769	-41.6641	-67.8960	-30.2793	27.2468	80.3915	99.2977	59.8355	-20.8990	123.911	195.605	97.2425	228.393	159.099	141.408	117.512	84.6670	184.655	210.110	278.588	260.004	227.659	242.587	175.146	205.384	281.858	287.152	165.459	173.354	160.982	199.782	196.614	327.250	245.778	309.099	92.2320	237.733	216.552	162.305	277.189	253.995	288.378	186.108	211.213	253.447	304.339	240.259	272.648	222.539	142.106
-6.80329	16.7902	-77.7494	33.3378	17.4257	-1.05109	-97.2627	85.3380	97.0050	128.023	191.008	19.0260	127.069	163.648	90.1364	193.054	190.476	183.475	272.505	234.691	140.802	140.932	98.6179	237.659	202.847	248.901	187.084	273.771	261.351	115.419	243.314	148.795	214.669	314.181	241.692	182.462	234.257	313.867	256.745	139.021	300.820	246.917	164.920	219.779	299.912	180.407	178.955	209.788	216.806	160.879
-6.77888	-23.5304	-30.6555	-1.82332	-11.2853	46.6037	60.0186	259.708	122.979	24.5052	-13.4207	102.220	147.411	217.387	123.818	45.3369	107.381	87.2763	244.514	122.625	281.055	135.013	174.587	330.106	297.851	213.802	342.201	268.499	213.751	248.607	247.792	367.772	195.737	165.590	220.703	287.462	274.009	216.010	177.344	324.893	384.462	208.771	308.256	179.053	262.850	142.976	199.908	162.962	178.914	192.987
-6.75447	-31.4355	-58.1765	81.7024	-31.6389	110.099	40.8696	135.910	66.7090	-13.4608	62.8090	241.798	59.4692	192.140	138.144	166.667	235.965	70.0363	154.016	157.938	304.593	146.482	206.048	240.816	133.318	244.491	101.110	269.666	209.160	231.012	267.047	185.785	219.514	187.209	313.511	320.519	294.799	316.442	156.356	245.618	183.453	249.624	288.334	164.245	344.247	265.928	239.565	226.752	228.760	244.421
-6.73007	50.4891	-64.2846	1.64879	71.3853	67.5582	33.8005	94.0798	141.030	26.1852	100.398	47.1303	91.5318	67.1852	168.836	138.445	122.316	244.407	167.963	247.508	50.9290	190.345	204.545	124.317	179.505	259.461	248.191	260.570	231.209	376.997	257.455	245.511	241.509	139.616	235.371	248.021	157.710	288.836	261.804	267.235	208.423	232.255	199.428	242.501	181.592	186.487	150.436	270.408	289.156	235.591
-6.70566	26.4084	108.430	-35.4884	-76.8584	7.00460	89.5286	186.179	24.7798	56.2282	69.6779	144.193	166.827	124.253	131.452	117.748	255.462	68.7000	175.948	266.683	266.962	228.073	281.073	125.713	160.793	218.891	300.591	201.666	173.693	230.964	126.346	242.438	228.788	206.419	185.933	156.081	336.804	65.2330	162.118	60.9876	171.018	256.335	163.259	170.211	252.499	284.532	121.724	235.256	249.498	178.821
-6.68125	-16.9339	0.718560	15.4887	57.9028	-61.8721	-57.5273	146.782	37.1890	117.900	128.450	154.905	134.635	73.5241	168.806	227.023	152.172	270.439	123.224	174.219	184.214	232.343	290.147	291.388	221.447	239.517	215.761	225.119	204.504	196.313	89.8618	254.448	274.558	253.837	247.205	188.280	355.391	336.761	351.098	383.943	236.477	139.575	251.714	229.297	249.631	210.725	178.803	300.511	263.220	268.415
-6.65685	9.80260	9.97418	-100.259	68.3124	45.4419	71.8838	-19.9893	155.864	53.6075	90.7140	135.727	153.801	149.921	130.818	83.1917	152.145	301.765	264.422	113.571	240.589	124.275	232.412	203.714	77.9288	260.812	260.511	150.923	203.631	366.153	138.153	233.071	219.085	267.918	259.436	289.212	279.793	349.501	336.287	189.293	218.621	283.449	233.075	323.473	270.669	225.078	323.308	178.725	231.731	162.839
-6.63244	-57.7592	-9.68011	102.516	-46.3990	21.9671	0.737901	-48.8627	58.8081	66.9884	217.205	49.2870	184.137	149.837	132.552	189.970	234.702	149.904	196.564	55.5727	206.311	174.585	225.372	246.670	110.432	270.027	178.845	223.560	176.556	209.114	313.718	187.538	287.819	273.937	241.663	224.825	160.639	292.339	157.072	197.622	324.525	173.444	272.553	146.390	174.468	254.903	332.841	240.093	185.652	123.292
-6.60804	-64.8442	21.1478	-42.0217	-17.3463	-16.1654	95.8803	10.3623	98.6964	79.0059	111.341	93.5074	125.717	129.995	177.164	115.456	84.5437	169.745	169.302	176.374	234.462	160.550	237.964	116.808	235.753	253.004	218.760	216.805	142.816	204.717	214.800	239.968	139.885	316.241	188.155	218.160	347.187	137.277	104.440	223.271	295.349	136.573	160.288	233.403	278.930	212.184	202.073	261.606	326.865	150.380
-6.58363	13.7959	19.5905	-101.869	30.8130	-14.9040	38.7351	-12.3685	104.591	231.966	81.1734	227.051	122.954	85.7654	64.7297	100.854	108.578	270.332	255.580	134.419	204.594	175.408	242.376	336.990	273.118	205.070	340.968	193.490	167.370	249.209	248.227	205.739	256.838	275.050	226.255	369.169	296.854	281.736	301.630	332.292	206.470	213.761	266.878	185.059	127.726	235.812	235.858	256.805	174.489	192.645
-6.55922	36.6374	-118.347	-72.8071	-20.9344	63.7115	58.8072	184.210	93.2228	215.969	15.6021	155.469	213.476	132.302	122.694	178.699	133.143	199.305	187.345	208.876	168.899	141.433	290.088	212.605	223.577	246.553	124.438	255.861	291.336	198.073	244.677	250.641	185.128	263.503	255.078	310.173	215.277	295.742	176.107	258.421	193.128	259.082	248.141	233.504	210.110	265.856	200.291	310.174	133.481	262.021
-6.53482	-13.1620	-79.4475	17.2418	58.9580	30.6305	31.2872	96.5225	249.715	155.453	45.2766	59.5168	120.145	113.580	130.651	146.312	126.964	242.708	162.706	216.176	238.041	169.598	209.803	236.557	215.957	247.843	189.360	212.126	298.219	136.592	141.990	133.371	206.133	235.740	128.489	196.574	197.403	330.154	131.511	174.261	150.372	133.783	278.059	175.556	228.515	280.753	184.659	167.942	130.670	255.853
-6.51041	85.2789	-75.2980	70.8641	-45.9238	13.0372	27.9077	42.6685	88.4847	73.8133	131.290	65.2224	59.4875	155.243	85.0821	193.510	221.008	88.8696	153.458	152.334	76.7469	245.613	103.223	168.050	284.353	194.236	78.3976	126.387	258.314	332.094	84.3381	242.330	326.446	206.294	201.432	357.520	303.776	209.313	233.793	300.692	253.994	212.557	170.653	177.692	242.260	192.320	169.613	93.1085	202.872	274.377
-6.48601	-16.1245	64.3726	36.3864	100.955	-3.73869	-32.6208	99.7699	79.5859	20.5388	98.8183	194.216	135.122	145.892	162.448	195.969	163.109	121.392	198.895	173.977	177.734	249.144	221.605	183.985	273.506	150.438	190.709	326.168	244.463	246.339	250.218	178.241	184.631	123.942	190.387	127.276	189.538	206.333	264.958	301.434	284.440	275.278	222.383	237.668	239.955	182.858	228.622	312.485	366.544	297.402
-6.46160	17.2258	23.0171	-42.7250	-62.7235	134.776	138.025	40.9310	60.3115	155.199	128.178	121.674	134.470	23.2480	57.3833	200.548	131.220	87.6830	187.653	150.295	-23.4173	155.075	159.953	128.230	114.247	241.190	217.074	265.262	169.592	307.657	235.998	274.772	221.413	140.400	158.256	224.983	150.419	215.614	204.678	296.127	270.403	177.763	111.613	355.477	77.1590	282.352	194.874	291.258	234.862	317.500
-6.43719	141.446	-6.47152	-3.57719	-36.4371	71.0643	219.765	159.069	46.1647	76.6008	70.3351	50.3663	184.949	-26.4914	139.796	94.0720	341.982	231.744	159.595	143.111	167.445	150.666	288.261	73.4203	239.385	232.654	147.211	76.3111	228.946	264.571	221.336	234.489	174.050	311.551	208.655	112.377	331.478	157.562	230.978	308.322	206.436	310.418	315.678	206.679	256.075	186.939	194.622	228.486	260.064	165.110
-6.41279	27.8996	-16.8709	56.5395	-36.6189	-47.3245	-69.3684	97.7018	50.1421	-60.5031	128.946	101.844	130.636	72.9219	206.231	33.9339	117.993	200.043	164.992	136.391	345.025	67.8999	240.257	201.032	288.260	266.298	181.874	89.9806	248.219	281.018	242.754	257.328	224.980	179.185	182.638	292.019	113.093	186.265	257.280	295.960	279.329	374.866	283.443	213.741	280.092	247.595	150.045	339.624	228.243	212.412
-6.38838	2.31285	-29.9774	-84.9627	27.8440	90.2245	92.0499	127.923	100.183	196.968	72.2491	108.570	56.6077	48.6084	53.6808	232.666	230.751	108.758	247.322	185.319	53.9007	173.308	191.029	223.389	151.655	164.224	134.933	228.319	270.488	104.002	216.525	184.580	179.805	270.117	219.146	189.620	372.479	213.278	87.7215	152.315	221.169	234.312	336.224	223.420	249.622	164.965	186.042	249.071	261.533	262.614
-6.36397	-65.3807	-63.0527	-156.654	43.2288	83.9060	61.3438	186.975	88.4236	114.035	77.6880	74.2159	160.607	271.643	91.0614	103.681	221.884	157.960	243.619	143.432	170.282	210.780	174.919	168.455	232.917	262.345	287.662	229.108	409.596	159.781	152.673	277.716	229.950	283.179	248.535	184.892	211.698	215.348	249.276	247.759	185.269	177.702	252.171	275.977	241.627	246.497	276.348	241.436	168.506	228.434
-6.33957	17.4600	33.7616	71.3622	-24.2686	92.3614	-22.0244	-13.2269	175.937	65.3854	120.794	91.7387	139.115	172.799	271.823	150.633	148.563	181.027	293.066	157.102	265.242	201.544	145.842	189.443	129.154	268.214	214.732	273.940	231.490	231.824	155.996	288.977	178.282	251.425	314.977	280.943	316.618	255.792	219.025	287.322	247.987	290.991	254.602	393.793	314.728	301.998	244.670	209.042	220.109	329.189
-6.31516	51.9893	3.65288	23.3528	-35.7690	56.7278	237.077	130.099	105.749	149.574	101.042	90.9626	234.264	195.667	98.3447	106.587	209.378	276.711	130.649	105.606	204.681	183.680	167.832	198.692	203.362	226.759	150.481	390.066	233.706	172.905	147.381	183.241	301.182	242.114	293.412	317.064	316.134	206.720	196.935	203.305	199.363	286.563	205.478	286.067	245.434	213.347	240.026	238.141	308.784	98.2887
-6.29076	101.987	27.4270	19.9386	0.677221	39.1953	-18.0585	-27.0213	46.2928	161.793	173.252	87.0845	171.511	4.00207	226.667	54.3979	143.153	79.2922	250.829	191.968	196.352	169.384	255.895	271.410	217.373	254.220	219.202	314.073	182.988	225.251	334.056	256.962	212.226	192.052	171.657	297.065	287.708	316.407	317.713	251.140	241.675	236.943	179.018	172.897	291.926	183.408	285.169	249.493	282.798	100.888
-6.26635	22.7039	41.9507	3.06801	76.4086	146.507	-34.9513	178.895	55.1947	54.3293	122.704	164.671	188.792	98.1576	145.707	328.897	201.466	154.737	123.006	287.894	98.6272	166.068	172.976	263.454	257.984	182.391	256.231	262.847	277.026	243.826	352.318	256.001	225.656	261.464	199.051	301.966	153.846	295.238	184.963	298.315	214.618	142.050	209.002	301.959	130.777	324.761	341.733	250.562	278.458	321.552
-6.24194	23.9950	2.75927	-26.7672	101.367	-4.97767	36.3452	45.4442	221.524	-2.51919	-23.7137	142.190	72.1814	93.6276	86.8316	146.614	143.339	109.627	167.365	256.915	266.756	187.191	236.498	179.596	85.9091	223.159	227.021	260.922	212.498	182.867	253.212	209.958	332.934	240.255	191.734	247.829	248.014	297.260	339.889	256.121	162.397	207.808	362.354	213.831	171.346	255.236	150.953	224.475	168.382	272.356
-6.21754	35.9901	71.6041	43.3575	-36.7325	59.0207	4.87375	141.198	189.199	52.5686	69.8631	138.495	189.407	37.4949	265.734	99.2732	205.959	233.821	183.108	223.358	222.477	286.228	52.8149	284.310	290.561	174.947	239.535	391.682	177.714	382.371	250.770	225.544	256.212	253.081	115.880	185.372	254.893	151.622	278.316	241.437	297.899	199.859	133.094	286.819	332.556	203.836	318.825	266.267	285.599	279.003
-6.19313	-7.18161	5.50620	-81.4541	15.2136	3.78453	29.9426	90.3335	68.8426	234.432	33.9027	203.417	149.963	107.196	189.919	225.126	206.832	250.878	104.262	201.240	254.384	248.165	139.587	116.594	217.870	198.526	306.865	309.258	251.189	163.626	248.117	286.925	232.570	242.676	195.697	254.145	320.096	120.330	346.960	225.865	181.309	249.448	264.044	185.332	287.456	341.522	312.534	254.727	174.625	256.013
-6.16873	33.9674	-63.4897	128.932	-6.76645	94.8282	51.9773	-15.3683	-24.2890	135.868	136.632	142.606	120.972	158.877	141.322	145.223	61.5938	229.090	175.910	193.898	275.614	224.424	206.819	349.607	272.551	210.690	218.666	222.030	279.900	245.218	183.471	160.122	272.214	182.761	177.316	279.393	276.730	299.614	189.465	239.501	183.933	233.450	297.874	232.271	253.111	247.303	329.690	205.037	246.733	300.644
-6.14432	27.1169	-27.7740	-95.9676	38.0667	71.8743	52.8149	125.712	82.4358	154.232	114.909	190.045	53.0843	101.590	233.510	181.728	159.104	94.2118	166.725	133.033	203.648	302.519	253.635	211.379	221.314	254.009	176.892	287.505	279.016	281.252	169.570	276.026	226.287	283.309	367.094	232.039	276.696	106.544	204.192	298.694	284.574	193.245	313.490	248.694	208.748	254.116	165.636	252.869	269.115	164.496
-6.11991	-176.089	-5.62324	117.342	90.3542	104.378	91.3472	61.0291	61.0432	144.254	129.388	98.9123	205.775	210.278	135.987	170.327	211.175	65.1862	193.328	187.415	329.057	195.132	190.601	171.461	93.3456	222.984	277.194	234.477	202.910	289.400	137.387	192.999	408.783	365.186	299.996	210.321	260.568	310.901	274.072	194.728	238.154	301.874	290.003	278.423	317.114	171.690	237.564	151.850	261.286	271.672
-6.09551	-57.5349	-40.8960	-5.26673	160.837	120.866	39.5965	140.801	223.819	167.005	186.132	194.142	146.482	293.329	150.873	105.221	123.024	156.920	118.366	225.062	248.472	89.2260	194.268	358.506	159.383	303.302	266.229	185.153	271.406	196.266	272.785	267.526	336.519	346.895	379.994	250.489	333.629	326.295	319.508	330.588	342.556	139.357	214.318	328.813	300.323	265.209	101.076	291.414	206.075	191.445
-6.07110	63.3389	59.1903	-41.4094	5.80981	46.0568	42.7217	76.8387	183.527	116.585	100.321	133.586	223.161	178.104	157.577	155.613	171.088	195.911	197.454	227.539	307.913	237.390	320.172	213.442	194.037	239.240	189.931	255.246	315.752	201.435	234.581	112.892	178.683	279.372	338.216	261.392	325.264	158.688	254.164	188.459	251.881	242.622	274.034	265.237	254.999	244.076	310.623	294.199	189.793	211.451
-6.04670	-55.4082	-53.5040	-22.2865	111.871	10.0250	-79.0536	122.456	55.6054	54.6667	148.012	133.786	159.815	112.538	136.357	220.517	204.471	175.088	234.883	224.285	173.479	245.589	216.961	288.952	272.721	286.212	150.307	305.452	307.782	209.316	255.177	367.006	206.251	284.015	188.480	290.793	222.501	315.173	216.207	353.966	206.992	231.514	341.509	291.175	234.137	267.770	92.2194	199.016	258.249	231.775
-6.02229	51.4687	-139.303	-3.55435	-61.6892	-0.0899212	41.4257	105.638	37.4660	16.8535	123.511	131.205	34.8215	109.701	84.7558	58.4675	229.597	259.251	243.288	238.611	172.467	202.546	186.880	333.017	182.796	249.380	281.265	229.821	286.524	261.978	336.477	246.426	230.806	218.900	226.213	306.350	205.218	324.925	295.668	431.442	248.866	290.914	191.770	208.797	197.330	256.623	343.561	435.776	248.428	304.176
-5.99788	-13.8944	31.8062	-53.5931	33.2870	25.1785	124.546	111.559	81.6130	213.256	107.121	56.4466	170.416	155.296	164.309	295.868	182.951	191.328	146.092	143.736	130.282	191.376	293.496	162.990	274.159	183.007	240.010	176.810	298.393	303.166	245.779	391.167	231.832	236.108	275.835	189.856	245.042	302.958	242.214	170.505	224.822	341.113	327.680	165.905	303.691	280.408	173.658	345.234	282.531	159.628
-5.97348	-13.4540	-2.58793	-38.3117	-130.317	22.5427	27.6718	32.5979	101.995	50.2599	169.993	187.551	108.757	153.032	78.5525	228.036	192.747	218.949	168.563	149.578	228.030	329.991	326.029	183.774	76.4208	358.282	168.264	202.875	264.769	139.773	227.783	134.806	177.365	171.883	399.361	270.122	213.853	106.871	325.406	299.045	218.399	213.484	260.337	227.422	267.651	243.723	116.859	260.154	162.465	293.702
-5.94907	-8.04660	-101.738	59.9995	138.915	78.4967	241.830	194.552	21.7984	151.714	134.753	86.7050	105.971	123.279	175.102	134.519	239.918	132.187	47.1315	231.605	60.0291	147.407	97.0655	194.260	212.481	203.765	181.209	289.027	221.300	318.976	226.033	215.603	197.571	223.145	215.623	193.625	310.750	288.783	250.515	241.500	269.838	315.155	335.800	165.015	308.522	318.982	276.495	220.971	266.312	310.581
-5.92466	0.0354634	8.64866	59.2785	-12.6149	-66.8545	87.2939	-21.3796	173.854	191.810	133.699	80.4028	101.472	167.603	187.179	109.628	179.431	78.6099	352.132	196.352	199.891	123.453	258.656	300.788	260.618	199.963	254.629	241.499	238.903	312.044	329.762	269.792	194.334	194.591	360.200	235.703	304.882	300.772	221.361	342.696	219.762	179.316	371.313	416.111	208.117	242.811	337.999	215.396	330.671	199.182
-5.90026	-85.0881	-47.5479	15.4824	-59.0981	-28.4986	22.8720	133.189	209.462	132.902	22.4439	102.202	227.520	28.6088	138.862	231.759	117.491	236.189	143.959	116.591	209.837	228.555	277.167	270.534	160.662	231.493	301.076	310.930	235.523	252.824	242.179	351.655	217.427	136.780	214.431	189.782	225.820	268.972	190.337	290.557	344.787	284.183	316.106	183.093	151.314	228.147	303.301	134.630	289.656	275.933
-5.87585	5.76546	96.5536	-50.6892	84.4315	164.991	-7.37853	-14.2713	184.340	115.952	95.6069	163.294	189.865	216.670	253.581	137.081	217.765	356.145	249.383	267.413	195.898	335.970	342.232	186.355	239.863	244.860	280.828	163.743	376.455	366.789	197.901	239.473	243.695	250.735	152.012	277.557	367.197	324.818	273.988	248.242	320.230	274.385	217.725	354.174	219.064	403.014	309.423	371.139	307.816	381.267
-5.85145	59.8115	-65.3611	-11.7092	-17.3706	-61.2358	29.5501	108.100	68.4468	181.582	67.4270	152.693	286.133	97.5229	266.055	127.539	245.269	30.3053	214.486	213.693	174.364	290.296	173.135	353.035	229.370	320.657	250.634	301.268	191.500	225.560	175.430	232.036	221.109	204.753	210.366	349.414	332.455	180.643	333.178	248.013	222.393	185.479	224.465	229.250	156.579	196.240	277.278	262.367	161.117	339.319
-5.82704	-10.6344	-110.260	-21.6594	-12.5416	-99.5837	162.098	33.4963	102.656	219.629	87.8527	269.092	132.815	199.557	140.183	268.189	186.416	273.187	224.935	147.780	184.757	196.848	251.588	119.005	81.2525	245.175	218.460	248.324	324.849	225.674	204.699	213.523	273.605	230.298	214.280	184.671	218.898	254.027	275.809	282.566	191.164	338.255	278.430	298.582	299.259	280.359	266.458	195.784	287.345	104.351
-5.80263	-80.5917	-58.4473	-58.5624	12.3546	44.3010	96.2140	96.8732	-6.08418	223.472	179.664	56.2105	-62.8094	124.711	183.077	153.160	176.051	193.471	255.635	122.776	220.038	232.336	128.367	228.704	218.672	276.493	213.158	278.009	234.611	275.245	279.592	162.485	243.491	324.774	201.292	299.482	165.519	163.596	260.343	382.521	246.965	234.693	246.248	232.051	260.106	255.600	287.340	239.271	167.463	221.873
-5.77823	29.1218	5.19829	69.8583	66.9024	-0.779463	109.972	92.7099	93.2960	182.087	9.23278	245.113	158.658	70.0086	108.162	103.086	338.915	137.472	134.851	167.841	170.469	165.343	117.767	247.959	187.956	292.623	318.092	309.977	247.346	294.975	254.429	281.284	191.209	222.961	205.804	246.662	199.264	162.577	281.286	174.604	252.426	244.120	213.413	250.704	253.854	281.208	283.745	273.276	275.211	328.038
-5.75382	-79.3445	-48.9172	-27.9712	87.3334	-14.4586	90.8464	117.529	98.8880	62.8238	198.178	104.636	102.671	128.940	136.808	136.106	145.283	138.103	101.070	185.802	221.838	288.647	177.269	174.848	197.700	279.633	227.632	166.562	305.260	66.8011	256.641	291.126	233.024	284.280	289.566	248.475	268.358	239.596	212.205	194.070	173.053	267.851	306.958	237.611	277.944	227.017	347.382	187.240	403.985	252.799
-5.72942	40.0341	19.5674	69.7972	16.9384	136.422	139.848	89.8349	16.7692	123.136	79.6077	147.044	168.270	130.706	61.0433	222.191	81.8130	147.389	175.340	275.986	178.678	216.826	217.886	262.412	85.7301	271.554	354.658	227.257	154.797	256.437	225.480	378.253	244.481	360.758	370.035	299.216	218.349	284.731	107.921	299.076	232.644	258.726	145.741	261.160	275.106	278.366	260.904	388.649	242.671	159.555
-5.70501	-70.8057	11.6928	64.7149	-45.8481	16.5715	-82.8779	4.70511	158.028	248.533	18.2299	77.1982	182.822	-8.82611	128.259	325.198	275.923	210.620	114.609	128.746	320.710	148.292	221.128	180.094	233.635	227.998	205.779	221.633	216.509	269.680	129.028	252.761	242.676	277.234	274.098	243.086	340.344	347.965	323.436	237.600	179.181	299.310	287.385	246.459	247.010	243.187	146.642	305.350	216.695	208.238
-5.68060	-33.5448	-33.9171	-192.671	87.9109	106.162	186.632	135.128	79.6234	145.626	86.3782	165.656	89.1688	87.8019	167.471	247.667	159.757	174.692	251.466	239.327	150.939	200.083	223.064	183.422	195.017	233.509	161.231	195.810	331.024	241.047	334.003	207.369	295.039	142.536	316.199	240.737	245.087	240.693	263.231	249.278	243.248	332.758	128.769	273.490	401.535	189.705	206.833	217.553	263.976	191.994
-5.65620	-9.94194	59.8348	-124.583	-37.8439	96.7210	122.386	45.1018	128.873	138.739	196.611	183.511	98.7951	158.507	228.681	147.601	133.199	134.074	188.054	247.218	170.435	239.375	289.844	183.648	229.934	212.922	281.720	302.995	241.841	444.972	265.774	130.822	178.405	251.828	240.321	163.870	175.518	297.483	342.174	167.749	305.181	245.874	344.796	191.685	250.084	284.178	272.055	297.601	290.959	323.438
-5.63179	-4.24642	-103.479	-4.99295	84.1030	110.720	147.955	12.0483	59.9919	164.640	228.780	105.075	199.409	203.722	155.160	232.947	188.585	272.170	227.407	229.713	282.336	288.625	55.2855	211.849	208.827	154.538	186.303	271.841	236.463	316.345	268.108	163.529	336.406	267.200	299.532	318.328	283.194	292.262	225.325	266.641	293.823	254.647	334.625	293.985	292.543	321.955	166.583	441.863	242.557	192.566
-5.60738	23.4988	149.400	3.40544	40.7134	58.9152	3.88417	80.6199	44.2625	70.5910	95.7286	180.343	78.4429	99.7028	220.953	183.597	235.173	206.269	130.999	303.303	222.311	169.174	371.608	294.433	303.080	250.556	115.393	312.651	141.927	240.249	259.557	243.811	275.969	286.034	212.059	280.391	242.033	195.456	396.548	376.536	250.227	165.104	352.263	147.543	243.928	179.287	246.412	371.209	221.024	323.426
-5.58298	-80.4444	-52.9065	26.1258	85.4993	6.16262	-3.08695	215.728	191.024	107.196	198.594	157.754	75.7102	215.457	197.032	170.343	185.057	176.877	187.719	136.653	79.0205	314.150	212.713	216.626	225.973	196.099	269.861	353.563	167.265	243.959	301.765	313.861	229.952	380.253	249.491	230.016	243.537	293.949	217.929	320.301	371.264	210.955	329.740	217.529	306.104	388.782	310.822	252.492	157.765	208.251
-5.55857	115.895	44.5050	-9.35304	-2.15898	-46.1434	58.7758	105.525	197.495	120.360	39.5893	212.518	180.405	169.818	147.515	245.036	154.102	282.277	175.683	141.708	222.654	244.230	203.986	311.583	260.560	243.264	154.936	262.769	407.580	188.361	271.120	182.013	344.089	265.075	322.885	408.216	333.031	331.518	305.024	337.453	254.375	264.521	424.364	280.121	135.344	358.651	222.715	257.739	341.701	316.195
-5.53417	78.9531	-94.1412	-4.00267	161.387	111.972	86.9748	47.7703	108.948	108.760	104.628	166.003	54.7659	118.077	45.8819	216.626	118.897	289.986	262.226	254.174	227.751	152.380	215.161	242.632	255.815	264.083	205.049	326.227	343.601	197.173	281.379	96.8225	261.459	247.030	277.543	242.387	163.005	382.586	307.469	272.962	446.051	288.110	196.443	201.792	257.911	307.809	179.762	282.096	316.352	271.637
-5.50976	-18.0795	-25.9723	-11.5889	-3.13184	114.716	33.1315	61.0254	193.544	97.5873	192.287	147.889	202.655	263.333	130.521	137.684	165.362	231.252	184.685	307.438	316.377	203.801	57.2861	199.757	219.671	332.831	244.550	316.650	330.712	422.742	297.563	255.937	290.619	196.215	229.916	192.883	138.131	267.108	223.070	377.936	211.190	241.783	340.391	351.377	393.426	183.356	264.929	246.212	310.016	270.822
-5.48535	65.4769	41.3198	-10.8261	-59.4605	24.3291	22.8385	18.2248	151.566	63.6286	202.457	167.781	212.267	161.486	262.001	168.590	202.456	125.599	202.873	284.669	239.692	303.303	287.982	311.156	209.319	296.999	222.757	281.212	195.265	345.108	276.292	311.900	242.149	249.028	316.563	342.146	267.274	230.164	210.525	303.652	236.384	421.122	299.948	125.799	253.887	426.852	332.456	307.610	174.831	298.457
-5.46095	-43.8117	-53.2513	22.2051	9.10546	-81.3342	35.6551	34.0140	148.583	193.388	157.457	170.083	211.328	210.807	157.341	197.942	118.157	190.537	216.258	267.640	200.897	317.395	326.715	128.811	289.357	192.522	356.074	350.813	442.482	245.988	317.538	382.756	371.152	297.909	284.158	267.591	230.414	235.484	292.300	233.282	260.482	233.466	185.468	399.323	248.461	289.905	130.124	298.234	144.121	129.144
-5.43654	-46.9796	-106.493	50.3641	56.6547	-4.71051	157.902	36.8074	202.472	52.2270	98.1943	225.724	134.481	126.729	229.103	132.907	135.158	154.277	273.751	199.818	328.914	275.592	309.780	143.235	248.082	270.809	230.296	287.777	384.303	303.085	317.465	325.345	155.014	301.249	275.215	367.137	236.197	342.116	342.216	300.192	232.505	259.935	200.992	343.559	213.355	299.645	188.933	299.486	353.005	272.916
-5.41214	63.1335	-85.0946	-29.1761	-95.6484	-28.2220	77.2924	48.1749	68.1022	99.3747	142.520	198.413	297.847	159.487	224.679	390.690	285.875	242.815	261.110	131.450	206.399	217.851	226.094	284.656	346.032	228.527	351.208	214.772	294.844	301.881	292.102	279.593	318.235	365.163	256.661	393.546	266.775	322.628	370.496	311.031	404.467	380.353	172.178	323.913	359.696	127.940	263.063	264.183	263.044	303.071
-5.38773	84.7599	14.2881	72.0734	33.1811	24.0735	59.4588	72.1942	34.0572	34.5725	31.1513	108.948	206.840	195.778	174.002	306.755	159.991	355.090	220.458	288.962	190.251	234.645	235.701	266.788	350.769	131.965	325.354	265.960	289.137	321.891	215.152	179.343	223.125	264.063	205.398	295.315	306.682	312.034	271.878	289.023	275.039	333.200	362.547	290.114	324.226	359.650	299.219	267.036	339.403	219.914
-5.36332	59.2865	9.40810	21.0758	28.0275	80.5939	65.2658	134.964	83.7050	200.136	12.3974	46.3106	157.194	164.481	261.519	169.336	284.733	206.181	290.620	136.768	228.391	233.858	246.409	245.109	236.795	337.728	377.414	337.243	299.937	241.787	214.210	220.623	293.296	437.271	359.951	226.541	278.503	306.898	289.512	179.491	235.740	247.247	219.735	250.908	139.461	278.472	373.001	381.906	263.648	244.044
-5.33892	66.4218	-1.85335	-56.6146	55.2466	106.036	115.124	236.122	134.456	118.108	124.724	127.515	127.162	142.335	191.815	152.833	158.010	178.421	179.232	320.022	247.094	122.171	205.258	303.440	146.937	449.751	365.449	277.526	236.630	246.588	351.204	324.999	177.615	224.615	336.491	451.198	263.197	351.777	311.680	303.241	353.291	218.725	256.986	315.248	251.068	229.864	298.302	225.553	293.482	335.711
-5.31451	30.7719	65.8665	-11.8452	137.933	136.432	2.11082	182.665	-17.0342	60.6870	243.948	97.5598	123.094	77.9268	140.528	191.689	88.2981	217.712	107.347	240.769	234.294	320.779	311.890	228.380	248.850	214.432	256.931	212.753	314.513	235.625	216.943	231.931	336.633	388.460	339.259	271.305	328.087	247.567	372.874	278.617	276.983	201.770	283.794	183.123	275.088	342.844	311.260	228.071	174.433	336.035
-5.29011	-22.9490	-123.705	53.2077	17.8178	32.4533	121.154	-1.76165	154.068	156.851	215.355	164.479	191.392	149.385	161.544	273.091	350.886	234.822	238.635	196.362	143.386	156.531	207.432	321.214	215.626	293.298	225.482	263.548	233.945	414.851	310.828	282.915	270.641	198.896	269.092	211.691	199.875	300.927	226.735	342.416	276.066	235.927	240.564	169.945	339.956	178.165	223.977	263.940	295.040	278.671
-5.26570	48.3659	-27.0207	5.53981	37.4843	59.6909	122.586	24.7668	36.0079	232.914	187.974	139.446	197.159	291.989	231.216	320.552	243.789	156.106	229.121	183.744	215.274	266.404	291.203	293.056	297.123	352.314	275.612	212.022	169.815	308.282	265.240	284.342	246.694	222.328	268.567	267.452	352.741	221.672	220.124	234.375	304.154	196.503	244.511	293.076	297.919	263.589	326.660	288.244	303.797	226.558
-5.24129	-3.47809	-118.588	12.3826	64.4049	-0.896800	85.6761	57.7455	31.9286	215.436	224.813	254.115	139.078	158.705	123.934	221.991	66.4163	197.540	227.652	323.042	248.246	146.449	155.698	255.554	299.982	93.6861	134.623	337.499	257.299	269.839	172.600	194.285	328.064	214.236	294.600	230.029	216.034	280.166	316.270	232.122	160.820	315.859	210.214	391.506	257.118	200.272	293.683	202.168	304.460	340.209
-5.21689	-22.5593	104.245	128.865	-6.65130	27.4916	74.3861	7.48282	127.080	156.504	15.3434	184.023	132.059	187.993	144.074	168.008	184.182	271.823	320.847	135.749	303.317	265.281	182.610	249.388	214.113	247.730	376.622	207.338	297.470	379.622	196.678	328.894	241.192	296.957	175.680	242.844	401.209	295.442	248.105	317.875	364.851	358.443	237.089	210.782	275.633	281.475	234.617	296.184	324.606	363.154
-5.19248	32.1601	-30.8786	-68.1627	-117.872	-40.5053	88.8338	52.7853	40.5093	35.1121	174.980	145.513	195.577	235.705	148.103	186.281	256.843	191.852	128.900	250.922	264.502	274.910	260.256	199.641	227.115	210.653	152.055	202.773	318.834	243.079	239.660	312.282	290.711	427.665	257.769	285.925	308.022	310.191	408.339	245.119	310.036	339.990	253.904	266.033	405.920	294.763	333.095	346.151	269.208	178.811
-5.16807	24.6519	-160.723	76.3103	-104.866	28.8216	71.2002	199.879	105.382	199.260	44.4207	204.144	121.148	236.762	159.022	183.503	137.254	234.468	285.142	453.203	171.553	224.317	190.924	228.736	211.420	259.512	264.254	268.722	311.131	334.038	294.201	344.636	254.875	289.233	291.096	159.744	263.298	174.951	214.560	257.020	406.488	326.122	288.787	271.983	204.869	226.715	241.220	214.409	335.322	305.882
-5.14367	36.5430	52.1469	-81.6478	48.7389	1.00889	-37.1904	178.512	80.3729	-10.3836	176.878	118.169	116.825	166.417	183.930	211.594	283.895	288.745	203.947	217.368	185.660	194.805	241.354	288.477	387.053	168.105	432.326	190.405	250.972	275.593	197.534	278.952	194.058	322.493	386.561	218.000	345.189	374.635	383.733	308.535	246.645	417.474	215.461	313.120	305.109	248.652	355.211	333.729	314.585	339.195
-5.11926	-118.427	18.8768	13.0864	-96.8382	33.1876	40.8194	54.8307	231.751	169.071	194.828	214.580	138.987	271.117	250.158	180.773	115.698	329.806	209.585	157.392	249.268	207.453	254.906	260.982	247.570	265.161	311.871	198.449	330.355	306.611	237.574	243.101	318.835	392.995	286.642	321.569	263.208	216.462	290.999	370.539	292.261	231.513	177.182	249.949	332.264	174.782	267.447	405.622	261.497	252.638
-5.09486	-68.3824	96.0652	6.40325	-57.9026	65.5918	127.944	8.42898	197.132	111.087	94.7962	209.089	168.119	173.631	178.443	168.637	182.998	168.022	239.043	243.068	255.801	137.340	166.547	171.884	241.179	334.153	259.027	222.098	244.325	143.708	410.166	297.359	287.048	266.418	160.824	262.823	353.641	334.967	230.500	304.802	375.369	238.529	368.668	354.598	231.900	216.094	170.405	242.811	235.189	235.932
-5.07045	-95.1896	-47.8328	-98.4134	-67.0341	112.497	198.278	178.507	24.5959	177.071	87.3972	229.929	218.025	135.000	154.755	248.887	129.279	228.072	-22.2158	254.200	224.040	231.254	177.967	207.068	302.275	256.720	304.869	301.384	325.819	296.083	239.143	239.388	152.982	278.457	277.660	210.688	246.218	233.965	357.241	246.556	304.202	230.156	189.052	316.068	310.447	116.986	282.374	279.470	252.589	269.828
-5.04604	57.2186	55.4920	-54.1850	105.273	137.111	69.5411	35.2573	118.012	106.395	121.669	243.927	66.8320	116.659	158.734	108.063	139.881	52.7677	212.879	173.812	313.587	252.514	217.954	243.249	185.346	362.748	236.504	246.294	205.581	383.200	331.865	291.502	385.972	319.919	273.066	279.921	305.578	172.347	223.586	378.682	374.699	236.835	377.672	377.899	276.255	276.867	323.412	295.145	270.885	212.395
-5.02164	40.4708	79.8362	-5.13130	38.6619	-44.8938	-17.3530	64.6728	112.308	121.644	112.823	113.550	206.826	101.312	107.575	125.893	313.386	176.609	176.666	272.215	214.554	280.749	337.929	351.147	268.589	226.342	95.4774	325.075	247.172	228.217	247.656	227.608	222.866	262.143	250.450	353.853	371.450	267.557	227.151	211.543	414.152	326.846	141.128	290.286	327.872	189.322	377.557	269.326	245.865	337.329
-4.99723	4.62623	-61.5354	-119.209	54.6575	-26.7104	82.9516	118.294	22.2576	198.647	53.8687	124.981	107.846	209.997	217.792	239.937	187.636	127.058	311.186	123.455	316.933	94.4829	222.791	241.986	196.173	240.653	224.537	276.311	238.644	202.242	211.771	280.539	257.288	337.336	202.069	268.120	238.530	316.526	222.964	366.206	218.118	286.294	300.901	222.384	388.909	363.340	353.036	252.858	293.969	248.594
-4.97283	-40.1432	62.4593	8.47145	84.4304	75.4934	166.353	99.6445	42.5755	123.286	125.967	110.799	192.363	367.201	197.299	196.453	204.916	270.625	334.318	292.939	199.165	292.422	144.648	282.158	233.616	287.579	211.579	234.548	275.400	255.289	336.618	293.829	298.286	241.890	288.804	224.997	250.218	196.271	323.035	296.793	253.813	240.085	234.562	268.852	327.327	314.995	299.138	300.414	161.238	340.254
-4.94842	-3.57589	18.7510	29.2006	-53.8768	-47.1864	61.4959	90.9945	130.787	37.8133	79.5928	-35.8586	152.246	142.303	113.830	238.876	224.305	163.217	256.645	91.2269	315.641	284.715	312.585	287.568	307.836	307.202	340.124	91.0777	272.289	291.241	463.788	263.537	411.118	365.080	253.700	252.648	336.669	247.065	204.945	332.786	308.808	342.631	268.271	286.871	216.362	219.130	290.420	234.696	350.377	341.128
-4.92401	83.1058	-2.33902	110.119	-89.0807	149.858	50.8930	171.091	113.932	193.648	151.551	144.267	169.300	64.2231	139.063	192.550	128.379	289.022	59.8607	224.254	303.215	263.469	193.774	254.600	282.375	329.432	208.901	276.092	266.428	208.194	272.039	225.453	310.236	348.014	292.532	224.287	175.309	296.041	239.891	338.077	236.421	382.365	312.603	264.736	351.876	235.364	226.060	299.645	357.129	228.897
-4.89961	4.62074	47.6812	-36.1527	45.7463	6.92192	48.6638	-23.1944	-2.60209	131.660	141.977	166.632	154.330	156.038	221.821	250.381	146.276	126.424	287.721	247.075	283.428	304.328	295.232	235.505	344.899	329.283	369.930	300.714	310.839	235.808	223.881	173.362	258.572	269.896	294.398	346.792	195.859	363.338	372.880	327.126	359.508	334.584	249.656	265.758	218.445	310.267	321.066	300.743	273.585	437.427
-4.87520	-3.06491	-9.17138	-81.3781	41.0000	-123.813	29.4564	115.426	182.494	237.720	180.570	113.205	167.834	191.169	199.304	239.801	303.899	257.387	307.004	252.725	299.831	279.772	339.198	214.657	341.697	233.029	229.300	265.728	184.635	244.446	296.204	314.808	414.620	271.785	328.257	245.895	297.471	254.174	295.857	285.705	313.743	279.755	332.048	307.912	207.976	239.466	271.986	352.356	240.861	242.215
-4.85079	178.215	12.9539	27.3300	-15.9782	-39.2641	81.3961	65.0181	180.048	201.315	195.686	167.647	142.498	230.669	153.529	221.230	172.724	213.784	202.130	268.524	289.240	338.094	190.327	272.171	247.608	266.870	335.212	238.248	280.377	353.582	302.103	307.956	296.337	244.357	291.555	269.132	368.038	327.158	369.952	291.005	266.399	370.038	172.599	220.912	406.353	279.162	305.054	222.240	201.256	230.014
-4.82639	-30.0541	-49.2683	12.4404	90.9088	-44.9366	88.7609	168.050	182.931	150.069	173.172	191.052	103.831	95.8596	136.106	178.629	214.076	353.656	226.661	301.407	279.134	348.550	274.173	342.491	240.503	329.554	346.698	250.188	346.359	291.160	302.104	313.490	269.321	357.864	238.916	164.710	308.522	362.620	292.920	291.676	262.904	269.477	287.105	250.442	185.362	328.696	378.176	384.544	327.277	294.262
-4.80198	-40.8624	-48.5984	-1.60074	145.974	134.383	234.721	166.488	141.085	115.219	171.989	16.2965	107.337	89.6380	178.775	221.930	231.644	219.008	265.274	270.177	190.743	288.167	364.353	311.957	396.691	213.376	277.322	364.192	243.070	271.992	368.620	241.375	287.361	281.345	365.885	341.518	284.806	503.626	360.572	425.013	307.939	328.244	291.791	268.361	304.423	368.272	277.702	309.274	328.469	307.169
-4.77758	-47.1135	-161.200	-46.0965	-28.8793	56.0362	-1.54219	98.9022	87.1750	112.574	-18.4314	162.119	114.638	227.562	126.096	266.683	222.763	247.604	252.142	376.235	246.176	319.011	253.847	370.406	310.474	407.985	313.739	255.793	291.815	223.617	370.713	267.152	191.623	343.390	311.878	404.231	275.433	288.493	291.702	189.888	278.941	358.613	321.239	339.530	293.393	321.590	305.747	318.684	264.492	256.336
-4.75317	0.0195166	34.4207	-18.5227	-111.122	82.4300	23.1447	21.9947	117.057	71.8083	211.225	74.2312	213.992	269.441	267.967	135.904	130.185	274.554	255.628	275.653	254.687	207.484	273.324	333.212	332.041	303.832	199.122	379.478	366.324	339.123	298.423	335.132	323.515	233.340	325.817	337.897	218.945	363.184	380.189	368.576	298.668	244.136	281.923	393.249	217.732	228.486	266.359	340.701	330.331	270.648
-4.72876	73.3998	-31.4456	51.8709	-25.6428	69.9179	132.977	109.001	194.629	148.488	123.205	244.390	147.623	268.715	288.901	350.811	183.157	319.424	228.964	210.763	194.624	160.209	266.886	351.164	420.014	150.574	374.323	512.837	291.777	353.480	198.645	313.670	327.262	284.992	321.162	364.730	328.823	319.084	279.890	121.655	354.025	263.580	397.762	264.913	348.208	321.657	393.727	368.182	232.600	326.765
-4.70436	47.0711	12.4717	176.502	116.738	-82.3357	29.1140	253.525	80.2941	235.256	260.520	111.213	122.385	205.590	37.2653	182.499	236.920	225.403	255.507	364.121	333.043	205.572	370.598	236.160	381.116	360.430	237.666	381.064	402.542	313.541	242.296	401.705	338.946	449.891	250.738	464.292	340.509	135.953	285.759	355.390	310.726	304.312	314.794	398.104	264.345	365.036	361.026	181.512	294.332	236.680
-4.67995	-50.9813	57.6843	109.327	-13.1730	46.4205	94.8758	97.5874	183.749	177.661	143.483	255.376	123.290	192.789	193.117	274.996	277.445	244.972	178.609	223.864	226.174	194.883	326.821	209.286	243.104	339.093	394.898	374.765	418.968	245.291	270.365	424.226	248.219	290.755	281.346	392.968	310.044	231.648	348.956	345.322	354.570	398.180	348.365	390.236	336.651	189.696	396.806	264.444	166.319	290.529
-4.65555	39.0540	-116.690	-143.934	52.4576	198.778	32.7365	98.0467	159.224	154.106	186.141	207.383	153.382	247.999	167.734	245.446	251.969	237.533	262.073	216.280	221.802	269.949	179.011	220.580	310.048	323.385	366.972	312.201	340.004	388.988	233.122	378.071	207.002	262.236	325.535	347.148	304.612	371.203	284.984	276.334	359.317	238.494	246.572	354.845	258.562	299.700	353.628	274.505	271.675	256.383
-4.63114	6.16036	-75.3250	60.3187	48.2390	69.5939	143.766	27.0881	84.3250	234.733	219.397	252.184	102.372	233.875	224.357	272.450	114.673	259.205	178.661	273.022	160.824	260.444	283.626	273.971	329.121	290.775	278.969	284.639	353.205	354.529	298.020	375.959	337.372	333.172	266.080	361.256	202.835	318.026	230.998	343.089	340.467	364.249	286.596	170.921	260.731	316.552	309.986	267.610	332.239	287.234
-4.60673	-1.77220	-56.3080	-59.8101	0.562334	22.9350	74.3466	153.675	75.2128	122.526	218.460	93.9782	266.437	186.033	179.706	401.772	278.975	205.537	254.962	273.416	185.694	294.265	346.056	325.305	206.080	273.801	297.154	328.283	231.626	320.411	336.769	353.064	290.011	268.459	404.679	303.686	343.880	258.596	264.089	355.072	208.895	322.238	310.759	397.605	270.206	274.651	257.208	286.455	364.849	363.756
-4.58233	14.7906	32.8637	-126.631	46.4860	67.4556	97.0686	93.3789	188.468	76.4350	153.734	85.7022	230.232	149.224	131.691	219.627	218.001	60.8787	198.887	107.553	236.876	169.026	324.844	255.535	290.659	344.739	227.013	368.811	248.643	216.490	298.291	236.889	361.481	276.583	331.549	247.324	316.663	340.447	327.700	372.762	287.035	340.285	422.294	241.076	359.116	297.785	330.307	374.633	292.939	351.106
-4.55792	-14.6707	-128.491	-83.8728	29.4906	133.699	63.9059	113.555	99.9520	200.246	49.2547	119.314	28.4140	145.149	173.770	221.169	223.617	202.453	265.314	171.622	298.969	292.613	338.610	391.764	261.617	393.179	297.708	350.570	361.814	400.430	317.652	369.672	300.943	274.822	306.782	415.372	353.833	409.458	282.620	311.215	405.051	304.279	270.901	379.443	231.152	256.345	317.255	287.655	272.413	394.310
-4.53351	-61.5532	14.1166	21.8653	-8.10189	42.5498	75.3163	-26.7510	146.620	237.073	80.0364	160.847	92.8964	147.411	230.141	238.485	173.181	194.973	161.358	245.327	262.779	223.228	277.394	204.578	325.287	337.225	239.089	207.422	237.893	321.540	364.280	251.837	264.407	314.409	125.061	281.636	383.003	313.455	358.355	208.455	212.337	249.431	352.370	451.665	325.585	354.499	163.069	275.125	312.981	320.642
-4.50911	-46.5097	10.7925	-47.1964	4.95636	-5.03528	110.600	101.860	133.306	328.021	172.438	242.507	147.000	223.393	238.163	156.999	244.490	255.090	170.879	275.454	164.286	270.692	211.318	276.944	241.666	253.301	347.362	334.471	303.699	200.334	253.101	286.190	278.046	286.996	226.722	355.794	360.413	385.795	220.087	265.848	279.972	298.328	266.994	342.210	340.441	395.166	289.400	455.725	247.233	334.171
-4.48470	-36.9811	87.3549	83.2401	112.578	32.8410	23.5465	45.4451	92.2769	134.650	67.0630	49.5926	196.260	158.918	61.2541	96.6943	203.337	145.063	246.645	329.485	293.424	319.996	224.861	201.290	278.829	336.187	201.683	296.822	275.905	189.681	290.522	267.055	234.788	330.006	305.818	329.058	372.413	274.378	239.333	316.480	334.193	436.354	310.919	248.193	249.134	345.353	314.858	273.527	421.016	308.089
-4.46030	36.6919	-49.5056	-61.7300	-21.2560	28.7939	15.6007	9.92231	67.5403	146.883	102.813	68.0546	247.222	144.274	252.059	260.729	27.5291	278.589	242.404	236.225	264.679	227.823	292.715	333.165	401.318	242.819	337.978	142.712	402.068	291.059	311.526	164.249	354.464	166.060	288.798	303.599	392.568	286.650	381.850	353.836	243.302	302.526	193.706	334.684	323.053	313.466	345.238	459.572	279.219	194.250
-4.43589	26.2057	37.2280	7.93530	-16.2440	151.987	167.203	114.819	47.2439	249.876	121.588	179.389	158.869	233.909	194.712	228.178	195.053	184.577	307.869	155.528	221.962	247.531	381.277	197.752	125.836	314.214	371.600	189.901	304.570	146.533	314.828	428.960	299.846	304.770	200.174	272.439	292.506	297.739	239.262	273.882	294.754	280.670	236.555	344.956	309.090	232.021	306.399	368.261	250.577	258.113
-4.41148	-52.7220	-61.6712	14.3970	-21.2806	-19.1931	41.6507	46.1657	100.790	190.192	201.089	166.602	173.538	194.117	291.279	196.759	269.601	192.234	203.731	260.066	246.797	208.149	356.581	297.291	263.268	245.773	311.443	196.542	264.330	306.707	383.622	234.352	311.892	331.014	320.969	387.924	259.094	280.914	270.513	300.730	294.881	346.590	271.121	308.639	403.905	398.868	246.931	285.648	239.012	310.883
-4.38708	-89.2046	-41.2765	24.9747	7.20746	96.2627	81.7997	49.2229	137.374	130.230	46.2869	183.042	144.670	271.795	170.697	217.702	219.921	171.279	229.193	254.815	210.823	277.089	270.238	248.047	244.679	377.850	330.224	344.689	260.394	227.433	363.601	344.680	264.080	233.693	284.532	127.297	271.226	394.107	299.261	411.190	349.592	278.172	335.563	384.755	361.895	248.544	353.238	309.272	257.107	306.711
-4.36267	-61.4124	-78.5264	16.1781	144.670	-67.6665	88.2545	87.1723	170.047	47.8739	195.266	169.679	124.425	164.876	281.119	175.223	113.095	161.965	96.9369	269.171	316.413	353.962	302.870	219.574	432.299	400.301	313.792	179.729	438.549	291.491	278.592	325.081	312.061	280.695	266.422	346.750	361.798	255.762	396.962	329.786	250.065	378.499	280.905	217.895	338.472	295.467	241.691	334.806	369.403	219.002
-4.33827	-38.9349	19.2680	-37.5950	86.4112	-93.6495	92.4106	6.68064	137.846	96.1773	222.724	164.107	153.312	169.346	165.676	271.278	85.9071	337.590	344.957	245.593	297.840	276.646	428.903	272.861	403.928	314.579	132.617	258.301	294.653	344.718	220.481	295.102	328.153	243.668	333.021	327.478	268.821	234.738	370.144	298.071	266.420	265.013	410.401	423.216	417.880	272.252	190.016	287.815	363.692	299.848
-4.31386	55.7653	-13.9477	-78.5183	23.2553	41.2139	58.1050	135.450	102.788	56.4972	182.290	58.5513	115.211	160.631	194.319	316.742	155.312	207.617	272.487	300.154	184.028	312.309	269.132	276.951	234.972	167.083	343.842	322.622	374.271	241.597	274.851	250.728	404.772	308.300	385.127	314.706	310.251	393.941	317.450	327.829	375.604	339.938	320.633	326.462	300.426	298.273	317.146	260.480	349.557	349.677
-4.28945	-58.5087	118.963	-12.0745	27.6372	107.766	32.1328	151.299	137.882	72.1721	257.308	181.040	139.865	269.311	216.112	289.586	273.241	206.710	160.514	190.146	291.691	421.777	400.743	234.023	398.415	326.088	449.599	404.880	255.425	317.999	425.114	313.959	325.372	322.440	300.344	286.913	297.341	353.049	221.987	359.359	355.974	414.099	341.209	312.592	349.743	205.950	355.640	327.544	356.327	285.876
-4.26505	28.3112	-9.19711	-67.2818	11.2850	101.564	41.1537	83.9945	121.951	181.657	87.3769	172.978	268.090	206.833	259.298	182.792	289.233	265.542	173.027	339.776	260.930	219.337	400.697	266.860	319.373	370.606	367.234	375.256	243.819	349.849	375.754	349.376	286.912	409.115	269.500	295.552	397.406	305.022	214.497	324.008	228.743	280.965	340.317	352.803	253.318	277.535	289.876	271.819	211.806	332.678
-4.24064	-40.0729	128.778	-10.8735	26.0609	79.7684	93.8538	132.648	-18.9877	61.9316	273.661	129.448	137.202	143.017	184.330	281.370	215.041	146.436	349.208	272.473	235.221	248.844	333.483	225.082	391.259	277.982	309.163	295.966	332.171	329.240	373.745	338.157	351.178	332.820	370.448	363.949	267.168	429.125	380.304	361.244	413.438	392.796	336.849	343.058	339.215	367.434	357.865	198.907	307.440	350.892
-4.21624	22.2952	-20.6159	-21.2752	194.702	209.919	122.973	64.6575	150.866	202.953	113.912	161.070	16.4495	145.215	204.031	293.964	189.243	309.573	335.456	348.130	302.306	311.113	222.103	384.404	322.085	377.929	387.987	260.266	369.275	272.838	221.308	312.248	380.641	330.028	358.485	425.317	351.688	399.615	399.888	312.790	377.253	359.378	249.536	296.437	372.169	350.434	186.422	325.979	380.140	343.245
-4.19183	-1.28521	-23.8030	-34.1158	54.6583	155.426	-58.7482	61.1322	112.448	165.090	38.3049	111.805	244.221	159.255	115.365	281.548	302.447	279.660	272.007	308.777	386.040	257.502	275.501	369.676	328.081	435.335	334.980	348.102	427.112	284.896	382.685	386.738	363.866	342.877	260.334	355.246	306.167	405.502	296.010	225.501	298.645	301.260	274.711	396.723	281.384	418.803	285.172	249.696	422.307	189.992
-4.16742	18.1729	-110.504	-30.7044	-42.5422	78.1290	153.289	11.0342	159.650	144.642	128.419	270.881	196.639	318.537	270.049	226.741	166.038	245.357	315.002	393.318	381.640	277.875	361.804	354.341	238.497	383.628	348.746	349.270	351.174	305.957	344.716	402.286	400.870	354.185	258.348	372.335	403.208	280.469	397.017	260.397	383.930	419.772	494.296	323.856	341.111	338.768	328.736	337.777	325.653	290.842
-4.14302	5.22334	60.4989	16.0144	59.1805	4.85969	116.866	33.4062	187.546	241.084	77.5492	132.730	197.162	208.334	219.688	145.993	194.388	263.831	312.954	350.213	179.499	365.855	402.011	287.729	264.756	186.364	372.111	409.293	275.661	299.821	319.607	335.363	312.389	314.000	293.853	365.475	217.843	351.714	350.317	476.438	406.196	401.445	288.102	245.012	283.676	447.419	346.936	459.911	224.418	351.824
-4.11861	55.0947	1.41728	-31.0667	103.680	102.457	132.676	144.648	256.702	136.904	217.640	138.246	162.781	284.709	208.653	235.366	245.050	145.086	241.962	221.424	306.344	304.787	244.352	327.304	306.235	349.909	231.886	496.528	316.869	394.304	383.110	334.766	313.523	407.945	306.385	273.341	255.706	207.812	347.613	301.879	292.654	443.268	318.416	363.203	365.953	233.058	296.813	253.405	257.881	396.151
-4.09420	124.192	34.9105	-2.90967	59.1186	175.321	101.835	72.7791	151.422	209.227	195.874	125.030	187.181	126.576	251.967	195.183	175.699	206.958	269.405	377.314	261.303	369.659	312.754	313.937	218.252	384.947	304.077	354.170	297.166	272.789	309.634	315.466	468.895	408.924	346.839	327.811	369.822	340.649	326.256	371.709	266.244	443.967	332.813	291.632	379.640	343.969	308.013	277.838	341.487	325.547
-4.06980	28.2982	-18.6959	8.31810	-14.6897	45.8886	74.6686	24.0346	60.1702	146.884	37.7705	307.408	207.302	274.187	251.943	209.252	232.019	267.052	272.099	268.422	379.236	383.136	244.613	246.472	244.204	382.263	381.210	283.023	442.115	336.140	285.027	295.154	314.195	391.686	445.425	368.829	367.957	400.882	506.072	376.814	285.281	297.758	331.551	241.519	378.671	384.089	545.210	457.143	548.498	308.940
-4.04539	-46.5024	-101.048	-80.3823	131.353	58.8212	14.7860	137.788	171.301	133.737	261.499	249.928	109.264	158.425	350.395	235.384	198.266	222.974	378.981	143.422	302.116	294.104	409.225	303.935	436.753	453.711	390.053	414.358	346.162	358.000	316.742	349.674	423.931	319.440	323.185	404.659	330.791	362.116	345.781	325.701	334.311	365.887	396.820	352.732	362.695	362.095	359.612	282.674	292.290	383.202
-4.02099	-30.4234	-123.313	-95.7378	-90.3843	141.420	168.469	115.641	179.103	299.369	200.433	200.004	84.0673	206.493	154.932	304.747	279.076	202.067	383.721	231.974	191.051	243.699	319.886	229.225	265.593	328.717	301.640	411.187	303.562	273.981	345.093	383.773	310.163	262.917	433.526	247.214	402.264	238.332	253.280	309.314	420.469	345.871	438.316	371.518	270.916	222.496	376.962	435.929	457.467	351.133
-3.99658	23.1141	-9.64789	-38.5189	48.9408	59.1707	147.152	195.320	111.498	171.519	209.721	171.745	220.608	285.149	153.503	181.957	240.247	288.110	303.431	301.693	238.984	231.311	342.361	273.940	366.703	250.393	365.703	282.768	221.660	228.827	413.676	296.218	461.870	300.306	335.897	375.181	391.257	398.032	318.064	444.405	324.182	494.212	316.694	402.156	320.410	363.829	430.586	286.654	276.648	272.517
-3.97217	-26.8186	22.8092	-0.829435	38.6744	-53.8793	131.706	118.731	210.018	154.353	171.268	241.586	120.434	262.199	302.147	182.058	221.270	167.993	348.471	322.166	239.396	217.059	216.131	247.173	340.484	266.921	270.360	230.482	335.633	322.665	416.917	290.677	306.522	313.517	344.061	354.052	463.822	427.170	326.160	295.042	256.276	312.667	256.902	411.690	404.137	265.909	311.966	269.620	326.911	274.662
-3.94777	165.177	-33.7049	14.9317	71.5909	59.8500	142.399	91.9554	-28.1278	103.608	170.132	235.018	257.351	187.097	131.706	176.929	268.767	311.946	202.864	198.197	279.157	334.751	403.699	276.208	182.300	313.093	217.335	156.663	298.217	428.696	431.014	302.992	338.183	364.390	257.858	357.596	309.854	322.787	348.205	407.063	249.388	291.027	274.060	239.354	365.587	333.491	263.975	413.614	326.131	351.362
-3.92336	53.6880	-27.3384	-3.37789	-9.73867	59.5154	147.828	167.642	42.9160	180.594	219.762	207.493	147.680	115.843	183.164	230.263	207.217	254.722	397.098	375.187	255.992	323.165	314.674	216.188	397.567	255.222	234.453	335.317	304.164	270.953	406.585	355.746	367.924	341.504	452.123	389.688	371.633	335.114	378.412	174.893	334.025	459.024	378.866	360.502	350.483	344.238	377.614	296.756	283.043	358.222
-3.89896	-57.5127	-118.125	-87.7792	96.2828	-56.3952	90.3377	-30.3812	172.088	89.0086	227.084	212.187	243.239	145.129	243.179	225.048	275.425	226.846	213.667	167.794	275.892	271.827	224.323	252.243	331.299	388.090	306.666	453.501	282.450	296.268	228.773	282.894	352.503	255.113	385.512	356.182	412.084	416.648	353.298	374.907	272.103	300.187	233.851	328.642	328.463	217.089	423.532	327.646	316.707	450.960
-3.87455	-85.9227	6.37726	57.3436	132.687	29.1808	58.7286	52.8118	69.2482	105.622	44.5069	194.044	117.327	211.432	217.327	147.149	191.354	233.808	331.393	284.404	203.346	285.585	200.113	327.254	458.819	299.411	318.046	439.360	366.178	222.564	350.384	323.795	429.177	363.179	301.834	290.390	245.008	358.975	331.318	271.634	475.847	343.975	279.238	387.215	456.018	385.309	294.570	484.366	262.561	307.000
-3.85014	-32.2707	-90.5314	-21.5339	-70.0233	92.0271	87.7510	192.327	0.342717	163.373	186.833	145.272	273.009	26.7021	199.743	141.247	151.825	203.607	250.124	254.484	197.713	308.868	388.325	244.158	238.730	336.651	382.024	316.857	269.503	190.198	254.569	473.893	292.528	365.504	420.271	330.477	310.818	350.013	383.713	416.749	246.157	288.541	328.445	287.846	355.064	293.618	294.064	314.786	394.483	198.543
-3.82574	39.3508	22.5920	-70.4954	13.6871	92.4280	-35.1749	117.395	203.225	163.240	201.599	118.564	107.283	123.906	119.557	210.202	219.689	227.466	147.558	288.131	273.408	290.698	298.086	400.759	354.645	343.732	392.586	227.655	305.423	147.927	376.349	300.685	273.878	306.973	302.301	334.183	429.998	267.443	261.730	338.603	322.377	333.581	289.950	240.266	293.229	436.129	337.416	360.954	341.888	361.105
-3.80133	-3.08380	6.20038	-89.0703	2.72998	125.531	130.719	104.972	71.8049	130.801	124.119	127.431	202.079	176.591	204.225	363.975	212.606	196.470	272.923	160.893	342.850	274.383	316.658	291.513	336.895	285.496	299.123	280.474	269.930	272.428	364.776	323.893	348.505	413.138	364.810	413.649	426.584	393.548	267.298	358.321	350.574	276.325	362.924	309.505	307.929	418.771	416.633	336.453	328.642	304.726
-3.77692	42.4490	-54.8213	-22.1115	-59.0355	71.5719	140.667	-52.1995	109.709	57.0108	16.8634	119.760	185.900	186.510	239.058	142.423	243.334	240.017	179.345	264.480	398.197	332.580	333.423	363.572	220.822	288.469	264.589	273.092	211.587	340.366	325.647	373.229	262.615	300.096	414.432	348.048	483.318	360.228	343.682	379.756	313.664	306.459	342.946	425.318	371.760	346.738	305.120	398.151	347.531	259.518
-3.75252	-1.45004	-15.0021	-84.6172	-39.9134	-7.52853	138.122	73.9061	252.596	134.591	115.347	162.990	248.771	245.258	179.533	236.383	255.971	173.590	184.649	300.435	379.554	433.127	173.136	264.176	356.809	384.509	420.073	285.630	260.063	424.331	382.010	375.161	414.913	311.090	326.284	346.934	203.574	408.684	501.447	439.219	383.626	301.067	316.871	418.199	383.491	235.409	264.178	250.453	300.749	333.346
-3.72811	-56.1215	-30.9980	33.3663	64.7311	55.1079	33.0358	133.193	184.475	101.941	164.603	105.184	316.086	206.799	188.968	205.268	220.372	221.064	194.245	134.223	321.551	265.528	341.081	255.572	387.218	335.178	375.626	358.372	364.604	307.912	290.145	376.504	297.463	291.863	356.938	313.154	284.171	377.951	368.910	373.082	358.926	350.815	381.547	421.551	335.435	353.620	366.596	299.953	396.550	441.188
-3.70371	65.3933	-41.7175	-85.2857	63.7114	50.9487	14.2696	134.344	79.4751	104.485	160.734	218.841	192.798	168.270	172.036	156.786	126.476	235.039	267.702	318.020	277.803	244.314	293.324	304.619	231.502	340.235	286.704	225.275	319.403	370.941	342.974	328.215	356.980	405.173	397.081	386.429	285.188	405.952	329.412	259.166	300.698	393.017	348.502	299.098	248.273	349.321	367.513	342.604	403.412	424.341
-3.67930	165.647	-35.7887	-11.3868	107.009	12.7099	-25.9430	50.8570	90.7461	230.108	207.357	203.118	189.032	172.109	173.342	235.846	154.340	238.057	260.773	271.030	188.286	226.825	288.547	212.684	364.441	443.468	339.630	474.320	378.047	320.010	338.056	357.194	391.872	258.717	391.783	292.265	461.853	435.493	371.988	289.172	366.396	479.191	369.544	443.998	397.473	329.570	366.000	296.897	247.165	343.903
-3.65489	-43.0490	151.477	19.5743	10.2506	-2.34184	191.080	112.406	128.637	48.2915	171.225	144.727	242.815	230.976	127.303	222.006	245.164	191.047	246.153	372.436	303.894	325.807	258.342	404.290	332.280	287.988	348.666	497.219	374.263	406.757	269.172	375.512	195.884	404.546	382.861	377.263	329.277	379.464	307.744	365.383	299.626	344.633	403.599	321.749	355.174	406.119	385.701	366.158	413.993	401.300
-3.63049	-54.7975	4.89876	147.915	16.4773	48.9817	124.194	127.296	79.0803	65.1156	178.479	239.835	140.430	204.410	296.702	270.308	192.082	276.187	223.822	315.464	270.994	344.782	356.499	376.653	260.101	308.799	184.289	284.033	352.093	291.676	441.801	338.164	375.046	379.224	313.489	190.131	320.722	288.431	294.785	305.388	421.236	381.989	265.873	325.551	427.527	327.937	373.924	412.734	385.213	350.355
-3.60608	38.8085	49.8169	36.3685	-50.9089	-32.4431	111.502	102.731	217.260	243.402	147.806	216.624	152.595	170.696	289.157	248.604	179.354	298.934	306.356	307.462	353.940	297.595	296.569	294.389	370.797	298.585	254.699	338.684	348.484	335.280	369.238	370.728	393.300	248.289	305.208	337.468	373.766	404.769	374.135	298.526	414.233	379.687	390.482	336.065	448.088	286.202	338.025	320.302	373.500	393.850
-3.58168	59.3984	-90.2061	-30.9038	-10.7743	93.2278	82.8363	-5.11183	140.023	242.149	142.527	271.483	221.666	345.520	256.848	330.635	353.837	317.562	373.535	288.186	295.808	200.352	243.821	299.049	400.877	316.104	315.956	273.064	359.688	344.631	345.859	327.731	288.587	345.048	305.154	297.725	293.446	247.760	353.803	326.545	364.796	345.481	462.884	412.519	300.422	365.016	245.625	330.801	291.139	173.578
-3.55727	-15.2082	-28.8033	12.2057	64.7500	104.710	150.527	107.887	94.8579	161.144	177.981	247.701	208.426	226.166	249.204	309.685	274.710	332.085	346.298	367.039	377.105	374.289	279.077	319.016	365.380	299.882	315.222	415.353	266.239	384.455	401.457	370.176	367.571	309.602	332.091	418.603	375.611	428.886	380.762	324.006	463.381	405.439	317.531	432.420	332.619	412.059	396.782	293.820	422.191	268.986
-3.53286	64.6756	-106.911	7.06887	69.6273	44.0386	-33.2017	60.0605	109.507	107.991	174.690	332.243	279.433	329.459	300.594	275.167	241.332	212.114	343.425	352.102	354.358	349.665	351.251	235.011	377.062	445.034	394.279	427.176	425.022	369.783	258.384	365.106	340.884	353.492	283.842	326.400	413.407	368.484	354.600	409.005	338.825	375.949	366.275	427.752	469.123	414.512	215.829	364.425	370.752	295.868
-3.50846	-0.129341	-47.0646	24.6889	97.1356	122.172	134.201	208.403	102.737	91.2633	171.385	195.388	186.452	290.988	219.406	175.433	333.615	224.906	228.971	309.664	195.511	296.611	417.053	434.930	418.306	320.492	457.170	427.755	352.757	508.911	287.166	388.421	322.164	392.364	306.215	311.965	483.994	460.242	432.541	296.264	429.861	212.462	281.025	331.453	411.778	433.273	380.252	377.647	416.776	378.131
-3.48405	22.1715	15.5052	-19.1571	27.9859	22.1384	95.5458	103.998	195.366	131.065	175.983	156.744	210.042	330.766	146.120	282.847	236.042	246.589	293.855	427.484	329.888	287.428	286.387	440.726	441.790	326.500	354.347	339.469	403.323	340.022	457.824	324.259	273.736	417.035	414.164	431.138	403.699	392.882	309.975	481.135	344.992	401.180	304.724	459.020	416.169	360.479	389.960	387.754	426.773	360.658
-3.45965	-13.4679	-26.1954	-51.0941	171.674	55.5900	111.977	11.1308	83.0680	261.310	254.966	250.259	260.458	199.053	294.800	248.699	265.751	381.552	277.686	447.457	283.447	301.278	394.050	264.171	343.097	338.746	375.891	348.876	322.190	323.307	337.766	399.378	391.393	311.287	409.826	180.797	419.683	379.643	313.600	406.626	388.970	381.831	374.071	366.981	362.294	420.494	443.503	477.057	376.698	385.264
-3.43524	-89.4913	0.753155	42.8463	-50.4153	42.2512	84.2852	35.7756	113.756	207.081	221.468	352.215	265.427	217.256	234.911	191.191	355.110	285.671	283.711	410.248	309.216	345.895	246.463	313.462	325.855	320.135	429.048	319.662	402.817	352.135	337.684	315.400	355.473	325.783	462.579	512.230	347.884	284.229	313.400	295.820	405.534	473.086	391.115	436.578	349.121	432.160	332.791	425.518	395.451	390.175
-3.41083	-87.5903	60.0707	-82.8040	30.4045	33.5534	141.074	108.341	12.2248	237.982	206.370	205.677	250.649	270.441	172.153	288.620	131.962	240.192	248.098	254.268	358.075	280.701	384.664	348.938	275.211	430.963	436.700	386.557	436.955	453.504	374.283	412.353	410.563	377.715	431.935	363.553	415.759	416.043	553.420	439.691	244.613	399.738	411.045	346.899	280.123	343.409	333.758	319.394	388.549	377.819
-3.38643	-27.5665	-20.9638	84.9484	81.9899	54.9559	102.974	129.338	183.521	237.711	172.879	193.496	213.418	213.617	267.961	238.757	276.316	366.676	191.392	366.952	300.654	301.595	324.342	235.064	407.435	484.981	332.026	301.595	387.464	297.250	459.756	408.946	458.259	414.495	303.008	416.538	445.844	435.741	499.082	475.980	293.351	354.594	346.083	280.937	377.758	365.149	453.787	345.881	330.615	377.675
-3.36202	-138.508	-40.3782	4.79773	-39.5839	70.9986	165.482	73.0032	283.916	237.356	45.9488	139.976	164.379	278.353	183.353	254.359	205.537	200.882	253.304	258.841	328.727	269.750	420.900	397.867	429.697	381.673	389.233	389.551	302.706	341.183	388.676	322.359	390.196	439.322	395.587	361.468	378.934	359.181	453.444	375.187	402.264	392.343	378.333	295.415	383.770	308.799	293.657	439.690	428.273	404.259
-3.33761	5.88340	119.360	-10.9813	-16.6991	57.0195	23.9991	188.191	143.694	165.589	193.330	121.477	149.557	213.167	228.105	288.047	229.937	333.249	319.864	307.502	374.440	406.327	315.560	320.882	336.180	387.239	411.580	304.477	277.349	313.441	268.099	421.725	383.537	405.580	283.691	334.883	281.007	465.199	294.958	286.283	265.089	288.277	497.638	381.179	388.402	353.717	467.273	495.434	341.174	451.957
-3.31321	23.6986	65.0898	-133.058	17.7247	50.4568	-80.0206	115.088	262.985	159.840	293.469	162.108	97.3139	185.872	274.703	257.311	384.987	267.018	257.569	187.459	415.972	318.343	345.510	310.366	464.467	295.483	385.973	299.801	429.919	340.940	421.561	383.290	492.852	217.266	297.315	332.657	403.325	379.679	318.888	270.015	415.208	382.324	297.106	441.687	350.801	410.656	276.886	278.690	401.118	263.134
-3.28880	15.6323	2.98667	-11.9692	15.2441	65.4371	183.777	170.742	112.222	267.144	197.288	142.763	278.478	247.519	184.065	294.583	334.991	124.015	371.913	288.789	300.662	285.416	385.842	288.724	344.813	291.400	303.039	289.664	420.741	323.340	385.186	424.628	272.760	349.497	347.747	282.216	405.807	342.464	238.729	328.428	445.859	288.293	375.872	409.591	322.329	309.098	347.046	361.398	387.495	270.509
-3.26440	65.1851	-48.9730	70.8108	102.030	11.4256	114.816	189.521	157.463	17.7402	137.336	134.323	276.499	257.366	156.418	342.625	287.156	282.260	308.989	347.742	277.101	346.059	366.604	411.040	363.462	316.476	309.928	288.716	394.354	395.211	338.521	328.997	441.849	302.243	432.244	309.627	322.745	474.288	387.686	316.219	381.977	402.920	434.797	433.362	383.627	402.645	465.349	397.712	454.643	391.104
-3.23999	-96.8990	10.7090	-27.0028	77.4739	52.3556	127.767	156.067	184.292	138.039	205.524	154.111	81.4420	252.062	188.363	310.247	289.418	249.682	273.237	235.724	310.314	338.390	355.711	284.194	441.309	307.605	355.797	430.576	341.499	314.208	377.477	397.648	324.066	365.239	374.662	454.459	361.785	409.623	306.635	455.416	256.223	398.040	416.128	342.037	324.279	304.714	289.235	376.405	407.342	491.342
-3.21558	25.7116	11.7090	-56.4980	107.166	69.4278	119.675	101.632	170.776	165.281	121.409	218.770	278.543	187.791	146.457	282.011	179.020	215.676	302.977	399.898	294.492	300.991	388.775	196.708	262.914	351.151	352.477	316.369	350.773	373.384	396.359	369.643	373.583	417.440	413.280	404.023	279.246	466.464	445.338	436.792	405.373	431.209	330.233	357.175	397.114	445.488	401.009	421.502	458.105	445.074
-3.19118	-29.9489	-46.5665	-31.5646	67.2197	6.64186	133.970	190.426	137.849	78.9357	86.3196	131.548	261.470	311.925	304.980	290.326	192.662	148.720	251.830	332.368	350.082	296.954	482.891	312.284	464.077	493.570	443.977	358.196	355.603	234.928	381.777	446.198	425.222	245.169	370.560	484.771	355.679	360.064	318.741	368.554	447.632	298.946	409.893	385.647	410.082	437.902	416.444	451.215	386.629	279.863
-3.16677	23.3807	95.7083	-43.6764	-1.98683	38.6173	78.7292	66.0893	230.464	286.889	290.034	263.872	206.746	163.219	261.774	259.525	253.922	190.197	322.925	348.879	453.262	263.401	280.110	296.665	357.127	392.795	382.660	415.071	418.582	301.882	374.501	290.644	396.239	329.383	343.482	375.060	429.610	411.279	407.612	297.503	338.784	371.492	375.176	366.725	412.426	417.423	361.454	534.784	306.473	353.806
-3.14237	31.8081	-156.097	-85.4891	-22.7561	28.1960	107.093	139.662	56.0675	142.312	219.772	170.542	148.563	241.418	117.078	262.448	147.267	228.730	175.862	250.686	327.678	301.424	235.515	340.893	344.470	411.965	344.211	291.106	442.471	381.399	335.295	400.217	326.958	433.375	478.875	396.059	318.238	305.944	499.185	356.113	370.759	273.753	378.069	441.308	372.832	278.100	488.490	372.323	345.805	321.939
-3.11796	11.3489	-154.110	-11.3922	110.905	34.4847	66.4470	78.8373	94.4657	216.506	197.884	240.683	250.005	158.277	222.636	139.984	197.013	310.326	267.920	199.825	313.719	319.930	177.790	234.740	248.980	327.439	330.064	433.701	401.161	430.492	393.494	322.903	319.932	304.172	366.578	454.581	426.472	419.005	423.119	377.497	333.554	443.361	452.810	355.848	465.028	327.966	373.624	284.935	400.400	384.188
-3.09355	26.9604	-76.2808	-66.7227	-46.6241	59.4809	49.5684	101.484	221.407	139.648	133.147	229.813	416.342	236.790	163.112	291.173	119.486	355.512	238.137	300.241	255.168	345.768	329.372	304.366	374.634	360.034	413.791	389.295	300.090	344.134	422.923	412.575	319.320	461.830	231.331	243.375	348.640	249.406	438.795	459.006	382.413	494.467	297.760	353.884	371.436	387.213	344.204	399.811	381.347	349.646
-3.06915	5.75435	81.0585	-22.8556	102.097	91.5467	79.5287	145.588	74.2967	208.785	86.8975	186.726	215.219	235.570	237.288	304.899	240.018	290.801	260.474	273.458	263.815	423.341	395.325	388.870	317.428	408.674	257.389	373.626	322.806	399.757	430.992	389.037	344.176	350.031	319.189	295.622	247.756	405.633	348.731	381.378	336.592	438.907	341.672	353.893	416.721	373.917	346.504	353.608	328.876	431.720
-3.04474	-62.1744	-110.917	-63.5104	-49.1574	86.2566	165.527	201.437	155.168	215.531	50.3334	160.992	227.813	331.243	229.240	283.056	319.800	332.985	290.715	389.772	315.214	317.193	372.955	400.386	432.035	464.030	409.193	367.418	340.332	448.994	291.694	305.419	374.324	407.146	355.854	400.778	357.988	482.079	341.933	431.679	376.267	298.351	338.049	242.314	453.037	356.024	413.146	438.367	402.188	356.476
-3.02033	44.9844	-78.5976	122.160	-13.7108	-80.7733	160.362	32.0146	160.223	222.297	181.256	214.560	199.108	336.407	295.105	277.839	393.580	298.943	279.630	399.737	378.398	315.344	449.093	122.777	344.870	279.646	407.678	398.511	317.602	432.464	258.449	402.927	384.521	358.555	383.652	305.737	477.705	272.881	329.084	358.312	420.319	558.445	365.596	321.439	478.353	375.583	461.926	355.998	385.188	355.587
-2.99593	74.6410	-42.3012	15.5401	111.079	71.2841	89.3788	217.636	216.601	311.277	165.975	174.479	234.262	179.604	282.466	257.933	305.854	246.588	344.648	305.466	353.980	372.094	455.469	430.780	381.306	384.727	386.332	362.842	411.679	454.237	440.174	395.577	489.327	340.112	437.653	338.501	397.926	379.954	499.979	334.544	374.567	228.548	354.625	404.404	485.137	415.565	392.674	359.788	421.945	491.180
-2.97152	69.4971	49.9010	91.8485	6.47291	87.2775	205.974	50.8354	135.124	167.011	178.998	244.091	247.239	190.085	407.255	312.200	261.350	259.550	319.192	411.154	342.117	281.590	397.573	401.849	404.620	392.762	545.772	413.172	451.120	387.108	374.275	357.898	362.178	360.290	285.938	376.751	322.835	445.449	495.458	498.929	392.129	454.785	330.898	535.335	414.648	461.600	395.322	359.220	458.032	432.117
-2.94712	-135.442	106.351	50.2491	-72.9727	13.0647	47.4861	97.1312	234.378	197.770	187.827	268.866	262.280	224.717	237.027	277.445	234.482	248.341	313.797	427.369	276.102	349.440	326.006	420.983	401.508	357.116	452.469	357.015	527.446	395.034	379.318	345.579	458.562	464.024	424.751	362.386	343.311	480.985	327.153	327.809	519.287	488.431	467.896	349.470	460.545	393.270	499.170	451.286	473.887	388.702
-2.92271	59.7656	-4.41352	27.4504	48.1615	95.6828	45.0169	135.987	44.3839	177.748	140.437	182.374	182.838	326.934	272.908	343.607	338.505	273.866	419.165	255.023	370.425	377.605	391.406	367.447	347.675	338.407	331.516	502.484	484.181	402.033	387.356	430.052	395.496	335.962	425.757	358.753	411.732	527.882	369.547	460.733	453.703	392.270	409.316	388.816	503.651	396.036	399.677	349.150	377.467	394.586
-2.89830	-226.619	-67.3767	-50.1741	124.281	84.9641	8.99389	117.394	130.967	89.5040	206.773	342.162	278.310	179.795	274.764	291.341	323.372	401.786	399.695	295.240	382.502	349.579	369.612	424.096	442.933	430.852	391.923	477.046	428.071	350.334	305.032	316.447	431.490	405.962	320.545	422.442	399.290	396.499	310.968	455.516	418.839	497.693	517.220	459.841	465.319	448.899	419.076	291.421	478.936	344.520
-2.87390	-18.8361	-37.4264	-41.2015	8.68378	-18.1445	57.4464	193.676	117.769	248.416	221.547	250.815	294.547	230.934	210.400	269.246	267.169	272.774	214.516	276.241	321.129	430.211	442.281	484.379	495.993	390.833	470.219	424.616	550.507	358.898	338.073	582.970	465.015	451.051	467.482	416.538	402.073	364.727	331.431	521.155	418.473	378.667	423.018	457.712	396.990	382.547	471.194	396.698	463.340	386.610
-2.84949	59.1843	7.02140	-29.8236	70.5982	82.4447	92.9709	183.849	227.443	258.789	294.358	270.076	292.276	282.340	260.388	299.192	394.323	390.580	318.587	292.339	406.258	377.435	447.602	381.825	352.899	509.177	512.518	221.895	431.143	472.205	379.923	262.542	413.536	502.469	407.392	495.613	483.485	396.301	538.901	427.136	392.233	466.176	441.634	396.030	441.677	413.902	441.080	475.676	375.430	281.778
-2.82509	-50.5541	-118.468	-78.8301	15.4270	-12.8931	233.884	142.648	174.079	198.310	227.328	126.780	266.241	58.5280	159.570	272.053	287.693	269.938	326.934	369.566	373.426	334.087	344.741	451.487	339.602	442.671	325.454	303.870	404.869	400.284	493.460	373.844	406.891	405.898	501.652	477.631	416.875	580.816	406.099	561.494	367.302	326.019	537.133	558.237	417.370	437.236	444.685	405.741	416.408	319.866
-2.80068	64.4578	36.5947	49.6303	45.5837	99.1441	145.413	97.5378	271.999	135.645	218.853	215.840	197.650	305.473	366.984	340.671	211.552	353.904	410.786	355.737	394.334	356.854	391.165	246.090	384.237	440.831	428.694	433.823	334.007	402.923	502.291	499.926	379.579	344.402	428.050	360.909	323.447	328.923	359.314	310.238	412.848	452.171	489.637	471.225	418.138	289.284	288.158	489.573	543.912	385.116
-2.77627	-1.59206	0.801573	95.4999	-13.8055	155.028	148.579	177.615	137.239	301.844	185.671	264.429	228.563	299.394	231.096	336.903	222.487	311.105	391.918	354.748	333.664	414.756	381.171	382.210	449.198	368.993	421.467	468.242	346.305	422.513	377.399	387.913	538.968	416.653	414.859	528.911	409.949	429.917	559.618	441.924	397.110	384.941	464.169	420.852	398.164	372.062	367.698	375.713	440.049	445.055
-2.75187	-63.3198	-165.314	14.0311	86.7230	168.191	180.726	235.907	141.364	81.3822	139.834	312.121	335.963	247.170	191.305	392.486	305.087	290.899	304.857	314.068	358.944	310.894	430.649	416.703	359.182	396.704	374.147	506.843	384.906	448.311	431.180	419.869	430.462	496.010	387.363	453.896	432.722	361.050	491.379	455.621	418.372	438.503	406.703	471.064	427.441	373.632	391.849	540.850	513.445	450.666
-2.72746	8.17760	-11.8652	-93.8987	88.8603	-1.39634	-52.2587	169.615	80.7714	178.075	285.972	255.890	279.844	239.006	427.595	227.407	392.828	236.845	432.379	250.158	520.350	270.030	464.328	257.538	486.209	400.035	404.661	341.456	381.803	483.598	484.295	459.712	394.241	448.019	469.942	391.991	359.555	467.814	479.060	428.140	423.797	532.773	343.274	440.219	415.961	452.819	335.373	365.420	357.571	371.599
-2.70306	-29.1847	58.6729	20.2324	-76.6247	133.638	182.047	115.866	144.369	185.377	229.305	320.742	249.734	224.339	324.011	396.067	337.888	270.801	357.575	306.947	266.478	453.958	278.457	298.249	335.598	421.709	388.949	283.975	468.480	400.808	367.069	376.439	447.387	386.802	363.268	381.245	422.559	536.470	485.147	323.264	514.424	430.241	356.367	451.198	519.662	433.939	442.395	442.307	436.403	437.943
-2.67865	-20.3512	4.86588	-66.8818	-2.58383	2.51051	90.7018	55.9256	148.246	256.144	237.334	68.1663	254.723	305.627	266.055	365.240	211.408	342.255	327.789	296.266	335.061	427.426	464.476	425.288	380.061	629.480	399.043	391.802	420.683	428.504	448.791	441.780	350.931	452.187	382.161	452.164	293.671	435.934	430.746	432.381	396.449	353.722	374.716	393.861	446.089	442.879	477.433	369.981	334.400	415.219
-2.65424	-13.2178	-117.208	29.2310	48.7413	-18.8408	126.028	78.5611	126.868	290.917	186.919	195.591	315.689	438.988	290.268	296.078	217.484	367.458	404.640	318.656	440.414	440.308	390.647	390.058	326.384	367.670	416.429	463.580	468.057	429.967	448.784	330.885	301.495	398.203	390.368	484.791	370.420	456.963	547.401	408.059	354.726	571.799	464.919	448.606	385.372	351.417	542.906	421.484	480.843	318.212
-2.62984	47.1430	-73.0955	-60.9949	61.1898	51.1671	151.643	177.843	222.929	336.383	223.902	201.175	323.406	271.448	291.325	261.673	346.367	317.225	362.326	324.490	295.913	465.861	394.451	309.220	320.819	361.901	414.373	431.699	362.186	274.917	451.468	442.879	416.569	375.511	373.952	470.297	472.689	382.158	337.953	368.474	466.274	493.920	297.625	516.979	352.870	474.307	403.229	457.044	458.049	358.215
-2.60543	36.1854	-149.841	87.9730	118.109	40.4691	121.854	48.6872	61.5154	209.844	165.727	224.667	200.381	207.387	249.410	234.789	219.295	319.053	320.959	324.132	354.332	356.531	456.851	293.049	375.538	390.619	461.925	327.632	308.319	333.678	422.505	373.548	487.534	368.141	424.441	398.349	461.190	367.591	369.626	471.500	494.427	397.590	415.702	519.488	465.037	452.531	427.788	386.033	530.237	568.977
-2.58102	-29.5923	-8.32794	-89.9670	-55.0078	37.3089	45.0147	113.844	187.356	112.151	255.488	243.320	305.219	176.555	353.771	311.080	332.428	467.222	255.491	348.921	396.361	330.129	376.983	365.395	377.007	291.434	483.657	445.447	377.833	343.924	511.644	401.895	411.616	452.190	499.499	316.502	439.889	388.988	363.042	502.736	462.039	447.766	406.795	452.353	353.973	387.585	484.947	406.112	416.827	408.351
-2.55662	-71.6016	169.395	-75.7817	17.5541	79.0424	47.9286	87.6198	155.374	143.797	200.718	400.007	402.300	273.352	261.325	298.886	203.610	397.409	231.287	386.426	458.272	388.407	326.362	359.522	426.079	416.790	363.715	447.781	497.990	364.319	370.211	327.175	354.958	412.256	357.857	486.701	414.969	465.733	386.537	475.223	434.172	361.709	474.361	373.512	709.941	507.602	360.629	478.185	375.755	315.242
-2.53221	-42.8509	-185.332	-168.669	42.6514	128.514	203.464	149.949	111.307	184.429	183.864	266.504	228.392	262.173	254.743	360.663	290.899	227.134	336.244	214.377	265.052	412.942	373.071	356.654	345.963	294.032	412.214	391.516	274.478	371.006	423.388	379.795	441.973	540.045	377.275	484.591	393.648	508.901	478.501	373.847	437.747	571.072	373.003	392.562	482.946	443.529	386.090	348.015	529.650	416.502
-2.50781	37.2445	-25.0010	57.9471	32.8688	-2.09311	64.6231	144.746	250.581	205.130	184.129	243.751	327.671	215.601	325.624	292.450	338.893	255.527	317.046	215.463	348.968	276.889	362.405	360.362	375.280	450.751	404.228	489.411	404.967	456.581	340.014	426.707	497.242	513.507	339.616	400.425	503.524	410.797	449.791	458.718	414.365	413.762	346.790	469.564	441.577	392.940	408.641	546.731	484.352	581.307
-2.48340	22.2221	-7.67866	8.68147	-1.69466	98.0246	102.344	126.036	145.513	280.958	225.451	241.263	168.741	213.064	187.819	182.806	223.147	297.189	334.594	343.063	312.455	231.519	381.541	347.514	388.976	325.717	376.206	265.678	395.949	294.282	411.376	465.805	448.538	431.860	476.462	379.141	460.715	331.029	547.527	516.805	387.684	251.407	454.349	489.023	445.692	322.675	378.825	314.034	397.059	492.048
-2.45899	-8.14586	-19.8953	94.7960	74.4295	121.906	89.8392	207.230	179.409	257.783	215.760	197.735	302.613	291.255	239.592	281.358	319.584	335.530	244.844	238.031	374.946	346.626	425.017	299.399	455.928	370.086	500.306	386.669	349.971	402.327	367.178	380.787	458.873	510.734	470.852	377.542	404.820	379.398	439.144	425.498	364.329	564.003	358.348	371.073	450.518	394.402	438.890	411.888	420.230	458.304
-2.43459	78.5659	-64.1073	69.7346	-131.613	18.6814	157.401	162.981	147.320	97.1812	179.255	246.327	148.855	310.698	268.571	299.837	284.110	343.797	382.964	304.691	300.377	378.319	406.728	345.599	393.594	468.008	457.444	458.765	443.515	460.547	507.278	326.780	504.184	336.907	420.215	398.050	479.237	412.096	379.200	468.461	352.611	397.054	527.375	410.219	481.738	495.170	459.769	395.203	593.548	345.342
-2.41018	-0.530811	-7.36984	-70.2458	-56.6923	170.730	74.4304	306.570	173.542	203.461	289.545	246.671	256.951	234.366	250.866	343.445	266.246	249.403	271.675	305.372	474.012	408.788	389.714	338.789	367.614	419.828	277.922	568.390	410.297	470.477	411.549	275.061	535.279	495.665	439.134	413.557	520.540	389.609	468.270	409.053	357.380	523.102	421.829	454.055	436.601	471.472	456.403	593.299	489.661	377.450
-2.38578	128.348	-78.1626	-30.8423	35.3364	10.9590	119.796	75.7435	247.103	168.139	135.311	274.158	135.250	300.311	200.661	366.110	407.026	287.993	282.339	229.985	384.479	521.947	445.000	422.751	419.408	500.205	427.485	411.446	517.943	463.985	470.806	479.618	457.027	396.599	414.726	425.626	430.429	320.414	486.623	490.790	418.861	474.742	413.067	394.857	526.325	398.046	404.413	520.361	515.484	503.812
-2.36137	-7.91968	-20.8745	1.94229	71.7293	36.0447	91.9027	-53.1040	144.458	196.083	123.360	237.251	303.421	246.824	360.780	414.042	359.337	430.675	350.288	365.899	355.867	431.017	426.874	290.932	430.400	426.429	385.759	505.504	418.303	305.563	413.263	372.011	423.459	392.343	410.047	463.395	529.569	523.439	491.254	514.055	387.005	538.472	525.806	512.975	491.700	404.419	304.044	512.085	443.386	435.857
-2.33696	-79.6815	9.60432	51.3844	57.6568	72.9592	76.8160	108.199	152.155	169.849	199.530	298.378	320.914	353.939	299.159	216.049	220.026	301.714	358.329	157.295	271.563	360.766	369.812	455.246	407.226	440.476	358.731	478.347	428.100	456.997	369.602	307.006	413.947	453.942	429.994	385.832	483.105	502.593	461.512	455.963	383.894	502.440	401.736	333.913	449.798	425.985	456.071	431.998	441.132	464.305
-2.31256	86.9487	-57.3575	-17.8016	12.9578	52.2534	75.6656	124.193	146.116	231.162	172.309	236.611	299.585	225.337	373.124	302.171	307.069	223.821	315.110	356.502	349.444	394.406	451.090	348.755	372.116	461.837	442.457	420.826	448.029	404.957	486.125	479.439	430.308	518.978	446.440	463.890	391.875	427.447	493.142	501.969	437.114	451.794	488.426	542.106	598.077	425.005	399.854	442.678	405.376	494.097
-2.28815	-46.8518	-91.1179	-50.8376	3.46704	117.052	94.6824	106.769	1.45571	253.712	278.488	261.806	365.062	299.796	214.789	238.119	236.197	325.056	460.229	534.484	446.677	376.552	396.534	401.755	334.186	502.831	590.207	460.820	483.782	394.758	377.058	360.171	476.163	444.268	462.580	398.958	510.344	407.015	523.704	441.235	501.041	517.008	540.505	403.383	421.208	420.228	433.049	417.433	483.356	418.787
-2.26374	-19.9997	98.2400	-85.5867	71.9950	134.101	167.991	219.294	165.850	265.310	316.292	223.482	312.159	346.271	349.349	305.852	280.463	396.761	302.506	356.149	405.170	461.967	430.985	450.342	376.965	568.047	469.649	388.483	362.312	496.660	448.353	420.346	490.235	610.438	434.463	377.412	495.412	390.944	534.843	503.959	441.054	501.045	436.387	519.138	509.581	473.353	450.555	513.786	498.107	491.912
-2.23934	26.2793	-94.9438	53.5075	64.5423	105.717	205.075	104.310	210.857	231.037	142.970	316.330	223.962	295.555	276.207	347.699	334.616	387.424	369.680	433.944	463.774	263.030	423.473	298.007	354.875	451.011	501.899	423.865	434.224	362.220	526.328	543.970	555.148	533.461	387.352	503.298	399.688	431.676	508.460	590.595	555.602	543.828	425.398	516.352	420.787	473.947	423.916	413.875	503.541	407.566
-2.21493	-46.7879	-57.6667	-0.730313	-66.8087	47.6526	46.4156	206.981	131.582	223.356	284.121	184.263	309.564	309.454	457.670	383.489	307.577	388.342	378.222	389.209	445.240	335.406	558.878	508.504	402.593	434.849	418.631	516.610	511.021	495.677	556.565	525.924	525.164	441.846	499.024	487.548	417.008	446.532	453.013	537.066	535.950	540.574	384.838	450.848	485.687	399.659	372.830	441.831	494.313	568.160
-2.19053	-20.2401	68.7996	14.4683	56.9339	83.2484	109.222	257.267	82.0094	256.310	225.437	263.293	200.617	384.274	307.130	389.646	400.961	413.395	379.404	332.293	454.202	490.108	438.627	437.825	566.992	525.855	556.178	447.843	483.565	484.807	598.859	409.962	486.774	504.122	652.804	565.845	499.257	432.081	447.048	515.575	475.270	532.664	420.065	489.580	389.158	519.455	478.444	461.117	389.334	446.694
-2.16612	-43.8238	-33.9921	30.5566	-9.89715	7.23876	129.162	154.033	232.085	224.256	103.528	232.881	354.861	267.973	366.428	376.570	441.252	215.974	355.421	325.465	418.216	464.712	502.994	492.978	357.710	371.780	446.519	520.320	443.598	602.164	615.875	399.835	488.926	480.301	511.143	522.090	524.793	440.960	564.805	516.267	478.777	477.233	510.345	532.060	472.055	351.766	435.113	573.447	576.060	408.669
-2.14171	-37.5706	25.0715	-38.6352	43.1318	130.605	205.978	130.054	251.521	264.141	142.893	320.572	299.711	302.775	265.220	355.234	389.283	474.208	430.492	443.405	350.493	466.218	398.145	378.646	483.681	517.135	398.786	521.129	543.392	415.443	434.784	523.627	453.635	429.286	460.124	477.302	439.085	480.757	423.428	467.938	538.882	571.509	476.695	499.048	363.073	413.588	451.517	559.360	441.633	351.477
-2.11731	65.0572	26.3489	-14.1856	107.322	11.6064	193.679	174.587	233.542	203.159	302.974	159.760	311.095	430.242	229.182	366.314	334.511	487.481	362.640	403.074	418.112	404.280	442.339	490.673	465.347	435.304	510.509	511.590	488.443	473.119	401.906	637.397	488.844	417.368	454.995	428.112	487.055	598.801	490.993	495.615	417.937	683.234	466.256	465.171	406.492	479.766	538.918	496.719	561.393	345.891
-2.09290	-12.1911	-68.3486	58.0328	61.6782	17.8649	180.937	159.563	225.148	206.850	331.786	336.687	300.509	355.366	408.346	317.796	410.063	361.554	455.346	328.258	427.180	464.602	391.385	390.271	563.836	355.736	536.067	507.669	490.556	443.246	369.220	509.192	501.311	355.271	503.733	476.132	523.748	522.281	499.604	478.921	447.182	419.242	438.595	560.450	504.493	449.780	443.946	493.853	485.447	539.080
-2.06850	6.52123	12.1756	-74.3544	-79.2719	43.7390	207.606	131.416	263.928	235.383	169.894	368.663	204.678	189.463	299.130	291.463	267.389	228.993	500.047	263.027	287.980	429.005	438.192	299.165	355.346	482.270	555.373	536.501	502.820	388.386	500.752	521.375	498.403	530.012	494.050	391.842	547.315	482.537	511.617	526.699	427.740	435.004	546.856	417.548	540.609	393.716	440.906	394.544	533.653	471.013
-2.04409	56.3925	-82.8753	17.7960	33.9028	112.437	182.630	121.522	266.473	264.931	106.342	324.378	247.495	331.907	271.766	374.339	334.999	223.101	353.371	357.765	539.714	543.951	362.735	372.159	404.624	472.925	485.157	462.710	429.317	375.516	415.112	586.972	528.954	562.185	446.298	446.976	454.631	380.912	538.766	530.762	442.107	570.446	450.072	362.689	491.961	467.416	575.165	408.148	493.051	569.632
-2.01968	46.0114	66.7813	-74.8570	-36.0023	125.038	74.5138	184.427	129.072	198.140	264.307	250.704	245.251	360.410	285.076	348.225	431.337	371.181	414.104	252.570	471.372	465.360	539.235	434.738	444.549	516.153	424.281	414.379	448.406	521.433	377.890	515.468	422.355	353.938	570.206	458.325	558.743	516.691	506.839	463.279	535.090	382.433	420.488	385.007	526.627	488.111	454.825	481.844	437.347	417.297
-1.99528	-57.7862	-172.040	8.38897	29.6212	75.1498	202.109	270.043	236.390	271.537	202.104	238.397	274.998	283.808	221.765	294.639	390.033	313.613	385.191	424.810	492.185	422.196	427.132	348.284	353.755	499.976	464.272	422.971	349.184	432.117	469.134	494.044	421.615	441.268	365.052	535.353	481.419	581.829	452.877	429.995	375.893	460.395	387.744	554.927	548.959	456.147	506.442	442.541	506.809	493.578
-1.97087	-42.9370	7.68063	-80.9008	1.74065	-20.1941	91.1593	199.456	218.523	278.548	298.113	148.571	344.546	277.674	307.174	298.991	333.842	443.754	309.747	409.897	397.699	346.336	455.454	407.108	508.113	459.138	434.294	489.218	440.922	383.250	485.031	409.485	449.228	521.516	472.629	435.663	558.903	475.437	387.954	403.839	424.720	455.008	430.159	453.779	541.522	422.728	459.643	576.151	486.917	547.298
-1.94647	107.777	-68.7845	-38.6400	110.193	0.676390	72.9941	95.8889	97.4920	242.550	186.785	355.775	242.137	391.277	219.079	321.730	320.186	447.953	308.805	365.290	513.085	364.102	485.605	584.470	366.953	534.070	481.540	390.920	387.106	461.683	511.613	435.541	533.433	466.990	503.419	439.945	493.814	369.082	566.271	475.980	547.772	321.320	549.766	478.466	465.395	497.848	621.789	512.477	497.868	544.110
-1.92206	56.9609	-53.7476	-48.8548	-2.88818	170.966	64.3104	220.043	188.913	230.941	218.591	168.640	250.566	276.491	235.763	309.490	274.373	284.222	418.921	378.382	463.285	396.518	415.289	341.216	418.112	376.031	394.751	511.731	454.867	414.807	508.626	442.817	471.655	545.021	396.984	509.651	573.949	516.534	514.169	604.269	425.074	575.268	449.117	556.002	540.024	378.851	440.913	565.416	557.488	396.365
-1.89765	-37.6920	-53.0365	-19.3411	3.70031	-11.2925	-4.55124	135.307	128.266	289.160	173.726	355.440	360.620	179.953	314.679	368.853	292.140	183.491	331.280	380.607	348.373	321.710	339.304	441.553	351.296	405.017	442.539	475.383	434.053	520.778	459.859	499.312	412.474	457.916	344.570	443.654	403.766	428.098	456.777	520.055	548.645	523.861	579.330	561.842	633.075	503.354	390.828	363.062	431.039	465.390
-1.87325	-41.9973	160.100	96.4501	67.1592	117.542	96.2609	40.0146	248.703	251.387	222.952	326.306	147.298	125.310	277.452	342.821	238.585	497.865	416.485	366.459	561.723	375.719	483.696	329.266	369.051	522.413	378.306	343.826	407.459	408.127	415.167	460.706	477.821	425.453	404.270	316.571	500.094	476.691	405.199	483.371	578.018	501.853	502.082	473.849	600.337	559.007	469.932	442.849	484.617	435.287
-1.84884	-30.6891	-65.1461	124.646	-27.5304	49.9153	81.2455	180.116	106.114	193.197	319.352	251.102	313.750	355.380	392.635	246.305	330.733	427.050	304.384	423.980	351.780	359.159	362.963	346.805	489.839	385.446	429.188	456.936	351.924	415.835	460.725	420.429	434.330	512.232	616.488	505.373	497.492	474.706	529.750	503.739	287.193	472.635	482.173	441.778	463.621	351.939	427.887	467.258	540.993	447.656
-1.82443	-9.00674	-45.4048	-38.5545	37.6940	5.41447	89.0092	51.2164	128.526	251.298	304.603	294.474	332.856	264.360	426.847	214.560	161.926	283.520	360.305	344.799	309.548	273.360	443.687	431.636	400.511	508.263	424.249	438.734	410.369	414.663	361.555	441.803	498.331	517.939	528.973	438.539	415.151	527.093	486.743	490.324	417.804	508.993	488.881	473.184	409.994	560.464	420.823	569.807	641.357	471.857
-1.80003	-73.0475	-30.4471	-32.4239	71.2307	228.658	0.114136	111.530	225.224	228.343	237.635	139.068	294.643	348.255	241.612	375.912	405.636	283.688	452.852	396.635	411.817	374.673	435.765	451.165	358.882	364.615	412.675	474.347	477.224	477.154	421.737	396.769	373.800	611.867	446.968	452.283	442.694	565.293	517.867	493.281	524.805	552.922	428.427	460.424	494.328	405.682	462.128	498.123	499.662	453.952
-1.77562	22.0268	-9.96207	-58.9798	-111.231	45.3182	70.5524	135.348	71.7684	139.751	366.404	296.597	154.947	309.228	287.167	354.796	352.822	317.452	473.737	245.011	442.834	447.199	445.820	412.185	514.543	409.083	347.922	607.072	458.812	505.273	469.790	505.908	415.873	459.582	532.477	368.568	550.309	414.159	467.356	639.885	410.167	502.649	420.827	708.691	538.761	491.657	514.369	588.529	595.002	597.612
-1.75122	23.2391	-14.1511	-13.0342	88.1203	4.76564	139.944	202.915	345.897	199.299	246.772	276.862	252.618	341.697	322.690	273.391	348.513	356.377	334.057	360.560	396.160	513.437	470.071	439.226	537.791	506.609	572.446	452.601	502.836	444.332	465.405	530.768	415.216	382.643	510.561	494.846	526.102	607.109	487.925	544.163	569.911	597.975	537.040	586.350	482.560	488.222	488.555	422.992	491.757	494.751
-1.72681	-15.4964	26.5148	-35.6237	83.9765	86.0707	59.7187	232.395	197.355	136.698	97.2019	185.164	362.821	352.366	274.545	343.055	333.215	324.348	318.844	400.259	475.050	444.012	333.379	298.456	469.811	530.528	529.361	509.791	471.101	511.075	517.719	413.327	569.915	552.081	511.395	440.450	567.901	479.713	514.348	435.116	563.826	592.843	467.782	462.739	500.553	479.270	458.236	492.134	496.499	456.987
-1.70240	8.04002	-21.0458	12.7056	49.8970	23.3645	125.474	214.164	202.640	289.440	227.927	285.315	345.517	288.581	367.315	249.140	396.600	470.073	339.493	456.774	405.234	455.698	405.181	428.923	382.782	392.021	498.410	501.601	668.707	495.117	441.317	501.677	566.142	461.094	412.820	466.817	508.885	600.933	569.787	603.138	652.240	452.660	557.299	545.610	444.276	555.126	535.726	521.106	505.646	540.932
-1.67800	52.2788	-14.0338	64.9938	111.049	150.746	127.507	305.187	243.434	221.898	406.254	337.193	297.030	271.674	281.481	424.390	316.172	290.421	403.240	364.901	435.638	451.989	519.445	501.694	521.869	503.550	559.012	417.681	542.304	357.033	423.649	485.970	588.570	539.820	522.791	593.001	556.210	568.828	607.852	582.292	499.954	555.585	531.604	419.751	571.910	625.854	482.411	567.193	505.434	567.164
-1.65359	-23.3292	-26.1952	-16.5067	25.5609	104.081	77.2735	0.339535	199.269	279.863	226.959	342.592	329.788	265.860	363.888	391.080	376.224	367.810	230.400	440.983	320.380	329.964	644.595	491.236	452.863	536.181	712.920	626.663	384.530	390.547	530.042	534.175	513.051	575.089	579.948	627.467	537.758	563.841	546.546	524.913	565.704	496.747	599.528	494.092	545.380	492.464	548.407	405.830	482.998	524.302
-1.62919	-36.9076	5.80682	-85.0810	50.6470	-16.8837	153.837	161.268	154.931	275.749	252.164	221.402	315.776	212.312	358.035	347.809	417.851	482.656	349.179	487.039	517.247	525.164	550.828	443.427	554.407	450.559	600.116	497.009	349.028	475.322	522.534	603.911	572.414	594.270	663.733	518.588	543.013	462.205	549.525	551.575	605.431	553.772	531.253	455.863	528.107	589.820	495.938	463.429	545.013	529.130
-1.60478	2.08661	2.80861	-1.61792	60.8334	100.181	78.4559	257.204	113.506	199.708	240.525	345.681	376.452	444.062	497.577	385.288	342.179	323.549	334.429	334.191	480.266	633.637	387.415	444.991	417.164	605.203	456.798	592.981	453.076	491.902	417.016	543.616	504.906	480.693	537.368	553.002	563.113	529.642	544.922	615.446	596.522	588.264	535.724	650.579	527.442	629.662	569.738	621.137	564.540	451.933
-1.58037	-17.3794	-128.737	-33.5252	-39.6702	162.190	211.800	151.205	185.026	314.560	286.791	243.696	304.477	338.762	343.405	346.999	416.207	394.078	501.371	515.901	522.918	352.562	487.097	512.038	597.040	527.772	592.133	486.700	432.255	443.279	593.980	534.531	515.533	645.607	449.272	445.220	482.638	502.890	527.212	469.076	445.167	586.216	576.272	578.441	423.641	623.576	460.196	656.204	512.555	587.653
-1.55597	-99.1446	-58.6647	14.4939	63.7020	39.7312	155.896	120.851	195.930	129.380	298.055	277.354	294.033	409.166	339.230	423.963	526.050	360.148	423.771	440.048	511.183	491.743	472.496	674.144	487.168	621.406	563.559	424.309	637.841	497.708	546.508	666.630	560.499	588.759	537.245	493.294	525.776	579.976	544.096	624.102	552.518	508.585	535.690	630.431	522.286	540.016	417.179	571.658	694.573	518.171
-1.53156	91.0767	-1.51752	16.2063	-37.2617	35.0611	176.072	326.213	229.327	170.994	241.239	315.375	375.751	345.853	317.857	428.772	527.900	407.597	541.543	476.495	567.307	405.826	489.727	555.797	569.277	423.707	607.382	581.772	439.218	472.199	420.152	607.995	560.999	521.289	553.420	513.445	530.297	514.191	519.505	538.409	606.674	547.635	578.441	565.698	514.764	487.595	553.018	512.494	511.248	544.173
-1.50715	-35.6139	72.7464	40.9586	-22.3090	124.015	79.1228	287.393	245.374	278.678	357.354	341.196	299.425	494.653	379.273	397.117	400.992	352.397	360.217	407.850	441.913	427.739	396.992	480.973	426.986	562.030	543.126	479.275	478.637	516.048	588.128	598.225	562.030	552.602	559.795	623.467	555.662	507.072	552.802	528.550	503.338	559.715	513.954	530.522	619.293	519.162	514.222	495.262	551.291	525.871
-1.48275	-84.9194	2.47196	-46.5360	139.644	96.1346	209.617	261.872	144.794	295.666	245.161	321.054	294.848	190.676	382.477	368.291	329.658	450.437	471.526	448.589	544.184	515.030	482.076	605.010	495.895	539.516	444.214	575.876	577.979	551.632	552.824	537.376	474.771	631.851	596.038	610.176	616.910	498.785	634.601	567.081	626.411	516.460	557.184	580.314	599.806	486.438	584.590	633.396	473.118	586.352
-1.45834	64.9579	-49.7250	86.7272	124.969	67.9162	100.492	201.612	187.739	360.261	268.080	327.927	375.176	357.692	446.902	293.017	285.235	442.251	442.595	430.946	450.191	458.372	491.623	422.006	438.879	552.377	575.397	634.553	527.283	454.702	620.600	513.742	550.516	576.464	610.851	628.502	574.714	652.728	463.604	529.487	589.163	410.766	473.248	617.192	570.667	534.572	638.608	553.200	540.225	524.714
-1.43394	17.5350	-16.5835	18.8888	105.393	54.0767	196.896	194.955	199.260	275.763	346.665	288.251	286.286	294.944	266.261	454.664	365.434	449.992	547.960	373.863	525.845	527.380	483.280	560.431	587.997	617.582	472.496	558.222	490.447	577.111	530.771	551.309	444.324	584.571	524.142	483.489	490.798	585.406	579.861	689.337	588.824	594.654	595.723	552.446	553.015	494.612	488.424	434.453	634.621	437.940
-1.40953	126.639	-98.4115	45.4857	-45.4490	211.707	126.660	114.655	167.455	354.815	450.839	283.583	331.240	393.127	390.403	306.214	335.333	288.251	412.055	514.980	615.101	437.959	500.516	419.323	554.306	609.418	430.822	602.852	581.017	548.744	621.173	610.348	558.368	521.021	493.269	617.193	601.076	570.912	548.125	642.951	568.828	529.452	589.486	603.875	621.692	607.663	542.310	557.323	680.499	419.146
-1.38512	-1.84778	-62.9201	-5.12449	74.9710	211.338	18.6990	133.072	152.240	275.081	332.592	325.133	210.394	313.706	347.863	430.609	355.378	474.940	467.428	527.018	544.866	449.160	497.621	456.644	533.870	514.263	696.288	553.077	586.773	554.682	555.792	488.638	492.736	642.887	612.800	577.321	574.277	615.953	486.634	563.364	570.314	617.214	502.538	563.800	704.622	475.942	535.531	611.146	610.242	637.292
-1.36072	-28.8603	-2.42468	0.245521	41.7349	90.5995	189.227	114.948	291.706	222.078	270.904	312.162	350.615	389.261	365.055	274.592	348.979	462.834	476.111	315.331	573.504	494.836	460.010	448.674	364.865	595.556	509.937	506.836	574.757	552.684	438.119	439.825	552.439	490.886	522.473	492.300	419.197	551.271	508.022	650.895	425.291	583.571	572.130	600.128	562.682	462.137	488.201	598.665	692.328	511.775
-1.33631	24.7399	-61.0710	-74.8794	33.2633	54.8887	176.188	188.820	291.365	257.261	110.694	298.844	247.479	257.591	336.003	392.186	423.916	358.364	347.875	363.986	410.921	465.047	465.907	412.093	502.792	375.037	556.552	514.514	553.429	514.213	488.039	497.641	559.687	510.929	567.387	612.459	590.059	639.492	574.993	559.561	472.578	614.812	637.429	590.962	478.968	573.567	504.254	559.352	451.738	615.099
-1.31191	133.133	50.8596	-12.8541	81.5866	142.638	153.508	122.972	260.958	325.757	337.938	224.362	271.872	246.207	314.550	362.629	511.074	366.946	365.889	509.682	505.237	428.523	402.775	474.785	478.337	568.239	487.126	451.845	591.215	427.038	563.426	541.565	515.708	535.263	547.555	531.213	649.838	587.412	601.839	592.202	527.436	557.286	578.734	676.173	656.238	498.052	488.703	682.716	556.898	566.925
-1.28750	-9.49315	-101.970	-7.71639	72.4811	50.1985	99.8821	215.422	231.365	207.726	280.351	229.061	226.437	286.616	325.960	376.107	256.070	488.673	499.442	480.907	395.146	421.599	513.687	457.943	441.618	530.313	574.222	350.702	469.235	368.981	515.269	513.236	427.084	456.126	654.459	554.646	561.697	563.222	563.837	594.644	574.242	540.314	572.152	593.542	608.313	476.212	486.862	682.961	526.816	674.057
-1.26309	-26.1045	-96.0653	37.1319	14.2846	32.8142	57.5093	191.378	215.715	329.478	170.878	268.349	253.263	307.227	386.942	310.831	503.315	422.313	308.247	407.843	478.407	464.743	431.871	425.597	457.021	512.893	477.215	493.837	458.940	464.819	431.545	446.833	471.096	552.144	478.302	628.439	508.753	594.319	557.229	513.211	632.272	692.554	553.906	409.989	565.460	595.052	749.072	550.471	636.861	483.233
-1.23869	28.1173	-71.0117	-36.6436	-12.3672	112.941	165.552	135.458	244.519	153.090	167.413	310.309	326.622	418.907	423.096	298.924	314.611	349.126	389.913	490.547	360.243	383.461	457.308	568.314	450.722	375.476	524.395	513.615	621.589	458.566	433.945	572.959	602.901	559.840	518.177	524.120	584.359	477.427	510.184	515.810	556.143	464.781	605.282	539.599	568.729	582.356	571.881	522.443	592.862	555.280
-1.21428	16.8293	-1.78074	-79.9707	44.0339	135.431	39.2127	208.650	279.931	284.035	209.855	346.697	378.039	458.066	324.391	285.787	272.426	446.682	284.481	439.128	546.095	455.047	499.877	564.483	446.725	388.614	495.394	532.625	531.051	535.370	478.216	503.002	667.940	477.662	493.680	557.333	502.220	514.258	707.938	446.070	532.339	531.455	560.060	490.102	566.902	504.462	468.495	584.718	631.253	675.334
-1.18988	-16.1890	101.656	-43.5290	54.1728	138.658	142.646	158.859	311.482	270.677	174.553	281.498	326.980	254.245	358.449	399.670	364.757	388.812	348.874	425.233	445.129	463.613	472.093	495.985	550.175	462.186	582.218	562.160	585.584	544.497	570.198	488.512	559.686	626.071	585.671	487.647	650.660	599.874	545.718	578.739	565.288	710.958	505.139	655.141	556.504	477.265	564.896	575.402	610.495	529.449
-1.16547	-84.8200	-113.108	-36.0088	86.9355	4.16435	140.067	104.696	218.049	206.386	87.4684	337.863	318.404	384.794	441.852	387.294	322.606	272.561	447.860	439.704	457.007	500.289	412.747	463.553	516.254	605.878	457.650	513.927	497.217	559.198	615.992	516.109	590.550	559.360	533.379	489.134	595.029	551.197	535.377	571.659	482.558	544.391	489.208	506.186	553.764	565.963	571.292	728.208	667.808	584.542
-1.14106	-121.003	26.2580	19.2970	161.049	89.5564	247.412	210.009	176.801	428.400	178.700	284.704	291.134	343.221	402.579	307.358	520.601	254.806	367.668	551.900	451.460	341.003	483.927	440.624	512.869	469.690	673.673	628.849	465.983	422.730	354.377	511.415	615.112	574.874	664.091	482.296	596.286	462.959	658.295	584.938	591.754	628.191	614.275	530.110	614.082	640.696	533.783	625.252	511.110	489.008
-1.11666	-29.5421	5.47434	25.7094	-88.3371	-3.56416	159.275	212.022	183.597	308.697	375.042	351.137	235.163	324.843	290.115	317.482	478.964	428.689	286.875	482.199	537.059	486.660	504.643	613.320	645.010	578.351	646.310	544.297	710.428	481.065	505.571	693.815	490.622	511.541	573.087	499.419	570.824	600.065	583.011	651.281	607.543	430.974	652.137	506.591	670.863	741.778	526.749	621.621	619.074	571.456
-1.09225	-7.82175	49.4324	-26.4239	30.2668	58.4911	218.609	148.315	178.799	120.569	317.138	321.744	307.098	321.406	333.744	325.564	289.950	431.030	582.126	431.600	536.184	578.135	457.560	519.004	514.428	576.517	462.463	587.981	532.388	556.777	535.031	579.178	552.099	599.707	492.477	608.383	606.455	527.487	658.500	617.147	621.705	536.076	592.273	708.212	708.025	568.741	617.578	616.324	531.041	647.641
-1.06784	-105.981	73.1730	-24.8368	130.238	123.035	131.988	275.882	302.798	150.340	276.813	322.866	326.474	396.309	429.841	488.956	331.492	327.415	372.581	435.852	544.253	455.666	750.882	466.621	542.734	603.795	429.604	677.505	529.624	498.223	570.344	611.496	593.900	559.500	664.651	579.068	673.177	724.295	573.878	802.022	655.141	618.301	594.723	584.673	670.557	566.089	485.968	692.558	695.921	588.839
-1.04344	-42.2430	24.0789	20.9448	84.3250	46.6222	4.51545	286.436	222.247	231.367	346.357	373.673	464.172	403.437	368.907	342.000	501.836	452.927	439.966	530.186	460.432	560.416	450.403	457.590	551.913	529.802	601.805	573.925	502.501	677.422	609.865	570.527	592.799	621.230	622.332	662.561	582.792	607.471	589.640	652.628	555.524	670.057	634.452	683.458	582.897	561.522	561.642	512.609	760.884	492.720
-1.01903	-0.0910466	-64.7073	-94.9329	14.6302	58.0224	291.587	224.512	335.252	207.548	360.539	357.231	358.474	353.842	376.453	396.431	486.890	403.827	481.197	498.988	569.728	440.928	530.183	568.651	488.687	643.065	722.664	495.040	638.274	614.174	573.079	649.702	668.529	658.063	664.523	581.850	558.209	638.455	597.011	622.632	712.228	657.371	613.033	593.268	568.185	671.231	621.325	600.556	572.007	670.172
-0.994626	-85.5083	-63.6150	-15.4629	39.8067	118.731	118.674	220.024	228.967	309.779	245.515	396.863	287.392	429.473	323.596	449.864	329.318	295.238	539.736	537.731	452.297	581.399	559.936	594.635	466.853	628.491	603.943	615.404	501.432	506.378	555.059	602.363	607.320	579.114	687.710	731.553	515.719	580.115	602.478	640.852	681.558	613.952	616.467	726.820	544.268	546.546	678.389	578.147	662.980	548.382
-0.970220	119.636	-71.3084	-23.4879	-20.6026	138.692	157.632	295.832	154.977	282.595	346.418	343.431	312.179	298.031	443.151	435.920	510.745	563.290	468.261	455.354	641.956	525.622	544.703	560.000	594.740	668.507	641.263	725.007	579.581	665.611	558.942	688.723	544.537	569.111	584.361	584.983	704.554	577.581	544.554	620.872	621.628	682.272	609.936	566.978	578.247	682.992	608.224	579.520	754.241	572.839
-0.945814	-32.3060	-8.11473	99.0267	-48.7233	-15.4561	218.574	242.304	293.802	302.677	346.617	426.064	392.362	374.560	442.326	408.223	472.650	394.402	504.222	547.652	597.224	500.193	479.861	523.254	609.078	578.854	604.389	667.914	669.675	622.563	594.477	614.596	612.673	572.582	628.579	648.171	643.846	570.873	633.489	683.969	650.479	583.145	530.913	673.291	658.117	702.510	626.792	647.328	664.165	674.278
-0.921408	-5.55620	37.1622	-134.803	48.1351	68.7392	188.512	133.430	238.180	318.907	297.344	416.329	396.111	350.582	442.673	423.598	461.360	466.479	544.711	383.200	459.075	530.540	542.958	563.623	675.204	569.551	658.004	587.869	594.959	554.052	661.667	705.353	577.489	587.256	701.095	620.362	527.324	627.655	727.279	598.474	620.200	646.173	565.216	543.182	587.653	617.883	611.738	677.645	698.293	524.028
-0.897002	103.841	28.9469	-100.944	117.580	115.592	121.497	294.482	197.586	325.848	209.017	404.077	364.856	358.794	386.946	261.499	319.135	489.100	525.886	497.717	620.662	694.707	526.689	531.767	647.213	654.375	709.287	636.629	698.558	499.699	512.010	804.223	704.081	652.272	647.117	672.343	659.939	595.216	633.362	632.229	640.959	700.196	730.456	700.204	615.228	631.398	552.080	553.465	634.761	631.979
-0.872595	88.5794	35.2512	75.3876	79.2235	142.329	172.377	343.179	125.074	435.221	372.014	347.616	333.454	409.197	518.976	404.695	362.863	427.925	514.847	476.158	464.794	587.220	637.427	509.423	591.642	624.033	698.049	679.968	599.130	630.574	583.542	742.963	728.152	673.703	551.511	645.169	622.482	684.325	579.883	620.007	679.893	576.595	678.995	605.592	577.235	689.410	590.328	699.582	606.812	652.679
-0.848189	57.4145	-35.3340	-47.3123	23.5440	87.8597	120.312	208.166	373.316	267.987	311.911	265.124	349.945	321.685	520.776	393.936	519.160	412.657	589.931	538.977	548.424	496.987	558.091	616.092	564.747	668.443	706.973	708.663	589.699	658.798	605.859	569.420	607.763	728.577	748.474	651.163	675.654	786.974	671.312	576.284	706.027	685.495	759.389	663.555	616.477	615.546	656.288	712.645	617.783	669.279
-0.823783	59.8753	29.1210	103.994	-16.3895	118.579	171.755	256.415	317.933	370.963	375.817	316.196	416.733	385.890	423.128	398.120	396.480	440.427	521.238	553.193	557.872	587.036	523.685	558.598	584.058	705.747	620.611	575.250	641.675	712.907	657.880	645.469	605.715	629.518	598.154	667.537	601.499	719.293	626.516	690.104	688.582	587.475	528.377	586.578	654.895	595.935	633.536	629.795	789.558	503.847
-0.799377	74.3094	-39.0659	-26.0592	182.990	165.399	92.2722	261.036	220.432	257.278	439.349	332.949	474.284	627.566	271.923	327.256	400.329	514.606	535.814	528.087	503.094	481.591	643.749	510.834	649.610	506.374	595.222	711.607	599.564	604.261	567.832	551.959	571.645	629.149	637.525	640.315	756.005	558.445	581.652	662.149	547.283	660.510	582.384	592.885	570.300	565.791	672.343	582.064	505.194	583.545
-0.774971	-61.0260	-148.204	-70.8021	30.6059	187.085	193.376	142.202	252.772	269.232	297.862	419.670	264.322	405.305	423.773	458.624	450.252	587.258	495.751	643.331	534.752	512.975	543.464	554.199	543.807	677.226	678.608	488.821	641.808	663.990	657.969	468.691	578.400	560.569	668.038	695.836	665.007	604.537	653.116	672.144	626.943	712.039	603.920	641.836	781.825	524.489	569.779	768.808	619.479	648.802
-0.750565	118.624	-94.0463	84.9977	157.807	46.7107	99.0424	167.372	340.596	369.982	400.080	281.459	473.025	404.075	430.736	542.232	443.227	625.415	438.678	508.827	546.472	572.377	585.137	522.470	610.639	560.278	561.570	621.511	623.980	663.138	600.733	538.233	544.403	660.117	668.058	696.075	687.681	636.975	723.945	647.266	594.160	652.578	670.259	588.885	621.332	605.417	677.588	520.980	668.820	593.274
-0.726159	-2.67265	-117.043	39.1570	23.7455	116.785	111.175	261.792	150.116	222.969	336.045	375.305	489.951	443.070	443.538	367.977	566.818	417.542	388.240	379.676	569.881	532.132	645.364	589.953	451.967	641.812	620.350	648.769	687.189	595.402	717.965	617.095	595.007	654.140	668.965	743.596	650.085	695.860	534.937	640.041	619.545	676.402	799.439	664.231	703.521	588.647	700.496	730.048	731.517	520.841
-0.701752	-20.7574	-16.9289	63.2984	131.633	152.396	245.647	113.676	212.571	220.734	314.182	390.051	399.972	396.433	253.243	331.734	435.486	446.707	556.249	671.089	461.723	582.778	578.575	612.095	561.579	504.360	581.653	647.816	522.826	548.201	696.945	617.376	606.064	722.574	618.017	578.062	601.618	666.057	684.019	639.597	712.836	532.581	607.239	587.321	725.586	664.201	588.129	738.179	714.215	591.530
-0.677346	-59.3760	1.23644	-73.1321	55.5336	95.5213	223.189	247.913	234.672	327.512	343.292	323.747	373.389	407.970	399.598	492.464	357.287	434.966	478.264	481.958	421.864	501.143	493.353	586.856	647.867	625.653	548.081	670.639	612.964	671.397	682.401	574.010	693.095	679.148	693.916	789.553	598.440	625.439	679.690	698.477	560.804	761.291	649.804	811.234	731.411	745.947	658.652	672.259	501.092	549.672
-0.652940	24.8201	48.0510	-16.2554	90.9209	65.9770	63.9663	222.558	247.840	242.952	222.883	331.941	319.698	359.826	307.148	502.020	569.776	636.243	555.903	540.384	435.607	491.378	611.653	621.508	597.534	639.568	666.838	598.335	701.053	528.604	603.440	609.518	588.972	719.860	617.294	721.385	729.850	590.813	643.067	687.016	729.100	630.957	684.038	581.474	601.653	575.336	540.338	660.664	621.585	544.173
-0.628534	-51.7656	-86.6856	-131.859	-6.03158	36.4893	255.783	76.7293	349.326	327.138	240.805	453.981	335.314	323.758	442.041	407.647	415.879	483.325	483.165	561.811	519.498	640.169	476.934	553.957	666.010	714.809	669.006	635.491	593.590	545.580	640.460	731.676	604.718	728.544	686.208	592.820	626.620	743.892	678.568	566.432	749.545	646.746	677.414	687.521	637.307	615.115	822.621	616.917	664.536	568.071
-0.604128	-105.497	81.9896	118.053	168.210	188.257	213.516	198.124	240.818	284.528	423.089	348.201	343.007	410.413	394.508	526.999	420.910	506.573	473.629	551.613	486.454	612.406	593.267	567.250	667.750	600.541	505.755	636.581	688.346	648.636	699.856	639.831	656.831	550.587	720.353	748.982	716.671	692.282	675.796	737.435	763.170	670.900	729.590	698.188	670.228	636.417	654.925	663.512	731.148	667.975
-0.579722	-55.1336	43.9058	-129.787	-113.998	66.3287	196.663	305.797	270.695	365.770	481.989	452.503	353.138	296.343	445.809	360.683	410.356	577.768	501.846	589.291	589.173	495.744	463.968	662.232	459.685	578.610	679.500	540.329	639.543	626.980	553.443	603.580	676.936	676.579	654.177	622.893	701.178	648.058	640.153	649.709	675.758	737.458	611.715	661.330	648.917	685.449	724.011	661.998	764.073	748.407
-0.555316	-10.4879	-109.556	-78.4827	-18.9310	177.370	188.254	204.052	322.044	242.138	221.460	449.481	449.153	381.482	333.045	452.223	364.266	506.120	412.427	449.226	571.739	593.548	459.430	574.552	596.716	579.557	675.543	624.543	578.008	725.346	609.855	692.807	689.418	668.081	693.145	684.651	588.554	639.013	752.086	596.689	603.142	597.523	746.373	611.831	710.265	605.362	689.285	739.989	691.501	614.589
-0.530910	85.7128	-22.7540	-77.0337	156.107	136.441	104.301	254.921	221.437	299.317	476.240	424.241	451.319	357.048	466.157	432.961	459.044	512.027	557.466	591.285	394.270	499.302	514.421	552.262	582.402	634.280	728.929	676.818	739.306	623.385	606.691	555.640	619.722	537.550	588.004	596.456	603.157	719.577	601.497	695.274	728.103	700.140	618.648	691.140	684.981	595.526	599.598	670.421	728.594	661.156
-0.506503	53.0404	36.8804	115.554	2.04011	103.326	279.166	273.318	313.583	292.557	209.081	464.493	392.245	344.393	426.879	433.272	426.302	494.831	540.118	472.252	592.451	568.983	576.463	588.183	606.323	610.179	613.977	703.543	637.593	722.119	593.996	629.357	634.216	654.418	616.733	661.087	809.348	695.577	723.941	703.710	646.565	790.988	662.674	750.551	682.688	731.255	701.781	674.832	714.687	677.119
-0.482097	-82.2537	-71.9837	-64.9685	34.7913	62.1883	139.121	216.770	217.345	392.104	239.210	485.835	322.075	417.738	350.379	430.613	390.203	466.007	529.464	438.286	529.296	578.982	530.361	632.613	584.619	799.173	754.740	456.501	561.405	654.371	616.282	567.515	571.759	800.570	640.785	560.438	719.453	738.425	630.604	619.436	728.535	694.147	663.849	621.281	636.617	688.223	832.953	748.626	861.694	686.320
-0.457691	50.1889	-155.526	-50.0132	17.9489	84.7437	175.493	261.187	260.348	436.645	359.406	401.524	392.512	400.498	376.863	408.813	495.540	559.818	598.514	547.888	568.877	502.428	626.600	541.396	679.493	654.889	709.941	601.847	683.279	628.976	621.167	698.744	515.711	657.566	676.458	729.338	776.495	632.367	687.666	633.813	713.518	735.752	694.782	683.314	672.404	685.032	823.083	653.932	704.898	714.774
-0.433285	43.2973	6.09955	63.5805	-11.4168	60.2670	10.5183	163.008	303.336	281.038	302.840	374.723	272.654	327.686	448.547	469.610	517.055	478.497	493.696	476.032	511.490	544.212	593.740	616.470	615.671	532.416	673.275	699.795	574.644	530.493	659.119	709.456	665.462	645.723	721.356	642.637	804.242	792.055	646.837	766.297	711.007	759.339	696.474	659.704	720.450	736.327	679.501	685.400	615.077	588.802
-0.408879	-13.4393	-72.8464	-28.1873	-80.6953	129.980	251.718	274.883	283.101	334.885	372.029	421.171	334.092	437.842	484.272	445.381	501.601	507.271	590.739	706.939	587.791	528.053	634.927	563.426	593.792	743.625	644.273	661.545	627.942	654.406	652.007	579.482	611.034	772.052	579.460	738.774	687.114	816.328	622.008	745.159	686.060	686.574	666.292	697.063	760.348	684.030	654.182	725.738	724.584	588.883
-0.384473	-71.7928	-104.670	-11.0518	132.469	209.467	79.7203	166.938	353.507	350.731	384.127	318.247	334.544	351.133	377.931	527.056	465.432	546.439	494.936	583.683	548.077	642.619	744.685	652.232	649.150	706.185	772.851	854.994	723.208	787.613	646.421	619.624	781.086	741.069	687.858	753.451	797.623	795.385	684.125	805.270	695.775	800.723	673.277	744.807	603.410	682.259	781.917	682.314	685.534	747.027
-0.360067	-63.5888	20.3763	-47.8837	135.173	156.116	174.157	223.980	230.263	362.256	403.219	329.268	414.007	447.571	414.246	507.212	543.488	490.772	582.855	543.206	747.537	719.039	646.241	672.925	749.270	622.772	688.186	659.961	767.042	825.441	708.707	720.029	581.657	699.279	815.727	669.767	694.827	710.917	742.803	782.622	762.441	745.493	634.905	707.662	733.896	732.675	741.701	704.912	732.787	696.095
-0.335661	-12.8743	58.8035	63.2862	109.660	105.911	154.455	272.906	160.536	325.488	332.118	420.940	352.836	400.448	445.657	534.625	413.518	636.675	491.090	652.397	605.463	739.669	803.165	768.785	658.197	626.995	825.409	651.621	644.438	694.754	693.400	661.187	797.074	775.743	820.013	794.024	702.237	669.364	752.994	747.600	781.941	851.045	780.599	744.563	582.255	708.711	658.689	679.976	710.665	674.011
-0.311254	9.09484	-170.311	-69.5948	-43.1308	194.675	210.048	164.276	251.149	386.715	457.094	401.238	486.745	487.878	458.317	503.533	686.810	422.975	539.916	535.669	530.012	648.653	679.489	673.906	658.284	706.806	721.354	865.324	697.662	714.444	781.939	750.650	645.987	730.743	783.818	750.215	693.506	793.015	603.737	813.789	691.570	797.704	761.008	741.176	827.982	799.487	713.378	714.339	797.463	745.768
-0.286848	46.0079	16.1487	20.3729	122.210	102.734	87.5472	233.525	303.307	245.392	431.634	441.504	417.822	514.330	586.089	478.379	499.004	503.365	577.191	683.766	688.853	697.596	724.385	708.866	673.944	715.716	642.777	752.745	800.970	773.208	759.677	817.587	738.773	696.706	773.653	753.574	755.717	789.946	673.641	729.586	668.979	839.701	656.905	778.222	825.336	718.285	691.789	593.064	823.725	730.257
-0.262442	40.0967	-75.5183	-7.16609	94.8656	193.180	246.150	319.487	254.025	220.434	265.322	432.247	441.276	582.836	461.303	491.637	556.212	538.629	614.171	521.605	586.060	600.659	661.712	686.810	624.816	760.117	742.162	789.357	784.282	841.360	645.011	674.282	642.782	779.251	734.388	648.928	742.841	719.877	721.812	777.803	687.459	761.137	805.224	764.162	744.594	695.183	716.583	759.221	600.232	718.540
-0.238036	73.4022	-102.917	-152.287	116.347	144.080	253.554	184.961	372.255	432.398	380.574	439.186	386.509	409.028	417.516	557.765	563.876	540.707	680.009	654.891	606.911	566.945	533.164	616.987	692.132	707.580	767.185	674.481	644.914	753.215	747.718	692.166	901.690	830.402	575.435	804.585	614.547	666.139	815.824	668.936	629.999	732.833	648.262	788.420	731.575	630.735	728.115	760.709	776.357	724.807
-0.213630	17.9112	-24.7365	67.6592	44.5681	63.3505	303.620	290.697	334.032	510.779	425.451	471.139	413.103	394.985	483.950	446.784	500.566	846.204	647.198	614.424	563.270	623.871	679.507	602.224	807.369	820.673	705.745	748.244	701.894	741.432	735.666	765.948	748.026	718.073	788.365	764.099	780.174	678.326	771.532	880.522	817.491	777.340	757.441	787.656	652.613	849.524	702.023	700.410	835.043	799.798
-0.189224	50.4501	41.5984	23.5130	33.4700	121.077	193.464	260.579	283.005	423.388	385.186	452.211	414.224	524.592	636.392	510.323	487.224	505.805	575.360	655.843	633.828	706.419	623.245	696.945	753.359	760.018	813.423	782.122	592.157	738.543	679.461	702.707	778.042	761.241	783.257	713.462	802.798	724.311	747.979	835.650	739.045	707.147	745.296	716.445	818.452	684.108	672.311	778.747	735.739	724.327
-0.164818	45.4839	-102.124	-11.8649	81.7583	144.814	235.238	146.869	236.589	378.030	428.179	354.575	544.515	496.611	644.865	555.347	553.700	568.231	541.892	650.321	639.681	646.261	602.364	712.526	717.127	713.920	717.947	923.760	695.981	821.495	829.345	641.771	667.218	748.493	774.594	869.960	863.996	737.825	700.232	804.411	804.075	859.085	716.430	874.255	743.436	712.580	678.346	751.063	714.193	608.591
-0.140411	-15.7644	-31.9602	32.5126	-40.7324	252.407	146.437	244.541	212.235	356.017	331.199	427.139	543.124	489.516	516.309	576.141	472.315	540.015	643.795	595.800	513.480	654.101	652.997	722.824	820.230	787.478	720.340	839.990	775.047	733.813	839.269	724.755	676.341	813.868	698.628	755.287	740.819	760.213	787.017	767.185	742.449	757.958	757.853	818.000	760.413	664.488	638.983	837.875	839.476	832.811
-0.116005	165.885	1.46120	30.0059	108.326	166.575	111.646	379.574	211.065	415.086	414.574	487.764	439.886	489.632	532.343	618.869	493.593	585.954	519.750	602.655	757.547	611.209	694.694	751.584	726.286	819.162	756.794	661.337	754.607	766.261	758.852	690.711	733.539	681.514	811.240	746.301	792.558	723.907	737.802	761.065	743.987	827.456	795.646	638.585	701.344	674.750	728.271	797.931	675.529	866.207
-0.0915992	-102.012	-5.45826	-59.3113	-35.8850	89.1392	342.584	278.149	358.255	356.083	339.773	401.689	486.216	606.715	477.136	537.538	578.128	476.430	475.910	654.658	637.312	693.961	743.805	680.590	551.511	732.321	749.202	785.890	740.181	718.180	800.922	737.616	585.107	793.770	757.157	761.727	849.857	799.941	764.287	784.103	588.746	746.467	759.249	784.355	777.336	756.293	728.304	724.055	813.565	723.635
-0.0671931	-42.7650	-70.4882	32.4777	22.9228	206.586	180.873	237.828	347.097	337.059	289.725	418.142	384.391	389.919	485.079	380.561	510.843	544.099	624.138	725.153	633.408	730.737	598.612	641.887	627.299	757.070	861.320	802.166	724.319	791.631	737.955	799.046	832.205	742.911	735.194	861.438	753.673	629.527	731.852	797.196	793.564	724.956	855.940	708.924	695.864	853.904	729.047	816.921	790.875	718.052
-0.0427870	-29.8472	-48.7784	-65.8769	-25.3855	170.468	69.1796	280.425	264.281	310.744	388.946	370.789	474.147	456.452	543.878	504.833	522.294	671.326	601.242	514.592	595.516	706.068	618.547	640.145	724.312	747.785	734.180	814.085	759.303	684.310	733.664	711.219	727.294	806.926	712.527	752.122	720.963	780.440	669.416	819.398	721.037	716.528	719.439	719.936	772.048	827.357	701.075	818.274	753.516	756.714
-0.0183808	77.8788	-40.1836	-36.4764	69.5752	61.3832	123.464	167.411	359.206	255.690	310.641	413.920	431.423	503.702	556.163	461.035	539.270	622.804	618.773	579.010	573.943	551.825	642.029	663.366	574.038	667.883	755.921	735.887	677.751	802.903	690.775	716.940	875.421	739.430	747.617	751.555	765.142	836.543	903.216	798.935	725.472	769.178	764.538	742.270	883.860	848.107	835.541	834.398	759.963	843.670
0.00602530	47.4998	-12.3822	51.7646	98.1104	74.0827	131.361	216.586	311.019	296.223	384.304	362.953	419.731	508.764	470.351	462.062	604.246	509.139	465.827	560.518	560.214	566.275	696.146	680.818	761.898	772.626	738.947	768.441	756.002	764.308	770.855	651.452	788.769	831.098	710.252	912.497	811.110	917.912	750.895	764.109	798.982	797.202	872.653	767.527	890.486	715.881	822.952	687.850	754.094	814.380
0.0304314	-42.2275	-67.7121	-41.0086	105.820	236.585	121.013	204.754	354.319	309.066	250.620	515.511	484.804	518.852	470.674	555.637	529.864	724.067	583.927	582.758	793.509	598.667	687.485	711.903	700.361	749.212	810.979	791.410	773.340	797.851	770.220	639.106	727.401	742.418	857.871	761.604	681.394	668.455	782.909	889.862	743.833	860.501	705.931	804.718	872.949	714.597	738.480	671.340	781.094	605.265
0.0548376	-27.1003	-47.0164	11.9598	-30.5739	65.8257	178.387	322.504	363.248	393.401	257.037	470.585	496.422	381.285	468.647	463.864	567.877	552.709	609.630	562.881	670.442	662.472	740.732	616.570	724.241	754.917	695.542	699.369	663.254	799.344	714.159	626.207	719.026	734.183	769.012	665.518	820.092	787.815	883.704	826.306	713.404	778.669	759.684	720.400	792.925	817.886	742.187	619.756	821.827	790.422
0.0792437	0.786186	-45.7864	29.0133	52.7900	132.458	238.595	350.326	322.319	248.261	383.760	439.121	480.661	558.375	455.946	624.059	485.442	617.444	586.003	698.669	692.828	689.733	821.714	688.014	627.309	899.857	810.257	708.258	693.696	839.265	738.963	730.922	774.391	739.319	739.979	719.184	653.352	904.558	892.580	905.306	794.218	807.172	774.435	868.954	791.066	666.757	785.571	818.091	876.042	716.599
0.103650	-114.495	-15.0039	-40.1163	111.856	92.4250	188.311	268.960	166.641	422.721	352.859	414.801	461.398	470.690	383.871	418.707	504.194	606.463	611.368	502.305	565.355	599.370	725.079	566.825	678.962	695.656	802.588	745.046	795.196	703.561	669.840	825.132	721.539	693.325	761.539	858.149	861.566	773.583	679.733	823.346	734.131	810.666	767.849	728.230	842.742	822.992	736.491	871.385	894.647	779.358
0.128056	-87.2478	-4.68087	-77.4743	55.2479	97.3366	196.465	135.744	326.156	301.270	449.811	437.094	460.760	445.780	473.533	575.814	475.215	554.739	402.255	507.948	579.847	579.335	729.739	577.671	734.447	744.598	737.690	805.640	678.168	765.387	686.318	818.119	792.473	825.861	770.117	754.303	814.136	777.007	799.136	751.719	798.351	809.790	777.714	909.820	855.890	794.982	806.613	834.192	723.894	803.575
0.152462	-15.0017	-130.043	-20.6676	68.7582	181.705	267.898	250.662	383.378	403.060	391.735	442.081	286.939	455.339	593.848	527.922	555.799	592.410	596.888	554.920	717.437	781.010	770.452	604.362	710.252	740.380	699.422	750.141	649.195	768.247	714.556	695.920	905.241	780.211	749.977	862.163	732.133	804.708	767.061	789.826	834.369	816.640	911.288	815.240	770.128	866.385	790.095	817.143	784.793	831.058
0.176868	36.0287	-63.0391	202.001	52.2038	171.778	179.670	317.236	323.307	216.466	350.570	398.694	509.551	450.702	557.656	462.916	491.762	566.766	575.950	618.287	653.588	622.886	654.398	821.610	653.537	797.809	879.305	707.403	719.804	816.884	819.104	877.554	806.996	772.570	747.248	791.184	904.512	929.314	790.913	796.621	880.716	820.756	1014.05	847.741	835.698	738.445	762.532	800.947	809.732	810.394
0.201274	121.658	-23.2700	33.6716	33.2520	85.1150	272.245	364.532	374.664	402.443	314.910	448.578	614.056	490.490	498.129	594.871	626.349	626.787	569.950	589.399	597.985	646.750	675.977	676.675	783.653	736.357	834.681	803.642	791.184	757.314	715.017	786.930	917.380	834.231	769.438	802.613	676.043	737.676	780.122	797.089	817.113	787.245	773.773	836.554	873.109	863.987	867.126	799.299	908.913	900.240
0.225680	-31.1450	-110.617	52.3640	42.9133	84.9812	159.093	159.519	283.053	388.449	449.312	443.028	451.706	542.238	593.440	644.087	517.671	554.188	539.484	739.244	773.545	781.681	609.974	848.826	756.100	845.315	858.629	819.637	839.340	701.025	780.445	698.910	898.922	847.431	813.472	832.065	937.391	870.945	946.439	936.253	929.894	882.248	846.394	852.370	783.990	926.247	867.911	799.400	883.393	743.908
0.250087	-110.604	-32.2802	-33.8592	183.783	161.584	221.341	169.561	401.675	330.485	359.022	408.543	323.337	428.442	541.200	627.251	614.457	417.495	676.988	622.914	726.154	637.076	694.725	676.092	777.761	838.343	940.229	828.432	810.830	752.223	746.661	725.016	871.589	877.309	796.004	781.053	922.529	853.977	705.364	942.037	854.167	863.145	849.058	880.503	757.376	767.134	785.581	867.958	775.716	894.258
0.274493	18.5697	-60.3931	-8.79938	7.05822	109.426	116.168	285.017	418.099	319.681	463.042	332.117	528.362	457.862	544.174	419.245	630.151	644.727	633.763	749.907	740.491	738.176	678.214	695.015	696.423	799.741	749.126	801.345	618.613	831.059	778.991	929.801	938.200	727.985	899.803	759.475	883.190	829.206	757.518	847.700	947.744	856.251	794.898	855.567	904.446	805.449	755.730	781.147	806.963	729.195
0.298899	23.8520	-21.0494	-62.5274	155.503	78.9725	124.068	350.143	392.059	376.959	430.735	456.247	464.658	575.395	692.569	534.627	655.408	655.577	697.034	738.884	745.477	842.990	823.986	815.795	932.712	896.920	900.302	851.601	877.888	861.575	876.358	868.591	782.128	637.702	886.539	938.247	865.568	825.161	892.972	901.449	801.158	908.689	764.613	774.882	960.411	796.987	806.064	894.550	868.777	843.352
0.323305	-70.3548	16.2071	33.8401	108.910	113.013	242.457	254.898	329.802	400.544	452.533	439.164	523.435	416.970	579.318	614.159	675.963	588.983	584.144	728.473	727.132	840.056	763.758	774.706	775.215	909.868	951.630	816.548	860.683	788.023	829.523	844.349	895.740	978.816	1040.64	847.789	766.240	909.981	904.254	963.877	891.605	904.627	893.326	902.512	904.893	855.080	758.657	868.327	748.013	835.455
0.347711	102.161	12.6607	97.8317	-67.2295	185.866	242.422	275.396	423.794	359.925	324.113	503.658	532.644	549.417	502.675	679.535	731.506	632.111	659.185	689.833	688.936	790.034	836.681	809.523	794.272	878.091	921.821	833.779	827.829	805.118	814.621	808.900	845.752	773.342	859.795	939.865	865.001	879.466	828.221	926.438	873.711	765.836	913.489	774.149	1041.95	822.215	783.054	767.226	881.615	877.518
0.372117	37.6976	-47.1460	-37.5741	92.6753	124.386	170.847	201.444	412.159	500.320	419.990	405.362	527.533	642.131	627.203	557.836	579.406	609.845	638.645	661.160	728.499	802.848	812.084	856.565	797.775	818.798	869.754	912.438	832.842	751.393	870.757	875.386	707.382	847.036	970.343	994.877	895.934	786.678	947.118	824.944	856.420	991.866	919.083	884.626	876.096	802.423	783.288	882.254	799.591	965.249
0.396523	51.9428	28.3168	-44.8221	-10.9907	189.654	157.118	472.083	395.494	409.016	490.311	500.627	387.423	535.568	662.651	671.639	726.222	693.094	746.254	758.087	766.116	617.994	759.972	736.638	796.534	822.548	943.298	836.236	915.799	906.837	902.578	914.906	810.311	902.924	938.854	872.602	785.586	844.648	893.478	865.285	913.013	970.999	819.708	981.579	987.167	829.299	827.966	879.306	924.257	865.003
0.420930	-1.73813	49.7418	-22.0961	226.336	166.630	314.647	417.602	503.624	405.485	454.536	416.095	625.916	591.046	582.063	703.533	752.414	761.180	772.661	730.952	900.588	775.631	836.675	831.143	906.642	795.876	837.772	933.628	866.378	853.339	936.249	922.005	846.573	1000.28	921.128	975.703	930.550	896.477	837.822	858.206	964.078	858.725	849.908	971.742	918.487	834.603	888.704	950.513	952.439	800.994
0.445336	-133.637	-90.7149	-39.5096	47.6097	159.233	202.116	282.271	455.311	387.892	516.710	452.575	427.727	574.781	728.374	674.678	528.165	679.719	829.317	742.675	777.151	903.580	837.531	784.827	935.104	910.988	1031.64	966.028	861.430	912.304	902.647	1001.09	953.640	780.383	925.384	935.790	895.762	815.583	885.659	989.213	908.662	964.030	824.367	888.368	950.284	871.680	907.513	896.576	922.263	825.068
0.469742	67.2635	-112.220	-1.84098	124.168	55.9476	111.539	398.012	304.367	442.734	356.437	631.994	542.910	681.738	623.100	640.802	584.015	854.772	636.572	711.190	678.315	694.176	906.591	764.219	848.627	817.283	789.567	914.962	913.338	807.914	906.804	951.129	773.090	960.060	851.779	883.069	932.293	891.106	917.188	908.149	889.718	970.886	956.268	925.702	945.574	904.888	848.532	920.661	878.387	683.588
0.494148	-58.5945	-92.0470	-3.83140	103.511	147.955	196.564	331.917	392.753	424.653	515.175	436.872	619.150	617.675	666.101	606.156	700.606	644.081	647.732	728.116	729.251	815.080	820.841	838.799	915.174	888.726	869.740	858.109	943.466	907.149	887.717	819.424	918.512	967.110	833.480	945.339	1070.68	985.016	940.424	895.849	869.186	895.816	854.987	857.069	861.378	878.124	1066.40	917.054	871.236	735.969
0.518554	-47.0348	14.5713	-27.7448	96.4245	222.264	177.053	252.033	423.425	482.173	519.596	500.871	508.958	564.411	543.653	681.275	629.534	701.853	648.935	744.253	779.307	706.952	833.158	791.367	878.991	906.323	932.865	897.231	967.056	807.637	944.910	982.381	923.558	919.251	906.532	932.008	844.440	989.818	833.802	893.127	886.635	990.710	989.577	956.357	843.369	870.240	814.944	942.154	903.109	891.138
0.542960	93.3074	-51.9890	41.6757	51.9913	165.802	244.727	286.174	311.513	438.333	504.260	456.205	424.910	616.235	494.640	522.416	769.936	703.979	688.918	625.041	631.749	695.532	927.188	844.966	865.384	883.770	943.817	857.178	931.958	882.403	808.433	853.523	899.227	937.052	897.097	899.798	904.941	893.258	970.853	1075.97	885.527	882.212	828.318	885.107	987.032	947.666	899.623	1013.59	995.218	805.964
0.567366	6.11257	-103.987	41.2272	0.384179	189.177	311.052	376.757	469.264	358.687	384.796	465.193	497.094	588.681	488.752	729.221	687.257	698.885	643.407	581.944	836.447	731.689	788.844	784.308	835.852	849.674	857.064	819.005	951.510	894.045	821.903	849.331	961.216	847.616	817.733	997.158	928.485	929.584	973.356	890.564	1003.72	864.103	895.322	877.573	1025.10	993.412	978.988	947.818	968.260	792.860
0.591772	-103.410	140.166	27.4195	31.8652	112.918	252.675	166.189	348.903	378.700	428.980	505.437	587.050	426.802	448.016	585.423	726.071	712.521	621.394	727.818	760.051	727.793	900.188	865.874	805.233	991.750	944.953	854.584	922.331	877.727	771.060	813.839	796.614	967.258	880.417	942.755	888.728	940.060	949.184	1028.47	947.653	966.473	965.506	914.064	935.070	904.480	906.724	799.992	957.957	874.160
0.616179	-44.1253	-32.0716	82.3393	136.056	240.706	242.879	374.608	361.027	333.393	413.337	572.648	557.212	507.918	496.474	637.135	634.994	621.502	621.654	696.191	840.433	809.813	786.226	839.107	726.104	881.981	920.525	899.710	792.496	945.379	866.741	838.784	870.510	991.202	917.118	968.839	908.276	916.007	886.445	937.073	982.861	988.039	975.594	917.095	924.473	878.633	964.097	916.901	918.842	989.528
0.640585	39.5906	-79.0430	11.3979	58.0037	256.272	239.196	330.145	430.007	407.478	497.048	449.301	506.026	552.264	579.910	655.334	614.234	719.383	724.099	669.530	823.582	760.448	802.096	855.038	906.097	819.213	1039.49	754.526	823.048	946.722	919.605	913.171	903.607	928.502	883.398	861.797	902.201	743.621	854.211	812.549	913.264	875.945	851.446	994.066	979.601	930.940	731.837	939.754	936.710	837.996
0.664991	38.3607	-57.2597	-45.0901	27.4097	120.990	194.672	324.274	408.411	412.560	480.595	493.486	556.147	517.809	686.651	615.728	709.321	644.673	648.497	616.251	893.991	838.087	859.836	706.790	779.678	822.946	849.667	903.838	878.627	931.548	822.492	893.702	1045.71	931.576	878.412	921.635	954.952	917.954	804.904	1010.20	1015.24	927.712	958.932	936.696	1050.21	943.296	800.420	912.245	993.362	967.385
0.689397	68.7599	-93.3020	-129.653	-12.7734	-13.8855	237.286	308.993	302.453	402.884	589.398	485.168	489.941	596.708	597.588	588.939	625.316	695.189	737.209	627.546	783.249	903.379	822.605	740.557	1044.89	778.168	872.737	888.741	811.446	781.504	865.121	856.028	935.913	877.780	961.152	877.442	947.526	1014.03	876.875	879.833	912.185	977.225	925.224	877.598	997.009	886.818	1074.06	1010.55	908.249	950.390
0.713803	8.69443	-76.0211	9.48661	116.875	111.928	304.451	378.548	268.000	376.444	380.166	483.850	489.314	506.215	554.777	600.867	682.725	603.152	820.054	766.783	793.435	790.723	728.998	838.355	873.453	897.784	840.722	839.248	831.194	883.112	763.599	864.542	915.494	916.469	898.102	833.961	922.765	961.486	892.832	935.530	928.235	1071.24	934.256	1087.28	927.274	891.974	874.181	844.621	1014.31	805.055
0.738209	71.1350	-4.18812	-45.6412	37.1105	142.259	278.182	279.191	436.836	403.412	402.832	436.013	556.709	559.770	599.729	608.835	562.833	615.180	679.060	771.469	861.383	728.695	818.054	715.524	882.379	783.170	733.799	830.328	889.246	758.139	787.260	1054.59	982.619	898.464	955.637	960.043	902.685	873.114	901.219	870.624	913.700	989.486	926.718	929.401	990.941	881.373	937.536	900.517	1053.20	993.386
0.762615	0.912489	74.5017	-46.4702	-63.7910	118.932	196.610	276.958	264.373	391.633	403.818	484.345	489.792	537.770	603.408	652.595	758.137	720.938	751.161	684.212	731.119	877.375	1009.15	705.017	869.265	869.530	954.920	925.632	926.924	807.986	967.910	850.326	885.232	1001.78	898.032	945.511	984.464	864.179	907.104	959.461	998.614	996.184	984.386	964.042	929.314	1031.36	1018.94	985.291	948.583	898.252
0.787021	-3.85776	23.9458	-3.71744	124.957	264.281	211.928	238.079	396.173	422.979	426.052	560.299	526.862	644.900	622.203	632.453	771.316	652.243	825.173	675.086	799.736	722.499	840.424	844.522	803.822	806.421	923.545	962.965	895.673	868.397	1020.93	941.525	877.134	866.332	846.257	834.658	989.256	860.358	888.917	973.256	975.796	857.323	1052.07	1021.64	997.483	1050.10	934.050	1051.05	1143.13	857.670
0.811428	129.472	-16.0244	-35.4927	23.6585	175.170	190.699	248.762	412.235	497.465	466.782	413.650	473.776	604.597	577.021	627.024	636.558	664.699	721.063	803.425	838.495	809.800	831.201	788.625	819.151	884.240	866.471	1030.91	824.611	930.135	875.778	830.263	911.380	916.557	876.325	893.604	885.446	965.893	1004.67	1002.54	973.745	1005.38	965.336	1011.43	1023.25	992.323	779.138	963.210	984.363	935.595
0.835834	105.951	-96.6763	58.0933	56.4245	189.064	188.594	174.685	432.299	385.425	409.858	547.423	527.525	625.374	595.934	679.646	739.796	644.646	716.969	859.936	890.920	880.134	886.736	858.971	961.904	925.997	1042.53	818.092	955.370	906.657	918.987	848.035	989.132	860.406	885.902	919.536	859.970	1048.57	1091.31	1048.99	1001.24	834.473	985.024	953.112	946.826	1023.90	998.648	973.624	1089.34	931.401
0.860240	-57.4344	-35.1322	-50.7491	109.648	106.607	222.813	333.775	401.157	449.789	525.175	598.830	523.971	615.210	754.501	741.077	732.968	711.489	709.303	741.913	689.893	818.417	862.432	922.073	1024.84	935.922	908.620	1006.90	857.426	1003.14	846.221	923.923	940.207	1027.68	925.914	935.182	951.169	969.586	853.067	1048.60	1067.99	1166.86	1068.41	1002.94	992.122	1075.86	991.064	1060.76	1021.07	1056.39
0.884646	75.5749	-29.7696	-15.7689	54.6285	129.102	249.729	402.099	407.519	418.667	559.181	533.784	637.419	490.695	699.200	613.611	670.986	616.025	730.387	748.410	881.727	850.223	924.032	915.275	955.951	1003.34	986.566	898.721	966.909	928.218	894.852	919.495	1009.60	1062.59	995.930	953.102	1000.13	825.713	1142.28	1128.74	977.879	959.941	1021.06	1012.43	1036.10	1040.44	1132.29	1020.39	983.877	911.228
0.909052	-62.8399	44.2530	-52.8439	74.2531	90.8086	228.629	248.443	571.940	374.275	510.246	491.852	493.066	609.119	629.479	763.803	764.607	667.015	887.789	741.095	877.858	797.376	920.662	887.645	952.410	937.292	853.477	887.720	1101.88	924.516	1078.79	826.357	942.587	1051.96	1055.75	983.755	1133.92	1078.03	974.060	990.451	1057.72	1011.83	925.880	1035.10	1118.03	1007.57	927.580	1054.80	1210.31	1060.79
0.933458	-37.6933	-103.022	80.8140	139.744	221.649	249.088	294.394	436.001	481.138	516.585	560.789	538.519	696.852	716.435	683.868	758.788	765.326	792.469	749.455	890.446	841.281	863.257	865.368	1066.05	956.627	1027.81	961.291	910.637	927.816	1114.47	878.945	995.240	1000.85	929.814	1057.50	980.725	1035.05	1120.03	1101.72	1071.43	1118.59	990.310	1034.16	1107.48	960.752	971.425	1121.98	989.523	1070.04
0.957864	-7.12838	-12.0980	-42.1414	159.422	227.993	302.049	340.941	461.953	442.100	567.341	602.146	589.672	583.222	739.767	822.968	691.525	761.005	884.447	865.672	867.916	901.568	1070.33	972.583	811.930	908.157	1184.38	948.737	1057.72	1076.25	1034.07	1049.68	1065.88	1120.78	984.716	957.150	855.214	977.888	1016.82	996.395	1011.83	1007.61	1107.05	1036.85	1016.77	1008.34	991.402	1066.91	1015.76	989.976
0.982271	40.1134	-37.5304	-17.9464	129.821	170.046	235.225	343.988	407.603	496.806	484.930	653.530	656.384	730.302	740.166	737.013	824.752	747.211	774.232	834.639	933.140	964.746	1009.40	953.372	1007.62	996.627	1041.79	1115.76	1029.07	1055.72	1125.46	1045.30	901.645	1039.37	1022.15	1012.06	894.209	1022.01	1034.60	1072.06	1130.07	1053.82	1089.21	1114.32	1160.10	1043.66	959.711	967.882	1082.18	956.168
1.00668	45.8878	26.5369	-126.960	89.8021	216.162	359.616	402.373	345.430	553.026	476.169	714.179	654.556	645.675	693.081	785.420	862.690	815.956	889.955	931.206	909.775	885.705	926.727	881.071	1000.20	985.854	1052.39	1101.96	990.204	1027.72	1176.30	1027.52	1001.37	999.944	1154.35	1093.87	975.789	996.762	977.131	956.169	1069.64	1122.73	945.544	1006.65	982.388	1173.63	990.068	1006.07	1033.46	1032.64
1.03108	47.5062	-21.6097	10.3069	-17.9426	251.155	163.956	333.548	410.538	532.176	648.745	618.827	628.292	600.233	619.981	819.057	885.032	813.049	909.353	916.395	980.518	983.218	1080.28	932.704	1126.21	1104.56	1116.80	1034.51	1044.97	1105.78	1117.78	1130.61	1165.77	1084.96	1032.38	1090.48	1132.44	1041.87	1061.19	1162.42	1083.78	1065.34	1167.23	1080.42	1041.34	1090.51	1115.87	1028.02	976.720	1144.07
1.05549	-36.8203	-10.2046	-22.9772	197.391	230.452	165.936	398.544	573.305	454.696	535.405	589.097	600.627	805.213	751.720	893.749	832.787	854.474	843.944	873.755	890.213	895.862	1033.62	956.564	1042.94	1106.00	1052.24	1136.27	1053.11	1066.18	1004.25	1238.55	1089.60	1120.00	957.376	1089.52	1093.09	982.793	998.738	1215.16	960.216	1128.04	1139.55	1141.86	1141.33	943.304	1154.07	1096.90	1114.11	1008.57
1.07990	-105.698	-19.8852	65.8350	127.822	210.195	244.209	406.657	398.740	492.134	483.348	595.644	639.555	769.775	758.612	766.939	759.073	827.192	872.243	747.192	913.326	1098.77	935.909	1170.83	1156.79	1050.80	1043.07	1052.00	1085.35	1196.51	1159.33	979.767	949.007	1184.72	1032.81	1042.29	1112.62	1127.68	1131.12	1110.68	1024.23	983.526	1059.92	1088.96	1187.30	976.657	1027.67	1096.32	1097.67	1064.59
1.10430	-43.3231	-61.2628	-36.1591	67.2286	39.9821	231.347	297.486	454.791	416.835	489.638	724.669	560.163	734.096	731.470	776.360	763.396	802.554	944.220	884.560	908.308	960.327	1014.12	894.599	1068.08	1123.29	1163.78	1111.54	1057.29	1061.72	1078.02	891.942	973.798	1162.90	1072.34	1112.84	1221.65	1150.33	987.481	1030.70	1058.71	1144.81	1111.36	1063.11	1167.85	1011.42	1056.89	1064.97	1063.52	996.120
1.12871	51.9109	-40.2322	-59.8943	101.187	134.153	270.516	321.065	539.826	535.151	665.264	440.081	758.537	810.546	755.517	789.219	851.468	818.584	977.834	945.555	998.683	971.820	1050.33	1042.66	1053.32	1138.87	1193.07	1034.61	1139.31	1152.27	1093.32	1122.90	1170.39	1051.67	1002.60	1114.82	1085.36	1126.14	1167.57	1055.89	1089.44	1110.33	1055.11	1078.52	1133.50	1073.70	1145.10	1042.30	1082.31	1057.09
1.15311	-77.5373	-17.0884	71.3607	60.8149	258.766	228.933	389.908	421.496	457.898	602.661	654.916	674.037	691.752	917.432	875.354	864.286	875.149	733.639	987.990	972.731	1015.54	1038.45	1039.26	1028.20	1022.59	1077.20	1153.84	1190.13	1130.40	1185.21	1123.71	1151.29	1234.65	990.463	1013.53	1115.70	993.645	1013.66	1121.14	1106.66	1121.30	1085.25	1180.13	1226.98	1088.69	1165.61	1146.94	1166.83	1047.39
1.17752	98.5514	30.3318	129.139	6.64275	97.2876	239.303	457.300	391.495	493.972	611.668	487.038	599.614	761.156	704.576	793.818	839.701	854.540	985.028	905.626	1039.29	1066.53	1085.07	1094.65	1021.18	1005.52	1062.41	1062.77	1071.52	1117.04	951.555	1097.24	1033.68	1114.94	992.192	1116.16	1070.79	1072.20	1112.83	1258.35	1188.39	1095.46	1045.41	1111.98	1236.10	1122.53	1096.47	1120.82	1095.91	1042.74
1.20193	38.6258	-49.6753	48.6132	13.4666	321.144	261.325	353.773	456.730	452.352	570.314	552.549	773.560	721.177	862.330	804.589	791.875	817.695	966.033	901.241	864.275	1012.13	1054.54	1068.85	1028.23	1087.00	1108.94	1077.37	1009.79	1107.27	1039.47	1101.74	1172.27	1238.25	1092.43	1120.55	1125.06	1066.11	993.555	1077.79	1169.37	1213.42	1151.23	1007.66	1089.44	1038.69	1176.20	1199.54	1212.50	1119.83
1.22633	13.6060	21.9426	-56.4182	197.335	159.730	285.370	405.564	556.447	470.011	576.730	700.126	689.086	708.193	691.799	728.943	816.205	732.202	787.995	801.042	1060.07	893.121	1066.35	930.318	1079.54	1088.56	1130.80	1088.05	1080.40	1054.65	1015.54	954.782	1064.28	1023.56	1193.43	1139.55	1185.05	1132.34	1146.64	1075.44	1092.03	1203.74	1145.60	1063.36	1245.19	1210.04	1077.25	1115.10	1091.17	935.183
1.25074	147.839	-54.1416	-47.6158	191.297	202.884	254.621	387.221	337.721	579.111	607.598	594.935	675.375	718.371	770.812	702.283	790.522	904.132	894.425	983.102	915.359	1077.42	1018.59	1088.97	1023.54	1137.23	1025.65	1134.38	973.349	1057.96	1124.66	1006.73	1129.58	1106.33	1065.86	1072.02	1366.61	1136.37	1168.59	1200.69	1185.62	1280.57	1015.56	1250.05	1199.72	1156.28	1076.52	1095.04	1167.71	1099.06
1.27514	-60.2086	-9.93578	6.99539	3.29264	289.525	219.728	381.132	499.156	539.703	554.920	633.623	764.203	668.740	737.152	761.493	808.498	836.644	908.689	861.689	991.969	972.899	908.646	1033.86	1083.07	1081.85	1019.20	1083.77	1071.46	984.693	1067.89	1094.24	1079.44	1180.21	1024.48	1134.42	1051.18	1051.92	1161.04	1197.27	1156.71	1163.66	1042.71	1044.24	1208.45	1116.54	1189.16	1143.52	1126.92	1182.90
1.29955	53.8144	-56.5356	105.199	90.2288	272.161	367.771	378.896	503.552	498.591	595.040	565.752	576.480	892.446	630.603	735.734	735.530	755.493	908.232	788.223	1007.29	858.178	976.280	971.686	1128.76	1033.49	1055.07	1199.84	1004.88	948.820	1102.69	1018.73	1131.52	1167.19	1206.68	1071.61	1079.42	1110.40	1115.55	1155.24	1224.06	1134.43	1208.20	1251.94	1170.81	1066.26	1244.04	1262.52	1172.82	1039.99
1.32396	-76.3952	-114.628	-101.857	107.384	85.6759	253.083	384.630	453.743	450.373	587.927	623.501	733.893	614.113	716.121	854.610	806.382	835.167	937.031	894.164	925.672	829.539	1042.32	1062.05	1071.85	1117.37	1098.50	1046.45	1139.96	1056.11	1163.66	1102.50	1082.21	1153.01	1118.71	1074.21	1150.52	1077.61	1212.35	1175.68	1110.74	1077.71	1183.86	1171.38	1262.47	1120.48	1215.45	1099.01	1208.72	1242.95
1.34836	99.7636	25.9048	-98.2263	79.5486	302.912	284.353	342.834	396.230	533.324	453.989	558.350	792.880	687.189	762.994	747.951	907.949	845.400	1029.07	880.587	969.309	948.368	904.099	924.983	1107.71	996.706	1057.65	1062.40	1128.97	1136.00	1001.03	1076.55	1127.03	1188.28	1046.35	1152.91	1158.55	1132.80	1142.99	1255.16	1198.70	1117.61	1162.83	1111.81	1256.27	1143.60	1096.41	1199.68	1244.71	1107.13
1.37277	-87.9340	-19.7413	-127.229	103.996	173.969	239.565	344.732	533.930	479.583	387.085	687.885	650.252	681.935	824.137	776.754	817.543	957.953	1038.14	786.495	961.529	1084.71	934.870	1029.59	1131.55	1055.44	1097.24	1089.72	1202.18	1050.98	1092.66	1111.72	1073.44	1092.75	1039.99	1054.97	1196.26	1196.94	1273.26	1163.90	1246.66	1101.46	1221.97	1192.22	1254.11	1188.43	1262.07	1184.34	1307.96	1168.22
1.39717	-48.7872	-66.9673	66.4641	133.059	194.345	276.220	344.710	492.636	441.679	562.108	581.343	673.864	686.002	912.840	795.692	834.016	818.253	840.323	994.252	1022.60	978.104	1052.07	984.229	952.855	1042.05	1118.21	1170.53	1120.07	1069.63	1177.32	1021.19	1078.89	1109.41	1250.94	1154.28	1114.41	1135.84	1198.93	1146.35	1172.04	1224.24	1235.18	1161.12	1207.83	1112.10	1183.48	1226.53	1366.26	1181.62
1.42158	-101.934	-81.7891	37.1292	21.5983	186.659	209.086	380.847	491.724	593.065	588.835	557.921	777.842	752.465	806.236	918.451	874.747	891.143	901.211	820.965	1061.59	973.830	960.361	1154.72	998.713	976.026	1138.71	1171.37	1006.90	1050.22	1163.55	1133.42	1004.17	1235.81	1157.97	1179.72	1122.00	1295.90	1218.99	1303.99	1226.55	1225.71	1244.62	1219.35	1247.14	1202.23	1157.67	1240.88	1378.67	1266.44
1.44599	55.1984	34.6112	104.031	49.9871	188.730	406.156	417.647	411.765	377.186	658.621	661.075	695.255	801.878	704.457	808.919	927.871	923.436	913.405	1006.00	1031.76	1054.77	1142.80	1032.29	1073.78	1132.15	1076.99	1190.13	1153.90	1092.33	1126.54	1060.58	1029.99	1212.34	1236.16	1191.98	1176.82	1131.03	1217.12	1323.24	1275.41	1305.40	1251.05	1256.52	1238.31	1277.86	1349.06	1325.50	1385.26	1284.93
1.47039	-69.6579	-76.2405	-163.184	146.061	130.308	289.234	368.089	474.125	493.063	673.341	803.963	657.811	828.972	766.669	1007.33	849.048	881.129	1016.37	971.682	938.007	1011.09	1060.33	991.759	1133.27	1098.57	1191.60	1022.32	1111.99	1132.64	1236.09	1131.52	1220.64	1301.31	1210.21	1181.23	1153.29	1191.47	1233.87	1351.04	1224.40	1259.32	1190.79	1412.50	1393.69	1313.27	1215.26	1303.06	1250.87	1229.83
1.49480	-9.45887	-6.38698	-44.9288	39.9394	176.138	288.842	444.791	374.161	442.744	465.465	661.773	746.952	685.041	800.339	798.103	844.977	849.810	980.354	949.853	1093.40	1018.63	1089.05	1086.42	1116.16	1103.37	1190.70	1200.21	1125.37	1144.71	1131.42	1169.50	1091.91	1271.70	1187.24	1319.57	1217.49	1261.20	1257.15	1194.08	1300.38	1344.80	1240.34	1347.84	1280.13	1286.86	1323.69	1358.15	1196.92	1380.00
1.51921	26.3958	-148.949	-130.491	82.7984	180.309	347.111	274.643	541.760	612.296	537.848	748.893	731.379	790.321	877.026	889.471	837.926	1037.48	964.271	1016.82	1055.16	1093.30	1165.29	1146.60	1112.32	1276.74	1224.55	1243.93	1180.31	1131.10	1286.17	1244.62	1158.20	1249.47	1348.25	1230.01	1310.83	1348.01	1297.76	1269.10	1293.51	1469.09	1346.26	1372.65	1414.43	1275.31	1404.14	1468.99	1403.15	1247.75
1.54361	-90.4373	-214.531	-23.5543	66.8528	190.011	372.621	365.216	484.650	608.867	704.805	608.479	732.580	783.086	814.289	876.288	768.674	983.199	969.031	1092.69	1073.76	1153.53	1231.74	1094.90	1173.80	1212.87	1247.76	1176.63	1289.61	1331.96	1266.29	1321.31	1347.72	1358.93	1402.60	1359.51	1334.21	1338.22	1282.36	1480.07	1390.07	1342.10	1366.19	1397.29	1479.86	1411.19	1364.00	1439.54	1355.71	1309.78
1.56802	70.5611	-75.1984	134.860	295.663	493.180	648.842	802.963	1017.77	1060.89	1106.25	1343.37	1523.46	1490.90	1640.28	1713.55	1764.33	1825.08	1953.51	2053.20	2138.26	2132.61	2197.51	2275.02	2212.93	2432.41	2268.14	2366.02	2312.02	2223.31	2204.32	2234.93	2184.74	2222.04	2112.59	2023.91	2037.10	2057.85	1872.02	1939.29	2007.47	1748.72	1799.89	1643.65	1732.86	1426.73	1471.13	1474.77	1274.60	1202.74
1.59242	-30.8908	-0.600836	189.887	384.729	558.722	685.057	919.654	858.103	1199.26	1309.14	1508.51	1581.03	1617.91	1780.62	1792.66	1972.15	1988.88	2088.70	2189.62	2223.22	2250.55	2292.38	2272.84	2351.51	2429.73	2322.29	2393.89	2191.88	2357.39	2360.66	2249.16	2133.62	2202.08	2145.28	2006.63	2044.62	2038.17	2041.89	1856.62	1881.18	1677.06	1700.35	1654.47	1600.55	1525.90	1447.82	1416.98	1240.77	1151.18
1.61683	-1.38203	89.4132	82.6271	316.345	518.585	756.177	837.645	979.246	1207.16	1236.64	1365.09	1469.82	1579.41	1680.87	1794.90	1978.67	1917.88	1999.64	2044.47	2198.29	2182.36	2273.26	2168.50	2163.05	2276.30	2272.03	2305.16	2157.93	2247.68	2260.56	2142.80	2251.51	2095.03	2140.85	2017.36	2059.50	1949.87	1926.92	1837.52	1830.64	1757.76	1611.16	1650.08	1585.92	1430.07	1357.67	1347.67	1373.25	1187.44
1.64124	34.2816	44.1596	223.527	304.552	603.927	647.898	856.264	1014.00	1024.93	1373.60	1351.81	1492.45	1512.95	1796.06	1794.30	1876.16	1867.29	1991.19	2087.49	2164.46	2217.14	2101.81	2233.01	2159.02	2271.29	2210.66	2278.51	2220.20	2217.48	2205.23	2160.19	2178.92	2247.85	2032.05	2037.34	1943.91	1870.10	1852.79	2010.24	1800.21	1816.55	1754.37	1562.21	1495.62	1445.12	1387.92	1365.31	1226.39	1142.81
1.66564	25.1999	14.6603	163.174	305.753	476.063	551.606	852.547	1071.55	1260.02	1303.19	1390.26	1504.62	1722.30	1719.78	1717.19	1808.19	1947.05	1967.76	2046.80	2100.66	2371.94	2285.87	2273.18	2228.98	2329.00	2338.04	2302.69	2192.17	2248.76	2281.38	2270.80	2137.65	2210.06	2011.10	2101.42	2037.43	2027.13	1895.28	1776.52	1738.56	1828.82	1752.97	1578.90	1597.73	1461.34	1401.02	1276.02	1294.16	1127.60
1.69005	78.3049	130.159	190.047	379.432	524.192	703.510	1013.35	990.674	1215.78	1289.31	1392.39	1587.39	1607.89	1715.15	1961.97	1908.03	1937.65	1991.50	2114.41	2220.19	2339.24	2107.98	2164.78	2341.00	2299.23	2385.54	2450.18	2330.18	2192.23	2210.04	2285.92	2317.62	2168.33	2150.43	2167.21	2014.07	1964.56	1979.56	1874.72	1687.96	1785.93	1671.52	1686.23	1633.64	1534.99	1356.54	1372.47	1242.73	1169.58
1.71445	-24.6595	-5.89538	129.239	324.634	568.383	836.965	975.207	971.515	1174.24	1347.88	1439.28	1686.40	1789.73	1890.24	1899.21	1912.26	2020.60	2054.44	2042.76	2177.63	2286.61	2282.81	2267.09	2404.88	2415.12	2415.33	2460.61	2319.99	2327.05	2471.04	2272.75	2198.45	2130.92	2205.05	2172.99	2047.17	2046.95	1958.81	1994.67	1740.66	1763.13	1653.83	1643.74	1605.18	1502.47	1389.96	1414.55	1291.85	1101.81
1.73886	-45.2864	32.6969	144.398	405.359	598.530	754.030	928.072	1045.20	1246.43	1272.34	1486.64	1591.65	1711.68	1807.74	1973.23	1801.82	2067.51	2073.02	2180.34	2358.96	2232.89	2246.82	2277.79	2304.31	2325.33	2480.23	2505.82	2333.54	2425.00	2335.00	2255.65	2269.53	2232.32	2153.19	2212.24	2098.71	2079.07	2005.71	2032.43	1818.58	1771.62	1646.82	1667.07	1626.71	1413.96	1424.46	1390.76	1471.29	1112.07
1.76327	60.1897	63.4928	118.658	381.137	530.013	803.349	962.014	1132.90	1218.45	1368.25	1472.16	1711.49	1827.51	1782.18	2003.63	1944.35	2055.97	2191.24	2233.89	2293.36	2392.44	2363.43	2474.90	2443.66	2466.11	2362.45	2450.68	2371.12	2340.29	2407.12	2359.05	2282.49	2406.66	2205.49	2070.14	2105.28	2000.78	1988.43	1949.09	1897.28	1713.17	1688.88	1732.85	1642.26	1557.91	1553.58	1255.25	1345.79	1094.56
1.78767	42.0366	74.6536	199.575	383.495	526.587	726.322	895.054	1285.51	1310.55	1428.80	1624.08	1821.82	1805.38	1945.44	1968.36	1985.84	2247.68	2149.13	2185.42	2388.28	2355.69	2485.60	2449.40	2449.17	2436.65	2648.57	2319.35	2353.83	2317.40	2383.83	2282.42	2228.78	2258.68	2265.01	2196.03	2237.42	2096.73	1959.33	1934.30	1947.76	1868.52	1647.49	1551.66	1688.90	1524.99	1429.74	1227.90	1295.91	1179.28
1.81208	-27.6402	19.4600	176.368	376.612	595.291	765.161	973.335	1002.94	1217.94	1381.80	1463.74	1738.81	1799.72	1884.92	1950.41	1995.40	2116.32	2254.24	2281.83	2506.55	2455.19	2432.46	2467.86	2427.26	2625.49	2538.60	2547.30	2428.73	2455.56	2380.13	2389.36	2404.71	2268.77	2277.49	2208.51	2135.24	2203.20	2137.94	2040.09	1862.50	1840.17	1730.74	1662.58	1540.23	1559.99	1409.70	1405.39	1309.21	1089.66
1.83649	181.272	-33.0466	154.376	270.318	577.005	781.105	892.431	1184.70	1381.48	1402.12	1562.10	1901.88	1808.12	1977.89	2065.72	2240.27	2169.07	2192.95	2377.51	2457.89	2375.16	2532.75	2553.76	2455.44	2549.96	2522.49	2542.45	2529.22	2562.27	2469.24	2441.10	2374.58	2314.39	2257.86	2385.52	2144.28	2126.25	1998.58	2059.97	2034.92	1791.00	1791.61	1653.48	1602.16	1415.79	1533.76	1389.55	1200.44	1159.15
1.86089	-50.2596	18.9237	143.316	339.251	527.042	743.988	1025.81	1178.28	1402.05	1482.07	1695.43	1825.04	1785.01	1946.33	2134.45	2138.10	2097.39	2341.04	2244.08	2466.76	2493.38	2423.22	2422.38	2471.24	2605.53	2610.31	2453.85	2555.92	2466.82	2578.09	2504.22	2356.07	2442.66	2258.50	2297.75	2206.05	2194.16	2141.50	1948.34	2039.88	1927.08	1833.08	1719.75	1666.78	1572.44	1429.56	1327.93	1359.01	1172.67
1.88530	13.0051	89.5937	157.221	310.074	644.217	720.108	1125.65	1262.61	1370.31	1526.18	1666.62	1764.19	1907.25	2037.19	2067.61	2209.71	2333.48	2348.00	2300.38	2403.82	2530.06	2611.41	2555.71	2627.01	2550.33	2647.81	2652.92	2503.63	2482.38	2460.24	2349.41	2421.58	2385.26	2323.11	2283.29	2415.23	2254.98	2070.24	2047.73	1849.49	1915.20	1829.48	1754.62	1713.98	1427.42	1400.10	1343.08	1334.22	1005.88
1.90970	62.0984	217.055	224.635	400.270	581.805	797.515	1060.88	1201.09	1309.24	1562.63	1623.91	1868.23	1856.29	2143.39	2158.00	2133.14	2381.13	2323.05	2386.51	2652.26	2498.83	2663.81	2585.05	2685.11	2706.10	2651.66	2722.96	2686.71	2543.01	2626.23	2428.63	2668.26	2500.01	2259.73	2455.86	2268.49	2302.20	2254.10	2177.27	2007.16	2001.11	1797.96	1714.91	1665.15	1486.47	1522.18	1434.46	1319.77	1131.12
1.93411	114.062	24.5557	171.499	397.744	638.100	805.934	1031.59	1343.35	1424.54	1640.29	1706.57	1944.39	1998.92	2084.55	2174.48	2424.27	2421.41	2397.96	2515.17	2687.92	2534.69	2482.21	2766.38	2768.96	2770.92	2688.64	2701.22	2644.75	2548.35	2609.08	2594.32	2460.68	2451.14	2448.24	2273.38	2254.94	2306.09	2201.80	2098.08	1983.14	1964.31	1859.18	1759.36	1716.18	1539.29	1493.56	1368.72	1317.17	1233.88
1.95852	-114.081	82.6519	163.432	504.290	599.852	924.428	1127.07	1219.55	1407.35	1422.58	1749.75	1925.09	2033.41	2177.24	2271.52	2320.07	2374.23	2463.26	2564.67	2643.35	2742.29	2775.42	2766.35	2818.21	2880.41	2801.31	2740.71	2711.75	2608.45	2645.74	2718.77	2691.07	2639.10	2474.64	2421.61	2402.40	2377.63	2181.54	2008.83	2058.82	2039.58	1881.63	1919.06	1773.40	1534.43	1471.80	1448.86	1422.87	1183.79
1.98292	61.6959	-34.8616	236.778	433.910	650.766	1014.08	1162.29	1371.10	1379.89	1670.04	1845.97	2009.42	2173.20	2150.20	2374.76	2349.44	2513.09	2525.51	2655.80	2846.99	2754.03	2746.88	2822.96	2670.31	2787.97	2750.38	2799.51	2810.06	2793.43	2795.54	2669.11	2592.43	2503.19	2461.66	2559.51	2342.37	2423.43	2285.03	2261.64	2136.03	2010.53	1950.17	1765.33	1663.20	1565.13	1521.42	1457.98	1293.37	1162.25
2.00733	-32.8941	-118.494	297.671	431.901	704.109	804.141	1220.79	1402.96	1594.20	1676.71	1909.19	2100.60	2052.21	2337.31	2347.05	2555.20	2466.37	2612.39	2803.71	2899.92	2849.60	2832.68	2899.92	2871.25	2911.50	2935.06	2960.93	2915.39	2709.07	2755.14	2675.51	2576.86	2622.10	2617.01	2551.55	2474.99	2400.39	2240.27	2273.50	2148.84	2086.15	1954.22	1874.44	1847.19	1631.54	1591.98	1503.01	1316.40	1232.83
2.03173	17.8197	96.6644	336.942	578.938	732.227	1019.58	1087.83	1410.96	1567.22	1814.04	1966.94	2072.63	2194.13	2383.46	2459.47	2642.01	2648.54	2788.24	2933.42	2998.60	3069.67	3126.76	2993.81	3023.34	3070.00	3123.84	3067.83	3005.58	2944.76	2856.37	2841.41	2868.05	2754.93	2679.23	2665.71	2627.66	2516.18	2472.57	2323.04	2209.65	2111.56	1972.91	1888.74	1921.68	1631.89	1623.14	1460.21	1441.17	1242.31
2.05614	-8.83100	119.897	281.073	505.335	842.428	961.423	1107.09	1522.78	1760.66	1815.71	2051.86	2317.08	2387.25	2513.63	2641.80	2693.14	2826.56	2888.77	3065.19	3195.86	3156.23	3147.03	3204.65	3291.26	3271.66	3244.97	3153.07	3139.77	3155.39	3068.72	2984.13	2917.21	2816.64	2812.30	2590.26	2654.54	2565.45	2530.29	2522.55	2311.95	2214.64	2003.13	1848.71	1859.21	1773.20	1540.62	1467.26	1456.10	1180.95
2.08055	10.1929	99.4680	292.129	553.780	763.054	1235.99	1439.81	1649.53	1878.43	2022.95	2233.01	2374.63	2445.04	2830.47	2853.37	2970.22	3049.82	3092.63	3225.97	3335.94	3239.35	3373.69	3302.32	3393.43	3534.53	3480.51	3499.86	3389.87	3264.78	3333.05	3201.26	3124.62	3140.81	3009.73	2909.72	2811.22	2729.54	2644.93	2645.73	2487.64	2313.09	2054.90	2115.60	1997.72	1684.38	1576.14	1502.27	1467.08	1249.91
2.10495	-71.1748	51.7706	271.400	664.374	944.790	1392.48	1584.88	1732.09	2210.68	2240.72	2441.49	2707.61	2808.40	2990.17	3222.30	3444.71	3433.07	3561.08	3542.98	3815.12	3806.02	3859.22	3822.22	3808.76	3811.85	3882.19	3738.26	3763.21	3769.15	3840.32	3667.03	3413.25	3356.89	3409.01	3259.10	3109.01	3040.65	2903.56	2643.47	2684.26	2571.73	2384.46	2256.67	2166.20	1952.76	1601.79	1666.02	1429.10	1255.75
2.12936	91.5544	213.694	462.178	895.952	1282.45	1829.65	2087.14	2439.01	2746.40	3057.99	3407.34	3631.80	3906.05	4144.37	4492.11	4593.02	4708.23	5022.61	5203.03	5269.92	5303.24	5280.69	5437.29	5521.64	5417.00	5430.20	5413.42	5215.44	5134.83	5015.06	4984.63	4827.67	4564.87	4388.81	4364.83	4130.94	3945.90	3569.83	3525.86	3151.86	2900.90	2730.41	2451.58	2224.87	2069.09	1765.33	1583.67	1430.75	919.501
2.15376	-70.7324	82.8552	400.107	567.361	928.531	1137.46	1379.47	1689.63	1705.54	1991.89	2130.03	2248.26	2416.29	2436.25	2489.53	2530.28	2701.77	2611.50	2752.12	2831.36	2894.33	2829.21	2723.07	2742.92	2833.89	2733.16	2699.69	2775.22	2602.96	2587.24	2484.48	2555.68	2458.98	2311.73	2277.50	2183.20	2179.91	2053.25	2075.28	1954.13	2007.14	1727.83	1792.77	1619.54	1535.88	1316.75	1294.24	1188.18	909.673
2.17817	110.913	2.12920	278.986	365.857	544.912	798.133	1036.24	1234.03	1534.95	1531.58	1833.98	1984.54	1956.50	2105.67	2273.87	2258.38	2325.89	2380.46	2537.96	2609.12	2737.46	2825.38	2836.78	2860.62	2799.96	2807.98	2802.83	2679.99	2644.23	2517.03	2583.73	2468.91	2387.15	2386.21	2390.48	2153.27	2209.97	2109.78	2065.28	2012.86	1946.75	1888.18	1784.71	1614.35	1493.21	1446.12	1463.92	1283.76	1238.90
2.20258	105.624	73.2834	180.809	420.286	800.807	751.663	1054.86	1326.87	1520.64	1547.14	1898.13	1884.16	2041.54	2295.33	2376.60	2402.34	2377.20	2556.06	2579.53	2694.51	2663.26	2757.15	2804.92	2752.73	2868.14	2855.32	2734.03	2795.08	2684.26	2770.21	2650.42	2644.30	2549.64	2596.71	2508.05	2283.04	2160.35	2097.29	2152.63	2107.45	2036.41	1917.80	1715.51	1519.41	1627.08	1569.24	1436.92	1288.50	1156.23
2.22698	51.3817	84.1597	189.106	523.673	705.305	885.250	1120.57	1309.76	1477.82	1659.76	1870.18	1971.62	2167.43	2346.80	2362.61	2436.93	2450.91	2571.52	2670.59	2775.12	2761.74	2891.93	2928.58	2846.87	2846.41	2917.28	2863.65	2789.06	2681.36	2798.55	2692.08	2628.84	2599.35	2510.74	2416.15	2365.91	2371.92	2222.00	2147.45	2144.07	1992.92	1961.41	1879.76	1811.03	1650.43	1566.24	1447.59	1270.71	1149.49
2.25139	34.6080	-23.5552	97.6882	472.819	671.903	954.004	1212.55	1274.20	1604.77	1672.14	1874.27	2008.65	2240.24	2263.83	2441.80	2537.69	2577.91	2729.31	2584.45	2685.08	2781.04	2946.17	2967.18	3099.70	2983.09	2880.59	2996.28	2945.63	2857.52	2780.70	2820.53	2726.08	2615.81	2643.50	2545.54	2529.22	2323.12	2199.74	2273.26	2028.20	2047.80	1978.89	1695.01	1778.23	1657.78	1545.97	1466.47	1331.08	1148.79
2.27580	-100.202	185.234	293.035	511.761	761.541	1053.36	1238.77	1471.12	1670.59	1821.98	2005.05	2115.10	2238.97	2398.02	2568.60	2594.78	2638.00	2797.56	2730.25	2968.38	2922.37	2996.34	2983.85	3129.97	2919.10	3066.37	3096.98	2836.69	2871.30	2856.08	2820.44	2830.92	2832.40	2593.47	2668.59	2485.42	2313.33	2387.04	2261.33	2225.25	2121.72	1913.15	1902.75	1909.42	1745.47	1556.34	1444.02	1358.54	1235.03
2.30020	-81.0420	44.3529	275.500	595.963	780.743	908.808	1102.11	1499.29	1701.95	1833.82	1958.65	2282.05	2175.50	2451.41	2632.07	2600.29	2678.53	2821.28	2854.47	3022.21	3017.77	3147.41	3069.01	3115.92	2981.16	3329.43	3041.12	2914.58	2977.94	2977.39	2963.44	3015.00	2744.16	2646.10	2663.91	2622.57	2403.12	2343.80	2318.11	2117.45	2048.60	2081.29	1880.42	1921.74	1731.76	1612.46	1543.03	1371.29	1245.08
2.32461	48.4973	107.243	260.791	471.549	669.043	974.624	1350.64	1444.63	1766.85	1812.29	2087.08	2219.53	2342.24	2441.92	2578.81	2717.06	2730.88	2840.39	3046.76	3116.70	3056.25	3186.02	3103.94	3092.51	3263.08	3136.03	3055.04	2982.49	3001.63	3132.80	2910.96	2805.17	2803.67	2746.59	2757.97	2689.01	2556.90	2455.44	2364.45	2251.72	2290.72	2002.07	1987.55	1808.22	1749.88	1705.59	1584.20	1534.91	1207.90
2.34901	11.2597	107.936	127.247	558.053	691.788	985.417	1343.17	1536.17	1687.74	1871.52	2147.53	2223.03	2337.22	2579.44	2637.10	2740.22	2827.81	2970.59	3052.26	3114.51	3175.36	3222.04	3184.16	3285.02	3225.71	3177.74	3126.30	3107.80	3050.32	3087.81	3008.84	2953.40	2897.43	2777.17	2709.04	2742.47	2591.52	2449.91	2329.60	2185.89	2305.82	2120.92	1959.29	1903.09	1782.84	1590.71	1507.81	1442.41	1320.46
2.37342	51.6221	7.44835	238.024	592.368	789.353	1064.65	1392.03	1620.52	1808.20	1921.63	2107.20	2313.23	2375.56	2649.07	2760.56	2860.91	2848.82	2892.64	3060.88	3265.47	3229.59	3166.04	3249.03	3383.49	3439.86	3364.73	3166.23	3155.63	3053.72	3217.98	2941.30	2974.74	2902.24	2890.44	2846.32	2678.69	2602.78	2538.58	2464.95	2466.40	2312.89	2055.61	1965.69	1929.16	1708.48	1579.63	1605.94	1444.11	1256.51
2.39783	8.34586	44.2592	332.284	576.106	850.317	1044.48	1242.72	1565.61	1798.15	1989.36	2132.43	2436.00	2480.28	2663.91	2660.47	2784.18	2943.73	3060.90	3169.79	3298.69	3316.95	3421.14	3377.46	3250.76	3411.79	3424.84	3281.97	3219.11	3112.34	3145.06	3090.35	2983.51	2984.14	2794.24	2818.92	2828.70	2713.94	2572.40	2473.08	2386.94	2212.99	2112.16	1907.09	1868.94	1815.82	1718.74	1591.52	1458.74	1158.10
2.42223	91.0041	23.3061	334.032	569.350	805.111	1029.89	1339.56	1682.09	1747.52	2047.78	2233.92	2353.96	2544.04	2749.49	2830.24	2918.76	3015.70	3138.38	3156.99	3304.45	3297.72	3435.46	3329.64	3423.64	3357.40	3276.24	3390.78	3373.48	3364.93	3224.77	3100.18	3247.85	2992.47	2963.84	2923.08	2880.53	2801.38	2547.91	2554.01	2417.26	2189.06	2173.60	2008.72	2010.49	1685.82	1736.99	1473.26	1614.17	1354.85
2.44664	-78.7208	-15.6103	224.299	451.462	857.564	1091.75	1346.04	1703.28	1906.51	1939.59	2286.91	2412.04	2642.97	2674.47	2870.78	2895.31	3031.77	3076.45	3391.54	3521.11	3216.49	3398.15	3439.10	3494.45	3426.75	3502.93	3386.46	3358.97	3382.89	3216.01	3148.67	3113.90	3083.46	3071.03	2947.84	2808.93	2620.14	2666.58	2575.06	2362.36	2242.13	2176.87	2059.68	1991.92	1893.21	1628.57	1623.08	1447.75	1247.16
2.47104	121.485	67.3477	217.507	611.412	807.730	1089.78	1383.18	1688.18	1908.96	2088.43	2396.93	2390.35	2584.36	2668.37	2814.28	2942.35	3024.75	3125.86	3099.07	3416.23	3347.74	3435.67	3577.06	3396.95	3594.91	3532.46	3469.00	3444.56	3412.80	3251.64	3234.84	3226.68	3207.86	3066.38	2854.60	2955.79	2895.79	2625.40	2512.41	2452.75	2345.73	2216.71	2220.03	2084.00	1925.48	1850.53	1681.06	1630.39	1328.90
2.49545	41.0966	-75.1153	305.711	569.848	765.693	1203.96	1277.22	1618.06	1946.93	2084.30	2360.83	2636.56	2573.61	2796.33	3001.58	3038.00	3137.03	3267.80	3292.45	3506.38	3407.67	3475.00	3378.06	3589.36	3459.73	3625.90	3488.04	3474.95	3367.40	3374.41	3251.51	3237.37	3062.24	2882.04	2994.80	2965.59	2815.32	2584.19	2649.96	2477.95	2390.11	2342.06	1962.93	2060.22	1995.72	1747.02	1629.43	1578.13	1348.85
2.51986	74.2200	10.3148	359.005	619.056	802.812	1185.04	1506.23	1663.72	1942.57	2237.68	2410.53	2543.08	2750.72	2771.32	2822.71	3036.20	3159.84	3247.62	3389.68	3432.25	3616.49	3599.31	3514.82	3603.64	3523.11	3549.79	3612.64	3461.64	3513.92	3458.16	3328.06	3365.17	3221.98	3058.00	3002.38	2982.82	2783.36	2667.94	2684.30	2544.06	2423.38	2247.86	2131.27	2113.63	1872.85	1734.02	1704.40	1543.24	1453.28
2.54426	-4.30251	208.333	201.210	502.268	947.863	1175.56	1435.30	1787.26	1984.98	2074.70	2303.10	2643.40	2635.09	2760.60	2933.22	2972.76	3236.85	3289.37	3429.68	3486.77	3531.94	3409.75	3629.66	3632.31	3593.92	3657.64	3511.02	3553.22	3425.00	3424.16	3465.37	3299.46	3169.37	3028.80	3069.08	3006.12	2885.01	2640.85	2678.65	2550.33	2492.00	2363.75	2120.72	2032.73	1970.80	1826.90	1707.72	1597.97	1400.13
2.56867	-55.6252	14.5294	215.565	623.728	969.959	1291.96	1431.52	1740.82	2024.09	2130.53	2397.91	2529.40	2757.43	2887.15	2957.82	3162.89	3085.87	3328.14	3562.51	3614.97	3711.76	3648.84	3594.33	3690.58	3601.92	3603.89	3612.67	3659.94	3597.43	3599.03	3382.85	3361.83	3343.41	3159.34	3049.67	2976.68	2851.54	2690.89	2626.72	2556.60	2497.52	2267.87	2376.66	2136.10	2047.99	1764.77	1712.94	1712.70	1428.57
2.59308	-61.0723	123.612	294.735	667.866	909.502	1204.50	1420.96	1767.25	1979.16	2171.98	2354.21	2705.74	2745.95	2927.51	3046.03	3112.10	3223.76	3392.20	3423.66	3530.36	3604.16	3689.47	3598.04	3716.49	3745.40	3812.60	3533.31	3575.03	3529.76	3497.52	3452.83	3405.06	3224.90	3049.77	3149.11	3064.73	2867.06	2674.87	2808.62	2612.25	2526.52	2319.16	2227.26	2055.49	1980.90	1827.28	1752.42	1638.51	1480.76
2.61748	-30.8508	223.195	388.905	754.822	1036.43	1179.39	1463.63	1786.59	2007.85	2244.83	2598.66	2684.16	2835.35	2921.99	2982.95	3212.66	3299.55	3401.38	3397.14	3592.19	3603.57	3842.47	3665.20	3770.71	3660.74	3770.54	3515.25	3588.99	3485.04	3607.48	3360.29	3426.04	3309.75	3155.48	3089.63	3071.40	2936.96	2822.61	2699.29	2647.79	2570.22	2340.71	2326.86	2219.62	2056.74	1886.83	1794.99	1718.91	1585.23
2.64189	5.99237	111.521	239.844	615.048	948.347	1247.51	1503.04	1792.26	1981.03	2241.92	2544.89	2557.06	2887.86	2978.91	3151.20	3211.50	3323.50	3403.95	3487.21	3761.06	3645.25	3761.71	3771.76	3757.07	3677.15	3761.47	3680.68	3724.71	3549.04	3537.47	3366.62	3506.77	3286.64	3152.28	3142.86	3153.62	2878.96	2918.17	2772.08	2685.87	2590.39	2479.40	2358.67	2243.81	2080.37	1872.19	1836.10	1800.04	1539.30
2.66629	-38.7786	-0.953630	241.606	604.407	969.719	1328.84	1502.45	1864.47	2169.89	2147.04	2619.51	2624.97	2904.34	3002.94	3124.98	3297.73	3387.40	3358.04	3553.50	3532.21	3849.44	3924.26	3806.59	3728.38	3863.65	3898.19	3680.20	3655.07	3597.74	3485.48	3518.87	3536.35	3295.94	3094.71	3272.11	3136.73	3088.68	2924.76	2818.50	2695.25	2582.47	2407.78	2278.37	2230.11	2186.93	1937.44	1788.91	1729.71	1476.41
2.69070	-37.3477	17.6143	297.858	531.478	991.652	1250.76	1603.97	1839.08	2115.97	2242.41	2672.35	2695.78	2887.78	3203.84	3251.93	3277.47	3456.60	3533.69	3585.05	3707.99	3843.98	3956.15	3798.59	3886.59	3969.49	3877.86	3798.81	3727.46	3566.21	3565.66	3486.86	3490.32	3402.03	3234.86	3207.03	3102.08	3060.20	2895.26	2919.60	2763.54	2673.76	2514.31	2339.99	2300.06	2059.03	1888.11	1910.31	1802.01	1470.91
2.71511	48.7151	74.5499	366.380	659.520	1105.09	1269.47	1536.32	1867.14	2139.03	2240.82	2619.07	2789.65	2817.82	3084.83	3269.19	3315.79	3420.89	3574.82	3694.33	3864.45	3777.45	3892.53	3879.37	3838.93	3960.95	3967.26	3964.41	3678.80	3672.57	3801.95	3606.45	3734.55	3406.95	3248.00	3447.92	3221.07	3154.27	2948.19	2818.90	2703.48	2642.34	2620.40	2512.12	2237.04	2191.01	2021.56	1968.51	1823.74	1618.48
2.73951	42.8726	67.1321	227.786	744.239	814.913	1235.67	1637.95	1839.00	2200.67	2327.65	2551.99	2784.45	2960.19	3105.35	3377.80	3468.89	3410.79	3795.61	3772.13	3814.02	3935.50	4056.89	3994.54	4057.75	4117.08	4024.99	3963.41	3857.46	3767.05	3765.02	3597.57	3685.66	3553.24	3380.74	3361.43	3303.69	3005.50	3082.33	3097.23	2888.02	2649.58	2627.85	2447.26	2423.43	2155.98	2159.79	1966.59	1832.14	1594.04
2.76392	30.8057	50.1552	393.821	782.909	1019.35	1253.29	1672.46	2043.84	2205.03	2420.68	2762.36	2912.33	2989.03	3238.06	3312.19	3530.31	3639.78	3720.52	3874.49	3894.81	3887.19	4130.28	4002.87	4128.52	4166.23	4061.32	4036.94	4034.83	3753.74	3865.03	3781.03	3605.12	3613.69	3422.59	3417.23	3366.16	3186.30	3031.83	3070.48	2908.82	2645.17	2632.75	2605.81	2379.42	2261.22	1957.68	1991.52	1858.90	1592.37
2.78832	18.9104	196.696	388.192	753.296	1059.76	1382.09	1739.82	1935.60	2213.41	2539.50	2734.37	2931.42	3022.89	3330.70	3491.72	3477.66	3716.46	3684.64	3998.72	4063.84	4024.72	4219.98	4086.55	4071.11	4143.03	4205.09	3903.94	3954.89	3874.94	3871.53	3857.48	3705.09	3588.98	3463.32	3458.51	3448.50	3387.71	3008.44	3018.36	2832.48	2878.93	2685.82	2495.41	2437.80	2197.18	2040.84	1999.35	1973.90	1635.83
2.81273	-18.8765	6.83703	499.267	765.141	1099.73	1465.09	1768.75	1994.20	2462.89	2559.62	2808.47	3142.60	3160.92	3232.98	3450.05	3643.19	3711.76	3883.38	4130.65	4163.17	4103.94	4196.52	4090.57	4186.08	4274.92	4181.98	4114.62	4048.85	4185.34	4067.70	3928.63	3819.75	3797.44	3576.32	3453.95	3513.73	3302.39	3121.28	3096.04	3035.38	2875.30	2674.66	2568.13	2469.39	2317.51	2189.97	2077.42	1924.62	1717.03
2.83714	93.3661	97.4222	302.701	729.597	1215.31	1273.03	1713.40	2070.22	2333.65	2572.58	2945.65	3195.34	3305.87	3331.36	3546.40	3587.10	3843.77	3956.78	4061.27	4167.79	4209.21	4364.71	4270.99	4279.99	4312.53	4368.43	4249.45	4214.60	4074.90	4034.44	4001.23	3897.17	3751.98	3744.23	3606.12	3489.48	3435.09	3250.16	3097.97	3024.78	2948.48	2864.31	2703.13	2520.77	2368.88	2196.75	1983.75	2009.66	1711.88
2.86154	0.843509	85.2451	319.585	683.883	1182.79	1611.88	1718.52	2197.52	2451.32	2807.68	2905.83	3132.92	3214.24	3461.76	3680.54	3757.14	3949.77	4134.05	4145.36	4338.77	4430.90	4498.15	4438.55	4349.21	4368.74	4495.19	4239.84	4200.59	4253.36	4133.81	4051.33	3998.47	3884.79	3576.89	3699.70	3560.44	3485.62	3321.86	3175.88	2949.53	3128.44	2843.91	2709.75	2574.99	2411.23	2299.78	2036.77	1891.77	1793.78
2.88595	42.2362	173.991	366.516	728.290	1096.97	1465.03	1890.01	2222.37	2617.15	2773.42	3070.72	3211.99	3264.93	3597.90	3839.34	3728.59	4001.34	4018.93	4296.70	4506.13	4335.42	4602.85	4421.67	4619.28	4463.61	4598.01	4414.36	4333.95	4319.76	4247.07	4129.48	4090.14	3856.26	3675.18	3783.00	3615.17	3584.94	3328.54	3259.05	3057.29	3001.92	2851.84	2543.36	2654.12	2485.19	2237.67	2066.07	2054.71	1811.04
2.91035	1.50102	45.0338	350.106	786.622	1089.15	1522.96	1890.32	2304.89	2426.57	2804.66	3105.21	3313.67	3602.47	3787.16	3880.16	3947.03	4169.97	4222.57	4318.02	4517.89	4491.00	4706.92	4507.98	4582.46	4552.70	4667.62	4387.29	4502.51	4451.47	4414.07	4188.48	4212.17	4126.83	3802.38	3891.75	3692.56	3613.39	3485.61	3420.01	3310.85	3061.75	2904.25	2716.55	2695.27	2475.77	2257.34	2327.01	2001.36	1788.06
2.93476	82.1544	129.643	362.647	804.132	1189.24	1609.62	2081.12	2216.88	2597.92	2870.21	3179.98	3340.39	3562.84	3904.78	4003.25	3945.39	4366.45	4310.65	4322.72	4700.70	4596.00	4712.28	4591.60	4723.87	4745.42	4729.58	4693.73	4510.13	4496.73	4474.95	4193.11	4198.44	4109.16	4038.55	3789.46	3795.35	3666.25	3425.61	3408.75	3264.22	3150.27	2995.36	2828.89	2797.55	2595.33	2358.47	2205.27	2225.25	1793.76
2.95917	33.8359	171.410	447.074	764.491	1169.51	1562.04	1998.81	2323.34	2715.72	2874.39	3355.17	3517.61	3652.37	3948.99	4098.60	4094.17	4303.29	4382.77	4535.53	4746.90	4582.69	4728.11	4697.46	4787.11	4776.31	4814.99	4699.16	4657.75	4485.76	4468.94	4384.47	4409.83	4175.58	3993.90	3961.70	3934.23	3793.42	3520.42	3494.18	3432.13	3282.56	3051.18	2933.06	2731.17	2662.73	2419.91	2256.60	2176.83	1902.99
2.98357	90.1824	130.544	437.170	919.664	1284.58	1586.20	2042.77	2329.12	2703.01	2970.30	3321.38	3583.54	3819.78	4136.58	4265.42	4147.94	4413.15	4459.59	4604.72	4770.29	4823.39	4947.73	4812.90	4768.41	4836.98	4973.55	4769.95	4750.45	4594.09	4548.10	4435.62	4464.51	4355.82	4000.26	3996.95	3986.77	3625.78	3571.73	3572.58	3474.30	3311.41	3034.82	2915.85	2811.37	2552.03	2494.34	2266.47	2186.71	1934.89
3.00798	-79.4339	101.915	480.370	958.725	1317.13	1640.53	2073.32	2547.47	2757.31	3041.07	3325.84	3628.09	3794.93	4105.61	4317.06	4299.94	4545.83	4561.80	4802.71	4974.11	5049.04	4996.11	4931.57	4825.98	5102.92	4944.16	4952.23	4822.36	4821.70	4615.01	4551.15	4490.80	4510.89	4123.21	4152.22	4071.81	3948.69	3747.67	3620.83	3542.52	3335.13	3116.37	3058.64	2884.46	2664.56	2530.88	2282.73	2215.06	1974.30
3.03239	-2.18276	35.2013	513.949	840.150	1427.26	1615.76	2123.59	2586.79	2804.77	3131.71	3525.93	3668.21	3946.01	4224.99	4290.83	4477.04	4701.78	4784.84	4919.42	5014.33	4999.16	5175.01	4920.72	5007.46	5059.16	5133.76	4923.99	4904.46	4799.47	4721.38	4560.62	4566.00	4311.99	4354.47	4264.97	4150.72	3971.87	3640.58	3709.83	3391.49	3443.73	3150.47	3043.17	2929.87	2693.22	2525.38	2412.70	2337.12	2112.33
3.05679	-5.34680	76.1499	469.519	927.385	1384.92	1773.93	2198.33	2597.31	2828.47	3335.36	3471.46	3769.01	3979.49	4192.38	4347.15	4543.97	4769.88	4868.93	4957.26	5199.77	5177.08	5329.82	4960.37	5067.85	5175.38	5206.59	4953.28	5099.24	4987.20	4725.17	4720.00	4576.64	4385.37	4344.31	4303.28	4192.23	4121.68	3822.85	3823.40	3661.25	3517.41	3235.40	3017.09	3101.97	2730.74	2607.32	2455.33	2399.04	2077.04
3.08120	-124.977	128.658	414.067	906.083	1359.64	1786.74	2179.86	2633.45	3038.54	3215.07	3616.39	3855.09	4012.19	4329.03	4560.88	4585.79	4775.48	5021.58	4942.52	5156.73	5267.46	5233.91	5153.76	4986.68	5352.23	5267.17	5077.38	5076.48	4859.41	4999.01	4725.33	4753.67	4513.19	4388.56	4522.14	4234.91	4130.48	3826.47	3771.15	3641.49	3526.55	3381.45	3240.17	3047.56	2882.43	2878.61	2690.65	2484.36	2076.25
3.10560	65.1554	76.8068	585.946	971.968	1383.84	1856.53	2294.35	2635.91	3055.47	3266.70	3726.27	3938.18	4227.58	4384.19	4607.61	4652.14	4976.42	5059.90	5185.71	5300.99	5240.78	5374.39	5095.82	5282.02	5320.60	5353.55	5012.73	4939.36	5048.77	5022.67	4822.75	4684.39	4677.21	4431.72	4383.74	4281.79	4100.45	3957.99	3874.02	3763.39	3633.70	3370.02	3278.85	3107.80	2841.18	2663.65	2673.37	2610.17	2276.18
3.13001	8.31079	127.303	599.534	920.713	1503.92	1795.38	2329.50	2612.84	2987.69	3339.78	3677.90	3864.10	4215.12	4413.27	4690.77	4655.67	4981.01	5121.51	5088.07	5379.25	5427.91	5371.61	5350.13	5314.72	5341.71	5402.59	5149.68	5187.52	4931.99	4962.16	4898.32	4828.10	4782.40	4377.78	4414.32	4392.44	4274.07	4018.17	3894.90	3870.98	3708.36	3484.04	3396.53	3316.87	2949.14	2774.22	2702.48	2544.72	2332.12
3.15442	53.2808	183.125	473.406	949.465	1544.04	1895.12	2324.68	2746.62	3240.30	3270.27	3841.60	4032.81	4355.73	4508.90	4762.72	4829.32	5013.88	5060.19	5097.36	5419.23	5534.73	5481.36	5267.60	5311.69	5469.15	5487.31	5237.85	5271.48	5168.84	5065.82	5012.77	4950.58	4728.12	4527.59	4497.68	4404.80	4225.33	4126.31	4013.68	3907.10	3715.21	3581.92	3343.87	3318.87	2991.79	2891.51	2830.68	2626.48	2412.62
3.17882	-37.1154	116.534	499.170	960.052	1446.93	1797.53	2289.43	2828.41	3240.06	3343.55	3826.92	4071.41	4340.53	4643.73	4754.51	4828.08	5089.01	5169.64	5294.49	5529.71	5489.06	5547.42	5466.89	5477.86	5484.32	5528.66	5364.71	5339.89	5240.91	5097.39	4988.63	4944.31	4697.86	4687.92	4677.35	4471.78	4308.65	4043.39	4001.71	4055.11	3784.11	3618.06	3456.68	3338.41	3136.42	2994.62	2917.58	2704.02	2435.60
3.20323	-80.9133	89.5594	511.916	927.877	1563.77	1938.79	2381.21	2926.62	3141.43	3493.11	3807.24	4092.81	4272.14	4572.31	4812.76	4901.84	5303.59	5325.28	5449.30	5495.13	5602.21	5774.92	5356.94	5441.47	5613.16	5532.79	5488.04	5353.97	5346.90	5153.41	4901.14	5004.09	4845.01	4741.28	4666.91	4543.10	4321.95	4145.59	4087.77	4019.26	3846.77	3680.10	3379.40	3409.77	3342.19	3135.55	2922.73	2850.38	2564.19
3.22763	-80.2679	128.437	582.370	1030.42	1590.34	1909.94	2475.44	2933.90	3201.81	3401.41	4028.03	4063.95	4235.94	4762.35	4859.98	5000.96	5112.38	5270.89	5475.39	5728.49	5589.39	5626.56	5573.04	5558.68	5547.60	5733.74	5386.58	5340.24	5480.21	5143.84	4936.92	5104.32	4862.39	4731.53	4754.40	4704.33	4517.79	4279.87	4167.02	4240.83	3770.31	3743.34	3559.31	3617.16	3346.33	3085.68	2912.82	2876.88	2635.86
3.25204	81.8246	103.891	531.638	1081.26	1560.71	2034.56	2348.12	3064.90	3491.95	3571.54	4013.64	4257.35	4424.87	4769.15	5043.92	5070.69	5311.84	5457.35	5431.05	5713.16	5819.40	5851.24	5655.54	5565.24	5605.66	5783.82	5557.74	5485.20	5466.79	5177.27	5254.99	5123.30	5011.91	4870.55	4781.81	4546.92	4563.21	4379.09	4333.56	4071.45	4056.90	3805.15	3679.91	3598.35	3290.13	3244.62	3168.11	3081.76	2723.78
3.27645	37.2206	231.003	452.642	985.550	1618.09	1968.36	2520.39	3067.10	3310.09	3818.73	4114.51	4355.32	4593.09	4803.11	5146.64	5118.71	5355.85	5370.61	5658.09	5816.46	5842.42	5688.22	5650.35	5798.60	5687.21	5829.08	5513.02	5562.22	5499.49	5233.21	5087.29	5154.39	4996.92	4801.28	4809.45	4812.15	4589.80	4421.40	4429.55	4282.66	4199.00	4020.77	3764.70	3840.44	3551.81	3400.54	3327.15	3205.13	2677.25
[truncated: 1,082 more rows]
[truncated: 79 more columns]
