# Supplementary material for: Parahydrogen-induced polarization and spin order transfer in ethyl pyruvate at high magnetic fields
Source: Sci Rep. 2022 Nov 12;12:19361. doi: 10.1038/s41598-022-22347-1 (PMC9653431; doi:10.1038/s41598-022-22347-1)
Supplement: Supplementary file 1 — Supplementary Information 1. [file 41598_2022_22347_MOESM1_ESM.zip › FA_processing/226/amplitudes_vs_ppm.csv]

0.811428	825.788180935997
0.835834	874.885254560676
0.86024	1204.41650128023
0.884646	885.384923647416
0.909052	885.046262141195
0.933458	816.5773974404
0.957864	915.916650446438
0.982271	949.059244945737
1.00668	946.258274169983
1.03108	724.091369764425
1.05549	920.225810876554
1.0799	950.769201499749
1.1043	929.262486281784
1.12871	1006.01345307545
1.15311	696.983403832667
1.17752	999.910142984285
1.20193	911.162782481611
1.22633	1036.69775596856
1.25074	757.442721622421
1.27514	1068.85977983907
1.29955	833.889898722341
1.32396	965.035537911709
1.34836	1111.93918768618
1.37277	1144.82312555307
1.39717	1168.22394285537
1.42158	1128.22525102447
1.44599	1175.17675398921
1.47039	1300.69099575957
1.4948	1306.4182143473
1.51921	1253.89012443585
1.54361	1257.03482664173
1.56802	1537.83085062242
1.59242	1386.52967255167
1.61683	1313.85593904362
1.64124	1344.4134827313
1.66564	1390.32247245313
1.69005	1367.06680004514
1.71445	1441.80410569612
1.73886	1534.89370495436
1.76327	1463.90736908019
1.78767	1461.19106821555
1.81208	1585.06358407367
1.83649	1496.76839878399
1.86089	1505.07672052688
1.8853	1602.8492605398
1.9097	1554.75109222676
1.93411	1838.51770891662
1.95852	1636.54003467543
1.98292	1975.22320985689
2.00733	2186.4942254284
2.03173	2205.18045182765
2.05614	1911.15426970707
2.08055	2440.90896354398
2.10495	2571.99913569997
2.12936	1996.83081101278
2.15376	2482.99059612221
2.17817	2867.82211214743
2.20258	2208.85189621279
2.22698	3017.73594059801
2.25139	2385.55434046671
2.2758	2474.3548906227
2.3002	3158.41457022262
2.32461	3339.91931385305
2.34901	2201.36570021231
2.37342	2424.86140157405
2.39783	3030.53278890893
2.42223	3149.27573552284
2.44664	3663.31523857709
2.47104	8936.63852240378
2.49545	14754.0770224901
2.51986	19524.8144943799
2.54426	23072.8475553747
2.56867	26196.4547036366
2.59308	28797.3074484293
2.61748	31599.7279175635
2.64189	35066.9035172207
2.66629	37770.6150067164
2.6907	40158.8818124089
2.71511	42649.1396446374
2.73951	45398.650790011
2.76392	48332.2017185464
2.78832	51448.9846103238
2.81273	54430.0988932692
2.83714	58626.8377533563
2.86154	62573.0884044983
2.88595	66209.7301544579
2.91035	70587.6689129605
2.93476	75454.6914909492
2.95917	80806.2197239036
2.98357	86783.6144820863
3.00798	93679.566603568
3.03239	99547.9721151999
3.05679	106751.39407767
3.0812	117377.733693642
3.1056	129964.030882484
3.13001	144939.473911752
3.15442	163440.807931169
3.17882	186782.350114745
3.20323	217824.027315012
3.22763	262807.574450111
3.25204	353273.018182609
3.27645	399698.492382685
3.30085	422645.25404128
3.32526	440918.775102898
3.34967	442247.510466076
3.37407	371924.891739472
3.39848	348177.281476457
3.42288	330280.397503357
3.44729	318990.897408305
3.4717	310703.010907752
3.4961	305303.44218276
3.52051	300242.700741961
3.54491	297790.569939506
3.56932	296269.778398028
3.59373	295297.247658637
3.61813	294504.075484757
3.64254	293981.442390725
3.66694	293628.706663851
3.69135	293495.070070567
3.71576	293337.905146411
3.74016	293466.524725494
3.76457	293686.53615977
3.78898	294001.162683697
3.81338	294641.291329806
3.83779	295090.657995361
3.86219	295605.489831188
3.8866	296224.952755803
3.91101	296868.810900738
3.93541	297493.745239871
3.95982	298236.470813037
3.98422	298817.969782105
4.00863	299645.619340347
4.03304	300151.598028472
4.05744	301202.986751231
4.08185	301757.330589028
4.10626	302734.526419087
4.13066	303474.027429337
4.15507	304102.611853337
4.17947	305074.092756177
4.20388	305929.148363145
4.22829	306736.912421979
4.25269	307666.087404522
4.2771	308529.353889973
4.3015	310386.735045952
4.32591	311326.856997668
4.35032	311103.884574612
4.37472	312031.427903737
4.39913	312713.005347478
4.42353	313703.877845104
4.44794	314701.312082147
4.47235	317233.84786549
4.49675	319900.337103817
4.52116	320790.065257305
4.54557	321712.480283785
4.56997	322615.850234543
4.59438	323566.61212827
4.61878	324391.866587873
4.64319	325317.790226829
4.6676	326244.391528576
4.692	327114.723767199
4.71641	328032.344013585
4.74081	328925.019695135
4.76522	329814.020999215
4.78963	330664.834202351
4.81403	331536.575074804
4.83844	332540.381984625
4.86285	333251.899197963
4.88725	333912.147606841
4.91166	334599.389360838
4.93606	335259.182657181
4.96047	335754.22076599
4.98488	336417.827619626
5.00928	336820.564391428
5.03369	337336.666851408
5.05809	337590.387413081
5.0825	337880.550592647
5.10691	337856.215361329
5.13131	337885.093572046
5.15572	336786.815920919
5.18012	337179.730885569
5.20453	336621.604686522
5.22894	335978.508257917
5.25334	333960.01835714
5.27775	332854.307905888
5.30216	331631.41552172
5.32656	331235.553688869
5.35097	329518.127756028
5.37537	327531.754870439
5.39978	325312.445557592
5.42419	321190.238352738
5.44859	320059.551132693
5.473	316993.284007029
5.4974	313799.766489523
5.52181	310235.279040559
5.54622	302415.332946506
5.57062	298559.22796219
5.59503	294658.043586953
5.61944	290264.297336753
5.64384	286075.493130352
5.66825	281697.826368937
5.69265	277186.451866656
5.71706	272698.126917567
5.74147	268007.046906993
5.76587	263337.177975236
5.79028	258585.264122605
5.81468	253963.703010147
5.83909	249290.271799236
5.8635	244776.32840689
5.8879	240283.813637515
5.91231	235920.141553088
5.93672	231877.435264867
5.96112	227764.895945069
5.98553	223963.137531358
6.00993	220169.417884875
6.03434	216749.043829208
6.05875	213369.093608461
6.08315	210412.797657257
6.10756	207115.668226845
6.13196	205542.85078773
6.15637	203815.190611363
6.18078	201471.623011842
6.20518	201859.932232086
6.22959	199920.408924296
6.25399	201831.981284578
6.2784	206826.404613862
6.30281	222095.701061549
6.32721	222536.361824287
6.35162	210295.622813332
6.37603	199313.315800467
6.40043	187918.187335739
6.42484	178519.705412965
6.44924	169374.316012214
6.47365	161420.19586866
6.49806	153774.906809139
6.52246	146575.391994592
6.54687	139444.419547275
6.57127	133383.572444798
6.59568	127714.27438527
6.62009	121770.536388395
6.64449	116557.192280824
6.6689	111797.854308282
6.69331	107064.653831331
6.71771	102765.563233791
6.74212	98885.3117423438
6.76652	94814.3258810773
6.79093	91109.3310097463
6.81534	87735.563477129
6.83974	84448.1274177208
6.86415	81310.2436144819
6.88855	78281.01641527
6.91296	75488.3658572048
6.93737	72848.386074576
6.96177	70279.2372487176
6.98618	67757.6649566498
7.01058	65428.921898616
7.03499	63361.1952252931
7.0594	61234.2586589157
7.0838	59264.2521977843
7.10821	57317.8207227298
7.13262	55412.3641815038
7.15702	53745.7668274224
7.18143	52027.4793227855
7.20583	50488.9820675503
7.23024	48861.0611808209
7.25465	47399.0563649285
7.27905	45984.0019116976
7.30346	44594.1497210444
7.32786	43397.3489084409
7.35227	42065.7412938119
7.37668	40845.9167855218
7.40108	39727.8096443301
7.42549	38689.6282760257
7.4499	37530.181031281
7.4743	36473.6180091658
7.49871	35520.7957764115
7.52311	34548.9473477209
7.54752	33596.7512761184
7.57193	32726.961468886
7.59633	31911.3479483262
7.62074	31030.2889184162
7.64514	30258.8527500184
7.66955	29445.612056294
7.69396	28661.6713542151
7.71836	27986.1327212098
7.74277	27356.5414948096
7.76717	26636.9897294166
7.79158	25884.7269304443
7.81599	25239.4066844148
7.84039	24692.0700658561
7.8648	24052.4906455905
7.88921	23530.5873443084
7.91361	22920.9666592045
7.93802	22472.5559273679
7.96242	21907.1175921081
7.98683	21357.5437366984
8.01124	20831.98217726
8.03564	20482.4486382024
8.06005	19898.5070209102
8.08445	19372.6344824938
8.10886	19049.5104574304
8.13327	18572.3115534222
8.15767	18181.7601085025
8.18208	17757.5131935628
8.20649	17352.8428311417
8.23089	16953.4217315875
8.2553	16583.9267746484
8.2797	16199.9591899855
8.30411	15874.2970307177
8.32852	15552.0457466992
8.35292	15116.5568604096
8.37733	14831.6780100551
8.40173	14498.3577848524
8.42614	14241.7943282421
8.45055	13911.8200449411
8.47495	13625.8037044315
8.49936	13307.1275590896
8.52376	13123.6674326706
8.54817	12765.1153239877
8.57258	12477.758751108
8.59698	12225.7167245022
8.62139	12013.4854519295
8.6458	11749.4934285963
8.6702	11546.4674591167
8.69461	11214.9743634683
8.71901	11055.5619778714
8.74342	10775.0969693251
8.76783	10566.8295778179
8.79223	10317.7016638029
8.81664	10240.9983400621
8.84104	9996.29415853075
8.86545	9723.68441766635
8.88986	9525.58205651866
8.91426	9358.07850941094
8.93867	9160.42746744204
8.96308	9023.98425233871
8.98748	8759.31036037766
