# Supplementary material for: Parahydrogen-induced polarization and spin order transfer in ethyl pyruvate at high magnetic fields
Source: Sci Rep. 2022 Nov 12;12:19361. doi: 10.1038/s41598-022-22347-1 (PMC9653431; doi:10.1038/s41598-022-22347-1)
Supplement: Supplementary file 1 — Supplementary Information 1. [file 41598_2022_22347_MOESM1_ESM.zip › FA_processing/226/periods_vs_ppm.csv]

0.811428	46.3292020583147
0.835834	46.3544010267393
0.86024	49.245001237724
0.884646	46.0542975918486
0.909052	46.2089101140212
0.933458	46.8766900088099
0.957864	46.6007753122287
0.982271	47.1064282130485
1.00668	45.9098592372626
1.03108	46.1290843271908
1.05549	46.1777906384734
1.0799	46.1980998416105
1.1043	46.4164382995667
1.12871	46.9581730227036
1.15311	45.7560289820906
1.17752	47.05424472683
1.20193	46.18308142249
1.22633	46.4082684055187
1.25074	45.8443172576448
1.27514	46.5892543358265
1.29955	45.9329462592155
1.32396	46.4216006924141
1.34836	46.1777381040546
1.37277	46.0275814778099
1.39717	46.3902748554434
1.42158	46.755453894245
1.44599	46.2574764750702
1.47039	46.0686425253868
1.4948	46.0839853482919
1.51921	46.0404090565341
1.54361	45.8352910894909
1.56802	46.3797983082743
1.59242	45.8921406441853
1.61683	45.5266950702243
1.64124	45.7818536344481
1.66564	45.8527072978666
1.69005	46.0556596222377
1.71445	45.9487342575261
1.73886	45.6054923974117
1.76327	45.9028133688731
1.78767	45.9026880583025
1.81208	45.3654293942231
1.83649	46.2618766985669
1.86089	45.2486987384907
1.8853	45.9698210425542
1.9097	44.9160738574873
1.93411	47.5923073311884
1.95852	44.9367294134078
1.98292	47.5102083128596
2.00733	47.7957792185572
2.03173	47.783668648822
2.05614	45.5081011814358
2.08055	47.8138533955369
2.10495	47.881435728374
2.12936	45.9425463573218
2.15376	47.4701703101252
2.17817	47.9961738284527
2.20258	45.3729774830564
2.22698	48.0965107477018
2.25139	45.6250420524648
2.2758	45.5933311934788
2.3002	45.5769774020273
2.32461	45.5084981779753
2.34901	46.4424968165023
2.37342	46.6104973851298
2.39783	45.4765214896353
2.42223	47.0889766268996
2.44664	47.1073867157094
2.47104	45.9144539828749
2.49545	45.7994763779905
2.51986	45.6763150959486
2.54426	45.6022796703467
2.56867	45.5190028329696
2.59308	45.5281167968325
2.61748	45.4889596355113
2.64189	45.3879339989068
2.66629	45.3418531472672
2.6907	45.3024233102767
2.71511	45.2664412476992
2.73951	45.2121334009535
2.76392	45.1861373982127
2.78832	45.1393891522928
2.81273	45.1056823084738
2.83714	45.0691917662299
2.86154	45.0502178212833
2.88595	45.0088194839948
2.91035	44.9612224927882
2.93476	44.9230309679095
2.95917	44.8817681442195
2.98357	44.8414992565221
3.00798	44.8020896702144
3.03239	44.8177300364298
3.05679	44.8136752943227
3.0812	44.7660118684887
3.1056	44.7148942323251
3.13001	44.6708102509721
3.15442	44.618962671996
3.17882	44.5693706730037
3.20323	44.5209721107208
3.22763	44.467258070062
3.25204	44.4245038377621
3.27645	44.3070089152482
3.30085	44.3032085916131
3.32526	44.2016597737166
3.34967	44.2863352835067
3.37407	44.0861986799326
3.39848	44.1399989478383
3.42288	44.0323128332376
3.44729	43.9896424291326
3.4717	43.9557426059502
3.4961	44.0423357009827
3.52051	43.9846994906752
3.54491	43.9697553015389
3.56932	43.9690921832467
3.59373	44.010346700938
3.61813	43.9266102178177
3.64254	43.9886529358427
3.66694	43.9815306801928
3.69135	43.9820303710536
3.71576	43.9096779359018
3.74016	43.9077741051915
3.76457	43.9874763044469
3.78898	43.9964297000135
3.81338	43.5388054136113
3.83779	43.5499920561727
3.86219	43.5624356683717
3.8866	43.5839536210548
3.91101	43.5983983085629
3.93541	43.606984335281
3.95982	43.6445049352565
3.98422	43.6850945813627
4.00863	43.6510379823671
4.03304	43.6782200191582
4.05744	43.6761674550646
4.08185	43.6655039700249
4.10626	43.6853116142308
4.13066	43.7180930580395
4.15507	43.7229660120956
4.17947	43.7152350651819
4.20388	43.7452341744333
4.22829	43.7585176345362
4.25269	43.7356955937097
4.2771	43.7182699012862
4.3015	43.6561228823989
4.32591	43.6555327482382
4.35032	43.7973747727315
4.37472	43.8024705887566
4.39913	43.8061651464038
4.42353	43.771942431391
4.44794	43.7433175798699
4.47235	43.6475603229778
4.49675	43.5257818176743
4.52116	43.5349542841075
4.54557	43.5343061944186
4.56997	43.5841679867367
4.59438	43.5378232174703
4.61878	43.5772692671828
4.64319	43.558919963259
4.6676	43.5329644291983
4.692	43.5669107417032
4.71641	43.5458293426237
4.74081	43.5546461137314
4.76522	43.5773485403379
4.78963	43.5641747389832
4.81403	43.5697823881166
4.83844	43.5784008161793
4.86285	43.5806422781985
4.88725	43.5979407771432
4.91166	43.56466878518
4.93606	43.5624735098688
4.96047	43.5789281439809
4.98488	43.5562613247651
5.00928	43.5719369866749
5.03369	43.5704618686517
5.05809	43.5653922837103
5.0825	43.5442101102109
5.10691	43.5724179726729
5.13131	43.5318146332146
5.15572	43.601489467547
5.18012	43.5591763092478
5.20453	43.523667237462
5.22894	43.5107513203482
5.25334	43.5905966762976
5.27775	43.589162255248
5.30216	43.5917799510662
5.32656	43.4850561923067
5.35097	43.4962090801169
5.37537	43.4904911680056
5.39978	43.4601821732832
5.42419	43.5859822674088
5.44859	43.4625243111834
5.473	43.4565045948207
5.4974	43.4505530438784
5.52181	43.4451340044212
5.54622	43.7745993196826
5.57062	43.7797923960077
5.59503	43.727801669184
5.61944	43.7592491530863
5.64384	43.7484444557761
5.66825	43.7359970851254
5.69265	43.7262449657941
5.71706	43.7299924330078
5.74147	43.7233927187739
5.76587	43.716567510085
5.79028	43.7125975738659
5.81468	43.700272816808
5.83909	43.6934817333615
5.8635	43.6646907276464
5.8879	43.6589760097874
5.91231	43.6647289800092
5.93672	43.6606266665123
5.96112	43.6501063455765
5.98553	43.6472390216734
6.00993	43.6502124632739
6.03434	43.6213907057635
6.05875	43.623290489179
6.08315	43.6391794209548
6.10756	43.7211907314025
6.13196	43.6149657171153
6.15637	43.5864989413109
6.18078	43.7614750662014
6.20518	43.616083118509
6.22959	44.0326952770299
6.25399	43.9818698987198
6.2784	44.0260969150994
6.30281	44.0178131637849
6.32721	43.9305161234343
6.35162	43.7887450335066
6.37603	43.7513427383983
6.40043	43.9747976866256
6.42484	43.9284509823883
6.44924	43.9685283160698
6.47365	43.9074921920858
6.49806	43.8773832945806
6.52246	43.7969942429548
6.54687	44.0126995379409
6.57127	43.9395643129704
6.59568	43.8214163595517
6.62009	44.2023462246042
6.64449	44.2139250864887
6.6689	43.9683587504272
6.69331	44.1653548500206
6.71771	44.2597751938286
6.74212	43.8445123113716
6.76652	44.2858382559433
6.79093	44.2284337099346
6.81534	44.2198753357717
6.83974	43.805773937592
6.86415	44.0170183648585
6.88855	43.8726043610463
6.91296	43.8987377305852
6.93737	43.8830371652691
6.96177	43.8610479130373
6.98618	43.9065211690803
7.01058	43.9499959615955
7.03499	44.0583774498743
7.0594	43.9247843299831
7.0838	43.9270490048917
7.10821	44.0737561903125
7.13262	43.9870673712269
7.15702	44.0860191910375
7.18143	43.9832886751181
7.20583	44.0889278261016
7.23024	44.0323417310986
7.25465	44.0124967959582
7.27905	44.0526405692615
7.30346	44.0163633012161
7.32786	44.1252483956885
7.35227	44.0230029757084
7.37668	44.0381774689977
7.40108	44.0780811265793
7.42549	44.1410853999651
7.4499	44.0567717115053
7.4743	44.0499492714989
7.49871	44.0554791351159
7.52311	44.0464060680072
7.54752	44.0961192385867
7.57193	44.1003929613651
7.59633	44.1637606591877
7.62074	44.1002407459755
7.64514	44.0924227113467
7.66955	44.1177505908606
7.69396	44.1364421262498
7.71836	44.1469748352891
7.74277	44.1886496306148
7.76717	44.1398275167967
7.79158	44.1112462676376
7.81599	44.117604965404
7.84039	44.1581905461338
7.8648	44.1402120418498
7.88921	44.1646885398547
7.91361	44.1011969151945
7.93802	44.2111810472099
7.96242	44.1493009255444
7.98683	44.1611499719954
8.01124	44.1363339737108
8.03564	44.2302441405734
8.06005	44.1459367678676
8.08445	44.1876702436456
8.10886	44.2072116684959
8.13327	44.1843440961082
8.15767	44.1473628208301
8.18208	44.1702720126608
8.20649	44.1628195173038
8.23089	44.1765658351412
8.2553	44.1661348848013
8.2797	44.1507766596023
8.30411	44.1703323462326
8.32852	44.176858445061
8.35292	44.1780144162526
8.37733	44.1793177880116
8.40173	44.1730047751227
8.42614	44.1773067969075
8.45055	44.1584257845532
8.47495	44.1970483300876
8.49936	44.1850562820839
8.52376	44.2738542904342
8.54817	44.1940850851752
8.57258	44.1684881919643
8.59698	44.2245797179388
8.62139	44.2743809539376
8.6458	44.2098297624792
8.6702	44.2730279679596
8.69461	44.2287811386771
8.71901	44.2046630848976
8.74342	44.2073022824552
8.76783	44.2050389865609
8.79223	44.191794858173
8.81664	44.2931595288403
8.84104	44.2898429370363
8.86545	44.1781100641024
8.88986	44.2190882368507
8.91426	44.2057746585755
8.93867	44.2359466275497
8.96308	44.2906651459703
8.98748	44.2059999933569
