# Supplementary material for: Parahydrogen-induced polarization and spin order transfer in ethyl pyruvate at high magnetic fields
Source: Sci Rep. 2022 Nov 12;12:19361. doi: 10.1038/s41598-022-22347-1 (PMC9653431; doi:10.1038/s41598-022-22347-1)
Supplement: Supplementary file 1 — Supplementary Information 1. [file 41598_2022_22347_MOESM1_ESM.zip › FA_processing/226/PPM_A_Am_P4_P4m.txt]

   8.1142800e-01   1.8028501e-05   0.0000000e+00   1.1582301e+01   0.0000000e+00
   8.3583400e-01   1.9100382e-05   0.0000000e+00   1.1588600e+01   0.0000000e+00
   8.6024000e-01   2.6294666e-05   0.0000000e+00   1.2311250e+01   0.0000000e+00
   8.8464600e-01   1.9329610e-05   0.0000000e+00   1.1513574e+01   0.0000000e+00
   9.0905200e-01   1.9322216e-05   0.0000000e+00   1.1552228e+01   0.0000000e+00
   9.3345800e-01   1.7827413e-05   0.0000000e+00   1.1719173e+01   0.0000000e+00
   9.5786400e-01   1.9996175e-05   0.0000000e+00   1.1650194e+01   0.0000000e+00
   9.8227100e-01   2.0719739e-05   0.0000000e+00   1.1776607e+01   0.0000000e+00
   1.0066800e+00   2.0658589e-05   0.0000000e+00   1.1477465e+01   0.0000000e+00
   1.0310800e+00   1.5808270e-05   0.0000000e+00   1.1532271e+01   0.0000000e+00
   1.0554900e+00   2.0090252e-05   0.0000000e+00   1.1544448e+01   0.0000000e+00
   1.0799000e+00   2.0757071e-05   0.0000000e+00   1.1549525e+01   0.0000000e+00
   1.1043000e+00   2.0287539e-05   0.0000000e+00   1.1604110e+01   0.0000000e+00
   1.1287100e+00   2.1963156e-05   0.0000000e+00   1.1739543e+01   0.0000000e+00
   1.1531100e+00   1.5216452e-05   0.0000000e+00   1.1439007e+01   0.0000000e+00
   1.1775200e+00   2.1829910e-05   0.0000000e+00   1.1763561e+01   0.0000000e+00
   1.2019300e+00   1.9892389e-05   0.0000000e+00   1.1545770e+01   0.0000000e+00
   1.2263300e+00   2.2633052e-05   0.0000000e+00   1.1602067e+01   0.0000000e+00
   1.2507400e+00   1.6536392e-05   0.0000000e+00   1.1461079e+01   0.0000000e+00
   1.2751400e+00   2.3335209e-05   0.0000000e+00   1.1647314e+01   0.0000000e+00
   1.2995500e+00   1.8205377e-05   0.0000000e+00   1.1483237e+01   0.0000000e+00
   1.3239600e+00   2.1068532e-05   2.1068532e-05   1.1605400e+01   1.1605400e+01
   1.3483600e+00   2.4275713e-05   2.4275713e-05   1.1544435e+01   1.1544435e+01
   1.3727700e+00   2.4993631e-05   2.4993631e-05   1.1506895e+01   1.1506895e+01
   1.3971700e+00   2.5504515e-05   2.5504515e-05   1.1597569e+01   1.1597569e+01
   1.4215800e+00   2.4631269e-05   2.4631269e-05   1.1688863e+01   1.1688863e+01
   1.4459900e+00   2.5656308e-05   2.5656308e-05   1.1564369e+01   1.1564369e+01
   1.4703900e+00   2.8396519e-05   2.8396519e-05   1.1517161e+01   1.1517161e+01
   1.4948000e+00   2.8521554e-05   2.8521554e-05   1.1520996e+01   1.1520996e+01
   1.5192100e+00   2.7374768e-05   2.7374768e-05   1.1510102e+01   1.1510102e+01
   1.5436100e+00   2.7443423e-05   2.7443423e-05   1.1458823e+01   1.1458823e+01
   1.5680200e+00   3.3573725e-05   3.3573725e-05   1.1594950e+01   1.1594950e+01
   1.5924200e+00   3.0270537e-05   3.0270537e-05   1.1473035e+01   1.1473035e+01
   1.6168300e+00   2.8683934e-05   2.8683934e-05   1.1381674e+01   1.1381674e+01
   1.6412400e+00   2.9351062e-05   2.9351062e-05   1.1445463e+01   1.1445463e+01
   1.6656400e+00   3.0353341e-05   3.0353341e-05   1.1463177e+01   1.1463177e+01
   1.6900500e+00   2.9845627e-05   2.9845627e-05   1.1513915e+01   1.1513915e+01
   1.7144500e+00   3.1477282e-05   3.1477282e-05   1.1487184e+01   1.1487184e+01
   1.7388600e+00   3.3509602e-05   3.3509602e-05   1.1401373e+01   1.1401373e+01
   1.7632700e+00   3.1959837e-05   3.1959837e-05   1.1475703e+01   1.1475703e+01
   1.7876700e+00   3.1900535e-05   3.1900535e-05   1.1475672e+01   1.1475672e+01
   1.8120800e+00   3.4604904e-05   3.4604904e-05   1.1341357e+01   1.1341357e+01
   1.8364900e+00   3.2677255e-05   3.2677255e-05   1.1565469e+01   1.1565469e+01
   1.8608900e+00   3.2858641e-05   3.2858641e-05   1.1312175e+01   1.1312175e+01
   1.8853000e+00   3.4993199e-05   3.4993199e-05   1.1492455e+01   1.1492455e+01
   1.9097000e+00   3.3943126e-05   3.3943126e-05   1.1229018e+01   1.1229018e+01
   1.9341100e+00   4.0138282e-05   4.0138282e-05   1.1898077e+01   1.1898077e+01
   1.9585200e+00   3.5728732e-05   3.5728732e-05   1.1234182e+01   1.1234182e+01
   1.9829200e+00   4.3122819e-05   4.3122819e-05   1.1877552e+01   1.1877552e+01
   2.0073300e+00   4.7735261e-05   4.7735261e-05   1.1948945e+01   1.1948945e+01
   2.0317300e+00   4.8143216e-05   4.8143216e-05   1.1945917e+01   1.1945917e+01
   2.0561400e+00   4.1724074e-05   4.1724074e-05   1.1377025e+01   1.1377025e+01
   2.0805500e+00   5.3289611e-05   5.3289611e-05   1.1953463e+01   1.1953463e+01
   2.1049500e+00   5.6151554e-05   5.6151554e-05   1.1970359e+01   1.1970359e+01
   2.1293600e+00   4.3594553e-05   4.3594553e-05   1.1485637e+01   1.1485637e+01
   2.1537600e+00   5.4208331e-05   5.4208331e-05   1.1867543e+01   1.1867543e+01
   2.1781700e+00   6.2609924e-05   6.2609924e-05   1.1999043e+01   1.1999043e+01
   2.2025800e+00   4.8223371e-05   4.8223371e-05   1.1343244e+01   1.1343244e+01
   2.2269800e+00   6.5882823e-05   6.5882823e-05   1.2024128e+01   1.2024128e+01
   2.2513900e+00   5.2081116e-05   5.2081116e-05   1.1406261e+01   1.1406261e+01
   2.2758000e+00   5.4019798e-05   5.4019798e-05   1.1398333e+01   1.1398333e+01
   2.3002000e+00   6.8954101e-05   6.8954101e-05   1.1394244e+01   1.1394244e+01
   2.3246100e+00   7.2916689e-05   7.2916689e-05   1.1377125e+01   1.1377125e+01
   2.3490100e+00   4.8059933e-05   4.8059933e-05   1.1610624e+01   1.1610624e+01
   2.3734200e+00   5.2939262e-05   5.2939262e-05   1.1652624e+01   1.1652624e+01
   2.3978300e+00   6.6162202e-05   6.6162202e-05   1.1369130e+01   1.1369130e+01
   2.4222300e+00   6.8754583e-05   6.8754583e-05   1.1772244e+01   1.1772244e+01
   2.4466400e+00   7.9977027e-05   7.9977027e-05   1.1776847e+01   1.1776847e+01
   2.4710400e+00   1.9510354e-04   1.9510354e-04   1.1478613e+01   1.1478613e+01
   2.4954500e+00   3.2210911e-04   3.2210911e-04   1.1449869e+01   1.1449869e+01
   2.5198600e+00   4.2626324e-04   4.2626324e-04   1.1419079e+01   1.1419079e+01
   2.5442600e+00   5.0372344e-04   5.0372344e-04   1.1400570e+01   1.1400570e+01
   2.5686700e+00   5.7191763e-04   5.7191763e-04   1.1379751e+01   1.1379751e+01
   2.5930800e+00   6.2869911e-04   6.2869911e-04   1.1382029e+01   1.1382029e+01
   2.6174800e+00   6.8988120e-04   6.8988120e-04   1.1372240e+01   1.1372240e+01
   2.6418900e+00   7.6557613e-04   7.6557613e-04   1.1346983e+01   1.1346983e+01
   2.6662900e+00   8.2460321e-04   8.2460321e-04   1.1335463e+01   1.1335463e+01
   2.6907000e+00   8.7674354e-04   8.7674354e-04   1.1325606e+01   1.1325606e+01
   2.7151100e+00   9.3111053e-04   9.3111053e-04   1.1316610e+01   1.1316610e+01
   2.7395100e+00   9.9113751e-04   9.9113751e-04   1.1303033e+01   1.1303033e+01
   2.7639200e+00   1.0551824e-03   1.0551824e-03   1.1296534e+01   1.1296534e+01
   2.7883200e+00   1.1232276e-03   1.1232276e-03   1.1284847e+01   1.1284847e+01
   2.8127300e+00   1.1883109e-03   1.1883109e-03   1.1276421e+01   1.1276421e+01
   2.8371400e+00   1.2799336e-03   1.2799336e-03   1.1267298e+01   1.1267298e+01
   2.8615400e+00   1.3660876e-03   1.3660876e-03   1.1262554e+01   1.1262554e+01
   2.8859500e+00   1.4454823e-03   1.4454823e-03   1.1252205e+01   1.1252205e+01
   2.9103500e+00   1.5410609e-03   1.5410609e-03   1.1240306e+01   1.1240306e+01
   2.9347600e+00   1.6473171e-03   1.6473171e-03   1.1230758e+01   1.1230758e+01
   2.9591700e+00   1.7641510e-03   1.7641510e-03   1.1220442e+01   1.1220442e+01
   2.9835700e+00   1.8946487e-03   1.8946487e-03   1.1210375e+01   1.1210375e+01
   3.0079800e+00   2.0452003e-03   2.0452003e-03   1.1200522e+01   1.1200522e+01
   3.0323900e+00   2.1733185e-03   2.1733185e-03   1.1204433e+01   1.1204433e+01
   3.0567900e+00   2.3305827e-03   2.3305827e-03   1.1203419e+01   1.1203419e+01
   3.0812000e+00   2.5625756e-03   2.5625756e-03   1.1191503e+01   1.1191503e+01
   3.1056000e+00   2.8373580e-03   2.8373580e-03   1.1178724e+01   1.1178724e+01
   3.1300100e+00   3.1643000e-03   3.1643000e-03   1.1167703e+01   1.1167703e+01
   3.1544200e+00   3.5682187e-03   3.5682187e-03   1.1154741e+01   1.1154741e+01
   3.1788200e+00   4.0778082e-03   4.0778082e-03   1.1142343e+01   1.1142343e+01
   3.2032300e+00   4.7555062e-03   4.7555062e-03   1.1130243e+01   1.1130243e+01
   3.2276300e+00   5.7375812e-03   5.7375812e-03   1.1116815e+01   1.1116815e+01
   3.2520400e+00   7.7126111e-03   7.7126111e-03   1.1106126e+01   1.1106126e+01
   3.2764500e+00   8.7261661e-03   8.7261661e-03   1.1076752e+01   1.1076752e+01
   3.3008500e+00   9.2271368e-03   9.2271368e-03   1.1075802e+01   1.1075802e+01
   3.3252600e+00   9.6260820e-03   9.6260820e-03   1.1050415e+01   1.1050415e+01
   3.3496700e+00   9.6550908e-03   9.6550908e-03   1.1071584e+01   1.1071584e+01
   3.3740700e+00   8.1198164e-03   8.1198164e-03   1.1021550e+01   1.1021550e+01
   3.3984800e+00   7.6013616e-03   7.6013616e-03   1.1035000e+01   1.1035000e+01
   3.4228800e+00   7.2106392e-03   7.2106392e-03   1.1008078e+01   1.1008078e+01
   3.4472900e+00   6.9641682e-03   6.9641682e-03   1.0997411e+01   1.0997411e+01
   3.4717000e+00   6.7832282e-03   6.7832282e-03   1.0988936e+01   1.0988936e+01
   3.4961000e+00   6.6653455e-03   6.6653455e-03   1.1010584e+01   1.1010584e+01
   3.5205100e+00   6.5548600e-03   6.5548600e-03   1.0996175e+01   1.0996175e+01
   3.5449100e+00   6.5013254e-03   6.5013254e-03   1.0992439e+01   1.0992439e+01
   3.5693200e+00   6.4681237e-03   6.4681237e-03   1.0992273e+01   1.0992273e+01
   3.5937300e+00   6.4468915e-03   6.4468915e-03   1.1002587e+01   1.1002587e+01
   3.6181300e+00   6.4295751e-03   6.4295751e-03   1.0981653e+01   1.0981653e+01
   3.6425400e+00   6.4181650e-03   6.4181650e-03   1.0997163e+01   1.0997163e+01
   3.6669400e+00   6.4104642e-03   6.4104642e-03   1.0995383e+01   1.0995383e+01
   3.6913500e+00   6.4075466e-03   6.4075466e-03   1.0995508e+01   1.0995508e+01
   3.7157600e+00   6.4041154e-03   6.4041154e-03   1.0977419e+01   1.0977419e+01
   3.7401600e+00   6.4069234e-03   6.4069234e-03   1.0976944e+01   1.0976944e+01
   3.7645700e+00   6.4117267e-03   6.4117267e-03   1.0996869e+01   1.0996869e+01
   3.7889800e+00   6.4185956e-03   6.4185956e-03   1.0999107e+01   1.0999107e+01
   3.8133800e+00   6.4325708e-03   6.4325708e-03   1.0884701e+01   1.0884701e+01
   3.8377900e+00   6.4423813e-03   6.4423813e-03   1.0887498e+01   1.0887498e+01
   3.8621900e+00   6.4536210e-03   6.4536210e-03   1.0890609e+01   1.0890609e+01
   3.8866000e+00   6.4671451e-03   6.4671451e-03   1.0895988e+01   1.0895988e+01
   3.9110100e+00   6.4812017e-03   6.4812017e-03   1.0899600e+01   1.0899600e+01
   3.9354100e+00   6.4948452e-03   6.4948452e-03   1.0901746e+01   1.0901746e+01
   3.9598200e+00   6.5110603e-03   6.5110603e-03   1.0911126e+01   1.0911126e+01
   3.9842200e+00   6.5237555e-03   6.5237555e-03   1.0921274e+01   1.0921274e+01
   4.0086300e+00   6.5418246e-03   6.5418246e-03   1.0912759e+01   1.0912759e+01
   4.0330400e+00   6.5528711e-03   6.5528711e-03   1.0919555e+01   1.0919555e+01
   4.0574400e+00   6.5758249e-03   6.5758249e-03   1.0919042e+01   1.0919042e+01
   4.0818500e+00   6.5879272e-03   6.5879272e-03   1.0916376e+01   1.0916376e+01
   4.1062600e+00   6.6092612e-03   6.6092612e-03   1.0921328e+01   1.0921328e+01
   4.1306600e+00   6.6254059e-03   6.6254059e-03   1.0929523e+01   1.0929523e+01
   4.1550700e+00   6.6391291e-03   6.6391291e-03   1.0930742e+01   1.0930742e+01
   4.1794700e+00   6.6603384e-03   6.6603384e-03   1.0928809e+01   1.0928809e+01
   4.2038800e+00   6.6790058e-03   6.6790058e-03   1.0936309e+01   1.0936309e+01
   4.2282900e+00   6.6966408e-03   6.6966408e-03   1.0939629e+01   1.0939629e+01
   4.2526900e+00   6.7169265e-03   6.7169265e-03   1.0933924e+01   1.0933924e+01
   4.2771000e+00   6.7357732e-03   6.7357732e-03   1.0929567e+01   1.0929567e+01
   4.3015000e+00   6.7763233e-03   6.7763233e-03   1.0914031e+01   1.0914031e+01
   4.3259100e+00   6.7968479e-03   6.7968479e-03   1.0913883e+01   1.0913883e+01
   4.3503200e+00   6.7919800e-03   6.7919800e-03   1.0949344e+01   1.0949344e+01
   4.3747200e+00   6.8122300e-03   6.8122300e-03   1.0950618e+01   1.0950618e+01
   4.3991300e+00   6.8271101e-03   6.8271101e-03   1.0951541e+01   1.0951541e+01
   4.4235300e+00   6.8487427e-03   6.8487427e-03   1.0942986e+01   1.0942986e+01
   4.4479400e+00   6.8705186e-03   6.8705186e-03   1.0935829e+01   1.0935829e+01
   4.4723500e+00   6.9258086e-03   6.9258086e-03   1.0911890e+01   1.0911890e+01
   4.4967500e+00   6.9840230e-03   6.9840230e-03   1.0881445e+01   1.0881445e+01
   4.5211600e+00   7.0034474e-03   7.0034474e-03   1.0883739e+01   1.0883739e+01
   4.5455700e+00   7.0235855e-03   7.0235855e-03   1.0883577e+01   1.0883577e+01
   4.5699700e+00   7.0433078e-03   7.0433078e-03   1.0896042e+01   1.0896042e+01
   4.5943800e+00   7.0640647e-03   7.0640647e-03   1.0884456e+01   1.0884456e+01
   4.6187800e+00   7.0820815e-03   7.0820815e-03   1.0894317e+01   1.0894317e+01
   4.6431900e+00   7.1022962e-03   7.1022962e-03   1.0889730e+01   1.0889730e+01
   4.6676000e+00   7.1225256e-03   7.1225256e-03   1.0883241e+01   1.0883241e+01
   4.6920000e+00   7.1415266e-03   7.1415266e-03   1.0891728e+01   1.0891728e+01
   4.7164100e+00   7.1615599e-03   7.1615599e-03   1.0886457e+01   1.0886457e+01
   4.7408100e+00   7.1810487e-03   7.1810487e-03   1.0888662e+01   1.0888662e+01
   4.7652200e+00   7.2004573e-03   7.2004573e-03   1.0894337e+01   1.0894337e+01
   4.7896300e+00   7.2190321e-03   7.2190321e-03   1.0891044e+01   1.0891044e+01
   4.8140300e+00   7.2380639e-03   7.2380639e-03   1.0892446e+01   1.0892446e+01
   4.8384400e+00   7.2599789e-03   7.2599789e-03   1.0894600e+01   1.0894600e+01
   4.8628500e+00   7.2755126e-03   7.2755126e-03   1.0895161e+01   1.0895161e+01
   4.8872500e+00   7.2899271e-03   7.2899271e-03   1.0899485e+01   1.0899485e+01
   4.9116600e+00   7.3049308e-03   7.3049308e-03   1.0891167e+01   1.0891167e+01
   4.9360600e+00   7.3193354e-03   7.3193354e-03   1.0890618e+01   1.0890618e+01
   4.9604700e+00   7.3301430e-03   7.3301430e-03   1.0894732e+01   1.0894732e+01
   4.9848800e+00   7.3446307e-03   7.3446307e-03   1.0889065e+01   1.0889065e+01
   5.0092800e+00   7.3534232e-03   7.3534232e-03   1.0892984e+01   1.0892984e+01
   5.0336900e+00   7.3646907e-03   7.3646907e-03   1.0892615e+01   1.0892615e+01
   5.0580900e+00   7.3702299e-03   7.3702299e-03   1.0891348e+01   1.0891348e+01
   5.0825000e+00   7.3765647e-03   7.3765647e-03   1.0886053e+01   1.0886053e+01
   5.1069100e+00   7.3760334e-03   7.3760334e-03   1.0893104e+01   1.0893104e+01
   5.1313100e+00   7.3766639e-03   7.3766639e-03   1.0882954e+01   1.0882954e+01
   5.1557200e+00   7.3526865e-03   7.3526865e-03   1.0900372e+01   1.0900372e+01
   5.1801200e+00   7.3612645e-03   7.3612645e-03   1.0889794e+01   1.0889794e+01
   5.2045300e+00   7.3490796e-03   7.3490796e-03   1.0880917e+01   1.0880917e+01
   5.2289400e+00   7.3350396e-03   7.3350396e-03   1.0877688e+01   1.0877688e+01
   5.2533400e+00   7.2909722e-03   7.2909722e-03   1.0897649e+01   1.0897649e+01
   5.2777500e+00   7.2668324e-03   7.2668324e-03   1.0897291e+01   1.0897291e+01
   5.3021600e+00   7.2401344e-03   7.2401344e-03   1.0897945e+01   1.0897945e+01
   5.3265600e+00   7.2314920e-03   7.2314920e-03   1.0871264e+01   1.0871264e+01
   5.3509700e+00   7.1939974e-03   7.1939974e-03   1.0874052e+01   1.0874052e+01
   5.3753700e+00   7.1506311e-03   7.1506311e-03   1.0872623e+01   1.0872623e+01
   5.3997800e+00   7.1021795e-03   7.1021795e-03   1.0865046e+01   1.0865046e+01
   5.4241900e+00   7.0121840e-03   7.0121840e-03   1.0896496e+01   1.0896496e+01
   5.4485900e+00   6.9874990e-03   6.9874990e-03   1.0865631e+01   1.0865631e+01
   5.4730000e+00   6.9205566e-03   6.9205566e-03   1.0864126e+01   1.0864126e+01
   5.4974000e+00   6.8508361e-03   6.8508361e-03   1.0862638e+01   1.0862638e+01
   5.5218100e+00   6.7730167e-03   6.7730167e-03   1.0861284e+01   1.0861284e+01
   5.5462200e+00   6.6022927e-03   6.6022927e-03   1.0943650e+01   1.0943650e+01
   5.5706200e+00   6.5181067e-03   6.5181067e-03   1.0944948e+01   1.0944948e+01
   5.5950300e+00   6.4329365e-03   6.4329365e-03   1.0931950e+01   1.0931950e+01
   5.6194400e+00   6.3370128e-03   6.3370128e-03   1.0939812e+01   1.0939812e+01
   5.6438400e+00   6.2455634e-03   6.2455634e-03   1.0937111e+01   1.0937111e+01
   5.6682500e+00   6.1499907e-03   6.1499907e-03   1.0933999e+01   1.0933999e+01
   5.6926500e+00   6.0514990e-03   6.0514990e-03   1.0931561e+01   1.0931561e+01
   5.7170600e+00   5.9535104e-03   5.9535104e-03   1.0932498e+01   1.0932498e+01
   5.7414700e+00   5.8510954e-03   5.8510954e-03   1.0930848e+01   1.0930848e+01
   5.7658700e+00   5.7491434e-03   5.7491434e-03   1.0929142e+01   1.0929142e+01
   5.7902800e+00   5.6454002e-03   5.6454002e-03   1.0928149e+01   1.0928149e+01
   5.8146800e+00   5.5445029e-03   5.5445029e-03   1.0925068e+01   1.0925068e+01
   5.8390900e+00   5.4424732e-03   5.4424732e-03   1.0923370e+01   1.0923370e+01
   5.8635000e+00   5.3439253e-03   5.3439253e-03   1.0916173e+01   1.0916173e+01
   5.8879000e+00   5.2458453e-03   5.2458453e-03   1.0914744e+01   1.0914744e+01
   5.9123100e+00   5.1505782e-03   5.1505782e-03   1.0916182e+01   1.0916182e+01
   5.9367200e+00   5.0623183e-03   5.0623183e-03   1.0915157e+01   1.0915157e+01
   5.9611200e+00   4.9725339e-03   4.9725339e-03   1.0912527e+01   1.0912527e+01
   5.9855300e+00   4.8895344e-03   4.8895344e-03   1.0911810e+01   1.0911810e+01
   6.0099300e+00   4.8067104e-03   4.8067104e-03   1.0912553e+01   1.0912553e+01
   6.0343400e+00   4.7320372e-03   4.7320372e-03   1.0905348e+01   1.0905348e+01
   6.0587500e+00   4.6582466e-03   4.6582466e-03   1.0905823e+01   1.0905823e+01
   6.0831500e+00   4.5937051e-03   4.5937051e-03   1.0909795e+01   1.0909795e+01
   6.1075600e+00   4.5217226e-03   4.5217226e-03   1.0930298e+01   1.0930298e+01
   6.1319600e+00   4.4873851e-03   4.4873851e-03   1.0903741e+01   1.0903741e+01
   6.1563700e+00   4.4496670e-03   4.4496670e-03   1.0896625e+01   1.0896625e+01
   6.1807800e+00   4.3985026e-03   4.3985026e-03   1.0940369e+01   1.0940369e+01
   6.2051800e+00   4.4069801e-03   4.4069801e-03   1.0904021e+01   1.0904021e+01
   6.2295900e+00   4.3646367e-03   4.3646367e-03   1.1008174e+01   1.1008174e+01
   6.2539900e+00   4.4063699e-03   4.4063699e-03   1.0995467e+01   1.0995467e+01
   6.2784000e+00   4.5154075e-03   4.5154075e-03   1.1006524e+01   1.1006524e+01
   6.3028100e+00   4.8487648e-03   4.8487648e-03   1.1004453e+01   1.1004453e+01
   6.3272100e+00   4.8583852e-03   4.8583852e-03   1.0982629e+01   1.0982629e+01
   6.3516200e+00   4.5911470e-03   4.5911470e-03   1.0947186e+01   1.0947186e+01
   6.3760300e+00   4.3513827e-03   4.3513827e-03   1.0937836e+01   1.0937836e+01
   6.4004300e+00   4.1026057e-03   4.1026057e-03   1.0993699e+01   1.0993699e+01
   6.4248400e+00   3.8974192e-03   3.8974192e-03   1.0982113e+01   1.0982113e+01
   6.4492400e+00   3.6977583e-03   3.6977583e-03   1.0992132e+01   1.0992132e+01
   6.4736500e+00   3.5241050e-03   3.5241050e-03   1.0976873e+01   1.0976873e+01
   6.4980600e+00   3.3571940e-03   3.3571940e-03   1.0969346e+01   1.0969346e+01
   6.5224600e+00   3.2000151e-03   3.2000151e-03   1.0949249e+01   1.0949249e+01
   6.5468700e+00   3.0443326e-03   3.0443326e-03   1.1003175e+01   1.1003175e+01
   6.5712700e+00   2.9120130e-03   2.9120130e-03   1.0984891e+01   1.0984891e+01
   6.5956800e+00   2.7882416e-03   2.7882416e-03   1.0955354e+01   1.0955354e+01
   6.6200900e+00   2.6584787e-03   2.6584787e-03   1.1050587e+01   1.1050587e+01
   6.6444900e+00   2.5446616e-03   2.5446616e-03   1.1053481e+01   1.1053481e+01
   6.6689000e+00   2.4407564e-03   2.4407564e-03   1.0992090e+01   1.0992090e+01
   6.6933100e+00   2.3374218e-03   2.3374218e-03   1.1041339e+01   1.1041339e+01
   6.7177100e+00   2.2435646e-03   2.2435646e-03   1.1064944e+01   1.1064944e+01
   6.7421200e+00   2.1588514e-03   2.1588514e-03   1.0961128e+01   1.0961128e+01
   6.7665200e+00   2.0699742e-03   2.0699742e-03   1.1071460e+01   1.1071460e+01
   6.7909300e+00   1.9890872e-03   1.9890872e-03   1.1057108e+01   1.1057108e+01
   6.8153400e+00   1.9154315e-03   1.9154315e-03   1.1054969e+01   1.1054969e+01
   6.8397400e+00   1.8436607e-03   1.8436607e-03   1.0951443e+01   1.0951443e+01
   6.8641500e+00   1.7751548e-03   1.7751548e-03   1.1004255e+01   1.1004255e+01
   6.8885500e+00   1.7090211e-03   1.7090211e-03   1.0968151e+01   1.0968151e+01
   6.9129600e+00   1.6480523e-03   1.6480523e-03   1.0974684e+01   1.0974684e+01
   6.9373700e+00   1.5904166e-03   1.5904166e-03   1.0970759e+01   1.0970759e+01
   6.9617700e+00   1.5343273e-03   1.5343273e-03   1.0965262e+01   1.0965262e+01
   6.9861800e+00   1.4792766e-03   1.4792766e-03   1.0976630e+01   1.0976630e+01
   7.0105800e+00   1.4284358e-03   1.4284358e-03   1.0987499e+01   1.0987499e+01
   7.0349900e+00   1.3832935e-03   1.3832935e-03   1.1014594e+01   1.1014594e+01
   7.0594000e+00   1.3368585e-03   1.3368585e-03   1.0981196e+01   1.0981196e+01
   7.0838000e+00   1.2938495e-03   1.2938495e-03   1.0981762e+01   1.0981762e+01
   7.1082100e+00   1.2513553e-03   1.2513553e-03   1.1018439e+01   1.1018439e+01
   7.1326200e+00   1.2097556e-03   1.2097556e-03   1.0996767e+01   1.0996767e+01
   7.1570200e+00   1.1733707e-03   1.1733707e-03   1.1021505e+01   1.1021505e+01
   7.1814300e+00   1.1358572e-03   1.1358572e-03   1.0995822e+01   1.0995822e+01
   7.2058300e+00   1.1022690e-03   1.1022690e-03   1.1022232e+01   1.1022232e+01
   7.2302400e+00   1.0667284e-03   1.0667284e-03   1.1008085e+01   1.1008085e+01
   7.2546500e+00   1.0348101e-03   1.0348101e-03   1.1003124e+01   1.1003124e+01
   7.2790500e+00   1.0039168e-03   1.0039168e-03   1.1013160e+01   1.1013160e+01
   7.3034600e+00   9.7357374e-04   9.7357374e-04   1.1004091e+01   1.1004091e+01
   7.3278600e+00   9.4744534e-04   9.4744534e-04   1.1031312e+01   1.1031312e+01
   7.3522700e+00   9.1837385e-04   9.1837385e-04   1.1005751e+01   1.1005751e+01
   7.3766800e+00   8.9174280e-04   8.9174280e-04   1.1009544e+01   1.1009544e+01
   7.4010800e+00   8.6733243e-04   8.6733243e-04   1.1019520e+01   1.1019520e+01
   7.4254900e+00   8.4466699e-04   8.4466699e-04   1.1035271e+01   1.1035271e+01
   7.4499000e+00   8.1935409e-04   8.1935409e-04   1.1014193e+01   1.1014193e+01
   7.4743000e+00   7.9628734e-04   7.9628734e-04   1.1012487e+01   1.1012487e+01
   7.4987100e+00   7.7548545e-04   7.7548545e-04   1.1013870e+01   1.1013870e+01
   7.5231100e+00   7.5426818e-04   7.5426818e-04   1.1011602e+01   1.1011602e+01
   7.5475200e+00   7.3347995e-04   7.3347995e-04   1.1024030e+01   1.1024030e+01
   7.5719300e+00   7.1449081e-04   7.1449081e-04   1.1025098e+01   1.1025098e+01
   7.5963300e+00   6.9668444e-04   6.9668444e-04   1.1040940e+01   1.1040940e+01
   7.6207400e+00   6.7744928e-04   6.7744928e-04   1.1025060e+01   1.1025060e+01
   7.6451400e+00   6.6060738e-04   6.6060738e-04   1.1023106e+01   1.1023106e+01
   7.6695500e+00   6.4285282e-04   6.4285282e-04   1.1029438e+01   1.1029438e+01
   7.6939600e+00   6.2573792e-04   6.2573792e-04   1.1034111e+01   1.1034111e+01
   7.7183600e+00   6.1098965e-04   6.1098965e-04   1.1036744e+01   1.1036744e+01
   7.7427700e+00   5.9724450e-04   5.9724450e-04   1.1047162e+01   1.1047162e+01
   7.7671700e+00   5.8153533e-04   5.8153533e-04   1.1034957e+01   1.1034957e+01
   7.7915800e+00   5.6511203e-04   5.6511203e-04   1.1027812e+01   1.1027812e+01
   7.8159900e+00   5.5102348e-04   5.5102348e-04   1.1029401e+01   1.1029401e+01
   7.8403900e+00   5.3907410e-04   5.3907410e-04   1.1039548e+01   1.1039548e+01
   7.8648000e+00   5.2511088e-04   5.2511088e-04   1.1035053e+01   1.1035053e+01
   7.8892100e+00   5.1371676e-04   5.1371676e-04   1.1041172e+01   1.1041172e+01
   7.9136100e+00   5.0040760e-04   5.0040760e-04   1.1025299e+01   1.1025299e+01
   7.9380200e+00   4.9061795e-04   4.9061795e-04   1.1052795e+01   1.1052795e+01
   7.9624200e+00   4.7827337e-04   4.7827337e-04   1.1037325e+01   1.1037325e+01
   7.9868300e+00   4.6627515e-04   4.6627515e-04   1.1040287e+01   1.1040287e+01
   8.0112400e+00   4.5480116e-04   4.5480116e-04   1.1034083e+01   1.1034083e+01
   8.0356400e+00   4.4717018e-04   4.4717018e-04   1.1057561e+01   1.1057561e+01
   8.0600500e+00   4.3442165e-04   4.3442165e-04   1.1036484e+01   1.1036484e+01
   8.0844500e+00   4.2294086e-04   4.2294086e-04   1.1046918e+01   1.1046918e+01
   8.1088600e+00   4.1588646e-04   4.1588646e-04   1.1051803e+01   1.1051803e+01
   8.1332700e+00   4.0546832e-04   4.0546832e-04   1.1046086e+01   1.1046086e+01
   8.1576700e+00   3.9694185e-04   3.9694185e-04   1.1036841e+01   1.1036841e+01
   8.1820800e+00   3.8767974e-04   0.0000000e+00   1.1042568e+01   0.0000000e+00
   8.2064900e+00   3.7884503e-04   0.0000000e+00   1.1040705e+01   0.0000000e+00
   8.2308900e+00   3.7012492e-04   0.0000000e+00   1.1044141e+01   0.0000000e+00
   8.2553000e+00   3.6205816e-04   0.0000000e+00   1.1041534e+01   0.0000000e+00
   8.2797000e+00   3.5367543e-04   0.0000000e+00   1.1037694e+01   0.0000000e+00
   8.3041100e+00   3.4656561e-04   0.0000000e+00   1.1042583e+01   0.0000000e+00
   8.3285200e+00   3.3953026e-04   0.0000000e+00   1.1044215e+01   0.0000000e+00
   8.3529200e+00   3.3002273e-04   0.0000000e+00   1.1044504e+01   0.0000000e+00
   8.3773300e+00   3.2380329e-04   0.0000000e+00   1.1044829e+01   0.0000000e+00
   8.4017300e+00   3.1652628e-04   0.0000000e+00   1.1043251e+01   0.0000000e+00
   8.4261400e+00   3.1092502e-04   0.0000000e+00   1.1044327e+01   0.0000000e+00
   8.4505500e+00   3.0372107e-04   0.0000000e+00   1.1039606e+01   0.0000000e+00
   8.4749500e+00   2.9747679e-04   0.0000000e+00   1.1049262e+01   0.0000000e+00
   8.4993600e+00   2.9051950e-04   0.0000000e+00   1.1046264e+01   0.0000000e+00
   8.5237600e+00   2.8651422e-04   0.0000000e+00   1.1068464e+01   0.0000000e+00
   8.5481700e+00   2.7868636e-04   0.0000000e+00   1.1048521e+01   0.0000000e+00
   8.5725800e+00   2.7241282e-04   0.0000000e+00   1.1042122e+01   0.0000000e+00
   8.5969800e+00   2.6691028e-04   0.0000000e+00   1.1056145e+01   0.0000000e+00
   8.6213900e+00   2.6227687e-04   0.0000000e+00   1.1068595e+01   0.0000000e+00
   8.6458000e+00   2.5651343e-04   0.0000000e+00   1.1052457e+01   0.0000000e+00
   8.6702000e+00   2.5208099e-04   0.0000000e+00   1.1068257e+01   0.0000000e+00
   8.6946100e+00   2.4484388e-04   0.0000000e+00   1.1057195e+01   0.0000000e+00
   8.7190100e+00   2.4136361e-04   0.0000000e+00   1.1051166e+01   0.0000000e+00
   8.7434200e+00   2.3524053e-04   0.0000000e+00   1.1051826e+01   0.0000000e+00
   8.7678300e+00   2.3069366e-04   0.0000000e+00   1.1051260e+01   0.0000000e+00
   8.7922300e+00   2.2525474e-04   0.0000000e+00   1.1047949e+01   0.0000000e+00
   8.8166400e+00   2.2358016e-04   0.0000000e+00   1.1073290e+01   0.0000000e+00
   8.8410400e+00   2.1823781e-04   0.0000000e+00   1.1072461e+01   0.0000000e+00
   8.8654500e+00   2.1228623e-04   0.0000000e+00   1.1044528e+01   0.0000000e+00
   8.8898600e+00   2.0796128e-04   0.0000000e+00   1.1054772e+01   0.0000000e+00
   8.9142600e+00   2.0430437e-04   0.0000000e+00   1.1051444e+01   0.0000000e+00
   8.9386700e+00   1.9998927e-04   0.0000000e+00   1.1058987e+01   0.0000000e+00
   8.9630800e+00   1.9701046e-04   0.0000000e+00   1.1072666e+01   0.0000000e+00
   8.9874800e+00   1.9123214e-04   0.0000000e+00   1.1051500e+01   0.0000000e+00
