# Supplementary material for: Parahydrogen-induced polarization and spin order transfer in ethyl pyruvate at high magnetic fields
Source: Sci Rep. 2022 Nov 12;12:19361. doi: 10.1038/s41598-022-22347-1 (PMC9653431; doi:10.1038/s41598-022-22347-1)
Supplement: Supplementary file 1 — Supplementary Information 1. [file 41598_2022_22347_MOESM1_ESM.zip › FA_processing/226/stack2.csv]

	AP_5mm_probe.226.ser#1	AP_5mm_probe.226.ser#2	AP_5mm_probe.226.ser#3	AP_5mm_probe.226.ser#4	AP_5mm_probe.226.ser#5	AP_5mm_probe.226.ser#6	AP_5mm_probe.226.ser#7	AP_5mm_probe.226.ser#8	AP_5mm_probe.226.ser#9	AP_5mm_probe.226.ser#10	AP_5mm_probe.226.ser#11	AP_5mm_probe.226.ser#12	AP_5mm_probe.226.ser#13	AP_5mm_probe.226.ser#14	AP_5mm_probe.226.ser#15	AP_5mm_probe.226.ser#16	AP_5mm_probe.226.ser#17	AP_5mm_probe.226.ser#18	AP_5mm_probe.226.ser#19	AP_5mm_probe.226.ser#20	AP_5mm_probe.226.ser#21	AP_5mm_probe.226.ser#22	AP_5mm_probe.226.ser#23	AP_5mm_probe.226.ser#24	AP_5mm_probe.226.ser#25	AP_5mm_probe.226.ser#26	AP_5mm_probe.226.ser#27	AP_5mm_probe.226.ser#28	AP_5mm_probe.226.ser#29	AP_5mm_probe.226.ser#30	AP_5mm_probe.226.ser#31	AP_5mm_probe.226.ser#32	AP_5mm_probe.226.ser#33	AP_5mm_probe.226.ser#34	AP_5mm_probe.226.ser#35	AP_5mm_probe.226.ser#36	AP_5mm_probe.226.ser#37	AP_5mm_probe.226.ser#38	AP_5mm_probe.226.ser#39	AP_5mm_probe.226.ser#40	AP_5mm_probe.226.ser#41	AP_5mm_probe.226.ser#42	AP_5mm_probe.226.ser#43	AP_5mm_probe.226.ser#44	AP_5mm_probe.226.ser#45	AP_5mm_probe.226.ser#46	AP_5mm_probe.226.ser#47	AP_5mm_probe.226.ser#48	AP_5mm_probe.226.ser#49
-20.2755	90.8248	-65.3349	2.61027	12.6699	39.3318	69.7758	-53.4816	11.2152	-24.6059	53.2166	-2.67564	81.4755	104.569	106.361	50.2465	36.3040	119.985	19.2686	134.934	38.3080	128.629	110.083	136.166	91.8207	105.475	67.6762	83.7859	120.959	77.1494	136.718	119.005	85.0178	48.0786	28.0416	76.5262	145.484	93.8362	140.393	104.415	126.332	115.482	155.113	129.395	135.698	87.2889	65.6338	183.957	63.3350	120.832
-20.2511	10.8207	-27.9888	62.6430	58.5711	-19.7163	88.0568	49.8552	57.1449	62.9636	30.9668	17.7913	-23.9912	111.255	47.5259	121.147	137.104	81.0931	124.569	90.8308	53.5139	59.5770	87.1300	166.745	83.1711	76.8995	123.581	114.653	49.5868	66.5695	105.618	117.097	74.0618	143.612	105.323	38.0547	84.8979	93.0824	92.5880	44.9719	142.732	146.382	32.1986	105.866	98.8625	57.1565	48.3516	24.3081	120.664	44.8889
-20.2267	22.7925	56.8717	13.6309	29.1233	-10.7956	-7.81798	65.7833	133.137	0.557249	20.9869	22.8571	16.4417	55.1287	116.453	34.4402	30.8069	15.4155	62.3410	6.15626	38.2255	47.0590	92.3335	148.677	175.996	63.1792	22.8159	84.9199	76.1362	119.138	40.4341	101.182	109.061	95.7692	48.6240	99.7555	60.4704	95.1567	46.2620	101.278	68.9479	124.945	93.8670	103.374	71.4493	101.987	85.4735	140.544	90.4939	159.802
-20.2023	-75.1277	50.7432	24.8347	33.0928	13.0905	-24.1072	64.4681	29.1186	4.84820	4.06033	103.347	59.5030	-11.0145	-15.9757	61.7210	32.0349	133.011	141.675	88.8698	31.7379	36.0432	19.0032	97.9759	147.813	45.5497	76.7074	119.592	61.0709	76.6008	52.9142	118.352	136.475	126.343	54.9936	85.3385	105.508	44.2228	128.037	174.693	113.078	56.8090	89.4895	76.9905	134.645	56.4476	47.3095	169.001	136.630	77.6886
-20.1778	43.7265	43.9004	-61.8132	22.8780	52.6214	15.1244	-18.7081	-39.0637	-8.56360	4.66427	41.9031	-29.1689	87.0788	75.2542	33.2071	96.6266	41.3684	121.992	65.8806	89.2996	82.2603	22.3764	81.4118	114.033	62.3198	75.9283	160.334	85.1237	68.2900	135.357	9.92932	161.990	153.592	17.5381	139.200	182.948	36.4002	165.036	90.4934	30.7961	45.2840	92.1946	154.230	124.401	139.487	108.597	67.1971	141.865	131.125
-20.1534	-18.2270	-65.0384	-7.59389	65.8423	48.8066	-75.7325	-31.9137	-14.6076	23.2732	11.8828	27.9174	42.9287	98.9578	-16.8478	19.3662	94.4221	22.9461	20.7654	76.9494	2.15540	1.82120	65.7245	134.794	149.223	169.358	147.684	132.257	102.638	35.2414	3.43292	57.3324	130.889	160.721	29.5384	89.0241	-22.1054	126.754	34.7164	87.8242	159.227	78.1725	159.182	123.119	42.0607	88.5385	103.277	86.3623	107.270	180.282
-20.1290	33.1251	-44.0564	-26.9071	56.4233	-101.054	76.3738	44.8170	17.4712	7.55035	-15.5184	77.7980	14.0944	-33.6405	67.5483	85.2937	63.8162	14.5521	81.6453	43.9221	108.526	59.8721	128.405	44.0707	-35.0353	125.743	138.212	1.16743	71.3514	74.2986	126.611	62.6828	71.7353	86.8431	113.190	78.2138	62.9916	75.2453	82.4237	192.504	34.6880	183.004	83.3889	88.1557	45.6058	134.960	90.0874	97.9370	137.222	79.9543
-20.1046	42.0183	-44.4378	5.32173	-48.1786	-25.4783	-33.7862	66.2832	-65.0911	86.2001	81.5759	-46.0068	82.9087	35.6438	17.7322	-9.75902	10.3558	-10.1133	98.4644	12.6430	39.4411	0.795702	86.4176	88.7214	28.4765	78.0205	59.8213	107.512	189.469	128.805	24.4289	92.7931	56.8070	111.680	97.5063	145.727	165.917	110.364	74.7004	128.149	57.9519	64.3722	153.424	11.0246	131.095	49.3692	192.448	147.159	169.209	182.834
-20.0802	22.4063	-12.2247	-29.5523	26.7738	8.16718	15.9380	-29.5888	48.8535	-22.5622	114.633	61.3679	42.0846	-42.2772	144.902	66.1266	2.85544	91.2035	2.66031	122.730	29.7188	33.3433	-21.8644	91.1718	102.098	149.159	103.578	120.272	29.2228	127.439	125.127	72.1996	43.7821	173.250	84.4183	46.4273	101.648	202.231	86.2766	27.5441	96.7772	94.8529	225.567	104.617	217.989	76.3280	112.327	85.0009	113.607	155.325
-20.0558	-23.3759	-0.596628	-2.68071	-4.41340	68.8573	-67.8218	68.5987	149.210	22.8771	14.4185	18.9647	1.93368	57.9995	62.3759	20.5582	59.2021	34.9474	48.5672	27.5652	29.5389	47.1866	112.470	32.3149	-3.26683	129.239	53.7589	55.2967	116.614	66.7413	108.467	63.0413	-37.9112	81.6534	52.4765	76.6336	94.6698	40.5723	87.4740	19.1197	121.351	131.821	92.3736	146.712	82.2330	126.628	92.7713	147.307	135.170	142.902
-20.0314	-22.2059	-57.0424	-65.0333	19.0994	32.3838	-14.8331	30.6250	15.8748	-32.4609	13.6161	16.8823	43.2587	119.266	4.08878	25.0066	-26.6590	55.3130	-2.38921	-28.7184	6.50161	67.2281	102.753	3.65656	58.1890	-29.1107	8.64494	131.038	59.6954	101.809	41.2301	12.7884	121.532	36.5826	114.713	122.353	63.2270	134.006	201.760	55.1068	82.8953	62.4793	75.3726	36.7212	92.2807	257.725	58.6786	90.5805	112.990	59.5925
-20.0070	-46.1713	-35.5601	11.4765	80.2503	3.19482	28.2526	-44.8564	50.8905	32.8962	61.7116	43.1053	0.912994	-14.7463	53.9493	39.8081	95.1842	69.8241	35.0006	4.66423	146.326	27.8474	72.1851	69.3676	152.266	167.883	-91.8702	117.132	159.236	1.15776	51.6345	61.7468	91.0890	83.2428	72.9949	17.1243	52.8397	163.169	132.361	103.664	11.3518	172.557	64.5140	116.210	57.6804	199.298	120.075	83.7198	156.154	150.293
-19.9826	-3.03141	1.08704	-9.42168	-10.1101	53.7544	-43.0051	75.0325	-10.1992	-42.8316	-19.3024	-6.38358	2.47593	-10.4844	-86.4964	21.6375	8.84249	106.927	-1.21131	91.8807	101.470	-60.9717	15.3861	60.8643	111.009	127.095	138.430	61.9172	62.0823	127.733	94.7605	35.1002	112.538	74.0142	145.728	110.070	62.1096	124.780	109.669	22.5357	71.7637	122.762	61.6008	130.727	115.753	170.579	90.1766	174.438	208.842	66.1002
-19.9582	26.7319	68.2625	-51.3987	-37.4218	27.1099	23.6458	-4.56611	-0.592952	-23.0327	38.8831	-73.4806	28.7917	49.2617	29.8447	-44.5774	61.6488	147.795	103.058	-74.4964	40.0954	17.3785	44.8692	22.4092	-107.564	85.1166	-3.28998	142.354	20.8299	-51.8221	22.0924	78.7702	38.9837	1.12510	60.1012	102.574	184.297	95.1113	124.894	152.173	100.235	118.332	170.997	193.704	73.9248	79.2410	144.400	93.8168	139.460	208.076
-19.9338	90.4371	-64.1301	-27.1657	-27.1509	-11.1592	13.5157	42.9097	-43.2231	53.1845	16.8384	33.9530	4.79804	5.10404	50.6795	21.2936	214.801	42.8880	-8.37977	-1.09099	8.08025	-50.9813	153.526	14.0926	-21.4649	91.3631	43.6582	44.0585	104.211	89.0176	59.0869	104.939	57.4459	12.0935	74.4580	127.527	33.9190	-11.0626	115.853	47.6838	35.1834	-10.3618	80.5280	13.0074	150.649	82.6269	171.438	74.0911	129.682	160.776
-19.9094	4.42391	-29.1148	-96.4103	-45.1082	110.194	63.9964	-67.7678	15.1523	-9.09106	-4.38597	-26.4149	81.3357	53.2420	120.609	67.7177	110.957	0.108129	55.8638	-16.0360	-12.0527	17.9674	-152.158	125.781	94.1284	39.7473	22.3287	37.8955	48.2693	21.9224	165.923	7.41577	20.4156	135.124	15.3249	106.060	42.5149	78.7848	116.767	160.609	59.2786	126.419	75.1665	109.958	85.1950	77.0335	130.645	193.296	68.3831	70.3473
-19.8850	-76.6052	-51.6658	51.4300	80.5484	34.6850	-10.4880	52.0285	-9.09209	5.27107	71.6325	56.0956	0.389678	40.4794	31.9993	-12.4313	-119.013	54.1099	6.47565	45.9994	125.490	12.3549	35.8660	37.0059	104.731	91.5979	48.9693	131.657	75.0727	15.3165	88.0012	114.834	41.9763	65.9895	134.365	77.5556	57.2248	128.464	124.692	223.202	170.639	84.3347	138.561	204.700	141.493	87.2834	149.660	218.562	110.586	236.958
-19.8606	-8.43759	27.4732	-26.0618	-6.68763	48.9540	-46.5918	-6.35774	29.7219	6.26523	-19.4999	-45.1658	14.2232	-6.10966	-5.70965	12.9187	-51.5001	92.6525	-57.4619	105.269	32.9693	88.1782	40.7417	14.5026	9.54570	160.473	122.238	-48.4959	107.099	102.086	161.286	140.042	39.1302	129.053	132.576	188.356	11.5954	94.8102	127.150	143.595	184.944	40.3733	113.838	27.1284	94.5078	191.961	156.140	88.8841	187.000	61.3993
-19.8362	58.2082	24.3770	53.4120	62.7098	4.40897	-52.4891	-21.9463	-45.8503	49.5768	62.1768	13.2620	-30.9325	-82.3883	29.4862	23.8280	-15.4579	4.33981	65.3565	37.5700	-23.8946	-27.6173	67.9199	120.175	88.4420	113.412	36.3981	161.379	83.6511	-19.7728	1.01070	46.2520	180.247	36.8750	52.5524	55.3303	130.721	-27.1730	120.996	56.0791	168.288	103.360	95.3329	149.189	106.189	106.236	182.641	173.562	69.9848	67.6960
-19.8118	44.3171	-63.6153	-83.6379	-0.0710689	-3.44768	-54.2352	-104.497	-74.6727	61.6325	37.4312	-7.97814	27.5572	9.11022	16.8097	19.4831	72.6982	-112.644	55.1316	-50.6053	-37.0506	30.4577	-103.050	-30.0461	95.8886	86.7059	157.574	85.2342	11.7611	71.8441	141.803	-8.14458	160.517	42.3662	102.091	56.7999	218.774	170.665	88.3958	105.190	128.956	204.229	142.623	92.4018	245.327	71.2057	78.5658	142.049	248.146	54.9613
-19.7873	-1.25136	19.7194	81.8888	66.2343	-10.4150	-39.8453	45.0446	-53.1901	87.9851	-70.2531	4.07583	0.245556	21.1926	96.0848	30.6018	8.93541	158.904	5.87266	84.5009	-80.3660	12.3234	71.0979	25.4507	59.5963	47.4587	37.3134	34.8179	-44.8571	7.91386	93.0243	-35.8573	159.855	57.8785	25.5072	135.285	101.216	-3.36866	164.757	30.1184	112.845	174.271	132.601	113.127	117.219	106.530	101.193	139.288	106.313	158.007
-19.7629	-61.9854	10.3861	-104.228	-101.897	1.88206	-23.7207	114.640	34.3212	24.6641	-62.8828	-40.1871	-121.461	36.7256	-6.84082	38.4718	31.5941	8.07539	14.9073	117.801	12.4437	-40.8602	-3.04949	18.6373	134.946	-41.2719	-3.81053	-5.70359	97.0944	-50.5364	7.85764	33.5885	173.306	131.084	64.8121	101.973	89.9642	166.486	105.678	169.574	103.716	155.965	180.096	113.239	111.952	92.0513	180.806	149.430	91.5947	83.1845
-19.7385	2.19095	1.81360	-26.4799	-80.8393	47.9990	14.4282	-16.3879	35.3929	71.5144	46.3896	-133.627	-31.0143	-67.0421	27.9227	49.0865	45.0143	-0.0143868	111.748	85.3001	37.2791	27.8164	61.5362	100.710	129.201	21.7182	89.1889	84.0027	-24.3744	103.524	-0.387766	73.2875	101.582	63.8735	-39.4499	116.061	59.6651	150.671	119.047	163.547	105.010	65.0839	-40.1415	83.1783	96.0829	205.022	152.428	187.234	53.8717	11.6279
-19.7141	-1.99964	-45.0969	-98.6056	-64.7310	-18.4584	25.3960	36.3731	60.1085	-30.8067	-48.9151	48.5523	-3.18631	11.0056	58.1879	82.6589	73.0265	27.6875	-66.4211	14.6059	166.653	-71.3647	74.9766	81.6947	31.3626	32.4424	143.205	-2.71156	24.9366	136.459	9.38286	84.4538	43.4268	215.785	148.247	30.8180	189.365	78.5394	81.9030	119.577	133.936	80.6748	155.914	49.3643	96.3159	167.679	49.0972	-5.48396	51.6848	125.807
-19.6897	86.6209	-55.9082	-9.25312	-128.375	-9.50276	81.8616	-61.6982	18.7588	13.3112	4.64487	49.6291	19.3337	96.6337	-0.926466	21.1312	44.3149	6.43838	51.7249	56.4725	-44.9595	-22.7004	64.9673	36.2866	66.9932	96.8391	-32.0952	7.44593	50.6438	-56.4988	82.1812	13.9586	231.587	139.310	92.1662	70.1581	-12.3928	14.6084	-28.1984	217.160	154.884	-49.5958	130.641	92.9318	148.161	80.4193	72.4950	106.938	60.1911	135.326
-19.6653	8.19948	-53.3913	-3.14399	-14.5397	-95.0189	19.9953	8.31680	-52.4979	-129.032	33.6862	63.1967	-34.9891	-39.4669	-59.2376	-81.9194	-26.9631	13.1213	14.3503	6.33392	40.2512	65.0563	92.3481	-77.1586	85.0559	181.032	10.1355	-78.0583	-3.17397	29.2180	55.9066	99.9677	95.1714	119.614	57.0505	4.45331	88.1131	97.8536	-4.27920	74.9152	137.749	115.115	26.8938	46.0659	119.811	93.7608	45.8635	111.483	148.937	204.659
-19.6409	-58.4903	-24.9143	21.4826	-28.0863	-53.3717	28.1258	67.8452	3.27592	37.9633	34.4230	118.609	40.4427	93.4604	122.289	-11.2481	26.8632	10.5043	77.1026	33.1294	-106.624	-78.0681	-98.3283	72.2235	16.4240	62.4692	-1.03873	58.7424	77.4201	190.635	138.237	226.456	7.53637	-40.4359	12.2093	75.4385	150.045	65.1848	210.513	43.5915	-6.49606	188.780	44.3836	191.434	49.8339	207.887	113.173	175.536	127.186	180.935
-19.6165	54.1646	-48.9122	9.19476	-6.36553	-56.6459	-12.6567	-30.3533	-46.1155	38.0003	-0.603507	-49.9743	34.9274	-21.9092	53.4606	56.8251	102.942	15.9971	-33.8119	39.4375	58.0117	67.9606	29.2089	66.6511	41.0257	64.6748	70.5854	67.8274	58.9290	33.2999	-46.0285	38.6153	75.2003	76.5290	145.227	74.5005	86.8117	160.673	10.7011	15.7335	36.3061	135.960	-14.6979	138.642	107.103	97.2656	177.709	143.028	221.633	247.342
-19.5921	54.6536	-58.7765	95.6805	46.8143	-22.2566	-191.211	-10.4374	-39.2743	1.47396	-58.0981	4.02692	-73.8565	-103.333	-51.2115	3.19646	-1.84351	-31.4109	178.524	-9.26531	12.7284	-47.6269	48.1814	-1.41538	86.7453	104.346	159.662	100.674	93.5953	60.1687	21.1102	5.19358	96.3847	121.696	45.2097	88.7737	75.6257	71.8523	216.231	107.671	53.7141	134.333	189.303	90.8601	235.940	130.508	127.155	91.7768	207.708	65.4355
-19.5677	-47.5144	-39.0952	42.3124	-10.1777	0.640111	32.6587	26.0960	20.5660	-93.6872	-22.2480	43.7162	22.6134	-19.6688	-69.3419	67.4449	-31.1853	-123.585	138.055	2.98304	17.9311	54.9756	113.200	-70.8377	58.2374	14.5770	53.0846	104.370	38.2510	98.4343	129.298	71.0256	-68.5659	59.6445	-31.5397	87.8754	192.747	89.9103	201.769	76.3493	144.718	141.833	122.468	171.717	155.978	177.767	156.905	146.575	227.725	181.047
-19.5433	-20.6437	-88.7146	-4.08286	-19.8290	-1.63923	-60.9716	-68.5802	-43.9585	-22.0341	28.5437	46.9997	36.8036	14.8060	78.6164	-9.30359	-11.0422	175.976	56.0477	-3.74762	-17.0604	47.4566	-62.4883	92.5935	-52.3534	35.2382	52.3767	-39.4190	-41.7639	85.1466	167.720	14.9268	-20.4323	89.0406	59.3661	19.9116	171.514	146.108	144.944	108.412	58.2662	143.291	231.600	39.3917	100.792	79.5967	212.422	120.287	79.8545	289.485
-19.5189	-12.6481	69.0876	-41.6205	-74.8821	9.57908	49.5438	-24.6042	-42.0623	62.4444	-7.59579	-9.12839	92.1433	-11.0839	-23.2193	67.0187	43.4490	-45.3393	70.0841	-1.87717	96.3904	94.9975	65.9093	60.0914	91.6594	-2.31303	77.5163	85.4040	84.0288	76.9352	154.223	-3.13412	-85.3156	104.545	76.2503	55.0310	192.019	77.3736	51.9824	131.052	181.975	24.8106	8.35393	69.1808	163.203	119.203	191.438	172.956	274.137	171.687
-19.4945	106.336	-46.0180	-48.7098	6.84612	97.5314	64.1413	14.8310	-39.5322	18.7149	31.7207	46.2925	-70.3737	-60.4715	5.76060	-83.5790	81.0311	-31.4743	-9.00523	62.1200	-51.8921	136.681	53.9241	136.258	-24.5132	-62.7401	209.679	66.6807	41.9846	119.273	-57.8231	48.7575	140.892	142.286	58.0320	127.267	18.4573	154.938	210.511	46.9523	62.5856	209.748	169.990	147.565	169.245	150.679	127.259	24.6387	148.779	213.497
-19.4701	24.3254	-0.399201	83.2102	-40.1901	-40.4110	-13.6785	-10.3511	59.1884	75.7711	-175.184	34.4533	-16.8603	-25.6843	29.4452	-29.4480	-10.8699	18.1687	-16.8982	-0.143512	-42.4593	39.1953	83.0007	36.8620	-25.5395	80.0715	87.6976	58.9487	-41.4666	-32.1610	27.2675	73.0827	-15.6416	142.464	62.7570	36.1193	36.1292	55.4249	46.6966	96.3661	135.026	147.406	2.31264	237.297	60.7231	224.513	203.699	195.573	206.218	278.574
-19.4457	-88.2629	77.7664	-62.6652	-12.4808	-85.4682	-98.6424	39.1042	71.1578	-49.0908	-13.5342	-16.1246	48.0233	-7.13343	0.935255	65.1124	-6.42367	-59.8298	16.9572	-41.3133	-89.1754	7.84857	-17.4630	-10.5380	42.8477	227.982	122.623	31.1572	49.9099	20.1988	151.161	147.343	111.386	20.4746	94.6935	95.0951	21.6301	64.6178	192.483	158.688	142.081	177.253	198.472	-1.07508	170.628	28.1728	153.754	147.984	145.227	164.804
-19.4213	54.4244	-25.5700	91.9874	-101.687	-37.6735	-7.46851	67.6725	-113.385	42.0397	63.5162	-53.3846	46.8570	53.8715	50.9900	-36.1864	141.740	4.74597	17.0165	119.869	-4.76368	-66.9518	31.3336	78.2359	139.331	7.47170	120.167	-49.1598	61.3723	-5.09077	19.3881	38.0350	126.160	86.4447	189.082	45.4540	109.215	251.208	138.213	74.0271	34.2569	-17.4629	43.9738	161.091	107.426	136.239	107.991	110.512	169.230	227.532
-19.3968	-82.7223	-87.0830	-23.9411	67.7746	42.7506	106.414	-17.8008	185.245	-28.9592	-38.2609	-209.805	-34.7453	10.5672	2.24448	-21.1444	76.8293	-28.3832	64.3796	-12.1971	-11.2260	50.5810	5.81496	57.4046	65.3907	67.1981	91.1296	95.4278	-144.472	13.2883	61.7292	65.5949	73.3872	48.1357	144.128	135.341	1.18293	34.2374	51.0546	73.1360	221.644	20.4004	75.7906	98.3489	152.484	119.238	123.941	80.6233	219.306	119.588
-19.3724	-42.7854	-61.2150	-96.2192	44.6005	46.8189	-56.0883	-4.26776	-48.3352	-23.4626	16.1789	-59.4490	-21.3876	56.0928	20.8786	-66.4385	-0.277330	91.6470	-26.0406	42.5549	-27.4911	40.8830	8.31541	77.9038	46.9269	97.5421	75.0531	60.4553	48.3351	66.8560	89.9513	47.1214	183.458	153.416	47.2718	15.4464	-4.36445	78.2739	127.638	199.196	113.814	111.755	86.1768	151.651	170.545	177.533	106.882	199.426	184.837	152.207
-19.3480	102.758	70.2936	-137.099	-94.5896	82.7868	-7.54329	-41.9511	141.733	11.1377	-76.6056	-74.2941	-75.7160	161.379	20.4182	48.9236	130.204	18.2444	67.1608	15.1876	-27.3353	93.2086	-122.610	32.3666	101.186	19.1824	50.4336	186.064	37.9097	-124.239	142.921	159.639	-14.0757	179.625	50.5772	162.993	125.051	99.5866	180.121	76.5509	157.168	27.6566	158.039	252.146	98.9906	154.152	84.1720	121.050	146.188	97.2469
-19.3236	-1.39558	-51.8963	5.79819	14.6378	-6.51767	150.163	-1.24467	-144.657	-1.22062	-3.18783	81.4652	-108.905	-119.304	117.570	78.0776	-41.4392	47.4856	79.7981	-70.4046	34.5423	70.8394	-57.9643	191.108	-19.4546	11.2390	-0.198186	28.5727	64.8334	128.055	85.9444	130.254	43.9898	-23.0178	25.0814	74.6200	225.773	75.5198	52.9515	176.606	160.567	212.866	139.894	89.7048	76.7331	91.3779	58.7460	208.476	164.605	196.345
-19.2992	-83.2573	68.5796	-32.6966	-4.53952	56.8023	6.06523	-10.5810	-36.9719	68.3052	68.9555	-85.0834	-52.7116	-65.4875	73.9033	51.2075	-68.8997	41.8356	59.1979	16.5450	163.630	13.3478	116.117	86.7142	-8.95959	76.2366	90.5292	-31.6266	-12.1538	-43.0284	104.175	52.5070	74.6176	98.9231	122.611	94.8297	30.8433	195.694	104.824	53.3812	128.984	81.5235	98.1994	72.7184	154.213	4.57771	138.708	101.195	19.1005	139.923
-19.2748	-22.7501	68.9907	30.3427	7.13364	-122.785	35.3141	48.4282	-91.5991	-39.5646	78.0929	-69.3947	56.3775	36.0748	120.068	31.6095	31.2031	-35.0110	45.0453	36.0374	-9.05037	-31.2368	60.0613	-52.2751	-35.3235	-29.8463	-10.6719	0.765612	163.807	145.495	130.258	70.5869	61.4978	61.3382	79.6384	1.84789	51.7853	153.420	197.667	83.3656	136.670	153.731	186.362	213.193	86.8953	152.626	222.835	313.127	110.167	67.6211
-19.2504	37.5322	-109.377	56.0996	-86.5713	-67.1240	-4.17021	-129.743	28.0273	-62.1618	-145.633	76.7098	55.6377	20.8985	-109.823	76.9388	-43.7431	21.2195	59.3750	103.454	66.1266	14.8129	66.5745	76.9085	47.1276	135.614	3.83104	-59.8171	54.7419	18.8656	146.199	2.68684	82.2533	56.0832	104.778	138.012	106.509	55.4940	-28.3469	106.559	164.338	189.260	224.380	194.112	153.141	172.068	225.443	101.467	100.026	84.5357
-19.2260	-76.4992	-72.4495	3.20097	4.63543	31.7279	-94.8777	73.6143	-5.33726	96.8898	-95.7981	108.894	68.4742	-2.07985	-157.978	-39.9241	-92.6071	-62.0220	124.795	40.2188	-30.3085	60.9988	-61.8386	-77.1294	-115.066	165.128	-31.4885	142.197	69.9613	198.971	15.2425	55.2748	-27.6259	85.5439	45.1513	108.547	197.707	104.357	131.721	-50.2841	181.429	146.512	299.887	222.099	136.480	184.180	129.611	75.7603	226.990	194.046
-19.2016	31.5612	48.9223	-7.11207	80.4476	-12.3079	-64.8934	38.4808	-98.6005	-48.1114	65.4321	101.332	-14.0169	-2.09205	88.3935	40.3452	79.0216	39.9487	-19.5164	60.3358	18.2322	72.5929	8.59437	12.2346	23.5990	58.5551	137.355	40.9132	61.4117	-42.6961	183.914	78.9580	80.6196	184.242	90.4777	130.619	175.087	102.317	81.2239	80.6547	2.20731	56.8494	11.8653	95.7119	200.973	87.5149	49.2989	85.7650	84.9383	70.1626
-19.1772	36.2102	-79.3830	-8.41419	-23.1862	-59.1168	-76.9152	-2.20789	6.22879	46.9010	-46.2230	-42.6528	52.5489	38.6707	-69.4140	-73.4656	-56.5412	-10.7773	60.8564	-113.412	12.6308	31.5428	36.5953	181.599	35.2028	168.882	61.4910	74.8852	114.737	30.6967	61.4763	89.1093	47.4073	135.254	85.1285	-8.05288	103.535	168.529	196.519	97.7249	35.9660	44.3268	135.608	84.0305	149.800	52.5124	105.299	76.1169	174.367	151.663
-19.1528	35.0222	4.36891	-88.8123	-45.9630	-95.5463	42.7165	-13.0874	-13.5663	-74.2415	-76.1963	-73.5813	37.4214	-13.9115	138.858	25.8770	-35.6181	-16.2739	-19.5940	-22.8308	52.6867	114.900	71.8827	20.3187	68.9785	44.5442	110.116	-8.68601	5.43197	89.8178	18.8407	23.7883	68.2774	81.6109	-0.951493	151.403	92.6280	37.1746	138.203	-41.9811	199.823	168.671	145.042	-43.2140	178.590	122.670	57.5843	173.449	190.156	129.824
-19.1284	-73.0914	-68.0217	25.7439	-5.05225	-24.6422	-39.6819	130.314	-4.01344	-82.5439	7.84677	-75.5032	32.2620	35.2938	-66.9907	-40.8257	6.48461	-12.2656	16.6769	66.8048	-89.6223	96.6037	8.08099	132.552	9.86162	28.3749	67.2680	150.715	-9.67898	77.9283	44.0483	135.238	31.2960	110.161	-12.3525	83.1869	41.9851	6.04198	151.627	166.288	107.943	79.4946	79.3281	120.430	159.369	121.619	206.701	69.3642	326.982	77.1927
-19.1040	30.9948	-16.8138	-41.1147	-11.4163	43.8418	55.4285	-107.825	-51.0008	-44.9372	41.4158	52.2147	-124.483	22.9740	98.0850	17.7188	65.5476	66.5737	35.7708	52.1497	36.6864	21.2946	80.8362	51.5752	28.7451	-6.66646	68.5946	41.7224	-49.8012	-16.8075	129.722	94.2481	36.7937	217.833	87.9840	112.265	14.9927	-0.905678	49.7950	234.122	82.0450	124.893	108.415	134.708	-16.8666	210.920	203.575	58.4067	123.958	240.554
-19.0796	-2.29461	-36.1731	83.3868	68.8596	-25.0388	-3.29542	-95.8310	56.4371	70.7101	27.2229	87.5291	13.5446	37.8656	-24.7135	-3.87244	-27.3024	-107.086	-43.0741	-22.2996	206.491	54.3992	43.3095	45.5920	51.0498	3.43352	3.22731	-44.6665	-42.6713	8.91506	91.2230	-3.71236	146.925	184.700	76.2506	214.996	64.1944	-22.2637	40.4773	19.7614	174.893	167.778	107.375	65.7917	134.879	156.600	201.421	57.6687	137.194	56.5321
-19.0552	-84.6882	-55.2747	-139.857	40.5879	-3.43277	-15.7547	-24.8325	165.174	-55.0805	31.4632	14.1549	-8.96838	7.48160	-62.7318	-34.6577	7.69121	62.8297	10.0885	22.3815	71.5866	71.4880	-1.47635	20.1534	87.2509	-82.1395	-46.6779	32.2110	84.0225	45.7808	-114.528	-22.1766	41.9836	85.3321	-101.748	-160.492	9.97078	-68.8628	25.3343	-78.3413	54.9203	50.5101	-54.4043	-8.95562	26.0625	-48.3943	-9.07011	-42.2174	74.1438	24.2815
-19.0308	20.2450	11.1077	-38.2526	70.4625	38.8256	35.4032	-32.5876	-31.7167	2.54176	-44.9828	-39.6434	51.7372	65.1151	49.5898	-53.5750	35.2613	34.4822	23.0185	8.71267	-48.9033	-95.6168	-55.7170	-21.4425	-20.1637	71.7703	85.7253	57.1637	-60.0780	4.99716	73.3742	25.2573	-19.5954	-8.05581	76.4757	-3.06627	-19.3928	95.1319	79.4473	-80.1222	-60.1641	-12.9190	39.8140	31.7728	-49.0815	-77.8659	-39.5038	-2.49034	-91.7906	116.265
-19.0064	-94.0057	16.0510	25.1932	-53.4571	-37.0391	-43.4787	-26.9187	-128.650	57.4730	16.0874	33.9407	-99.0002	32.6477	27.7252	-26.3244	-97.0608	30.0151	11.4263	7.51842	31.1764	19.5874	-103.671	109.817	52.2724	-27.9048	-11.2401	5.54966	-69.4611	-8.84800	-42.9360	-20.6920	-54.4287	-80.3374	-51.2721	21.0261	-26.6976	108.295	-13.6727	-79.3536	13.7946	44.6338	8.18254	-41.0557	-23.0180	-68.0657	-82.6199	-48.5720	49.9247	-69.1927
-18.9819	12.0985	66.7564	2.13781	2.28349	13.3509	6.53072	-52.6504	46.9846	10.3050	-132.124	98.4192	-34.5322	-48.3127	-77.3902	50.6798	41.4876	-70.8831	0.529833	-63.2368	-27.7602	-60.3640	59.9770	-7.76500	-89.0511	45.5641	-7.08943	16.0533	16.9593	-114.782	-106.516	-57.7883	42.9725	37.1098	-129.434	0.795500	20.9826	65.3771	69.1580	50.3664	-13.0190	-10.3692	-0.370325	36.6041	37.5165	-45.5676	-25.2901	14.5948	-16.6360	-36.2952
-18.9575	-11.6650	-50.4286	3.68082	10.6627	14.6925	-20.7904	-30.2592	2.42766	-7.03589	33.6093	111.311	-27.8546	-22.7425	-26.4763	-9.01705	42.3014	-48.6619	96.1773	3.08842	35.8917	77.7354	22.0000	38.9860	85.8889	76.5120	-6.48383	-14.4336	82.0248	95.4941	93.7248	86.0199	-12.2193	-38.5715	27.8654	-57.1258	-68.4118	-99.6294	-122.755	82.2876	-16.1829	-193.814	-28.7541	20.4940	95.6352	138.163	42.1808	-1.82225	3.99012	70.6556
-18.9331	26.3965	-77.9688	-15.8486	-113.017	-61.2982	-28.2163	-25.0177	65.6021	-62.1450	-7.36622	-116.541	-54.5679	-31.5477	-108.866	-86.7896	42.4814	-12.4909	69.6853	-126.580	-41.1196	-38.5109	-51.5536	-48.8027	47.2844	-25.4612	42.9961	-63.9632	8.69320	26.9545	-47.3880	-72.9818	58.1283	125.727	-128.992	-15.4254	86.6882	46.2258	24.0047	-85.1658	-58.7915	1.25837	-78.4972	4.02725	17.5153	56.4400	-77.2016	9.00330	-18.7047	45.6309
-18.9087	91.7281	106.941	-27.5843	62.4757	90.8739	65.8659	-21.5917	-8.43164	-17.6538	-17.8071	-58.7758	-59.4054	-134.648	29.8616	61.5638	119.368	19.5573	-25.6298	-11.2883	-9.73322	-11.4548	9.58426	-57.4702	-102.932	25.3023	-64.2766	-127.318	75.5220	82.1137	93.7832	94.7781	-75.2181	-94.7271	88.5275	-71.5125	-31.3299	68.0068	-84.8466	14.3837	38.6510	33.2092	16.6424	94.0694	-6.32194	68.7833	9.91746	-131.779	-91.9625	-57.7895
-18.8843	46.7731	-25.2925	-48.9523	106.806	-100.224	76.3119	2.63851	6.69827	-54.9173	-90.4023	-84.6000	11.3641	-111.103	-8.97221	-0.152919	-4.09689	50.7673	-59.7856	0.0301597	-42.0666	-10.4253	28.6245	99.9158	-118.915	34.7939	25.8290	37.7950	-3.32381	17.2820	-36.3265	27.2161	38.1803	41.6241	114.056	-79.5029	-57.0475	-32.7401	-5.10598	-53.2822	19.4919	75.3538	154.441	33.9220	24.0790	-74.9235	-15.2708	-9.19801	31.0005	1.39270
-18.8599	153.140	34.4102	26.9781	48.4192	10.7886	-31.4983	-21.3161	-52.8401	-55.9417	17.6726	-85.3901	-46.0386	-3.32440	-87.9959	-7.26853	-62.5783	-66.9372	6.50067	-22.5042	-23.3101	-95.0157	-83.7793	74.5736	-47.9580	74.5409	-44.5550	-77.3941	-29.5082	-17.1299	92.5271	-126.931	28.4835	-72.0680	-16.4482	102.757	29.9930	-41.1907	-126.410	-55.1519	-42.2987	-11.3937	24.2640	-21.9204	-121.516	-45.2894	-60.8666	-41.6483	77.8778	56.0019
-18.8355	17.5867	-0.0388784	41.7770	54.2424	85.9839	-69.1502	114.538	24.9178	-12.2250	-6.41982	85.8032	-57.9130	116.157	68.3414	-3.95102	-129.546	53.5158	56.0882	55.1380	5.31580	81.4521	19.5423	3.09009	-127.608	31.3487	-69.4678	-28.4661	68.4123	-49.0080	17.2413	-16.5413	48.7247	-100.791	72.5092	33.3357	9.57938	-74.2802	-64.1147	229.766	-55.1265	-48.1731	-13.7153	-13.8586	5.14134	-49.4670	-59.3108	-0.386478	16.0394	-47.6229
-18.8111	-10.5329	0.0590027	44.7438	-22.4277	-13.2269	20.0709	-10.6561	25.4950	-117.621	50.7996	-94.5804	83.9827	-72.1725	-84.9699	-60.3202	-142.744	-11.1734	-36.9658	-32.3904	-5.50325	41.8951	67.1669	103.561	14.0173	23.2385	-53.0792	-33.0757	48.4237	15.8982	18.2662	-15.3789	64.1542	-15.0222	-91.3006	-135.302	-119.626	-15.5454	46.5415	-36.9991	-50.4738	-2.82892	60.0389	1.80007	-4.45959	-84.1193	106.766	-16.6830	-98.9958	17.4072
-18.7867	-60.9436	30.8108	26.8427	-19.1069	-97.6048	6.92158	115.539	-62.3951	77.7631	-12.4092	-81.3487	-7.35966	-18.6152	-2.14066	27.4277	36.5568	15.0578	-85.0887	49.0932	-33.9317	-68.8622	57.0564	-116.992	45.8759	1.55855	-62.6722	-34.2119	-18.7770	-24.1352	-51.2174	-50.3132	-62.5476	28.3833	-29.0703	-88.4489	61.3507	-43.7127	58.7787	-14.1503	-3.40849	55.2174	-56.8507	-87.8346	-77.4535	22.9404	5.26903	-40.0525	-6.30314	-32.2067
-18.7623	95.1128	-79.8838	-17.0345	-3.31808	51.0868	58.8225	-23.0060	-41.9685	-54.2475	-34.4832	-33.7899	-51.4617	-9.96946	-111.468	-33.9418	-23.9623	35.7875	25.1328	-3.91654	35.6424	29.5461	3.41329	-85.6661	-72.1508	-148.557	71.7122	-32.4986	7.67991	-25.7349	-47.2536	-0.0927730	-68.5450	-45.2931	-159.968	-28.0257	33.5733	28.1624	-11.9917	50.0283	-15.4502	68.3150	85.3281	-44.8730	72.3340	-53.6522	-26.1166	-10.3505	140.248	-18.3071
-18.7379	-10.1828	0.451817	-102.311	-53.9287	-62.4021	95.0962	100.528	10.8860	86.1679	9.95568	156.961	14.8091	-47.7952	50.5622	49.2083	-25.7123	-153.319	46.8749	-25.8697	-74.1179	-46.8502	-38.0669	-122.024	-111.081	-66.6033	4.26834	-21.9981	16.5985	-39.6256	-77.7984	-45.7300	-21.9194	48.9261	62.0540	-82.2694	-4.72531	83.0447	-32.1307	-15.3998	-81.2868	18.8031	15.4775	-195.155	-81.6471	-22.5976	106.416	-61.4308	-75.4406	-65.8216
-18.7135	-122.606	72.7431	48.3436	-101.593	-59.6335	-76.0240	-0.140441	10.2331	21.9350	-26.3711	-124.065	-1.63482	-152.417	-31.6116	-71.6891	-24.3849	83.8144	-39.0150	-88.8778	-13.3918	-47.2229	9.67926	113.581	28.9097	61.7962	57.1218	4.22543	-13.1169	-70.9558	-173.759	64.6042	-99.6123	-87.6695	164.715	-112.081	-71.9937	-43.2073	-20.0400	4.71262	44.0272	-94.1559	-64.7479	7.08818	83.9575	-61.1606	-99.9822	-72.3660	-33.1432	55.5382
-18.6891	80.1057	36.3793	-1.66276	-27.8857	21.7323	31.0476	117.553	-24.4511	20.4108	116.473	47.2130	57.8830	-50.0285	-36.6174	-88.1193	-53.4569	151.502	6.76819	-19.1771	-49.7098	56.4058	54.2469	53.0171	6.03348	29.2250	55.5374	-165.866	-1.60415	-79.6941	80.9993	-128.146	-57.7014	20.0473	-15.9960	121.579	26.9705	-72.5924	-48.2792	4.28851	25.4344	15.1488	-117.162	-16.6110	-18.7622	108.456	-61.5017	46.8907	113.967	43.5765
-18.6647	-21.5519	52.8378	105.574	-114.607	-59.3763	50.9466	-103.567	43.8480	46.3431	-37.6103	106.507	50.8374	36.6062	49.5265	-53.9382	34.9849	-11.7137	-2.53171	-22.7009	-155.701	82.4148	-0.827726	2.06847	40.5631	22.8846	-3.68601	-6.30702	-80.6945	-39.1733	12.0130	28.0209	-90.5402	27.0631	42.6181	-161.316	0.191684	-95.8068	37.5505	8.24668	-43.5576	0.665123	-110.960	-116.550	54.8609	-34.4418	29.0567	-41.1493	-2.36760	-49.9774
-18.6403	-8.54494	115.801	3.67454	-113.927	15.3984	27.4489	-136.051	-94.5283	71.9867	-22.0800	23.3294	-4.62655	98.5419	85.4130	3.08798	106.708	32.2861	25.0591	-63.0687	-99.3733	-25.6155	-10.7892	14.8355	58.9671	-40.9525	-43.3395	-65.0804	-46.0949	16.1901	49.1375	-20.6306	-33.1738	-4.23420	-45.8887	-1.97994	-23.1777	-18.6995	-28.0756	53.7029	-69.6459	63.4757	11.5683	15.2328	36.2741	-51.9765	-14.0510	102.051	5.32377	-164.862
-18.6159	9.37043	-107.154	-1.57239	-13.9830	71.2583	33.8550	45.0872	-45.0690	-38.9837	54.0643	-38.0534	-19.1539	103.667	-6.34357	-40.2352	6.53937	13.1673	-86.4581	26.8214	-78.0577	-65.3089	-25.7785	-41.9463	19.2412	-61.9972	-35.7720	-15.2506	-33.8302	-88.9212	-85.4234	25.1544	-82.9998	-28.8052	7.51232	-7.25481	60.2075	61.4724	-63.1422	-70.5856	84.5958	-36.5205	-70.7304	-48.0430	6.04317	23.6568	-37.3007	33.1732	-31.8476	66.3977
-18.5914	-176.737	-16.4282	-70.2079	-0.736983	-80.1741	-15.1685	-19.1570	1.15585	-188.932	60.4778	-25.8785	48.5635	12.1073	-21.0234	-24.3095	-36.6093	-34.6318	13.9804	35.1219	12.1397	-55.3826	-44.3918	-37.0906	-78.9559	-8.58014	-81.4370	-72.2540	-24.3856	47.4036	65.4592	196.249	-16.1648	39.0676	-107.522	-44.8268	-32.9755	-46.1189	-22.0995	67.3902	12.9535	73.3821	-20.5553	52.9766	0.310207	111.073	-91.4336	-66.3244	-25.4502	12.3427
-18.5670	9.68194	69.9481	-70.1024	31.6969	-18.8001	24.2261	-105.602	-96.5284	55.3416	-46.9864	-30.4212	-67.1154	19.3656	39.1129	92.3670	-34.2263	-75.9397	-55.3810	-92.3841	-103.259	17.1818	45.5485	-30.7473	67.2150	52.8869	-33.8857	-88.2493	49.7387	-34.6295	9.05915	75.5181	-87.5506	-86.9326	17.9173	-56.5106	-45.9131	-48.1095	94.5108	21.2541	-31.8653	36.9514	3.00117	-10.5435	-50.1693	-43.8649	5.76879	-85.3720	-26.1706	53.0298
-18.5426	-17.3454	-74.7536	12.8397	76.0323	80.1977	-19.3713	38.6519	-31.8121	-83.6192	-12.7442	-50.6859	-18.1729	-13.6803	-27.6784	58.6452	-61.2116	10.6990	53.8286	2.87859	50.9340	-63.2287	39.1830	16.3798	-38.0618	50.9336	-47.7431	-89.5147	13.2742	-13.4005	-6.19849	-78.6606	-36.4961	-53.4720	50.6015	57.8679	-85.9895	2.78977	-52.1468	-91.4046	41.3998	8.07150	29.4486	-7.12897	-25.1215	-59.1693	-6.29906	52.8424	-33.0365	-7.30976
-18.5182	-47.2684	-17.2271	-14.2101	23.6740	-126.336	14.6161	13.4835	-94.8589	-69.5138	13.1821	-69.8843	51.5621	-112.292	43.9558	31.0954	5.75635	-52.4939	-6.46714	-7.98922	-36.5959	88.8400	-4.09301	20.4236	-67.8656	32.0035	-33.1350	-60.6121	-64.7731	-23.2207	23.7171	-42.2181	100.058	36.2588	27.4582	-68.3403	74.6442	76.6137	-7.95503	-52.1793	40.5377	-19.5837	-23.1841	43.8590	-14.0529	126.980	14.1840	33.8702	-15.1658	60.1291
-18.4938	-7.75506	-44.2843	8.96646	-15.8602	144.115	-44.3765	-102.340	92.2758	31.8016	15.8342	40.8626	91.3327	-27.2512	71.9648	-51.8757	-73.1281	-75.3027	83.4769	13.9283	1.50837	-16.9545	43.0755	89.7046	7.54645	14.9746	-54.4364	-32.8226	3.70216	28.6913	-50.3637	4.76137	-50.0933	135.375	33.0385	-37.8579	-8.38261	-59.3914	0.0293994	-18.1713	-58.2990	-31.2949	-54.5946	12.6976	69.4539	-133.358	61.7259	93.2928	74.1968	162.710
-18.4694	66.5986	-28.4884	10.4698	-42.6267	61.4936	-48.0817	7.87152	20.8709	31.8648	-92.0951	-48.1646	-94.4538	-117.514	-131.444	-107.390	31.3294	-66.1644	-81.2498	-72.1222	-45.5110	-114.572	16.7323	-20.8766	52.5694	-56.7281	-44.6938	-90.1960	64.3310	114.139	29.4270	-72.5287	160.657	11.2073	50.3087	-29.2834	12.6839	17.0340	-21.4079	2.51091	-6.28282	-3.89657	17.2133	30.9267	19.6133	-13.4682	59.2584	29.6065	152.432	-30.8892
-18.4450	-76.9207	84.6112	45.5759	34.9873	-11.3399	-48.2925	-86.3560	100.087	-18.5069	113.626	8.79571	68.5761	14.7423	29.4985	18.0186	25.8905	-139.894	17.0806	-74.6728	-58.9408	-57.6192	-45.8005	-44.0440	74.4671	-2.58269	-63.1405	87.0326	14.2883	-7.59977	80.5653	-65.8694	-29.4137	54.0218	10.7044	85.3619	96.7904	26.9439	-10.5497	-113.794	-180.162	128.501	-50.6574	-8.48349	-7.05628	120.686	13.2764	8.47651	-26.2140	51.1206
-18.4206	125.349	-114.555	23.2063	23.8016	59.3683	-38.9712	32.3094	-1.90575	1.25645	26.6296	43.3943	0.111870	70.7612	54.0935	114.082	54.2046	66.1531	-98.4618	51.8835	17.7595	47.4628	66.1908	-128.189	76.1741	7.44250	-4.07893	-15.4876	-21.3208	55.9971	-59.4346	50.8181	12.8186	-8.39001	18.6536	2.93099	82.7034	16.0148	47.3636	84.8013	-1.69631	6.91235	-8.50744	118.456	97.0700	-35.0677	68.7011	21.8821	44.0190	-6.80833
-18.3962	-33.9725	142.860	30.7732	54.3554	-11.5474	58.8877	50.0855	-27.7882	-72.6824	18.6215	27.5682	-11.9985	94.2246	-151.150	-102.315	60.6722	-10.6995	50.8977	-41.9783	-39.4886	19.0050	20.9344	-99.4412	6.42627	-96.3849	42.5473	-40.1781	-1.25369	-10.9603	-28.6316	52.1262	-40.7307	-94.6681	14.0128	97.2489	-99.0698	-68.0313	102.825	85.4201	40.1388	-78.4574	83.2747	-81.3907	6.18335	58.1791	-0.0649311	21.3083	72.8539	-32.6061
-18.3718	-20.7703	66.5458	29.6276	-17.2992	1.99707	84.5169	-11.5862	-14.7792	53.9491	39.1815	2.30848	-12.6756	-13.5216	-128.125	44.7772	-160.693	65.2714	-138.427	65.2221	-40.1082	134.637	7.37358	27.8842	-91.0263	-3.66488	-99.0758	-57.5129	5.32916	-21.2152	-43.9683	-99.0327	-118.567	54.8677	-107.827	-49.6673	-120.373	-52.7743	11.0799	-18.3099	61.4320	43.5807	9.29186	145.175	15.8785	-13.4458	-12.1020	-28.0796	-21.1467	29.0150
-18.3474	-38.6613	44.1211	53.6276	-58.3276	-69.3896	118.527	-33.5814	-19.1371	-18.2211	-183.398	87.3106	-156.068	-13.4471	55.2178	27.0280	-91.2787	-7.52457	-3.63930	-36.4147	27.4821	-13.4165	2.43088	-82.3694	-27.4392	-36.6542	7.03322	15.0731	6.76274	41.2434	-11.7922	9.82559	-8.58947	-82.8293	-36.6775	22.2672	-47.3159	10.0855	-91.9669	-8.36671	34.0639	-35.4885	34.5059	-29.3590	-69.4447	-1.96940	-5.14530	9.18287	-29.7170	-31.4335
-18.3230	-24.4401	67.1118	-36.6388	13.5905	-38.1829	82.4448	-51.6670	-58.5355	27.5808	49.3030	-33.1079	10.2931	14.1510	23.0424	68.7635	-30.2252	-8.09440	2.49192	30.3343	47.0411	20.7831	76.4814	-4.60827	-104.273	64.6116	-30.3171	11.9893	-51.9947	89.3988	17.2466	66.6118	95.1740	-5.56363	38.5677	70.1464	-36.1189	60.3040	157.878	-75.8682	33.3322	-71.1564	77.2575	15.1826	-104.031	56.0580	1.04538	-26.2458	101.864	136.113
-18.2986	-5.07754	-56.8300	-22.3855	2.10093	23.9894	9.74287	-52.1131	69.8727	-90.0958	-55.7251	-20.4923	28.1782	20.5526	-5.39769	37.1547	-50.1106	7.71750	4.33172	-49.0317	9.84828	-55.6247	-13.0651	-14.4948	21.5635	-66.9684	114.789	61.4219	-19.5027	-5.10912	18.7649	-67.1918	53.5441	51.9861	30.0692	-114.606	0.652939	3.85103	90.0152	-52.8981	-3.06023	2.98834	-79.1446	6.92115	53.6527	5.33899	55.9122	-55.3802	-21.5631	38.7298
-18.2742	-158.740	43.9757	-87.1534	-23.9773	70.5480	-55.3865	61.7570	35.2071	-32.6833	-27.3841	101.420	38.4008	-55.2963	-29.6826	-24.3636	8.88671	93.7936	-87.4473	56.1155	-21.9831	49.9523	-1.65427	-84.9100	-83.6527	-77.0938	31.2286	-19.1649	-31.2326	-107.127	-30.2004	33.7174	12.8987	20.4260	12.4413	28.8599	-40.9682	-83.5682	-125.494	-28.1447	-17.7921	4.49859	45.2420	-38.4506	16.2548	-17.2467	73.2241	24.8920	-7.84384	36.1562
-18.2498	-20.8059	-8.15396	107.514	12.9090	-23.2971	-60.3237	106.779	54.6839	-67.6591	83.8760	-73.2737	-84.8769	-102.029	93.7765	46.0134	59.4539	-110.900	121.409	-52.1178	9.83959	84.2135	69.5241	23.2502	-21.3657	0.337547	-58.1674	-49.9240	28.5162	-58.1610	52.9437	15.2698	-123.952	-36.8423	-117.072	126.588	36.0183	-76.5327	-29.9901	20.2611	4.00753	-5.07905	-20.5388	-44.5666	60.5874	40.3065	-90.1176	4.74130	-25.2875	23.7954
-18.2254	-2.82385	21.1779	-74.8906	71.6691	-54.2861	-53.2730	73.4961	-94.6139	19.6054	-37.2999	69.9463	146.822	-9.73802	-42.9451	-67.3906	36.2464	120.171	-61.3663	111.914	-5.72989	-54.5004	-86.5686	11.2957	74.7793	-2.77441	79.0639	81.8380	83.4374	3.33831	-102.947	2.03199	-71.2733	-33.0332	-4.21967	-17.8629	101.810	15.7833	-5.58974	-31.8703	80.5857	-33.2346	-106.807	-23.1859	-116.256	-25.9627	19.1539	9.58768	-49.0753	-59.1464
-18.2009	-13.2402	-150.237	-30.0295	-80.1304	-34.7654	76.3845	25.5210	-60.0462	68.1843	-96.0611	15.2544	32.1711	2.74366	6.55979	19.1375	28.6342	18.8732	58.7339	-44.3314	26.2170	-91.5367	32.1783	51.5330	-22.9609	-17.6202	-39.1651	-45.4127	23.2921	-23.4047	-110.587	108.755	105.011	52.6265	-19.5414	-46.3131	-22.7345	20.4394	29.3194	196.744	-11.0996	14.2135	-18.1625	107.690	-21.6426	62.0332	-10.7682	110.710	47.3283	58.7415
-18.1765	-4.44117	37.8084	-74.2698	98.5707	-26.8910	-47.6584	-71.2716	-112.681	-70.2055	24.8976	0.930901	77.5737	1.49032	-26.0546	-16.6741	154.060	-133.273	63.2273	-81.9209	-61.6755	-16.7657	0.0765990	-107.377	24.9442	31.9835	-16.8093	12.6928	0.479975	-13.3537	19.5905	-88.8592	-176.316	-18.9143	25.2302	-137.479	51.3588	30.1215	-21.5209	-77.1668	-24.9016	-79.5134	13.9576	-122.126	-20.9866	-47.8747	53.6394	-82.2235	-70.8386	-25.0389
-18.1521	-86.3545	-97.7818	-12.7888	38.4112	-9.61050	64.3517	13.5241	-23.6832	75.7392	56.6414	-18.5907	32.1365	-76.6394	-18.2995	-29.6691	-108.827	-20.4168	-69.6680	-32.2917	87.4730	-45.2325	132.424	47.6630	100.730	23.9874	-60.3664	-120.247	65.3881	38.3185	7.62679	16.1892	10.5389	-22.2194	86.4807	61.7810	36.5770	-77.6081	-6.92596	-42.4398	12.5674	36.8633	-35.9707	-53.7552	11.7248	-137.648	-18.2181	32.1353	-6.71860	24.8586
-18.1277	24.5588	31.4138	124.106	-50.0008	-9.70013	-110.705	65.1849	49.8899	136.521	-29.4802	34.3146	-53.6830	15.8218	-20.8103	-168.008	33.3272	-112.090	-26.9299	-105.991	-54.6969	62.4018	-81.4409	-20.6301	80.4610	-48.4503	-39.9435	8.73195	-41.7024	101.228	55.0539	-43.7035	72.5517	-88.6322	-54.1166	9.95709	-91.1296	76.6235	18.5832	-13.5727	-108.352	-29.4519	-108.881	24.5424	14.9621	70.8730	-22.0784	14.6685	-21.7375	11.8266
-18.1033	41.0267	39.3832	-34.3309	-1.36422	153.249	-147.263	4.90025	5.00239	-15.0053	42.7415	-29.5024	-128.581	-5.06631	57.4827	5.43503	50.3263	132.041	-35.7801	60.4889	-18.7519	3.75580	45.6258	43.5185	-45.2857	57.6022	46.8893	41.0973	24.2441	125.013	-165.768	6.19117	-1.10368	-33.0382	113.716	26.5810	3.88819	5.22342	117.100	27.8939	139.074	51.1753	32.3635	-26.0806	76.1506	3.05057	-31.8592	67.9648	-16.9265	3.46774
-18.0789	55.5183	-17.3963	46.1880	-9.35276	81.3060	-74.0847	47.6483	-14.5871	-52.4024	-25.1535	9.79652	52.8367	31.3051	-65.0503	26.4785	52.4284	63.5125	-7.25543	-58.9077	83.3775	41.5481	-4.08584	130.935	-24.1784	-0.415272	-90.6690	0.255077	7.56506	71.9815	-94.7107	32.7869	-65.0940	4.68512	93.6309	-44.9515	-0.0494155	4.67837	-80.4151	-16.2812	-12.9189	-20.5666	0.710145	-12.0940	66.9686	34.6458	-47.1962	6.51687	-3.52324	69.2401
-18.0545	-16.8922	51.1385	-1.72477	1.98858	-29.1175	-6.11121	60.8258	-53.9646	-62.0038	55.3652	47.9311	90.2373	86.1084	65.0721	-22.0429	71.6841	29.1181	-115.709	26.1340	19.2777	-108.986	91.5235	-45.6005	-66.4556	0.157586	32.7087	-64.1450	34.5683	-57.8048	35.6591	13.6788	-29.3737	27.5925	77.6061	55.9137	2.15404	-33.4150	15.7962	33.2305	95.1241	30.6999	-34.9860	-0.156012	21.4140	63.2820	-0.668408	-27.5914	-60.1714	93.7896
-18.0301	52.0126	-14.2515	49.9693	-45.2926	-41.3728	-127.963	-24.8075	26.3022	-95.4683	88.8768	-31.8260	30.3629	-2.50168	-5.48065	64.3047	-50.5549	8.46649	-66.7498	-20.2106	95.8511	97.1661	-94.0283	-61.0835	-35.7657	3.17855	-11.6960	-30.0076	-77.1060	41.8572	47.1582	-67.1712	9.14660	14.6683	-32.8356	13.2503	62.2798	57.5004	24.6937	-70.4697	-9.61536	3.50034	84.0589	180.252	108.036	35.1091	107.633	-126.478	147.072	17.1392
-18.0057	-53.2695	80.3958	2.75581	-1.02175	-29.1834	-11.3083	18.8790	67.4929	59.0545	39.5905	-2.39209	11.0425	-27.9075	-26.7237	-2.62276	66.4475	-102.612	-91.9920	-18.6976	71.1534	-49.4720	45.1744	20.1056	-85.7671	-148.101	-38.0652	53.4996	-67.6142	9.58391	13.7324	63.6710	67.5517	-25.7090	2.73295	46.2626	21.2995	-47.4701	0.187245	81.9757	-30.2741	198.410	-25.4683	11.0336	17.3787	85.3185	61.9127	103.059	57.2492	12.5462
-17.9813	19.2500	49.1311	17.8610	-42.6605	67.1469	149.322	-42.1589	27.8851	77.0030	-47.9268	20.8535	45.6862	38.3239	-45.3310	-22.0699	17.8729	3.13244	17.9200	-1.14145	-73.5837	-22.5895	52.1386	39.0920	-48.8492	-127.196	18.6863	134.247	7.86017	45.1459	-33.2751	1.31928	-45.4306	113.627	-95.4631	-16.3403	30.6591	120.939	114.669	-90.4655	-15.6085	13.8596	26.0078	53.6082	49.2498	-74.7484	-32.9968	-93.5025	67.1125	-8.05985
-17.9569	91.1334	68.2645	22.0192	25.9998	-49.9080	-144.305	48.6300	-2.38836	6.02147	-86.3437	-75.0040	53.9573	-17.2902	-14.1967	-9.43130	13.2279	-70.1912	39.9249	53.2546	45.6718	-65.0146	-34.9987	-90.1311	55.5904	-61.8459	-3.71499	-60.6526	59.0806	47.0747	0.538110	6.53170	-42.9884	-12.9407	-127.549	76.4249	-104.805	13.1199	11.4313	-9.94701	-20.6333	-102.841	135.881	62.8930	-52.8826	64.4766	-39.3181	-22.0698	24.9593	-48.8138
-17.9325	-49.4623	-63.3084	-120.856	-182.270	-18.2831	103.380	67.0750	-66.3056	-0.295454	-29.4851	95.6701	-29.3217	25.8753	-43.9000	-36.4725	-127.809	8.26504	-6.82361	82.7550	31.7404	30.2967	-62.4557	-103.392	0.302628	104.908	-19.0023	-14.1899	29.0521	-15.0567	45.1804	-74.7074	140.847	62.3183	29.7503	13.1292	-80.2652	10.6050	-90.3862	26.0301	19.9665	-15.1643	-53.8847	-96.1163	-61.3243	73.4842	116.023	-27.1378	50.4306	-41.5225
-17.9081	14.9404	1.34054	-62.9982	-82.6476	1.70497	-26.7076	-126.091	-61.4801	-11.6871	15.5547	-19.8976	-100.751	-36.3297	-59.0932	-1.14621	96.4359	32.2562	57.9771	58.8701	99.3973	89.2535	51.9605	-5.95007	72.4212	-101.345	93.7562	-17.6639	-33.5032	-3.09180	60.0905	52.6164	-5.50405	-44.9489	-27.5274	94.5146	55.0539	-115.249	11.0821	128.889	-18.7139	-26.1910	-4.60074	-97.0959	-45.3678	57.4299	33.8780	18.7117	83.9875	121.860
-17.8837	-18.0294	34.5357	52.1030	0.303397	-17.8931	41.2451	-59.5455	0.549730	44.1593	-2.77667	-23.4878	-53.7322	26.2754	-48.9521	-61.9751	-40.2569	18.2581	-164.757	-9.41543	-29.5979	0.0198651	-42.5096	-0.309955	-12.0134	0.274060	-44.7563	1.73973	-26.9960	49.4996	-59.0836	-83.7414	94.5110	19.9987	46.7922	8.96280	73.8131	88.5091	-9.67258	-36.0771	-28.7038	67.5214	51.9995	107.454	-100.427	-90.3185	-5.61546	5.84669	-15.0478	64.0019
-17.8593	-29.7716	-27.3840	5.38357	71.5256	-17.6780	55.0581	-12.2842	47.9260	-54.6732	-38.9340	88.8314	-2.17651	10.2819	31.3610	31.9540	-20.5704	-24.7937	-21.9908	53.8379	42.2476	88.7876	-33.9723	-3.66543	-36.0945	-110.660	-74.1727	-92.1073	47.6729	60.6039	6.64665	-19.5671	40.8024	-6.07287	69.1161	8.27197	30.4065	28.9137	124.170	68.3697	48.2604	-23.9276	-8.38002	153.835	20.4806	-78.1540	-59.0468	55.2858	1.05865	34.0191
-17.8349	-74.5797	-90.5854	-56.0646	121.072	15.9003	0.867696	51.4537	42.3034	-62.6066	36.0179	-34.9451	-50.4604	-5.16101	61.3622	-37.9441	-52.7519	3.32421	-98.7916	-57.5242	14.9810	118.992	-13.2537	-75.3866	-0.390239	-14.7292	-32.6943	-96.3989	14.7709	-52.3554	30.8846	-6.89583	-26.9173	-75.3543	-96.9270	81.7669	-52.0335	-127.609	12.0307	-77.6827	34.0394	-13.4895	103.694	6.04436	27.5473	-49.2888	-0.167772	-7.10513	69.4532	53.7256
-17.8104	76.7143	-31.1317	75.2459	71.5587	43.0417	-17.3953	17.0835	-17.2263	8.40111	41.4719	14.5273	30.5782	4.28886	62.3108	91.1870	76.4635	-25.4465	21.4920	-99.6982	-67.2044	-5.72587	-109.128	-4.54814	-40.2774	-112.810	-34.5359	98.9361	-64.4561	-24.9195	6.37418	117.393	73.5021	-19.0578	-45.5890	-28.9254	-4.43551	-7.58157	44.9177	55.2706	-43.7136	-38.5963	-43.9612	36.2489	8.78507	37.3663	21.9712	8.44176	94.3827	-147.716
-17.7860	-19.4536	-17.8499	-23.2498	-75.7944	-41.4826	-18.6525	22.8964	75.1763	84.0025	27.1802	-68.0340	-61.6097	68.7916	-83.7102	-66.0756	-92.0328	116.799	-55.7362	15.4705	1.12153	-18.4062	-86.7605	68.4207	-9.76032	-47.4646	87.8616	46.9667	7.77395	-29.3607	75.3283	91.3072	23.1567	84.9339	57.4081	33.3498	51.1060	65.9353	-151.754	-66.9785	56.9020	-53.5097	87.2822	93.5271	74.3003	-38.3753	-5.04131	-4.40626	29.4145	61.2841
-17.7616	83.9530	32.7578	-15.9273	32.9814	-45.2864	-78.6102	-2.54626	-90.4694	19.0188	-29.7859	-92.2701	-82.2905	57.9482	7.09630	12.1066	35.2162	-20.1318	11.3503	25.4704	13.5608	12.2833	34.4616	-47.1110	-12.9781	91.4615	-78.6757	-52.5749	47.0447	-41.2220	60.7324	-46.8621	54.3798	-89.9337	-23.1393	56.4751	104.813	-31.5906	-11.5443	78.5312	97.2326	46.8741	99.9599	-6.17979	46.7603	107.058	-76.3658	76.4216	-35.8313	-7.83494
-17.7372	-25.9668	-147.588	-60.2976	-145.626	4.24196	-82.1249	24.8067	-51.4176	40.6684	-6.30705	-50.8257	21.6941	24.1512	2.80731	-100.369	-3.70470	-6.29604	41.7186	35.1883	-71.5903	9.26675	40.1715	72.3799	50.9072	-1.40761	50.4981	-26.5538	80.6378	19.6438	67.7723	28.1466	65.3154	3.15670	-131.590	47.7086	27.6011	46.8822	-69.8439	-37.0946	-6.92617	123.480	28.6427	-9.10789	-13.0083	-195.264	8.87841	44.7173	50.4944	66.9360
-17.7128	21.3838	-103.676	101.775	66.1115	11.6909	-48.6012	-1.54140	-67.7550	-26.7001	57.8055	90.7107	-19.0826	-22.4970	-82.7841	-73.3224	27.3864	17.2775	30.5576	-109.632	-17.4965	-80.7733	-51.9332	11.3669	43.3792	-5.05920	3.72433	-104.072	18.5933	-45.5173	70.8854	-65.6194	1.70663	38.0949	51.5473	56.3905	11.3343	-42.8332	29.5995	56.5861	67.7645	19.4801	108.796	-109.628	31.2318	-44.5824	5.61973	11.9611	-42.5073	13.4090
-17.6884	-70.5563	2.01685	70.6247	3.26232	-70.2232	-55.5177	58.0850	-31.8571	6.02417	5.37156	-141.768	13.1245	-73.3300	96.0412	17.5402	-6.73009	82.0931	81.9132	4.78544	16.6584	13.2959	-21.0548	37.0465	13.0220	-41.1892	-51.1775	-50.0932	33.2978	196.048	-57.4293	60.3094	-32.5068	64.2281	-21.4706	54.5898	36.6376	-36.2352	-45.0978	46.8319	47.2137	85.9860	-25.6572	82.9587	-54.7478	140.470	10.7871	-7.04270	38.5640	7.81231
-17.6640	15.8475	64.6526	-1.20268	-31.6820	3.93887	-10.1659	-67.9650	92.0021	-50.1373	-41.8610	23.2510	32.7108	-24.9154	-36.1493	54.3404	-16.1742	-41.0883	-1.52597	61.3068	-6.70493	-106.808	122.557	-16.4544	25.3909	-5.74226	-51.1193	-44.5824	18.7473	9.87582	58.1042	42.3305	9.11164	-116.478	58.5580	-38.5262	39.2390	-11.9855	-33.3358	43.9367	31.9300	-6.33514	-66.9510	-27.1047	49.4338	23.0552	-93.8538	36.2408	-89.4638	-34.6926
-17.6396	35.5461	-22.7130	38.2784	-46.8473	45.2657	51.6428	-65.5919	2.51764	-54.9143	-158.018	86.7224	90.1707	157.720	48.1779	-42.1619	-99.1846	-11.6708	-59.2323	-79.3225	-37.2314	98.4551	39.1815	21.7704	-79.6322	53.3105	-31.6561	36.1382	-55.0095	72.7083	62.5594	20.5265	51.4832	11.3305	42.5440	99.8285	-29.4461	51.4609	136.021	-80.9826	-1.31267	25.5845	30.7499	141.475	-102.678	0.0857328	64.1318	54.4588	5.34860	71.4670
-17.6152	4.30216	-23.3840	27.6527	65.4645	15.4003	19.9134	30.0026	-90.1740	-43.4311	-20.5475	-4.34739	-12.2808	-17.2627	-86.1923	-76.1718	42.7287	-0.906171	21.4053	83.4029	-96.9702	-2.80198	50.8076	73.9474	28.8439	23.4179	-38.3115	9.52813	-94.3074	39.0011	-98.9398	33.9588	-37.7887	-56.1020	37.1248	49.2189	28.3522	-13.3483	59.1120	36.1667	-39.0228	22.1664	7.11651	-5.66154	-64.3651	57.3143	43.7342	50.9705	16.3370	50.9195
-17.5908	37.6211	53.9664	40.7043	15.3468	-75.8566	44.2692	-29.4737	51.5993	27.7230	52.5327	-97.6266	8.50391	59.0048	16.2095	5.48353	-11.4754	71.3916	49.2437	-1.48089	87.9996	105.281	-22.0373	6.35550	138.535	-72.9037	59.6866	85.8898	-43.2634	-36.6888	-46.9712	-51.7708	-85.2664	95.9695	74.9766	38.6782	-1.08637	-11.3751	-26.9106	106.841	-4.57691	36.8258	66.6154	66.3332	-54.6261	-70.2575	-18.5666	16.8116	-68.0416	-52.9503
-17.5664	-41.3894	-30.1892	-97.6391	-23.6784	41.7239	-29.7064	62.6307	87.8106	-87.0605	-63.4253	17.7018	103.297	41.4408	23.1269	7.47824	146.027	26.1403	51.3580	-0.0666538	9.24315	-33.0257	85.7940	-13.1759	-13.9519	-34.5324	-75.4957	21.3314	-108.462	-36.7313	14.8296	-16.5907	-10.1367	-67.5362	36.1756	13.1449	100.343	32.4920	-37.8162	-20.8409	-132.298	-25.1864	-17.4008	-6.64153	28.2206	64.1977	41.7581	52.7552	16.5889	23.3991
-17.5420	-2.96528	7.23778	-107.247	98.1100	-64.9466	18.0451	-85.6058	1.81073	84.8639	55.0332	-22.2006	4.80857	-84.3619	108.830	77.6244	36.4169	65.7685	100.396	-0.739358	-138.621	85.5394	-11.9170	-52.5009	11.8219	-41.5818	-79.0292	-86.4223	-9.00744	26.5124	54.8663	-27.6376	26.9643	-10.6580	-25.5146	-1.51875	42.5723	157.980	-68.1701	-145.033	-12.1076	-40.4076	-102.475	15.4439	-93.5038	16.1238	70.4200	1.95208	-114.466	-48.2939
-17.5176	-146.088	-37.5691	12.3070	-50.0117	3.95509	-26.8827	44.9875	6.25257	73.4292	-23.3962	2.03546	-37.5140	-31.8947	109.921	41.7694	-24.1607	-85.5491	-88.6921	22.6110	-52.3415	-74.0041	28.9585	-52.1003	-74.4819	14.2336	39.1348	60.3119	-72.7318	67.5317	36.2191	137.878	121.690	-29.3689	182.971	-6.76467	54.4610	10.6949	-0.655494	-50.1895	-196.965	-7.31448	-29.8694	89.4174	-105.530	-9.93951	81.3697	-2.91549	-57.1143	-5.43832
-17.4932	-22.8191	146.076	-47.6826	-49.5036	-60.6051	-15.0437	-60.5544	24.8471	-31.6436	-19.3683	7.74050	17.4592	2.51701	32.9968	30.4566	-23.6817	-26.4311	-15.7019	-70.0215	57.1971	-59.3356	-20.9745	112.596	33.7658	43.4035	-36.0281	-54.1421	81.8036	-21.8726	159.055	31.9107	-29.0729	-21.6069	-64.9123	-101.372	7.88184	107.486	17.9567	-39.7454	-15.9049	2.16114	32.3412	-53.2045	69.8417	91.4959	26.7423	40.0938	56.1182	38.7035
-17.4688	-77.0327	3.40691	-86.6408	58.3000	-41.2136	-86.7958	-23.6604	5.83089	38.6006	-19.0309	0.448643	-40.3394	-20.9190	-32.6453	-35.3986	-63.7367	-111.857	-27.0228	21.0137	62.5288	-29.1563	-126.158	18.6308	-26.0535	-89.2522	2.87629	-16.3360	42.8586	-11.2814	31.3426	-74.1871	-72.8061	-16.1748	98.6333	-13.5732	-53.9195	20.2240	6.00071	202.539	49.7029	23.1483	-21.3916	-61.9238	149.397	-66.2252	70.6105	-16.7265	122.479	81.0633
-17.4444	119.270	70.4675	-68.9046	48.1488	4.07712	-90.7752	-2.57348	32.4244	65.3743	-37.6203	-1.60478	7.50667	-10.4005	60.1250	-94.2326	70.7225	79.5705	-5.95215	35.7495	-14.8247	134.492	157.155	103.045	56.9239	-71.9367	-36.8488	36.7235	5.90264	-70.8776	-57.1231	6.67142	6.33709	-11.6626	-58.6759	15.5558	11.7511	-73.2379	103.636	8.96097	-56.4292	15.7492	67.9022	23.1346	-16.3202	33.6475	24.3794	123.450	44.8893	81.9171
-17.4200	89.7818	77.9504	34.0479	-42.9727	-31.8885	73.7247	-32.9331	-4.14934	14.2335	-40.0027	-151.692	22.5563	-102.911	-89.8276	76.9562	-12.3148	-2.50826	3.02316	58.1110	3.94819	-21.9849	-53.3887	-152.111	-41.6365	-4.68777	1.59853	69.5630	-46.5094	108.111	67.2548	-24.9465	-3.50416	118.658	25.9521	-126.147	82.0377	33.7933	-34.1137	-57.8653	75.2552	40.6544	94.9515	18.3850	-4.76787	-13.2308	-74.2021	56.7611	73.2153	51.3147
-17.3955	23.8627	91.0788	65.0066	18.5914	10.2323	-19.1368	-162.405	-66.3598	-42.5846	-3.80945	-14.9741	-2.93160	58.3276	-33.7073	17.4025	72.3423	25.3532	-19.3888	60.8906	-54.0020	40.9901	-0.0719389	14.1735	14.7768	-2.05349	40.7285	33.5294	-60.1419	18.8834	-90.0419	-51.4825	-73.4331	-39.0482	92.1155	114.867	146.998	34.0191	-2.04539	-39.7025	55.4680	-26.3986	15.9261	-112.044	-23.4238	-1.80562	51.2892	-23.5402	-57.7274	-80.7860
-17.3711	52.7258	37.8113	-5.33735	160.613	-30.4276	54.6485	33.9027	97.5290	-55.4152	1.25937	0.271231	-93.0139	0.0778788	2.25964	33.3374	53.5078	-2.67768	-9.72191	-41.8073	44.7618	-57.5592	68.2948	100.377	-57.6287	3.37790	-4.68541	-8.78496	40.1214	47.9507	103.858	-2.26249	-14.0641	41.1377	-116.768	10.5304	12.1737	-32.5675	-12.2255	55.0328	-57.0127	26.9720	-84.7286	-7.93808	139.061	30.3744	-70.1110	27.8965	78.6880	-36.4163
-17.3467	-44.8854	-36.8841	-64.8245	-19.7356	-34.2898	-64.6261	27.7273	87.4739	-1.33862	-16.8576	64.6013	33.8573	98.4215	108.533	148.030	41.8363	-0.273076	21.6869	97.4727	-46.8975	-49.2119	164.776	-35.4019	59.0147	-47.6189	105.112	3.12879	-72.1522	-16.8922	5.20061	15.1217	-33.0322	104.280	86.7626	10.5798	-68.1215	-23.2757	-123.196	15.3446	71.9105	-56.6790	55.5611	32.2345	-12.9470	-97.9443	48.3233	60.0250	-15.8843	34.8720
-17.3223	-3.72174	88.1499	-8.60275	137.925	-10.9872	41.6975	-113.702	13.2651	-142.710	24.4045	58.8584	-12.2449	87.1471	88.7228	-34.7674	-36.3474	-42.9155	26.1250	-11.8376	-113.742	-55.6553	-76.6435	15.1644	-148.836	14.5276	59.1362	-69.3081	10.7647	6.66941	18.4539	18.4011	-11.4678	5.24359	149.336	-115.473	-48.7081	-77.7520	-32.5877	15.8743	51.5646	48.1264	80.7375	-1.63981	-60.3238	55.2703	94.1999	-6.39153	-31.3965	85.2647
-17.2979	-24.2609	-34.3746	-16.1891	-93.9145	85.3673	-84.9518	-18.3730	-11.3858	-22.7669	69.4601	-23.1998	43.3956	-41.5764	8.29812	-83.0853	75.3467	-47.1690	-10.9027	83.7522	-21.8670	-42.0234	-39.9070	-10.0656	54.8258	-71.4807	-16.8776	0.0996350	15.6871	62.4304	-91.5785	20.2997	80.8792	-30.3419	-145.623	12.2965	-60.7545	39.6156	111.453	-30.2800	50.4108	35.3286	-37.0333	84.9839	-4.40919	13.5874	81.1259	48.4345	73.1436	24.0110
-17.2735	3.70533	-2.41550	54.5822	-80.4635	82.8747	29.1945	-2.91570	186.576	-62.1572	78.1088	-136.663	-129.363	31.6859	-49.6277	7.07810	-26.3817	54.1147	-10.4926	-77.8857	-77.3674	-1.98748	-39.2321	-34.6689	35.9324	-18.2747	81.7706	66.4331	139.865	-106.668	0.745441	-6.25844	36.4455	-23.9840	36.8935	45.7724	-34.6205	-41.5522	21.8282	-32.3944	139.657	53.7298	105.511	64.4272	-53.3099	25.2472	101.589	6.89958	20.7656	80.1616
-17.2491	-40.9796	21.7956	-103.700	72.7081	-6.07816	-67.6854	48.0058	-3.81151	105.768	-52.4038	-81.4467	-3.92825	5.54696	-136.540	-18.6926	-129.606	-9.64253	-80.2718	-25.0662	-40.0704	-148.554	-34.8927	-77.7935	79.1955	39.6945	87.4805	115.270	27.7597	44.1328	102.072	-30.9854	-2.70956	-96.4374	-43.6279	-88.8276	-95.9079	57.4375	-84.4763	-16.4124	27.7060	46.0490	-9.37526	69.3509	122.975	-62.3918	-84.2381	-64.6846	7.74869	-100.618
-17.2247	-10.7187	-30.4762	15.7920	-123.980	88.7145	29.9692	45.2817	-9.86836	-28.3724	48.1438	2.87146	-6.78652	47.1679	47.5751	105.751	-21.8213	93.1193	-104.683	-104.166	-29.4807	-23.8432	-46.2578	-60.8061	31.5216	-50.8243	13.4650	-36.4199	-71.2017	-85.2515	0.257570	73.3283	111.123	30.6582	16.7749	54.3687	67.6256	-36.0607	-31.6416	42.2598	-14.3863	30.4955	21.9428	36.9456	-45.7223	60.9636	-15.5197	-64.7063	12.1832	-95.0680
-17.2003	-13.5110	-73.9745	51.9352	-12.5790	-33.3894	79.5808	37.6295	-37.9238	54.2375	-25.3054	-19.3780	43.0372	68.6536	-24.5667	49.6723	92.9714	35.1145	41.2390	69.0012	95.2065	88.3403	-15.8041	-69.5905	-35.8909	-30.6978	99.1330	127.273	-119.395	-26.7942	6.62730	-35.8924	100.763	-32.1000	132.030	-1.31658	-41.9663	7.40986	65.4339	74.3897	-38.5549	60.2157	-12.5616	39.9360	64.0036	-59.6073	-15.0277	22.1583	31.6852	81.6319
-17.1759	35.1005	-46.1652	-22.0802	-71.1110	6.91362	-59.2276	29.1153	-40.3977	182.629	-53.7218	12.0331	-6.72232	60.5013	-52.3558	-1.79434	-108.304	-28.4259	80.0325	-79.3623	50.5615	-93.5523	2.66717	-35.3953	45.8855	41.4200	-3.81981	2.78166	184.564	-49.4451	11.0007	90.3364	-33.9325	-1.78157	-49.1062	-33.4062	31.8837	105.756	51.5721	70.0831	-8.15736	64.7660	31.3912	109.579	33.2580	-19.8849	116.422	104.809	-74.1547	-92.3047
-17.1515	97.4517	-41.4586	72.2960	-4.65191	-1.96521	-2.36645	79.6276	-117.400	84.3354	9.52485	61.0740	100.264	75.2251	36.3949	38.0903	-63.4062	76.7530	-29.8250	197.334	-84.0472	26.7226	4.32904	34.1410	-89.9448	2.12828	27.0150	-47.2102	-31.8046	105.799	-70.6834	65.5884	-35.8719	-67.4781	96.0852	62.2338	43.9876	52.6993	107.581	-39.4787	21.2361	68.5796	-77.9751	-104.598	-63.2738	29.8432	-9.17204	10.5509	52.9993	54.1267
-17.1271	22.6375	-29.3862	-49.8458	60.4964	38.2620	-67.0930	-3.27909	-3.71956	-5.67916	-94.6642	102.732	55.0600	-45.1388	-20.1549	-36.8852	82.4622	-36.7653	-26.3966	-15.3286	-19.5609	14.0001	-74.3726	-44.4816	55.5558	70.5997	22.1555	-4.81081	-46.9615	-69.3195	-26.4000	28.4511	93.3266	-38.0204	110.702	8.47170	32.5665	-51.1005	106.463	27.4758	77.1129	-207.765	79.0311	87.9777	90.0620	53.8335	119.489	36.5448	37.5561	30.6736
-17.1027	-12.8662	-95.2045	-28.1292	39.1985	-105.909	-12.5883	-92.2980	9.88295	-91.2521	-58.3399	-22.5285	34.5614	-26.4630	-76.7919	82.4775	-10.3960	-1.12347	-75.0677	-75.1590	56.6260	24.1448	183.765	87.3328	103.223	-52.6723	110.708	34.9927	52.9198	-4.00132	80.5648	110.726	-43.2739	-35.4443	-75.9329	29.4062	6.53459	22.3631	70.2232	92.8629	36.9027	54.0084	-77.7375	-61.9607	22.5149	6.27208	45.1834	89.1277	87.3332	-58.9506
-17.0783	-22.5738	-22.4449	-127.275	2.67761	31.6803	-42.2737	100.740	124.777	-24.7480	-3.46388	161.954	51.2611	-70.6536	-138.819	-78.1470	-63.3663	12.3267	27.7824	83.5016	-16.0526	110.121	-6.64779	-46.2159	-91.1060	49.8820	-18.5465	13.3699	-55.3605	-85.3116	128.086	135.897	-10.3990	55.4782	1.23619	19.1954	22.2983	108.096	-47.1948	173.717	57.4355	-88.0337	-74.2122	66.9050	43.4795	94.5503	-36.1731	-46.0039	-58.4203	31.6082
-17.0539	-23.5217	27.1454	55.6573	49.1225	-24.3002	1.21013	58.1597	99.4276	12.5194	-56.2928	-54.1812	-63.2297	29.6396	23.2883	-45.7915	83.2999	3.43380	-42.3415	37.4305	28.5826	-41.2825	-47.0677	40.6789	-76.7890	-66.5418	34.8971	-74.4001	19.3944	104.012	112.880	4.88855	179.044	185.778	-14.0856	43.7813	28.6996	-28.3925	93.2735	91.9204	12.6877	43.3536	-71.4957	-122.884	49.7225	62.1618	110.009	119.915	9.76799	-47.0822
-17.0295	52.9907	-43.4244	-68.2882	-17.5106	24.4777	-79.4095	-50.7882	-72.1327	-80.1205	-151.650	-15.1041	-89.5396	-35.7993	2.76211	39.5223	-23.3326	42.2762	5.37273	110.774	29.3133	39.6835	25.5604	67.3447	79.8188	-72.5863	43.7347	-12.0849	7.30971	101.641	7.15706	-45.5120	-69.6448	-84.1328	31.8227	94.2186	58.2487	-34.9776	39.9430	-85.7318	43.6105	20.2721	41.7043	34.9610	99.4540	-13.9802	-63.1864	67.7164	27.9392	50.3511
-17.0050	-40.1027	22.6156	101.325	-27.1373	77.6853	5.59646	77.7750	-95.1939	41.8342	17.0501	-91.4639	24.9362	54.5462	8.77581	68.9379	-31.1464	32.5030	63.9658	-33.8375	114.301	-2.17463	-61.3592	-28.9935	82.8872	103.731	-43.2930	1.12727	39.4151	135.468	-79.8738	8.79086	32.7907	161.632	-4.56222	24.9864	0.455705	-30.9513	82.1225	44.4412	-86.7168	85.6759	45.4288	25.4387	65.0575	58.6547	-38.8597	-100.265	-188.947	68.4274
-16.9806	-54.2849	56.4560	-66.7094	-52.2001	-100.566	33.0203	32.1814	110.258	-23.4278	-4.62916	100.380	33.9355	-134.107	-102.048	70.1055	-34.3719	-61.6361	96.1110	49.5428	-83.6288	87.1612	-191.714	-26.1864	-113.913	44.2831	13.2534	22.0290	17.7528	72.8457	-14.7773	-138.645	91.2885	-104.601	52.4420	47.7034	66.9642	-24.5825	76.4620	69.9347	21.7518	-72.8944	151.281	80.2180	-60.3604	-39.6385	-1.33222	76.5942	20.7922	85.4726
-16.9562	-25.7551	20.8762	44.5259	40.9336	93.9352	93.4347	-131.091	-9.66889	53.2597	-36.5948	88.1860	-9.93250	37.3869	84.3169	-52.1664	62.8157	20.5941	49.5543	83.8601	57.5878	22.7363	4.99347	-35.8490	-20.8857	-15.5493	-43.1060	45.5340	6.95751	57.7338	-8.95216	-3.02566	74.2488	12.3231	-98.7163	30.9685	52.3991	45.7103	73.6619	33.5998	53.4686	78.2789	-7.48118	98.1051	-42.9145	-23.5919	31.5780	84.5466	14.8008	27.9480
-16.9318	-71.0044	-30.6291	-3.54354	-90.6032	-137.201	-29.4829	-127.856	-3.79599	-94.6905	165.006	-30.7440	152.246	2.68694	11.0233	-112.032	-78.3726	46.2131	-35.0299	-16.1240	40.4529	-94.3232	55.7913	91.0699	-15.6077	63.0875	-12.0312	-77.1029	47.7275	-50.2696	-88.7663	-103.817	30.3271	62.4213	23.8352	39.6874	18.3872	29.9512	-42.4002	-5.84366	37.6033	25.1199	55.5913	45.5445	103.785	72.4026	-11.6391	12.4114	128.920	-53.9809
-16.9074	101.614	34.3585	-22.9464	-32.5609	-78.7477	-36.9689	-28.8554	40.8777	6.70996	-87.1346	-17.8718	111.411	29.3708	44.5491	30.3903	35.1617	111.828	-122.663	-7.61055	88.5219	29.6915	-33.9655	-15.3302	133.314	-133.877	1.27273	123.408	77.7283	42.7127	-70.9900	-19.7068	-87.0825	-6.53951	46.4048	15.9559	28.4348	116.745	13.7437	-64.1001	16.2953	113.017	-33.8426	-44.0436	-53.4141	-3.60672	148.940	115.739	31.5599	-43.6044
-16.8830	55.9193	-25.4960	-33.6456	-17.6811	86.7780	-21.0644	-77.9270	67.9571	-9.64804	-100.186	20.0028	-33.4458	33.8605	88.3721	-9.91351	-23.8827	34.4346	-31.9097	19.5240	12.9912	48.9515	21.2951	-72.0623	3.62281	11.5912	20.0109	-59.5240	90.0094	-51.5850	-16.4687	57.0452	22.7566	-16.5290	-56.3915	76.6948	66.0198	83.3408	-79.4146	-57.3257	82.1585	-85.2581	48.0199	-49.8147	50.9815	12.7787	26.7817	52.3163	-85.4321	-51.2679
-16.8586	57.2580	-50.2169	-48.4179	102.814	-17.1571	17.4488	157.474	51.1664	-51.9149	-27.6876	-67.4904	-34.9918	5.41205	77.0729	-40.3103	19.4835	-95.8344	70.4564	68.4633	20.5321	31.0172	-65.3461	-125.609	-37.3858	75.7728	58.9709	17.5380	117.707	77.3133	64.8136	-6.78588	11.0936	-14.8549	5.44594	4.29756	49.4473	-72.7690	-24.8095	66.5800	-74.7564	-26.7924	155.674	-65.2647	90.9998	45.0837	140.425	2.53989	8.96204	85.3930
-16.8342	-95.5575	44.4508	7.31232	-132.363	151.471	-11.7882	-91.1638	-6.24480	-31.3208	69.9711	112.667	29.7001	-5.47502	78.4089	-100.113	-13.3482	38.7347	-76.9679	14.9817	-65.8500	-28.6973	53.4680	-6.87790	-15.3335	-87.0236	73.7073	-63.2005	24.8176	43.0010	49.0937	17.5808	-84.8703	-42.8152	53.5384	16.9335	-44.3920	68.6905	-14.1180	142.966	-39.6422	-16.1468	22.9278	98.5160	-18.1124	-88.4288	118.576	-3.55610	10.3454	31.3023
-16.8098	-14.0154	20.7175	-40.3711	-59.0823	7.54371	-71.7186	97.0110	-47.5989	1.02194	-12.3843	-53.2976	-28.6327	64.5877	130.039	-7.42296	-69.4490	-75.3215	30.4480	50.7265	26.9546	-42.4316	0.500905	-26.8760	76.6136	17.6331	135.830	76.2264	8.34026	-72.9929	-7.96670	33.1590	108.260	-60.1854	-91.1232	-75.5380	-11.0567	54.3446	-65.7399	-38.1919	111.503	42.2769	-34.6650	1.12108	11.6207	109.045	-148.459	28.2752	32.1906	-27.1787
-16.7854	81.6299	-15.8578	-0.496782	-85.5666	-38.9832	56.9695	51.2526	-27.3882	24.1040	20.1512	37.3288	-11.4911	-32.0312	-59.0893	51.9953	-40.3697	-2.09006	40.6760	-110.601	8.15928	32.1912	-46.6897	-8.53477	-80.6523	-72.8399	37.7921	-3.13653	51.8091	1.81204	4.85321	-42.0141	7.97852	-36.2375	4.47426	137.467	-21.2664	-54.8936	-7.14896	46.4772	67.1815	85.2666	15.7835	-14.4738	50.9308	43.3491	-43.6794	33.0494	-54.6882	18.2454
-16.7610	36.4120	-44.5782	-30.7683	150.121	116.335	-88.1707	12.7037	-125.535	22.1577	149.792	-25.1264	-9.69267	22.8123	-74.7942	19.0478	73.4889	51.4424	-9.18855	70.2082	1.48680	3.78189	51.8559	73.5852	45.4743	5.45533	-43.6450	34.2835	-95.7066	-20.9376	-60.5647	-41.0116	35.2110	69.7413	21.7688	45.0547	50.0279	86.1027	51.1038	-12.9122	104.195	63.4954	76.4874	56.6726	3.65889	37.4017	-0.660472	12.4550	-44.0589	-51.6751
-16.7366	-2.19082	-104.859	103.606	-33.8898	-49.2378	-99.8678	-2.11673	-36.6715	44.9002	41.0607	31.1413	-57.2008	25.1446	-5.90707	77.3256	73.2515	25.2418	-80.0599	23.6958	132.656	60.1805	41.3809	-31.3137	-11.9695	65.6296	-18.4929	49.0346	39.1734	5.82236	52.5820	89.1149	-9.02428	-34.7677	34.3809	5.16971	53.8034	44.9545	31.0617	63.0281	107.839	35.7588	59.8571	67.8449	26.4704	-56.2659	55.1331	-41.4128	195.229	95.9363
-16.7122	65.0815	-39.7045	44.2830	-0.981425	-54.4021	124.279	22.4314	-21.8800	-28.4118	-71.0468	-78.8764	63.8060	56.8617	-29.0104	4.26546	2.81077	-121.130	113.934	-17.5275	-11.0728	-81.7928	-177.430	-1.33125	-3.13517	125.177	32.8587	61.1198	-41.1047	146.600	38.3015	91.3771	70.4179	-58.5299	6.72106	-71.7272	56.8403	-81.9247	35.0826	50.4489	-45.1478	-8.29214	56.3730	54.0457	82.5395	31.1485	19.9489	-28.3550	-60.9412	-14.7977
-16.6878	-73.2295	-143.008	-43.4026	1.13803	4.39639	-4.54769	-66.2943	-2.58977	-168.937	17.2489	87.1825	-44.1796	-50.5424	45.5709	32.9811	68.4483	0.0923936	-85.9389	58.9613	-43.5542	-61.3507	69.7590	2.26511	151.575	-56.9176	7.20671	91.6640	95.1902	-37.3033	-15.9101	54.9468	36.4525	-111.381	144.900	-25.8006	-30.7302	65.7405	-19.6088	-27.9972	115.386	-85.2785	-92.6221	-2.84065	-38.1190	26.6635	12.7014	141.463	-65.0237	53.8741
-16.6634	-45.8857	23.5722	31.4739	33.9668	66.2763	111.328	9.84774	47.6613	27.4906	55.9975	30.2722	69.9784	47.9548	-39.9789	120.387	-21.5104	-114.267	-37.5715	19.4440	-7.51066	-43.4785	-45.1287	-18.3673	-40.2654	93.9289	-67.0993	5.05008	-71.6608	-1.38496	81.4540	-89.7325	-40.8544	124.498	54.5725	-67.5554	93.4102	17.5327	-83.2104	-1.28205	-3.16658	98.0755	63.9279	24.8222	-11.1875	15.5565	29.5244	-54.4986	-20.0684	-10.7267
-16.6390	-33.3154	-104.027	0.352562	139.590	10.3736	-46.9763	-198.098	-14.7194	-0.157777	10.2586	12.6304	-127.652	-30.0852	-86.7915	-36.6104	-32.3759	98.3603	15.9054	-55.4007	-78.4128	45.0863	31.6981	-8.73694	26.8087	6.81524	-88.9890	38.0624	8.64343	31.0174	-31.3172	71.1206	-19.4423	14.2959	36.5332	-5.92935	42.8853	3.18723	-45.9237	14.0081	48.8174	45.9492	80.0390	7.96475	61.9431	168.223	-76.3846	37.9336	119.188	-33.0675
-16.6145	-12.3807	-77.0099	39.8909	-58.1818	-90.9736	-23.7588	-28.9841	-18.9453	-57.8629	-42.2078	21.6976	8.68209	-28.0909	29.8094	25.9445	-163.985	-71.2273	-48.0173	48.6970	46.7289	34.2459	64.8913	-46.2155	-124.212	55.6880	156.192	92.1195	15.7087	-95.7428	24.0153	-7.68838	17.7040	110.007	-29.2105	1.95686	2.89327	120.465	-27.2181	19.6264	-64.7041	-29.9686	-106.590	45.7687	18.6474	-0.755217	137.543	115.888	95.2300	72.7686
-16.5901	-60.1080	49.6994	-41.9229	-109.589	-74.5207	-4.54127	3.24112	-0.741042	-16.7353	81.4699	92.3486	122.514	112.868	-67.9487	-16.2603	-34.6305	-19.4802	-68.6679	-64.7872	-43.0629	-10.3931	2.88172	-84.0588	-52.7878	102.074	-8.73266	9.04639	92.9756	80.0333	42.1246	3.50928	70.5160	84.2003	12.7108	76.7666	-0.460873	-43.3894	99.8875	60.1611	-2.22371	-16.6620	116.159	67.9109	0.628631	-24.9793	99.8604	35.4964	78.0923	68.5954
-16.5657	-80.1302	-82.8431	49.6239	-24.1520	-22.7669	-82.9310	-0.708228	17.1456	150.840	85.3701	-126.729	-3.88202	-4.02948	38.0021	-76.3895	36.0434	-103.435	65.0809	32.2509	11.5181	78.9061	-18.7301	6.90077	38.2259	-39.6004	-11.1674	82.5293	-55.2058	102.916	1.97970	80.2609	8.45139	104.582	144.646	-20.1285	-21.1577	40.2288	64.0869	37.2235	57.0858	50.7905	58.8670	74.7950	67.4149	-2.91230	25.8113	-30.7083	-36.8791	12.5466
-16.5413	-30.5423	57.8842	-34.1095	107.097	-97.3373	75.6290	-122.049	14.9601	64.5839	-83.8063	36.7710	-10.1679	30.0319	-72.4408	-62.1036	-117.838	40.7146	-66.3439	24.8816	1.73011	126.208	8.67274	16.9789	107.056	7.37909	87.7450	-89.1412	-43.1011	31.8263	-26.0999	40.0651	-33.5517	78.7446	21.3482	98.4661	25.8686	56.3473	1.66952	66.2964	54.7888	-59.5441	-37.4712	37.8851	79.3915	38.0217	-0.0645624	104.500	71.5006	77.2795
-16.5169	70.3599	40.7853	-64.5010	-121.883	-31.7597	53.4350	-72.9671	86.7192	94.1379	-85.8534	23.2094	92.9606	-32.1362	68.7257	-60.9217	31.7206	21.0739	-29.9082	52.9659	-18.2604	32.7549	-90.8702	-75.7885	63.2659	11.6371	15.4998	-64.2364	22.7778	-28.8847	41.9421	11.3669	-11.3978	-4.19683	-94.6011	-97.2900	-53.9872	5.08928	-70.2137	49.3057	9.14398	-7.65768	133.173	27.9187	89.8187	-21.8132	-23.2502	-55.5896	-81.0630	-34.6601
-16.4925	22.7705	57.5506	-87.9199	27.0226	-100.434	-97.6249	34.3566	36.4073	-91.6692	-150.580	-4.21887	103.053	101.090	203.227	119.140	-60.4923	59.0140	5.47191	18.2419	56.4212	-28.7688	-54.6356	-79.3790	65.4339	32.1567	33.8829	-62.6180	16.2765	19.3281	-106.500	-59.9112	32.3257	72.9128	38.2764	42.8655	73.1492	100.559	4.16735	87.5956	46.4543	75.4839	85.4243	8.26315	31.3672	109.869	-6.03636	54.4303	84.1040	-4.41163
-16.4681	7.77133	-36.4712	4.81533	30.4656	14.7988	-12.7986	28.7247	25.9763	-22.6307	-55.4244	-2.85822	-10.4428	-51.2215	-6.33434	3.84402	85.8217	-79.1120	68.3919	-167.429	148.587	17.1807	46.3255	42.9352	-29.3133	-51.8975	-40.9804	-12.0490	0.449493	33.2812	98.4805	126.300	-2.79177	0.0435290	11.2310	90.6954	36.0479	-77.8239	-6.46177	150.376	139.684	120.897	16.4359	5.74103	-8.10345	-13.6261	9.90296	61.0871	-16.1744	87.4146
-16.4437	2.95017	148.803	33.5078	25.9858	-109.554	84.8867	9.27108	3.75881	-66.3111	46.6026	-71.2039	-60.9411	82.5009	66.4075	86.8159	-53.2887	-91.5462	49.3694	57.5795	49.9968	-7.45225	-12.4900	-30.1352	4.51718	92.0890	-9.11539	-15.9600	-26.4277	84.7373	-8.10070	15.6442	-74.1009	-55.8893	34.9414	17.3382	33.0059	96.1814	-11.8250	131.238	20.5266	-6.59444	66.3307	49.8541	15.9845	-55.3728	6.46420	-20.2542	124.137	85.7371
-16.4193	-34.5506	-57.0564	-11.4448	41.0057	-11.4299	85.5090	-143.640	54.9785	100.630	66.5511	-39.7163	31.6229	11.4794	66.0771	-39.5217	76.7208	-37.0477	-85.8890	-65.1896	-4.65593	-8.22964	64.7760	15.5424	-44.9540	-64.4948	-57.3151	41.0281	54.0880	0.946569	-34.5425	-124.499	83.8263	-73.7465	95.5124	-8.32082	-2.49392	34.4284	148.943	104.080	-130.638	29.3793	106.871	-19.8961	23.2361	15.6051	75.1232	77.4379	0.242972	95.9641
-16.3949	111.481	-6.24176	37.4994	46.7539	-58.4005	-42.0324	25.0401	-42.7524	60.3750	-25.9029	-27.7611	-54.4646	58.1708	-12.5882	20.7486	2.34369	77.1101	-42.7747	56.8054	128.375	-14.4620	-119.019	51.2206	7.97267	-84.7666	22.0686	74.8609	33.0379	37.6372	58.6622	47.5290	34.6520	14.1371	0.906712	-0.0144212	5.18071	34.2025	-25.1278	73.1364	-92.6789	30.1689	-49.6332	6.18065	197.377	86.5120	-160.623	-66.8330	9.69536	43.2344
-16.3705	-57.9009	46.9174	-129.746	29.4665	64.0726	-148.485	-103.666	24.1597	-29.7131	-42.6222	31.1073	43.5483	45.0978	49.4316	-23.1616	-54.7038	-11.2948	83.0037	-6.18259	59.8845	-10.6681	14.6428	-102.505	-63.0929	-51.5655	43.7733	30.9128	84.0066	8.35893	-1.23752	109.779	59.1707	-19.4975	119.667	-63.3228	31.7804	81.7132	24.9517	111.972	-11.7318	97.3910	-10.8037	-11.0622	-95.9278	20.9730	98.6714	7.92711	94.0732	8.57496
-16.3461	-0.424553	111.131	11.2585	-75.0727	46.6121	-112.577	-70.6440	11.9542	-56.3215	20.5634	51.1798	-25.9853	-24.8980	36.6594	-47.1506	4.34244	86.0856	25.8055	43.3346	-30.6676	40.9113	69.5339	7.29614	-69.2588	48.8227	-79.3515	57.0182	-30.3657	77.2558	79.6340	47.2459	102.977	-71.5989	31.6077	-98.8890	-82.1311	-69.2536	26.3323	-22.5018	34.6280	-13.5546	26.9333	56.1039	81.9250	61.7749	53.6494	-73.0740	-10.1192	9.64310
-16.3217	-35.1123	6.23441	115.492	-36.9710	12.8344	-15.9744	70.0517	-84.0019	-105.495	-14.1880	67.7483	72.9298	-45.4847	18.4920	-15.4281	89.4006	-69.9222	-78.5843	39.1117	137.199	-47.6187	88.3130	97.9388	-58.3670	-42.7303	82.1037	-40.4830	58.2865	-37.7834	-61.8958	22.5758	5.58858	-111.103	97.5432	35.3762	21.7280	104.950	40.3112	-42.2748	119.958	-31.8226	97.4719	89.2602	-6.01985	7.41301	55.6115	33.8116	79.0335	1.03503
-16.2973	31.9655	-18.7999	-5.35292	-73.1269	-45.1148	88.4591	34.9272	34.3222	11.0145	96.7061	63.8269	76.1739	34.0155	14.7046	117.025	58.9458	-39.5050	-52.3287	70.9294	-27.2594	58.2560	-6.08839	19.7658	47.8414	15.1089	-48.0584	40.8039	-76.3348	-41.8789	80.1889	-42.3823	36.0135	34.2148	-73.7976	17.7514	-8.17343	-31.4428	-41.1908	-87.3721	-6.69243	52.1207	3.77492	68.3761	33.3432	13.3499	-43.9032	50.0147	-19.6877	-30.7971
-16.2729	-41.1749	44.2870	-29.8191	6.26274	-63.7814	22.7740	56.7626	8.31632	10.4371	-88.8899	35.5147	-8.17815	-61.0055	-10.8435	65.6266	-11.7363	-66.7110	57.2061	85.0379	-143.033	-26.7263	78.1956	-23.9912	8.86928	41.9993	-83.8622	124.740	-18.0544	16.2505	11.6882	-52.0944	70.0036	62.5940	151.718	39.9683	81.2753	77.4020	7.06911	-67.1394	-12.4773	90.2148	-10.8401	41.1290	-52.3641	88.6644	108.754	35.4720	55.5294	106.889
-16.2485	41.0577	-181.282	28.5225	66.0765	-35.2021	-74.0780	30.5143	-32.6189	55.1675	-27.3444	45.6189	33.8925	-12.6067	12.6466	18.7391	-111.742	48.5955	38.7113	39.3389	59.6283	-86.0720	-40.6978	34.9195	-71.0764	8.34311	-43.7873	136.859	11.3107	155.916	-109.460	-38.6355	47.5106	35.7395	112.292	81.8564	35.3577	23.6357	75.3156	38.4929	68.8940	23.2388	-29.1475	-131.789	-1.38197	117.340	33.5456	22.3647	97.7487	50.1201
-16.2241	44.5724	24.8432	30.8350	-4.17898	123.503	13.5524	16.2699	-17.6066	-3.19795	56.6516	5.83030	2.61487	-0.337312	-76.0534	-16.5600	66.4803	2.15147	-3.39223	-48.6366	121.504	-16.1673	-39.3210	-141.269	-39.5973	-10.8958	68.0263	27.2839	-68.7270	28.9932	-112.249	181.285	-50.4756	-102.250	-90.9620	-33.4281	33.2833	47.0330	48.3890	-18.1685	41.4790	80.6459	14.8395	33.2453	45.8360	7.86439	114.184	93.8904	37.5704	-29.7984
-16.1996	48.6966	-25.4999	-68.2178	-4.93030	32.5631	19.1859	-108.331	-26.5753	-39.9122	-11.3813	-88.4706	-91.5826	27.9893	119.598	-32.2603	-115.227	96.5419	-26.5179	67.8434	-86.4608	28.3550	57.7760	72.7085	0.908788	-15.1882	114.159	60.7989	-32.4811	-117.293	42.8062	47.8955	-14.2412	-35.5433	151.293	-39.7271	-23.8471	30.2110	166.035	-72.0246	23.6773	70.0198	69.2321	39.2538	101.308	13.3328	61.6887	18.9595	94.9693	23.1521
-16.1752	22.7871	-94.0303	-32.0543	-60.5909	-16.9960	106.813	26.5264	19.4390	19.1582	-28.6757	37.1854	-3.26680	87.2782	-14.2588	51.8451	40.6363	-210.557	22.8189	51.7045	0.827435	-62.5764	75.6609	9.42057	132.022	-156.061	-54.5215	-45.1648	-42.1909	-3.97030	-65.8980	19.5266	-3.59915	132.313	110.075	9.65614	24.4057	-39.2546	-222.992	126.353	78.9188	22.0431	124.458	79.6473	16.9837	8.03699	29.1572	-0.458312	57.7748	98.1656
-16.1508	-72.6459	29.0018	-15.7726	-125.451	26.9974	-85.7092	32.6532	-103.597	-35.3601	-54.3838	-21.8879	-50.1583	-83.9625	53.3215	-38.8548	-123.386	-104.905	-118.559	51.9692	39.2564	-53.1497	49.2458	77.9472	-57.5212	90.4235	-59.6256	19.0742	102.485	-5.89299	-16.9105	18.4563	7.56654	64.4858	-4.89369	-37.2975	41.8363	74.6733	82.5167	75.0448	11.9628	71.1849	99.4532	29.5873	136.759	78.4053	92.8620	83.5254	17.1687	-22.2942
-16.1264	-95.2115	103.308	-86.0154	-116.581	-10.5363	7.77237	-54.1325	-85.9169	-23.9631	90.8330	91.8724	27.8822	-55.0958	-102.789	3.07822	135.518	-95.7167	-16.9969	-56.7885	55.6667	-42.4150	-4.59812	17.4762	-2.73426	3.15691	96.6427	-34.4645	-60.3238	-122.266	85.6351	101.445	66.6870	21.9732	-13.5794	10.4673	134.659	-137.433	48.5497	-18.3036	79.8852	54.3151	0.0399315	99.1088	24.9136	-15.6121	-4.96060	54.7095	-45.0727	-31.5933
-16.1020	48.2691	59.8645	102.686	-49.1851	-32.2032	-23.4466	-30.9733	68.2700	66.8358	-1.85693	-6.86414	-103.396	-26.2309	68.7013	-54.5188	38.1494	-13.6209	66.4560	7.65221	96.8600	-47.0485	-28.3692	31.1864	-128.686	8.42066	-42.7492	23.9672	111.539	58.5828	17.0975	110.107	8.94161	-25.5339	31.8162	-25.2291	-28.0151	-1.42547	28.5354	89.6796	137.413	57.7823	-55.2337	0.356937	-3.00418	106.855	37.4856	-58.6517	-19.7478	56.4705
-16.0776	-30.3743	45.5725	-76.4055	-25.3862	74.7804	60.3050	53.4004	-70.4571	24.4059	132.395	42.1835	44.4206	-2.31273	-53.0768	-21.4991	94.5583	103.802	58.8249	-40.6876	98.8842	129.115	-133.598	-83.7750	-70.8646	85.0725	97.9594	66.5570	-6.19534	-17.8589	137.856	-77.8188	21.6068	5.72318	130.692	100.731	-47.9603	11.9584	28.8122	141.827	49.7251	41.4247	76.5561	80.5982	38.3172	33.8945	103.680	27.3915	40.2180	39.3367
-16.0532	0.391056	57.8682	103.812	18.2135	-71.7453	-35.7725	-82.6170	79.3690	-41.1634	53.2124	18.2125	109.639	64.1322	-84.8321	50.4014	78.0705	-17.1718	-57.3523	66.2155	29.3981	64.8800	12.3860	-41.3651	26.9566	-74.9517	-106.936	62.6262	6.37714	-55.8610	44.9631	-36.9610	91.6821	100.279	-75.4697	47.0706	33.9588	60.0502	-54.8265	-39.3784	81.0618	57.1114	39.3488	20.5284	56.2095	-73.2454	-28.3207	5.75612	44.3565	58.7652
-16.0288	43.8068	-5.88540	-29.1116	-57.4500	-37.8276	43.1584	-12.6191	-29.3300	-39.6051	4.48376	66.6287	123.369	-8.91202	39.9149	-33.9210	80.3931	-60.0019	67.5042	32.0947	32.7025	59.4755	-7.00768	-61.8858	81.3468	99.8417	68.7565	-94.2320	122.344	24.2579	27.5015	77.4280	35.5850	116.836	50.2080	-31.0650	30.9825	29.0406	31.6780	9.13819	53.9636	112.953	100.483	106.009	6.37850	109.321	103.565	69.8319	23.5734	-11.8145
-16.0044	29.3910	-79.0253	-35.5823	-52.9901	-80.2590	32.1128	-119.580	55.0388	3.26636	40.5400	-14.4251	122.698	48.9088	50.5993	27.7080	41.5665	54.0388	-12.3370	74.7181	33.1644	54.3737	-83.0236	14.1344	-20.0153	-78.0339	-59.1897	-0.311270	99.3228	26.5147	50.6657	82.9811	7.63094	72.8339	2.68882	154.639	37.0981	-20.3305	29.8399	53.4999	-121.248	38.6498	-27.5771	9.98007	-89.0702	119.086	78.5624	98.9744	-9.73259	170.732
-15.9800	-35.8440	131.149	31.4130	46.8605	-61.6948	61.0140	65.4203	-110.522	22.1262	-23.4498	-13.9213	4.54021	-81.3464	23.0226	140.225	151.704	-13.2298	-52.1169	-21.5917	17.2288	22.3090	-39.3757	-61.0667	37.9493	146.987	-19.0347	-9.04280	-24.9629	128.373	-23.1123	138.322	-14.3265	-11.8236	-35.6085	6.22355	62.3189	-32.5495	-16.2087	79.0571	53.7483	108.924	45.5761	40.3378	49.1817	-27.7067	54.8155	75.7946	37.1127	126.349
-15.9556	-11.7740	-101.795	-16.5120	-38.2785	32.2684	109.568	-43.1415	54.3618	-89.4521	53.1394	-59.5809	-26.8657	12.6070	64.9265	131.622	-34.8738	23.5509	-28.9771	33.6368	2.88653	107.222	50.8786	3.38541	-10.4418	62.8521	47.4207	-69.6882	132.857	-75.6737	23.2647	42.6285	10.6022	-33.8923	69.9285	25.5741	67.2916	95.9001	-15.9601	132.221	44.1572	10.7706	169.856	29.6940	123.094	34.9072	68.4459	23.4456	30.7967	-43.1898
-15.9312	42.0374	45.6411	-24.8137	-10.1144	-19.2546	58.1577	-31.6170	-17.8372	40.9748	-3.09305	4.25158	20.5220	47.0209	21.5808	-24.1114	-95.6898	-88.2096	-1.60259	53.8543	22.6596	-81.2310	-62.3636	32.6421	-2.22262	-19.5818	15.7187	77.6800	0.709959	91.3601	78.3200	-91.3008	3.30537	65.1200	14.0774	14.1684	48.7880	38.6383	71.3429	58.2748	38.5044	-23.7615	39.8106	-18.3255	187.348	30.8110	30.3292	98.1756	32.2968	33.8214
-15.9068	-48.9303	-2.76097	23.5222	-39.5827	-147.544	33.1981	48.8462	-50.6088	38.9217	57.1274	-13.3559	150.131	6.96391	45.3607	44.4161	142.873	122.044	-62.7008	75.6658	-27.4216	-9.53575	59.8953	138.026	109.097	-133.666	30.3391	16.1866	-97.9562	-54.0613	-36.0488	-0.558694	-1.15929	-40.0514	6.56286	0.0857368	157.661	33.4791	24.0780	62.1927	45.4961	54.4960	80.6138	53.8549	-20.2133	-65.5073	208.788	123.562	29.5406	42.9262
-15.8824	-79.6418	5.17715	37.4159	82.4430	-38.8246	16.3400	39.1737	-10.0702	72.0882	115.534	11.7297	94.4102	-17.8300	-67.2157	-50.0713	-64.7824	-110.250	43.9574	-67.3803	54.9376	-68.7640	-46.4230	79.9353	8.69277	60.7114	43.1504	5.73013	-9.30528	189.171	114.963	11.7402	121.059	-39.0587	0.629837	-8.79275	19.3960	9.96131	-53.4053	25.9456	31.0441	23.6675	-37.7905	88.7662	44.1994	-82.9784	18.6204	-95.6280	86.9367	-5.62737
-15.8580	18.9539	-49.1656	-65.8792	-73.4188	31.1871	-40.3092	-13.9656	-17.1278	47.8521	-44.0218	-14.9491	-103.533	36.7265	18.0419	34.2222	12.5436	65.0309	-24.1891	-8.35859	26.2088	-10.6256	73.8762	79.5037	-52.4918	2.41963	-45.3076	63.1484	87.3488	49.0477	35.3227	10.6868	89.5448	51.7225	37.1873	-83.1341	-45.8566	55.0382	13.6188	138.006	35.1768	-71.5098	-2.89602	-50.7850	90.1685	-44.6312	8.06643	16.7223	72.0444	-33.7937
-15.8336	59.7340	48.4232	-0.974505	6.66695	15.1032	104.812	30.2095	-14.5731	-54.0446	-69.0800	121.865	-96.1241	-57.7935	-74.7790	-30.1166	-27.4953	23.8034	-3.65790	-68.8802	-13.6962	6.31453	52.6648	64.7649	-62.3343	87.4988	198.842	1.63520	60.0779	-34.3959	98.6080	23.3450	217.415	0.639743	107.132	21.0767	147.375	27.2500	14.6771	-17.2605	17.9983	-23.8903	103.431	27.1274	-29.2491	68.1621	3.96284	-1.01270	95.7723	-3.55531
-15.8091	-46.3716	12.6284	45.2944	-3.98698	-45.3729	-29.7684	-14.1086	20.5144	10.1282	-13.9074	-59.8413	1.95066	82.0203	43.7566	-42.7681	-67.3820	104.209	72.3956	30.2037	21.8165	10.9436	61.8320	-11.8196	17.1992	-16.7965	0.132373	-7.22650	4.15643	-56.0527	54.2982	79.7613	127.973	32.0103	22.1473	67.5092	-23.1371	-86.0418	222.603	21.8889	76.9096	14.8980	6.68147	11.8068	-20.8816	92.7295	-3.30460	-17.5877	29.8318	112.459
-15.7847	66.7999	-8.35505	44.1256	18.3282	-31.8427	-14.6510	-49.2525	54.7004	-27.2809	-72.7170	71.1047	-89.0679	86.6352	27.6226	37.3592	-74.7966	-13.9821	-4.68863	-71.9198	-1.61363	-47.3932	61.7477	96.5973	58.6372	67.8431	-70.6633	-94.7151	6.16002	4.52717	-17.4409	2.15549	-7.73653	-18.1376	148.061	17.5794	0.988352	22.7999	41.5216	53.1745	13.6313	34.1825	15.7666	87.2733	-22.0667	-15.6321	195.823	51.5881	0.261073	93.2936
-15.7603	58.3120	-51.9141	0.817883	45.8331	37.5041	137.368	43.6889	-13.7970	64.4338	99.8939	-16.0175	-34.6568	-55.8886	-28.5664	53.6195	-54.2657	-128.348	110.645	-21.9778	9.39867	-11.5710	-29.9217	-15.8661	-81.4340	22.4380	14.5027	6.80771	-39.4145	-6.17394	114.178	-8.90361	-28.8369	56.1231	133.877	58.6734	-55.6342	43.9506	-83.9803	86.9888	-112.650	72.6572	-11.1952	84.6296	100.750	136.275	-41.4883	18.7035	-26.9957	-29.2975
-15.7359	-124.515	16.4985	109.780	11.1718	93.8027	78.4351	-25.1790	123.877	-10.0231	3.30679	44.6079	105.989	-5.86484	24.2375	21.2889	19.6589	-58.4049	-32.0970	78.3022	-11.9490	54.0509	-48.1535	-127.400	0.0871729	45.8701	-18.8652	91.3200	0.784463	58.9897	-143.074	96.0459	82.9584	85.0455	-52.5941	93.5069	7.80459	-9.27496	12.1028	-78.4188	25.4441	128.647	-68.8375	142.113	58.0823	116.669	75.8843	151.501	-2.18301	174.115
-15.7115	18.9008	78.4062	-51.9574	23.0391	7.00616	-13.2601	-15.8905	-6.68518	2.31726	124.518	43.9742	-44.0864	-67.7822	-22.9792	-21.8724	3.01339	82.6016	97.3871	30.0129	160.753	123.737	56.4424	59.4013	7.62427	73.5390	-8.25606	9.68335	10.9555	-92.8559	-1.04291	105.610	0.952117	45.6833	8.44454	-40.3144	30.1827	91.1018	-21.8620	-112.885	89.2891	41.7734	123.073	9.20763	190.969	87.3144	8.50376	74.4746	50.6387	8.55035
-15.6871	-57.9543	-15.4503	-9.53276	-123.001	0.332511	79.6036	65.5572	-80.9007	71.5607	-10.8575	-55.4195	22.3547	-96.7395	85.1156	61.3980	163.296	56.5752	-131.455	58.3810	84.1359	-106.366	33.9957	63.8926	10.9620	50.7874	50.1248	75.6220	61.2318	2.04831	38.7510	13.4196	-66.6449	18.9242	69.3614	27.7671	105.061	17.3714	20.1424	83.7678	86.2875	60.2879	38.5221	32.7115	56.3524	118.849	-75.9620	117.973	158.927	115.257
-15.6627	105.672	-79.0446	147.468	-121.497	26.4676	-53.5566	-58.0683	61.2453	85.7554	30.2354	45.1498	12.2800	-47.2923	-13.3131	35.8093	13.0365	-72.5078	38.1246	124.373	6.78399	50.4033	74.1185	41.1894	41.1385	-38.1901	94.0679	79.1785	36.6888	-12.3723	72.2391	45.6387	9.76134	-10.1957	89.1805	-40.9979	26.4598	20.9111	2.61740	135.069	50.5498	-55.2836	8.00601	-35.1088	54.6378	156.977	92.6937	11.3369	21.6438	-41.6011
-15.6383	-55.0198	-34.4989	45.8912	60.9103	-65.4319	-39.4902	94.7857	12.9194	8.29056	37.0721	75.2321	48.6814	-18.2009	-34.5012	-23.5076	28.6998	38.0675	-86.7541	85.8393	6.14282	-43.0201	104.489	-31.8581	20.3904	29.2479	26.2248	-21.7838	124.043	56.8250	-62.4057	97.7129	43.4531	-32.0262	7.45731	-24.2125	-10.9349	74.2854	21.6790	-39.3244	-90.6394	41.4361	12.0694	-2.71270	49.6041	-18.4576	94.0166	41.3438	87.8015	171.206
-15.6139	32.2883	-5.47407	-85.8545	-19.2818	-89.9401	-98.3001	15.6140	24.8263	-86.6375	46.0106	-95.5912	-45.4119	-130.020	-42.0671	17.6246	73.2830	63.6352	2.26439	68.5827	88.5321	105.556	-29.5548	18.0573	-16.5093	129.553	34.3712	38.6378	13.6207	32.3347	-37.3651	8.63125	29.5112	-50.3678	41.2225	136.320	-64.9087	-56.8816	-65.0124	-57.6564	3.26025	-2.59438	9.04717	71.0123	107.121	-10.6584	13.4621	124.824	18.2306	4.52695
-15.5895	36.6990	12.6443	7.51751	-45.1338	-14.3618	-40.1062	-20.8828	69.9783	57.9967	-9.15375	-111.051	46.3365	11.5327	21.6384	64.9576	20.8244	9.87688	94.6466	39.1413	-51.2339	5.23217	24.2734	-17.3986	-52.9653	39.2556	35.2504	58.7057	181.016	25.9390	-14.5810	18.2272	-16.8709	73.5295	88.6639	-28.2604	47.5256	-32.3451	38.8380	-41.3846	17.1193	73.6671	-58.0440	156.312	56.2581	123.898	65.8567	10.0670	44.6474	86.6685
-15.5651	-12.0302	109.446	3.70664	-98.7414	71.6131	141.353	59.6900	-51.8407	70.9292	-124.372	50.5607	-22.5108	81.2842	-30.8010	-104.920	109.588	1.22235	0.748751	6.87967	6.85839	39.8603	32.6478	15.7499	-47.3016	-42.7807	46.7257	-20.0701	36.0650	-9.20121	107.728	41.2621	71.7073	45.1992	23.6441	64.9745	40.6650	77.5766	40.4078	93.1092	37.7514	77.9272	6.57296	28.2515	140.370	-9.09664	77.4605	98.9001	81.5047	67.1741
-15.5407	14.8284	67.3271	-65.9711	-28.1883	-82.3151	128.753	-33.8818	105.321	-56.4612	31.0117	152.523	52.4083	115.936	-45.9619	51.0499	185.131	55.7855	-87.8061	58.7068	23.4107	0.0726087	41.5150	33.6663	35.1148	-53.6915	-64.8337	-4.71942	17.2156	108.611	74.8625	67.5258	-62.9297	62.7885	-39.7940	108.692	-25.6003	40.6561	52.9474	28.5398	-3.26989	-19.1673	70.1945	-42.9392	-97.2847	82.0424	71.6804	35.9384	85.1989	116.658
-15.5163	-49.5562	-66.5025	-43.5826	-88.0315	61.3899	1.29628	-16.2416	-35.9519	-41.8367	-141.063	-23.1098	10.9113	-27.4779	-89.8829	71.7218	-74.0605	-4.27955	6.18170	26.5514	102.016	43.1606	-38.2280	-79.1923	65.4875	125.459	136.783	38.1645	-74.2832	9.78650	22.4790	-27.4037	84.0685	-63.2305	6.36860	86.7658	-1.16922	-16.8992	6.72372	86.7030	49.8501	158.705	141.874	57.5293	12.6023	-20.3653	66.7111	8.00169	57.5570	-4.71052
-15.4919	193.525	-44.3539	-1.82611	-9.22255	-77.6861	-47.0721	-42.8022	-20.9706	-46.0552	26.5016	-44.8553	-35.4921	17.1810	-12.8531	62.0179	-9.02172	-160.096	45.9347	12.6178	93.7197	0.589183	48.8533	16.2864	-37.2118	31.9593	154.976	-25.0461	33.6053	30.1332	79.4044	-32.3998	-23.7146	114.364	78.3568	74.6610	14.1452	36.3076	117.200	85.7917	64.8510	3.19815	26.9148	61.6192	-53.1970	47.6725	9.21258	54.7905	56.8963	84.7896
-15.4675	-4.24001	45.2164	-84.1176	-9.24650	-95.1970	16.2524	-27.1111	-2.40241	-41.7748	-32.8036	34.5265	-23.8333	20.3966	73.3602	99.8294	16.2431	-18.5962	-8.67983	-96.2648	57.0874	14.8339	43.0675	-68.4109	2.31497	-19.0188	6.80109	4.67854	50.6029	-63.5444	-57.9645	89.9959	66.5571	-47.2305	66.2684	69.2519	38.8259	-28.8448	126.336	89.7966	9.80743	99.6736	68.1697	-117.249	48.4974	45.3519	-45.7061	52.9905	33.8205	-13.8252
-15.4431	9.26779	121.246	83.4042	2.92985	138.785	3.96010	8.37107	-31.0340	104.080	73.5730	-42.9470	108.267	31.9472	-56.1029	-47.2228	21.3624	-13.1682	13.8385	0.970184	-62.8694	-12.1783	-67.5082	80.5375	44.0620	-15.7089	-157.401	-61.4663	90.2158	130.351	39.5144	59.2896	101.578	3.66673	12.3646	4.96880	9.76157	47.0212	71.4609	117.839	57.7792	64.0602	89.0375	55.2175	7.76666	-21.8033	48.9564	0.369180	48.4534	101.698
-15.4186	-10.8937	-5.62689	-51.5616	127.729	77.6767	-15.4328	17.0462	79.6662	-1.44041	118.953	-119.947	32.0034	-25.4084	1.58225	-18.1975	-77.0085	49.0394	18.2187	62.8297	-38.4799	170.841	-71.1564	15.2869	96.1048	-116.513	8.27276	24.4171	-104.474	-19.1938	-7.87277	54.5292	57.9299	-34.0164	74.6600	76.5044	82.6098	-39.3235	63.3251	17.9157	28.6304	-79.1045	1.68970	-9.47686	-56.1001	47.9859	82.9285	84.9551	-30.2184	35.4116
-15.3942	-2.55520	66.2738	-79.5259	-24.3760	14.9392	-7.12526	-82.6354	-118.254	45.3213	106.058	74.2674	-54.2869	31.5320	127.138	61.4231	124.698	-49.4594	35.3808	102.242	-52.9565	-6.92190	-14.8166	35.5667	11.5899	-56.3733	-69.3538	-10.9299	-82.4284	-67.1504	57.2738	34.0124	69.2203	50.5408	-22.9952	8.81897	41.7327	11.3197	82.2123	111.523	-61.0067	25.1486	-50.5243	116.920	13.1180	147.393	62.8277	83.3815	93.7037	-8.07864
-15.3698	-76.4765	-0.214270	-38.4048	19.5745	-33.3136	65.1495	73.9217	-67.7134	-48.5443	53.9980	-102.740	47.7610	-29.5453	-70.8161	6.10013	-70.7038	27.0163	-56.2654	75.0721	153.000	-43.7757	77.4143	47.0803	-21.7583	10.3557	17.0640	57.1219	-85.6234	78.8383	36.6200	-86.7226	-3.47793	-4.75214	-7.55390	8.49123	-63.3302	-45.0965	25.7512	182.670	23.3616	-34.6697	29.4068	-14.8967	157.462	-72.4252	18.5686	120.491	24.4957	136.848
-15.3454	73.3628	5.71592	30.2020	80.8382	-23.7872	24.4501	-36.1714	-65.2411	-39.9685	-18.7969	10.4778	-39.5496	16.4610	83.1037	-66.9232	-8.19602	65.9432	32.7572	-9.43008	64.7535	9.95386	124.524	-101.696	10.8461	-14.3060	-46.4602	35.7413	75.8923	77.1498	30.0506	51.5391	20.7407	11.4343	26.4663	44.4618	-4.11826	41.4035	5.47753	37.0260	-79.5684	70.7428	-47.3341	43.2328	98.9940	33.2333	39.3972	9.89122	86.3151	3.67339
-15.3210	-48.1399	-53.3406	-26.1881	-27.1855	-94.2915	-32.9916	-65.9956	37.5559	-63.4200	-45.7477	11.7694	67.0687	78.8792	-86.9620	-44.7218	47.2467	18.8090	38.1131	102.838	85.1726	-6.04469	18.8660	35.6736	54.3101	22.6079	127.496	101.314	47.2609	-47.2645	10.6010	77.6285	-19.6833	119.048	33.7807	-49.1219	62.3458	64.5002	13.3972	36.5193	88.6912	183.198	-9.25106	-14.7052	-16.5630	107.017	59.3543	-72.3272	49.4035	92.5421
-15.2966	-53.4462	27.6284	46.9833	95.9170	-148.635	-31.9587	-46.0368	-86.9043	62.9176	24.6478	63.9923	80.6008	19.1128	30.3316	-36.3101	55.5134	12.8853	16.9841	-9.19464	29.1323	-16.9454	-17.9036	36.6157	73.0429	130.286	7.11445	-17.9036	26.8468	56.9107	40.9211	-5.03000	-74.1860	-10.9564	58.1140	168.232	54.5298	74.0928	5.39448	63.7577	98.2658	145.764	104.778	92.1867	47.4358	107.614	-51.1342	-6.02429	65.3733	105.735
-15.2722	105.923	-5.40411	39.4514	-101.156	26.1209	-7.68731	77.2155	34.6945	-81.5989	-13.9998	74.0435	-19.2686	89.4982	92.7107	57.8192	-13.7603	60.3196	-31.6463	14.4044	115.284	-43.5704	28.7770	12.4736	-59.1256	-117.669	-6.08137	27.7450	143.100	64.6630	-44.1751	43.6200	0.978216	12.0419	-83.9517	123.682	18.3977	113.833	86.9085	-29.9995	101.812	32.3689	52.8863	120.304	72.3560	32.6064	15.2569	105.907	0.163201	49.7876
-15.2478	114.699	-29.3654	-9.75384	53.6845	-30.8958	2.57109	-20.0298	58.3667	48.1622	-50.9275	67.1870	12.7671	-23.1136	-32.9597	-17.2555	-25.1687	-14.5376	-66.1516	8.37496	61.9675	83.6035	58.5679	67.9240	-27.5940	-1.49223	96.9103	19.3695	61.3210	-7.27538	37.4261	-27.6058	49.7637	-91.1758	53.2924	65.6140	71.0550	76.9402	31.7302	11.7276	123.468	81.7025	-27.3397	-51.9349	22.0694	36.9469	13.8354	86.8342	-2.03000	87.7827
-15.2234	25.7826	2.30957	62.5440	-38.4297	9.84215	9.47832	-17.5994	-12.4446	57.5891	-26.9837	131.473	23.9237	64.7132	58.3216	2.39269	-111.047	65.9703	89.4953	55.7580	-67.7946	68.4052	-17.7797	-41.0472	-86.8108	56.9829	-69.8364	-38.9160	94.1719	-28.0102	81.9422	-26.6299	-9.23010	58.6017	110.350	-56.8872	14.1042	46.1768	74.4903	79.6563	86.7651	66.1906	8.68074	97.2649	49.6273	64.0845	54.1161	46.7913	48.8047	65.4318
-15.1990	-121.360	20.1149	53.9639	43.2226	-52.9819	24.7698	46.4277	19.0795	-139.461	104.409	-35.2887	93.5725	-54.5503	-32.4284	73.2150	45.4012	-70.8957	-2.58894	19.6427	-31.3196	41.6266	68.5843	13.7604	81.6095	-11.2728	7.17959	46.1926	80.0232	115.931	-25.3898	103.310	72.0691	-12.4708	-43.4495	-52.2832	-1.37142	86.6863	157.129	-81.7240	-15.1918	46.0946	97.9746	52.7899	77.9490	-51.3806	67.3824	96.9962	89.5386	40.0611
-15.1746	78.5323	22.7482	-85.2314	2.45865	63.0122	-20.3800	24.0706	28.9370	79.3677	12.5572	123.449	-37.7919	-33.6980	-83.0767	112.757	-17.6356	-43.3728	-18.7150	78.6239	65.0087	38.3037	-108.521	-13.2618	96.6683	49.7808	-6.70787	46.4872	35.3040	93.4077	106.747	-43.5235	-59.1646	40.5134	59.2654	68.0620	27.5386	17.3365	168.900	-25.3488	72.1093	20.5623	59.6579	-58.0154	175.117	17.7277	-67.2497	20.9579	74.6136	54.1811
-15.1502	-65.8961	-90.4503	-13.4219	31.9144	-17.3628	-72.5417	3.80272	62.3979	76.1772	-49.4908	-27.8593	70.0228	-15.3775	25.9296	-5.89966	86.5343	15.4082	97.5413	-30.5991	1.89971	25.0330	28.0121	198.092	-31.5739	96.9963	36.6235	105.228	20.5447	-28.9428	79.0298	6.89294	-104.902	20.9976	24.0730	-12.1194	-25.6931	-6.23068	33.6791	135.807	4.86821	173.978	104.673	-70.1793	-4.51627	80.7789	31.1810	29.9086	167.786	0.652098
-15.1258	13.1574	31.9029	9.86436	-53.4527	-36.3194	102.096	-66.8564	-44.8357	-5.64145	-14.6389	-21.1201	15.4365	15.7558	-122.661	36.1029	-9.43991	-40.8683	54.5858	28.8923	11.8932	-26.0066	-75.1085	-125.476	-3.16145	32.8148	38.0630	-4.36458	69.5552	81.9440	-19.3817	88.7406	-44.3027	137.059	-59.9734	-59.2061	-13.5356	64.9117	-40.7241	-16.3492	-4.71463	-67.6564	-114.393	0.714732	45.2051	16.7246	69.2878	104.999	52.3323	119.236
-15.1014	-1.06434	-57.1871	105.411	-72.8088	-73.1945	41.0816	51.7427	73.4326	-53.5080	60.3433	52.9873	32.7721	55.4914	45.8030	63.2579	-66.3308	26.3100	-53.9528	52.3310	43.5301	99.1435	51.1469	-37.4769	115.999	-10.6199	-84.9970	13.5086	-16.3976	-28.1420	-16.1852	66.2192	116.689	58.3972	132.661	78.9958	104.553	27.9223	-30.3005	106.774	-62.0937	13.0531	167.869	215.015	101.289	-81.6455	62.4356	60.0404	-114.776	123.455
-15.0770	-1.51780	12.4845	-88.2081	-40.6766	106.833	26.7321	35.9042	-15.3394	-79.4389	-22.0726	-64.4498	44.3240	-48.6303	-35.4579	126.670	24.5270	70.5897	139.359	73.8370	-21.0527	92.5647	0.0458394	35.2348	25.9069	-27.2106	-42.7934	1.75533	8.58121	24.6420	-40.8699	104.474	95.1893	-19.1498	-2.59988	27.4288	-52.6676	95.3448	108.465	138.486	79.2072	64.1120	10.8065	67.1205	-7.69053	76.0696	104.394	121.033	47.0358	89.4308
-15.0526	-82.7674	-116.987	-81.8558	-69.2197	-37.8661	-19.0748	-78.0753	74.8847	-27.3051	70.4610	-11.9012	-2.43718	80.7366	-19.8979	76.2702	-51.9706	63.4238	-83.9011	72.6906	106.176	-107.578	43.5116	-4.28217	-0.862808	74.7735	46.6092	34.3510	166.640	35.8352	14.3953	5.75570	76.7185	9.55719	-38.0696	67.4221	-45.2386	-71.6814	-16.8015	7.28752	80.1383	41.6778	10.4980	143.517	59.0291	126.767	-5.57406	34.5174	31.5727	93.7298
-15.0282	-104.676	68.9737	27.9972	29.8913	91.6894	-33.7400	44.8986	-54.0815	-68.5613	-16.8194	-28.7990	117.751	36.4688	37.2262	-26.5672	41.4726	59.2520	112.046	53.6935	20.0040	-7.25979	-25.6779	127.556	91.0931	107.465	11.4509	-86.8428	69.5391	54.5169	70.6376	96.9211	74.0982	43.1325	95.4151	28.0067	163.341	81.0813	-6.44277	71.5515	9.81279	50.5427	70.5185	183.156	-29.4283	64.2803	73.9498	41.7951	38.2591	94.1493
-15.0037	-55.2398	-29.3795	-96.0527	13.7276	69.8932	9.39064	122.068	106.748	110.438	-22.2441	-5.61416	-44.8607	2.04126	-58.7202	-12.7044	64.9933	46.7567	42.4615	-42.5819	53.3809	-48.8900	-38.9043	129.313	101.844	30.4971	169.215	-42.6141	126.975	100.964	35.5287	-58.5452	129.980	54.8278	79.4971	-25.4072	44.1155	-12.1610	39.1951	45.5152	185.376	9.97125	99.3080	84.1365	-2.16832	69.1973	8.02491	58.9665	7.43913	28.8032
-14.9793	-13.1495	-15.6633	0.537261	41.9446	-77.2613	26.6097	-29.1651	-58.9349	138.153	-40.3168	81.3922	55.9937	-23.5065	-16.6940	-60.8725	-76.0024	-0.212268	-23.8182	28.5158	17.4387	31.3721	12.0768	-27.7549	119.094	-112.467	54.5620	-9.25634	95.1440	-43.3998	109.474	117.316	6.76429	45.8010	52.2182	-43.8428	-43.2258	77.8717	-20.1599	-42.4741	87.4602	86.4705	54.7596	93.7023	52.2388	-32.8285	135.228	97.1117	88.8565	117.958
-14.9549	-30.9036	-25.0182	-80.0733	5.42330	-22.7464	12.5785	43.2765	-27.6292	68.6993	-51.2131	-31.5514	-9.06124	53.6415	-60.5835	70.9606	72.8523	18.4486	-4.57792	78.7585	27.1580	34.8976	77.4257	114.283	28.2387	32.3462	84.3647	77.9376	-22.5602	154.763	35.2769	-14.4731	86.0482	-95.8467	42.8493	-6.68717	134.159	-30.7369	66.1242	41.1032	100.112	-43.1235	57.9619	124.598	71.6212	99.2860	57.6326	31.6562	87.5954	67.4365
-14.9305	-41.9368	75.1415	37.5276	-7.66211	30.8645	97.0154	10.6403	72.6395	-11.0701	28.8072	-20.9305	83.6515	-5.64754	38.7908	37.9615	53.8626	-119.895	-40.1304	-28.5086	-30.7407	79.4654	-46.7379	-31.8105	-8.11155	19.0945	35.2003	144.023	54.9313	32.2711	116.715	120.340	-71.1817	-3.51183	-30.9681	-16.1530	66.0882	10.0066	130.141	190.040	-52.9144	162.989	100.407	-25.3566	149.777	11.4393	84.8875	126.765	-24.0307	28.4914
-14.9061	24.4203	-43.5852	99.7270	-96.9658	-58.8644	-60.4273	48.7592	51.0363	-111.106	20.7418	11.2579	-7.16432	68.5279	16.8731	24.0490	23.9608	-27.4060	74.8150	61.3882	23.6714	-27.9487	13.1689	75.2506	173.232	10.8358	-22.5560	-10.9257	42.7580	-17.8973	110.929	-130.790	92.8646	28.8585	120.282	80.4183	77.3146	78.2912	75.5833	-3.94827	115.207	-43.4654	31.2709	168.492	219.808	197.718	110.500	112.578	-18.6507	106.224
-14.8817	-17.7636	22.5110	18.6601	5.32768	-42.7928	-0.422382	-29.9505	-92.1511	-58.8371	51.1329	-98.1931	-66.2741	-12.4242	27.7873	154.054	70.7158	-54.5158	47.7907	135.093	-55.8266	40.5218	92.3260	-64.8103	-28.8515	-121.345	107.493	21.7402	-104.495	19.4494	41.4436	-40.4207	-108.979	-100.603	145.065	35.2271	-77.4127	47.9298	21.0277	95.0518	-54.3806	34.2246	-29.4564	137.068	185.741	5.67308	-14.8080	106.007	77.1680	-10.4309
-14.8573	-33.8390	-1.43888	17.4838	34.8328	-80.0362	-33.5601	-82.6797	19.0900	-83.4670	43.1996	56.5934	2.27395	101.671	-1.42356	14.6680	0.0586272	59.5302	55.8134	-15.0588	18.0311	14.2671	99.0115	-120.499	-138.925	29.5047	-58.9262	36.1087	-52.9808	-27.1064	109.988	63.7680	117.428	-22.6393	97.6165	181.256	131.713	4.09173	36.1717	43.4398	-1.92260	80.9480	106.050	156.615	152.258	-98.6226	154.695	17.5519	9.93205	-12.2470
-14.8329	-59.2170	57.2547	-73.9834	-66.9531	122.531	63.7830	-56.3844	54.6702	-25.5093	-10.9301	22.1033	95.5833	6.28893	100.034	-8.39282	-2.33052	91.6766	-13.0097	45.8978	-1.77463	-54.7649	19.0415	-153.534	-64.3020	39.1788	15.2362	25.0838	28.2519	40.5072	-95.5664	163.498	-44.1770	93.6520	110.436	20.0453	32.7372	83.8190	12.9268	25.3456	21.0857	55.6679	-34.4867	67.2793	99.8316	64.7559	93.0318	25.1696	130.729	75.5849
-14.8085	12.5280	23.8179	3.91240	17.7036	-116.519	140.023	-10.6495	-3.07256	-120.193	61.4566	-24.0465	22.2097	-25.2880	-28.4748	48.5865	15.0712	-64.3119	-4.17050	41.6984	-34.4012	-44.5243	-87.6333	-43.3680	114.645	-42.3593	-38.9033	91.0392	144.068	57.2865	-46.0581	49.3257	99.2449	-94.7677	91.3775	-22.5706	11.7505	130.103	142.569	-90.9810	108.869	50.9968	142.149	12.5817	63.9884	48.0576	-28.3345	32.1291	67.1988	62.0869
-14.7841	-79.7493	175.868	92.7532	36.1094	31.5241	-9.48814	89.3558	-55.3355	29.5490	-43.4980	66.6231	-43.1896	56.5848	-60.3767	-41.0548	-52.4613	-51.0193	103.056	-50.4702	-22.2000	123.974	94.8554	105.359	-29.2210	119.360	33.1377	194.168	46.9435	102.007	50.9366	-100.670	36.8141	9.15207	72.4633	-20.3961	36.7097	52.4834	1.11702	150.410	61.2552	39.9392	41.1280	90.0869	75.0797	-7.64594	39.0050	-32.6528	148.002	71.4304
-14.7597	-55.6838	0.845678	-76.0805	-52.0680	22.5197	19.5437	42.6432	104.463	54.4208	25.1591	-107.850	-18.9382	43.1025	49.7871	11.5610	-8.99256	5.40203	-16.6201	-43.4827	182.184	-15.2431	107.421	43.9205	20.8859	145.550	13.4306	136.566	38.9443	72.4589	39.7204	103.868	-96.4674	53.5718	171.734	171.584	56.5266	110.353	1.24234	140.859	10.3018	-17.1051	-12.9742	179.152	-11.5538	81.2260	-21.9684	182.450	48.9424	111.243
-14.7353	-108.045	-78.9842	-75.2605	-64.1952	19.3108	47.1756	13.0631	49.6104	-51.5273	65.8000	-9.96692	41.6382	15.5674	-36.9891	17.1090	-16.9236	110.404	96.8625	18.9630	29.6286	68.4567	-29.5829	2.59984	-37.3704	35.9318	210.913	23.5948	59.3593	11.6662	17.5602	44.0022	22.1634	100.686	-67.7617	23.7215	-5.34391	4.40345	-54.5184	74.7844	106.295	31.8318	147.616	-0.433128	91.5905	76.4299	36.9195	90.8629	129.038	13.0861
-14.7109	76.8143	10.8101	-155.202	-48.7884	-70.1959	24.5431	26.4722	-146.796	-141.309	-33.9022	47.0559	46.7117	-20.7279	-17.7457	-23.0222	82.2870	-35.6551	53.9499	66.2133	-14.5830	-4.96315	-66.8237	-68.4611	-18.9571	100.537	8.15390	-103.473	66.8986	108.673	4.95169	58.4805	21.6428	-7.12248	92.5402	23.9552	137.555	-19.5227	39.8378	166.140	133.613	46.8763	-53.6522	65.7932	-75.8515	83.7079	105.836	-12.3491	3.94544	143.042
-14.6865	43.0779	-41.3927	20.9975	87.2844	-8.20072	-11.1727	7.89073	17.7451	-77.0012	79.4454	5.27455	-19.3864	-101.050	-44.9534	-9.42383	31.2259	15.4658	-0.157509	86.1164	175.456	62.4870	-4.34946	-81.3173	118.448	85.7762	-21.3039	-101.091	-32.1425	54.9400	28.5872	58.6435	103.481	-38.6186	-49.1070	32.4029	87.3583	113.289	28.5940	88.8034	67.5098	20.1642	58.4331	6.53350	-8.85759	43.8855	22.3565	4.17399	72.6735	92.9477
-14.6621	26.4948	-29.8822	33.6215	-24.0604	10.0776	-77.5418	27.1024	16.9189	-68.3796	8.75143	107.222	45.9025	-87.5948	95.3579	41.8146	107.151	-20.6674	-15.9012	18.4186	48.0285	45.7118	-25.5346	-13.1491	7.37740	-32.1643	67.5487	57.4765	81.3999	-29.5480	-139.137	-25.7083	-5.61537	67.2805	170.219	68.1632	114.212	74.6432	43.2948	11.0539	-11.8126	12.6795	34.6886	54.6625	117.835	95.6734	125.358	-1.89136	-31.9630	60.1611
-14.6377	74.4196	20.3162	21.1972	-30.3851	9.34545	2.56742	-32.0253	82.0237	40.8526	12.1931	-62.3982	-62.3596	-37.5685	80.0401	-86.5914	45.9157	-7.21522	50.4376	146.421	-73.4228	-17.5643	93.3190	56.7500	36.3917	59.2828	30.9554	-20.3051	31.5595	36.7828	68.4245	19.0152	30.2585	87.1901	46.2156	6.43875	-43.1497	62.5395	91.7393	111.624	26.3919	23.2627	45.3095	-1.18459	126.039	-87.0276	30.9521	145.817	13.8303	82.6273
-14.6132	2.11198	-30.0174	20.5331	-25.7652	-15.8452	-76.8792	-94.0317	56.1147	-11.6554	-84.1559	41.3270	39.0660	5.57662	-43.6426	-28.0187	-22.5887	57.1780	89.3837	22.0796	-32.8283	97.8668	17.6246	74.7891	-11.0322	38.7332	-83.8929	85.3020	-37.6998	-25.5203	-25.0941	-13.3235	-68.2895	94.3836	-43.7622	78.4516	80.3926	-25.3162	146.545	-69.7486	130.230	-52.3675	37.7894	90.2564	-24.6530	167.885	93.5285	159.857	46.8931	46.9678
-14.5888	-58.7531	-36.1523	20.4216	-6.68727	41.4488	-57.9372	-20.0297	-36.2082	110.982	-65.3991	-55.6288	36.9817	24.4281	50.6380	95.9301	-63.5739	-70.0911	84.7131	125.756	6.34345	-23.3795	35.4421	60.5980	69.2829	9.27856	-15.9580	-52.7134	34.5315	31.9505	7.04398	104.579	-38.9671	5.31717	43.2349	-80.3889	101.642	79.0014	52.2604	2.77402	110.275	146.141	75.6215	90.6756	135.345	30.1682	5.00835	-13.0406	163.217	12.0367
-14.5644	-59.4352	-28.5749	-121.062	57.4954	18.1082	-21.3167	44.4826	-29.3709	-13.9835	107.444	52.9239	143.625	36.5390	-5.47290	32.0689	67.6836	90.1109	-25.7208	16.6235	2.84765	39.4175	11.3031	66.8790	-52.5273	-8.05063	33.9477	66.1440	26.8648	-68.4400	136.905	22.2053	18.9028	-45.5070	12.1597	123.702	-2.36028	-43.3230	31.0255	48.6694	-60.9803	124.655	76.1867	84.5011	90.8037	-60.6687	2.56836	47.0136	55.1928	131.780
-14.5400	-63.1999	4.28385	100.403	-75.6449	47.8082	-7.79134	-8.85259	-89.5914	-78.0589	-26.7064	170.877	-39.0301	59.6089	16.3658	15.8140	118.922	-38.1134	-38.2838	76.1391	119.259	90.9232	112.874	61.8738	25.8189	28.5781	96.6998	114.178	-10.5245	15.5735	-9.60839	18.4689	33.0941	-75.8298	30.8438	85.3335	132.135	-9.39257	-31.2406	-19.9909	-3.42808	143.476	124.288	-34.3595	112.196	149.808	3.70924	42.9920	-23.1457	101.212
-14.5156	-24.6699	-56.9258	7.91122	92.3870	59.0024	41.5944	-119.563	3.82599	12.6575	14.1492	-51.4661	-27.6527	-9.05817	19.9958	70.4871	142.581	-10.4161	89.3299	23.7780	-11.9155	42.3909	11.2791	-25.3759	-11.1742	-45.8755	27.0076	-15.3602	46.1011	-4.03772	-86.3187	28.4113	139.548	78.7529	79.9194	-24.4588	73.7958	133.243	102.125	100.927	124.256	51.0870	95.7064	104.413	83.0186	92.4203	30.1784	49.0580	143.609	-7.91372
-14.4912	-43.5901	-29.4558	-50.2776	-130.445	28.5739	101.835	-47.6348	70.3953	36.6443	4.46632	-65.2270	14.3577	50.3580	14.1449	81.3957	30.4495	19.2249	-84.0653	152.375	48.6093	-45.5206	22.5260	-9.54559	-11.1030	43.1116	103.588	6.68214	-79.9931	111.439	10.3970	-138.566	64.8408	106.617	4.49855	20.2483	37.3520	56.0236	-30.3380	137.198	-55.7325	103.294	-56.8467	-4.62513	102.409	64.8364	-2.00147	-3.68809	37.2505	-7.61210
-14.4668	-94.2194	67.8009	7.27872	55.2938	34.6240	85.6614	-12.7775	20.5476	23.3949	-109.829	50.7979	87.8133	-42.2355	67.0467	34.2125	100.862	-19.3776	43.9902	-18.1230	-98.4367	-18.8446	118.232	-5.22734	-9.34128	21.1980	1.97156	103.073	77.5717	-14.0300	64.0767	107.948	-50.9655	-84.6547	-89.6753	34.6200	89.3565	111.423	75.9960	92.0779	128.393	61.9582	39.9098	-28.6831	62.2855	92.3735	86.4541	34.1190	58.9205	-7.00306
-14.4424	-21.1938	9.21664	-32.5919	65.9137	-172.663	-3.05047	41.6855	-42.5718	63.7674	-63.4576	65.2930	-79.2382	100.015	7.01500	36.9572	29.6277	-139.124	-59.5963	52.5941	66.5123	54.7941	76.9889	5.81884	12.0100	188.695	-93.8998	-2.75685	101.876	48.8148	115.659	45.2588	48.7748	43.3577	33.3749	60.3599	-118.596	42.8200	65.2284	21.3570	197.982	-54.4391	99.1729	3.75278	12.5596	24.5710	70.2901	136.666	25.2270	81.6040
-14.4180	82.7410	29.6028	-39.6055	-20.1493	88.9070	59.5363	23.1017	30.7275	48.0160	-40.9014	50.8859	64.3185	-48.3465	60.1334	160.923	3.92672	14.4831	60.3337	93.6161	19.9352	27.8750	-28.1040	152.905	72.4965	75.4729	-73.0434	123.517	39.5422	18.4454	34.2757	53.6688	72.2308	19.0377	142.056	-53.6364	6.55806	54.7037	63.8140	0.0339219	154.488	-32.2197	168.286	75.3746	16.9697	125.472	82.2842	129.798	109.630	7.01069
-14.3936	-31.0985	-45.5040	-47.5218	8.84753	-11.2969	-67.5952	-76.2909	-35.1926	-100.217	-40.0615	54.8827	36.1660	-56.5843	-48.4439	64.8901	16.6916	-64.2513	35.3321	38.9399	65.8073	26.3934	18.3249	52.6113	114.668	97.2398	84.1597	77.1548	103.605	70.2105	-38.6350	62.2485	-23.4229	13.0404	139.395	-47.0251	1.51448	130.633	-5.07320	41.3064	8.06957	-42.1393	77.4743	-23.5284	34.9122	64.4997	72.5061	61.4085	39.6586	-9.46887
-14.3692	14.5683	18.5852	40.4182	-48.8025	204.024	77.2166	28.8091	62.2565	-50.1339	76.5829	-77.7283	-28.2017	9.94542	-47.4784	117.599	-141.251	26.4627	-28.6882	104.943	84.6069	58.3099	-54.5106	-16.4200	46.6928	-13.9254	51.1539	3.94783	-33.3836	93.8915	-6.50129	-11.3107	83.0366	-0.683317	49.0663	76.7457	-7.70469	103.720	147.460	3.01379	52.8145	113.294	72.4053	19.1040	114.568	61.9516	119.391	162.482	122.827	207.259
-14.3448	-13.3518	122.486	-22.2037	-123.478	-95.7664	81.0791	-47.8130	-44.7303	61.7200	40.5898	-52.0562	0.0513914	-95.8200	196.639	-21.5024	17.7549	-5.93565	18.2183	-69.6295	-9.73203	-69.9749	42.3478	9.94247	-54.5574	74.2375	80.6828	56.4687	15.4784	61.1836	89.1540	-13.3844	56.5623	108.484	-44.8126	60.0669	72.7440	40.5142	117.881	82.7180	79.4303	44.0806	69.3553	75.0079	110.667	-108.967	128.426	94.9973	74.4708	82.9158
-14.3204	-8.29158	24.9871	-35.1000	-66.3231	-42.2048	8.27211	-92.6875	8.24267	92.2526	-39.6917	98.1583	-41.8466	77.2067	-8.84291	49.4887	-62.7427	58.3356	92.8101	-58.7233	114.388	-36.8528	-0.165523	-37.3064	107.223	-28.4015	-14.0894	158.426	86.4191	-84.7468	16.7400	30.4448	26.5990	71.1103	42.5968	127.302	4.18653	-51.6442	-58.9524	53.4646	55.6177	0.625031	49.2292	101.898	45.6904	22.2940	51.3354	64.8703	-0.206821	59.6429
-14.2960	17.5725	-47.2525	-27.4273	23.9625	22.6589	16.1715	96.2178	-89.0294	-73.0442	60.3187	39.4126	64.9655	-86.0015	54.8828	-113.883	126.641	33.3138	13.2634	94.4322	28.6445	14.4069	134.390	70.8046	-15.8865	23.3924	94.9739	45.1467	132.515	6.42741	74.3851	52.3094	31.3573	-10.6684	131.274	-11.8132	93.9184	35.1038	7.98222	109.038	66.1354	58.3380	24.3250	59.1228	128.424	132.534	98.2896	82.2340	150.960	74.8085
-14.2716	8.30734	16.8017	-77.7067	72.5256	39.0712	15.8925	-53.0168	-13.9955	-22.1138	-5.26757	-6.85694	65.0621	27.8919	85.2230	86.3555	38.5474	20.6718	76.1179	57.2673	-43.7956	101.213	52.9799	-4.08651	5.66514	20.6023	33.5295	19.7324	88.2502	151.588	-49.4269	15.6223	16.3894	17.0617	151.172	57.4876	125.451	-0.467595	112.966	-31.8785	99.7000	-39.2487	34.3186	102.577	-10.4575	65.6899	-73.7129	-171.366	143.828	129.375
-14.2472	-11.8331	-97.8510	-147.361	9.23494	55.3191	48.5382	-139.264	103.699	80.3524	17.2977	100.953	15.8689	32.0248	3.62423	23.3405	14.8927	55.5504	-35.8848	-62.5447	64.2400	14.3263	40.4484	-52.4123	88.0400	91.4610	125.953	82.5189	72.4582	-113.265	170.498	59.5501	-13.4994	71.6891	144.840	-6.86439	72.2499	-25.3827	66.0480	17.8426	90.3314	-2.21421	23.8908	205.509	36.9139	-0.402566	110.808	88.8033	75.8518	-15.2556
-14.2227	135.401	-27.4078	64.3001	-78.8769	-38.7003	-24.4564	-4.42330	-34.3959	-31.7947	-48.0402	-29.7362	86.2666	127.336	-51.6201	-17.5051	-13.0399	-54.2176	86.9640	52.2233	-91.4660	-0.389587	-59.9265	-13.0057	-60.8124	89.7956	91.1931	228.070	70.9000	10.2332	55.6667	-71.5444	-12.8681	93.6734	103.003	2.87562	32.2571	199.224	71.7705	35.6869	-57.5251	-42.3521	116.518	36.1002	199.422	19.9791	78.6173	86.3154	47.0163	75.6159
-14.1983	16.5180	-26.1089	-3.69953	30.7576	-36.4773	-21.2536	82.1837	-49.7381	82.7759	4.15798	6.92991	-32.8800	56.4706	-3.56273	-154.103	-33.9986	61.8307	5.71018	85.2121	18.0741	-41.2613	9.33926	4.46030	69.5070	23.7187	27.5019	113.446	82.7693	24.3594	72.5846	104.983	33.2635	140.018	27.5037	12.5036	-35.0790	28.7934	67.8013	76.5348	84.1442	6.44409	-13.8521	-40.4300	92.7513	104.758	-12.4863	59.1060	-21.4174	103.725
-14.1739	-47.8533	2.39035	19.6585	-42.4188	-91.7554	-119.155	55.9220	77.5591	-52.3031	37.1973	-56.9707	-48.2360	-25.9497	0.441371	3.32722	-9.80742	-14.5468	56.9283	137.861	-12.3329	127.292	58.5463	56.2592	24.1831	74.5397	-34.2395	31.7234	27.2912	89.3389	-90.1398	26.7919	34.2852	55.5732	-17.3790	46.1227	106.921	156.722	-102.148	139.888	123.674	69.8327	-42.5246	30.1346	-65.9483	130.892	38.2924	13.6545	46.4922	106.625
-14.1495	23.3570	-9.86348	-16.9571	-0.547761	-70.9037	72.1421	81.8948	-15.4378	29.5441	60.8484	77.3486	75.1161	14.1600	3.94497	109.000	104.371	-60.1613	-97.0717	11.7238	137.847	-95.0452	111.929	71.6565	-33.4377	-25.1661	61.6553	82.4464	11.2330	126.674	-3.29719	105.009	-4.20042	-48.9318	34.6888	126.032	77.5234	6.15441	165.744	14.2604	91.2238	-28.7380	101.109	138.525	89.2286	32.1624	0.0257422	146.668	74.6176	133.071
-14.1251	13.7555	-78.4863	108.796	30.8739	58.7285	12.2875	-0.914797	16.6522	-3.95290	73.1249	66.8106	-18.6409	90.7349	50.5606	60.8657	17.3859	50.8064	2.08821	83.5451	6.29631	11.4990	20.3075	-12.7144	104.485	53.9237	-28.7343	-36.8166	-82.1154	-13.2336	-3.46676	-47.9817	43.6642	55.0687	73.4347	102.764	32.6121	109.558	-27.1916	15.6378	33.1192	113.145	-23.9125	58.6303	153.030	-13.7499	81.5553	0.876443	140.543	77.8282
-14.1007	66.0001	47.3971	40.8114	95.9959	-104.109	46.9230	11.1886	9.08900	-12.6959	34.4075	-33.9505	124.566	-36.6034	118.276	50.0821	130.807	-72.7823	55.1806	-35.2479	31.4361	-46.5979	33.0293	3.64152	-18.3335	-51.9707	3.79362	120.897	159.052	-25.8634	50.7860	41.2840	64.2955	203.228	84.2496	83.1669	-6.04441	44.1722	36.9622	1.20967	-2.26924	60.3383	126.226	108.127	94.8229	112.626	86.9577	-17.9571	64.3469	-3.87357
-14.0763	12.7004	31.0751	1.55061	-3.51066	21.0811	50.0967	-2.60342	43.1642	58.4795	-43.1216	58.3931	22.6801	57.4890	-53.8280	31.4328	-26.1889	-60.4010	-25.8993	18.7651	100.024	61.4558	4.17082	125.650	-16.7179	101.062	117.746	39.3547	-10.4627	-12.6567	-144.653	101.139	138.017	-1.69885	165.914	84.0014	63.8497	59.8761	113.205	55.3919	22.9283	86.0723	42.5905	24.0689	34.3820	-98.8193	60.8478	100.670	123.105	130.588
-14.0519	-4.52131	30.4778	-40.6617	-126.291	-47.3860	125.296	-35.5726	11.4345	-59.5845	-35.6100	99.7759	-10.6351	14.8605	86.1958	-12.6958	33.7336	-36.0247	72.0943	-11.4248	26.5613	39.7849	-9.15110	-17.4045	-44.9919	162.210	-6.88538	-7.64858	107.148	8.58677	5.34337	205.155	74.2240	133.036	112.367	84.5280	-57.8614	65.7951	78.0941	95.9747	7.52344	47.9043	1.03968	101.670	75.4277	54.7388	-48.6738	159.793	88.8779	47.8287
-14.0275	-1.82196	73.3129	81.2864	3.02351	17.5922	64.5048	4.37442	23.7728	93.2028	-133.359	45.0955	-23.6654	53.1206	25.8187	-64.9577	-52.7449	37.0214	30.8906	46.0634	109.474	-25.0752	0.00328557	24.9317	-71.7639	51.7226	73.5108	5.09291	96.8173	-20.1934	21.6338	4.20137	23.9818	-5.81424	28.8933	18.8517	-37.8645	25.1006	27.8290	54.5424	67.4716	188.628	111.703	122.683	38.4158	13.3821	61.4653	81.4406	80.5282	40.1007
-14.0031	28.8957	-139.882	7.21988	-104.125	64.2567	-93.4997	28.2196	-119.592	-55.3153	-71.9345	74.1265	14.3686	-57.3387	15.0506	33.2439	41.1001	-117.937	-64.5322	-15.3633	-76.4101	114.580	31.8034	-10.4120	15.5416	76.8538	82.4727	17.2809	61.8186	86.7843	139.092	12.4576	47.4442	76.0085	180.490	-47.3535	-24.7812	99.6644	20.5790	65.3620	91.7984	117.895	51.6446	82.2175	71.7990	71.7620	154.019	168.230	-69.4300	63.2833
-13.9787	-76.4599	-57.2319	70.9560	-19.0015	33.5502	-64.4056	53.2628	-109.011	-72.3191	-22.0649	-14.9656	22.2557	-30.0381	-108.101	89.5112	-32.5128	-33.5756	67.3240	49.8947	92.9579	57.2685	-23.0803	62.1469	-31.1619	49.6691	85.1419	-44.9301	30.0885	-2.84642	18.8504	36.1931	44.1028	-90.0189	49.0234	13.9180	61.6074	140.767	-27.5564	92.6147	7.30728	107.904	57.8142	23.9678	13.6435	90.3488	35.2981	-65.2073	19.5205	26.8697
-13.9543	141.294	-2.39884	-143.369	-44.3286	20.9330	-126.869	-57.5124	24.1721	-86.6318	-24.2854	-16.7596	-16.5415	79.5517	54.4381	54.3745	-45.9806	113.703	43.1921	60.9647	-44.6324	53.1743	90.8828	-60.5486	85.0825	4.45819	86.9826	77.8237	61.1928	55.1688	82.3251	4.24035	36.9499	79.1094	110.698	9.93009	-15.7328	54.7541	81.1553	12.5206	136.705	63.8915	-27.1926	155.438	108.644	51.5488	-9.96731	18.6097	-52.4657	59.9016
-13.9299	-23.4560	-82.7347	-25.7370	-31.1308	8.41270	53.3692	-70.2209	80.8927	85.7405	13.9427	-50.4161	-29.6016	19.2080	91.5546	13.2167	27.8571	-106.051	21.1930	-76.7896	-96.4656	103.027	-55.2808	-45.8720	79.3331	79.2871	71.9712	6.34038	116.215	6.62550	148.259	49.2593	124.956	8.79045	-54.3384	35.7184	13.5094	16.1928	4.63159	34.3230	-64.2017	79.7303	115.766	84.6124	-60.7702	104.805	70.1730	121.561	70.8834	108.579
-13.9055	162.734	57.7031	-44.9353	-28.3351	25.2192	60.7412	25.7993	139.121	-88.6078	8.70738	68.8219	44.9436	-13.0363	57.0474	-9.68676	13.4773	-14.5051	9.03298	9.54994	50.0270	129.340	71.5022	83.7358	-22.0172	58.9316	-60.7559	166.576	85.6546	7.96008	70.3327	-25.6570	78.2831	27.9429	35.3041	35.3661	-65.3192	85.0911	-31.4255	54.4050	163.954	57.8260	88.8974	79.0084	40.4584	47.5477	35.3897	82.3974	93.6579	-9.14095
-13.8811	16.5541	2.65082	-81.9384	8.88777	-9.62705	47.2980	41.0618	-0.0172858	26.1309	11.8554	-145.710	29.9103	16.6938	-80.4882	31.3082	66.9525	-58.6945	-47.6512	48.3316	174.440	24.2004	113.035	45.1143	126.176	27.9380	135.391	36.4904	71.8866	72.6073	32.0625	23.4883	48.0080	137.566	122.115	1.19729	143.991	-2.63429	-70.4574	14.3185	-71.9396	62.4940	65.5611	-21.3543	47.3081	22.4492	188.208	89.2912	102.803	9.54839
-13.8567	11.5813	52.2878	-7.63463	-69.0648	32.1809	-4.30088	-24.5463	151.725	32.3918	32.7134	-21.8363	-24.0701	-23.9982	14.9584	61.9166	-106.924	32.2278	51.6856	60.0153	118.264	-22.9330	-3.22100	-65.3673	38.4825	3.03561	-31.2269	110.629	160.065	-8.50494	-35.7658	36.6908	175.929	122.239	21.2300	-1.21170	7.25357	131.551	9.65518	95.8459	13.1865	0.696114	-10.1588	132.488	113.847	1.28507	51.7609	115.229	17.1199	125.792
-13.8323	-24.9674	-3.07739	-5.50387	-73.1875	-8.42973	42.8119	49.9865	101.554	36.0222	-33.6126	22.4211	38.9689	97.7975	-3.25644	35.8981	5.70947	57.5062	-88.1407	38.4931	136.847	1.00715	-43.5655	46.3096	165.112	36.0113	-21.0227	48.4478	29.5062	113.339	26.0613	53.1922	34.1656	7.04199	83.4657	4.78214	18.5482	2.67116	65.2241	16.3628	68.2673	29.9634	130.268	112.123	96.4118	65.7679	43.7836	141.577	145.532	22.6793
-13.8078	-1.84957	57.2966	-66.0657	-48.5754	-41.9375	82.4925	-31.8022	-4.13047	-83.1099	63.6507	71.0240	-33.3190	44.6199	56.6602	55.5767	74.0778	-37.1333	40.3689	17.0383	60.8386	-78.9215	72.6035	73.3829	35.2911	61.8550	79.4549	75.5655	-57.0922	57.9790	0.171510	92.4046	182.889	82.3696	157.909	27.2769	-58.3336	61.0034	124.688	280.824	53.0964	30.1360	61.3512	156.291	159.995	64.2132	78.5210	125.851	38.3875	87.6819
-13.7834	-40.4991	42.5622	8.24707	60.0438	33.6450	99.5930	0.296382	-1.46846	28.2510	46.0688	10.4216	-140.139	116.020	-71.9544	83.5922	33.3979	-64.9259	87.0758	75.4806	-7.07431	40.4264	62.3312	80.3388	63.0651	-21.4273	100.345	134.458	-19.6160	-72.4553	-44.8330	27.7308	25.6673	2.65387	70.1080	7.25465	182.727	65.3536	80.4365	135.077	-203.259	13.5281	150.400	47.4325	-45.4360	32.2073	61.1930	59.8220	102.995	145.983
-13.7590	62.0038	-12.8039	89.6113	86.5288	-89.6232	27.9709	-34.4797	-15.7131	-53.3130	49.1096	22.4604	33.6857	36.6009	164.092	21.7028	-17.1035	-10.5444	12.5956	38.2317	37.0824	-21.8035	-15.2799	-49.6421	45.2363	-7.51658	39.6576	-4.57593	-5.82045	-8.00640	18.0744	97.7263	141.175	64.7346	85.7237	62.5115	-3.14898	23.8006	-31.5535	166.669	113.897	10.3437	116.473	79.3465	-40.0976	23.3307	231.611	29.7354	20.7305	110.794
-13.7346	72.7919	-38.7389	63.1216	51.9298	43.5023	-72.4208	153.304	42.0973	36.2824	119.325	35.2748	30.5973	-12.2615	-15.1936	21.4951	28.7510	93.3220	-27.2026	39.9458	-14.2160	80.7813	19.0992	-18.8210	51.0049	-46.5113	151.292	127.645	69.1960	33.2712	159.107	57.1024	-70.5309	39.2595	78.1453	182.434	41.6170	160.054	117.427	-37.2728	57.6643	96.8262	-40.6542	107.516	85.6974	119.326	39.1441	80.0910	69.6746	156.745
-13.7102	146.805	55.8375	-5.51246	-132.130	-0.172356	-55.4771	-28.9330	1.74261	-94.1327	78.5799	17.1517	78.2519	-39.1024	17.6342	81.8637	114.642	-35.3657	212.470	50.9600	42.5191	112.915	175.092	40.9627	99.4366	33.1257	-39.2321	66.0514	151.943	71.3984	45.4460	85.5995	41.7267	0.423564	38.4354	93.6424	127.915	86.5142	15.4006	-36.8612	58.4916	-30.2176	144.726	153.816	130.857	128.938	121.476	152.956	36.1686	48.0329
-13.6858	-101.784	-27.7405	-72.3606	58.8632	4.50677	60.4182	-42.8469	11.4638	-2.95319	-61.3818	28.1518	41.6003	36.0346	-151.762	-17.3760	85.0016	-74.1659	12.7090	-36.5623	110.278	-27.9079	87.0133	50.5732	68.8897	11.0680	106.228	66.3981	69.2624	196.159	44.0563	50.7805	-27.3920	79.5130	72.0754	130.896	86.6797	149.466	138.198	-56.7385	132.619	40.6471	-34.1792	74.1984	88.5421	31.4991	64.7546	6.70295	15.8638	121.369
-13.6614	-113.124	-72.0072	-38.1604	-58.8745	1.60698	-91.7512	-78.9611	13.4457	41.1373	-75.6122	2.84879	-68.9126	-9.22576	108.851	124.659	-15.2526	91.3420	-90.3320	-27.1413	-31.7862	-74.8527	49.8944	-6.76334	78.4652	-65.9361	54.7407	67.4647	57.3003	62.1291	152.176	53.3675	-5.26739	39.7259	67.2401	31.9812	74.2564	10.3134	112.499	16.7324	15.0361	-9.65674	-25.0553	16.7394	42.0195	83.8251	31.1589	113.241	72.5517	105.719
-13.6370	-52.5715	-105.258	23.9973	-41.7457	-28.6898	-85.5274	101.793	62.1853	-11.3550	86.1164	27.7772	27.8621	2.69664	29.6050	30.8647	-70.5140	115.283	-8.01018	-17.7833	71.7005	92.4418	60.9596	-33.7397	-45.9099	-82.4746	134.254	85.1374	56.6437	47.0866	42.6012	61.8399	57.3571	64.2180	34.6908	-14.1894	135.110	-51.9460	2.44271	70.9239	99.0516	-28.4195	123.932	118.116	65.9382	96.0540	135.887	119.179	-35.4590	-58.1243
-13.6126	34.7514	19.9470	130.433	21.4321	-142.322	-1.31689	-48.7389	-43.3520	-33.0697	20.2797	32.9593	-12.6395	77.6398	20.0940	146.869	-5.61062	79.7622	159.430	18.1585	93.3676	63.1645	120.871	150.026	-75.3797	4.97744	100.778	43.9832	-33.5431	82.7397	40.9001	89.7806	-72.3282	32.2720	-27.3295	-65.1804	52.7074	102.784	55.1677	45.0124	51.2015	158.868	-8.44505	-34.1326	63.3032	17.1394	94.8280	-49.8535	78.6581	95.6113
-13.5882	52.6373	-8.47094	24.8430	-72.9364	49.8515	59.9586	19.1114	112.470	4.29837	-16.2851	22.5385	74.9230	87.1227	1.84611	158.081	-12.3061	-4.84052	39.1916	-0.924894	-18.2294	30.6888	7.29938	-53.7700	30.2828	159.784	47.7792	131.252	13.1747	16.2778	100.200	13.5414	111.834	69.9906	-89.5438	59.7876	2.13054	114.784	18.5812	179.306	42.7288	59.1247	68.7904	59.4423	60.2265	82.0775	123.677	134.041	57.2775	19.3532
-13.5638	34.0272	-29.1329	11.4306	-1.92252	-168.589	-3.21678	49.3839	-3.79887	28.4458	-84.0211	76.7220	93.4975	-94.5574	102.449	30.0634	-13.5287	43.8246	22.4623	-51.4067	114.745	30.3919	81.0084	-15.3291	76.0997	57.8343	-1.40421	14.4932	-26.7730	39.7501	73.0483	172.251	28.5074	-26.5391	207.814	12.8378	95.3503	90.9439	82.0897	26.2346	196.943	69.4862	-35.6452	60.0287	-0.624824	79.1570	65.3404	108.726	124.141	123.612
-13.5394	-10.6102	23.0282	-7.16733	-55.9328	-37.0941	21.3888	-22.3082	-35.9465	-128.237	73.3968	-90.4482	62.0171	-73.5294	-9.68542	47.5785	-2.19789	17.4358	56.0841	76.9916	39.5880	30.7277	-17.1813	-81.5904	-45.0200	97.6216	67.3487	85.5554	-5.01748	84.6297	10.4461	201.744	-12.4257	112.394	116.379	110.150	130.770	102.111	105.240	79.5270	37.4019	103.611	88.7768	101.158	78.7777	146.685	-39.1197	134.469	94.2978	116.063
-13.5150	-64.5611	116.452	-5.14883	23.3247	79.7909	12.1656	-57.0019	-125.306	30.9802	41.7512	19.5762	12.0124	-57.6146	12.4940	-0.793312	-151.959	31.5027	-95.3096	18.2551	116.951	80.8656	32.4294	53.0681	80.0040	-11.9824	-6.75275	-8.99014	58.8662	-47.2682	28.6466	-28.9962	26.1282	10.6354	143.351	65.0397	-70.9974	2.97857	106.078	95.0148	189.273	24.1497	3.06398	26.6478	87.7647	105.158	65.9784	112.786	86.6120	137.713
-13.4906	170.478	68.6976	-24.5922	-69.4501	8.22072	-15.3528	50.3547	7.70435	64.0969	-61.9808	-24.7403	-33.2205	9.46307	-108.241	18.4985	-56.2526	42.0257	121.408	48.8919	2.09758	-29.0279	-48.9343	-13.5699	99.6562	67.5039	87.0988	67.2820	54.5307	-27.4965	109.117	104.805	106.278	5.36725	28.0342	24.1770	-0.804844	100.763	69.6436	61.6702	56.1097	153.538	56.7050	-69.6386	12.4267	33.6875	121.395	22.9002	-10.3973	66.1573
-13.4662	-8.34584	-41.4081	-44.6544	25.2011	-71.1460	37.6489	-59.1130	82.5555	73.2436	-53.0936	52.0921	-1.84396	6.45907	-3.40880	-0.761836	13.6995	-44.3820	-14.1557	194.642	-77.6127	66.8495	0.323862	-9.91136	-41.0648	6.91475	135.458	113.318	40.8369	93.3681	-9.87554	32.7935	95.9609	115.248	26.2466	86.4685	-72.9370	31.5900	-25.8356	185.130	24.6658	101.816	37.6322	121.675	61.6361	148.759	105.359	8.07838	57.7472	124.425
-13.4418	9.39932	15.0284	-50.9164	-130.447	-64.3728	-51.9771	-7.78813	-58.3142	16.7266	44.7234	22.7100	19.1331	89.0028	134.659	-66.4197	-50.5282	-43.1670	30.2630	0.389034	-27.9771	119.059	18.5625	27.2897	86.3567	-2.04563	14.3692	95.5997	1.53298	108.303	57.4154	12.7730	4.93513	87.9346	53.5184	45.9068	88.2018	69.2189	48.6871	152.384	-20.9676	-1.63663	178.344	209.442	111.161	76.5399	86.8122	168.761	170.316	-8.22919
-13.4173	14.2985	-64.0188	86.0325	31.9014	-22.3962	142.639	-56.8537	-102.026	-138.214	-16.2717	-15.0698	105.167	65.6338	-11.9259	-64.9523	41.0650	-6.24553	48.6271	45.8357	48.4123	-35.3519	24.1734	103.279	-101.649	46.7526	116.555	90.7668	58.3280	62.0528	15.3721	90.7676	82.9536	40.0782	64.2826	123.014	-58.2447	133.605	129.915	-23.8067	89.3549	129.993	159.647	74.2924	134.474	109.669	110.050	118.153	62.0557	106.879
-13.3929	-20.6155	53.4359	-162.590	-18.1472	38.8125	127.112	-17.6892	2.28831	-29.9061	181.951	5.88506	14.8540	48.7271	-41.6449	105.165	79.9048	-0.771191	2.64089	-42.2005	-21.2179	-2.04084	77.2902	-63.8772	9.69075	90.9317	-20.0163	24.9472	73.4113	-109.081	83.8838	65.5299	53.4757	85.1546	-2.44578	55.9321	83.9018	53.7760	67.6027	30.4624	35.7914	76.2576	97.6011	186.197	82.6351	66.6529	116.637	10.5510	32.0467	101.984
-13.3685	87.2991	17.2911	-131.237	-134.314	38.9277	16.2873	82.3093	12.5890	95.9643	-8.06503	-11.7226	-24.9624	23.6836	-51.3166	-14.5846	28.5470	104.352	72.7803	42.4533	-7.72883	157.312	24.2605	116.344	71.2103	164.719	95.6623	15.6370	78.6227	-4.20954	96.4978	6.20245	16.4740	27.1824	62.4921	-21.0582	49.0725	25.6405	-20.8317	108.221	106.697	179.529	71.7230	29.2472	8.01910	37.7904	39.8000	141.198	50.9985	46.7977
-13.3441	-5.45517	1.71240	-68.2418	-24.3410	-22.3929	2.14609	-41.8524	28.9069	39.7546	43.5311	-57.9764	6.21819	-18.5940	125.572	-22.5205	205.709	45.2985	-11.0816	27.4296	24.8054	-64.3308	124.641	-1.44294	247.269	2.41868	-31.0419	34.0093	97.7986	71.5239	29.4804	70.0666	69.6990	63.1167	115.469	102.700	9.62067	77.7901	30.0174	-64.8595	106.479	34.0513	47.8650	-39.0540	195.720	90.6238	89.3736	9.34540	180.519	46.4924
-13.3197	6.79982	64.8882	49.8242	-16.0257	39.2593	60.6178	17.7085	54.2192	-11.3243	-13.0830	101.778	97.4764	21.9332	-42.5313	97.2421	9.76285	-12.3128	44.1194	-34.9605	121.775	-13.6375	67.2562	12.4039	8.89098	155.485	-9.35429	-40.6824	55.1586	171.691	23.5424	67.0734	108.019	40.5565	-1.36048	78.9535	89.9417	160.554	97.9951	40.2207	159.356	39.3786	30.3957	205.794	47.3153	177.815	-14.6106	113.675	2.39893	37.3756
-13.2953	-13.6144	-84.7613	30.0237	-8.37188	-109.962	-97.5279	15.0352	-25.3681	-5.26149	0.568507	-28.0721	41.4207	66.3645	5.45139	20.7614	80.3467	-57.1621	-0.699705	120.427	86.7354	57.1133	86.2101	158.899	96.6174	58.5349	94.9541	81.9577	77.6668	49.9552	65.7658	50.7561	23.1901	88.0850	-77.1090	70.7019	89.9808	108.603	129.562	72.4594	52.2998	64.3711	89.9660	15.3216	129.381	187.180	152.612	179.206	80.3106	28.4586
-13.2709	-23.3918	72.8969	55.6752	-29.3430	60.9165	-86.4190	-141.314	-5.60254	36.1861	62.6460	82.6404	-28.2467	31.5194	-94.9879	11.4876	27.3694	-76.5281	83.8080	59.9415	91.3288	71.0933	43.9532	31.1807	39.0345	178.821	78.9791	9.15570	-22.6466	-86.6801	164.445	181.768	43.4902	-0.250286	127.161	17.1617	-29.8619	113.169	3.53027	2.67345	115.873	25.6179	64.4936	-11.9024	34.2147	90.9363	48.5779	203.132	133.866	152.914
-13.2465	-14.0229	-40.2741	-83.2202	17.9643	-82.1472	61.7315	66.3577	-45.8177	57.9617	-14.0922	17.0862	-28.0585	-23.7239	35.2959	-23.6921	84.8636	43.5243	-10.9386	-78.6377	-92.6736	-58.6147	121.578	119.455	94.6887	-23.0672	40.9166	66.2810	27.4743	139.721	9.05857	73.3132	16.3399	122.462	36.2781	29.9613	60.6617	-11.1019	59.6254	166.115	92.5664	118.740	122.644	115.536	91.4763	-63.5203	84.9715	100.401	35.3377	9.68905
-13.2221	29.0246	117.136	98.9790	-40.9770	-55.6338	101.495	-34.6981	55.9568	34.3050	-11.1021	-9.08660	-32.2414	62.0221	-28.3998	-58.0114	104.942	-26.9149	33.1980	135.513	28.1328	-16.7141	94.6129	39.2479	3.14795	-125.065	49.5438	124.282	138.292	78.4608	71.4321	-46.1434	37.4982	96.3879	172.581	170.664	-81.1937	117.411	94.5139	184.649	61.0410	166.333	99.8368	77.6949	-3.23541	48.4308	53.0492	45.1724	187.282	137.073
-13.1977	-65.4436	56.0493	7.72743	72.7923	-56.4150	60.9267	39.8329	48.2777	43.4761	-52.6816	3.70007	163.994	-13.1974	43.0886	105.298	9.04350	19.2001	13.7831	21.3046	79.7996	69.6956	8.38893	0.731409	-45.7653	113.359	24.4533	74.9513	34.9820	-7.13624	-14.2934	-36.7780	65.1424	24.6975	-20.6394	32.9597	157.280	137.377	72.9058	23.1448	169.410	106.157	159.412	89.2108	-24.3934	88.0614	5.72601	150.819	84.2383	203.030
-13.1733	-20.9795	-153.762	161.226	16.9714	-61.2640	-1.22955	-88.8711	90.9383	14.0880	-9.83107	17.4857	-63.2026	-11.7424	65.3243	41.9814	-10.7755	131.174	36.5673	-16.2412	150.715	29.2147	-9.61727	90.9594	2.41858	64.0947	56.8711	-9.30886	15.6126	31.8685	19.9124	164.806	84.6839	-33.1154	86.9547	76.3553	89.0465	106.363	48.0605	11.6024	72.8059	7.81353	134.661	-21.4500	112.859	131.320	18.8714	12.0040	-13.7293	124.537
-13.1489	-99.9241	66.2916	17.2090	-161.417	41.7080	-20.0773	27.7691	36.7448	112.186	-27.3863	59.6587	68.8944	22.1011	-80.8784	41.6431	34.2398	-1.29613	33.1790	105.385	28.3654	-0.689302	6.51844	-74.8238	28.5391	8.13426	116.686	-35.6665	7.85967	67.4502	145.895	205.154	95.2698	94.3450	45.9814	-16.1247	105.641	88.7920	48.5117	192.867	142.622	119.865	112.286	30.5871	113.257	150.288	-3.36311	148.198	110.806	148.840
-13.1245	-61.2771	-41.5091	-117.779	55.3497	-36.0041	-52.5735	18.6696	-78.1667	-44.3434	29.6014	37.2945	-8.55599	61.8793	-63.2994	58.2625	-4.94631	27.5450	-17.3439	14.6996	-19.9953	103.663	103.991	107.181	90.9248	78.0858	51.0922	94.1410	115.399	51.9218	31.4237	103.769	-40.3564	71.9728	6.52643	53.4827	101.514	50.0924	-2.99477	44.9316	113.286	149.831	37.3612	34.5878	-15.1072	-64.1198	105.951	46.7628	134.832	7.99416
-13.1001	60.6641	-29.6672	-10.1845	-74.6774	-69.1172	33.1233	45.3632	127.507	-51.9427	-62.8858	13.8975	-13.9223	117.578	-42.5755	130.117	-6.83211	55.4563	25.9345	9.01232	-55.4537	37.1938	63.3777	-10.4584	-2.14675	31.2214	65.9132	-6.96207	49.2027	95.8177	79.4519	32.9762	37.1002	164.985	-11.6055	14.1526	126.406	133.767	-86.9560	55.4729	94.1349	26.7049	35.2529	5.00933	8.18789	287.307	133.383	161.225	143.664	183.255
-13.0757	-48.4474	-18.9431	43.9952	-61.0827	10.8182	41.9899	71.5938	-122.796	-45.4947	70.0538	-5.62422	20.0193	27.8612	60.3992	-62.3620	-93.6412	115.432	31.9065	-70.5603	164.963	25.1825	-42.7578	110.631	131.811	188.450	72.1431	98.9015	40.8317	18.0190	51.5448	82.0798	158.294	121.862	40.2713	-49.6117	48.2167	60.2908	-25.5732	-21.9465	125.441	81.8696	41.4293	79.6377	163.758	6.85244	119.647	89.4519	24.5448	96.0201
-13.0513	65.7598	-18.0811	25.9912	-7.26794	5.23405	31.5950	-52.6088	86.5290	61.0636	44.4367	97.7565	79.9195	-50.4899	-11.5494	-25.1490	63.4323	42.2774	-22.1183	-37.7291	29.9136	104.931	127.042	54.1773	137.666	22.3715	75.4678	137.238	-10.9352	46.7314	-48.9720	122.389	111.022	60.3749	78.3860	-22.7418	-68.4972	121.705	85.5706	85.9229	69.4572	115.633	23.7987	86.6253	128.826	115.568	103.290	-41.6081	18.9716	190.053
-13.0268	75.7219	-13.6480	-39.6052	-115.797	-60.4006	-35.8668	42.4764	-68.6800	-7.62379	26.6663	-40.8042	119.266	49.0116	82.7071	58.4457	22.8996	-63.7712	83.2833	3.91262	-17.3758	-90.0847	121.542	45.1603	91.0037	-18.8413	85.4831	34.4283	94.0677	69.0326	15.6510	72.4230	141.585	94.5778	102.880	26.7105	77.7954	105.156	127.663	86.4179	46.7785	31.5380	120.357	61.0598	98.3865	75.5965	64.8429	133.506	71.4703	175.973
-13.0024	-11.0827	41.7413	-11.7525	-4.11608	-84.3167	71.0944	-10.0013	-122.188	16.0966	-7.16052	64.4725	3.12230	90.5649	56.8800	133.090	153.231	-12.0656	58.2353	-114.865	-135.671	77.0370	0.706610	8.61290	5.82836	-5.50664	12.8645	166.163	74.5478	146.371	-33.5431	-8.60963	24.2201	14.8214	53.8784	141.188	99.1231	-37.2512	79.9898	135.805	58.1446	49.8600	118.272	41.6612	136.542	100.741	55.3567	24.4827	-14.4666	38.9886
-12.9780	-69.8539	-10.7762	13.7175	-55.5762	64.3233	-46.3172	-16.3279	-46.1197	50.1533	-55.1626	12.5192	-110.717	-47.7599	62.6428	49.0594	86.2779	124.134	-84.9838	89.7782	41.0809	-0.487388	118.468	-74.5998	5.86515	-80.1893	-46.2060	34.8608	16.0013	40.5757	69.4312	65.6649	71.8909	-9.39009	108.375	118.914	10.5119	113.244	-55.7398	10.1762	154.306	106.773	97.3556	111.394	142.614	62.8085	127.175	84.9506	9.36296	30.4753
-12.9536	-4.11482	-51.8246	-93.8636	-104.108	-71.2992	50.1730	99.0585	-96.6412	7.65445	37.7258	49.9469	-78.5897	87.0254	-44.9715	6.88813	31.9964	115.269	-37.7854	-16.9917	83.3542	23.0030	0.880803	-31.5661	60.5678	37.6702	55.7441	124.205	100.057	47.6621	32.1640	-57.7805	84.7269	115.574	33.0774	99.8295	180.421	146.710	111.030	214.543	30.1505	109.553	62.0825	24.3136	86.9231	61.8798	16.0560	25.2797	128.560	-58.7906
-12.9292	11.8317	-135.117	101.489	-66.0498	-70.6134	-25.7646	-44.9455	118.205	17.7460	-128.600	0.0615941	129.293	-65.7775	-2.74424	-19.0842	37.4988	63.1106	120.638	78.2734	-4.71463	-61.9231	108.356	55.2628	-13.1265	139.791	131.547	24.5525	97.0075	-42.8942	1.37193	122.928	11.4004	102.605	136.893	72.0094	88.8506	128.070	21.7330	41.9549	76.6284	19.4459	33.6874	68.7654	96.3867	-5.14431	54.6309	99.8128	26.3510	-37.6914
-12.9048	-77.3843	-17.2573	-61.2222	42.3554	55.3394	-47.5166	-20.4299	-45.8276	-65.3757	15.8082	94.8094	52.9021	14.2407	28.0463	-40.3945	86.7436	-4.30105	23.8077	-4.10955	25.0413	-13.6554	-26.8791	17.6249	-155.865	90.8008	5.20410	-72.0457	123.146	-37.1131	1.77510	36.4174	-63.5375	37.7097	180.315	11.9417	62.7757	115.400	23.3000	133.331	96.0652	107.777	101.292	36.3622	65.0636	121.510	31.0670	48.3544	134.581	141.473
-12.8804	65.8628	-39.3857	-15.6659	27.0299	-26.3697	-36.6906	25.0219	75.2802	5.67814	109.608	114.221	2.16593	60.7200	-127.387	20.2918	59.9893	77.2676	17.8172	93.0624	83.0380	123.282	-16.0898	59.8144	6.81271	53.9605	60.1249	57.0412	30.1563	-32.7989	-3.42198	118.103	-40.3178	-10.7006	16.3887	92.7099	-49.9943	37.0913	95.8809	115.034	176.021	105.303	32.9346	86.4346	44.4981	-28.0433	49.3970	80.7751	92.7285	34.8726
-12.8560	33.1997	19.1775	56.4302	-1.39090	3.06364	-22.5627	-14.2989	87.6935	58.3296	28.2947	-103.371	56.1836	-60.2038	49.2487	118.242	12.2636	10.1463	149.100	66.4611	107.755	77.9425	95.5844	30.7252	-56.9564	13.4465	-0.564012	85.1750	8.49425	3.99590	154.113	83.6500	165.311	58.7998	131.963	28.7050	86.8772	117.367	-14.4182	88.8803	58.3554	126.681	-11.8086	161.781	78.1002	33.6539	138.906	149.583	153.579	3.21578
-12.8316	49.4809	55.7216	-74.7299	-7.51674	15.5355	41.9903	-48.1841	-45.6915	-5.93661	20.2980	-16.9032	-10.5694	-33.0225	-13.3308	-26.9858	135.485	64.3344	52.8804	20.1219	28.0524	126.920	138.500	100.812	54.0893	50.5047	59.2467	67.7867	70.6271	123.539	108.832	236.261	30.5793	-5.00083	-0.272472	118.260	107.906	-6.15532	162.822	52.9261	179.463	84.7736	180.319	130.194	84.6270	77.4161	-50.4213	110.799	129.036	123.592
-12.8072	-32.9192	-127.401	-9.89746	9.53848	16.2492	-1.87286	70.0631	-54.4588	110.736	-12.8956	-61.0416	64.8861	-0.132345	92.0637	59.2337	-7.61231	-119.005	95.2766	83.1872	-39.8601	180.654	126.041	127.549	88.2689	41.2960	64.5648	50.2543	36.3693	154.883	13.7143	-135.047	78.5006	202.250	-18.4561	147.923	17.2411	62.4489	99.2814	203.280	107.333	83.6500	-2.16931	127.771	189.393	87.4354	174.379	69.0145	51.5846	212.048
-12.7828	-164.321	49.1011	-33.9260	-18.3512	-52.1227	-41.3121	-14.5409	66.4175	-90.3022	-13.5802	-53.2787	78.4861	94.7266	-12.5245	27.5425	-99.3003	-5.96907	100.027	21.3233	40.0980	7.30771	-28.0817	91.7379	67.1848	-63.3987	-7.93449	45.1321	209.405	46.4019	149.219	85.7351	41.0970	92.7186	106.735	34.2960	24.9781	82.8354	-30.0433	-38.2605	74.7093	108.884	120.369	55.6527	-9.59227	84.5229	75.8388	112.531	-1.64747	14.4124
-12.7584	15.0308	52.0522	-1.38317	7.84717	-14.4133	-46.7389	45.5393	105.131	44.6238	60.0307	-97.4221	67.6905	105.448	-91.7354	33.2111	93.5811	22.6023	-105.048	-66.6188	44.7326	181.867	24.0760	78.3206	66.0491	34.1195	49.0908	-6.71040	122.480	104.586	21.2417	107.120	159.567	96.3100	-42.9884	76.0992	64.1212	179.944	107.567	87.1155	12.7704	134.705	204.460	47.5926	60.6657	107.097	46.6699	140.104	84.7901	64.4578
-12.7340	67.1859	-4.36910	-43.6040	-29.8540	74.5200	24.3431	42.9733	91.2890	47.7124	-58.4226	-6.40534	37.6241	-59.1964	-69.8857	90.8603	13.3306	97.0921	133.132	49.7504	51.1866	36.3499	136.111	31.8494	72.4777	-65.2476	-101.486	71.3037	111.671	19.9174	36.2373	58.5556	3.60048	106.565	70.0669	140.036	128.686	134.270	3.06243	154.981	96.6607	96.7364	162.919	-21.4204	111.063	-58.1217	194.186	5.57676	251.458	134.500
-12.7096	70.6853	-82.0975	65.6733	102.208	-21.7919	7.81608	81.0714	-39.4040	107.628	12.8145	-62.3185	-49.8332	64.2172	90.1049	-58.9614	87.7566	-21.0308	48.0956	-4.66163	-6.96691	-37.6205	-16.0383	123.008	67.5585	2.80010	15.5252	-16.5267	-79.1984	77.9210	80.0174	13.6920	8.33129	127.393	103.096	2.27633	16.8632	70.7466	-6.47567	173.001	60.4468	55.6160	86.5979	-0.253127	121.188	93.5127	77.6943	114.695	102.523	156.653
-12.6852	31.3069	-49.1845	28.7063	-155.662	-80.1234	-16.1730	-96.4239	-54.2464	-55.8214	-51.8650	71.3085	-4.16187	-2.50606	-43.7940	122.696	0.568931	-35.9591	-77.8536	35.3302	129.997	-8.98482	-15.6166	46.1021	123.216	3.70884	-36.1445	127.105	126.805	164.695	40.8542	148.314	104.978	-25.7381	41.9772	21.6093	146.331	73.4855	101.072	199.879	29.1900	68.6253	115.892	98.5101	66.6133	81.4130	158.278	171.858	187.626	193.123
-12.6608	-27.1873	-23.6683	-80.4334	51.7827	-65.3432	139.454	18.5089	-17.4326	-30.0020	-8.44833	16.5659	49.0271	-79.7286	-10.7537	202.171	-21.4998	-59.8661	33.2523	70.0335	85.0696	11.5424	2.01421	-8.44624	165.439	-38.9212	113.247	3.61662	72.1500	92.0976	-63.7965	18.2265	36.8632	100.409	-0.400664	32.9347	10.9647	39.9626	146.386	161.687	94.2190	106.249	125.197	50.2320	103.086	120.519	112.719	82.1390	39.3305	100.352
-12.6364	59.9213	55.8163	-98.6125	-42.2130	74.3610	49.4581	16.4225	-33.5691	49.9331	129.063	61.7610	31.6527	-36.2514	62.5460	12.2625	-23.7062	39.0730	-51.4677	89.8263	55.6355	-6.98431	36.1181	-80.5608	42.8679	14.4508	-2.65950	99.0013	126.989	-4.35850	45.0128	80.4916	54.6909	6.68379	132.852	33.7926	116.924	93.6391	205.356	109.568	69.4968	7.39733	106.524	51.4515	33.3763	23.8562	90.5010	44.2931	226.314	148.552
-12.6119	-54.1812	21.9797	-188.609	-112.557	-135.775	63.0654	-42.2628	-104.990	88.8682	25.4309	-76.1048	-89.0327	-14.7063	2.10486	-87.9422	-150.173	-24.6066	67.3655	52.9708	12.1328	57.5578	60.6688	39.3432	31.1450	-66.4405	146.388	53.0493	70.2116	22.6239	85.5037	-44.1709	95.5759	27.4879	135.571	25.1838	36.6395	16.4037	162.781	160.918	158.874	78.7593	-4.09258	120.282	13.6058	128.290	173.422	132.810	101.469	60.8512
-12.5875	-67.4575	-21.5578	133.959	11.5210	-60.5176	117.381	-5.07950	-11.2472	-8.15557	-80.1319	47.6407	17.2890	62.7535	-18.5009	6.48630	127.017	115.296	-85.6855	95.0383	32.7149	55.3936	235.418	17.1009	58.7408	45.1624	49.6099	38.6712	45.8943	125.020	41.3122	49.5130	123.697	109.390	108.057	153.266	73.8955	20.9855	-6.59365	21.7947	80.1839	121.762	58.8336	81.3870	57.0456	94.7462	219.685	57.5589	36.2017	59.7351
-12.5631	82.3715	7.87328	-27.9674	-113.167	50.2923	-103.423	40.8063	-5.38523	91.8272	1.25507	-10.9872	45.0807	-43.2604	114.490	-22.2472	-61.3848	-42.8572	82.4583	20.4977	84.5051	95.4471	109.184	53.3537	-62.8127	122.434	36.0377	47.9661	13.6370	-53.6300	57.3933	121.152	39.4943	38.0785	111.231	22.2760	162.517	86.7507	165.058	60.7630	96.9020	122.453	-23.7493	199.956	21.3903	167.011	44.9713	132.710	147.492	120.315
-12.5387	-89.6873	-28.9356	-6.41134	88.8554	-111.743	-2.06396	-12.3700	19.9700	15.3236	87.6306	126.211	94.4682	20.2403	157.194	10.6770	59.5832	-123.256	-3.06556	155.086	-106.414	-19.1269	10.0750	-29.2371	17.0382	-40.3777	-14.0032	81.9495	102.979	14.0364	4.46001	-8.29008	41.9411	146.592	75.7592	-1.34974	212.317	93.0412	23.1451	62.8157	153.174	104.945	99.4579	207.095	69.2487	96.2505	200.733	113.588	-32.0971	20.8186
-12.5143	47.6346	-15.3317	-39.9779	72.1355	-19.8586	-106.451	-18.9291	31.6970	85.8725	16.1840	18.5153	-61.6878	49.7109	83.1395	57.2418	107.822	52.4224	164.586	-41.2246	38.5137	129.186	59.8026	31.5770	-91.0051	-25.2216	51.3904	118.274	195.362	9.99085	109.811	97.1436	138.441	90.6431	-25.7866	54.8039	111.234	81.4191	-13.3808	80.8836	-80.0645	69.7206	13.8599	49.1022	177.565	109.827	111.781	84.3200	131.050	3.89610
-12.4899	32.3338	22.0457	36.2960	-60.3379	-5.18108	49.6196	5.55181	-2.41344	3.56954	152.663	106.654	91.1357	38.0764	28.2270	-0.0428515	30.4905	-18.1211	-34.3324	-20.5388	80.1276	6.26901	125.812	66.3724	100.397	19.2536	39.4945	71.8853	66.3726	28.5493	89.8196	-13.4045	187.432	69.0707	133.033	54.9488	123.927	-2.52199	1.49034	196.886	127.237	119.654	36.1869	233.679	53.5888	119.566	199.468	36.2048	74.0071	68.7847
-12.4655	0.145463	52.6197	-12.1733	-25.6171	2.57681	76.4756	18.3499	23.5913	-72.6274	44.3597	-107.214	137.326	67.5769	5.66151	40.3534	139.800	122.858	14.8091	-41.0390	168.091	75.6214	10.8561	35.1894	42.1200	102.885	84.5237	134.809	59.6370	-9.54615	111.533	146.269	198.022	4.34601	135.635	-32.2492	72.2811	72.4560	24.1358	15.0749	115.500	108.703	132.140	69.8958	175.078	51.8357	61.1113	70.3389	125.035	90.0878
-12.4411	31.7803	-34.8640	123.844	-75.7644	-31.8541	-6.23862	41.2501	90.0207	-49.2171	70.9160	14.0725	49.7738	6.30464	-70.8037	179.657	105.557	-15.6554	133.639	96.3463	173.516	-29.3784	134.224	72.7067	-37.8662	95.5216	116.265	40.7976	88.7636	-24.7536	9.33985	60.3562	22.1271	95.8290	-112.446	201.271	81.8553	168.880	93.8773	89.6767	113.668	129.077	5.96838	59.6053	85.5269	105.259	116.031	116.221	168.184	217.592
-12.4167	49.0792	-190.854	1.58351	-113.890	-48.0704	92.8404	-52.7539	-94.0388	-70.8290	13.6230	47.8069	-73.1277	-28.3830	-31.8367	-54.8679	5.39225	31.0982	-47.4708	-12.3847	50.9834	101.491	73.9896	-3.98426	63.8190	75.1026	33.0557	44.7876	70.7147	116.392	97.9094	82.3289	95.6016	177.447	-33.7720	156.239	37.2411	44.0890	111.743	201.413	165.767	43.1456	74.9947	22.9573	129.036	115.477	-29.2146	176.387	20.0597	22.6387
-12.3923	-12.5060	48.4664	53.2900	-91.5094	-17.7788	19.7215	7.56491	17.1735	26.2237	-96.2026	-80.7013	64.3397	76.0684	-5.07607	67.8316	131.182	-17.3183	106.360	26.7630	39.8879	92.3390	92.9850	102.727	136.711	147.041	42.2280	94.8145	10.7865	169.808	34.0028	82.1854	50.2866	3.38233	120.099	170.946	10.6509	103.288	69.6145	212.494	42.5298	200.805	97.1196	140.938	115.210	177.593	38.3812	176.995	71.8249	133.609
-12.3679	-48.4032	8.89492	-18.8055	119.131	64.8622	-51.2790	12.0112	10.3676	-37.9588	-20.6768	19.2476	64.8192	12.7195	29.1860	151.888	-1.03385	82.4596	61.6196	-2.18238	43.7589	-3.41891	-12.0187	68.3954	53.3665	-7.47100	84.4025	64.1939	14.3193	47.6141	52.4101	45.0600	-34.1158	99.9003	79.5040	38.0632	99.0475	77.9959	36.2531	119.902	109.429	23.5789	131.385	114.115	152.569	46.6430	97.3182	163.132	108.143	14.6627
-12.3435	75.5341	-17.0088	-2.94381	4.54502	-33.0765	3.16758	-40.6810	23.3898	-123.998	20.3299	-34.9971	3.86072	75.8637	28.2999	92.6236	-75.6930	-113.262	-2.15766	59.1034	12.6896	35.3850	64.3136	-23.9368	-74.9697	38.3387	-1.43744	220.724	159.885	82.7330	-9.04283	76.8574	8.61686	-11.1384	86.2587	50.4878	-36.8774	96.8786	48.8042	117.605	22.4939	73.8711	246.856	68.9778	54.0526	46.1052	136.343	85.3881	93.2755	148.985
-12.3191	-40.8972	-185.838	-89.6939	-26.4257	81.0056	54.6699	4.82341	13.5086	-95.9407	-83.4799	21.2700	146.517	98.9054	67.1964	-3.84807	11.5402	-46.9257	44.7405	56.5866	28.4875	60.6764	14.5028	9.69228	62.7703	-58.9049	-10.3922	133.374	-6.94312	99.2988	55.2315	115.361	34.8701	108.668	33.5316	42.7333	89.7383	74.9229	45.3630	-18.0135	93.6667	48.0439	33.3182	216.349	86.8309	31.9636	12.1784	187.780	94.8365	42.4854
-12.2947	-55.2852	38.4800	-99.8892	-50.0732	64.6628	80.7831	134.853	38.9418	-34.7077	57.1272	-116.895	-7.23587	-6.34260	75.5043	-83.6213	94.4980	81.7912	6.14165	29.0921	3.07334	62.6128	109.786	112.799	-46.5101	122.849	194.440	36.4181	71.8877	99.9977	89.8956	17.8792	-3.69525	174.904	177.001	67.3812	42.6554	81.6911	86.9051	10.1960	153.598	90.0480	127.071	141.174	57.3658	59.8636	31.9395	-77.3002	65.8846	158.608
-12.2703	-17.0895	93.8612	15.5000	-78.7504	-140.371	-43.3365	14.4496	29.4905	10.0849	12.4033	88.1406	-4.25560	-43.3375	36.4935	40.1278	-32.8213	-37.2235	-31.0571	5.39050	141.524	78.0523	19.8790	98.6595	66.0931	-84.3719	90.8415	50.8354	-37.2786	106.806	138.003	18.1547	118.631	110.541	26.5495	94.9030	212.372	105.926	31.5648	86.2641	46.9466	162.175	118.626	-1.98140	85.6482	171.061	141.334	177.782	162.308	227.275
-12.2459	50.9694	-23.1438	-230.917	-41.9858	51.0473	-50.2080	-19.3514	24.2556	75.6624	-10.3170	21.0618	-16.6236	-109.961	94.3843	40.7223	-33.4804	131.107	46.7622	-23.8127	92.1497	41.8583	17.4824	95.2496	70.8252	133.233	27.7001	33.9777	-24.9576	146.716	106.917	117.314	-44.7011	72.4189	160.703	40.4165	125.306	54.7779	-13.5565	52.9536	187.365	84.2257	174.387	140.804	121.243	108.074	203.377	219.430	38.4961	48.9037
-12.2214	14.1525	-39.7776	-104.118	-11.0198	30.1082	14.2269	-32.7252	-48.4262	13.9770	28.1957	-68.4021	89.8205	96.5585	18.5601	3.46647	17.6584	75.2946	79.5403	92.9896	85.1418	41.9371	11.8412	90.2813	125.542	97.5284	-48.2449	42.7406	18.0935	133.164	100.580	-12.2982	102.502	37.9803	6.84551	37.8949	40.8590	149.407	169.604	64.8722	49.2143	90.2510	69.5725	85.3280	178.924	233.560	45.4833	57.2690	128.376	92.6039
-12.1970	-92.7858	8.41591	-20.2930	65.3976	-59.8437	-148.629	46.7625	9.50860	-35.1794	-57.2881	-24.4853	-66.0902	-42.8576	-9.59328	-49.4826	137.675	6.20045	-19.1435	40.1837	90.2048	59.7908	70.7128	111.503	71.5853	159.112	54.5371	59.5665	178.534	153.642	3.73338	55.3158	51.3353	4.43748	41.6644	-14.8816	113.993	21.7752	52.0489	157.859	53.7816	75.1980	151.545	139.346	110.684	2.67571	119.779	151.608	145.528	6.79036
-12.1726	6.65549	27.1302	-35.8803	57.1460	-12.5289	33.4753	-38.9892	-6.48810	30.6384	14.0801	84.5737	83.0618	118.725	78.9967	-34.7174	29.9341	-40.3127	82.6951	66.2530	28.6653	30.0299	5.88202	91.2426	0.362140	33.6914	-56.0919	158.794	37.5171	-7.46290	112.901	47.2978	45.3005	64.2427	78.9315	67.7251	34.9115	105.164	48.7169	74.0718	156.267	181.273	216.506	88.0258	120.529	228.918	56.7527	14.6893	187.559	81.9883
-12.1482	-1.67359	-5.99035	-97.6055	39.7562	164.452	-4.82270	-17.5111	-82.8397	-108.316	-30.9021	-3.88789	-58.4844	64.3818	-4.17246	10.3897	100.489	-3.94522	-24.8092	-16.3927	32.3965	-47.5442	208.676	0.637948	51.0368	43.5560	43.3752	105.135	190.229	68.0237	110.991	45.2258	128.415	8.05513	39.7554	109.507	83.7519	29.3268	59.8631	166.792	158.299	31.7079	97.0283	95.9977	115.033	133.243	117.533	147.971	54.2713	194.271
-12.1238	44.2691	-0.250036	-70.5678	-16.0223	-76.5234	-154.441	-27.3070	57.2282	14.0493	2.51540	-57.6468	117.873	-124.906	19.6747	28.9507	47.5393	-49.7609	22.7087	58.5552	-1.78861	100.603	-14.5514	31.6146	-25.0092	82.2260	75.2005	51.1798	40.4732	109.917	21.6755	156.853	16.9203	128.207	32.2369	95.8307	61.8468	10.0822	93.7937	77.6695	142.816	71.1916	37.9027	191.397	104.377	-23.6323	146.800	92.0293	71.9264	199.164
-12.0994	-13.6541	-95.9118	-26.2671	7.16710	-108.348	-22.2370	33.7841	-73.3829	85.7762	39.4191	6.12514	-43.1375	120.336	125.873	54.4706	60.8680	49.9646	-53.8007	42.4511	-54.6952	-17.0202	95.9186	64.2991	89.0864	-63.2149	87.2701	43.8045	144.172	-42.8445	59.8925	31.8330	202.924	70.6582	176.426	40.7100	118.519	19.5943	109.986	102.176	78.5209	29.9092	139.383	127.239	46.2437	308.452	137.135	110.887	268.587	154.883
-12.0750	22.7058	2.34153	128.731	-9.36430	-118.586	69.0910	-74.6585	33.5737	4.53891	-50.2048	58.1244	59.1752	-0.524262	53.6531	78.7534	9.45537	83.0077	-11.2026	15.5725	61.4054	87.8357	-59.0385	93.1039	59.6774	-6.69423	-41.8682	54.3572	2.46341	80.5595	106.180	-36.6539	-36.3384	68.1859	70.2232	182.186	124.642	35.5121	87.6148	115.817	78.1937	189.564	96.1816	107.382	93.3226	59.7463	97.0560	44.4098	10.1425	93.2449
-12.0506	60.3363	71.2174	-151.450	-7.40515	64.3775	-5.95889	-25.3274	-79.7536	-66.6999	56.7095	50.5814	46.5758	-7.25690	10.4055	14.2702	-41.5980	130.404	87.5764	28.4171	144.780	63.2024	206.742	69.6931	45.4165	84.4315	45.1915	-25.4595	113.264	-94.3454	-19.0723	104.944	170.029	62.5285	41.6368	5.08598	62.9508	46.5645	122.468	77.4903	225.077	106.798	104.845	76.8215	14.6932	88.8974	36.7937	82.4685	58.7515	-1.09750
-12.0262	25.5670	-153.938	-20.7812	-56.7683	-114.809	14.1212	31.1671	-54.6515	45.8952	-70.5467	125.127	-9.92984	8.88772	7.79981	4.13112	38.0005	0.928570	39.4981	60.7194	-79.2183	-4.19956	114.699	36.1100	-1.31819	32.7525	60.5586	188.604	98.0784	17.4450	117.764	24.8853	127.087	176.257	70.9215	34.6685	86.6425	74.9072	57.6117	168.915	64.7268	65.1438	57.3177	45.0368	160.566	183.931	176.138	83.0676	44.0465	121.334
-12.0018	118.757	-20.3716	-6.73561	-106.080	-64.3117	98.0734	-13.0609	46.5708	-59.6144	10.0721	-104.916	-40.4763	22.1776	-23.8810	-102.758	50.5813	96.0141	-22.4792	96.6920	-28.4478	60.6030	29.5594	-3.16870	116.725	47.1872	150.793	90.9069	30.4967	-11.3277	-16.2933	83.6283	41.3024	-45.1603	121.020	49.9566	38.2276	47.6980	66.4123	36.5869	91.0860	187.635	157.743	97.0714	175.311	172.709	169.669	190.690	71.3464	121.218
-11.9774	-5.38420	45.9586	15.2241	34.7618	-101.388	90.2814	-63.4810	119.157	-23.8135	31.5121	-43.3039	36.8053	-65.2306	-35.2402	156.004	-97.9643	4.43864	-3.69805	-18.7669	42.9410	-23.6300	36.6863	54.0702	-20.8437	-18.8902	69.5982	-16.2112	28.4950	106.460	-34.2958	2.01619	50.5192	110.365	137.421	54.4755	129.513	145.968	25.7043	160.146	41.0522	138.626	107.173	43.1833	77.3814	104.443	80.0539	96.1227	39.0531	7.25573
-11.9530	-9.99677	-22.5673	-5.60582	-93.9760	133.600	-8.62589	114.755	-105.283	-14.6956	-15.5362	33.1617	-14.3925	-15.5055	70.8919	64.1204	104.415	161.254	42.8811	-47.1342	-80.1410	17.5032	78.1264	9.74690	97.8123	73.9839	92.4866	5.31206	138.327	108.403	169.196	-33.7628	64.2514	38.7128	133.220	24.9648	112.373	196.502	20.6510	59.8710	107.592	129.822	66.2619	68.1407	99.3745	31.0111	137.905	49.8201	132.559	108.041
-11.9286	-55.9858	-21.2163	39.1853	-124.578	14.9014	95.4880	28.8557	130.305	-57.7114	-10.8028	-6.23628	45.7914	18.4268	-47.5273	86.3686	61.1031	-4.56879	79.8330	-4.61004	160.130	106.636	83.0307	9.54149	35.7128	-41.2426	-28.0467	99.2515	-23.6165	15.5088	74.9328	152.775	116.260	94.7721	131.026	-60.4397	81.6014	41.0919	38.3221	64.8267	121.659	96.0571	181.419	105.753	65.2937	80.5579	122.389	132.494	37.4572	136.697
-11.9042	-60.7786	-21.5719	23.3726	-1.38147	-78.7047	51.3485	103.970	53.2864	108.877	6.60129	-37.7612	134.749	226.975	-67.5768	3.10601	-47.4687	6.13078	31.5569	40.4464	12.5931	32.1085	163.860	39.8616	42.1194	150.007	76.3120	124.797	37.0602	59.2720	13.9342	162.566	106.812	72.1343	209.919	192.649	75.3520	182.314	81.3619	141.135	-25.7511	166.497	286.891	174.876	83.6559	188.358	162.529	213.989	9.44598	165.672
-11.8798	38.0170	50.1625	-50.3439	-101.307	-89.4123	4.87774	-188.912	-21.1696	-4.30761	-39.5456	-28.6392	63.0540	6.95387	-25.4073	20.9832	124.560	16.3683	102.993	78.9287	60.2068	39.9175	145.057	19.7115	54.6931	-28.1964	-42.8811	35.7726	39.5085	138.875	8.31759	74.1908	217.572	132.910	143.694	22.4358	87.2617	25.1251	119.235	105.537	214.049	127.442	129.627	177.407	101.708	103.301	156.754	112.684	51.4022	76.3987
-11.8554	-13.3667	37.4653	-54.1464	104.491	-17.5380	-2.16896	-10.3394	93.5648	69.1186	-19.4704	-68.6027	18.1389	73.8531	118.906	24.9542	-4.95964	-58.3094	3.39758	70.1589	85.2551	2.35379	-65.9431	84.8910	4.85957	62.2771	46.5777	20.1897	11.4838	192.770	67.7370	-43.1168	-81.9106	122.793	133.963	-27.8968	96.3254	19.5505	-18.0119	187.417	123.629	123.687	139.893	77.7414	97.2790	220.968	167.053	126.702	109.588	43.1176
-11.8309	78.3317	30.7856	-38.6340	-36.0338	70.8603	-79.3115	5.16411	-2.82883	-161.801	109.344	-16.1876	-44.9834	86.6600	127.408	124.653	127.327	66.5680	25.0124	91.0836	28.4824	139.477	123.291	-29.6807	82.6320	-73.7644	107.730	121.170	22.4059	43.2590	118.033	30.1065	73.0671	74.2798	80.1942	95.8897	38.3372	91.6643	81.0005	104.585	232.117	39.0711	57.3681	92.2751	113.697	94.0993	-53.6073	175.516	188.121	118.173
-11.8065	-60.9038	-32.1468	-12.3282	-28.8475	47.6475	-6.36560	-43.0808	22.8018	115.712	-50.0617	-23.9831	75.4314	30.7611	45.1548	145.782	120.482	43.1719	30.4598	110.329	123.770	27.8387	-59.3558	50.3952	79.4360	-32.9880	209.005	104.762	172.542	88.4064	107.408	148.685	-30.2568	24.1648	99.5496	58.7482	67.3233	41.6366	48.6323	31.6445	110.313	156.656	-1.71630	119.811	68.0653	24.6832	0.0855320	132.480	73.0486	2.80323
-11.7821	-93.4943	104.542	-46.5257	1.02726	-21.8431	74.4576	52.7461	6.00628	-34.9340	-64.7236	95.8517	87.9715	61.9193	91.8209	102.507	53.9402	41.3310	-91.0611	77.6723	80.8020	35.1816	-88.0337	79.5043	-84.0221	50.3750	64.8128	-116.973	23.1133	127.255	96.4089	242.588	79.4266	111.561	54.8727	179.370	172.685	19.5621	9.92470	151.980	66.7104	182.571	96.3896	19.4798	132.948	105.078	56.5061	80.1590	106.356	95.1941
-11.7577	53.3362	-0.0638010	-53.1670	-88.1066	-69.9213	145.366	112.166	-111.812	32.3154	46.4126	-40.4635	86.0014	-2.32967	3.73140	10.1940	-103.416	-1.94861	17.3353	86.5611	44.8191	166.948	98.7248	56.7642	95.2372	-9.16570	153.717	143.369	11.7140	42.6415	65.4838	114.173	121.073	117.281	150.717	88.5414	68.6147	-1.40696	83.2798	209.187	42.6964	19.7276	126.986	159.087	158.249	176.620	129.173	34.1455	99.2949	117.964
-11.7333	56.4098	47.0049	51.3894	57.7564	-50.8606	-8.34639	-129.758	46.8842	17.4497	81.8012	121.105	10.8009	8.50624	79.5722	92.0906	120.122	-4.38134	68.8227	33.3827	92.0184	76.0657	-2.07465	44.0123	24.4173	-18.3512	48.0996	132.537	31.8281	101.767	52.6859	88.0689	17.3687	-35.2595	165.776	69.0850	32.7463	210.923	108.872	132.897	204.593	40.9762	-14.4958	17.3845	162.186	136.327	114.492	93.2003	41.3349	159.103
-11.7089	38.2548	-127.667	-64.1270	-138.635	-71.1654	-82.0342	-21.7828	174.811	-16.1882	-16.8579	122.409	65.8251	-39.8661	5.42130	-6.03616	85.4100	21.3058	97.7278	-24.5373	20.3105	27.0441	25.1948	80.0861	-69.7465	105.533	-30.4818	141.649	87.8880	38.1875	13.7611	134.995	63.2883	-92.0483	110.606	55.3807	-37.4500	1.82881	23.2682	84.4454	102.086	91.3286	18.5339	170.600	3.37586	109.183	133.586	51.8775	112.586	264.716
-11.6845	20.7955	25.1009	17.1588	48.7411	-16.8965	-3.32569	11.6820	-23.9389	-19.2517	106.373	118.416	-48.5159	11.3163	114.606	35.9590	148.409	69.4989	-24.0963	-16.6577	74.0771	111.647	4.74562	96.6356	18.1756	133.012	0.674880	189.854	-71.4196	46.7499	13.9263	12.4478	52.4106	163.454	107.344	31.1182	27.7280	75.9751	239.041	138.011	119.139	183.572	92.6693	109.488	124.747	233.693	140.237	37.2033	57.9871	48.8920
-11.6601	-8.36639	21.9041	-64.4708	-90.4607	11.1715	129.781	67.3486	-24.7472	-25.9296	-5.55539	-104.006	107.666	24.2399	37.0678	-55.8892	71.5817	-80.6003	33.5814	100.729	47.0593	-147.832	103.821	135.680	39.0058	24.6183	18.6872	-22.8611	78.8382	102.053	132.335	-3.38738	100.107	-7.38682	98.2814	113.891	98.9345	91.2196	-28.2690	94.9528	-14.9641	139.328	83.9399	-14.7215	115.955	175.973	227.164	92.2745	-21.5465	66.5155
-11.6357	153.740	-66.6396	72.5835	-85.5234	-45.1436	-121.546	35.6526	5.20746	-20.5039	-74.4425	90.9003	-13.8966	2.08373	39.6675	16.5787	74.4279	62.0756	95.3580	26.4190	-50.3037	42.8555	165.252	-21.5994	-0.474852	86.1143	147.694	95.3818	2.31984	11.5375	93.2616	133.840	101.030	41.0682	-6.25659	199.881	79.5267	135.715	54.3577	30.6282	91.8938	79.6360	164.624	189.084	60.5313	71.6299	41.5939	111.981	90.6356	80.1842
-11.6113	-31.9348	-55.2341	-108.451	78.8443	48.0216	0.901023	69.9351	-23.2049	82.2619	-81.6414	69.6358	116.040	135.951	1.54884	127.560	-37.3248	84.9491	63.2297	68.7650	79.8340	-27.8224	31.1118	24.0392	7.89702	-16.7206	-21.9434	94.5393	125.992	-48.5951	20.7973	30.8213	241.574	131.947	-25.2511	95.6423	86.3561	30.7780	163.323	115.078	149.134	102.317	175.945	113.406	151.499	82.7469	140.526	131.378	173.327	101.951
-11.5869	-36.4239	-104.446	-34.2487	64.7323	-104.783	-6.17754	26.7248	-53.8301	-31.9931	7.99861	12.5459	63.2174	-14.7108	41.9761	16.8296	84.2430	-32.4806	61.9154	51.1551	94.2412	42.5327	63.5277	95.9078	163.892	-5.37609	87.9185	81.0429	-28.6615	91.1428	229.480	62.5799	-39.8243	54.5099	74.0655	109.130	93.5501	128.314	-53.8184	110.823	7.64745	116.907	130.513	88.9446	115.420	122.302	99.0596	78.4388	155.094	17.2334
-11.5625	146.333	-24.0697	54.3487	-48.5845	12.8375	60.3975	33.2633	-20.2904	4.14587	30.0032	-67.8166	47.6089	122.063	-66.4994	89.5556	104.083	56.5692	-55.1155	1.26392	15.1578	-6.94065	91.6868	75.6712	159.565	17.4150	71.2890	-13.0398	97.8622	71.5358	57.6287	-30.4881	93.3482	78.8620	139.238	-61.1769	155.372	37.9336	26.3935	152.737	13.4021	192.843	175.284	48.8335	170.199	87.9706	106.954	49.3482	89.0872	119.256
-11.5381	-0.711838	33.5396	-26.5672	10.1514	32.8674	126.513	-30.6319	-7.52918	109.560	-50.0590	102.819	45.1039	17.1775	19.0519	32.0612	-79.6316	-8.95516	-118.383	33.7041	128.186	2.36501	-41.8846	79.3725	58.2322	83.3403	120.232	97.6962	242.645	-40.4419	20.3843	-44.4105	-0.0558874	183.661	129.987	67.3079	149.849	115.910	44.6501	21.9946	124.783	181.817	160.436	167.803	186.204	88.3906	163.262	101.835	194.394	206.015
-11.5137	-27.5036	-64.9058	-36.0327	-40.8484	-66.0766	23.2839	-41.2860	88.5579	117.710	82.3825	-26.1487	-100.233	148.391	8.58282	-2.17096	90.1112	133.963	-0.507194	26.1751	100.798	16.6391	63.2424	111.177	-48.9069	36.6541	145.154	8.16007	230.169	-45.9483	100.956	71.3781	11.9668	107.719	78.4971	146.944	75.2675	27.0864	50.1682	111.865	110.578	63.8505	201.176	161.244	49.0820	81.6897	155.928	182.749	71.6113	29.8544
-11.4893	-112.543	47.9429	-27.9886	-67.8564	9.53044	-90.2563	-43.2921	-52.1670	-86.3096	24.2832	0.231816	98.6656	59.1223	-38.6961	94.6714	-55.8901	-31.2346	139.087	86.8796	35.8669	-10.3733	52.0484	4.87613	98.1106	142.592	64.9944	-38.2683	35.2817	102.824	77.1417	-24.6294	155.746	32.8799	3.56263	87.3885	-17.5772	188.887	198.450	226.389	-9.40697	150.049	110.378	136.671	84.4535	79.3109	195.862	27.7365	15.3614	195.077
-11.4649	-59.2922	-22.5312	8.99438	-37.3511	29.9841	-30.7960	-14.3219	16.6895	64.1651	-8.28494	-11.6133	56.7760	-36.4328	141.704	-17.8819	34.4736	4.93985	27.0492	50.6680	97.0387	38.4084	77.5226	53.4935	-18.2905	-45.7516	1.48419	79.9840	48.0885	183.381	10.4635	127.744	149.393	69.8466	99.4956	2.08353	152.636	92.8683	63.9663	152.232	90.4523	83.8882	142.259	83.4610	17.0350	205.656	129.549	241.369	151.113	111.608
-11.4404	57.4683	-7.14340	-4.21000	-15.4651	80.6317	-2.87049	40.3179	-14.3825	-14.9406	-25.7833	101.344	34.5619	73.0480	123.010	43.9159	114.130	-62.8215	23.5787	88.6358	143.075	150.527	88.2243	48.3077	-38.6691	74.9526	87.3689	89.0495	112.728	83.0746	40.3371	78.9850	-59.9507	187.770	141.425	107.690	134.453	110.088	107.927	87.1857	165.801	113.353	84.7220	133.313	151.099	121.135	152.266	69.6713	207.734	91.0197
-11.4160	17.2731	15.4078	-1.54370	-53.2594	-35.9327	-96.4872	54.2321	-23.4583	88.1262	112.211	74.4259	28.1104	-60.7273	-8.06918	82.9080	29.7288	122.385	108.567	78.1405	37.4898	153.465	139.431	154.719	132.480	77.1981	112.610	80.9298	100.154	64.5851	-35.1455	80.5276	60.7081	197.601	107.114	-8.12023	81.6358	1.45416	50.6655	115.235	47.0133	166.651	94.5362	114.872	70.0631	37.1127	133.822	-34.1517	289.668	170.563
-11.3916	-64.0295	-48.2959	-45.6129	42.7008	-71.0596	118.773	72.4329	12.1321	-48.5153	28.8207	31.9896	-85.5282	-13.6287	65.3707	49.7253	-63.0104	40.3960	20.3702	-57.5190	-24.4684	38.8790	4.73436	107.725	18.1195	-52.5196	25.3621	124.662	114.891	137.894	158.448	-48.3410	70.5507	4.29202	127.311	-24.6530	128.628	197.937	157.292	113.019	85.9432	175.286	192.357	76.8222	42.1215	192.045	73.3016	113.049	111.433	81.9288
-11.3672	-18.2048	41.5450	119.956	116.320	-27.2663	-61.0649	-24.7345	33.9294	3.36653	11.8918	-52.8439	51.3104	-57.2220	42.9077	61.4929	-30.0921	13.5196	78.5572	33.0836	88.6108	2.61747	80.2701	67.4512	-51.9512	-36.2851	34.0368	10.2434	125.365	158.194	149.489	-5.31486	216.953	84.5370	86.2424	62.3374	93.3921	147.291	93.3924	76.5063	166.346	105.938	105.403	47.0414	151.657	7.08592	126.974	110.963	86.4958	140.906
-11.3428	28.3925	62.3418	-128.498	-97.1360	64.5029	109.922	-48.1368	27.6795	-13.1240	40.3603	3.61096	61.1262	32.2795	112.404	103.146	22.4059	66.4208	79.1115	119.729	103.822	92.0029	158.961	-7.67143	-49.2279	121.874	-18.7368	14.2449	80.2345	0.775909	15.8889	52.6900	44.2541	100.956	-4.82383	88.3967	55.1127	80.4678	61.7980	199.200	174.849	144.227	79.9381	58.8367	227.877	135.324	196.684	179.412	131.782	184.676
-11.3184	-25.9041	-56.5722	5.63127	-58.9801	-139.859	63.0297	-26.0049	-35.5336	-11.0359	-11.2589	63.4178	7.23201	-51.1646	44.3845	163.199	29.7979	-32.3672	-3.96669	76.7059	107.637	180.090	103.420	-13.2998	102.667	69.3727	80.9954	113.693	1.87867	-17.0085	117.532	237.901	150.055	-1.87842	69.5127	99.0058	65.7516	19.0013	96.3647	123.301	216.440	119.517	189.057	133.148	153.529	190.310	-1.54144	85.6604	119.443	139.474
-11.2940	-5.58382	-81.9692	-68.1336	-4.76262	-64.7391	40.4162	41.2676	67.7644	-6.51966	29.6091	60.4449	146.921	-13.5354	73.2816	136.731	4.21269	-89.5183	74.1050	18.0267	80.3339	54.8969	-66.7060	206.742	60.3912	22.4841	140.212	-44.9255	105.498	114.043	17.7418	106.147	196.970	115.983	100.503	-27.6569	97.0726	110.031	85.1766	89.1385	104.936	76.8920	-36.9041	244.697	178.048	148.103	-8.15917	187.287	210.114	130.986
-11.2696	5.96994	100.105	29.2318	24.1266	-7.53419	13.8195	1.28257	33.0932	20.1882	2.83699	-36.7950	-10.2469	11.9563	-3.31164	-47.8401	119.464	61.4189	102.021	98.2594	5.55718	-41.4710	-64.5339	100.596	73.5007	109.631	-8.01636	100.512	91.3428	140.624	123.969	145.815	165.430	14.1693	63.0589	139.646	30.5630	81.8199	95.8158	116.869	54.2212	163.270	194.215	21.8678	106.959	21.5933	208.482	92.8918	1.79129	107.172
-11.2452	-101.337	-124.793	0.913956	-102.431	47.0111	6.45495	1.20926	-48.1931	98.7868	-0.777136	64.4587	-22.2453	94.1582	22.1034	21.3778	61.8298	-47.5661	112.021	38.3057	-67.1680	86.7188	38.9903	18.5876	114.780	105.239	118.576	120.128	120.940	30.0563	81.6279	118.076	-76.2968	166.255	83.8305	98.2267	77.2633	66.4462	47.3982	241.964	131.354	182.683	202.336	88.0410	21.1985	192.335	85.0062	149.155	61.2288	50.3635
-11.2208	-172.068	8.36052	38.1419	1.76054	93.8630	-64.4846	55.0368	-72.4917	47.6540	41.7879	11.0207	72.8837	-64.5728	48.7656	68.7621	68.6758	162.293	67.0836	0.716048	94.4761	50.4488	75.8733	-21.4696	53.9991	75.3369	61.3369	88.9450	46.2965	26.5695	36.5506	-35.9777	100.405	139.874	1.18894	-43.0073	62.7967	142.664	11.5859	38.4710	83.4867	101.120	-13.0817	219.925	191.352	73.4503	66.2595	193.549	75.0963	147.606
-11.1964	55.9938	5.50671	-62.6291	8.36266	-1.09176	56.8792	42.3427	45.6789	-24.6100	39.5765	14.4354	129.890	14.1598	-126.014	0.718666	24.3040	53.7045	28.6018	129.331	72.3333	-0.715500	50.7024	97.6854	60.9420	96.5596	42.6190	89.0371	35.9463	41.4114	58.5800	73.0598	206.004	82.5333	140.192	12.7269	48.8440	62.5093	68.9496	92.9524	66.5004	41.2308	88.3302	145.318	23.9225	111.063	90.0338	161.277	152.267	137.028
-11.1720	-17.8949	-110.220	9.27820	7.30526	53.9967	-42.7967	-57.3458	74.9071	34.1836	-40.1875	5.50773	99.1945	8.36195	96.0621	94.5328	-8.26818	-10.0587	117.858	47.0042	94.2208	18.2974	-84.2752	-35.3840	65.2333	-40.0407	8.42577	186.719	-11.1893	89.2105	175.646	117.833	9.00433	123.889	139.462	198.580	58.4686	80.6835	89.4507	96.7884	93.7179	69.9312	218.752	151.297	214.367	29.4396	136.599	170.059	57.7188	85.8207
-11.1476	126.034	13.5918	-73.4566	-4.38900	-36.5948	-27.1728	72.6032	143.891	-51.6026	76.6191	131.822	55.3543	0.129666	85.2061	-48.8390	144.587	41.0993	140.680	135.633	71.2677	63.1703	130.905	14.5491	50.6750	-24.6391	47.8505	59.8194	93.3253	95.4438	146.980	110.623	60.0715	60.9369	158.378	119.523	237.719	103.870	79.8064	79.3266	37.9259	47.6299	44.9026	258.377	276.038	208.201	-33.4978	38.5035	236.873	100.168
-11.1232	-26.7145	-83.4770	-108.267	26.0504	-61.2561	12.8359	5.82043	-29.4931	-90.1373	26.3703	43.6092	4.21875	249.842	39.8260	63.3955	94.9636	9.21493	-4.47176	61.9217	100.778	-72.3572	38.5015	-6.06452	54.5718	23.9210	110.641	90.5701	116.161	10.0986	99.1311	247.068	60.6638	113.687	151.737	163.698	181.305	163.419	141.521	30.7790	42.2797	51.9928	57.9340	69.1806	126.178	111.172	96.4719	89.9787	-21.0440	151.286
-11.0988	134.876	-52.5243	-146.229	-8.79375	119.916	14.1500	-37.2637	-9.53082	37.3784	-28.8705	15.3291	90.6128	131.469	61.5176	52.3610	-33.5124	57.4370	-9.88214	47.1649	127.935	81.6555	-16.5505	111.595	63.4107	62.2913	51.7082	117.307	130.916	192.341	147.635	86.2370	106.583	69.8533	157.164	131.726	122.060	148.248	3.67028	97.4047	79.9648	149.676	50.3717	110.715	53.0182	173.118	135.842	74.6721	132.995	143.669
-11.0744	102.208	-103.048	41.2298	-111.434	66.7348	56.5547	95.3173	31.7295	-42.5050	-15.9325	-25.4839	40.6002	10.6588	-70.2208	34.4377	41.1037	31.9417	100.220	107.829	166.951	48.3881	-19.5169	-0.673511	107.205	94.6672	243.771	31.9922	114.070	6.76144	54.7477	205.695	223.481	92.9293	87.0046	35.1213	22.4261	156.061	118.051	82.0437	52.4708	122.221	120.116	63.0201	73.0689	104.088	237.841	124.825	-0.961957	258.381
-11.0500	-110.567	-30.4178	-15.0687	-59.3734	12.4180	-79.7427	5.93507	-127.470	25.6237	34.9593	10.0116	119.803	-30.6621	72.2896	48.4413	-23.5810	-0.127118	65.8899	1.17759	45.2658	92.7897	112.669	119.304	133.236	32.8750	81.5347	24.7588	41.1505	50.3436	141.555	23.4523	37.0733	70.9349	147.041	135.505	30.2427	105.268	134.981	129.097	131.868	44.1615	157.506	111.486	120.341	152.810	147.460	205.608	206.714	186.866
-11.0255	-16.1295	176.829	36.2389	38.0802	-68.9900	68.7108	0.753562	-4.45112	-42.6004	45.1352	83.5504	36.1230	40.4652	114.577	-47.3829	17.3559	-10.5683	110.817	-19.7072	-5.39467	48.5969	-5.66480	87.5576	-125.236	40.2718	69.1742	131.476	90.1268	173.019	127.102	161.242	-14.3110	108.019	187.981	99.7206	121.344	128.779	102.261	69.4642	120.029	108.383	111.786	103.316	235.664	24.5961	61.7603	181.117	118.323	169.525
-11.0011	70.7199	-21.3370	-39.7979	-22.1032	-24.0479	-50.3075	-3.08102	-13.3383	-48.9319	-90.8034	8.83870	46.8895	-32.6231	35.0819	149.493	100.367	99.9633	112.854	34.3834	60.0633	71.5667	-42.2194	75.1376	46.8540	71.0639	81.9436	45.1740	47.8410	-25.7348	36.8044	-25.6350	144.340	72.2081	81.9574	51.4399	151.303	23.7076	164.933	141.803	229.758	287.883	39.3008	63.5619	147.303	36.3284	113.873	143.195	252.844	166.277
-10.9767	-13.6370	42.0826	71.0060	-110.374	-11.9917	72.0686	-0.135941	-76.5821	31.8680	-15.1993	17.4287	49.3956	-66.2097	55.5532	77.8072	44.8502	-54.4160	71.5769	152.723	65.9269	45.0380	9.11299	72.0931	104.362	-21.4599	55.5873	194.383	92.4895	36.1503	47.2443	1.26670	8.55360	124.323	86.4187	131.386	96.7864	119.781	53.1019	137.887	71.6219	112.480	173.208	104.834	167.619	137.160	79.1917	-6.87809	88.7092	49.5156
-10.9523	34.9038	-55.8636	-142.246	-87.0227	-14.1538	28.6235	-57.2690	13.5635	122.889	1.72980	-22.5966	60.7567	20.3784	66.9769	-26.8865	52.9045	24.3339	-48.9985	53.0313	63.4964	119.166	85.2539	-51.8225	-22.3419	43.4800	107.882	-50.9091	124.504	160.877	151.672	48.3871	85.9184	47.8573	126.992	40.4771	80.1684	136.580	135.700	128.025	64.6360	97.0549	113.006	203.431	96.1908	132.466	165.357	219.950	190.571	177.426
-10.9279	-22.1599	33.8856	113.016	-13.8633	-65.8634	-41.1662	25.7461	-47.1504	40.9539	51.3213	188.655	89.1824	-54.4130	-61.8882	169.195	146.398	-28.7852	-19.9389	-7.90902	16.6788	39.1470	8.33646	7.88810	105.313	43.2297	17.5497	123.692	137.668	-32.9994	-56.8742	123.330	94.1578	125.147	117.797	119.649	82.3071	72.5084	99.1601	196.785	164.223	85.1383	61.3926	203.676	122.485	79.5383	40.8912	93.4814	109.948	114.378
-10.9035	-34.0973	17.1947	102.019	54.9930	-18.1070	15.0036	-38.7142	17.7811	-62.2946	4.94544	16.5280	38.8667	-20.3191	58.2175	-10.4984	78.1151	-60.6845	97.3833	120.468	15.3964	146.044	31.7084	41.9902	37.0006	35.4943	-19.4506	-15.3917	112.177	-28.8759	38.8179	334.552	81.3876	-21.5190	91.1431	55.0740	44.3968	125.396	89.4606	147.025	227.450	100.887	169.882	135.018	166.146	128.003	106.143	13.3105	160.292	67.9974
-10.8791	40.2248	52.0886	-56.3760	33.7114	-1.48203	25.1153	-107.161	-1.53280	97.3874	4.92639	5.22043	58.9597	60.4157	32.1973	41.0976	-55.1683	18.3179	74.1854	-84.8408	64.1947	65.1222	8.48017	153.042	86.8896	175.289	106.660	-11.3738	-13.2584	152.266	160.072	108.017	140.202	85.0655	131.772	127.942	57.3437	10.8861	171.471	159.923	41.5208	93.3628	184.280	140.745	120.098	111.777	59.5923	181.032	150.586	174.602
-10.8547	7.22807	-7.82832	-53.5845	-37.8929	-33.7963	27.1869	100.675	38.5236	20.4731	-128.194	54.3537	54.9655	26.2532	49.7067	57.3871	-54.4041	4.09398	28.2507	36.4864	71.6336	107.612	8.34374	152.256	179.981	129.532	47.6896	16.0600	57.5986	54.3338	-35.4020	170.504	103.557	123.877	176.762	-81.3354	138.163	113.674	99.7164	71.8888	46.1315	120.389	198.149	17.0865	103.875	140.828	55.5912	95.2941	146.147	78.4445
-10.8303	-21.2387	39.4961	-117.703	1.35521	-61.1758	-17.8129	-1.71145	-12.4921	57.9652	21.5807	46.6557	65.6346	18.4541	90.3393	-48.0154	-18.8262	-30.5759	81.0928	-43.9315	-4.54837	-4.98591	95.2088	64.9184	0.317694	16.6764	-33.5633	158.083	-34.1338	219.254	69.5188	95.9195	-0.132690	39.5022	107.119	139.270	88.3494	148.471	161.014	82.2008	96.3116	137.466	88.0400	151.732	96.4570	222.018	98.3248	135.984	186.191	131.322
-10.8059	-84.7350	21.8849	-112.645	-55.1393	-25.5141	-69.0652	53.3719	-13.2227	-96.8585	2.31009	56.3716	-16.4859	33.7669	90.0730	-24.2471	-83.6291	20.6560	16.3381	49.3633	144.109	9.66318	-13.3249	101.852	55.2096	75.1902	150.837	30.5214	10.9695	-65.0309	-11.1951	69.5259	113.788	141.424	145.284	51.5390	18.9844	113.173	164.372	153.238	92.5664	90.6979	94.8524	168.642	69.2761	84.2302	144.769	107.004	158.215	239.625
-10.7815	-84.8788	44.2238	37.8891	-105.051	-131.227	60.5455	11.2810	-71.1771	44.3656	-62.7183	14.5930	130.534	98.4958	-7.17585	-25.5500	103.094	108.037	58.5492	105.656	133.523	-4.04526	94.8913	32.1430	63.6589	24.5910	45.8401	49.7385	160.919	53.5309	99.4164	202.803	124.452	81.6525	179.425	25.7255	98.0286	124.281	132.556	119.532	27.6149	126.575	52.6353	115.013	128.484	235.389	45.6635	178.097	231.000	115.825
-10.7571	-22.1770	-50.3928	7.55157	-84.8348	3.89948	73.3515	-83.5492	-16.5500	73.3950	90.7316	-105.835	-102.188	21.2614	117.042	35.5167	95.1432	68.0258	-52.1986	116.988	55.9215	62.9422	216.424	33.5624	51.6033	80.2785	35.0121	149.606	109.838	78.1372	51.8492	220.004	125.423	217.214	135.346	241.324	190.292	155.544	108.414	175.127	119.954	125.698	110.502	182.055	121.241	104.908	69.3450	145.860	165.938	110.203
-10.7327	37.5907	-104.524	-10.0184	-89.4277	5.12742	-96.5766	28.7787	126.996	78.2094	64.8320	-58.8164	132.408	-35.5844	155.187	46.2859	69.2891	78.6859	-61.9039	-21.1327	36.5447	20.5921	69.0064	-4.26753	129.847	85.1821	63.1713	90.9206	57.5469	111.096	210.058	92.2781	162.683	176.179	71.6472	115.472	87.6167	192.908	-33.1444	127.899	117.985	99.5821	151.360	124.362	141.945	53.2131	195.772	101.084	136.937	209.645
-10.7083	-36.3711	19.1328	21.7234	-80.9256	62.7248	33.7363	-30.4507	-13.2900	89.4456	-34.3185	-34.9646	170.526	60.8991	9.25498	104.628	20.2256	11.3794	86.9299	194.417	63.8867	33.2991	36.5791	63.8048	-0.884590	34.4949	-4.80918	19.8586	183.292	-15.1370	123.390	116.307	65.1437	125.009	118.988	-58.9382	100.520	165.209	218.626	188.881	80.9469	136.895	58.8418	8.89051	118.807	33.9154	118.873	113.267	50.8416	108.080
-10.6839	-35.9227	-14.2448	-46.2987	93.3488	-12.7937	39.8800	106.828	46.3902	-38.3453	-10.7172	-27.7495	66.1274	100.311	28.6037	49.5585	110.903	34.6263	26.5970	71.5050	63.2955	112.295	99.2881	90.4087	-80.6005	-6.98920	78.7310	64.2369	96.5259	35.8738	92.4110	158.374	125.634	26.2300	181.260	28.0194	173.105	102.784	13.2443	143.062	-21.6054	60.4487	118.502	193.801	46.2465	157.559	69.0020	137.808	141.540	38.8349
-10.6595	110.548	-43.6334	-54.0283	63.5841	13.6875	5.38215	-66.0937	-39.4059	30.5860	-33.5488	54.4989	7.84408	131.885	37.8087	37.2339	15.3516	107.500	65.3608	48.3466	54.5645	25.5970	93.5725	25.1252	-46.6455	166.170	140.149	141.830	-18.1207	-19.0757	15.0770	2.14378	120.114	61.8577	102.722	33.2320	138.749	3.57079	89.3898	44.3269	201.344	258.786	97.9372	64.8220	217.603	209.079	132.150	118.747	172.877	8.35278
-10.6350	50.5480	48.9554	54.1455	-30.9192	87.8805	30.8579	81.7283	4.08915	37.3111	31.7899	-59.7208	21.9598	58.7126	15.7721	59.7076	57.9433	123.089	54.2658	125.180	22.2261	78.9904	8.81237	26.4878	18.1217	86.7857	31.2879	124.499	92.7866	-0.787714	112.392	85.2657	73.3515	111.861	36.8190	195.408	51.3008	90.6334	93.9270	174.570	116.040	59.4097	78.9054	252.104	74.3222	46.4647	193.960	217.396	80.9863	83.6634
-10.6106	83.4297	-106.190	16.3714	53.5762	-100.592	-20.4902	-2.26955	43.5022	-25.2453	-52.3901	83.1396	77.6450	21.6583	34.9591	92.5529	27.7350	103.620	43.4954	45.4089	-81.1640	69.9613	18.0174	86.2062	77.8039	64.0143	86.2482	102.751	45.6722	99.8133	107.353	103.986	97.9585	32.5013	86.6841	88.3112	108.493	81.8485	96.1588	69.9697	151.083	158.815	93.9520	141.379	134.831	135.589	94.9539	68.1844	162.593	197.813
-10.5862	-62.7199	-107.344	-76.1353	107.991	-52.9268	14.5708	-12.7186	121.344	104.450	91.6115	54.4171	47.9401	50.1618	-18.3610	99.3849	117.014	-24.8746	39.3977	-57.8226	97.1486	181.510	46.6268	71.6066	33.0141	207.009	97.4379	56.0300	23.4776	186.935	123.249	173.010	6.86971	95.9951	56.6425	161.731	51.1217	165.168	121.972	13.3259	9.86360	87.3814	138.938	176.646	241.629	130.065	89.8070	141.304	72.5737	169.123
-10.5618	-17.3825	-3.77262	108.250	-7.85281	-116.365	-23.4376	25.0530	-11.1331	4.32739	100.627	104.071	126.363	137.659	13.1884	19.4911	64.8233	10.8517	-11.3362	49.1277	92.9431	109.133	71.9463	104.966	185.528	7.17334	116.157	75.2289	89.0788	123.936	105.378	78.1050	34.7567	49.7144	88.6647	22.5764	220.799	-81.7347	147.062	136.943	126.957	65.9427	92.8965	220.134	78.5587	181.655	247.195	123.860	166.753	107.780
-10.5374	69.3595	27.0406	-51.6160	-47.5769	-108.364	-73.5228	-65.5099	-10.8684	61.4698	46.3128	125.183	-27.9592	-53.0208	-60.5766	-31.9313	40.0647	28.2353	-64.9484	51.3161	145.578	104.777	-40.8808	96.1055	198.285	-74.9609	61.0241	122.107	120.225	41.3803	-8.40395	64.9928	8.15948	149.678	65.8020	176.477	188.189	74.3441	118.557	191.266	103.841	140.950	146.826	123.524	-15.9868	152.045	111.802	164.020	-6.26952	203.601
-10.5130	-61.5344	8.63224	-58.3747	-63.5537	-3.13087	8.32071	-13.9532	-44.6698	-40.4650	101.084	159.191	110.626	-128.644	147.160	51.3235	33.6032	51.1733	28.8512	84.7666	79.2797	111.729	52.8247	-31.7424	81.9510	-18.3305	59.8189	66.0886	51.4369	128.719	12.7507	82.7961	47.5921	43.7500	109.657	89.7551	194.432	111.372	107.522	118.371	130.829	122.605	68.5104	158.627	176.066	211.601	271.378	135.565	113.988	41.8705
-10.4886	-113.007	6.69329	9.14569	13.8246	-16.9322	-38.8595	55.6130	-94.3079	2.03978	2.87219	-67.8209	7.10610	53.0970	68.2107	-84.7962	53.5300	48.3561	26.3065	132.935	-1.85963	30.9756	123.754	60.9354	66.2326	-53.2415	32.1054	9.91944	129.849	72.4609	49.4548	82.8794	72.6225	121.923	74.1322	122.654	155.540	53.1235	158.514	96.9183	148.490	200.831	171.210	175.722	145.505	153.311	235.007	188.849	223.335	119.136
-10.4642	67.6205	0.0722346	-17.3669	-66.8696	-21.6681	8.32987	-73.3084	44.9229	32.2366	12.6377	42.8653	38.2446	96.9262	53.9623	-4.98788	-46.4094	89.8867	-16.6052	88.7517	93.5363	43.5180	71.6483	103.053	24.5192	141.415	217.282	146.675	187.955	160.814	9.95250	108.064	2.49221	53.8656	155.301	119.351	58.8976	161.518	137.607	157.022	57.2123	218.170	156.818	133.647	193.060	153.426	234.174	131.316	297.235	203.424
-10.4398	-59.7472	11.3368	4.97203	-106.229	20.6284	24.1675	166.187	-85.8602	-22.1008	-7.85058	-1.22770	14.6213	-21.6526	29.0599	65.8698	138.737	-2.18141	25.2256	75.5421	26.1348	81.9947	-31.5511	128.403	89.5657	-99.8284	149.156	147.252	35.1787	186.726	83.7272	170.680	109.446	189.170	89.3893	183.726	-23.9628	132.835	227.228	119.404	283.351	146.726	91.7782	160.164	153.935	121.016	52.1378	133.480	195.820	187.611
-10.4154	-11.2928	-19.0863	36.2430	76.8739	-100.454	-3.22918	-52.0040	93.9856	141.128	76.4122	64.9482	70.8948	58.4819	17.6676	119.923	40.8678	-8.05752	24.4237	55.4437	9.76802	12.6955	20.4444	-22.9342	126.030	114.252	151.460	46.9834	22.5409	67.3867	30.5102	240.832	89.3861	156.065	165.870	67.9828	37.6003	97.5692	55.5209	171.342	90.7748	124.916	244.187	135.698	104.191	126.661	65.1096	119.786	99.5461	200.890
-10.3910	-13.3890	-46.7818	85.3582	-98.8283	40.9944	68.2857	19.3450	-156.438	18.4067	120.006	125.310	-15.4518	56.9651	45.4488	94.6043	112.094	39.1668	28.2895	100.969	120.813	212.965	114.060	219.242	13.2563	161.810	6.45388	0.285702	99.3818	-17.5657	139.127	81.7023	61.2640	171.673	116.682	127.454	51.2874	96.8873	116.648	235.653	161.844	53.9749	228.048	40.0924	89.2164	88.6721	-62.8753	166.097	202.226	210.606
-10.3666	-6.77745	31.7675	-25.5809	-45.9034	16.8006	107.352	-73.7466	-20.7719	-65.4976	131.588	20.6797	6.16751	74.1296	-45.3379	68.8461	64.5146	13.1008	113.666	65.8398	123.336	-10.5171	45.5060	110.684	-34.6369	-50.9033	49.4150	104.385	29.2889	112.433	84.8654	61.0985	209.679	122.738	41.6599	160.023	87.5073	105.627	102.613	240.357	70.9107	135.003	201.097	200.299	138.564	32.2212	166.442	121.689	81.8830	94.3215
-10.3422	-12.5581	43.4967	-104.032	-20.8117	63.5422	-54.8649	144.529	92.7125	58.1607	-54.1964	-54.7225	104.361	31.8135	64.8919	22.4413	96.3306	62.1442	25.7909	27.7426	182.110	21.3305	179.229	19.1489	46.1562	47.9036	-12.9080	99.8637	112.388	157.638	119.942	154.326	121.775	109.117	81.1171	131.156	177.466	175.066	76.8497	105.972	179.073	183.786	76.5868	120.074	100.238	128.689	32.9779	150.879	147.636	50.1900
-10.3178	3.36842	50.7143	-0.158807	-116.021	48.5276	-2.43600	-69.2064	-54.9816	-35.8478	91.9970	-24.0853	36.1347	81.1182	45.4046	71.0960	193.511	78.4987	36.9920	25.2992	54.0728	118.270	65.3176	110.167	46.8575	120.605	21.1260	66.8481	106.136	106.073	186.913	35.1842	175.949	84.4256	115.723	135.953	59.1689	143.313	102.864	204.052	146.004	112.286	199.451	145.420	187.417	205.815	35.5062	238.559	69.1428	147.947
-10.2934	-24.8629	-83.7137	-76.7066	-55.1874	-87.6579	98.5789	102.120	-3.39622	-15.9605	92.9873	152.705	-51.6192	-22.2142	123.517	46.0802	8.01274	-0.466148	-70.9860	16.8586	246.765	57.9710	102.212	-17.4476	6.32648	204.575	-2.84177	124.709	-18.5066	48.1980	58.5303	184.838	148.447	-3.31054	132.592	59.2482	253.193	30.4391	117.627	204.813	134.908	122.799	104.890	67.5648	212.993	253.831	133.950	239.121	213.098	154.176
-10.2690	154.848	72.8015	-18.7003	-49.2150	9.17644	-20.2664	-4.87853	111.385	-31.3670	26.1729	-1.47218	46.5279	0.736881	113.030	18.2593	85.8312	138.022	-21.6115	-19.2368	20.7263	92.3698	107.812	126.648	94.2627	226.205	10.7454	135.144	75.1800	59.9217	204.276	142.521	197.538	122.591	122.864	14.9212	138.173	148.457	70.4810	182.558	175.750	206.577	19.2611	126.450	128.126	247.096	147.578	172.295	97.2569	9.99996
-10.2445	70.0467	-11.4382	-19.0192	17.6575	41.5743	106.101	149.261	106.157	2.29882	128.039	47.8739	190.752	99.7137	-2.08994	81.2399	105.942	84.7272	37.6474	75.9460	124.817	43.3434	-20.7961	24.6635	178.835	80.3203	96.6274	103.101	50.7530	121.044	94.9072	-27.7526	23.1503	74.1794	134.286	150.465	198.552	81.2313	117.786	193.058	89.4808	80.6022	182.823	271.039	111.364	155.235	117.741	177.310	200.977	252.854
-10.2201	-42.0467	-38.2036	7.78219	6.04509	44.9467	52.8325	-9.13990	40.8230	26.4066	70.1847	77.6212	98.6845	15.9077	39.4719	87.3046	36.1900	87.8790	65.8442	26.9027	78.8672	68.2454	56.4048	85.6177	137.738	32.4844	-23.8003	-40.4441	42.7881	-10.7207	66.6181	36.1651	218.103	86.3299	130.558	134.949	201.655	114.573	23.1406	130.628	116.847	126.582	213.071	87.2358	151.691	203.192	191.474	60.3981	230.993	70.3703
-10.1957	-27.1633	5.44203	96.5483	-82.1346	85.4924	-50.9097	-46.2263	-24.7582	38.7233	95.4490	159.326	20.5695	28.7846	87.9399	26.9364	5.10180	24.9063	-0.249952	32.9154	-4.51328	30.7063	47.8972	35.0795	101.654	-1.07834	162.526	125.719	84.8638	37.1039	57.8903	189.174	216.324	129.543	104.470	132.344	122.441	248.026	177.639	186.650	137.269	94.4079	162.288	53.5232	110.702	113.715	144.666	162.939	137.029	89.8227
-10.1713	-79.8915	-61.0061	13.0007	-32.7709	-1.37472	-34.5879	1.43416	114.748	115.267	-44.2458	-47.4613	163.201	-73.6840	19.7123	-19.8018	-71.5971	91.0429	51.6505	-48.0424	101.642	-36.1110	20.5478	128.038	129.314	108.097	54.5153	83.3216	121.032	113.556	68.1032	107.119	-10.4197	178.079	17.8428	114.655	166.696	84.9268	81.6690	129.499	106.528	172.789	216.254	153.155	95.6507	281.368	119.281	177.560	121.603	52.4911
-10.1469	-89.6961	-63.2361	-50.4132	31.8450	-79.1967	172.836	-52.0959	36.1124	68.0381	24.3545	-52.2199	124.555	120.190	-36.5042	-11.6352	60.0582	-81.9034	61.6415	151.388	122.384	110.446	66.5041	84.7905	-34.3025	-1.19921	221.017	28.6800	172.825	115.373	117.715	242.539	153.186	126.278	128.650	137.539	136.084	64.5759	208.678	272.739	172.110	197.308	218.942	182.541	98.4168	20.4814	104.096	138.354	133.484	144.972
-10.1225	-26.9134	30.4853	44.8058	-25.5690	-19.8869	44.2077	121.684	-9.72665	33.6899	-38.1614	38.0267	61.4482	57.5227	-42.2034	103.764	-13.6332	87.2600	-19.5018	161.030	61.8753	73.6614	249.794	69.7820	104.522	126.803	58.3689	76.3191	80.7943	19.7970	149.244	117.358	96.0343	188.919	47.0001	155.327	103.801	172.131	153.976	143.155	151.928	33.7996	142.522	280.330	159.998	163.118	163.483	188.145	115.377	126.969
-10.0981	82.2479	42.3475	106.705	-112.944	-1.95474	-67.0239	10.8380	48.5809	88.8573	3.57252	25.2384	-26.6849	15.2389	-49.2116	49.8090	-51.9165	-97.0065	158.458	22.5663	93.7820	48.1976	110.280	8.34377	78.2954	26.0136	83.4297	174.060	-10.4887	118.794	210.775	75.4558	34.7172	138.028	106.539	107.182	32.6409	270.724	61.6729	16.6323	135.241	135.724	37.1984	311.929	178.627	187.391	213.463	154.237	143.236	112.361
-10.0737	-57.6200	-91.4294	-51.2589	87.4370	-88.6796	60.1945	-47.5000	73.4780	47.1943	-10.8967	37.0708	-28.8688	130.552	49.8096	-6.48967	69.4818	-35.5304	56.2975	64.0695	91.7910	-1.76144	-37.7660	96.6560	108.086	31.1243	15.2433	76.6072	106.641	66.3936	134.780	185.779	52.3770	200.263	198.712	161.787	23.0642	42.9499	110.335	215.426	93.9475	149.615	90.5191	296.024	191.809	177.139	172.452	167.618	191.860	246.380
-10.0493	61.8646	77.9264	-138.233	-72.4235	14.0925	53.6451	24.5768	93.5840	-122.965	54.1965	14.0593	-42.7610	112.330	88.7872	78.6844	120.929	98.0001	83.1104	132.135	110.680	35.4914	-10.3274	27.7124	69.9262	75.3777	104.114	26.5740	76.2069	92.9320	72.8944	141.517	131.341	44.6043	87.3905	121.429	52.8238	139.910	90.6771	-22.8470	204.411	276.127	205.889	125.202	62.0174	57.3685	106.013	194.718	74.1292	254.222
-10.0249	41.1693	-40.8729	-57.8449	51.8074	-19.0685	33.0151	54.2704	61.0171	26.1458	45.0061	-46.3401	10.7528	54.3440	52.0779	121.123	46.6359	52.1179	16.2513	119.071	79.1659	65.2998	-42.5538	1.69782	-53.9692	54.8412	161.509	86.8521	91.6748	16.2686	100.080	123.115	75.1303	86.7325	162.176	88.9697	189.306	207.957	12.6450	134.518	4.44960	263.362	-15.3190	194.950	153.451	81.8464	39.0858	233.508	122.876	87.6179
-10.0005	-36.3381	16.5082	33.2573	-0.993043	-98.3900	11.4639	-20.9711	15.5262	-96.4082	-147.654	24.5772	64.0984	-10.9793	64.9956	83.4534	-34.8665	110.340	65.4349	110.860	61.5650	180.656	111.373	85.6883	108.932	92.2753	72.0109	103.472	225.068	43.7724	-9.80043	43.9264	40.7140	158.121	221.881	162.591	137.111	59.0498	130.790	-51.5395	184.762	19.7720	203.523	113.494	152.654	167.895	103.308	112.114	90.2270	73.4617
-9.97608	-97.9342	-10.1018	108.221	-156.534	15.9900	-8.66623	-43.5270	-15.6584	-46.9132	73.3059	176.950	-97.3018	102.033	-4.49092	90.6167	64.6761	19.2426	80.2411	25.6671	58.5728	145.269	21.6516	-24.9327	148.077	127.050	79.4581	146.649	109.595	78.8931	183.130	25.9158	183.434	81.8564	187.693	106.685	69.3085	157.460	173.207	244.181	219.455	108.641	127.448	211.895	181.545	161.904	226.397	245.410	156.704	200.723
-9.95168	-130.097	68.6657	-9.28151	108.542	25.1394	-63.2307	-11.1721	-64.5769	20.1511	70.9036	31.2280	16.4221	-101.941	40.5474	100.051	48.2500	-40.6010	72.5219	19.3323	143.466	72.0002	-14.7820	50.3477	112.137	47.4970	-58.8179	84.3266	264.709	57.7998	178.373	192.621	156.525	80.4774	52.8169	27.3163	42.0424	17.7799	107.339	124.750	192.359	114.042	98.9288	279.041	159.061	238.561	191.236	124.562	237.000	64.6433
-9.92727	-17.4104	-19.1791	-106.632	75.2250	-39.2268	51.4982	134.827	-22.1523	-48.0054	119.446	58.6574	82.6835	-34.3589	-22.6704	-38.6276	65.7879	67.7944	72.7501	161.352	169.640	-16.3102	64.3083	50.2054	125.733	66.5530	230.997	28.1009	-4.61628	77.3053	192.363	119.857	128.997	96.2683	154.643	85.4090	151.295	79.7669	115.042	95.8935	143.551	126.887	184.487	146.237	108.266	179.958	181.109	151.395	204.165	186.079
-9.90286	118.668	9.92486	-11.9447	-54.3368	-33.1056	-22.4763	28.4496	60.4114	19.2366	107.263	1.00872	84.1884	-0.882722	101.501	173.412	62.9610	50.1950	115.389	63.2141	25.9229	-31.9761	182.329	196.599	115.483	40.4522	43.0170	92.2465	171.642	67.0003	86.7588	183.424	49.2624	79.5032	89.1083	147.929	208.318	89.5896	227.466	38.5554	169.025	63.4141	180.749	164.651	174.501	114.687	139.279	185.165	123.992	188.719
-9.87846	5.24268	1.62020	3.05131	-40.7313	13.5884	32.3674	-69.1218	-26.3914	-47.0826	14.4077	0.894527	75.6589	86.3850	-7.14960	60.4295	79.4905	141.218	-47.2687	97.2074	70.2193	150.398	44.6714	59.3509	110.288	22.6950	87.1819	57.4981	56.2568	109.488	18.8147	23.4061	122.418	59.1656	59.7530	64.6497	151.219	49.4461	129.100	136.166	163.260	170.738	139.274	136.654	204.704	143.729	179.178	156.069	118.712	263.405
-9.85405	43.6122	138.198	68.8307	43.4718	-42.3626	-67.9807	36.9351	81.9009	104.215	-64.2608	-11.1259	58.3567	-24.8372	19.3007	31.8517	-72.8058	-66.4396	3.00949	-25.7450	48.1967	151.111	83.4336	23.1525	41.4016	117.506	146.469	198.709	73.8950	91.6185	14.3948	70.9499	108.979	64.8850	155.343	57.0843	111.188	123.248	146.015	219.263	187.213	55.5949	211.238	15.8377	185.384	-5.62812	211.066	259.902	113.821	213.084
-9.82965	-20.5494	-72.5397	-31.6126	-124.854	62.9133	93.8254	-7.50736	5.94605	50.1419	151.571	-84.0733	122.225	122.667	96.9320	-58.6655	163.308	83.0302	22.4987	-60.6206	208.774	-12.4678	-4.88263	62.3669	65.0600	228.791	57.9792	87.3958	108.881	203.529	157.875	139.452	216.155	28.8642	212.173	53.1299	172.036	103.296	230.530	207.997	213.330	146.446	173.513	148.406	67.2402	105.088	166.905	205.207	68.3239	90.4904
-9.80524	-38.0422	86.4553	-140.724	-97.6379	-80.2486	41.2344	16.3278	37.1141	-18.9548	-20.6326	62.7827	-21.7516	61.3311	25.9414	114.330	9.60271	85.2319	-122.445	-28.2175	85.7502	78.0995	109.478	161.417	20.7903	63.5885	126.098	79.0722	96.4273	142.428	-40.5623	104.301	194.916	315.346	71.1427	144.870	74.5021	227.102	292.282	161.990	91.7414	92.9475	213.299	152.733	185.324	170.440	139.003	45.8829	151.151	117.588
-9.78083	-63.3221	-120.292	-65.0414	-30.5383	-83.3697	74.2683	-55.3331	43.7999	-23.4202	118.083	84.8175	200.611	74.2350	74.5044	-3.01759	5.24380	72.2709	23.0512	102.147	76.1691	65.8049	12.7482	103.275	234.134	24.2763	-23.9873	-31.3308	78.5395	78.3505	85.4307	109.524	171.010	117.575	165.434	106.837	107.612	106.783	128.926	200.752	109.009	120.425	173.260	224.486	99.5534	69.8416	253.980	106.190	187.599	145.191
-9.75643	-23.6929	21.6244	-181.630	-116.956	-34.7789	32.0640	23.3539	105.488	38.5812	-42.0205	66.7028	79.5735	101.541	-33.7615	-35.0150	137.546	109.732	167.482	153.206	106.703	105.195	63.3387	102.259	62.1250	34.8672	160.596	103.207	183.726	107.788	97.5419	96.6446	100.854	117.008	157.197	123.085	172.821	148.173	162.003	165.078	107.117	78.2947	204.318	164.029	47.3114	224.716	185.854	158.074	206.980	110.162
-9.73202	25.3075	-1.26830	-18.0457	109.846	72.2328	92.5626	23.1526	-26.5573	12.2607	112.543	47.7085	38.0841	-36.7112	48.4572	150.761	34.8840	-34.2311	58.7233	55.8364	57.3929	-86.8754	75.7463	-21.3211	-80.3137	43.0449	50.8106	211.376	77.1229	133.320	75.9936	76.5065	159.159	71.6220	169.068	116.594	231.899	79.9649	174.047	150.550	212.907	63.5213	194.196	195.565	154.541	209.628	43.8868	134.324	251.056	115.030
-9.70761	-31.9163	-102.492	44.7041	-73.1625	124.305	6.02507	99.4021	119.859	-67.5718	-25.9544	71.7156	-3.69592	128.149	123.222	48.9821	49.3186	64.3711	114.847	65.6603	20.5035	43.4661	67.4613	136.592	201.195	110.900	170.985	17.5843	164.516	145.396	90.0705	6.00479	108.423	164.551	95.2611	168.400	104.353	212.807	94.9560	221.738	161.295	260.736	168.964	112.010	216.251	107.663	145.986	172.447	217.331	153.579
-9.68321	8.94789	42.6808	121.900	57.3575	118.869	15.6803	-42.1673	-56.9139	45.4196	42.9904	-5.47906	85.3986	163.062	-20.3595	43.3989	39.5667	17.9108	67.6822	129.960	-28.1596	-44.8789	-19.5359	114.235	158.080	92.0764	216.223	250.602	168.684	150.175	198.104	0.606589	158.960	213.079	72.8338	164.979	261.091	85.7706	97.5206	174.467	176.239	194.335	148.160	171.347	168.029	107.773	167.767	224.903	155.134	176.969
-9.65880	-48.0209	3.92860	3.45697	-136.919	-40.2787	-106.558	33.2001	103.486	80.4780	-94.4354	64.4139	-13.2643	81.7764	-43.9959	146.358	105.140	123.199	41.1255	84.8538	64.9707	184.959	19.6008	114.807	72.5523	76.0712	-5.44716	94.5257	8.43008	73.3690	50.9842	113.375	141.253	89.9704	117.042	125.802	120.569	-0.491012	184.983	283.534	129.225	109.352	181.141	140.424	206.246	119.782	156.418	118.563	147.010	212.523
-9.63440	150.925	-12.2531	-91.7498	-8.67224	85.1942	24.3780	84.2742	-20.3749	133.842	38.7418	42.0691	-62.2417	64.5016	173.923	12.1880	41.5017	-26.5111	106.735	65.1426	124.460	53.5305	51.7547	96.7223	94.1530	48.2283	75.2870	54.4058	61.9450	129.844	113.878	59.7882	138.348	132.673	159.945	176.041	171.679	205.073	11.1536	110.049	196.447	89.2730	63.2506	-22.1427	169.571	106.656	150.568	127.728	140.914	250.729
-9.60999	-11.7761	-61.5488	-90.5057	44.7656	-74.9798	-17.7733	67.4237	100.713	94.8844	-54.0907	-37.2952	26.8916	-31.7913	21.7042	75.6306	77.4332	0.651340	101.834	202.597	-17.7637	19.8706	202.658	-15.9904	66.9074	232.251	166.236	105.479	140.407	170.577	90.0150	145.677	60.3135	171.224	218.883	58.8825	220.535	103.785	106.380	120.212	144.816	94.3471	159.386	300.143	126.255	194.866	119.353	164.675	149.405	123.959
-9.58558	63.1516	-18.7596	-129.470	63.7888	-20.5619	22.9152	-53.1529	77.9933	114.152	46.4860	-48.3875	33.0944	72.5541	23.6309	13.1942	116.540	69.2711	58.3080	50.9778	149.931	5.40394	87.5540	56.5501	124.501	137.524	88.2322	35.4877	124.163	65.9064	115.548	27.5633	95.4174	106.056	118.104	145.182	144.515	106.290	206.345	193.779	-12.7634	333.344	208.614	181.187	341.936	177.953	129.144	205.185	273.249	233.702
-9.56118	-99.9535	-92.6300	133.375	15.9744	-144.612	-18.3890	66.7907	39.2877	-83.8123	-92.7414	-23.8425	-19.5249	99.9887	78.0916	1.73773	110.042	-24.7205	72.5232	100.462	28.1976	-41.2126	-45.2093	103.051	27.8188	106.512	173.392	123.318	-35.1110	98.7245	168.823	115.050	33.5999	172.419	201.352	36.1470	186.823	236.545	61.6534	36.2783	220.217	181.955	109.512	124.784	263.082	283.094	243.702	189.765	154.717	233.141
-9.53677	-80.3620	19.9605	84.4259	8.03618	7.68653	-12.6681	142.991	19.0713	84.4362	-26.8295	66.9943	69.5761	-53.8938	35.0236	134.884	45.5046	44.3817	132.334	95.6901	181.822	49.2056	135.662	80.0622	124.016	135.191	167.207	192.889	158.446	139.591	122.378	103.510	46.0712	193.814	209.155	175.533	161.509	200.695	207.075	115.572	209.286	119.260	140.230	136.052	133.758	198.715	115.342	171.758	193.189	140.066
-9.51237	-31.2255	-13.4966	33.8225	-68.6503	-106.531	44.0594	-107.563	104.624	69.5776	108.497	85.1877	-8.94892	-92.5986	29.1835	81.8189	66.9362	21.3715	39.4702	130.119	63.0523	155.679	175.106	94.3381	-55.0022	79.1177	151.491	52.4158	12.0492	27.2852	98.1850	170.817	210.173	139.918	68.6951	184.429	154.117	52.4793	145.777	179.122	89.8951	137.894	147.403	154.928	128.705	139.795	166.810	177.583	130.354	34.1573
-9.48796	108.793	17.3961	-114.249	-112.831	66.4874	132.702	-18.1142	49.1626	-40.2711	111.824	-41.5223	75.1328	19.1045	75.1306	71.1495	75.5409	155.441	-10.7353	96.9727	94.9968	54.2104	74.5952	61.9843	11.1052	86.7229	179.007	87.2369	124.432	44.5255	137.369	112.848	41.2195	89.8012	77.6047	25.3379	115.247	182.216	141.864	202.935	182.304	180.920	25.2413	69.2065	105.931	125.686	172.912	169.947	217.744	172.422
-9.46355	39.6141	9.08928	-18.9610	65.7126	-41.9169	18.7962	12.5482	-10.3460	113.920	52.1103	1.58030	-55.9374	56.1887	6.56634	100.816	90.7964	200.539	-73.9315	174.611	100.285	7.62261	-58.5635	106.247	167.458	223.947	35.4085	88.3509	88.1673	143.838	68.9577	63.2140	304.504	212.844	203.890	160.240	127.994	138.531	99.9757	158.764	136.430	148.575	178.746	185.677	82.0803	91.5112	199.650	152.781	248.128	330.712
-9.43915	-14.6246	11.8890	-14.0638	-72.7669	65.2494	26.6911	49.2206	98.2078	-8.99576	-9.15989	92.5500	54.4505	-4.16246	150.409	12.3772	52.9263	69.7642	91.4578	28.6979	15.5437	87.5074	126.822	76.9508	144.518	96.2590	-71.2718	120.129	140.620	118.986	69.2867	172.701	199.723	86.8955	122.754	117.257	128.501	167.823	170.038	145.434	134.770	240.402	168.966	117.866	147.397	264.625	188.006	122.314	182.428	129.249
-9.41474	68.7356	92.2993	-14.1541	-87.0430	-40.8674	38.7278	-14.0418	28.3009	-96.3405	99.7618	136.882	64.3909	1.70527	75.8241	10.9847	36.6511	97.1891	-60.9994	63.1820	206.882	89.7619	55.6718	25.8801	63.3142	-1.56402	24.8349	188.858	114.743	89.2129	27.8883	123.352	206.454	19.6074	102.737	239.773	31.6816	152.996	116.333	156.688	153.219	201.180	236.523	141.717	196.850	73.5818	148.651	198.865	224.373	143.931
-9.39033	5.65988	18.0666	-99.5814	71.3123	9.14748	-122.899	32.2392	37.7240	33.2232	145.639	29.2332	43.9522	116.452	-67.8408	8.83125	72.3220	35.3580	101.019	45.0387	62.9256	1.86366	11.2910	27.4700	102.306	-1.53849	21.4856	112.677	154.817	106.828	88.7583	74.4191	27.4177	124.843	74.6359	75.1032	265.451	229.381	156.446	130.841	119.477	178.863	14.6401	76.4953	152.189	167.314	213.768	135.993	196.723	243.293
-9.36593	-57.8017	32.8906	-93.7405	-110.317	-45.0792	52.4126	84.8711	-34.9974	14.5752	72.2176	181.721	183.393	-11.0395	12.4604	14.9711	20.2093	134.287	72.2392	103.866	26.0865	-7.38594	60.5210	244.614	22.9658	27.6319	40.6455	4.53691	68.3735	229.968	274.643	142.865	92.6321	121.882	140.066	187.030	131.776	175.803	127.751	72.0376	122.853	110.858	247.367	253.346	58.8203	289.296	248.777	97.9918	195.093	227.250
-9.34152	-44.3768	-103.152	34.0202	-4.36590	-50.3142	1.46978	-1.53740	-92.4363	97.3631	69.6978	59.9821	144.329	131.670	-47.5218	-17.1750	106.445	41.3821	172.536	52.0626	9.73084	73.1588	45.6929	149.923	142.966	129.847	239.853	114.310	227.413	206.942	156.587	93.8028	240.628	14.7142	121.710	66.1501	-18.7241	167.104	59.5923	233.482	146.600	204.084	156.196	65.2168	63.3985	186.459	78.3274	101.681	219.391	96.4473
-9.31712	-74.5160	-34.0194	32.5730	-71.6246	97.8707	70.3192	54.9005	45.1152	17.2939	20.3125	14.6872	48.8620	63.9572	61.0082	16.1845	23.3593	-27.6211	51.0366	148.462	94.6242	121.740	155.079	-20.1879	100.138	175.543	63.0790	15.1219	143.307	32.6643	85.5538	99.0071	219.852	89.4686	126.893	135.220	56.4948	282.647	224.386	118.176	124.645	142.707	18.3723	256.341	148.920	144.301	173.068	187.933	147.729	141.881
-9.29271	-72.2783	-37.8732	-52.9778	-73.3111	-72.6621	-46.9989	89.1874	-54.4879	53.5242	-38.7118	27.7032	54.6144	66.2396	158.859	15.7578	34.0744	37.4064	65.2972	-32.5791	78.4126	94.6691	-9.83360	-57.2405	72.8331	3.26540	103.360	179.403	34.1828	177.025	100.483	178.576	140.402	86.2794	213.180	80.8063	148.678	206.885	157.037	271.061	195.421	124.696	73.9193	176.696	225.423	118.547	135.219	207.331	140.046	127.628
-9.26830	141.396	24.7939	-62.0119	-133.738	-3.58031	-10.8651	34.9301	4.53959	-9.63747	97.0259	81.2972	-4.31141	116.526	161.463	152.094	17.0578	8.27048	-42.7539	-2.08145	65.0423	206.202	107.942	20.2842	97.2323	156.923	179.968	81.5836	217.719	128.701	173.925	142.258	246.535	104.660	215.097	52.9655	88.4516	164.994	109.955	231.482	89.4833	143.226	249.492	206.474	96.9173	161.863	272.760	214.005	169.676	222.111
-9.24390	-54.8344	33.8328	-20.1947	-82.4251	143.483	16.3992	-63.4537	46.9837	167.169	-0.124159	12.9902	59.1380	24.3713	123.902	26.5032	74.5727	-130.401	-24.5601	37.2108	26.0615	-60.6293	14.6884	57.3153	102.760	120.852	60.2201	156.487	199.003	68.2600	127.972	59.6625	58.8736	103.203	201.303	113.193	140.926	199.161	177.073	160.931	257.654	118.759	161.323	290.107	237.316	117.153	240.730	125.286	244.676	237.110
-9.21949	-47.6269	42.7828	15.3402	27.7956	-19.3035	41.6614	-86.0235	62.5805	-33.6674	-23.0514	58.9637	32.4205	90.2214	18.5704	47.8159	149.216	60.7074	50.2516	44.3743	214.623	59.0923	92.1234	118.262	158.863	85.9378	53.8004	53.4060	103.086	257.920	131.394	-6.71606	122.867	81.3631	137.192	269.696	190.972	80.0027	118.338	186.926	146.900	184.353	252.926	301.249	181.474	187.076	147.611	246.968	346.583	148.858
-9.19509	18.4704	-72.8282	-0.245705	-29.7666	100.859	0.427603	84.8766	84.7271	55.8489	54.0193	87.5654	-59.7007	140.264	39.9060	40.7965	43.6853	-18.1161	133.610	123.861	81.5173	25.8751	98.6238	78.5665	46.5235	84.7599	164.249	76.6448	-21.6165	128.333	-36.6965	145.089	101.822	81.0553	254.638	56.0800	178.663	133.634	178.459	143.558	253.007	197.038	139.220	154.255	185.776	141.570	102.718	119.421	95.6880	161.438
-9.17068	-2.30301	-68.4676	-49.3783	-99.4860	-54.5592	-12.7158	-29.2130	119.200	74.4936	-45.8635	62.9357	-17.2574	73.0308	41.0634	-55.8656	8.44627	101.997	16.4635	140.945	137.982	121.070	55.5045	129.072	90.8962	56.7806	143.319	201.417	144.398	108.370	137.796	143.845	29.0193	80.5676	135.302	178.368	50.0148	108.346	87.2756	82.7794	149.967	152.860	141.215	248.210	189.706	128.011	196.657	181.546	80.1012	166.245
-9.14627	81.3042	100.484	-30.3444	19.4564	-74.0276	-16.3114	-12.5444	-39.1050	54.9792	58.5133	36.2561	32.2834	107.604	30.6328	-33.2276	66.4464	-17.6465	49.5513	38.5517	102.625	132.638	80.7506	-33.9072	-42.8923	56.2886	58.2449	140.368	173.137	252.222	32.3931	110.808	100.875	79.0467	98.8055	158.281	165.161	172.395	199.645	260.801	254.382	258.277	85.3761	198.398	115.382	236.775	236.867	214.655	224.845	132.909
-9.12187	-34.9555	90.0539	48.2742	-9.70877	-1.85036	-5.70986	38.2530	158.385	120.307	113.923	-6.16040	84.5430	28.3458	109.136	79.0010	-58.6992	42.3677	129.382	248.761	51.1843	45.2770	150.007	14.5018	89.2943	52.4807	30.9619	42.9027	137.931	97.7250	46.4965	64.8813	216.617	247.542	0.623982	144.969	77.5439	151.863	182.852	83.8720	121.397	211.083	198.551	229.830	135.837	122.222	235.661	176.085	157.599	190.456
-9.09746	23.8485	46.1868	79.8284	95.4612	-13.8319	14.6357	-20.8443	50.1231	38.5928	45.6759	88.6982	41.5748	-29.0713	65.1943	107.078	24.8204	109.609	215.827	130.439	127.220	129.864	183.991	75.6245	220.950	65.9928	12.5979	68.7138	99.8026	184.253	103.917	162.716	12.8748	143.709	94.0645	69.1432	114.432	170.879	-34.4735	230.788	70.9345	158.075	94.7519	192.197	58.8475	87.7422	165.835	154.129	108.764	128.002
-9.07306	55.2407	-40.5315	-14.3845	-31.3589	-14.7388	14.7859	75.2461	71.6353	68.3318	-17.2932	124.615	15.5708	24.3930	82.2211	44.0491	-30.1196	3.84958	62.4175	53.2002	195.240	85.9501	-16.3212	71.9345	93.9359	152.567	33.1863	52.3544	107.936	180.153	131.645	98.0056	76.7379	47.6433	105.109	120.622	93.9778	138.369	178.313	26.6488	66.0136	162.585	95.3093	209.261	363.013	172.399	220.433	104.397	232.772	129.646
-9.04865	17.3280	49.4955	-109.021	-31.5719	-120.540	3.94239	98.5229	74.8262	192.727	73.7476	58.0449	60.1509	-32.3327	129.889	57.3344	53.8222	184.544	-3.33462	147.431	62.0963	-25.2868	173.450	89.7416	-10.3582	45.6650	106.170	79.6121	137.416	51.6998	73.8507	196.397	172.272	93.4905	221.897	192.933	218.707	174.313	40.1108	158.102	201.461	100.483	191.989	116.997	208.581	230.355	290.852	275.123	221.836	178.459
-9.02424	57.1266	-129.208	-25.0093	-76.1032	-156.683	68.2547	1.80852	-3.56994	-72.3809	21.9386	-49.3495	-20.4048	98.7965	165.130	114.582	-28.8393	70.2810	147.480	95.0738	127.180	99.1758	41.0044	149.572	132.919	0.317211	100.955	175.465	27.5838	82.3757	168.439	30.7275	81.3530	7.44529	3.11052	196.684	203.793	179.143	230.311	120.377	217.880	89.9962	83.4065	136.040	163.462	219.376	132.827	-11.1456	48.9721	113.706
-8.99984	-38.5236	18.9082	-24.8228	30.3699	6.34789	20.4727	-76.3710	20.3338	41.4496	-17.2256	21.0287	56.2581	106.878	99.4988	115.000	242.259	18.0683	93.4254	-38.7746	72.0595	58.4480	-34.9494	138.523	164.401	112.993	146.501	174.086	103.370	-8.24107	156.343	140.325	80.5468	81.5121	189.619	86.1831	180.752	167.196	96.6358	185.551	212.649	198.893	182.215	74.3375	225.835	138.850	275.854	68.5310	283.077	220.306
-8.97543	-76.6722	131.962	36.2960	-71.2637	-99.3838	-128.119	-55.7644	-30.0444	75.4685	54.3970	-18.6731	29.7994	-21.1076	10.1915	18.0514	61.5869	69.5361	24.8996	7.41922	97.4446	69.1768	170.023	99.9318	182.358	73.0220	-27.5750	116.344	172.117	196.078	136.332	108.887	178.009	116.294	215.965	77.1466	228.876	167.603	117.873	167.835	196.358	211.099	156.961	169.930	118.687	101.891	186.431	333.824	165.770	165.312
-8.95102	-55.2448	-36.2418	22.0174	-66.8466	34.6713	12.3461	-72.2247	-14.2273	8.86380	65.1807	3.56744	40.4014	137.386	-14.6486	64.5129	-16.1038	86.0626	84.5243	45.6826	151.445	95.3481	114.047	1.11812	108.722	28.7604	68.6499	122.891	150.831	77.7945	229.695	121.956	66.8107	89.8044	142.999	174.978	115.847	223.685	205.868	242.102	146.510	165.117	247.640	173.543	263.827	296.179	235.275	89.5462	101.558	124.317
-8.92662	-130.946	32.7450	-38.7361	39.9415	-34.0836	94.8544	-97.8724	48.9719	50.7909	-28.4217	37.4344	6.80567	-7.37684	-22.9650	123.993	-60.9809	101.650	-12.7970	20.9246	49.4977	113.511	115.449	73.4687	91.4638	131.495	62.5402	190.079	-3.26986	24.5764	112.968	131.663	133.178	176.144	130.869	97.4511	146.564	147.404	78.4329	280.243	154.502	37.3407	127.035	262.598	195.447	117.406	132.326	213.190	100.127	195.929
-8.90221	74.1148	-69.5721	65.8534	-100.939	-117.617	40.9729	-23.9548	63.8373	-58.8492	83.7362	-10.6486	84.1232	-34.2943	12.1112	184.379	39.5063	-5.27662	68.8570	-29.9889	129.435	-8.43512	13.9311	71.3379	74.8220	107.238	98.9829	6.54341	114.544	100.443	208.866	128.269	118.574	123.323	291.009	18.1323	157.305	84.0993	156.733	164.704	161.542	187.920	192.784	250.729	54.7106	148.762	223.006	154.145	156.873	211.723
-8.87781	30.3245	-26.0665	66.3615	-6.85745	68.4366	-11.6037	-33.2012	-7.51014	90.7349	101.954	-26.9398	41.7136	18.0582	-35.4445	-21.1281	213.760	72.7231	90.1567	111.295	139.968	-19.0331	-29.3717	190.523	165.142	106.660	103.205	140.942	133.769	222.507	62.3174	93.9807	198.369	231.474	190.342	-5.60428	126.488	215.015	93.1589	241.486	177.512	152.433	229.479	242.504	58.9486	166.444	138.532	285.710	350.980	190.602
-8.85340	-128.263	-140.385	-171.451	-14.0006	-34.3815	25.9818	-123.665	-3.11917	62.8950	80.0827	79.5767	107.375	91.2943	143.700	66.1826	90.3848	-38.7183	97.9050	92.1487	53.2528	65.1558	132.083	22.1634	57.8496	60.9390	116.229	45.6549	45.6452	238.091	140.826	56.6508	99.4203	252.686	162.110	94.3003	167.318	243.280	143.118	89.7569	211.742	155.317	198.619	209.552	202.771	295.478	168.324	282.424	351.334	176.382
-8.82899	-89.6037	-63.9679	-98.9140	-4.44902	3.66344	24.2609	60.5606	-23.2277	80.5509	18.1815	39.1926	14.6005	5.33094	71.2741	160.629	82.2446	6.40215	-47.8814	74.0804	93.7080	32.5703	128.104	17.5968	78.4455	82.4328	3.69834	265.024	171.179	115.282	148.562	121.175	131.126	182.141	122.990	115.721	163.960	218.118	94.5941	147.657	115.191	311.417	207.596	202.473	250.328	145.807	165.882	287.523	112.978	320.040
-8.80459	36.4675	56.1177	100.926	-0.238210	-16.8390	109.831	-8.31414	45.4463	-10.7672	34.4870	67.4411	81.0598	23.2763	-4.63858	-5.30299	12.1952	-22.7921	-1.88517	126.106	31.0525	33.3458	88.7978	85.2283	37.0291	130.142	141.585	33.5799	258.574	32.8634	-23.1698	88.3685	73.7112	143.731	45.7498	100.682	200.675	181.393	203.143	78.5819	181.541	217.527	91.8493	158.191	152.098	239.778	297.196	190.249	111.501	217.336
-8.78018	31.0301	20.8952	-4.98755	-61.9540	109.349	35.0314	-84.1932	-148.653	-19.4397	67.6135	60.1233	41.9118	82.5264	22.1739	20.7404	-13.0844	143.951	108.932	26.5895	99.3708	105.457	67.3765	74.3912	76.1460	156.410	68.6606	130.786	94.4416	160.856	72.1926	285.135	194.602	59.8091	81.0778	25.3971	200.606	136.934	164.221	268.066	63.6829	278.625	232.893	222.707	236.709	214.612	181.679	110.124	176.469	144.122
-8.75578	32.4412	-5.98296	-11.5741	-39.0165	45.0340	56.9006	-40.0058	-33.4849	110.808	101.505	39.3186	83.7433	-127.900	41.9696	-36.9970	31.6862	14.5313	85.0957	128.547	119.653	73.7058	253.398	134.539	81.2904	94.6596	72.8585	76.5688	102.342	138.074	183.642	151.857	169.921	201.410	117.519	216.781	143.456	51.3555	193.177	213.194	98.4601	228.210	212.884	157.816	229.444	231.957	293.300	175.949	362.460	156.332
-8.73137	10.8573	-12.8965	-67.3808	-11.9775	-21.8206	-4.79874	102.601	10.5626	-44.7883	-18.5924	57.0866	68.2827	38.3766	154.949	144.252	91.9271	64.0209	43.4536	99.9613	3.87127	179.535	105.740	67.2793	26.5257	79.9547	53.3184	66.7651	152.025	120.599	136.674	241.965	105.052	91.2934	158.356	64.1033	165.114	229.664	209.768	171.050	237.414	213.073	179.617	94.9962	171.403	240.012	105.050	144.561	124.176	170.818
-8.70696	-44.2818	-99.4101	13.3962	-20.5245	24.5934	12.0982	-45.1562	-0.678008	122.035	5.61418	50.0406	-22.1726	-30.3925	142.576	79.8814	49.8301	181.980	98.6712	127.069	101.481	76.1432	-10.2861	86.5833	213.338	28.8610	110.846	-50.6971	130.858	96.2422	-29.6566	121.257	-25.8411	146.273	109.227	189.940	119.106	143.392	47.5204	231.938	183.379	155.285	211.885	162.868	186.747	119.174	193.392	109.096	100.436	183.167
-8.68256	37.1266	16.4948	-44.5755	-146.828	1.97593	-116.861	59.2229	-32.7639	156.036	-35.0316	19.6395	33.3786	114.908	156.117	18.6974	24.7103	25.3986	23.4390	65.3198	154.456	25.7105	96.4216	5.88859	34.7064	82.0472	111.491	163.161	57.2449	117.154	241.557	89.0863	193.387	76.7042	193.077	186.565	250.091	193.706	199.475	268.792	224.553	125.291	110.456	226.273	184.713	112.213	173.615	173.957	124.357	237.659
-8.65815	-1.75568	48.6264	111.261	-77.5898	-16.4471	116.782	-33.3328	-46.2387	-37.4361	38.2982	47.9450	130.982	46.7043	128.817	-41.4324	32.0958	11.9096	22.5352	35.8137	22.1122	47.9098	22.5476	91.9015	67.9421	173.939	98.3231	142.715	69.1839	104.922	76.1004	98.2410	213.838	197.687	61.0222	100.726	118.523	82.4121	254.071	211.988	95.7359	181.503	73.2318	221.189	148.063	181.825	230.799	243.889	208.275	182.617
-8.63374	70.2435	9.38907	-22.1704	78.3396	30.6646	14.8926	-27.4019	-14.8283	-35.2518	74.5522	63.0312	-12.3147	115.533	38.1808	0.168962	69.1453	-49.7427	-70.8726	21.8405	71.4894	161.682	83.1216	92.1151	225.399	98.6277	53.5848	217.092	113.215	171.367	121.091	193.688	124.739	65.6566	190.675	166.635	144.902	221.732	263.089	106.227	146.523	166.401	251.335	150.155	249.322	218.171	225.652	177.928	218.376	216.075
-8.60934	67.6086	-48.7408	-53.0536	-37.4795	-30.6539	142.065	60.5398	73.6617	-8.24068	87.6182	-33.3794	-8.26665	74.1771	-151.286	131.902	-105.236	74.3977	102.691	36.4182	126.198	3.97316	19.0183	36.1962	53.1714	-69.0759	100.252	158.891	137.571	57.5774	47.2842	159.545	110.173	95.4030	167.836	149.847	169.183	219.564	127.839	348.955	177.756	222.601	179.665	230.552	134.324	151.885	93.4805	122.570	152.559	269.278
-8.58493	21.1745	-102.508	-15.6480	-16.9170	-93.1210	-123.645	72.7207	27.5366	-94.0267	93.7123	52.7749	87.9541	57.4743	-57.5667	73.0038	134.362	42.7571	67.5600	118.150	154.142	62.6963	9.03007	144.082	102.119	173.215	110.911	234.566	150.378	169.938	222.330	127.515	215.681	163.191	219.136	297.630	126.048	102.690	134.491	238.393	200.499	196.317	185.892	179.803	131.429	159.910	169.163	104.119	269.943	184.733
-8.56053	-29.1203	-86.7241	4.60583	-62.4974	-71.2901	21.8567	-82.6290	37.6276	74.9695	-19.8927	-48.8304	52.2466	3.71060	60.7562	170.856	138.260	174.595	142.864	75.7404	68.9582	110.237	133.122	54.9509	158.332	51.2213	116.704	35.0685	137.661	70.6707	86.9101	40.0945	-10.6069	242.350	64.8220	103.056	178.233	190.410	244.546	277.251	218.005	159.551	182.300	236.310	216.102	132.195	347.821	283.186	211.675	233.333
-8.53612	-16.4688	53.4826	38.7935	-27.3243	25.3041	75.5523	-44.3255	82.2254	-41.4593	-49.2454	3.25249	-47.7881	1.26804	58.4083	44.1155	149.822	21.2281	180.590	10.5989	76.5119	19.4960	35.1929	21.1684	61.7485	29.9388	168.670	212.518	137.570	104.212	185.793	178.037	183.728	83.1285	194.952	143.707	114.233	119.008	64.6575	348.079	149.767	216.659	117.029	225.695	156.792	252.788	203.313	210.162	196.630	256.538
-8.51171	-3.71224	-19.1826	0.475516	67.5176	85.1722	74.5109	52.4461	-13.7232	141.839	43.9345	50.2466	-12.8996	-14.0041	76.1875	-9.44131	107.487	16.8845	30.5953	113.469	19.7249	204.590	157.753	67.3797	44.7508	230.673	34.3365	-2.44870	87.9704	201.692	62.3298	156.541	32.3806	96.3449	190.250	101.374	101.324	256.426	83.1088	217.849	148.012	216.891	140.130	251.657	240.514	251.072	221.473	236.901	347.171	244.272
-8.48731	152.954	-66.8709	-19.9007	-66.1246	-2.28450	-61.3003	-17.3076	-32.8105	28.4715	90.0405	95.2226	74.1513	44.1648	61.6323	67.8798	128.757	68.3692	47.0998	136.143	87.8985	142.238	112.848	100.809	170.185	-4.89173	106.932	124.939	203.982	157.111	129.000	34.4424	157.913	55.2104	174.668	222.753	78.2961	138.925	172.435	120.243	138.402	177.610	219.404	166.181	153.543	199.519	226.165	174.352	140.712	210.510
-8.46290	110.617	-22.9813	26.7647	-139.668	-83.8441	4.89729	81.6154	-14.0468	-58.0968	-99.5302	-6.29998	119.718	58.1160	143.912	181.101	47.1500	185.378	86.7838	198.568	129.525	44.2591	80.0364	77.1362	216.491	46.5523	106.195	143.362	96.2132	109.830	274.434	171.512	115.314	203.108	177.892	171.712	201.244	173.811	175.037	218.738	58.8758	91.4409	239.979	166.669	89.7465	151.291	83.5986	243.234	209.197	226.289
-8.43850	-36.1383	73.4451	-44.9489	-69.7226	-7.53540	-59.6711	37.5058	20.1902	96.4008	55.9263	129.265	91.2924	61.9046	74.6298	21.5755	46.8827	105.484	-40.1107	-13.5790	143.556	16.7649	117.292	73.2367	38.8174	59.6541	77.2180	221.219	30.3674	67.2888	148.893	83.0697	97.3704	134.964	150.925	88.5995	270.431	279.924	91.8979	197.432	297.992	237.721	154.261	148.343	220.440	122.120	219.841	321.230	79.8419	77.6679
-8.41409	-25.7491	-7.49592	80.4103	-51.9740	-39.6172	60.5805	-10.4113	-17.2688	7.13028	68.1481	15.8332	56.8192	115.036	110.736	104.627	22.5605	-8.01180	106.315	59.3249	159.376	91.7765	122.142	130.995	166.608	-29.2695	82.6075	134.109	236.207	61.9308	130.247	212.022	322.034	137.835	345.714	225.313	137.904	185.177	-4.06699	125.571	256.957	197.136	122.279	228.917	208.802	224.725	322.411	209.001	217.265	321.763
-8.38968	-52.7712	-104.082	-5.72650	-102.851	-22.8308	-60.0531	45.1066	83.4038	1.62514	38.2664	-14.3051	-48.5958	-23.1493	-13.7330	52.0603	6.20484	5.25536	99.9023	88.8596	173.371	97.1705	11.8080	106.636	109.658	156.881	-92.1336	165.842	144.097	49.1266	175.742	55.4861	149.280	151.644	86.2020	176.165	215.946	191.753	81.0238	167.824	253.655	178.562	268.771	258.716	206.590	256.619	184.326	134.266	299.395	213.057
-8.36528	12.8627	-40.4870	-69.0940	38.6152	-20.1133	-18.1018	59.6358	-145.329	-25.7993	-16.3561	-11.1069	137.986	60.0022	106.540	-22.9784	-57.2520	39.5638	161.364	78.4504	62.1224	111.414	47.2763	159.639	176.117	63.1637	66.2472	150.640	249.827	51.9388	97.9299	72.9080	121.006	92.2982	88.6619	185.132	69.4880	215.889	45.0046	205.627	136.973	91.1296	54.6254	219.101	246.854	215.796	120.796	132.693	105.725	148.298
-8.34087	163.217	-119.700	-18.0825	52.0982	-65.9370	-37.2077	-4.13410	56.6232	32.7760	71.6707	96.0398	59.4086	141.586	30.8698	116.284	60.9503	100.318	34.5870	65.3138	107.983	86.3780	62.6603	51.5701	113.466	105.771	111.873	83.2732	69.0481	123.795	161.901	124.788	53.7085	142.088	228.583	145.894	236.404	186.369	215.252	142.807	81.4720	139.713	250.098	209.771	212.876	204.033	229.652	209.946	77.3703	201.801
-8.31647	-17.6155	36.5021	59.7018	146.354	90.7204	1.17652	13.2391	5.69365	180.372	37.1697	113.304	64.8941	1.54644	-25.8081	81.4785	79.3429	29.6422	17.8428	40.8956	192.157	110.586	47.7814	90.2817	119.597	68.9410	83.1891	-61.4039	85.4341	172.802	227.209	129.200	256.011	108.631	85.3256	67.3023	236.183	208.497	284.214	251.585	200.837	119.829	282.649	231.197	227.445	254.386	89.3322	247.832	191.911	350.068
-8.29206	-55.5564	-126.881	-67.0488	-153.630	-103.957	11.8762	-72.0547	81.9721	52.0543	51.6182	98.0017	5.68174	90.2896	63.9971	30.9244	91.6187	-62.9976	46.1911	82.3892	95.8201	9.03197	69.3229	-3.31152	91.5224	119.018	40.8431	97.3769	44.3920	110.042	53.3352	83.3462	213.735	199.977	120.700	152.395	236.380	76.3679	111.516	205.990	252.612	222.335	121.003	186.796	211.527	192.805	193.972	214.407	180.622	201.797
-8.26765	-127.935	-24.7925	38.6683	18.5511	-59.8142	37.5137	-84.2324	-41.0992	57.7147	26.9498	54.5008	42.1830	102.956	109.849	71.8784	121.739	-31.9394	216.580	26.2909	84.8114	72.8246	106.939	84.2511	196.225	67.1461	195.567	119.877	206.234	179.787	33.4002	169.411	6.55713	219.241	205.813	177.555	289.054	209.930	200.036	192.776	280.942	319.651	200.588	194.207	178.965	247.350	116.389	201.987	274.598	217.325
-8.24325	89.0158	-80.8619	-53.1122	-138.128	67.0226	-57.2458	54.0908	-24.8272	31.8904	-51.6719	-33.8136	-45.7972	47.9966	40.2442	74.2370	41.2177	-55.5179	23.4475	122.874	112.394	87.3802	64.2190	156.650	164.616	-11.9704	33.6428	145.064	345.851	216.690	30.8578	131.793	184.079	245.030	144.395	166.200	44.2247	226.696	237.178	194.682	102.543	194.309	113.292	245.011	133.175	178.486	182.923	243.608	290.905	158.813
-8.21884	-80.3553	10.6556	-74.2659	-61.6891	20.1807	-22.2529	-139.917	36.2418	-23.8540	-24.6621	94.2823	107.255	146.518	114.184	17.2542	-40.4895	147.002	118.091	-8.80885	69.7140	104.902	167.041	91.3711	107.147	-37.6951	110.148	112.718	30.0366	143.031	179.614	186.351	154.008	109.308	194.362	132.138	141.957	177.723	142.363	255.913	237.371	85.8388	214.470	31.0174	30.7320	204.619	179.149	212.320	209.028	268.484
-8.19443	-12.3496	-107.683	-67.6431	-30.4074	79.7845	37.3632	80.0642	29.4606	122.153	76.6111	-9.60461	-37.5020	-66.6712	42.9911	156.535	48.1226	89.0008	71.1917	106.890	94.5164	97.6162	-30.2075	13.1320	55.0254	71.0298	109.097	186.818	116.516	149.343	89.7813	79.9858	81.5487	217.925	147.102	61.5062	213.840	140.183	156.847	165.964	197.203	229.344	168.166	182.123	210.345	79.4442	116.551	261.971	144.668	162.886
-8.17003	43.2967	-121.324	61.0205	104.246	23.7086	6.60431	37.0235	21.5284	-55.4874	28.9641	78.1169	144.851	87.0574	-59.9926	-31.0115	105.017	52.6261	107.805	31.0580	63.8519	155.851	15.8715	53.9966	140.694	134.479	129.688	62.0766	169.793	114.647	147.408	20.6794	150.055	217.549	154.271	94.9675	203.828	145.501	105.879	171.155	244.745	196.997	214.710	215.954	192.675	196.276	190.515	153.148	167.016	216.045
-8.14562	8.65241	59.2801	32.6445	104.302	29.2974	160.336	-84.8264	30.0654	8.96855	8.69201	76.3620	16.5150	-10.2976	75.1241	-24.3928	29.2806	173.085	59.7749	149.097	72.2350	-54.4535	73.1754	137.642	36.1782	63.6023	101.068	96.9733	145.715	187.913	201.316	149.529	208.181	131.388	86.8340	177.774	194.596	187.516	218.697	228.265	125.843	287.252	305.469	214.052	290.213	181.090	234.245	136.035	201.223	215.260
-8.12122	-22.5445	-7.96898	-4.43844	17.5452	55.5244	-49.8746	129.559	-25.0977	12.2251	167.677	42.2780	56.6181	33.0356	-12.9351	8.96341	17.5117	-22.7292	74.1531	19.7805	131.465	226.424	39.6319	111.992	126.913	7.61222	180.969	48.4696	44.2616	284.024	108.035	78.2381	137.648	139.489	183.960	148.370	152.032	162.804	156.381	192.307	112.366	143.650	167.425	318.752	242.716	147.411	271.499	269.914	237.892	324.244
-8.09681	-94.7943	-15.2751	-31.8005	-91.3016	-16.1219	-41.6803	121.070	131.673	30.7090	-18.7962	-5.23000	-3.10714	117.002	37.2595	96.7143	-3.43774	33.8791	32.2572	141.742	-45.0680	19.4812	206.438	69.1177	8.26082	-18.4742	58.7078	123.279	131.215	201.235	239.087	83.2040	137.891	230.222	186.363	235.148	162.909	94.4280	139.348	195.111	234.984	185.798	265.478	167.660	151.011	250.847	291.563	172.595	221.757	277.343
-8.07240	29.6072	-62.8677	-65.3742	-29.8288	-148.493	25.8118	-9.57080	-1.86884	94.6590	28.8004	-9.66624	-8.92783	138.730	32.1448	-33.1783	146.016	2.78141	39.0368	121.961	-20.0283	105.301	78.5527	35.0947	79.0702	180.068	234.450	120.517	117.936	11.6100	103.764	224.022	223.667	195.705	199.842	139.087	177.230	165.420	76.7466	166.675	225.110	73.8211	141.967	111.597	238.987	162.818	220.915	270.814	183.761	173.959
-8.04800	-17.5539	103.741	32.8206	33.4632	-35.4303	-9.86178	-46.6510	-4.76556	55.4967	41.5097	30.0371	27.3328	37.9076	85.9881	166.683	-12.3394	43.0677	177.204	34.7788	282.502	225.899	64.4337	97.8701	134.124	59.9221	75.6820	80.4181	146.865	53.8394	142.686	191.614	224.850	201.737	130.924	174.435	173.038	232.987	190.777	142.951	77.1123	114.457	176.549	309.576	205.201	170.668	150.816	167.699	221.781	287.819
-8.02359	104.678	26.8654	-51.3716	116.048	-24.9007	-31.3736	-56.1359	-5.54993	79.0804	-35.6192	53.6358	75.1962	26.7447	19.4435	-103.279	14.3895	-59.8216	-13.6282	109.818	182.877	36.8179	16.8572	30.7686	48.1460	66.0463	183.537	241.562	157.562	194.695	164.753	68.6889	95.6672	84.5389	81.2138	174.416	247.944	138.272	203.453	252.897	226.925	91.0198	128.482	271.994	298.888	200.333	236.928	213.057	275.418	176.679
-7.99919	71.4941	27.7870	52.4534	-120.644	11.5266	76.5265	17.2008	68.7468	4.33608	46.9452	80.1985	79.9686	65.3654	180.466	129.704	63.1162	41.0945	29.7810	49.1496	190.750	59.8618	16.6149	126.992	180.272	70.2912	61.1174	77.0860	99.2608	125.693	102.529	201.668	34.2845	272.352	209.503	123.565	141.587	300.643	75.7431	219.510	266.984	223.475	250.842	218.443	139.447	277.083	127.153	189.219	154.490	230.900
-7.97478	-49.8687	-95.5489	-75.7434	24.1463	-19.7348	-19.7590	15.2509	47.5924	6.64491	55.1270	46.2958	-28.6622	-3.40008	108.451	81.5054	108.468	67.1191	37.0822	210.977	306.860	80.1250	-110.741	141.189	114.644	98.3127	25.2320	121.366	180.629	171.149	150.939	150.244	196.904	102.802	160.999	158.632	177.365	268.584	176.020	255.598	211.060	148.656	189.739	247.089	228.704	82.2434	224.975	232.500	202.690	308.966
-7.95037	-63.0284	-44.1009	-34.0612	-80.1210	-35.8056	-19.7647	-43.9120	23.7229	112.351	14.3273	42.7473	-20.9178	58.9175	93.7259	21.5307	-97.6858	43.9020	32.4783	38.1368	157.368	66.0326	173.867	94.8807	84.1107	220.641	140.072	184.145	217.454	60.1944	206.137	91.3160	231.116	169.844	144.720	120.851	236.639	104.873	144.368	255.188	148.525	285.199	185.014	207.970	144.128	278.624	160.237	194.651	298.929	240.605
-7.92597	57.9316	-94.0397	-98.2395	-112.742	-73.6670	-3.20202	68.8547	70.3769	14.7974	5.66454	68.2184	271.153	90.3895	-10.0996	153.241	74.0680	21.6454	207.220	-120.008	111.741	49.5811	6.98360	96.2985	138.993	91.1439	86.8792	81.3520	168.580	40.7144	104.219	133.845	172.913	110.092	288.560	253.534	145.476	225.542	145.618	137.215	110.696	133.278	219.840	125.107	210.568	127.921	304.718	107.397	215.646	99.7762
-7.90156	-17.2505	11.2446	89.5562	-79.5058	-42.3220	42.1419	-41.7649	-25.3270	101.588	9.07927	44.2516	-46.3967	97.7474	55.9272	77.2727	134.741	-46.5828	109.888	47.0000	40.7556	44.7878	0.257485	101.057	184.210	113.551	52.7140	164.564	31.1158	68.7824	70.1031	167.330	71.2998	189.325	196.534	221.557	135.655	199.840	157.059	58.2453	207.093	179.626	224.994	91.6769	191.147	164.121	166.959	270.367	168.289	314.302
-7.87715	45.8070	-20.2051	-73.8393	-20.0509	-18.0036	77.9984	-37.6153	49.1808	-47.8918	95.4455	-56.4697	20.9169	91.2742	172.756	217.307	98.5405	91.2061	78.6827	2.84253	29.5351	170.862	87.4846	1.54556	242.856	210.906	103.665	205.298	163.685	192.333	158.163	99.0819	261.277	121.355	143.552	218.052	162.028	153.496	145.916	163.872	218.442	220.335	270.462	147.858	206.007	233.270	279.046	293.010	333.534	223.009
-7.85275	-64.4557	14.0429	19.7376	-142.353	-94.3986	-27.0470	60.8714	-13.0224	82.4869	14.1379	178.892	72.4714	110.861	53.2452	89.2368	100.067	107.531	122.854	116.796	30.4230	53.7438	203.905	152.981	166.316	185.567	158.189	141.028	147.336	117.392	145.191	138.319	237.331	60.1957	194.948	188.913	131.231	134.053	285.150	201.726	267.321	168.584	304.876	124.661	162.636	152.171	254.632	302.751	268.185	255.275
-7.82834	97.5902	-10.7986	15.0026	-18.1015	-74.1276	-0.687911	-24.4922	51.5986	145.945	95.6157	-35.6364	33.5916	161.030	56.6515	34.1297	141.186	126.846	97.1015	229.166	112.216	71.0237	34.8686	124.407	250.918	111.608	47.2215	118.250	210.537	189.746	183.224	36.7863	97.6535	171.753	242.484	64.2913	142.419	171.601	115.214	132.553	310.952	127.619	201.418	263.707	359.398	228.203	153.931	178.150	228.557	176.729
-7.80394	136.662	-64.8371	6.55292	-88.8381	8.89734	67.0321	-17.5100	220.945	41.0679	142.210	41.1965	117.815	71.9480	9.00464	1.59766	58.1245	-42.9082	1.67725	124.146	73.0430	133.838	103.761	201.092	78.5073	49.3936	205.369	121.127	127.865	122.067	46.1323	152.540	253.152	309.315	169.035	216.880	174.959	205.595	268.774	137.433	237.951	285.215	97.8541	157.945	204.039	224.622	278.024	237.978	149.884	221.129
-7.77953	-41.6121	28.1661	11.9294	70.9480	-0.653081	112.492	47.5899	130.616	61.0024	-120.834	10.7233	101.243	-14.6325	-27.6240	-17.2835	169.087	123.937	18.7761	22.1030	55.3259	158.360	77.2504	114.614	138.919	-6.65829	106.597	15.1904	59.0649	56.4534	250.663	187.419	119.064	248.005	166.688	189.782	246.257	202.978	152.414	206.201	212.737	244.732	276.042	175.558	258.434	197.996	238.973	195.921	192.189	181.404
-7.75512	-50.2843	-27.3182	-36.8589	-28.8679	94.8808	41.4928	-33.7412	42.1906	95.3559	53.1211	27.8224	47.2408	97.7495	219.175	30.6422	120.569	143.277	77.2505	56.1882	79.9983	163.483	52.5273	82.4441	85.1043	135.739	78.7883	105.655	128.043	195.974	147.859	199.195	122.072	215.984	233.284	121.726	125.454	266.482	62.7406	223.305	165.548	195.904	274.240	224.196	230.635	296.385	96.5114	255.686	275.662	219.005
-7.73072	-47.7725	57.4432	-39.5648	-24.5052	-58.9327	4.32924	-41.9632	-2.33065	7.06990	97.0394	-26.7085	40.0083	13.8652	117.778	23.8124	-37.9352	60.4997	166.193	30.9730	49.5012	103.650	155.488	78.1794	75.9118	-14.4026	274.583	218.903	121.651	132.891	176.655	-5.05153	168.706	228.167	270.167	91.9818	241.994	149.981	289.856	238.209	134.990	222.376	163.268	346.118	234.128	237.746	170.717	145.834	327.685	206.195
-7.70631	-12.8856	-24.0434	-85.7941	137.043	60.7963	63.7540	24.2033	25.3057	-9.51030	-47.0560	90.2991	12.2366	57.0821	-0.0768707	-41.8208	64.0196	13.9872	112.471	84.1775	147.732	0.897066	70.6912	-3.97715	101.422	71.1840	135.267	247.968	213.343	288.231	129.790	108.909	166.078	96.2329	106.415	196.594	235.780	120.551	88.1439	289.701	170.452	178.392	246.693	155.700	201.380	262.562	305.076	135.525	291.347	218.464
-7.68191	-47.5284	-29.9209	53.8683	66.6544	-137.482	-32.8565	75.2756	-77.3794	83.2936	20.7088	123.202	-22.1939	33.4925	67.2206	59.7782	-0.984028	118.130	-38.6739	19.8182	115.304	79.7807	123.008	157.789	131.173	53.4749	17.0012	86.9683	86.6013	135.143	130.748	246.862	302.503	122.611	215.941	218.164	156.693	283.861	103.404	244.476	211.216	337.500	168.328	149.559	145.891	204.257	287.352	228.461	280.017	166.819
-7.65750	144.516	-29.3690	-108.237	-18.3686	-7.59190	21.6608	-35.1179	61.7237	-37.9126	35.5322	-48.4166	41.5150	18.7532	38.4097	155.863	71.8491	47.3154	82.8398	71.5027	208.448	77.3634	182.896	-19.6413	46.8844	184.265	152.357	107.004	213.052	123.914	164.606	140.670	92.4540	203.548	251.851	271.841	164.321	233.992	41.0127	201.863	272.458	224.232	142.754	183.433	204.916	295.369	160.497	280.966	259.079	265.028
-7.63309	-44.6097	-1.23454	-11.9185	10.2664	-8.59002	-29.1815	117.728	-113.011	-3.13400	42.4574	94.8843	74.1051	76.4572	-12.0018	24.5510	111.986	-3.13467	151.285	134.769	128.918	102.455	138.572	67.7962	30.0703	210.381	49.9416	105.503	119.619	150.551	91.6644	61.5410	169.786	136.116	201.010	195.374	199.823	71.5091	175.401	266.304	218.115	217.282	200.735	225.894	170.584	331.900	225.706	289.791	228.343	321.793
-7.60869	124.952	-10.7473	-23.3358	-73.1680	-54.3045	135.722	-72.9825	-2.25176	-137.417	-73.3149	88.9488	99.1954	51.9363	103.751	70.0818	-8.07914	105.682	127.808	8.06188	152.816	1.81760	126.853	193.124	95.4834	192.162	64.3094	160.588	99.0482	146.564	160.393	147.506	211.356	141.438	156.051	131.886	224.184	208.263	165.332	244.687	134.535	211.044	283.182	167.118	313.082	184.487	151.324	84.4809	235.485	292.719
-7.58428	-4.61313	-19.4006	-60.9735	18.6602	-66.8553	98.2975	18.5312	-24.2582	161.991	66.7293	0.0844952	25.2281	110.304	94.0471	67.9329	91.2742	188.301	134.181	97.9314	182.199	74.8747	174.898	26.8228	248.025	119.877	142.833	138.677	221.999	170.238	30.5477	132.528	7.14179	169.043	125.801	163.197	148.447	160.993	278.622	128.170	204.307	202.548	160.258	295.896	261.817	222.700	227.062	284.405	138.694	227.939
-7.55988	-27.3788	-36.1641	-2.55245	84.2782	-13.8798	7.45433	57.7327	4.61889	-63.1869	170.959	44.1914	25.7885	37.7532	141.304	230.507	52.6533	109.157	104.327	110.483	159.701	149.483	73.5078	175.729	28.0126	103.576	156.367	128.473	221.567	102.880	215.253	167.119	225.569	203.816	171.144	163.621	229.715	193.021	238.353	273.250	238.872	222.303	296.952	170.138	283.306	255.325	172.764	133.403	264.830	229.296
-7.53547	-76.1433	-23.7695	-34.2513	-26.0532	75.0377	-18.4955	4.40877	79.1299	111.418	-22.9077	59.4774	173.034	68.5807	26.8045	88.4259	1.34900	-52.7322	4.35703	152.518	74.8017	116.012	-17.9924	88.0191	172.639	17.0250	151.108	14.8447	213.057	138.085	121.456	45.1577	192.962	226.083	181.784	104.987	324.346	355.706	293.704	215.790	237.143	282.564	186.057	324.618	171.298	182.251	207.814	163.047	240.228	171.807
-7.51106	48.0499	43.7930	-105.234	21.4281	76.5685	-91.1833	31.4623	63.3785	-13.1455	77.0607	19.7458	83.3034	10.8190	-50.5350	88.7549	18.8904	17.1288	-23.7972	100.533	165.742	144.787	137.503	153.963	115.971	79.3049	111.774	161.314	130.528	112.461	96.7989	162.517	132.468	243.409	170.076	219.146	193.895	204.976	267.424	237.266	265.096	346.819	158.910	210.204	244.497	170.265	273.662	207.103	49.6300	265.136
-7.48666	31.5163	-36.6018	21.7516	-102.032	-26.0163	4.96877	-4.78569	-13.9683	16.6683	126.871	-67.6374	10.8252	21.2155	37.6156	161.973	115.058	78.4282	53.5440	37.1523	82.0112	60.6651	44.6035	185.944	105.940	146.465	148.292	149.863	173.527	208.775	162.341	85.4725	161.931	174.336	199.816	256.031	77.1609	149.962	147.069	197.644	195.813	154.255	247.434	175.560	270.546	294.648	159.920	275.493	190.222	254.077
-7.46225	-163.182	-35.6494	-76.8712	125.621	7.86433	-49.4863	88.4987	29.0233	27.2995	9.59663	31.7571	14.3812	56.1871	74.1818	90.5066	69.4721	75.9113	33.7246	49.9698	151.714	56.4761	136.437	-17.3001	13.5278	166.190	55.3343	74.8936	120.367	112.458	256.967	109.293	96.6978	225.079	23.5254	163.758	74.4952	178.493	164.141	208.973	265.007	255.302	210.565	318.089	151.072	199.666	276.819	333.849	187.431	284.227
-7.43784	157.891	-21.3374	-89.0351	-128.956	-39.6362	28.7418	-8.45196	19.5350	11.0783	110.319	-33.7919	79.6623	102.941	-16.8517	58.7805	76.1188	128.556	79.1689	37.9495	76.9437	165.333	144.944	195.418	231.972	21.5683	80.6410	117.794	15.8531	83.3177	315.417	72.5952	116.972	245.455	250.107	135.162	210.858	154.660	94.3125	241.392	135.542	157.669	239.747	192.227	107.707	90.0239	263.968	389.215	254.619	325.869
-7.41344	92.8209	3.61060	38.3525	22.9514	-15.1956	-85.7152	-28.0009	89.9193	62.8453	-63.3340	-48.4822	19.4674	96.8071	143.544	146.085	8.98352	98.4396	190.822	64.7468	104.284	-20.0984	126.208	77.3310	53.4962	162.024	195.192	142.557	192.527	134.826	201.198	261.530	145.755	146.187	201.098	139.431	299.936	168.975	115.348	244.976	168.982	239.701	232.942	276.014	296.577	108.481	176.635	231.509	322.949	256.476
-7.38903	-64.5013	20.4316	-27.4088	-15.8617	-47.8884	22.6550	64.7642	-35.0246	-105.590	85.2758	126.168	91.6686	49.8213	206.843	23.3117	31.0800	98.2020	22.8503	55.9658	161.824	82.0271	97.4030	46.2032	57.6373	111.749	4.16012	130.084	144.602	171.635	149.693	233.293	175.577	237.847	225.920	221.202	37.3685	162.066	192.329	183.023	204.400	253.279	186.593	310.691	348.088	221.365	195.059	298.782	326.647	439.000
-7.36463	13.4739	-34.7237	30.1900	-82.3627	-16.7730	-38.8668	-93.9265	23.3335	51.4188	91.8537	74.1647	115.500	108.283	132.169	116.475	62.4176	43.7452	160.412	165.719	201.909	275.426	74.6044	89.7026	122.622	152.119	193.112	185.659	233.805	73.1349	79.3664	190.721	175.159	134.124	66.1329	206.609	214.496	173.718	215.589	270.641	162.380	203.889	301.953	228.997	185.763	272.767	218.572	334.993	164.601	205.979
-7.34022	15.5000	-114.629	-25.0682	-102.021	-77.9574	25.8770	86.0309	-63.7178	142.488	124.645	41.9425	84.4881	-39.3006	113.207	14.8102	125.012	24.5045	134.144	87.2109	146.023	110.708	139.710	136.366	87.5423	180.365	158.999	263.690	226.914	118.350	133.738	199.040	235.113	133.760	197.291	122.542	233.490	196.840	186.481	273.925	190.363	265.003	238.586	268.979	110.579	271.275	203.441	290.919	275.393	246.341
-7.31581	-26.5704	19.3913	-73.6421	-11.7849	-56.3070	38.4097	68.7466	31.2811	82.9466	6.55931	-44.0416	196.011	126.167	82.1069	78.2160	64.5586	92.0391	117.893	92.0953	89.2080	133.426	39.1558	135.341	194.089	266.220	60.7978	105.629	162.560	211.160	43.2111	174.109	271.555	146.290	228.742	189.133	213.646	161.286	120.287	120.637	252.270	182.077	236.054	221.439	321.998	229.050	275.603	134.614	275.484	279.695
-7.29141	-19.0228	-41.9128	-62.2048	-156.166	19.4129	113.541	10.4769	111.997	32.1020	76.1137	187.616	-5.08519	-32.4821	-43.6080	75.4081	11.6172	162.505	163.589	77.0996	129.189	176.349	124.214	71.6613	143.957	53.4841	-28.9220	173.671	250.242	290.879	89.3338	30.6119	186.835	197.178	163.727	200.538	194.328	251.131	181.136	311.821	86.8210	174.269	281.527	66.3854	178.712	264.976	70.6740	380.360	262.607	184.275
-7.26700	-53.4063	-24.1717	-17.8081	-61.7989	42.9658	-57.9625	32.0056	5.81925	-34.0164	128.499	59.6188	107.255	99.4406	167.317	88.9182	48.9152	75.4382	219.889	113.772	-20.3136	109.129	37.5684	22.5883	161.034	36.0690	64.6804	187.082	203.253	161.519	169.993	125.031	228.518	134.142	200.329	236.846	168.572	278.220	148.058	275.725	258.350	190.838	294.867	234.331	272.771	289.066	206.849	150.809	327.000	209.714
-7.24260	50.6735	5.61945	-48.6707	-24.2992	-30.7330	112.252	123.444	-6.84125	65.2927	-116.344	95.4214	42.1496	-9.29617	52.2543	-30.2056	152.751	96.0864	23.0757	-16.1368	255.252	36.7104	99.7246	166.955	185.791	75.2856	140.181	39.2412	148.229	131.297	166.863	119.521	141.664	118.088	151.131	158.061	197.203	90.1927	247.241	161.979	311.858	150.054	191.861	265.969	220.349	200.295	249.960	267.665	308.658	171.878
-7.21819	6.80776	117.986	-46.6121	-79.7506	-0.266543	30.3168	94.4932	-26.2235	78.2890	31.0348	88.2398	-62.6056	75.3671	9.09898	133.061	117.017	42.7134	226.536	39.8652	202.693	92.3432	208.154	127.547	99.5219	160.022	261.494	156.036	100.522	110.568	168.670	137.649	145.877	235.131	321.826	171.007	260.466	79.0883	148.481	214.368	262.092	212.664	269.541	138.820	254.515	271.846	180.615	202.118	222.816	300.627
-7.19378	18.5451	-15.3000	-99.1769	31.8950	79.8666	31.7592	-58.6193	73.4588	20.0713	-65.3944	128.272	-8.93362	87.9371	-40.8593	57.4507	113.264	63.2612	18.4336	229.875	28.7436	61.4903	155.024	90.4268	122.869	180.870	59.5573	244.263	184.969	110.212	140.183	115.458	236.238	188.594	217.589	173.306	78.7439	167.947	340.634	289.719	170.448	312.009	131.824	146.350	166.690	302.750	204.632	270.708	266.302	318.821
-7.16938	111.552	36.9099	-48.7662	0.843747	50.8814	103.384	-13.8164	-19.7035	-40.1872	-12.3386	-15.8644	61.0129	15.3747	79.0724	32.1233	167.260	25.3432	46.4045	163.058	47.7587	86.7632	60.7993	139.336	266.116	115.413	125.311	33.4565	324.979	164.291	156.369	216.105	186.953	179.411	149.919	206.590	268.856	193.780	172.191	128.446	286.981	153.165	141.291	275.066	332.987	263.979	283.378	349.116	153.332	252.160
-7.14497	-69.9340	87.3848	76.3189	-40.3379	-1.54439	26.9411	80.5547	-4.23562	32.1375	77.1252	127.759	-9.16771	83.7391	105.286	46.0871	59.4205	156.728	-26.5836	-48.2862	103.716	69.4385	-21.4146	131.206	83.3856	217.115	96.1854	104.670	119.189	152.716	214.589	119.533	197.054	163.467	192.443	198.485	185.197	229.903	181.529	238.993	150.927	262.328	314.851	200.283	233.808	238.995	338.268	271.966	239.290	314.840
-7.12056	-80.4253	-19.4216	-8.50741	6.26914	-56.4256	-0.783990	-10.6090	27.3593	51.0466	176.469	78.7442	61.1152	26.2518	100.131	84.8936	35.6695	171.686	106.595	118.269	76.1041	238.570	34.5880	152.140	73.6193	178.538	160.133	0.201750	291.731	122.288	237.283	102.900	218.358	169.221	219.911	254.825	277.683	278.638	77.6985	238.876	219.752	307.284	109.877	307.259	135.310	203.332	253.591	362.595	323.674	233.824
-7.09616	-43.7948	72.0110	-90.1441	-40.7656	120.431	9.15935	27.6598	6.92927	97.8121	46.1026	69.0857	79.0353	-4.05251	75.6065	86.2885	128.716	69.2621	56.9833	130.811	55.5879	119.262	230.528	169.249	103.867	52.1660	167.960	201.577	205.584	140.596	134.118	96.9732	205.275	122.810	181.726	172.514	180.347	284.654	359.434	212.590	224.355	50.6145	298.066	266.813	314.842	181.580	279.184	126.213	232.474	226.996
-7.07175	21.6798	-84.7620	-33.8354	20.1339	-39.0163	-38.2861	59.6386	24.5508	15.2965	67.4292	92.0804	138.238	50.5795	18.5538	74.3293	140.873	67.6540	25.8140	118.015	91.6785	179.867	114.824	1.98406	118.776	202.690	379.750	108.391	154.019	156.786	156.345	110.481	244.771	194.853	136.602	217.133	179.186	104.263	270.293	215.262	333.089	208.237	205.967	247.152	128.516	247.011	143.110	294.138	247.923	276.095
-7.04735	39.6526	42.7131	34.9494	-4.73135	57.1785	32.9891	11.0038	129.191	-2.53203	67.1664	-21.9981	106.470	45.5326	120.152	66.5381	75.1827	57.5891	67.7469	44.8367	133.295	135.083	195.968	119.702	88.2854	127.753	148.816	130.556	57.7691	131.435	238.877	136.469	126.116	249.701	119.588	194.181	289.307	222.379	134.846	223.593	278.585	224.719	222.170	245.109	276.830	286.695	207.365	292.105	162.590	244.155
-7.02294	82.5242	-23.6705	-65.1075	-4.32711	4.61165	81.8591	-168.526	-17.4629	138.053	14.1314	55.0723	70.3474	-23.8405	18.8195	-29.8205	63.5645	48.3008	59.2471	104.025	121.304	139.924	112.476	28.4985	117.489	155.212	130.778	79.7800	157.826	114.145	115.697	149.110	153.857	294.456	65.1518	308.965	263.399	123.419	149.341	211.471	215.016	245.211	249.842	179.665	195.753	297.207	240.431	151.354	268.324	231.556
-6.99853	-28.3339	-29.4798	-7.57618	-59.6407	-37.6086	7.40982	17.9658	-44.2874	1.28334	64.4635	113.866	36.0708	129.106	93.3724	78.3186	116.424	82.9010	82.2934	173.250	104.816	28.4047	159.898	57.8526	165.367	69.4855	167.948	199.132	135.596	146.095	69.5114	304.879	158.364	290.305	142.808	168.408	171.622	273.801	184.229	196.340	309.661	163.929	325.992	251.362	330.033	216.086	333.855	312.442	233.442	289.928
-6.97413	36.0023	-125.723	-6.69616	28.5573	23.8411	-115.011	-6.28312	-87.0627	36.5131	41.5037	88.9047	29.6389	154.067	115.038	100.133	63.5485	163.698	121.548	79.1965	92.8803	57.2972	136.619	224.827	209.624	98.2789	223.127	159.594	168.376	56.1168	173.522	119.522	140.461	97.0857	262.845	210.888	149.172	217.160	314.889	237.656	230.323	237.654	220.205	223.195	294.451	199.562	304.363	235.325	385.518	194.458
-6.94972	7.13158	95.0212	59.1702	16.5050	34.7917	-44.0779	-52.7205	-26.5209	32.3228	-62.0508	37.7388	38.2084	118.738	93.5542	219.082	52.2468	156.943	42.6726	81.3162	188.277	89.8618	142.588	82.0879	163.299	158.662	222.347	158.064	155.285	182.052	206.561	182.624	22.6688	264.984	202.891	341.669	184.765	182.366	243.020	313.355	200.779	259.863	343.310	297.216	167.262	221.797	287.145	204.777	111.275	236.705
-6.92532	-30.9384	48.1116	25.9416	43.8555	-109.747	-58.8584	82.1358	-67.8244	39.3176	43.6580	77.5512	68.5393	-16.2325	115.361	-69.4269	86.5705	99.1348	120.494	52.9361	183.256	165.184	173.153	214.695	112.902	265.351	111.026	167.736	205.196	217.394	268.402	239.308	168.544	233.547	222.916	258.662	258.829	207.470	195.960	234.910	77.1854	252.621	312.724	335.322	246.694	153.829	284.662	240.539	333.708	226.571
-6.90091	-2.03163	-27.4380	57.3940	-10.1613	105.062	1.09082	87.2267	8.75349	70.6982	44.3311	108.036	-16.7601	23.3642	72.2185	113.622	-26.3082	127.589	157.737	83.4559	259.149	38.8239	-4.94026	91.3663	77.6238	127.987	70.6911	191.222	181.058	100.227	157.919	151.601	310.944	147.316	130.958	133.723	271.253	250.722	182.900	239.763	224.683	313.429	326.887	389.140	246.300	230.798	351.236	289.654	232.931	187.725
-6.87650	149.234	-22.1164	-120.126	4.50065	0.322874	20.2533	137.564	-43.4650	-32.7450	25.7292	10.1635	122.353	96.2894	69.4359	20.3389	8.44311	62.6453	163.506	73.0717	141.726	186.619	201.956	161.894	22.6309	181.530	44.8676	106.164	158.470	160.878	186.453	209.614	277.336	113.097	99.7912	181.169	192.596	266.723	149.945	245.306	146.888	187.502	233.889	227.476	281.451	240.060	336.649	299.005	127.670	305.091
-6.85210	-10.8613	50.8057	-69.1411	-28.7122	18.2107	6.46380	-18.9352	-76.9895	69.2942	125.232	-2.22177	26.4427	-67.3336	72.3337	35.1639	87.9894	62.1200	-4.14906	143.982	131.400	144.177	147.876	69.8218	37.5745	225.904	86.8811	168.962	206.785	194.320	231.351	197.280	163.811	309.249	182.241	189.694	202.200	294.256	175.855	156.098	183.608	297.599	140.352	196.106	226.544	193.371	262.532	260.766	200.745	303.103
-6.82769	-24.9121	-56.4238	1.33991	26.3318	8.18004	66.4913	8.01113	25.4078	-9.49080	-21.0381	89.5527	51.8021	177.009	72.9717	135.755	44.9531	119.698	45.7552	61.5716	55.1127	183.788	88.6347	113.773	224.058	201.074	149.031	132.035	226.702	123.399	93.4986	204.699	126.923	176.049	146.864	67.5091	300.033	229.952	217.671	393.136	209.686	166.615	262.918	310.445	271.932	198.858	263.890	274.414	350.000	182.986
-6.80329	-94.8155	-31.4228	-15.5542	-39.0999	13.3318	18.5628	33.8614	43.6838	-0.427790	70.9614	-11.0191	2.23068	37.7298	72.7883	51.6504	161.998	89.9680	63.2820	67.8628	148.038	121.650	141.886	137.922	295.846	99.1837	153.159	106.716	84.2138	262.397	241.247	157.738	242.814	177.982	253.693	224.053	186.460	219.793	240.774	336.508	181.872	156.054	244.132	263.425	213.514	299.356	345.724	282.904	278.421	287.233
-6.77888	-87.4461	-88.2218	29.2198	14.0221	-110.919	-39.2916	89.1934	109.759	69.9702	74.8382	75.1145	-34.8739	-1.30576	24.4099	96.3744	145.843	16.6060	71.3283	64.8661	51.1421	134.810	118.319	161.873	84.3679	138.756	119.347	77.2413	132.282	278.768	59.8136	86.1554	65.0036	253.993	203.641	164.800	230.081	197.872	276.161	198.318	252.772	269.384	140.110	215.579	302.240	132.580	296.199	328.908	138.514	276.908
-6.75447	45.5142	-20.6457	-10.9986	72.4802	-47.8338	56.3593	-78.5740	32.7514	83.2978	65.4742	0.734618	-7.52629	166.591	169.578	118.452	-0.225430	156.214	36.8573	151.203	193.965	25.0491	90.1000	74.5545	204.808	119.689	160.040	99.1502	162.277	76.9731	249.847	0.756812	79.1942	316.387	271.565	152.404	200.245	216.257	191.199	250.290	272.246	296.720	292.205	103.266	353.170	190.040	168.215	279.655	288.108	277.225
-6.73007	10.9259	-29.5171	-125.913	-48.6770	178.096	95.9781	7.10290	-7.30613	108.498	26.5501	71.9501	143.812	60.4875	81.5964	93.7116	65.5923	145.615	200.864	-13.4742	76.4955	129.183	192.306	142.072	106.253	176.963	243.938	-4.05885	48.9572	210.845	122.513	238.192	158.574	212.526	177.820	187.077	141.253	218.053	265.971	296.811	209.181	136.689	385.134	241.814	158.909	161.917	224.520	296.823	210.401	397.399
-6.70566	-27.5907	24.3787	63.8337	-80.9950	-85.1834	-56.9850	-30.4552	8.86137	19.8605	-94.3665	144.777	114.214	40.6901	107.783	71.9811	106.202	124.231	160.532	103.883	119.222	72.0213	66.8109	49.7263	79.1177	153.317	193.233	168.713	238.340	212.739	82.7973	223.639	137.654	200.276	186.967	152.400	98.6060	139.929	157.462	96.1720	335.423	226.768	193.719	253.827	300.872	232.317	270.149	200.551	226.174	257.261
-6.68125	-26.5149	7.63725	-36.0610	-61.1725	2.69452	-21.0359	-45.2262	-5.83873	93.9192	3.20231	2.66640	5.21955	111.540	164.165	91.8834	-12.7196	102.981	145.446	65.6128	213.251	259.436	93.8674	108.850	120.717	153.444	116.069	235.805	292.579	170.356	193.298	211.159	342.491	205.038	268.921	230.931	249.871	302.736	247.575	293.569	254.450	228.629	320.107	246.182	215.994	151.453	373.190	193.390	237.588	344.819
-6.65685	64.2302	36.1542	-54.0662	-134.723	-3.24790	45.5198	-15.2304	-2.72858	34.1055	-46.4101	82.3114	32.3299	53.7851	68.7365	100.334	-3.72014	30.9652	107.609	196.653	113.445	27.0600	138.000	61.2994	102.490	143.160	170.897	205.686	200.412	259.340	99.8708	69.1756	239.700	267.542	233.850	136.478	255.497	344.115	241.741	131.953	195.946	296.108	197.039	360.826	177.085	277.328	263.778	280.033	223.975	341.805
-6.63244	12.6407	7.66868	69.3623	-55.4850	-22.1338	-46.0556	86.9082	33.7275	-38.1047	117.085	31.9545	84.0236	146.589	-12.7047	120.071	60.7738	68.0083	40.4107	171.395	61.1809	183.881	121.685	165.252	168.196	118.926	151.988	96.6791	218.466	209.828	236.857	144.784	257.298	142.097	205.958	218.758	170.494	260.649	139.694	242.254	338.008	197.017	195.119	288.423	190.938	394.856	297.799	319.810	305.063	278.923
-6.60804	91.3315	-87.3389	9.49200	-26.1241	-78.7104	-70.5710	-48.8494	-28.2008	-9.65774	85.2712	3.54526	58.1926	10.7279	38.1688	52.0487	75.2743	93.8457	-22.7287	78.4813	130.185	141.837	261.527	131.814	145.056	189.931	163.631	262.028	118.827	208.066	180.521	234.381	254.240	243.277	139.930	210.755	246.373	229.790	85.5040	223.220	199.463	277.699	228.861	282.191	288.721	279.730	313.738	256.324	238.273	273.499
-6.58363	-95.5648	5.54320	77.8022	-82.4631	-31.0479	2.29285	17.8337	-8.24846	17.0245	108.243	90.7033	110.999	-32.1586	32.3775	111.488	216.688	106.669	95.6416	174.970	84.8953	78.7632	66.2109	137.872	52.0474	154.453	126.096	111.102	61.5203	177.717	193.081	330.940	147.704	204.897	142.026	208.802	194.241	278.886	178.701	203.539	210.462	273.011	262.764	222.302	274.161	295.428	247.460	247.124	421.777	182.432
-6.55922	-33.4265	5.05980	-33.5602	74.6401	-48.1819	99.5950	37.0241	-80.5524	-55.7653	123.717	50.9163	80.2695	99.4696	147.300	51.8889	89.6200	162.169	183.749	318.445	118.821	108.492	128.975	43.7166	261.017	154.076	160.021	167.921	131.819	338.914	198.660	196.406	255.997	229.753	145.617	154.360	375.936	258.666	246.853	333.514	322.022	267.276	295.086	307.565	237.064	262.628	174.658	296.418	308.103	198.671
-6.53482	-8.58455	-69.3432	20.4363	28.2389	-38.0463	-60.5023	-14.3812	171.769	86.6766	-14.5736	113.627	122.717	-21.1519	56.7018	13.8256	135.371	49.1681	96.4437	111.809	173.722	183.429	87.1433	243.710	87.8142	65.7525	211.290	84.0402	226.240	204.788	232.824	240.513	103.499	81.6582	286.140	166.813	228.001	206.101	185.908	192.937	285.840	251.583	276.477	385.165	388.657	308.586	240.790	364.351	118.254	334.565
-6.51041	132.479	84.1200	-22.1914	5.86697	0.925102	71.4151	-11.3566	130.318	-23.9464	51.0813	56.5055	-29.2909	23.5207	193.990	137.367	150.941	22.7523	104.301	137.495	195.583	79.4196	155.227	157.346	98.6788	104.055	77.5662	186.901	236.279	259.945	253.399	43.7004	198.373	90.8697	82.6015	296.843	199.926	174.333	187.800	283.794	156.739	313.331	188.089	298.240	381.034	211.348	343.760	284.964	228.239	271.964
-6.48601	-11.1948	-17.6692	-28.5069	-0.207034	-4.46435	142.812	-19.4948	75.4910	71.8780	30.3560	89.9217	52.2070	46.5054	-2.54323	117.568	187.770	116.974	161.441	127.554	245.201	74.8079	127.688	111.375	78.8975	95.1906	313.314	-1.71035	224.628	170.858	81.6823	98.2400	189.125	260.575	121.512	172.739	170.881	218.651	127.819	309.710	314.758	229.160	283.082	318.637	245.108	302.965	297.851	363.017	348.658	176.508
-6.46160	-128.998	28.4923	-73.5674	13.2527	-61.9122	16.0043	-9.17356	98.3592	89.1192	76.3978	130.459	212.761	6.96290	32.8983	95.6524	69.7213	53.0514	143.001	3.89664	227.615	65.7985	55.3436	195.140	199.715	125.634	31.4503	214.938	108.733	109.243	191.015	264.215	237.597	152.724	312.507	187.382	361.505	166.544	275.798	299.029	262.983	232.308	323.984	286.453	258.301	302.217	261.718	268.866	236.823	291.705
-6.43719	65.9286	-92.4974	69.1948	4.93586	35.0740	56.5644	108.508	27.1051	27.4730	-14.1085	116.066	210.585	72.5331	21.4353	78.4015	81.4111	123.064	131.878	78.6632	136.845	46.2103	142.129	109.129	128.100	111.550	352.226	183.685	195.019	144.000	184.400	146.582	212.011	398.872	211.695	185.320	203.846	244.119	168.600	229.375	210.058	164.988	242.234	197.672	218.679	258.513	389.901	258.070	256.303	215.094
-6.41279	0.0550892	45.1825	30.7469	-68.5617	23.5845	40.0988	-26.9034	61.7641	67.0341	160.459	-35.5985	135.234	58.6822	74.8390	85.1504	99.3641	142.607	147.309	143.380	143.716	105.368	151.555	121.443	207.309	153.263	162.726	202.008	190.389	9.29862	227.835	287.618	262.450	325.141	160.748	202.825	184.153	88.1321	266.283	212.993	172.568	227.432	280.321	334.550	219.405	311.086	208.931	283.025	287.269	271.864
-6.38838	12.5951	59.6046	-27.7805	-152.735	-18.7118	127.867	121.792	7.58553	43.9586	-7.24718	131.122	64.8761	59.0285	119.797	195.029	52.5834	103.352	67.6305	51.4717	235.770	258.475	219.051	86.6974	176.540	284.078	183.419	345.229	127.917	187.706	135.380	268.464	294.807	230.184	256.734	33.5784	170.720	271.687	173.330	256.289	235.822	207.353	348.630	368.926	303.018	354.088	238.936	230.323	295.834	302.073
-6.36397	-81.6241	-40.5729	-117.950	-21.0682	-15.1037	-5.19685	-39.7468	-88.5494	10.3455	68.3478	41.5651	22.5605	97.8327	145.660	131.329	108.649	84.4630	83.7615	30.8630	220.353	199.940	179.668	159.621	128.055	133.609	197.454	48.9948	128.300	245.157	153.549	188.347	123.647	235.836	162.514	170.359	263.987	306.785	236.795	189.559	187.349	259.377	257.252	196.873	255.550	325.576	405.747	312.906	349.240	294.677
-6.33957	-17.4765	-72.0009	48.3008	-40.6098	42.0478	-35.5639	46.9101	-33.0580	20.5798	-11.4449	103.765	-29.8481	94.1373	-80.4448	82.2849	136.095	152.852	32.2986	108.904	193.522	89.0899	60.2938	177.632	247.766	130.332	-84.3418	53.9137	167.580	206.749	225.332	128.198	229.867	246.058	208.010	198.161	236.882	157.734	353.799	245.414	337.184	275.679	365.867	337.458	344.075	118.591	238.950	291.966	236.308	223.392
-6.31516	51.3873	39.3678	27.6022	19.1512	22.5599	32.7455	-41.2849	44.4468	52.3708	162.234	10.4360	-22.8896	108.117	39.6045	37.3478	24.8818	32.7187	107.673	32.0408	45.4003	150.063	218.154	26.5652	158.798	31.0935	71.6895	152.916	229.966	179.460	267.409	123.626	113.810	183.117	245.270	299.930	254.101	241.398	343.321	349.858	134.610	286.523	262.604	219.199	170.904	363.836	296.515	275.203	306.945	364.424
-6.29076	29.0213	10.3741	-123.545	-0.0379805	-47.7311	31.2362	-27.3268	29.0389	-69.2861	63.9454	45.9785	124.690	-38.5097	143.241	134.185	120.214	76.6556	62.3346	23.7872	261.134	123.969	23.1106	23.6620	123.551	226.398	126.778	79.4989	231.318	214.459	160.191	133.058	256.748	245.975	222.792	215.043	185.470	197.688	227.125	224.982	368.479	330.181	251.569	315.423	229.362	210.902	304.438	297.849	230.793	336.357
-6.26635	-26.3577	27.4147	110.569	-43.2618	17.6047	50.6891	30.0060	4.32913	183.460	138.593	31.6342	65.0846	12.1215	109.333	56.6848	60.2418	224.640	-42.4802	120.538	210.091	113.997	222.941	136.340	183.325	118.627	144.544	155.325	130.934	271.526	149.093	242.044	254.041	269.946	289.209	166.749	320.197	206.139	100.692	234.717	302.144	393.115	249.360	359.885	282.991	335.751	255.817	274.111	275.349	299.708
-6.24194	41.8831	-127.608	46.5268	-77.5279	-35.5927	-12.5353	3.30393	-40.9232	53.4768	-10.2495	26.4299	52.7713	32.0787	-7.30828	42.1244	5.48784	111.564	-10.3455	142.840	152.441	154.477	134.057	152.345	72.3259	216.131	91.2390	66.5640	214.662	187.086	222.248	160.668	173.283	174.391	230.811	176.823	293.143	189.436	283.599	157.311	264.319	285.480	389.339	378.185	350.400	207.299	214.866	403.623	347.572	229.620
-6.21754	-64.3179	76.7853	-53.7124	70.9660	-37.7469	-32.7720	93.9902	93.0539	51.1088	64.0605	0.666933	81.8445	182.390	65.3716	183.642	223.225	33.8562	156.946	83.5687	150.333	133.231	209.644	113.067	215.013	150.358	159.039	61.9813	98.8504	151.195	193.055	358.161	113.485	266.779	207.125	166.385	274.350	265.470	187.055	269.800	326.567	362.450	384.493	296.803	293.953	363.272	188.201	296.183	300.194	237.586
-6.19313	-20.0316	-176.161	142.842	-73.4509	-113.497	79.7558	21.0656	-24.0512	92.3038	19.9882	-80.8417	65.4760	106.859	97.8545	66.6980	191.344	133.433	63.7132	34.5240	92.2062	56.1854	247.325	161.152	86.3386	268.937	214.818	299.892	169.082	216.398	242.424	256.914	264.446	232.408	236.196	182.854	229.756	286.177	239.005	234.424	151.357	385.599	242.717	362.064	174.119	261.420	275.546	323.400	222.200	229.803
-6.16873	-42.7140	-146.882	-97.0153	11.9399	-225.538	51.8618	-4.22957	46.5047	38.6787	-20.5107	20.5089	9.35475	131.582	129.354	20.1595	141.776	199.668	152.870	1.88099	210.456	158.588	80.0429	241.573	93.1223	112.495	198.776	153.125	117.035	151.492	227.003	241.201	268.429	165.218	220.145	159.265	269.345	310.770	157.750	171.003	186.713	269.296	278.323	198.693	338.645	209.529	233.119	224.649	332.654	360.650
-6.14432	-36.2869	3.33129	66.2796	9.06563	-17.4121	-7.01491	28.8327	58.9576	-119.315	-50.3910	45.1500	-72.8992	149.990	157.755	30.6902	94.3550	213.955	82.6286	38.0138	166.635	119.951	42.9811	74.5151	212.680	232.732	225.815	197.819	181.551	158.006	243.973	247.822	94.9268	137.512	366.364	175.738	224.104	175.416	189.042	199.894	209.377	304.635	254.795	285.701	297.642	205.819	402.272	330.905	385.536	274.318
-6.11991	8.69379	-2.21737	-87.5408	-61.0619	8.85613	82.6436	-110.474	50.0839	108.972	69.1177	1.25698	185.451	103.806	230.040	29.8862	13.5516	19.2149	68.0471	62.7708	122.447	75.3563	101.493	133.610	163.485	195.706	127.977	228.000	244.824	162.853	171.749	289.360	385.763	147.686	196.496	275.971	166.833	278.392	184.151	262.934	233.306	231.454	222.066	282.947	301.022	305.132	295.786	253.340	273.039	302.456
-6.09551	-75.0909	-15.0144	-39.2243	0.914446	-50.5339	156.671	-38.0327	-1.46650	16.4672	179.067	5.71269	166.412	96.8513	62.9318	109.262	63.3809	72.5046	129.398	284.545	213.863	128.565	78.1485	-1.56807	106.314	119.167	180.255	161.716	225.790	126.597	291.444	194.978	215.167	142.429	204.261	164.047	189.302	231.356	278.784	267.404	271.131	299.976	212.270	275.090	276.062	361.793	316.930	278.585	359.040	301.554
-6.07110	-29.4074	-74.0805	-83.1785	45.7117	-10.0336	7.10306	1.14766	-76.4201	77.7905	19.6658	88.2768	77.2162	120.326	107.891	222.454	90.7712	-25.8354	128.084	108.128	106.917	132.422	218.999	128.697	207.966	175.201	139.195	259.187	140.660	218.950	201.255	201.716	183.985	161.640	263.476	224.502	192.970	296.382	330.462	266.970	275.746	203.130	321.465	284.818	281.058	226.224	282.421	269.262	283.347	267.443
-6.04670	-33.8760	69.6684	61.5768	-45.0149	-64.4528	73.7793	166.868	91.0830	-94.0170	-44.8181	72.9561	111.008	-53.4060	23.5743	119.954	132.757	35.8598	84.7434	133.386	108.547	131.707	25.6342	116.493	61.2799	203.435	200.708	193.535	167.764	215.050	113.895	37.6663	182.833	203.965	183.439	197.348	316.851	223.364	260.792	205.842	109.057	293.266	335.268	220.628	394.564	279.193	175.491	343.070	308.625	303.245
-6.02229	-127.916	-46.7388	-17.1868	-109.827	54.1665	11.5223	-96.2152	144.171	9.05634	29.5552	68.7674	38.1548	98.4296	126.012	128.931	1.03238	159.889	121.392	95.6957	118.369	45.3373	141.870	94.8942	213.126	31.3093	79.7227	211.917	160.841	138.602	150.831	125.540	327.824	223.433	466.456	215.219	290.336	173.833	286.807	324.930	237.733	330.484	384.704	375.225	296.842	365.038	380.403	278.703	274.087	383.585
-5.99788	-14.4108	-51.3384	-0.800286	-1.10102	-113.743	-4.66833	-53.5370	-6.76274	72.5276	3.50039	217.966	91.6268	91.2377	140.984	113.303	27.6663	81.0816	151.600	28.9661	37.3218	132.067	100.339	212.388	185.565	44.7638	237.908	95.4722	141.672	170.010	325.970	255.593	317.393	263.237	183.923	218.860	242.230	183.112	144.096	213.814	372.464	278.861	226.965	349.662	298.434	261.934	155.621	208.681	340.296	306.303
-5.97348	30.8430	-55.5049	-86.3647	-110.928	20.3875	-17.0329	118.644	0.447449	8.75093	-60.6194	125.582	-17.8460	137.165	127.772	106.959	81.1877	81.5568	179.435	48.1563	138.884	87.6129	198.744	113.405	141.769	220.622	158.558	132.681	335.526	264.765	227.192	235.904	220.319	258.754	186.280	134.217	243.401	206.453	278.624	265.810	216.240	256.242	288.061	398.779	213.209	259.020	375.824	307.003	363.555	272.825
-5.94907	-7.54715	-14.5248	-98.1483	-18.3043	69.4359	-35.5858	64.7003	11.4714	93.6232	134.150	117.067	107.752	37.6177	50.4901	175.994	132.144	223.060	-52.2357	185.829	165.953	168.577	76.8194	122.355	35.4279	189.178	70.4408	136.821	229.514	245.892	316.670	169.700	234.912	194.812	174.472	199.383	182.185	256.296	209.742	250.932	344.639	290.675	197.230	339.853	297.400	268.846	349.330	231.786	255.438	199.835
-5.92466	1.55822	24.9711	-44.2006	-75.9083	15.3340	18.5524	68.6031	65.5431	59.1078	-13.7837	168.726	121.777	-54.0732	94.0425	142.440	126.719	93.2228	163.726	97.6424	81.7657	231.377	244.241	157.823	168.381	102.881	71.5221	214.733	272.807	204.882	185.770	274.949	84.5821	120.106	220.970	199.279	335.760	194.801	187.264	228.310	277.086	271.815	323.510	270.344	361.641	306.115	211.645	311.905	351.464	226.060
-5.90026	29.9273	-21.2796	1.23921	-22.4515	-30.2947	45.6384	107.027	128.777	180.897	40.6096	44.3966	130.866	172.883	40.2108	148.341	146.593	117.661	28.2967	96.7201	170.599	67.7514	186.265	238.585	316.266	230.563	85.8467	105.757	283.306	363.700	242.902	222.725	180.028	283.549	198.034	213.406	255.126	138.796	234.967	242.865	313.768	272.406	317.290	361.421	249.173	334.995	289.415	246.030	357.909	190.936
-5.87585	9.05147	-72.2093	-22.4658	28.2738	-4.56369	16.5119	-57.3204	-0.161447	31.8123	193.370	6.60401	106.122	15.5755	41.5524	105.560	77.9694	169.907	211.182	146.081	285.941	109.171	115.127	230.823	229.223	87.1118	210.259	181.442	248.657	288.937	317.728	206.073	129.888	208.051	277.019	242.340	373.826	268.781	323.408	331.076	303.717	256.068	248.817	198.119	387.297	262.556	421.635	279.539	283.083	378.635
-5.85145	-48.9972	-48.5224	115.426	-1.00459	-4.80420	67.0460	-165.250	81.0082	22.8904	90.5137	43.3099	108.624	213.136	102.885	31.3649	251.406	107.166	183.919	198.180	115.079	102.386	138.741	130.023	189.955	141.864	239.375	105.143	121.610	219.727	149.520	258.024	218.372	192.109	286.706	227.267	225.415	388.485	229.739	211.535	264.924	269.761	285.647	330.075	212.095	356.858	194.852	420.224	340.664	352.531
-5.82704	132.649	33.7910	-122.947	-80.1962	-27.4852	-29.3120	167.933	45.1200	10.8384	133.498	50.5936	17.2853	148.071	114.293	90.6753	187.359	45.3909	43.0722	69.2896	148.240	168.889	229.225	-21.0804	200.759	287.633	271.583	118.488	124.780	115.207	228.611	79.8902	292.076	330.150	143.424	193.394	284.073	296.821	315.523	201.374	246.494	282.561	341.571	329.361	388.805	299.494	285.219	356.768	319.324	389.230
-5.80263	-7.40935	107.880	-18.0935	-17.6361	-12.6730	31.6174	-96.6197	44.5535	-86.3035	142.375	-29.7385	16.5503	93.7627	54.1092	135.197	124.369	85.1360	187.746	205.765	133.199	235.132	116.464	169.975	220.258	144.282	101.018	152.958	312.953	294.543	139.205	213.641	186.006	199.305	260.519	280.809	138.774	257.450	251.995	341.666	238.684	267.344	394.277	262.397	375.766	356.307	292.708	337.838	279.654	262.568
-5.77823	-70.0800	63.8003	-104.680	-38.6374	84.6864	50.4635	-33.5921	103.799	26.3801	42.7281	-34.0124	-101.034	215.691	37.2481	192.236	125.558	46.9403	134.589	163.004	7.52045	156.149	84.0580	191.365	311.331	196.193	130.195	138.385	200.080	142.337	181.087	221.366	249.425	249.617	178.229	274.023	282.603	251.878	211.052	265.172	287.307	372.970	382.274	206.304	273.080	381.470	417.665	403.951	270.636	339.874
-5.75382	13.4428	44.9427	9.42641	-11.3529	14.4563	82.4784	105.621	5.00552	101.112	83.6929	168.698	91.2522	142.489	89.4981	98.5218	75.7666	157.218	94.0171	33.4486	284.386	63.0538	151.006	103.892	165.800	192.069	181.417	183.950	185.406	200.968	247.483	213.625	302.902	196.377	350.004	157.941	313.010	253.610	287.155	237.633	173.778	298.954	215.343	335.382	412.139	263.332	344.755	278.496	368.973	299.337
-5.72942	-109.857	-138.597	13.9894	-116.539	-106.455	56.8330	-54.5303	77.5092	58.6472	168.259	39.9838	230.283	-39.5243	162.425	130.335	96.4434	39.4340	-14.7516	118.804	223.383	179.793	85.0137	78.5433	113.892	73.5802	198.054	193.927	109.199	149.218	307.864	258.209	28.3399	214.802	273.749	230.935	255.873	325.440	240.034	248.452	172.877	357.257	337.121	300.484	241.582	246.526	255.215	395.106	351.312	508.673
-5.70501	7.65247	-36.7460	-8.73195	-27.6737	16.7266	-26.9307	70.2050	-28.2149	-48.0626	9.87292	68.1159	-34.8995	46.9287	104.167	197.618	138.422	255.213	96.4008	159.651	151.652	180.981	139.474	90.7045	60.9945	166.425	213.168	183.105	159.088	220.216	248.609	236.727	165.473	266.716	295.058	287.475	211.683	197.718	354.314	299.174	318.142	181.873	303.056	330.811	332.176	200.605	320.246	233.161	312.806	171.517
-5.68060	-18.2698	9.04945	97.9417	-44.1576	-122.043	-34.3842	42.4515	23.1338	-44.6062	-91.8885	113.595	75.6226	230.073	184.582	123.029	-44.2886	82.4089	112.493	132.137	105.519	164.865	177.342	117.577	206.354	173.098	140.386	128.205	192.199	205.726	268.830	189.947	283.115	182.811	363.080	161.201	216.276	314.169	279.259	406.773	350.862	278.312	420.582	209.002	336.904	336.566	237.502	213.252	393.428	381.720
-5.65620	50.4907	-36.5470	25.9704	71.7289	-92.9674	97.3424	-31.7443	-11.7314	7.12306	41.9380	20.0438	103.924	112.784	97.8675	76.9215	79.8846	96.6169	52.6626	128.180	89.8195	137.225	103.849	157.672	165.917	232.659	103.097	15.4075	221.591	297.345	344.419	222.067	278.959	291.929	172.499	197.937	302.334	224.111	245.966	194.963	311.099	262.508	320.658	292.150	208.346	299.447	324.847	361.691	274.286	292.779
-5.63179	3.00117	37.2572	20.3342	-7.20036	-85.5693	-45.2001	25.7863	52.3876	25.1887	-57.5561	75.9936	309.027	33.9455	89.4035	45.5843	51.8535	101.517	177.454	213.842	250.078	120.012	73.7976	143.000	90.6709	185.198	202.294	97.7031	327.627	142.299	101.350	315.015	208.873	206.169	282.811	317.781	192.316	295.988	298.790	361.601	293.475	342.777	135.899	439.653	334.969	388.626	256.318	272.284	337.320	430.919
-5.60738	56.0295	-55.5516	-30.2981	-136.433	56.8688	-9.98414	11.8973	13.2552	65.0282	16.0832	-9.00822	78.9991	112.682	152.046	86.6101	40.2196	59.1116	-5.80534	163.907	142.504	221.194	218.133	91.7490	157.308	205.672	122.675	138.854	171.980	219.411	275.743	243.529	190.397	288.570	211.107	270.366	243.052	340.212	210.061	226.165	212.811	384.298	304.767	273.865	342.654	193.071	342.922	236.998	279.011	348.348
-5.58298	9.87667	41.9184	-115.582	9.81091	-90.0030	-37.6715	-32.7977	58.3448	133.010	1.69566	46.3607	52.5409	83.4664	41.7329	252.840	62.0199	120.369	184.222	141.698	205.920	138.221	226.088	56.5558	210.622	145.822	188.006	137.485	100.851	304.268	182.137	261.910	338.731	264.692	236.322	336.242	238.211	333.533	263.814	363.620	317.339	208.687	270.384	251.863	344.501	367.919	321.422	256.157	242.487	343.782
-5.55857	-19.9517	-15.2974	-45.7062	50.9803	-112.419	121.239	84.1059	12.2471	110.197	81.6188	94.4663	25.2236	-6.88111	76.6179	114.755	182.082	65.2377	87.7378	63.2713	85.2763	102.545	287.466	114.417	274.839	161.969	138.071	187.931	240.808	132.244	226.418	180.525	334.106	270.026	190.794	339.811	253.176	302.338	279.735	221.922	266.389	318.516	326.488	320.014	359.393	306.325	389.486	317.682	292.743	340.961
-5.53417	44.4580	-93.9162	15.2736	62.0078	43.0968	73.1779	63.7843	56.1976	-58.9619	-34.9445	0.852021	-1.60346	42.1147	90.1439	76.2162	90.5920	47.5163	71.9083	121.258	159.616	73.6296	194.475	66.8879	153.288	41.6878	158.630	219.384	310.078	112.793	125.830	226.265	145.474	243.944	376.805	317.765	257.654	219.881	324.775	292.282	303.759	178.814	418.356	426.559	322.434	306.905	316.001	190.363	306.864	346.820
-5.50976	-8.23292	-141.057	83.0784	-36.4321	-20.7079	18.3916	2.14353	-52.1193	-7.16988	94.7357	113.892	26.6509	119.639	-26.2084	140.633	25.8640	87.9419	132.552	98.5659	55.2654	204.636	148.704	48.6418	80.6599	192.115	180.679	170.832	213.022	112.923	189.207	269.102	237.579	241.323	196.222	233.276	275.005	310.707	248.113	311.576	313.436	260.370	394.616	348.433	406.808	370.315	333.885	291.539	365.983	313.775
-5.48535	-17.6980	-24.1878	80.5031	-145.696	63.2582	9.71398	47.9683	-35.3338	181.897	74.2168	-3.30343	99.5969	182.341	177.688	136.377	88.4318	194.527	186.460	50.9309	131.846	123.222	68.4940	180.380	119.645	214.339	183.674	233.840	291.813	224.149	215.702	140.309	262.278	285.868	289.562	109.336	313.407	254.776	248.823	335.573	438.139	316.442	264.530	209.447	325.276	243.923	367.178	384.659	323.566	397.506
-5.46095	109.783	-118.094	0.611527	9.92526	3.39182	119.122	-8.05800	37.9576	50.6941	5.70137	42.5363	50.8403	138.837	87.3922	92.9585	120.573	115.451	210.259	-18.9340	268.459	83.1701	242.111	155.769	165.880	73.4310	85.1303	204.611	113.251	282.807	196.301	170.035	210.312	184.198	129.983	254.975	373.510	426.444	225.927	245.067	367.917	229.897	323.556	260.092	292.121	430.582	368.094	298.690	328.149	270.192
-5.43654	-2.71218	-47.0969	146.609	-88.0945	11.4032	-50.5916	-1.11509	124.428	-134.249	91.4381	63.2839	49.6227	179.335	81.1092	93.6026	107.514	58.0887	104.048	118.695	129.521	157.821	87.0394	43.0076	127.037	276.664	188.799	209.830	225.833	213.194	202.867	178.773	314.501	282.661	243.090	267.948	234.539	340.902	292.136	280.190	163.490	285.251	332.971	338.284	309.183	190.389	405.140	314.387	364.986	342.694
-5.41214	-82.4578	54.8451	-86.1183	-77.2974	59.2294	160.537	62.0838	189.002	211.505	-19.3256	73.5281	102.782	111.318	31.7613	18.1881	74.1459	114.955	125.843	126.614	163.578	116.734	226.495	173.632	122.236	206.451	132.446	265.685	181.507	254.558	307.307	263.872	274.808	286.848	360.456	241.882	382.830	354.645	253.836	335.895	177.184	267.362	392.710	234.439	296.344	281.031	324.553	440.700	320.842	395.952
-5.38773	35.5686	-24.1113	-122.456	-32.0494	10.4849	-21.8712	96.5871	84.5810	135.427	-21.5471	163.128	143.491	73.1892	55.3705	89.4113	82.5348	85.6839	100.503	152.388	251.813	94.9519	176.261	231.406	107.155	155.855	318.158	111.461	208.395	222.414	118.196	206.106	267.942	248.198	186.010	294.802	340.731	290.060	235.016	169.844	195.414	244.827	353.455	353.887	302.618	285.915	412.431	466.929	432.940	267.088
-5.36332	-13.6627	91.8332	-78.0975	13.6488	61.8280	-72.4324	85.6483	101.474	148.312	-37.4258	81.4864	248.161	125.230	110.412	102.588	143.224	122.843	160.195	135.377	199.378	41.3445	272.447	88.4483	224.684	45.6957	161.316	79.7144	122.398	245.051	372.174	294.129	328.151	196.700	250.201	289.601	243.544	234.770	307.038	332.280	276.548	373.753	288.868	354.187	325.550	315.267	337.160	482.208	383.370	460.138
-5.33892	-8.52136	19.7190	27.0740	-36.4606	13.6290	7.69730	-10.2552	23.1917	-57.5685	81.3957	47.3554	-4.82611	54.7136	164.863	109.788	228.547	53.4586	125.592	134.378	3.51530	199.447	129.474	117.442	249.911	183.957	129.047	187.621	305.193	258.535	248.356	269.118	144.538	206.669	162.223	236.143	331.284	182.729	142.219	325.012	294.804	179.499	415.638	444.764	366.964	294.937	336.156	284.455	334.062	295.966
-5.31451	-36.1912	27.6211	51.1461	-6.99919	29.5479	7.57704	47.6041	-5.86789	56.3935	-19.7494	168.934	112.432	127.987	38.8709	75.4838	180.688	25.3593	-12.7313	74.3727	178.056	239.365	19.3650	187.145	135.123	227.448	186.461	237.699	204.219	230.243	151.980	234.123	239.266	232.304	262.274	301.980	234.548	257.329	315.051	330.618	295.929	252.768	380.036	398.139	381.248	562.708	389.206	334.033	342.449	350.496
-5.29011	82.0177	-127.011	-27.4296	-80.6991	45.4682	-13.1566	15.2551	7.81814	24.4543	112.986	106.374	68.5060	107.722	116.508	140.242	226.259	122.905	110.441	108.841	100.184	179.044	132.265	224.261	148.133	154.102	164.742	195.320	202.468	142.181	254.200	277.893	155.137	347.579	358.671	159.410	413.435	154.296	330.325	289.940	386.219	341.529	331.258	286.891	362.100	382.312	345.248	344.316	263.007	366.174
-5.26570	28.3727	50.4661	-86.0562	-2.68762	11.8990	-55.8722	49.8761	48.9541	-64.9770	86.9143	173.156	101.370	119.804	119.737	143.474	119.102	163.836	151.000	210.905	153.007	90.4996	283.883	91.1264	286.499	152.292	167.270	93.1869	277.164	234.383	260.440	207.735	361.195	327.173	268.250	186.840	257.878	353.666	342.342	349.828	336.450	416.770	261.223	373.644	273.704	294.767	314.907	376.967	464.759	396.058
-5.24129	33.8696	-44.5870	-110.652	-31.9056	55.4899	105.260	-52.9445	59.9777	30.9208	168.421	31.1977	62.0414	60.9521	90.9105	197.506	50.5899	140.570	121.075	180.415	174.788	130.509	185.628	268.094	76.1238	279.963	131.877	287.406	160.373	295.359	266.742	278.999	263.420	266.756	170.815	208.412	260.508	325.514	222.456	346.005	346.944	303.499	396.011	327.419	244.791	381.417	233.268	282.219	358.101	378.778
-5.21689	44.7127	65.1201	95.1038	-101.544	-18.6567	42.1104	-52.6047	57.0784	132.337	62.0132	14.3248	-20.0147	-43.9053	181.387	16.2931	142.181	66.5212	175.423	173.842	124.660	94.8786	156.131	116.419	268.447	148.655	136.338	244.510	237.942	125.632	210.405	362.304	260.773	251.568	121.091	298.955	332.973	246.417	269.142	354.013	270.256	345.162	325.266	351.208	308.836	321.005	282.828	325.451	434.798	380.075
-5.19248	136.322	86.9205	33.1696	-103.387	-44.5804	38.8941	103.880	134.230	-9.86352	139.113	146.402	99.5548	63.8098	223.448	155.622	177.984	66.9185	125.011	131.814	261.625	203.992	99.6038	199.846	194.923	249.329	225.296	190.124	298.748	203.456	229.286	164.759	177.296	284.639	293.900	210.044	213.804	376.444	306.486	353.863	378.107	196.328	351.629	454.174	343.360	334.534	301.616	284.912	397.066	373.563
-5.16807	-2.84940	-50.3120	-27.6306	43.1670	7.57858	-66.0938	-43.6283	71.4394	10.5796	42.7494	109.066	184.096	164.613	142.728	64.2657	125.360	183.522	81.0848	120.992	136.126	39.0492	151.871	99.7518	193.413	237.911	61.1725	38.5993	211.026	249.621	281.611	322.193	317.032	343.824	295.192	247.895	266.909	305.438	326.538	346.917	281.880	212.323	261.395	404.881	353.054	305.569	466.430	365.012	311.323	272.793
-5.14367	-50.8245	9.19254	-71.7230	-120.123	47.3229	114.482	132.375	19.4027	52.1669	56.7001	149.223	185.024	179.250	80.8277	-4.10604	223.173	43.8493	51.5150	159.005	128.378	177.027	163.387	153.439	209.124	93.2205	223.751	160.238	267.906	320.605	262.789	166.571	355.754	123.513	257.227	316.903	404.133	250.483	268.082	293.534	347.711	278.202	256.211	347.760	315.980	313.393	425.489	190.812	386.414	444.731
-5.11926	-33.4851	-33.4199	47.4652	14.0275	-9.49602	30.6634	52.8573	-55.8420	29.7629	-30.2145	-38.9451	192.672	188.763	90.8323	19.5882	73.5264	128.803	78.7569	120.140	186.941	252.982	204.373	101.219	149.595	121.946	162.297	133.435	372.750	228.666	212.379	268.971	268.280	95.5375	211.860	332.709	318.018	252.135	256.370	257.776	317.280	294.038	317.853	311.144	292.051	401.733	450.857	280.467	346.982	357.789
-5.09486	-44.0622	-74.1278	81.2657	-14.0124	112.013	90.2529	63.1850	99.7077	43.3253	115.111	235.686	184.721	19.6051	139.452	144.793	169.883	122.049	-18.0549	75.8208	84.6643	5.47318	66.0864	158.893	124.657	104.311	325.508	224.603	239.884	154.361	233.195	188.101	325.194	224.312	382.915	238.265	319.663	303.349	281.057	370.120	377.739	462.877	386.310	375.181	273.377	275.665	403.187	479.591	385.268	202.658
-5.07045	45.8825	-60.0602	-14.2920	-44.5894	-45.0887	14.9102	-7.14087	54.7178	37.5966	30.8424	22.3723	62.1573	82.7452	60.1243	83.6475	90.2299	195.534	9.86723	158.449	126.619	181.606	170.710	99.2272	328.251	195.056	167.165	205.714	194.738	200.264	177.796	251.309	239.284	216.085	341.766	335.717	301.359	342.926	326.729	306.444	292.807	316.645	477.929	352.394	308.380	337.702	446.927	349.861	346.010	374.501
-5.04604	107.952	-78.9317	-95.9336	78.6314	-106.700	-35.6243	14.0505	18.8688	152.771	102.076	26.6030	-31.3364	16.1117	134.261	197.048	-60.9619	94.1353	226.466	129.717	200.746	149.817	153.593	137.757	119.562	276.529	215.528	236.921	228.038	187.170	188.031	271.329	250.798	234.013	287.031	214.321	170.846	342.121	242.419	339.475	267.294	357.281	315.384	231.589	287.005	341.492	370.158	258.621	265.267	418.757
-5.02164	2.82655	39.1239	-2.24493	-86.7960	49.3098	-1.29913	-20.8787	-22.4945	108.177	63.0042	35.0307	65.9380	53.8196	66.9891	154.625	136.467	141.004	187.138	36.0486	196.078	212.283	89.5768	196.700	139.717	313.342	165.172	269.680	254.959	229.217	354.607	307.724	346.458	308.009	295.288	251.169	257.092	305.092	362.298	255.920	299.381	344.038	365.271	302.221	403.724	284.864	466.910	377.522	349.652	344.853
-4.99723	-30.0057	-102.632	23.4582	28.7323	13.1989	3.77458	140.901	50.2723	164.543	89.7139	-46.1903	133.829	119.154	48.4627	160.612	57.2592	253.653	154.624	197.541	91.4815	206.322	246.981	263.720	43.3796	270.565	236.828	298.148	81.8577	244.297	262.924	268.518	239.837	236.033	247.991	276.082	226.678	319.104	337.952	312.750	377.428	267.019	257.928	422.336	245.431	336.807	394.039	401.294	197.218	435.499
-4.97283	78.4459	-51.4862	-107.294	-28.3032	-72.4611	28.1130	37.0454	22.4940	21.0970	112.159	75.2512	36.2509	72.4157	145.378	-13.1566	171.259	54.3242	199.402	148.238	204.134	292.412	173.805	113.325	3.77930	207.600	156.300	267.894	258.420	165.574	324.137	287.778	266.895	303.452	316.966	212.567	198.557	236.511	316.247	328.896	371.193	403.713	422.625	312.318	354.583	346.908	445.863	380.276	328.052	366.804
-4.94842	-11.0383	79.4464	-82.8594	-57.2999	10.9713	59.2232	-12.2060	64.0773	11.9161	110.610	46.0571	107.238	133.430	106.280	139.441	74.4459	66.1031	116.188	105.948	273.014	217.881	281.639	143.005	189.007	53.8405	177.331	135.279	303.195	239.596	235.619	269.043	371.531	180.545	298.234	240.033	315.905	285.648	235.285	317.401	267.185	341.780	438.774	408.608	301.747	439.327	320.694	404.021	348.225	353.862
-4.92401	-37.5239	-23.0020	-73.6760	-20.5550	-32.3773	-24.2461	110.880	48.1449	96.3875	86.9190	57.6716	134.415	110.084	203.336	200.604	-42.6875	182.538	166.540	145.317	95.3811	185.552	206.924	179.235	133.808	229.395	251.010	351.509	176.258	187.567	177.052	294.377	365.599	310.596	239.347	288.907	209.538	317.311	291.507	370.162	280.493	383.594	337.822	406.933	382.042	318.028	426.972	433.509	298.515	244.125
-4.89961	57.5569	170.361	-56.3354	-16.0876	25.2412	85.0832	124.944	-61.0117	52.0402	-30.5510	5.04133	143.460	51.5197	106.790	155.322	124.323	113.415	48.7639	215.560	314.106	228.708	215.744	213.708	173.445	293.490	224.421	141.272	308.493	210.718	271.525	265.192	225.454	189.327	229.859	272.359	328.038	343.966	311.581	399.333	391.288	390.077	289.701	414.883	244.432	326.919	378.848	384.692	469.021	355.320
-4.87520	-84.2738	54.0017	38.1390	-120.309	105.375	1.69210	56.5781	14.8267	13.3726	49.4924	39.7638	125.310	61.4164	152.479	163.130	81.2165	179.383	234.275	122.697	212.822	203.714	214.087	170.415	226.101	129.172	275.057	226.719	227.280	270.574	322.406	256.027	275.890	220.322	342.314	256.170	269.428	265.609	295.690	358.682	284.480	317.081	377.814	384.459	506.179	427.491	340.208	327.699	418.922	370.882
-4.85079	5.89769	-77.4111	-24.3960	-98.5848	-24.9576	92.2697	-75.5834	139.714	129.194	-16.9892	155.485	-3.36173	35.9770	12.8424	19.6747	88.7549	87.8828	149.013	135.235	62.7980	151.218	97.1624	227.393	171.527	193.150	309.230	232.927	184.406	388.529	253.854	251.374	156.319	195.772	359.075	214.689	311.929	390.034	354.001	278.006	298.642	411.095	345.245	358.191	353.423	398.425	405.319	351.554	353.687	477.736
-4.82639	-38.1200	-76.2589	-92.8002	53.9726	33.1046	25.8988	-125.759	-4.45791	15.1991	86.4096	46.3944	105.985	99.6507	92.4328	89.3307	132.935	211.471	80.6884	105.924	163.078	195.313	121.901	153.332	135.696	182.580	213.618	264.253	186.775	188.676	193.602	188.053	282.053	311.467	300.175	249.751	239.124	183.850	341.491	310.302	224.441	412.642	280.899	309.627	304.930	298.744	393.777	329.016	451.279	383.408
-4.80198	-41.6607	-76.7869	-26.4162	-6.20900	99.1405	-62.6629	24.6790	18.5062	66.7972	96.0485	17.4176	57.0493	24.9279	86.2144	92.3908	57.1523	126.161	153.794	115.399	253.305	133.736	183.061	158.159	233.430	215.236	138.905	208.090	295.713	188.594	182.514	295.162	365.750	240.440	220.693	359.978	338.997	288.015	309.676	282.655	337.935	282.852	412.904	403.013	332.617	324.234	404.297	409.081	334.858	361.651
-4.77758	-14.5260	9.39952	12.5054	6.49168	50.3629	25.2245	139.150	46.9692	-34.5870	62.7199	51.6984	51.8292	167.822	130.965	156.626	122.117	201.474	135.452	98.5735	-13.8854	90.0125	87.2424	94.0208	279.417	314.353	88.8912	156.502	269.616	274.311	281.304	258.172	239.755	301.658	370.337	232.161	423.575	306.921	311.600	369.385	301.039	261.378	407.920	347.566	421.049	474.034	348.992	301.411	522.180	468.528
-4.75317	-67.4584	131.766	-58.5860	4.78682	13.1863	45.3394	5.24417	63.3952	42.4195	84.5024	36.1251	157.958	20.9303	-12.5831	125.544	126.117	197.014	58.6686	209.195	233.571	242.636	22.1439	213.499	205.657	124.574	153.836	101.475	304.875	207.730	223.997	279.614	343.856	271.396	352.403	410.344	329.341	353.532	234.581	405.645	318.660	492.430	324.478	257.281	329.503	398.575	453.450	377.461	416.717	421.451
-4.72876	-59.4986	-16.9570	43.3203	-76.2109	88.5812	48.4743	-52.6887	128.002	7.99528	86.3335	55.0266	93.7725	128.866	169.117	73.2764	112.333	34.4000	93.5101	193.303	131.282	189.823	336.409	146.779	186.059	245.131	164.914	174.576	257.441	254.895	252.293	345.860	220.695	348.370	273.718	372.388	329.750	325.365	228.575	390.346	367.111	344.065	323.790	376.288	375.467	443.329	434.036	540.973	394.232	377.985
-4.70436	72.1244	-73.2381	-41.8615	-102.983	-10.4897	34.8268	-58.4544	137.635	66.0279	-23.6757	-6.29988	119.494	-11.9894	89.2823	115.818	185.718	232.432	133.259	217.439	127.310	143.377	230.000	219.673	145.785	109.081	299.027	116.488	332.850	318.835	220.230	211.989	354.611	269.646	250.110	274.632	260.842	371.947	256.750	275.010	313.329	363.468	323.976	438.386	391.749	427.055	375.153	346.618	478.416	334.677
-4.67995	-28.3767	-56.6380	-38.9781	-21.7597	-18.0738	-125.693	110.917	-49.8028	132.930	1.17077	113.902	96.6565	62.7570	119.024	138.281	198.516	95.0733	213.847	108.143	161.143	194.935	207.678	126.924	164.740	368.007	219.255	245.792	273.329	325.864	257.247	117.537	290.193	202.317	276.812	339.330	382.596	309.292	353.146	329.715	354.671	341.949	401.804	475.007	422.537	489.962	387.853	356.112	371.827	372.643
-4.65555	18.9931	0.503594	-30.0565	56.5231	-31.7063	56.2792	148.627	53.4878	-13.0430	78.5035	45.3529	159.558	106.407	167.276	90.4200	26.8347	144.185	166.458	199.884	230.928	181.369	61.6066	89.0862	312.481	122.818	152.132	239.070	300.070	304.750	151.467	273.795	291.384	96.1726	285.531	451.630	314.670	341.069	253.293	346.076	413.227	323.415	327.227	428.009	380.076	248.181	330.169	343.372	323.101	428.189
-4.63114	49.8326	-9.45847	-57.6022	38.0710	53.9969	73.5345	52.3360	56.1899	68.0152	22.9636	95.7219	50.1415	133.869	177.866	86.7714	97.3714	102.957	150.131	138.116	96.5480	215.326	211.801	282.080	165.059	195.554	199.360	197.519	266.939	264.065	213.221	342.522	318.585	285.624	345.102	231.819	349.546	301.048	352.754	297.088	417.330	340.865	396.523	346.051	366.620	284.115	342.200	441.884	310.530	462.954
-4.60673	96.9949	-93.5839	-31.0766	-66.1046	-37.2751	133.538	48.6655	-58.8810	41.1577	64.4559	99.0523	85.9433	145.259	153.909	221.046	172.049	124.206	247.790	41.2667	278.174	166.602	127.406	134.117	187.642	187.446	290.178	210.509	210.536	230.964	226.565	254.662	215.096	239.534	220.528	337.809	354.034	348.409	354.892	412.161	393.123	354.971	324.424	307.863	355.521	482.485	386.987	433.423	346.572	328.921
-4.58233	-7.94542	114.143	-22.7889	-112.154	120.210	43.5140	101.635	-64.6011	-4.18086	122.593	79.8574	149.704	51.4893	151.643	166.202	121.108	185.606	147.333	196.102	213.077	149.684	155.655	190.276	259.361	169.746	165.565	158.710	252.044	364.932	215.641	205.290	328.159	243.196	299.422	255.859	333.675	331.607	370.932	444.120	406.554	341.530	299.219	391.410	411.253	461.361	387.300	428.280	484.873	484.637
-4.55792	47.4482	-68.6382	-137.773	-46.7207	8.58942	41.3345	-40.8080	85.2519	103.104	132.495	7.37478	80.4913	51.3806	254.691	182.684	173.990	93.3873	96.1169	108.668	111.137	81.3499	228.472	106.438	219.429	228.525	310.834	265.456	369.415	173.372	331.794	268.154	335.044	327.793	328.471	323.591	329.103	395.278	229.454	373.286	413.267	360.119	395.865	374.991	373.934	440.251	389.842	337.557	447.426	430.055
-4.53351	-35.7061	64.4850	-168.955	-129.518	-8.38017	108.500	-15.7411	61.8188	120.661	120.344	122.628	148.113	138.370	98.7995	105.274	68.5525	90.1911	12.8407	156.290	178.671	217.413	155.007	241.614	204.623	316.431	177.478	108.433	221.850	343.288	207.066	343.184	271.279	234.167	312.433	271.348	242.723	372.569	291.472	294.409	259.772	253.079	278.132	353.910	399.595	360.084	368.800	395.452	437.079	422.967
-4.50911	-17.0419	-71.6237	-83.0822	-58.2260	-53.0651	62.6879	-54.4570	169.628	-9.81920	55.3304	36.8712	188.290	9.22194	72.3141	119.610	149.827	104.913	148.032	189.422	222.936	281.475	281.240	141.687	71.2010	278.821	320.779	173.476	223.764	214.547	306.844	316.260	145.461	369.496	278.406	174.997	296.780	246.587	319.547	247.471	308.994	258.760	536.234	347.498	308.667	407.613	268.499	273.124	405.010	448.068
-4.48470	37.4341	-8.69657	-142.575	22.9448	-12.6865	-15.3765	29.6648	158.160	54.6396	164.937	159.906	91.4085	40.3743	167.059	186.440	89.5859	172.899	102.972	140.970	181.843	254.057	95.7529	157.028	197.795	109.779	251.992	231.509	116.036	233.267	258.363	196.738	340.917	294.493	284.199	302.002	453.676	307.750	287.395	381.633	360.831	397.740	333.986	425.256	444.219	239.718	411.287	364.859	424.640	521.659
-4.46030	23.5722	88.7101	41.4086	-51.6081	62.1631	11.3241	9.93015	-7.04933	9.02228	37.5342	118.038	104.352	133.016	240.933	198.092	237.259	19.4401	62.5414	236.442	127.399	170.100	66.3246	168.380	109.915	285.350	179.341	257.615	234.134	350.125	275.957	198.668	293.428	405.775	337.235	327.822	354.847	284.632	275.358	301.356	383.225	504.088	382.448	426.907	428.303	285.524	448.803	301.903	375.205	363.113
-4.43589	13.3922	32.2342	-32.3689	-19.6182	-42.0939	-87.2187	15.9643	97.2023	139.816	132.096	114.557	56.4027	178.529	192.081	127.951	80.9293	105.615	147.849	161.259	148.000	164.402	252.393	195.827	163.717	193.949	192.411	252.996	294.906	274.610	331.715	316.561	219.891	292.403	276.033	308.654	442.145	261.595	279.543	486.799	351.244	314.627	389.267	495.760	405.825	404.121	367.050	412.141	439.025	389.072
-4.41148	35.5877	-152.648	74.7522	7.23833	13.5754	-56.5248	107.189	39.8287	173.202	140.216	54.9784	133.621	-39.1255	-2.82208	230.848	51.2602	170.493	164.546	129.432	223.691	204.038	193.972	272.819	171.250	142.928	166.693	276.179	295.881	385.316	321.380	210.930	244.346	333.533	361.020	291.436	313.070	312.427	368.504	399.470	289.120	342.171	393.664	289.411	372.987	431.678	430.364	423.165	425.047	362.096
-4.38708	40.6880	-22.7725	-74.8808	151.035	24.2601	-0.406442	-18.8017	-78.6993	41.0507	-54.4432	142.989	105.659	98.5928	27.8596	89.0778	32.2332	175.327	246.500	182.729	208.306	259.943	228.924	184.812	149.212	201.463	209.328	261.120	308.828	253.203	179.452	262.258	259.994	285.130	331.433	390.727	406.706	303.614	451.989	449.088	375.474	356.878	381.380	425.865	382.423	370.189	455.719	387.846	444.369	475.341
-4.36267	-104.501	-57.9075	61.1954	-45.1869	-25.2970	-10.0448	26.4851	51.1785	35.9036	46.8019	40.6802	147.683	74.9615	38.2201	157.446	209.682	211.371	160.348	137.467	188.577	149.860	236.470	221.699	220.227	266.917	173.081	141.676	189.818	304.573	205.833	209.554	295.778	225.879	440.990	324.255	209.670	395.737	424.522	312.738	315.673	437.594	427.649	417.260	423.093	495.549	243.511	390.583	545.920	364.297
-4.33827	93.4704	9.89981	-19.5720	61.5745	-82.5426	46.5326	-3.84380	-86.4233	112.474	60.0551	34.6112	-52.6285	177.472	52.0251	205.442	140.819	238.452	155.045	170.530	244.264	204.119	228.387	227.713	167.436	197.545	260.210	287.949	254.618	333.050	274.164	301.270	272.635	268.720	276.771	309.871	307.571	380.683	297.870	248.886	370.652	447.896	292.272	440.850	434.938	436.426	430.835	420.079	375.502	403.559
-4.31386	-56.8328	-57.3542	-51.9754	-67.6686	15.5677	-49.0197	19.3916	62.0750	10.3188	-49.6258	107.109	17.6213	2.14917	-47.5950	32.9195	69.7286	67.5443	168.167	247.146	230.410	192.756	155.365	148.559	211.215	205.981	187.205	240.268	172.159	321.463	277.100	286.818	403.731	280.399	326.890	245.067	335.441	353.924	345.308	215.610	285.431	290.656	316.900	456.512	493.231	410.794	399.128	451.944	258.907	381.229
-4.28945	176.962	-65.2961	36.4355	8.49993	46.3014	104.154	-22.5383	-73.5785	104.522	102.934	74.2644	174.664	-56.3083	121.697	161.281	137.204	149.715	223.728	154.874	226.172	216.231	204.698	355.785	193.461	167.535	286.485	235.512	259.718	238.779	267.453	263.010	334.081	337.572	171.392	312.566	467.184	209.539	427.578	441.280	467.758	405.961	453.587	385.967	460.799	340.018	361.344	465.790	408.031	548.251
-4.26505	17.4904	-44.3305	26.3829	15.8807	46.5149	-41.4566	44.9645	102.815	51.5520	129.821	176.067	118.428	180.547	160.549	175.204	79.5830	179.303	179.316	158.669	150.897	242.151	275.815	160.896	304.590	127.842	163.623	173.750	189.928	216.755	324.002	286.972	195.796	220.241	336.439	207.671	416.610	404.929	256.861	360.447	390.464	353.587	430.737	352.380	356.933	385.863	403.951	444.100	388.442	369.673
-4.24064	-47.4808	0.350923	-14.7682	-59.8027	-37.0086	30.6950	-31.1498	131.795	39.2850	7.04434	85.1668	221.469	202.841	76.7466	150.040	158.493	103.766	70.8506	203.912	139.734	268.615	134.744	95.5369	256.240	97.7474	189.616	112.670	253.625	162.333	274.143	387.990	313.350	336.464	260.761	308.949	337.360	372.520	274.339	405.886	408.274	367.737	442.377	334.888	379.187	522.851	527.544	448.948	363.469	466.982
-4.21624	-85.6123	-6.09945	5.89623	-62.4632	-39.5359	31.0171	18.5730	-16.2075	-24.3259	117.742	37.6553	38.7389	65.7999	124.970	200.747	161.113	206.817	239.721	229.777	196.351	136.478	129.421	230.422	164.529	319.199	201.876	311.898	223.302	249.023	254.921	288.127	271.550	332.890	190.762	362.057	341.805	334.870	274.337	359.297	387.652	402.135	462.796	550.533	457.996	348.212	391.819	355.599	408.132	438.088
-4.19183	-141.207	-76.9591	-36.5179	46.3539	22.3900	-127.225	42.7343	-87.3182	129.198	31.4850	79.8055	146.281	171.882	113.586	157.576	30.7902	43.2267	132.958	158.068	142.464	227.231	164.366	225.658	214.246	301.243	239.896	193.205	186.730	235.085	298.800	336.174	313.072	228.938	403.539	357.907	318.025	532.803	344.300	444.638	383.170	278.282	315.655	357.915	361.690	493.715	459.787	411.331	519.475	435.422
-4.16742	41.3565	-43.0853	-37.7629	21.3178	-7.44617	42.1895	22.7502	30.6358	62.2103	64.2219	74.9026	145.832	-13.6379	144.217	195.977	171.701	48.0220	188.344	109.274	93.5583	264.916	212.777	197.751	151.714	270.600	254.279	139.077	344.329	315.504	250.731	375.262	261.156	398.492	427.249	312.209	388.032	348.238	384.175	373.858	370.420	483.654	309.952	491.777	369.143	407.164	577.923	338.861	529.524	369.188
-4.14302	58.8493	19.8257	-25.6574	4.58439	-7.74642	-10.2688	104.258	113.011	127.759	66.9707	109.846	135.413	209.143	59.9513	154.929	231.160	187.203	82.6433	195.971	138.888	196.023	24.4216	143.981	225.893	317.102	241.580	266.452	238.986	399.729	191.528	216.410	318.461	345.717	379.873	334.882	344.488	440.355	317.666	293.222	372.240	377.644	507.408	383.762	380.616	344.007	368.033	365.534	438.095	434.207
-4.11861	-1.27231	-51.9958	-136.048	-168.792	-25.0942	56.3414	146.119	59.3828	80.6016	10.0165	139.789	121.752	214.934	265.027	212.767	227.509	65.0330	137.366	160.034	292.993	214.320	163.564	193.568	178.395	230.573	210.987	257.251	183.488	255.815	273.171	317.503	462.664	316.433	187.167	400.088	320.540	249.774	229.432	405.534	354.251	348.952	342.229	463.308	488.466	354.527	385.811	571.050	464.729	488.620
-4.09420	1.34498	-6.77781	84.3567	63.9962	-10.6256	-96.1427	-64.7021	105.751	107.185	73.7230	41.9594	167.973	-45.6341	177.489	185.942	190.365	190.361	232.396	227.439	147.054	243.582	259.799	227.561	132.782	205.605	236.885	230.766	198.893	228.785	293.521	259.708	223.062	379.089	389.806	304.368	394.821	346.553	360.287	424.472	567.522	528.009	361.516	582.398	458.976	455.964	299.773	376.311	448.602	547.935
-4.06980	26.8160	4.32045	-99.6898	-139.692	25.0166	72.9164	-32.6945	98.0599	56.4387	141.821	-0.0855988	141.238	137.319	86.8260	137.246	115.707	29.9177	182.272	199.476	173.472	163.648	163.526	221.936	136.287	252.958	217.651	352.908	213.353	222.808	301.800	280.468	229.571	265.939	258.684	284.520	255.571	397.240	292.911	311.658	248.279	454.187	477.646	447.749	393.582	481.130	407.438	450.919	401.944	319.784
-4.04539	25.4440	-116.133	-69.9739	-128.861	-36.8475	27.2894	82.6707	73.4588	74.2088	-44.1263	97.7925	251.708	124.635	150.146	94.0320	57.6118	210.942	232.344	187.742	204.447	218.653	175.560	97.4152	136.857	317.025	216.311	117.429	258.400	277.623	171.904	267.789	297.202	443.961	323.517	296.222	431.767	314.447	444.083	350.270	287.204	462.839	428.096	440.020	343.886	514.102	406.157	355.222	450.729	397.245
-4.02099	27.0810	69.3458	-35.4278	29.5887	32.1781	50.5153	36.5398	-2.33857	28.0639	3.10416	3.55162	20.8790	1.61574	140.021	75.1088	128.006	202.997	149.193	245.715	244.398	76.0355	287.872	176.299	180.267	157.491	245.601	166.905	311.362	285.574	243.824	277.703	370.032	324.301	378.521	284.989	355.558	380.823	321.446	371.709	424.650	402.143	299.452	375.774	464.670	360.290	394.926	383.324	459.266	502.070
-3.99658	-1.17403	-76.0232	30.3075	32.6047	-2.25725	26.9974	-85.1425	56.6789	-12.9298	-7.88461	81.7312	79.9662	109.229	155.315	139.055	82.9420	147.236	136.351	252.559	329.368	155.103	126.542	203.203	296.371	218.313	286.053	220.831	317.453	241.220	199.871	247.626	212.873	270.775	309.341	337.900	318.968	349.347	442.553	438.547	407.896	498.677	356.139	405.599	390.244	431.526	373.425	380.896	382.915	439.541
-3.97217	-16.4704	-85.2857	-21.7467	-63.1410	-24.3957	28.6639	-14.3251	50.1066	68.9817	93.7184	112.090	29.3181	154.432	161.428	109.444	160.129	58.1632	159.540	197.196	263.845	210.505	62.0371	233.093	206.345	313.667	202.142	333.630	287.745	269.180	361.415	338.868	352.562	287.231	302.261	295.840	429.761	273.976	380.331	388.357	487.900	383.613	443.846	408.399	559.757	340.452	482.758	386.297	511.760	442.186
-3.94777	-97.9549	-0.577789	-150.813	-39.2067	-51.2602	39.8860	71.6598	-19.8369	117.447	129.129	93.8777	153.258	167.040	173.930	147.170	160.082	125.230	79.4840	235.289	329.629	226.765	308.239	195.532	152.634	178.248	232.227	182.284	277.764	286.831	256.627	270.150	325.348	348.215	373.285	389.707	261.856	444.132	293.258	456.069	359.295	482.373	277.299	411.172	485.283	443.902	352.786	509.866	361.281	398.668
-3.92336	8.29507	-17.7292	4.69589	1.32772	29.7367	56.2751	16.6308	-101.298	24.0561	88.1153	181.725	53.8692	18.1215	132.054	18.3309	60.3223	89.0639	208.648	181.625	293.541	231.804	214.087	141.440	234.971	168.560	169.512	227.422	261.971	192.041	217.607	282.229	381.915	362.818	225.268	312.377	298.562	564.567	372.136	379.282	346.532	365.318	368.857	370.833	372.767	447.534	436.413	427.137	510.159	420.742
-3.89896	44.4450	-37.6712	-4.80593	13.4645	64.0308	104.456	-26.2886	60.1216	66.2424	-16.8053	97.5603	-23.0774	212.870	91.2424	108.778	126.482	164.512	205.562	198.170	240.435	258.926	92.7307	137.284	205.662	234.035	378.197	324.265	182.656	374.980	415.430	332.123	315.894	308.979	382.221	289.890	347.442	382.467	418.983	337.229	436.792	353.913	456.356	409.738	376.576	556.598	435.776	429.388	492.463	518.487
-3.87455	159.171	43.7348	-34.6054	-123.247	-48.9061	-51.8507	138.308	1.34570	8.73502	49.7745	30.3612	122.741	214.678	225.160	141.118	79.1722	173.605	239.526	124.463	172.587	207.721	347.658	175.087	260.040	241.952	221.420	385.072	329.937	279.279	342.112	307.905	323.431	347.401	375.296	384.360	384.493	339.556	385.346	326.725	449.997	363.532	526.060	371.735	493.311	390.374	455.467	472.445	525.677	585.651
-3.85014	-95.1488	-34.5311	-31.1527	-27.9390	33.0357	-17.1511	-44.7960	105.635	156.288	31.9395	90.3898	185.620	170.760	168.842	166.724	105.176	54.9477	185.939	266.522	136.061	196.982	296.173	256.204	256.741	247.270	224.674	269.697	267.564	261.154	452.283	219.202	301.613	318.660	375.406	224.202	328.545	304.324	424.724	322.988	367.511	422.790	493.804	421.234	385.371	399.092	451.698	444.639	544.800	480.579
-3.82574	112.043	-64.4312	27.0716	-127.581	12.7642	22.5554	44.3885	84.1550	149.255	75.8784	-45.7217	85.6205	169.417	187.805	190.894	58.0109	43.7489	156.684	177.869	61.4538	180.823	277.165	183.287	172.578	329.918	256.555	238.895	303.087	201.912	322.705	338.927	301.230	356.615	313.550	415.168	458.539	300.107	415.968	479.007	362.241	447.842	446.831	546.283	436.510	446.449	536.064	398.418	491.021	475.564
-3.80133	-46.8803	33.4881	-68.7795	6.69993	14.2105	53.5391	3.06473	49.3658	163.162	-10.0302	68.5726	132.143	122.722	23.5798	225.371	133.841	273.045	234.699	165.578	238.305	290.122	282.250	248.971	162.811	352.691	336.810	149.573	232.527	374.395	288.574	343.995	278.837	309.612	405.269	342.918	467.215	501.132	291.207	372.999	344.212	405.501	471.066	440.513	562.093	435.180	442.302	497.023	473.858	413.210
-3.77692	25.3476	-38.3479	-13.9725	-14.8777	-46.5603	72.1464	-66.2661	-18.7125	-26.3462	119.288	109.957	163.630	101.255	140.189	89.8391	63.6368	128.239	65.4345	166.530	88.6380	141.452	151.488	168.780	234.994	280.985	265.545	236.638	278.845	222.467	257.755	259.636	240.777	335.138	312.346	224.218	324.290	424.411	390.040	369.015	319.168	382.840	468.162	452.076	481.395	401.870	425.428	442.109	442.734	518.691
-3.75252	41.3462	-11.8194	-18.4799	-83.4320	16.0021	-43.1829	84.2414	27.8004	99.5953	60.4920	128.911	106.572	101.973	155.627	205.506	95.0573	164.013	179.321	131.092	213.379	178.286	212.568	125.628	218.314	391.202	201.895	128.897	336.208	361.534	273.675	380.559	398.603	447.178	393.170	273.897	384.483	442.823	349.045	491.846	296.886	403.285	302.716	447.611	371.246	467.048	443.138	349.852	466.904	373.337
-3.72811	-3.57926	-70.3144	-57.4681	-0.802144	-64.7086	-7.75306	59.0320	96.2828	152.736	6.40750	58.5606	90.6480	92.3735	-21.9406	124.831	145.841	157.422	208.356	231.585	154.826	260.584	276.213	343.169	194.752	269.324	213.240	249.390	396.843	261.095	361.660	448.294	395.932	324.481	316.218	556.831	420.104	371.046	296.599	313.470	431.782	416.267	512.790	470.271	646.145	454.828	476.781	389.708	498.916	450.109
-3.70371	-45.0023	-44.9219	45.0017	3.19097	96.1924	17.7704	32.8044	19.7972	80.6003	33.9339	80.9766	107.219	83.7384	114.262	125.573	204.901	145.238	206.547	174.536	193.795	75.7848	249.115	250.107	214.022	183.119	239.355	206.412	210.209	390.514	262.100	274.907	423.882	350.896	293.012	378.334	417.879	353.019	387.342	390.002	430.487	434.216	476.663	340.192	402.797	383.140	541.382	503.457	533.901	487.659
-3.67930	-105.773	-78.7059	-64.9448	-117.794	-79.0514	109.434	36.0725	118.926	19.0328	-29.5620	11.8869	62.2245	103.033	47.9609	37.4026	159.411	108.822	189.386	117.949	208.801	288.298	185.166	150.691	265.312	128.559	192.977	190.872	206.711	297.940	344.110	362.680	372.577	285.161	418.863	307.782	283.357	384.569	264.865	512.446	413.710	349.516	454.898	578.819	515.246	387.874	395.924	500.539	495.301	423.965
-3.65489	2.63803	61.9454	-114.592	25.0505	125.417	36.7672	-31.1933	86.7607	14.9298	123.126	186.018	128.050	208.163	114.234	250.067	201.082	176.616	183.988	206.247	143.023	181.936	280.728	149.129	154.852	303.118	301.163	273.298	253.232	341.279	253.886	420.436	337.260	361.734	356.396	364.353	424.389	486.955	323.753	455.965	427.015	419.859	463.186	413.554	366.407	502.344	441.977	391.136	444.486	389.008
-3.63049	16.1026	-89.6429	-63.5808	-42.9571	-5.77988	-101.477	34.9219	-12.2723	100.725	-101.359	79.9734	191.932	50.6935	146.701	86.9567	165.335	151.816	76.8183	207.663	136.194	212.309	145.975	346.661	305.278	216.402	296.631	319.485	298.426	176.153	434.291	299.038	384.935	425.739	344.945	359.402	430.363	429.137	463.312	357.583	398.876	438.651	431.947	438.416	510.808	444.776	388.283	447.949	339.886	562.972
-3.60608	-114.707	-51.6137	-130.925	-29.2847	36.6979	-5.09401	101.661	91.3471	44.1779	71.4856	123.261	75.1045	33.4599	79.3433	208.374	184.514	249.025	220.038	209.355	129.425	204.810	345.084	188.415	212.976	208.100	285.153	304.352	298.328	341.181	404.490	342.496	344.288	363.653	394.516	455.841	439.658	350.062	373.621	451.870	403.700	524.503	557.215	428.271	475.011	382.561	527.764	505.249	452.346	550.072
-3.58168	164.983	11.3668	-100.135	-109.861	103.205	48.2578	80.4032	59.1028	-63.8900	6.91176	182.296	159.769	205.719	245.944	114.497	183.975	190.202	215.447	286.101	219.363	149.924	151.984	212.000	262.740	224.649	300.499	266.846	298.790	352.075	221.520	357.206	240.815	215.704	212.978	400.074	417.323	412.109	424.440	407.519	479.071	506.252	520.996	516.235	425.443	401.336	413.053	480.027	509.166	497.345
-3.55727	-80.8797	-161.024	44.8681	58.0104	-99.7996	219.057	-38.9308	-2.84798	179.351	64.0630	-88.4337	45.5619	60.9812	-63.4909	115.495	109.786	307.730	109.452	137.744	200.184	334.744	164.242	306.130	216.583	211.968	277.282	248.568	369.684	207.377	301.361	321.978	252.116	398.933	312.519	292.915	329.142	368.765	369.188	416.761	378.512	323.125	385.623	413.284	430.100	457.670	539.770	437.462	517.945	499.727
-3.53286	-86.1093	5.35734	-35.6887	-21.9126	-10.8901	130.039	-27.5027	59.4314	-2.99667	203.411	109.484	169.671	169.960	104.451	93.2325	106.840	105.227	143.925	162.496	229.421	156.397	134.907	229.332	204.994	119.727	322.428	313.582	234.606	357.013	287.949	500.294	341.839	277.199	316.303	390.864	454.200	445.892	346.342	451.779	377.845	493.419	420.692	474.610	456.015	460.765	592.075	523.451	446.169	495.521
-3.50846	57.3085	15.9659	60.9617	-33.7407	57.4244	99.2507	156.101	87.4616	117.564	107.518	43.2154	85.9782	102.896	192.881	304.906	165.285	143.480	167.667	159.770	226.453	241.875	134.575	346.887	266.991	268.564	208.654	329.805	272.076	385.706	306.624	353.872	349.133	326.920	303.608	345.871	411.607	471.640	326.666	399.586	456.935	495.350	445.401	573.570	512.535	349.300	432.637	462.647	616.522	542.273
-3.48405	49.3959	-132.081	-5.20073	-37.8194	-158.498	-79.7247	21.6463	107.107	-1.29081	110.440	105.997	99.5546	238.824	109.250	235.635	142.996	133.757	81.9718	224.570	231.075	115.281	199.478	306.576	187.764	270.772	358.365	377.524	250.877	278.654	418.705	416.896	351.745	281.284	353.569	317.507	342.068	422.001	452.843	449.444	245.737	413.376	503.266	352.970	472.307	508.325	663.203	664.808	481.689	625.784
-3.45965	-36.6240	39.6871	-83.0991	18.7887	18.3243	86.4269	90.1063	153.431	171.512	24.9587	4.75582	80.8217	145.200	58.6629	104.924	93.3512	160.832	216.869	267.632	298.364	298.531	284.995	258.974	237.002	204.789	297.550	231.014	316.990	325.902	144.213	309.242	277.001	442.484	386.632	280.789	325.049	412.773	371.152	438.197	387.271	430.801	563.978	589.870	435.244	373.963	493.496	343.169	490.122	413.486
-3.43524	-21.1899	33.7560	70.1083	-3.85894	82.8209	59.5803	83.3213	58.6255	5.58010	181.695	104.754	97.1962	176.996	206.521	153.800	69.7724	47.3902	187.174	211.380	229.428	103.134	230.900	274.820	258.533	232.501	228.580	218.675	299.348	381.524	303.039	299.320	244.114	408.939	527.616	373.574	462.902	432.033	433.688	393.645	333.308	628.709	438.710	508.892	477.474	432.125	545.974	531.875	527.524	460.572
-3.41083	-45.3667	42.0547	78.5974	-61.2284	118.196	-47.1654	17.0938	152.254	18.5917	65.0886	107.301	104.799	62.9145	124.374	143.565	292.985	343.855	61.9869	234.573	287.836	155.107	157.946	157.329	374.551	181.414	295.454	278.389	411.535	360.046	381.956	334.445	272.176	310.676	389.031	341.107	438.418	479.795	506.947	477.516	577.727	563.734	316.384	526.225	453.292	647.014	425.290	376.987	577.579	466.685
-3.38643	22.1192	-48.9444	6.97661	-26.0394	10.5317	-3.87052	-10.9605	51.4228	30.6661	40.9840	80.1890	97.5683	39.2990	84.0255	192.628	139.814	121.629	80.3899	178.780	141.138	239.560	236.625	211.913	278.703	346.051	344.141	276.725	302.479	383.065	361.578	363.179	399.329	314.633	441.918	351.589	436.778	493.366	382.274	503.953	441.955	449.154	485.286	505.072	504.082	537.761	470.540	538.596	488.780	453.328
-3.36202	70.0303	-100.881	-31.8510	-74.9033	17.9258	-31.4799	138.987	-17.0197	6.09801	169.677	34.5317	192.543	113.050	106.040	209.379	153.682	76.9291	200.459	224.856	155.018	139.367	227.186	223.725	287.735	262.957	311.928	308.575	388.986	336.810	306.609	430.622	396.733	413.313	289.255	336.627	413.450	362.103	451.573	456.323	526.149	523.986	511.855	545.840	456.314	585.460	441.772	463.825	494.645	576.024
-3.33761	18.0441	-108.302	-96.2723	-34.1610	-25.4539	129.494	-27.4945	18.2219	35.3624	28.4250	202.881	135.877	76.3819	180.826	139.068	178.376	174.893	169.759	87.5055	290.702	211.161	223.093	293.215	155.349	324.131	226.188	218.577	310.113	322.790	356.928	328.493	286.751	333.701	448.388	361.644	432.536	498.203	360.570	494.698	410.911	498.864	419.311	601.839	583.867	388.458	525.945	547.592	515.875	572.160
-3.31321	-33.0130	-15.9922	-72.4918	-53.7011	-26.3439	49.4534	-44.5997	90.8181	149.629	109.107	101.226	169.839	210.803	258.435	161.850	270.963	156.199	207.098	161.464	194.027	190.400	222.435	187.098	237.664	182.879	261.762	328.491	353.206	310.636	323.882	408.264	392.409	334.138	444.414	406.230	411.702	367.791	580.551	395.019	450.181	420.738	478.753	567.994	487.346	643.445	538.462	542.674	510.407	453.817
-3.28880	88.2605	-44.0896	-71.9433	-27.1911	-17.7434	4.46957	-29.0995	75.1115	-25.3015	86.2917	54.1267	85.6262	88.6592	108.719	259.078	159.017	146.194	104.686	248.963	248.129	110.726	286.807	252.039	186.253	373.170	286.813	328.080	321.440	293.718	280.497	403.831	326.534	398.113	329.681	433.890	411.795	326.777	361.684	367.557	494.551	396.977	535.015	536.490	513.361	486.391	442.399	565.061	534.904	590.695
-3.26440	-64.7060	-29.1918	52.8284	-89.3172	-100.394	7.46323	65.6542	-90.0070	-8.79304	155.037	150.855	130.826	96.3272	100.574	167.575	195.002	105.598	270.486	219.950	291.667	182.726	184.921	284.838	384.018	352.846	239.532	221.596	343.859	356.788	355.844	206.225	294.737	435.823	391.528	446.420	452.656	347.653	451.689	494.398	473.293	533.656	440.818	417.864	565.865	470.855	504.446	454.945	516.507	418.665
-3.23999	-4.39258	-188.294	54.1934	-76.8514	59.4366	24.2639	38.8896	-4.75043	182.905	110.940	189.355	175.391	126.009	66.6254	141.153	204.357	73.7819	202.086	92.7391	140.357	222.181	207.613	242.715	167.370	262.827	340.018	253.577	266.549	325.565	421.325	366.126	337.935	357.183	356.871	270.454	508.070	393.133	424.311	376.997	389.927	377.023	627.113	465.873	415.572	550.050	513.579	400.977	482.191	545.496
-3.21558	-59.7447	-8.57247	-177.570	49.0030	34.2520	62.3002	-31.2963	44.1545	50.5780	23.3779	153.698	169.326	148.191	84.1310	129.174	106.576	99.4595	107.279	105.179	154.185	318.954	250.415	146.270	168.878	272.495	178.367	312.651	294.688	282.609	354.433	248.401	444.722	414.248	325.207	359.521	474.555	439.408	467.992	325.887	439.407	488.599	461.514	394.341	419.346	545.683	577.662	563.295	464.560	569.748
-3.19118	7.55832	-2.56145	-105.663	-14.7321	-114.735	-29.1505	95.1332	-17.8950	90.6963	135.099	151.081	165.337	199.013	185.196	158.395	152.836	214.177	143.029	351.630	271.660	174.297	250.861	200.181	309.164	109.893	314.316	434.389	336.571	370.987	289.050	540.274	450.937	375.506	398.008	453.527	321.205	458.369	468.126	430.395	445.162	366.970	425.699	529.839	516.638	533.359	505.243	465.944	464.393	490.685
-3.16677	-52.0171	-154.369	-79.5555	-45.3472	-143.606	-79.7608	27.2976	45.5668	127.812	-14.6574	76.1633	98.1698	131.804	63.2085	230.054	202.195	272.540	212.189	36.3876	204.425	186.658	239.781	263.087	234.326	350.479	238.815	312.113	329.032	292.050	237.864	307.959	428.977	330.861	343.579	431.305	457.775	522.147	420.509	602.110	399.393	516.272	396.924	468.445	472.820	465.664	511.383	598.786	543.455	544.782
-3.14237	9.66255	-178.372	-20.3564	-86.6537	39.6855	128.472	-11.5786	-6.60894	86.5729	30.2197	118.957	67.3238	236.744	303.092	93.7580	239.579	211.472	231.395	376.824	189.831	246.420	240.359	280.380	338.077	254.766	230.396	252.750	261.737	397.325	418.778	415.115	425.993	383.800	510.011	434.494	328.798	428.276	416.427	472.871	427.466	515.334	472.254	475.517	541.657	421.768	494.679	482.839	408.449	576.407
-3.11796	-2.78783	-40.0614	-32.4163	34.7968	122.351	66.4368	141.566	102.589	-62.7239	-21.3337	118.910	308.744	261.351	152.904	87.9551	174.918	304.205	204.804	326.191	136.565	230.615	206.691	317.960	317.174	203.736	252.482	248.200	279.472	318.790	383.112	329.111	229.787	328.520	526.890	351.358	468.309	513.149	478.622	546.539	458.658	477.650	482.194	423.746	412.807	563.997	363.970	502.326	546.405	544.932
-3.09355	74.9504	-113.593	-91.1157	2.76894	-11.7541	123.596	-15.2891	8.33317	67.6829	56.0736	116.483	114.590	-11.2525	63.3027	158.493	169.822	174.624	156.671	230.413	279.147	239.569	255.107	315.170	271.805	288.746	206.227	236.281	369.987	317.655	254.630	502.595	452.576	487.136	403.397	425.579	383.787	439.845	407.528	394.653	407.347	546.543	459.049	627.408	437.813	507.302	582.127	463.028	638.206	610.495
-3.06915	-106.105	43.6968	-45.2382	-69.7759	64.3689	106.356	-3.69705	33.2013	136.262	48.1306	136.127	122.031	116.999	147.898	343.141	8.47419	101.404	271.755	313.412	187.580	224.304	130.945	282.629	316.164	315.200	349.319	338.824	287.233	384.574	484.946	330.018	415.562	516.390	488.403	468.032	513.645	473.780	416.579	476.424	504.357	446.252	511.628	511.265	572.020	600.013	512.777	515.388	606.254	533.302
-3.04474	-40.0677	-68.1603	-64.0343	25.8228	-88.5165	24.7349	73.8427	48.3660	142.116	115.434	130.752	182.063	29.1366	102.539	18.7573	158.608	157.084	216.497	231.938	179.999	209.608	42.2042	195.629	266.695	332.437	283.793	245.721	366.675	260.763	251.737	340.097	456.988	369.884	371.810	383.829	423.441	476.137	593.694	530.877	384.059	470.670	427.556	633.560	573.315	503.897	569.174	536.670	545.729	578.387
-3.02033	34.5899	21.0802	64.2047	16.6236	127.686	-12.9617	53.1911	74.2958	69.1565	170.801	198.859	128.186	215.633	180.577	277.882	127.807	245.822	185.939	235.778	399.079	208.543	314.374	313.440	360.857	355.347	283.332	249.536	347.748	339.751	290.898	378.565	377.721	514.599	416.386	368.023	377.977	471.654	424.148	414.392	364.367	452.347	429.191	609.418	509.462	617.491	554.982	565.659	623.707	628.595
-2.99593	27.0511	-79.6595	32.0614	-12.9016	37.7505	-66.0197	-2.27773	11.2629	73.9279	149.366	139.237	35.0132	71.2222	104.905	181.124	95.9350	187.433	257.587	248.561	273.206	258.524	222.399	206.865	291.273	177.087	409.688	247.617	362.002	304.464	330.561	293.539	359.608	339.174	390.762	494.300	501.090	557.895	437.523	488.087	408.032	463.431	549.650	582.448	470.830	529.876	527.923	453.529	537.845	552.137
-2.97152	46.7415	-104.108	-109.605	-87.8232	95.8247	76.8989	-18.1739	-7.30555	34.1557	40.3903	79.6395	15.9760	148.049	141.126	252.967	276.058	271.906	166.923	96.3650	167.863	278.365	308.836	212.624	209.919	274.330	276.699	243.575	334.204	394.819	303.187	434.611	369.999	313.970	382.944	370.490	444.118	350.995	445.544	466.908	428.319	525.514	501.330	551.950	491.656	490.588	656.921	626.363	506.908	518.008
-2.94712	106.971	-83.8020	-146.592	49.9068	-32.5387	19.0748	71.1074	57.2667	70.0918	23.2428	80.7853	150.949	105.037	179.183	114.314	112.464	194.865	158.878	207.968	138.647	314.261	269.279	269.960	404.128	295.830	300.475	321.582	395.163	312.404	364.936	311.555	344.896	408.699	373.638	355.340	408.212	444.192	555.909	453.580	518.090	465.119	571.291	462.315	581.171	535.540	490.806	508.290	414.621	452.048
-2.92271	-108.370	-112.433	-34.7717	-12.3169	-131.605	116.347	-85.6913	-1.05698	21.6085	97.0615	34.0582	20.6871	108.844	244.616	176.359	179.620	90.9565	167.034	212.337	222.548	239.432	271.881	198.961	365.088	196.942	282.498	330.278	291.902	414.663	345.042	406.487	281.704	366.079	512.441	433.699	373.727	393.315	411.746	532.163	396.270	492.074	455.636	575.822	580.164	510.339	498.633	569.510	605.332	505.425
-2.89830	-17.2230	10.7358	-73.6851	-160.936	-14.7387	12.4928	-84.5753	53.3680	123.343	166.686	135.614	113.979	137.459	65.5554	120.412	181.308	51.2147	180.920	316.491	275.075	302.764	235.037	234.746	265.107	206.636	336.587	270.098	355.731	332.520	469.476	464.005	399.561	285.860	555.555	386.460	393.268	473.996	359.079	597.494	568.205	479.942	567.987	598.210	593.247	614.060	589.629	428.460	526.661	462.878
-2.87390	99.1573	-42.9300	-67.1964	101.738	63.6623	108.717	-101.844	-3.23770	29.0608	185.589	112.587	67.7974	96.7331	148.784	220.486	228.321	256.826	158.014	174.518	359.295	229.498	278.332	404.810	222.269	284.275	373.168	336.427	288.315	292.957	411.226	387.425	314.114	386.789	438.006	313.514	351.083	338.155	444.534	548.511	548.288	514.368	508.876	563.948	562.188	490.830	537.162	577.202	507.884	442.939
-2.84949	71.2290	-31.2578	-109.246	-34.6563	37.5224	-5.68960	87.1399	166.553	113.191	8.16441	51.1437	79.4036	153.784	107.314	261.898	134.925	36.5916	127.023	115.254	346.965	216.589	177.415	290.507	159.133	263.005	243.130	371.143	386.743	429.041	319.235	333.835	369.308	400.458	461.292	486.618	591.231	602.088	491.692	477.586	492.280	574.749	477.525	576.705	441.663	681.972	635.787	414.161	492.858	584.702
-2.82509	-39.6876	-170.660	64.7874	6.51191	-84.7218	-13.9002	99.1167	148.889	52.5630	56.5186	151.083	56.9232	104.561	179.715	135.145	251.026	196.392	176.237	172.010	253.601	172.461	222.915	191.718	369.148	239.781	310.905	310.355	315.422	314.828	409.784	335.754	423.732	409.262	440.375	448.120	402.027	573.947	393.142	439.829	368.932	527.512	567.870	561.031	555.640	487.426	503.736	606.436	474.809	562.517
-2.80068	-85.0115	51.5434	-56.1434	10.1080	13.4523	36.1798	93.2094	31.8613	2.49147	193.585	59.3751	90.1373	271.764	207.834	185.767	242.568	189.421	297.817	343.058	188.219	216.042	144.949	199.217	301.801	390.385	332.560	301.190	394.590	314.526	372.488	371.036	352.386	283.367	382.068	448.222	466.704	566.079	491.930	346.521	567.268	393.391	509.015	562.323	502.406	498.509	420.191	438.924	480.799	544.960
-2.77627	-37.7442	-132.131	-95.6080	17.1377	-48.1222	13.5241	83.4323	62.9029	-20.8089	178.622	158.817	114.962	83.8638	225.652	198.626	234.929	183.876	248.411	166.348	184.088	272.836	306.555	257.562	271.984	337.682	218.375	348.797	201.004	351.694	433.381	286.758	428.929	475.605	501.401	481.896	441.781	446.699	449.893	575.228	366.740	447.127	471.374	556.994	607.069	534.699	570.489	505.788	554.691	530.380
-2.75187	22.5835	-112.655	-43.9300	-15.1841	28.4211	70.4813	59.0159	212.248	175.766	108.841	50.0804	99.3733	-35.8533	155.303	155.054	147.472	230.576	253.817	170.133	245.500	289.272	254.414	219.468	198.382	356.492	307.752	379.288	345.851	423.114	367.924	250.451	315.704	490.464	529.605	448.249	400.154	427.557	415.829	521.573	462.647	647.335	510.789	596.521	667.589	626.534	542.887	494.138	595.225	588.571
-2.72746	-26.0564	-14.5648	46.5845	-45.1111	51.5277	27.9401	71.1036	52.5272	8.17337	117.953	16.2872	192.933	187.252	54.6154	174.178	238.571	241.368	242.079	273.548	215.341	277.617	267.803	244.573	346.175	299.781	421.629	372.146	412.789	368.210	399.442	422.743	437.373	401.844	342.900	403.136	453.343	354.832	406.701	500.852	416.238	590.608	556.658	572.295	673.971	596.771	705.804	587.877	536.755	596.132
-2.70306	-45.4588	-95.9824	-66.7019	-62.8040	1.49111	-55.3896	47.4561	106.509	75.4206	131.311	41.3849	75.1611	149.954	150.768	184.767	129.035	223.476	259.711	183.578	210.675	200.586	236.809	261.854	160.747	212.487	267.229	250.925	276.455	349.539	392.618	355.027	363.107	387.073	368.511	514.820	472.698	436.377	573.589	585.899	481.460	553.403	471.035	594.487	503.146	541.454	578.903	571.511	568.767	588.229
-2.67865	-34.6221	-92.0399	-61.7786	17.4874	-40.0123	76.8870	-12.9193	9.07208	-2.51074	29.0935	88.0154	53.3806	57.2598	248.125	132.138	170.986	182.571	249.992	204.239	254.524	235.354	246.543	372.748	324.431	268.524	266.010	330.603	372.537	441.674	386.787	467.425	403.829	419.392	290.236	442.257	482.021	434.933	504.884	453.473	505.733	440.114	507.982	518.500	434.715	471.345	575.072	538.393	539.755	589.141
-2.65424	13.8284	17.1381	60.5264	-3.76557	26.7849	134.272	91.6436	-25.0321	159.650	20.4838	12.8145	92.6417	205.148	142.058	107.306	220.502	252.964	186.189	195.555	147.164	198.419	251.283	244.183	287.729	332.525	314.222	334.065	365.321	358.843	351.855	452.591	424.934	434.231	542.866	388.294	386.355	497.462	602.374	617.892	599.830	477.073	543.856	584.408	620.360	583.905	574.927	448.092	684.349	681.510
-2.62984	-158.148	104.284	-128.699	-0.926595	53.3807	137.808	13.3262	123.794	90.6696	78.8194	25.6241	267.795	156.561	154.500	198.467	201.698	176.929	163.646	283.965	292.327	326.799	253.428	306.105	296.559	222.689	280.835	436.765	286.070	393.205	502.693	352.311	317.967	390.311	469.256	346.647	377.316	440.933	582.224	630.471	541.091	488.578	646.289	526.919	630.995	496.570	609.004	617.284	518.699	583.777
-2.60543	68.1944	-131.188	-54.3822	-68.5029	-56.0894	-84.7179	-81.8322	80.9675	102.551	2.45524	114.562	120.017	225.495	160.612	147.305	203.098	80.3032	168.484	292.744	88.1329	253.327	194.393	244.233	413.720	303.878	396.564	283.728	364.375	505.028	422.847	358.106	492.353	529.539	422.374	373.240	431.210	398.823	559.666	593.347	497.279	602.320	501.679	656.255	603.308	637.506	522.242	646.073	555.742	531.109
-2.58102	27.7386	-67.8476	-126.268	15.0227	-118.643	40.3223	-87.3486	2.64216	153.788	128.911	94.5215	138.422	159.971	140.683	111.652	243.950	175.046	255.176	219.514	339.527	237.489	226.908	308.909	371.533	288.471	437.625	297.956	446.055	330.830	263.420	424.001	356.370	491.560	517.661	543.193	586.250	533.107	422.777	551.622	469.460	478.005	559.859	640.558	611.660	470.388	614.939	646.335	719.529	609.420
-2.55662	66.9851	82.7691	86.9740	-17.8078	31.3796	22.5342	76.1671	125.120	-31.6156	90.4651	89.5109	188.543	48.0849	117.376	44.3836	168.196	220.547	254.981	183.674	267.921	306.608	228.087	255.110	260.078	310.299	368.702	265.845	334.570	405.642	417.236	459.209	405.021	401.294	530.742	476.768	527.248	404.802	477.958	542.851	584.073	600.725	615.497	511.293	595.703	614.727	640.524	553.800	659.097	716.052
-2.53221	107.066	-15.8353	-93.5816	-118.445	-69.9128	44.5205	46.1347	26.5234	162.258	99.0009	222.236	125.419	237.357	-4.13734	188.421	128.597	225.037	163.830	187.948	315.284	229.922	368.156	224.437	226.511	185.309	231.222	346.121	362.721	382.958	333.943	422.540	317.934	465.292	457.337	436.923	432.691	532.680	491.963	484.249	468.936	568.689	642.708	517.716	548.529	578.437	561.855	625.779	606.246	650.538
-2.50781	13.6088	-43.1184	-4.94310	-48.5875	124.504	98.0850	-11.2028	102.682	211.434	90.7170	200.604	149.737	106.620	114.810	193.063	95.4434	114.339	208.257	224.542	242.008	258.031	433.748	338.902	390.568	327.356	280.595	338.459	341.085	361.284	362.406	386.371	410.353	533.288	443.190	498.553	601.406	397.555	513.543	570.737	523.214	609.506	496.398	597.396	649.116	611.091	511.478	553.214	487.658	546.721
-2.48340	41.1509	-28.6980	-48.8687	44.5908	-77.5599	-50.5730	-1.02901	12.4724	142.366	122.056	117.797	11.5544	157.490	187.171	210.281	120.188	225.824	183.863	263.442	257.275	229.552	350.060	238.091	244.711	301.659	359.648	342.843	316.321	482.170	292.294	434.530	465.280	513.023	488.590	508.937	409.958	464.271	497.733	398.983	445.323	544.749	440.208	472.606	588.593	639.728	644.773	655.273	623.759	708.505
-2.45899	-41.6935	-123.534	113.586	-59.7444	-27.8220	-23.7491	61.7686	55.7716	48.6423	54.0786	54.5717	108.038	258.193	202.962	124.699	293.510	215.434	260.606	229.956	200.672	279.080	220.084	243.791	268.082	347.606	319.209	239.984	242.123	354.255	373.159	339.025	335.000	443.435	431.917	542.532	476.262	615.681	414.503	593.821	494.071	424.026	467.342	503.555	489.328	567.939	568.135	515.098	515.972	595.100
-2.43459	50.9279	-43.8655	-43.8032	-66.6308	46.9801	88.9399	62.6459	108.528	27.0649	155.190	71.4470	92.1541	164.590	198.485	226.340	167.977	143.441	117.106	245.543	280.714	210.492	331.959	468.986	343.568	278.227	362.145	354.479	352.786	457.364	379.988	468.078	410.925	392.443	347.534	419.635	503.710	457.058	451.065	610.052	690.933	485.996	583.582	644.476	579.299	662.464	635.816	615.917	496.446	650.711
-2.41018	-28.3753	53.9932	16.7770	-45.4963	9.40985	35.0351	68.9316	8.81700	72.5815	201.660	130.061	205.769	200.329	13.1580	196.925	333.070	153.257	145.481	248.359	255.317	270.821	305.595	299.353	360.193	394.593	410.545	275.726	448.430	308.584	387.429	424.266	430.480	387.677	508.120	402.200	444.206	496.818	390.398	466.284	538.085	473.365	497.665	687.379	682.793	591.905	641.618	589.004	670.368	643.191
-2.38578	158.772	-25.9475	11.2527	-61.3335	-87.2745	-101.014	67.2256	39.3423	120.733	41.7961	83.2399	151.927	128.335	130.983	216.937	102.379	135.381	258.644	349.147	224.088	293.659	203.214	221.114	265.632	287.685	349.937	351.078	288.599	411.015	355.268	333.021	447.707	464.493	361.700	577.637	529.004	601.840	434.547	543.988	527.833	597.602	625.522	665.391	630.433	518.136	573.164	523.130	660.339	649.746
-2.36137	-145.015	-26.3567	-52.0953	66.4716	-43.4912	-54.6008	6.85798	24.9905	149.796	54.7754	25.8590	35.7601	206.324	81.8381	186.977	265.896	147.802	215.068	61.7945	247.349	320.336	221.829	291.979	384.967	230.830	408.906	354.598	454.853	363.477	391.639	375.556	349.519	378.321	540.622	416.589	520.582	690.478	411.430	540.707	500.061	593.725	603.491	636.772	701.647	580.999	655.681	675.784	680.698	580.894
-2.33696	-159.247	61.3983	-118.084	-42.3423	113.160	14.0235	74.9166	73.6728	89.0788	54.5081	20.1252	6.46011	147.875	211.194	267.572	246.338	150.182	228.380	235.624	277.533	174.964	265.153	293.471	253.731	276.532	412.252	349.339	412.276	451.475	385.314	346.985	440.420	375.736	367.333	498.313	528.858	531.983	516.094	630.450	428.515	537.278	557.341	683.891	623.222	491.848	577.483	636.448	705.558	703.626
-2.31256	-21.7470	-0.749457	-109.145	-78.5468	52.3669	-1.44096	47.1526	-16.0362	74.8317	30.8210	208.827	113.977	118.076	145.155	256.233	194.433	279.128	225.720	352.234	289.574	232.369	310.139	253.480	420.500	405.794	302.547	276.324	421.840	339.804	450.481	426.671	504.981	409.692	452.298	447.956	617.084	541.643	477.697	515.035	532.983	588.750	779.632	555.120	543.389	584.121	593.718	532.129	622.728	613.477
-2.28815	-28.7485	-56.5595	119.795	-81.0422	-38.5585	154.063	74.0560	104.740	65.5733	67.6978	82.3070	186.439	90.8866	116.428	212.237	154.435	309.199	238.030	263.320	348.366	362.402	392.128	243.335	437.697	284.749	336.912	217.431	394.631	468.946	457.412	474.350	367.196	489.397	546.695	442.701	426.969	434.119	545.722	542.995	673.781	575.833	592.420	682.482	701.408	626.200	670.340	638.979	527.836	711.603
-2.26374	-42.1576	24.7549	25.0405	-13.4796	-24.9999	29.9047	-17.8312	121.196	89.0741	29.3981	148.853	65.4346	203.459	135.288	157.157	227.197	129.803	175.748	257.239	260.049	252.571	331.305	176.054	339.092	316.525	339.960	403.202	353.746	448.603	409.301	438.060	372.555	467.976	420.569	487.385	455.769	525.283	507.138	623.362	674.731	544.371	676.577	582.532	683.465	615.005	644.340	629.194	613.878	689.053
-2.23934	132.885	-80.1878	-128.724	-109.622	123.952	150.898	11.7440	198.216	12.5393	109.122	72.8813	119.296	197.343	187.217	230.010	188.434	360.931	228.412	225.938	356.271	242.991	262.913	315.258	377.945	336.543	357.986	347.617	433.541	386.352	419.945	295.674	419.962	436.150	460.956	481.171	529.570	419.714	526.911	598.008	540.710	548.698	619.463	576.770	498.399	560.193	688.325	671.667	723.357	614.590
-2.21493	-40.3962	81.3977	-40.5413	23.7100	64.9123	-54.7015	58.0246	64.0967	4.34763	92.8171	149.956	273.087	109.045	175.583	103.336	213.597	218.296	277.565	286.083	373.309	289.404	196.242	286.633	158.244	306.457	416.470	494.674	368.217	349.951	367.042	364.028	467.244	460.902	464.041	490.760	489.319	521.635	494.918	595.285	632.099	544.929	614.605	614.493	600.231	664.726	651.195	565.395	764.297	492.476
-2.19053	61.1041	-72.6584	-63.1970	-103.214	39.1577	52.0984	121.863	85.6868	22.7501	215.001	106.121	232.646	87.1034	132.737	178.175	233.553	192.853	324.043	147.671	285.435	340.246	378.626	235.944	333.349	306.003	417.228	316.669	340.798	407.944	429.347	345.057	517.328	575.186	577.630	451.653	476.111	481.121	538.232	525.225	579.405	596.987	602.388	547.967	628.515	644.646	621.126	595.542	538.201	675.625
-2.16612	18.7903	-117.451	25.6757	-26.0633	26.6665	139.731	-12.0464	46.4437	56.1471	114.520	152.835	79.3686	72.1711	149.122	181.395	203.532	176.053	101.798	222.370	263.624	244.049	214.104	337.783	256.464	452.504	366.791	381.331	345.963	369.651	415.455	482.365	507.493	506.417	434.204	536.181	651.739	420.657	525.280	618.688	601.889	581.876	667.627	739.317	664.658	534.029	661.350	536.804	673.877	779.617
-2.14171	-53.5266	-61.4297	-8.21151	-69.2004	-34.8065	79.9568	115.497	135.189	111.514	99.3734	121.320	171.671	65.2350	183.197	300.509	110.216	164.301	203.439	204.844	309.957	227.657	271.640	290.181	325.539	379.153	348.052	381.158	356.785	410.348	477.508	473.498	478.535	585.254	573.914	511.385	497.127	526.978	540.248	705.468	527.426	720.863	658.100	605.912	562.273	708.006	674.273	628.352	811.674	686.483
-2.11731	13.4053	-31.1753	-138.018	-59.5198	-90.9965	31.7879	-8.51312	30.3762	13.5024	192.071	69.6838	111.394	235.131	321.089	199.308	149.603	122.014	271.699	177.056	258.164	347.385	317.392	308.598	455.890	186.194	373.840	415.348	399.104	442.176	335.173	452.911	411.236	372.354	490.518	354.802	601.678	551.677	556.176	430.436	576.427	664.924	628.445	613.011	587.591	575.125	567.882	669.408	612.892	617.475
-2.09290	-43.4840	-74.7111	-105.737	-31.5452	-52.6686	35.8673	72.8577	126.381	257.874	124.470	117.623	128.284	143.054	106.073	265.137	285.831	187.211	274.010	288.782	229.410	279.570	270.547	320.418	288.061	380.183	320.752	293.768	438.331	406.926	464.521	460.895	524.811	521.445	553.758	514.888	571.217	510.372	451.292	509.421	566.922	669.998	599.881	764.004	626.282	629.390	702.761	683.069	719.979	647.258
-2.06850	-35.3097	-28.6344	-35.2947	-97.8590	84.5905	-18.2561	116.081	108.594	-8.79163	73.8166	50.6352	62.2769	136.679	187.237	180.888	230.665	136.091	185.699	253.653	190.078	264.657	324.551	272.453	337.102	393.544	375.010	324.068	425.212	424.182	397.061	458.798	453.557	549.402	454.079	550.446	395.739	563.097	603.620	593.073	634.363	567.769	553.909	653.512	610.956	709.891	557.418	574.868	647.739	526.259
-2.04409	36.6309	-7.74474	-51.5240	25.5207	63.5675	-10.2627	-64.1921	16.9045	167.976	-7.44754	48.4025	182.209	318.501	164.226	137.693	295.716	305.100	133.190	204.554	312.875	276.460	188.331	328.253	349.015	339.058	381.182	401.148	453.228	363.180	521.762	437.794	558.266	608.023	532.734	445.166	627.084	621.186	312.440	612.839	615.989	531.128	603.742	669.662	666.625	597.955	636.897	625.632	650.251	703.654
-2.01968	-12.6954	2.60963	-82.0238	-90.1644	31.9340	22.6279	-7.58206	38.7139	163.278	59.4133	125.428	90.8150	140.220	199.797	199.275	158.701	25.1156	218.428	349.357	328.246	288.869	247.984	315.862	366.593	486.837	295.702	345.239	346.402	417.846	416.923	446.084	373.090	442.234	544.133	454.831	600.217	526.371	588.986	539.913	506.781	639.588	533.857	665.629	531.559	609.515	725.939	611.562	602.191	621.714
-1.99528	7.86291	17.1146	10.3801	-13.8940	-62.5352	13.6104	135.537	94.1188	14.6368	173.543	174.558	296.332	163.284	191.723	276.792	332.551	178.592	159.329	257.011	193.486	232.986	259.661	199.516	371.111	338.278	394.598	438.065	448.602	464.092	395.649	460.925	461.518	539.338	461.988	570.778	540.095	568.335	730.410	616.920	596.341	511.186	635.177	729.012	826.770	705.428	631.894	743.464	764.962	716.943
-1.97087	86.8328	-14.4199	-4.71559	-23.1711	-3.18553	6.14964	107.780	59.5345	248.492	153.990	179.901	160.211	203.268	209.289	242.064	293.985	279.113	188.198	263.346	406.031	221.422	280.441	436.599	309.112	301.888	375.281	285.920	478.762	475.080	560.007	496.141	505.738	509.437	446.582	514.883	560.711	629.128	662.600	577.643	538.186	713.430	639.470	603.166	642.772	644.367	610.302	664.193	692.877	617.761
-1.94647	44.6845	-164.404	82.6125	-69.0145	-129.610	96.1993	56.1103	81.2119	51.8793	231.305	133.243	171.972	236.902	205.872	109.074	234.734	205.186	239.082	213.275	244.562	238.862	308.344	383.220	429.696	270.640	385.480	393.531	329.957	436.108	396.795	439.697	353.141	523.330	473.625	519.111	526.762	575.266	622.948	566.356	505.733	673.135	660.639	635.340	743.986	570.426	610.388	718.509	619.692	623.898
-1.92206	101.698	-47.4602	-96.0105	-88.6509	82.6060	-9.46705	-5.04172	120.504	109.116	95.7421	41.7055	104.086	223.618	123.857	266.139	50.9198	214.587	273.294	228.843	294.049	369.085	306.443	293.278	372.141	248.763	389.314	350.816	477.629	481.843	424.736	440.273	533.704	545.868	441.960	477.809	576.286	529.767	607.657	556.573	557.937	658.338	728.522	647.414	787.254	652.087	879.820	649.879	578.368	777.357
-1.89765	10.5148	-22.8807	34.5269	44.3604	-10.2042	39.1370	47.1532	78.2206	61.5436	152.138	147.936	196.452	191.456	81.5187	190.789	173.572	229.177	209.751	258.366	246.219	357.552	323.626	304.518	287.377	248.083	413.305	447.097	403.406	436.737	410.355	441.739	533.049	618.651	456.588	425.954	608.681	576.328	542.561	672.170	595.809	674.207	765.095	570.597	741.137	637.822	813.693	702.571	637.424	709.910
-1.87325	-48.6499	-89.4917	-16.9051	-84.0360	40.2140	-20.5459	12.9605	189.784	56.3900	25.4229	63.5774	141.657	191.900	277.271	152.178	214.265	224.101	298.969	393.582	314.407	273.911	371.677	189.803	307.731	363.128	453.351	419.709	417.657	358.387	409.624	527.024	437.396	515.479	477.250	612.252	567.048	567.739	566.766	619.718	572.892	628.937	640.139	506.197	620.143	716.140	790.650	677.032	725.887	773.341
-1.84884	-92.6465	8.17746	-69.7608	-102.766	91.6385	81.9366	94.6200	133.833	-18.3517	98.4660	133.663	124.928	102.745	139.927	188.340	182.728	169.102	197.696	269.557	323.236	309.478	304.944	388.073	331.075	419.485	360.716	321.304	392.956	391.720	430.658	496.839	461.033	524.889	483.960	515.670	467.953	538.673	591.052	722.570	676.515	619.612	669.947	637.373	667.175	612.898	642.377	646.666	690.581	680.957
-1.82443	-36.5411	28.7287	1.04162	-71.7299	-34.7189	43.6900	78.4278	56.6492	55.4245	100.189	94.9474	171.082	233.691	199.989	277.559	335.247	182.079	169.812	271.868	296.517	219.942	365.168	334.494	265.594	257.559	420.622	339.080	410.922	471.733	465.827	495.403	413.182	481.794	502.031	395.338	509.571	618.976	579.551	643.162	648.956	628.461	736.568	669.023	662.919	738.274	684.986	665.865	760.853	723.949
-1.80003	10.2179	-0.913809	-92.7151	-43.4216	-13.6180	139.891	83.9709	119.788	4.54671	115.017	57.5497	113.453	184.466	147.699	249.270	259.607	193.732	200.431	249.687	233.931	308.030	180.260	392.672	343.366	382.525	385.488	300.957	368.854	456.893	393.078	534.182	485.731	541.637	486.831	595.900	477.325	551.988	460.611	645.978	635.874	594.501	691.469	742.962	696.395	727.068	705.324	715.573	704.480	699.974
-1.77562	-17.2604	-128.822	-99.7893	-116.510	13.8623	-18.5844	92.0464	-30.1360	196.677	126.448	121.894	145.627	153.887	195.761	212.821	302.856	257.888	158.468	358.273	428.024	338.749	352.925	348.500	353.519	340.618	257.520	404.274	333.355	658.646	359.187	426.167	451.879	562.484	505.369	605.742	514.066	585.463	553.443	725.669	630.420	659.409	611.169	753.659	606.696	658.236	645.620	726.254	749.751	783.992
-1.75122	-89.8915	4.15492	-110.977	-27.3844	22.6715	75.3902	-73.7606	-7.70995	108.787	152.936	78.5185	222.345	57.3672	92.2608	113.509	109.769	161.922	190.068	300.584	331.817	289.000	234.694	187.081	327.723	454.445	318.760	448.192	377.518	467.262	504.469	528.109	594.721	476.271	696.125	438.279	617.439	646.212	525.068	675.748	573.643	628.250	675.958	811.438	724.636	790.890	537.692	730.115	820.950	708.070
-1.72681	6.42096	48.7051	63.0783	-32.5311	-56.2145	44.0658	42.8830	64.1091	94.3726	184.551	129.408	-32.1996	200.120	213.023	244.576	268.999	259.728	292.903	242.026	342.667	241.457	299.863	224.486	414.674	291.863	358.370	364.121	483.643	413.183	563.409	409.008	519.537	555.974	562.820	498.191	684.264	659.235	662.985	672.748	602.057	751.414	673.243	664.505	774.477	615.862	654.158	715.181	761.789	733.332
-1.70240	76.9606	-14.9745	-44.9569	-7.45810	38.4526	-15.6985	62.4303	200.403	108.162	213.683	22.5105	195.411	99.4243	103.444	283.903	134.854	328.972	281.583	309.170	308.688	270.288	358.453	346.209	397.134	384.745	440.889	363.368	347.846	439.758	426.152	541.726	522.097	504.958	518.558	510.964	487.637	485.082	594.477	558.831	625.947	603.847	608.762	671.720	708.426	708.973	728.897	691.091	781.790	712.773
-1.67800	-23.5860	30.3132	-67.5853	-47.1254	-19.9714	54.2695	59.3586	136.262	104.799	83.6896	133.278	85.0997	122.193	171.647	224.965	75.8569	226.415	355.391	409.490	304.992	358.806	264.381	297.922	379.442	356.296	393.528	400.338	455.768	483.492	441.018	528.878	534.776	592.196	625.299	500.663	624.220	495.291	655.957	609.355	786.805	610.309	706.994	732.384	650.103	733.301	791.007	744.749	749.347	729.281
-1.65359	-78.1086	-89.2484	-26.6166	-19.6217	-183.440	20.0895	23.9951	134.465	55.0344	196.675	120.898	233.331	105.463	177.408	162.112	218.906	122.909	263.680	274.278	315.333	295.686	409.675	375.106	335.397	474.838	481.556	303.427	386.373	397.130	424.293	558.378	441.432	460.028	566.951	612.512	599.691	574.085	557.517	597.538	676.721	633.325	663.428	777.376	737.599	817.773	693.026	773.766	644.331	748.991
-1.62919	-7.16269	-62.7352	-44.5902	-8.70343	27.4671	164.808	48.5980	20.1335	79.3087	124.198	254.892	93.1439	196.076	186.364	247.551	218.043	232.352	339.532	373.074	279.355	245.244	355.891	364.634	360.824	181.619	396.038	447.413	465.359	550.861	586.829	502.650	535.292	566.891	533.678	538.908	585.378	596.570	550.542	560.398	648.429	654.261	739.862	750.093	668.170	741.076	685.381	737.303	791.701	788.477
-1.60478	-90.1190	-70.0580	-82.5839	-40.3139	24.5767	-51.4311	191.392	-30.6976	47.7789	37.0563	63.1132	110.727	127.851	251.459	284.461	185.507	280.433	111.450	333.886	363.658	438.083	340.198	416.851	235.006	460.311	355.854	331.628	484.299	482.272	315.273	509.567	702.211	605.326	551.908	608.894	598.569	635.612	647.882	724.729	666.302	730.090	662.553	648.247	765.143	754.892	723.661	779.736	761.971	804.828
-1.58037	-17.9680	16.4551	-76.0499	-128.883	81.2069	88.1371	41.5521	210.721	210.298	143.461	51.1500	103.204	100.874	257.098	256.810	366.741	258.390	248.796	321.039	310.295	307.164	389.303	294.980	337.707	393.412	322.565	405.237	514.827	520.542	432.824	543.369	598.638	424.789	633.878	532.610	472.679	490.994	633.575	670.449	798.914	712.481	671.212	794.794	673.423	734.710	746.386	684.545	678.749	659.425
-1.55597	98.6577	-105.264	-92.7642	-19.8270	21.8851	75.3868	-8.65806	14.4262	163.189	1.18285	79.2700	214.049	220.592	298.709	238.930	211.317	204.236	228.021	444.177	358.716	300.224	360.332	216.341	438.845	360.700	497.262	419.137	556.376	485.259	478.365	471.844	443.547	676.699	550.839	488.691	628.291	536.229	592.172	660.799	589.792	569.460	592.389	728.341	773.338	818.947	640.384	717.760	679.292	805.445
-1.53156	65.5701	-2.32668	-67.8060	-65.4849	28.2531	37.5202	15.2373	56.6569	109.042	133.357	136.767	265.614	231.554	284.296	224.701	232.661	205.929	213.388	287.429	269.729	315.956	289.830	398.229	418.791	492.703	377.200	487.747	453.311	389.223	363.319	515.504	555.953	650.908	568.871	604.165	715.085	531.669	702.816	656.324	646.073	610.785	656.059	789.781	756.485	707.825	729.299	621.030	622.508	798.998
-1.50715	-2.76148	-55.1117	-30.9251	-31.8331	13.7361	-117.011	2.39189	35.9931	83.6883	124.704	114.148	177.034	118.510	199.716	299.676	283.476	220.010	199.425	224.314	283.537	321.770	306.428	405.977	378.012	368.385	430.782	494.286	438.053	497.661	615.301	487.319	641.299	553.044	611.372	578.761	565.000	648.994	580.130	689.644	655.271	702.310	664.978	695.324	736.485	710.814	735.741	745.555	759.094	795.061
-1.48275	55.6692	-17.0110	-37.9255	-130.574	-85.0546	-47.2750	54.8581	121.450	86.7986	160.234	123.799	92.2019	251.790	223.494	167.093	276.323	233.900	215.580	234.749	359.339	335.928	321.534	346.883	351.451	383.251	325.679	396.534	415.625	391.431	407.366	469.189	616.681	692.269	472.656	550.526	470.062	660.655	640.776	644.385	540.549	747.704	790.012	753.269	793.593	658.991	734.474	747.629	740.034	761.165
-1.45834	-3.78765	-144.504	-54.9642	-40.6226	-4.34928	99.5716	44.6908	64.1554	10.9471	106.103	140.089	183.361	182.707	195.206	182.351	303.163	196.230	237.552	191.474	311.392	317.667	236.681	414.441	371.834	448.010	425.008	380.151	443.708	474.734	413.544	547.917	491.780	495.897	610.974	535.955	606.977	705.687	797.552	695.911	613.255	747.116	708.621	541.872	801.299	789.721	866.120	745.431	680.358	736.989
-1.43394	-66.7511	17.5987	-83.4393	-54.8558	12.0622	91.4636	29.8127	138.599	-16.4120	220.389	90.5869	179.657	272.382	187.801	288.559	312.871	203.065	312.658	364.675	409.041	467.106	385.275	314.054	356.148	360.565	414.699	570.683	529.123	498.341	427.942	464.456	673.879	497.780	611.064	548.984	576.267	669.391	622.425	664.708	696.706	769.622	652.532	652.939	634.783	722.986	829.409	719.929	856.598	836.879
-1.40953	36.6255	-0.450461	-71.8918	118.712	168.699	28.7094	34.0762	183.955	152.765	91.9852	118.153	161.739	197.466	186.249	311.010	206.813	256.729	204.692	234.348	259.187	330.692	386.547	334.545	429.565	382.104	394.352	433.680	469.431	510.629	521.193	445.729	509.471	472.308	606.359	589.720	529.314	620.591	624.988	532.399	633.784	795.637	674.878	739.315	756.147	812.726	797.557	774.836	779.015	748.939
-1.38512	32.7153	-13.1441	-52.7571	-119.378	-117.641	101.849	-18.6461	-12.2622	68.0617	43.9164	23.0849	175.424	106.980	231.243	195.605	163.579	302.679	243.249	255.272	387.241	368.820	337.211	110.704	339.542	424.386	471.560	404.090	495.825	536.828	490.258	461.644	529.954	553.456	530.407	496.719	576.308	665.938	629.040	669.708	690.554	697.625	848.774	893.167	775.907	711.195	749.833	682.444	756.538	865.682
-1.36072	-59.5540	54.1008	-69.5578	10.2983	48.5691	23.1610	-15.8416	148.573	135.461	95.1113	178.940	199.385	233.806	52.3538	248.811	208.186	276.927	163.595	364.380	272.467	325.831	430.833	327.957	459.403	367.506	406.382	421.492	534.531	564.248	427.870	443.753	584.001	606.272	583.891	573.346	649.005	628.080	694.185	820.068	536.173	827.602	807.471	827.737	714.662	820.647	873.433	714.242	810.503	714.574
-1.33631	-46.3515	10.4871	-23.2335	-77.7333	32.7835	31.5514	71.6011	188.244	40.6725	63.7036	226.513	214.168	224.982	161.966	231.419	70.9549	242.500	310.871	249.000	344.645	273.588	453.380	419.570	484.841	412.302	389.118	514.250	341.889	547.125	485.006	537.315	522.315	675.320	586.257	536.756	698.124	632.574	645.105	768.413	585.806	771.736	690.846	676.906	861.859	784.841	754.135	850.627	835.123	902.152
-1.31191	20.5935	-69.5126	14.7288	-48.8931	-2.24975	-25.3091	-7.61479	101.784	62.0497	144.135	198.189	133.378	254.911	232.433	254.054	324.223	257.330	292.391	302.144	471.942	331.780	415.449	313.023	493.330	467.058	442.839	446.084	504.026	461.239	552.278	576.187	626.510	547.950	629.362	494.259	662.811	615.307	604.276	720.025	608.718	659.873	793.658	802.713	788.361	740.617	806.192	792.376	792.903	808.626
-1.28750	-15.2328	-40.9544	-46.8611	-88.7220	89.3587	53.8189	-57.0121	130.414	101.492	142.418	127.486	151.327	194.128	252.680	291.846	283.253	112.681	315.207	467.194	353.783	301.682	410.599	364.588	496.085	488.469	453.062	392.429	500.804	459.849	489.560	427.415	533.625	595.728	566.449	638.202	669.813	637.638	645.245	671.753	680.426	843.995	631.808	814.732	718.824	699.370	847.258	799.177	730.431	751.585
-1.26309	-42.6836	-38.7410	-114.459	8.16926	-33.6484	50.2761	3.43459	-9.48085	136.878	190.249	109.250	263.195	109.691	235.190	384.400	180.883	260.938	351.660	250.168	360.193	348.081	329.995	224.671	430.189	368.150	490.262	428.983	465.689	580.924	537.119	581.793	630.277	597.626	594.855	677.986	744.074	755.580	575.622	634.335	668.084	618.784	816.185	787.806	768.443	833.185	799.541	859.685	844.233	930.483
-1.23869	-9.00326	-70.3094	-68.8023	-79.8607	22.4776	133.929	30.5675	-1.01226	126.206	64.5536	103.706	69.7436	166.294	194.361	156.448	355.169	227.258	318.267	412.816	311.940	322.417	402.082	290.010	486.447	531.857	484.657	450.735	530.217	561.828	413.024	563.698	539.326	653.304	681.823	584.892	679.479	644.428	718.292	693.255	737.741	716.177	829.527	710.479	780.690	800.031	796.855	797.913	898.529	782.172
-1.21428	29.4200	-99.6294	-100.012	76.9820	-30.0543	80.6521	96.3848	-25.2574	143.858	160.567	60.1721	177.169	150.494	211.315	193.144	192.772	127.168	289.224	353.387	321.120	380.168	319.029	258.869	358.927	302.484	432.349	445.013	435.576	483.189	474.134	553.937	602.683	562.325	719.980	595.859	624.082	794.432	614.120	757.091	701.651	715.807	872.840	869.376	813.720	866.226	823.539	842.027	895.624	798.283
-1.18988	21.7639	57.4804	-131.049	-0.940532	-73.1627	-2.26326	67.7424	175.366	191.288	91.6576	-51.0628	100.979	85.7589	325.838	291.573	179.782	288.981	331.997	282.123	489.305	366.964	386.000	435.659	368.727	418.225	407.839	388.516	391.217	646.414	554.709	560.271	609.275	634.509	679.381	593.148	803.770	679.430	685.585	778.914	723.668	656.859	875.242	702.761	748.785	794.925	804.043	646.271	819.205	983.471
-1.16547	37.4262	-105.970	-14.5349	-21.4108	2.84018	133.247	29.8878	70.2109	87.0787	214.195	127.959	197.913	230.365	119.497	298.766	289.999	286.325	272.838	287.595	368.024	468.547	384.775	347.512	465.689	447.163	488.781	385.386	627.666	480.041	623.520	553.731	568.047	667.760	685.086	602.128	567.670	673.734	566.924	727.405	832.197	764.297	620.435	783.646	795.300	870.800	814.770	811.386	822.476	837.209
-1.14106	-90.9742	-57.9272	-97.9121	46.2251	19.2716	31.1530	-34.6100	122.621	63.4447	20.8971	118.732	171.056	204.380	171.551	288.631	257.031	221.884	229.293	226.568	344.402	329.472	454.187	333.686	461.949	446.004	512.700	495.009	473.880	431.907	576.024	597.439	689.295	598.465	623.224	673.770	766.761	667.999	635.821	786.072	780.017	842.080	697.790	815.887	793.925	865.040	903.171	785.483	814.458	920.652
-1.11666	109.173	-72.2571	-23.3472	9.40309	-24.1727	67.5066	116.320	128.075	168.485	64.6048	55.0858	53.8238	135.861	275.561	210.441	212.046	246.984	339.581	291.987	366.371	283.012	405.813	383.888	405.034	451.256	445.682	459.888	499.373	556.324	446.386	535.818	586.286	591.495	758.109	617.887	635.443	641.118	654.903	596.165	692.109	932.785	754.403	797.440	747.185	866.664	916.289	794.705	766.596	710.684
-1.09225	37.9342	-36.2289	27.4579	3.66616	15.4083	94.6526	137.184	223.365	103.427	148.711	266.957	167.030	165.515	254.044	214.759	364.976	162.085	269.021	277.227	420.255	391.642	371.833	269.509	451.601	399.426	504.699	419.195	481.170	430.560	525.012	570.290	685.703	635.775	581.260	503.802	657.304	612.388	738.348	898.605	671.049	896.012	856.223	793.041	816.327	879.514	783.405	893.895	881.717	816.615
-1.06784	-54.6904	-46.4660	-8.02868	-27.9163	-106.937	-12.1638	-63.4737	155.509	74.2128	148.533	210.170	293.932	360.142	197.544	331.550	290.610	238.079	326.595	348.274	355.410	356.445	302.522	467.016	253.889	466.488	425.049	495.468	681.751	555.712	616.526	685.436	561.690	609.933	509.705	631.688	599.170	652.865	661.992	711.650	666.065	824.459	810.033	869.005	886.059	787.093	798.506	929.710	777.903	837.668
-1.04344	53.1931	-7.07532	19.0138	-104.422	-57.6330	16.8034	-42.6361	67.6295	117.965	132.928	73.4665	100.658	294.358	252.561	263.199	199.310	293.066	325.463	325.822	348.302	324.004	374.916	321.811	430.488	390.632	376.427	520.800	495.947	520.232	405.791	532.368	598.243	714.070	648.762	619.444	672.926	744.731	714.376	812.198	840.756	802.998	748.876	791.727	942.140	775.056	881.144	755.338	810.479	768.785
-1.01903	169.845	-38.5228	-101.038	-40.8409	46.3191	39.7404	-15.9472	53.6892	114.439	80.1398	164.301	140.328	97.7382	55.0470	306.046	213.596	267.371	217.431	345.995	322.820	305.486	419.561	490.487	391.890	451.460	449.385	506.332	501.703	563.572	468.206	513.906	625.829	702.131	699.463	568.877	607.267	661.556	732.137	662.916	769.861	816.438	784.728	750.104	865.085	859.624	848.225	734.862	772.752	893.010
-0.994626	9.63567	-232.524	-26.7240	71.1813	96.7790	-23.6150	169.831	190.481	101.556	195.738	141.161	298.991	149.570	346.224	224.187	276.327	277.467	272.764	290.853	429.150	287.319	250.855	572.569	395.901	529.189	430.302	452.402	572.276	580.070	568.736	595.237	697.681	618.733	635.858	630.341	776.621	706.300	623.764	873.332	909.153	910.362	900.216	925.830	927.472	747.588	796.732	833.157	835.586	924.684
-0.970220	60.5832	15.2645	-7.62921	-85.4568	104.317	45.9112	109.776	-28.6167	175.828	172.311	330.568	100.637	150.560	181.602	250.386	295.487	361.865	342.969	415.454	385.332	363.832	364.744	228.867	363.069	437.502	539.069	565.235	469.575	605.786	649.161	579.646	598.483	545.537	655.900	655.458	707.514	693.475	787.620	731.048	693.856	847.456	732.650	866.187	806.644	875.042	742.998	854.935	835.690	788.987
-0.945814	14.5884	-42.2120	-97.7660	13.8364	-39.1885	152.205	-18.4002	23.8813	144.463	190.509	163.562	101.976	312.878	278.566	322.476	246.661	231.545	339.940	335.012	363.505	210.678	446.360	422.704	394.006	464.485	448.153	499.818	472.905	565.674	507.092	470.795	640.853	561.872	659.651	629.341	597.063	727.883	789.637	754.672	721.317	829.642	711.323	808.183	817.559	845.185	961.086	968.933	959.732	928.751
-0.921408	19.7757	-21.2384	41.3460	-69.2880	-75.1104	87.9444	184.627	54.2454	45.1802	167.551	251.728	225.074	162.003	212.461	154.354	327.185	450.179	323.201	246.995	363.703	368.689	513.880	436.157	488.531	390.051	599.397	516.790	542.241	535.914	549.456	543.282	634.225	692.597	649.228	621.085	765.097	759.396	655.643	855.929	767.683	696.890	737.048	830.553	786.177	855.214	930.119	797.270	959.061	861.050
-0.897002	-67.1189	-54.7797	-115.001	55.4512	41.2788	-8.13509	-5.07847	92.2371	141.755	35.3814	177.905	145.188	132.972	274.387	295.377	297.566	236.302	285.839	373.202	339.993	434.788	451.154	340.413	374.375	555.325	543.921	554.425	556.680	529.817	571.346	666.755	549.552	740.015	718.260	691.574	771.536	676.275	707.851	745.999	929.944	771.947	779.272	849.175	835.637	993.815	850.385	780.905	872.405	939.539
-0.872595	60.4511	-8.53322	8.86897	22.4828	69.5699	117.316	20.8958	42.3656	70.7730	187.578	185.928	220.055	120.209	265.697	376.699	349.365	259.335	371.586	342.605	420.158	352.848	391.602	514.593	465.911	488.565	504.357	420.202	500.948	543.832	565.568	683.007	621.203	683.881	691.710	618.812	775.381	837.967	697.196	918.656	814.595	903.297	855.491	847.242	891.767	841.772	778.843	928.268	962.191	891.929
-0.848189	99.2875	-96.5972	-138.486	-49.1455	-109.227	105.995	119.496	1.48158	20.6740	119.959	195.113	215.009	288.785	273.732	190.978	197.805	150.544	334.899	327.057	332.833	260.316	462.903	377.794	532.584	455.920	404.781	565.426	563.563	498.498	657.828	686.044	636.040	827.871	651.665	708.889	792.362	694.515	724.308	635.277	737.372	799.631	903.839	945.524	834.721	809.206	1034.83	837.319	862.148	1010.46
-0.823783	-25.4485	-155.824	-38.6503	-75.5161	38.9521	45.4666	-28.2858	49.7537	17.9069	47.6015	117.467	289.358	274.449	254.026	316.042	372.954	259.331	274.801	286.884	355.496	405.139	436.111	470.995	394.470	462.778	475.281	374.311	508.894	650.138	659.955	582.202	689.242	701.456	637.113	676.595	684.224	738.210	644.071	714.552	795.474	790.693	845.878	968.938	902.440	914.830	918.725	836.651	1008.93	919.172
-0.799377	3.48057	12.9723	-41.1033	-51.5488	129.668	54.0262	-4.31151	155.228	146.402	82.1435	64.9289	248.531	246.966	313.953	228.027	239.741	228.745	307.247	346.307	398.175	368.018	425.141	289.427	374.794	468.086	440.409	569.403	500.448	517.662	589.341	626.815	594.426	655.017	687.863	647.252	634.572	749.796	668.728	840.996	739.077	831.208	875.193	871.394	876.215	851.290	818.793	925.078	904.888	937.114
-0.774971	-71.3305	-130.928	48.6429	-13.2040	-4.57590	48.1615	69.4843	155.093	188.253	73.9281	126.082	171.258	240.400	248.450	263.789	315.755	340.662	256.720	325.453	439.121	423.399	459.260	409.170	423.528	542.246	516.752	459.516	556.939	557.751	489.345	585.981	686.429	564.829	680.794	702.741	837.603	820.867	798.850	701.185	730.586	785.260	683.494	895.799	917.617	886.262	879.620	951.688	928.184	1059.95
-0.750565	-47.5495	-148.508	-24.2510	-31.6450	-41.1009	96.2309	124.535	129.367	133.001	175.149	228.955	255.563	179.015	283.360	189.626	240.416	321.478	234.160	374.847	457.127	450.437	406.065	377.413	434.868	481.440	535.914	445.403	365.888	593.223	615.906	690.254	574.794	705.333	683.261	695.768	746.830	785.696	877.136	801.541	837.345	814.159	867.563	773.690	789.516	910.184	994.194	985.156	1004.82	977.184
-0.726159	-96.5257	102.507	-7.70217	-98.9770	-21.8665	110.397	47.9724	162.467	56.7826	28.7450	219.452	151.542	162.221	219.865	268.839	383.669	296.232	334.204	474.380	319.983	339.595	463.730	481.601	497.983	450.631	434.695	499.437	641.923	641.429	610.385	610.140	611.117	791.302	696.205	777.146	662.961	739.376	884.245	765.274	775.669	810.356	846.683	921.522	962.729	884.396	981.834	932.712	947.671	998.845
-0.701752	31.4480	-13.4339	49.8689	-126.068	-80.0922	56.8908	-5.69462	117.821	127.252	203.586	144.085	201.842	330.051	267.202	338.885	350.282	311.855	420.769	288.900	375.453	372.253	431.855	373.718	463.303	513.229	627.348	575.932	432.185	608.602	548.207	565.693	620.811	762.603	666.225	725.708	666.756	716.003	814.936	848.660	795.831	911.609	857.874	913.355	906.026	835.124	901.235	858.913	1008.56	975.880
-0.677346	-7.57202	-48.6085	-156.571	-47.4040	-73.4285	147.855	42.5176	183.732	41.4714	186.484	301.871	189.962	190.079	153.200	273.748	204.130	382.147	302.550	266.640	313.737	367.984	380.578	530.481	476.679	355.816	432.440	586.879	580.434	604.890	549.545	565.511	739.244	642.308	648.866	646.925	719.223	801.068	714.438	714.848	888.758	888.786	839.836	969.864	906.594	1009.35	967.163	939.686	892.483	927.043
-0.652940	49.9493	-81.4496	40.8597	-84.1050	51.9154	142.989	102.497	101.523	220.461	182.622	118.915	186.126	327.965	325.286	304.526	334.151	209.232	341.761	436.143	438.595	397.426	408.700	389.481	369.961	581.768	550.842	526.465	556.748	627.542	601.516	619.828	713.375	688.567	756.841	569.938	726.112	786.537	764.278	839.188	878.795	930.494	848.164	1092.03	866.746	866.653	985.081	1000.68	979.520	875.659
-0.628534	-6.51305	-50.7746	-100.409	55.2106	-65.4098	65.4734	27.3490	20.7806	176.120	137.775	102.250	136.732	258.005	271.210	271.325	218.643	226.489	287.521	372.011	371.338	451.284	412.602	466.439	371.149	480.759	427.542	486.367	644.525	580.500	626.867	618.075	711.697	623.274	655.637	627.218	774.316	696.635	745.028	994.116	802.500	899.186	880.984	925.936	861.860	915.586	938.367	884.422	1038.41	915.920
-0.604128	-34.3036	-94.3122	-75.8220	-34.5715	-5.68659	68.2388	-88.4860	72.2376	63.4405	60.0622	232.125	143.252	159.830	290.612	318.879	246.701	306.940	291.528	342.942	434.917	283.599	466.425	354.099	462.268	463.442	511.777	512.204	563.652	596.416	675.144	593.224	706.340	697.497	816.424	723.771	878.252	758.196	700.304	839.487	879.278	1053.49	909.655	925.290	1014.08	880.607	884.895	1009.75	968.614	1034.42
-0.579722	154.603	-52.6437	-61.5597	10.3765	62.9975	168.741	105.900	177.226	133.768	156.017	264.604	200.297	198.411	162.351	184.603	291.167	357.999	389.221	328.308	336.063	409.163	504.832	412.387	442.676	437.401	480.473	503.886	663.694	537.045	592.635	760.129	706.687	756.629	781.452	688.405	927.873	671.167	731.635	954.071	813.222	967.622	831.088	892.646	1044.91	929.602	931.888	1019.49	938.910	920.661
-0.555316	6.29520	-87.9086	-90.7152	14.7925	5.38357	96.8265	37.4064	125.448	118.186	216.590	144.891	223.985	228.719	221.751	390.096	352.101	338.059	237.634	356.362	429.236	440.752	398.472	503.779	514.079	452.372	498.939	529.499	464.125	584.612	643.944	719.572	614.811	719.618	872.246	626.193	795.356	825.730	843.714	960.278	958.945	972.341	910.782	963.903	909.520	917.123	940.070	903.157	1015.75	965.468
-0.530910	119.130	-111.900	14.1676	-72.9725	-38.3902	56.3870	95.6902	46.9540	92.1306	94.0878	72.6098	172.658	314.563	274.471	251.037	247.315	413.714	397.161	399.536	444.163	421.681	413.686	379.354	463.627	393.189	586.496	554.465	559.926	555.279	579.205	701.729	642.516	599.857	769.622	562.690	909.035	681.063	800.620	885.878	797.184	876.188	894.050	977.715	958.280	968.988	1105.32	910.541	1020.55	1033.66
-0.506503	37.4846	48.5922	-9.21894	-75.3775	-126.078	-39.5560	121.308	113.717	38.3858	197.259	138.267	282.898	275.770	300.726	320.032	343.948	369.266	285.177	413.374	398.070	426.337	572.089	466.340	526.784	523.696	479.305	457.889	547.351	667.115	702.711	613.956	620.612	759.656	679.981	723.394	824.685	760.467	784.009	919.918	956.468	958.383	845.096	1036.58	982.811	986.587	1044.31	873.538	998.483	1132.64
-0.482097	5.98790	-82.7227	9.97367	-19.9752	23.2555	0.791422	62.7664	183.084	114.731	208.187	182.297	240.091	193.325	283.618	230.915	184.881	275.555	267.190	410.897	539.197	335.429	460.180	422.019	452.095	427.857	554.882	416.869	609.208	681.605	615.355	662.575	628.425	781.762	662.771	652.909	698.309	863.524	862.224	833.176	881.768	1062.34	944.145	951.106	926.706	1063.30	1014.16	1033.08	1075.83	975.291
-0.457691	30.2287	-166.934	-72.7317	-69.2362	-32.9937	26.6658	95.1291	69.2949	63.9877	79.2325	113.940	182.132	340.691	214.260	368.661	173.870	317.069	349.590	462.162	309.971	392.552	447.505	502.851	510.317	488.312	651.852	570.680	657.574	631.407	635.084	682.341	664.102	777.818	723.911	751.432	822.453	739.672	886.806	847.069	901.920	900.234	931.911	954.268	1052.55	971.925	1048.14	909.490	901.064	1022.04
-0.433285	49.3078	-110.941	-53.5083	-98.6080	60.8862	3.99545	66.5631	116.815	223.622	185.620	233.710	193.759	321.415	268.421	340.563	426.226	244.037	335.429	355.453	432.310	497.941	507.579	529.880	597.510	476.733	506.558	552.584	625.117	615.727	522.821	620.368	693.451	611.767	726.792	730.588	744.450	880.348	718.595	867.161	818.836	1047.52	903.884	906.456	1041.84	967.438	1061.94	1030.72	1022.36	954.432
-0.408879	8.81443	-70.4586	-8.59340	-33.4986	14.9936	84.8159	148.047	19.6875	104.979	162.967	180.987	243.324	192.278	307.331	412.553	322.269	311.927	408.185	308.527	423.875	509.876	476.898	556.036	346.079	396.327	553.114	586.735	579.755	574.611	609.729	728.132	832.169	891.962	815.088	775.580	909.492	768.597	864.076	835.849	936.633	846.050	879.439	1093.32	938.544	924.660	971.901	1013.85	1020.96	979.689
-0.384473	76.8063	-46.9777	30.8995	20.4315	107.550	141.944	30.3145	15.2981	41.1466	221.089	173.682	256.005	202.277	227.188	219.086	425.240	327.970	334.797	443.593	391.178	436.745	457.462	484.105	473.148	501.782	487.020	483.685	619.909	570.970	706.501	635.411	680.196	932.241	688.751	770.833	705.999	924.625	935.306	931.296	905.945	982.948	1011.31	1081.47	985.439	1010.23	1002.71	1089.17	1083.08	1138.49
-0.360067	-34.5118	-195.501	-96.6589	11.0713	-13.2797	111.351	44.5895	45.8019	72.3189	190.011	277.082	227.745	253.044	211.055	219.613	299.565	279.730	362.518	399.959	365.873	427.164	436.286	436.196	416.942	596.293	441.372	607.206	588.879	651.494	550.966	731.384	637.636	709.042	793.661	871.298	858.430	889.799	868.323	941.186	900.114	936.851	955.483	1072.17	966.555	992.003	1038.21	959.079	1041.28	1031.92
-0.335661	-19.1419	-89.4985	-24.0237	-152.654	-115.754	64.8715	89.1283	105.465	162.932	106.047	89.7026	230.930	301.986	348.992	251.347	362.887	322.374	332.953	352.105	405.611	541.266	379.650	448.924	553.259	522.814	609.128	426.481	570.670	686.365	663.157	572.245	811.678	816.692	777.710	842.420	802.262	844.805	731.296	968.081	1023.95	1019.77	941.824	913.824	1022.13	1043.20	1065.62	968.865	1065.19	1152.96
-0.311254	-15.1882	-51.6055	-50.1812	-110.000	117.244	102.656	-17.9454	15.7354	32.8530	48.8394	168.355	167.298	160.990	253.850	369.153	363.770	272.440	332.527	405.475	491.509	327.737	474.157	487.908	504.061	610.403	482.494	483.597	604.448	631.933	630.082	734.882	791.067	672.630	813.292	794.639	899.173	899.227	884.179	953.156	849.563	1041.94	851.175	1109.37	1040.07	1051.43	1078.26	1073.87	1024.57	1027.81
-0.286848	-10.0517	-12.6422	-12.0053	-29.7074	-58.5088	187.957	55.6725	155.164	37.3055	104.863	362.000	214.730	336.433	204.758	278.548	234.597	315.735	290.660	256.979	382.247	501.473	369.679	566.623	474.277	568.483	559.010	628.291	518.815	697.379	643.130	696.939	648.349	840.602	771.235	771.982	804.181	898.588	925.271	919.229	911.832	931.854	1031.21	1042.82	1036.30	1131.52	1040.42	1044.11	1078.60	1177.81
-0.262442	76.7714	-74.4879	-61.9870	-46.1181	45.0810	-10.0729	80.2099	96.3837	163.203	303.510	145.422	293.064	278.691	232.677	384.946	307.320	273.377	414.177	463.094	519.500	460.165	498.893	602.208	533.598	544.861	527.869	567.207	551.412	695.437	683.692	653.892	704.212	808.856	857.203	794.365	958.723	869.876	839.755	898.373	961.148	943.717	948.385	1061.27	1138.24	1075.04	1143.42	1045.03	1079.62	997.097
-0.238036	-18.2704	-115.195	-146.160	-4.74505	55.7855	77.4104	77.9472	-3.83805	164.452	178.571	114.392	321.929	336.389	172.398	297.927	340.202	247.502	331.884	438.811	532.262	312.540	586.840	502.720	483.030	446.798	669.783	534.928	647.353	643.073	640.961	686.962	620.941	620.695	854.717	753.878	817.360	771.678	763.176	1037.74	861.839	1044.83	1053.85	1027.27	1047.68	1038.87	1152.09	1130.05	1103.96	1187.74
-0.213630	-109.472	-88.6247	-55.4207	-10.2058	-146.141	100.532	45.5362	127.479	146.597	218.983	312.760	233.548	152.744	215.603	326.906	375.019	397.051	490.183	493.927	471.021	452.790	513.839	383.272	610.642	576.755	552.524	720.789	615.536	702.562	717.331	659.918	761.815	662.341	806.290	696.088	767.993	930.354	881.668	940.410	911.751	926.107	1043.63	1056.89	1134.01	1063.74	1105.50	1181.32	1109.54	1101.34
-0.189224	5.33164	-23.9465	-216.680	-146.942	-69.3013	-14.3470	48.9311	146.605	44.7778	193.523	112.634	173.356	265.864	268.375	382.018	385.600	424.481	349.222	363.551	363.010	372.661	407.500	459.456	564.910	425.103	676.441	601.179	508.311	611.411	670.284	719.159	795.924	643.044	755.504	777.891	878.959	810.600	943.176	882.609	1051.70	1068.02	1180.99	1082.77	1061.57	1195.99	1062.37	1063.28	1095.31	954.062
-0.164818	-11.2441	-51.3763	-14.4220	-119.525	-21.7220	96.9966	94.0359	146.976	122.124	119.054	123.412	259.308	270.118	281.515	343.436	394.476	265.836	369.370	528.799	496.167	483.058	536.735	519.256	470.481	559.918	501.270	578.860	666.152	768.515	639.526	633.994	793.466	837.783	911.618	842.323	841.506	876.554	936.815	1029.84	951.872	1017.66	962.102	998.867	1061.99	1081.67	1082.03	1101.39	1042.73	1126.73
-0.140411	-52.0446	-51.2064	17.1209	-18.3059	-18.5691	40.4117	81.6682	120.439	184.674	153.870	58.2105	312.492	252.122	324.563	362.455	299.465	395.454	385.392	442.192	328.886	477.298	520.766	519.562	533.851	679.166	458.860	581.294	714.524	766.697	788.806	724.625	790.994	804.390	921.144	730.064	908.338	900.427	824.869	1030.56	900.913	964.276	1085.80	1096.54	1081.63	1075.37	1125.51	1068.66	1254.63	1174.48
-0.116005	57.4724	-4.15816	38.2146	-62.5358	-97.2174	64.1404	58.2078	185.655	151.411	154.994	190.327	143.166	275.869	301.090	335.643	341.802	315.096	367.950	441.003	432.627	450.621	520.161	551.042	616.347	475.228	629.068	500.124	531.995	658.287	782.458	653.405	846.686	731.319	948.781	806.194	833.104	952.452	972.829	911.876	1078.00	1143.45	1006.77	1052.58	1205.58	1169.11	1196.26	1168.08	1212.34	1174.02
-0.0915992	-37.1094	-68.5480	-105.835	-73.1038	-49.4827	10.7232	24.4901	58.6840	292.427	189.618	199.470	241.466	150.085	339.020	280.454	356.372	256.445	346.615	381.374	329.919	440.329	502.912	469.125	611.832	444.904	588.020	671.764	741.271	675.576	576.530	795.616	800.028	911.477	887.099	831.962	917.501	1048.46	1045.77	1036.54	910.313	979.057	1009.89	1140.30	1113.90	1091.67	1176.46	1235.86	1166.73	1157.90
-0.0671931	-60.3384	-157.947	-164.689	-116.065	23.7822	147.935	9.31585	58.4230	220.942	112.920	218.164	372.655	291.709	333.977	379.664	430.180	376.886	357.578	448.559	494.091	510.271	467.732	412.569	540.217	558.664	570.930	565.014	655.947	742.818	811.402	784.079	698.104	829.155	761.555	758.937	874.328	805.925	970.041	992.506	1056.31	1144.49	1054.21	1101.92	1014.56	1156.02	1281.73	1045.25	1130.75	1212.75
-0.0427870	-53.8339	-24.6287	-98.3055	-87.1134	-2.71874	94.6837	112.966	51.3107	128.363	147.198	234.666	192.303	312.014	343.517	218.983	346.103	401.022	312.253	441.506	533.007	387.783	397.990	601.966	465.646	637.952	523.388	673.450	603.117	696.128	751.914	803.932	808.086	872.487	895.448	736.382	1078.87	987.809	879.248	982.838	1088.97	1094.60	1086.90	1033.10	1230.71	1086.71	1131.26	1039.99	1164.55	1147.81
-0.0183808	70.9912	-37.5301	-42.9711	34.5104	-0.752094	86.1981	109.480	50.6951	215.477	164.533	-66.5018	173.435	226.937	202.541	349.437	294.438	301.764	425.937	471.756	450.438	468.870	457.621	457.634	528.679	505.166	587.869	551.981	747.890	755.655	743.269	640.326	767.458	908.765	776.217	804.964	942.384	1083.53	866.200	1044.18	1086.13	1091.63	1041.82	1156.11	1141.04	1120.67	1266.69	1169.06	1189.23	1164.98
0.00602530	66.3144	-45.0904	-95.5249	-38.4024	-30.2660	94.9940	98.6351	120.129	54.0063	166.820	165.970	271.355	306.992	243.191	269.843	345.877	331.113	453.647	468.458	543.092	526.124	465.527	545.832	588.561	519.302	531.004	700.416	739.939	714.536	718.690	850.336	800.294	789.484	790.516	890.247	915.606	1000.13	962.691	1033.88	968.049	1086.27	1109.58	1110.85	1107.38	1184.07	1092.95	1252.50	1206.74	1138.55
0.0304314	-53.7089	-145.643	48.5464	-13.0706	6.33789	122.019	102.991	36.1174	178.326	115.706	191.421	247.103	228.765	330.641	302.347	320.345	463.394	385.599	401.214	493.233	492.183	540.713	568.797	613.807	536.318	601.298	573.889	663.618	649.790	943.771	924.412	713.950	919.341	870.481	884.901	969.799	993.480	951.562	1131.28	1175.49	1086.36	1124.10	1096.92	1108.94	1149.52	1323.66	1264.57	1213.57	1251.83
0.0548376	34.2045	-78.4701	-95.8022	-150.565	28.0592	38.3557	166.381	205.632	74.6114	244.022	159.413	184.364	387.533	381.841	332.882	250.200	267.138	351.578	402.416	458.375	509.702	518.809	580.022	529.792	561.925	651.343	608.896	654.329	917.500	723.094	831.639	779.319	838.688	878.004	820.596	888.875	954.027	1021.80	981.302	1125.50	1062.59	1137.12	1219.85	1138.63	1177.11	1210.96	1267.88	1151.02	1045.80
0.0792437	-33.3441	-28.3966	-70.7414	-89.0748	-59.7785	166.471	50.5846	90.1950	148.246	205.625	234.341	267.155	237.792	307.973	417.316	416.880	408.506	327.042	470.444	623.794	552.633	477.316	507.162	592.448	571.799	644.497	641.881	707.247	767.950	731.411	769.154	761.399	804.781	896.203	933.385	852.067	1048.04	952.157	1124.27	1028.45	1101.01	1201.96	1286.11	1328.33	1134.82	1142.66	1172.34	1291.91	1391.45
0.103650	-58.6256	-47.5652	-60.2593	-47.4638	90.6620	86.2793	15.6435	223.521	211.897	243.012	240.068	218.518	388.851	257.061	355.267	322.406	345.914	295.445	424.572	414.558	506.562	455.100	534.101	456.025	667.565	675.207	676.922	618.779	662.881	714.621	864.209	728.877	784.271	947.740	864.868	1030.90	974.888	1074.05	1077.80	1035.12	1117.72	1120.49	1219.03	1212.79	1112.17	1150.93	1186.13	1256.33	1237.35
0.128056	21.0149	-146.530	-70.0399	-27.0792	95.1699	25.5101	86.3186	24.9020	177.761	149.506	185.562	254.817	328.588	297.755	393.628	436.176	383.603	386.093	487.370	418.360	527.365	657.156	610.941	463.802	592.004	539.861	707.897	720.613	733.466	812.849	768.046	879.345	897.197	1055.74	884.899	1002.90	1027.14	1128.12	1023.20	1022.50	1175.66	1286.60	1276.41	1234.97	1127.50	1213.11	1280.10	1298.52	1236.93
0.152462	-46.2707	-20.2528	-38.1704	-113.219	69.2650	12.3107	-26.6434	31.7798	144.233	138.299	163.097	250.574	138.443	276.708	254.374	433.647	483.977	475.331	486.361	457.965	464.044	535.641	638.481	538.875	611.136	704.659	723.308	758.154	733.281	710.909	944.966	854.388	961.406	965.366	839.123	958.945	996.421	1022.63	1000.12	1142.32	1145.78	1194.25	1104.23	1244.03	1245.19	1425.18	1219.66	1271.96	1345.02
0.176868	-236.978	-53.6256	31.7008	-155.830	-11.4297	-31.8632	-30.9167	153.244	183.802	201.762	282.299	252.234	281.583	228.737	338.643	235.092	347.723	524.474	380.427	432.391	488.574	512.952	517.108	638.389	653.299	616.047	597.246	764.120	728.129	763.792	789.812	857.302	890.494	891.789	1017.68	949.713	981.943	1060.00	1218.05	1142.14	1137.69	1172.02	1205.06	1185.22	1273.97	1301.21	1339.81	1352.83	1211.43
0.201274	45.7850	-1.63913	-59.6696	-21.2065	-101.805	78.7349	37.0507	157.357	171.010	103.129	195.173	277.393	266.474	276.931	425.214	375.328	475.256	443.855	439.522	448.247	482.597	666.423	593.209	687.942	668.933	598.323	689.351	697.946	876.555	817.669	867.091	1003.52	766.014	982.182	792.709	1149.94	854.057	1108.81	1104.48	1093.31	1070.54	1242.32	1262.83	1238.15	1254.86	1219.43	1379.13	1308.17	1291.18
0.225680	-5.22508	16.8921	-70.2528	10.6648	-10.0241	37.3079	93.8474	134.072	93.5081	135.309	175.552	269.320	347.836	238.814	448.893	274.910	320.732	440.934	529.320	548.753	562.170	546.017	489.221	509.738	681.299	632.414	649.354	720.883	740.781	801.808	783.481	877.642	847.213	1005.08	846.406	909.991	987.371	1097.33	972.456	1148.44	1170.01	1255.86	1263.99	1264.74	1261.58	1252.12	1148.87	1296.41	1246.88
0.250087	56.3320	-168.830	5.86234	-8.37132	-11.5718	82.0909	125.468	33.5397	47.6665	110.898	321.601	304.462	223.395	303.661	373.142	299.355	372.122	491.847	473.550	443.357	567.620	640.916	562.824	523.795	739.916	745.274	592.035	681.911	782.662	779.840	816.932	906.943	794.641	992.026	959.895	920.468	997.152	1006.73	1096.74	1167.47	1103.37	1122.99	1236.46	1273.59	1284.01	1299.59	1361.66	1203.61	1414.24
0.274493	34.2713	-63.6203	-66.2932	11.4096	85.0739	15.1780	160.290	69.2165	73.4107	146.843	172.305	296.634	272.393	334.779	442.576	322.829	463.320	458.614	532.282	554.682	587.915	609.749	615.638	539.650	672.314	717.642	612.897	733.419	876.589	926.564	807.177	870.726	988.067	987.640	913.590	950.792	1110.66	1099.72	1222.24	1126.06	1127.32	1156.25	1304.01	1227.91	1358.28	1295.54	1336.13	1283.71	1409.26
0.298899	46.0482	-147.188	-91.9801	-30.0612	-62.8295	92.3618	93.4135	103.251	69.6535	221.312	311.658	291.619	317.366	303.861	429.308	408.594	353.079	455.656	366.892	462.414	495.587	517.897	582.791	564.454	623.631	703.904	704.535	588.207	799.085	723.695	850.335	1055.70	843.627	946.781	898.353	1068.84	1140.73	1018.81	1154.69	1053.79	1211.24	1238.60	1207.13	1257.38	1343.35	1278.82	1255.85	1247.43	1360.41
0.323305	33.2906	12.7700	-37.4325	-35.2622	-51.3461	66.9326	177.940	144.013	289.707	281.602	250.234	155.595	209.698	260.536	345.904	510.496	285.321	320.018	441.872	518.630	546.215	402.558	653.346	585.528	584.341	520.674	684.139	744.419	774.259	813.046	807.892	823.577	924.242	947.173	959.861	1121.40	1144.79	924.744	1254.92	1183.19	1224.23	1235.51	1312.24	1379.58	1286.35	1367.04	1301.06	1257.76	1466.05
0.347711	71.7053	-151.370	-62.9671	-73.6808	122.836	-88.5527	59.3427	86.4061	-0.690941	166.910	152.817	215.574	211.058	398.697	385.284	288.947	290.018	509.807	453.936	492.856	603.863	509.081	542.952	673.273	721.532	744.333	740.088	819.212	740.361	823.722	800.721	903.294	1030.24	962.349	922.617	1004.27	1134.37	1139.83	1186.49	1210.89	1185.29	1196.99	1261.27	1334.36	1352.28	1332.73	1263.46	1281.67	1403.71
0.372117	-36.5703	-67.6611	-23.2240	-136.326	-72.9758	154.981	156.635	151.666	113.242	221.137	302.803	281.293	258.655	249.933	414.669	391.224	375.357	463.835	278.148	465.958	520.130	662.049	564.752	637.149	641.533	560.267	599.805	839.185	943.939	797.189	847.271	963.982	915.465	1102.36	907.285	1016.94	1036.52	1168.09	1235.66	1159.43	1242.51	1173.07	1230.42	1263.56	1374.79	1338.70	1341.85	1290.93	1445.25
0.396523	53.9135	-2.86901	-46.7635	-10.2473	-70.1119	18.9950	133.108	66.7411	184.969	198.867	177.733	143.765	314.490	404.613	348.673	276.003	382.652	549.821	542.798	487.503	468.392	638.594	608.465	579.316	579.466	738.915	805.100	798.677	915.471	863.748	924.944	808.359	982.377	908.198	970.811	1086.85	1081.57	999.250	1185.47	1162.30	1278.09	1412.96	1330.20	1416.73	1326.60	1451.26	1231.75	1321.03	1567.65
0.420930	9.19168	-218.912	-68.8554	-87.2931	-69.3799	95.5615	131.021	145.783	153.887	150.910	83.4803	321.243	323.052	373.938	420.868	311.605	372.883	429.594	459.438	527.947	473.821	652.404	478.642	743.641	593.270	797.544	685.187	799.810	841.200	918.957	911.700	916.080	945.089	1198.90	1053.08	1067.00	1060.71	1133.66	1264.90	1214.34	1224.00	1127.93	1317.24	1257.20	1379.87	1404.81	1386.01	1367.94	1382.15
0.445336	71.2686	-3.95492	-120.364	-107.521	-161.240	9.43126	38.2086	129.710	63.5611	107.915	210.333	302.077	325.103	329.879	497.817	312.248	341.615	424.166	510.982	556.774	466.445	524.696	632.522	584.733	649.407	761.477	618.225	734.564	835.136	977.499	906.926	921.126	926.685	977.019	1010.21	1030.39	1197.27	1180.97	1173.69	1233.01	1302.87	1254.57	1332.01	1380.36	1345.26	1318.97	1389.47	1535.52	1421.39
0.469742	52.2937	-95.4874	-178.918	-33.1803	70.2231	82.2320	85.5656	-39.4961	115.098	4.84084	187.676	355.455	318.927	284.382	272.092	427.670	371.918	404.797	484.618	530.009	622.658	611.420	637.166	564.222	688.426	762.786	819.854	800.983	873.980	991.841	1018.23	994.006	1039.47	1003.42	989.834	1143.41	1155.47	1185.29	1286.19	1312.71	1272.87	1272.07	1307.25	1481.21	1369.98	1465.15	1380.36	1548.37	1454.42
0.494148	26.9524	-37.9778	-141.360	-104.765	82.2567	42.9162	92.7887	139.827	292.362	245.291	207.866	177.596	253.500	410.068	414.307	365.959	390.785	365.050	651.644	416.073	596.683	597.241	692.666	658.776	762.233	785.751	817.263	838.762	864.211	919.563	786.334	960.551	936.537	1075.95	988.035	1132.52	1157.57	1173.77	1279.56	1325.38	1265.38	1359.44	1503.10	1445.43	1324.20	1434.30	1436.70	1475.96	1418.10
0.518554	-32.1925	82.8171	-66.0468	-45.5924	22.1791	78.9605	170.001	150.753	138.346	172.823	193.745	305.989	339.743	297.158	326.910	288.201	502.321	403.534	448.277	540.899	655.789	479.375	538.590	620.476	666.431	708.235	743.200	837.356	845.833	815.326	907.600	991.658	958.849	992.798	1057.43	1134.50	1115.33	1209.92	1200.31	1353.91	1296.19	1290.57	1479.85	1349.90	1388.13	1529.79	1465.35	1551.24	1462.22
0.542960	-44.3693	-86.8933	31.9090	-127.220	119.122	96.7691	-1.89204	65.6328	216.266	172.445	87.6704	200.448	299.830	434.749	321.664	419.660	457.876	431.770	570.940	561.573	590.977	619.172	577.465	698.087	703.369	685.216	729.038	837.884	907.805	918.703	933.502	924.022	939.969	1156.93	1094.03	1113.87	1132.20	1108.36	1275.15	1235.09	1269.06	1353.29	1545.84	1417.98	1347.93	1463.65	1385.86	1532.58	1549.19
0.567366	43.6655	-27.0305	-46.8487	-61.9683	-10.9241	38.0234	34.9642	213.532	189.986	233.824	193.708	252.741	390.539	359.945	371.455	318.887	410.227	479.950	494.377	461.189	598.237	573.283	650.202	600.224	757.444	812.239	699.590	920.375	914.189	839.870	934.813	1134.90	1137.63	994.916	1109.11	1218.97	1300.11	1116.64	1316.62	1266.12	1433.16	1448.33	1384.91	1502.96	1409.42	1451.02	1421.27	1612.17	1519.96
0.591772	-124.406	-131.434	-83.7817	-20.3249	11.8796	173.463	-73.7089	54.0074	93.4847	94.2484	206.933	254.408	370.355	277.083	316.820	444.041	443.762	478.677	590.091	505.283	522.510	750.193	600.285	667.404	707.862	693.628	741.248	877.017	933.119	986.612	906.048	1049.38	989.828	1053.10	1179.56	1133.50	1246.41	1246.33	1369.52	1263.83	1431.30	1398.84	1461.16	1476.81	1499.37	1587.64	1484.70	1582.97	1459.33
0.616179	-14.4738	-79.2223	-18.7822	-19.4444	-44.4594	60.2059	99.7517	158.332	111.686	124.647	202.064	319.886	348.703	457.010	401.380	462.780	467.562	416.302	467.620	617.436	519.375	558.978	736.781	727.229	646.601	833.154	825.263	797.072	922.715	926.301	1041.24	969.503	1036.50	1056.12	1164.43	1145.58	1309.31	1286.66	1344.20	1269.53	1394.23	1407.28	1571.39	1521.56	1428.96	1510.84	1488.45	1533.42	1690.81
0.640585	22.5115	-22.5761	-64.6285	-212.885	-80.9448	58.2024	112.585	186.706	115.290	167.024	190.092	362.358	368.523	273.887	455.881	410.368	460.271	501.484	603.936	493.059	659.120	506.334	615.349	710.081	809.219	820.878	862.266	729.953	1019.26	992.860	914.450	1012.63	1025.78	1192.71	1105.54	1189.94	1143.72	1203.66	1272.43	1344.01	1341.62	1476.93	1535.87	1627.91	1676.45	1451.89	1539.10	1490.70	1546.30
0.664991	48.6774	-121.770	-82.6394	-7.83190	39.0874	-94.2828	80.7682	115.949	225.399	273.659	248.973	365.759	350.671	378.304	306.129	386.781	382.686	503.073	597.330	593.753	600.948	758.939	721.182	609.499	724.337	791.201	757.927	935.996	901.390	919.079	979.496	1059.75	1093.30	1202.61	1202.44	1267.82	1262.80	1247.54	1267.67	1223.93	1424.22	1384.51	1383.83	1454.57	1528.38	1567.74	1593.42	1558.87	1554.83
0.689397	-32.9128	-102.078	-67.3865	-16.7570	-92.2303	107.236	51.8400	195.948	134.755	222.276	198.218	269.200	206.187	289.069	300.721	483.954	370.962	527.354	625.026	684.577	476.996	775.960	785.215	745.021	717.665	725.134	778.149	942.749	971.852	992.934	1010.64	1090.08	1217.00	1050.09	1134.83	1273.02	1289.98	1319.81	1347.31	1362.76	1403.11	1508.22	1543.64	1561.51	1488.12	1565.05	1586.28	1477.83	1648.24
0.713803	-33.1628	-165.076	-54.6457	-125.524	-57.2962	106.042	170.086	119.409	131.931	242.458	277.535	361.671	317.698	344.307	507.793	339.050	317.863	422.950	605.045	644.130	615.765	647.405	713.675	683.064	764.667	802.937	860.694	884.712	840.910	918.277	991.796	1014.88	1065.74	1202.78	1197.19	1214.93	1316.24	1273.99	1519.46	1316.78	1497.13	1459.62	1467.00	1480.13	1648.27	1624.12	1703.42	1671.28	1656.21
0.738209	-1.75435	-96.3675	-89.2070	-23.8118	-11.5311	146.750	-49.0932	33.2994	260.292	191.293	268.060	288.799	219.616	340.998	381.661	446.770	511.259	664.153	470.475	602.700	608.036	648.322	625.758	691.526	684.139	741.708	757.195	859.873	904.254	1035.08	966.260	1056.24	990.233	1225.14	1089.59	1233.45	1389.86	1318.75	1492.34	1421.65	1409.74	1516.81	1491.39	1564.16	1518.29	1662.32	1485.72	1622.06	1698.25
0.762615	63.4805	-40.3571	-59.2307	-52.0767	-15.2331	112.558	60.1388	57.1257	184.115	209.219	285.931	319.424	432.666	367.114	361.998	499.765	343.698	617.005	577.087	626.124	677.836	579.391	626.075	668.974	670.032	856.448	811.455	918.112	955.248	1063.66	982.143	1160.61	1168.62	1177.34	1150.21	1290.43	1280.20	1265.26	1385.19	1394.59	1497.80	1483.80	1460.80	1556.40	1565.80	1691.37	1653.21	1640.17	1691.18
0.787021	138.484	-108.393	-12.5619	-28.7923	39.7109	87.6474	120.993	138.255	133.011	179.526	154.506	439.653	278.543	420.932	485.364	381.814	505.440	549.385	664.940	592.634	547.429	540.016	757.959	738.156	811.288	875.526	827.918	941.950	1047.23	957.683	1114.76	1007.50	1181.51	1146.16	1204.22	1182.78	1268.24	1335.68	1374.85	1381.64	1411.50	1445.63	1511.93	1594.77	1692.69	1707.00	1484.89	1660.68	1718.25
0.811428	13.6884	-92.3261	-12.1329	-93.6978	79.1739	26.6224	5.12804	168.770	204.078	201.664	367.886	286.967	423.911	384.251	422.473	425.426	480.854	533.965	419.713	433.835	634.042	636.188	612.280	681.808	702.229	819.561	837.143	941.139	897.323	962.798	1059.06	1109.93	1120.81	1225.27	1227.93	1330.03	1267.84	1445.29	1383.76	1510.34	1565.12	1495.20	1671.19	1591.84	1590.76	1651.21	1466.29	1612.71	1665.43
0.835834	-39.3889	-108.687	-26.7831	-61.9492	-1.53921	82.5792	208.345	86.5711	166.825	299.042	306.879	316.936	431.761	344.020	318.195	502.427	437.010	521.131	470.261	608.957	713.366	751.670	666.907	730.025	795.947	855.913	911.697	963.742	998.733	1081.77	1100.87	1037.35	1133.98	1255.67	1161.50	1273.07	1368.29	1408.87	1454.40	1385.68	1650.46	1594.96	1750.82	1624.45	1630.83	1711.20	1667.06	1685.40	1690.47
0.860240	37.5910	3.85673	-122.383	28.2132	-29.4695	184.673	30.2982	0.465612	198.770	275.852	279.786	255.359	380.449	397.321	453.338	525.602	481.804	530.264	558.487	685.291	609.564	606.357	687.123	764.831	778.981	798.596	761.778	894.417	983.042	965.662	1072.80	1107.63	1159.48	1180.78	1296.25	1359.70	1389.64	1318.41	1450.03	1547.47	1624.47	1613.82	1586.90	1725.14	1638.52	1679.37	1772.21	1644.04	1808.62
0.884646	-22.8809	-49.9576	-67.2131	-207.781	18.5543	14.5051	91.8018	166.313	25.3407	164.686	221.933	280.974	308.769	362.666	429.955	448.603	424.520	512.406	476.974	515.002	705.954	694.175	737.083	822.812	747.704	863.612	861.180	905.894	1055.57	993.970	1066.71	965.280	1145.01	1204.11	1287.29	1391.31	1358.36	1373.69	1387.39	1592.49	1544.48	1572.08	1795.16	1699.42	1693.00	1700.45	1710.68	1759.63	1752.88
0.909052	28.6408	-170.121	-190.176	-46.6749	-51.3871	130.167	133.008	121.692	183.951	99.0208	267.118	443.863	290.317	337.665	368.746	354.755	447.075	578.726	612.778	588.893	702.055	623.817	669.296	780.250	670.540	881.065	851.539	1027.47	942.903	1055.21	1073.97	1256.35	1169.06	1258.86	1246.77	1316.57	1387.87	1323.73	1565.29	1482.68	1576.31	1624.08	1638.62	1746.65	1617.58	1728.73	1687.96	1711.38	1825.75
0.933458	-41.3436	-49.8176	-75.0010	-176.339	-15.2661	85.9266	112.204	246.694	242.809	141.041	187.937	246.688	418.097	352.606	429.218	532.542	509.694	612.579	576.823	665.147	579.924	617.665	835.719	763.473	945.967	845.160	787.034	983.000	1061.87	1026.36	1036.10	1218.01	1178.71	1277.76	1282.55	1354.56	1372.13	1346.74	1524.79	1540.44	1496.37	1573.67	1635.18	1779.91	1757.55	1791.22	1759.20	1836.56	1925.14
0.957864	-118.700	-37.8636	-114.592	-95.5605	-37.6159	15.4835	77.3825	184.493	177.192	26.1288	147.601	314.212	363.101	394.152	471.249	474.548	533.810	559.788	611.624	697.212	739.427	690.787	811.473	684.117	965.588	870.494	1066.47	989.709	1022.54	1091.55	976.366	1085.46	1070.99	1304.77	1306.51	1376.57	1410.50	1360.04	1485.34	1643.07	1673.34	1567.42	1633.15	1738.41	1718.57	1770.86	1695.85	1810.00	1764.75
0.982271	-26.1698	-105.794	-85.1195	-190.014	-1.26246	71.8304	125.903	223.238	171.643	176.794	251.201	245.985	344.150	333.667	441.265	409.128	415.191	556.240	702.652	659.997	754.774	801.528	786.379	893.601	698.528	846.152	938.379	1052.40	1072.30	973.229	1153.54	1174.11	1263.49	1282.74	1357.84	1413.92	1480.94	1493.53	1613.03	1573.54	1525.47	1589.86	1758.38	1797.07	1794.05	1902.16	1871.66	1848.54	1846.57
1.00668	-75.4796	-98.1959	-145.556	-142.355	45.4768	26.5996	165.921	111.730	115.950	179.161	363.528	303.491	475.775	432.173	548.375	349.311	444.934	512.476	592.425	663.576	547.844	704.690	784.419	851.311	974.615	901.389	842.302	1031.91	1150.89	1053.15	1051.52	1208.57	1300.49	1427.86	1180.61	1427.07	1422.14	1499.27	1576.58	1636.30	1643.94	1747.07	1704.49	1813.71	1847.86	1870.65	1877.60	1883.15	1965.25
1.03108	186.526	-37.5457	10.1898	15.4397	-8.82758	93.9793	33.4352	205.459	96.2707	259.633	272.620	353.071	307.281	534.927	454.920	509.361	447.373	636.200	612.728	674.203	696.609	671.935	795.630	715.593	887.893	890.207	963.918	986.624	1064.06	1079.94	1047.29	1214.94	1305.55	1426.72	1356.61	1330.70	1414.47	1520.60	1587.51	1544.44	1720.51	1600.65	1643.32	1805.19	1772.99	1860.09	1884.72	1878.74	1979.50
1.05549	-40.7329	-90.1854	0.393231	26.7044	35.8379	42.5146	57.0743	117.164	200.863	285.110	215.556	185.506	309.488	409.028	514.069	482.114	541.707	685.588	620.885	733.166	642.298	711.908	897.520	704.135	899.197	950.855	868.970	1055.53	1040.32	1153.93	1101.49	1142.41	1223.22	1425.59	1337.28	1399.52	1507.51	1464.28	1600.99	1577.14	1758.29	1739.36	1847.17	1758.58	1750.37	1922.02	1759.76	1843.42	1917.19
1.07990	116.306	-172.840	-51.8562	-4.31530	-16.9821	78.9040	79.7952	176.984	201.066	319.301	218.402	418.994	332.834	334.239	428.614	499.723	509.983	584.544	621.143	557.973	666.760	742.424	818.954	764.933	945.883	944.785	907.961	1049.58	1126.95	1059.48	1216.64	1297.67	1248.28	1251.07	1328.57	1382.45	1514.45	1607.18	1669.00	1525.91	1693.07	1762.84	1871.79	1912.21	1874.41	2025.30	1948.22	1980.25	2090.41
1.10430	7.34110	-40.5291	-35.8186	-26.1852	24.9585	117.527	28.1128	160.892	180.777	145.172	300.581	334.995	268.124	456.562	420.578	519.842	504.464	529.408	691.425	688.762	787.284	778.902	773.986	782.648	886.511	1004.30	975.738	1008.61	1105.95	1140.22	1217.90	1250.22	1319.13	1349.23	1443.17	1500.26	1512.06	1491.09	1641.99	1682.59	1800.19	1716.34	1759.65	1788.51	1888.47	1897.43	1834.26	2000.64	1967.28
1.12871	58.2205	-114.291	-47.1060	-158.601	-134.057	-62.1101	160.580	131.137	123.827	357.097	348.184	444.959	439.259	380.927	457.414	488.969	502.780	561.134	625.978	657.204	686.323	621.929	809.511	923.793	848.616	985.401	971.706	1086.72	1155.09	1303.82	1113.74	1259.78	1300.14	1500.36	1430.64	1594.83	1535.42	1682.69	1684.59	1860.40	1757.11	1839.34	1904.39	1868.29	1970.79	1899.86	1932.69	1965.65	1965.29
1.15311	112.901	-76.4099	-178.280	-6.28848	-2.88178	146.399	109.000	233.339	159.730	244.485	229.610	357.095	362.828	364.968	444.765	587.161	617.232	562.317	671.328	620.678	815.103	660.869	741.890	903.933	846.696	984.032	1026.64	1106.48	1112.91	1082.29	1276.90	1221.13	1347.28	1429.26	1323.31	1513.99	1626.37	1535.62	1626.79	1680.00	1790.28	1833.74	1908.15	1914.21	1902.78	2041.13	1951.91	2041.49	2090.26
1.17752	-92.6625	13.6999	-93.0298	13.9550	11.5143	16.7189	60.0680	19.9636	245.152	271.529	300.987	214.300	475.242	409.937	574.386	506.937	536.965	559.012	673.921	789.427	703.750	823.279	756.107	924.540	961.344	982.841	1069.97	1179.28	1076.86	1258.48	1228.35	1421.85	1461.23	1256.76	1442.77	1645.68	1554.03	1633.06	1665.81	1625.60	1941.37	1904.41	1929.28	1913.43	1920.89	1982.01	2110.93	1978.95	2169.56
1.20193	101.683	-160.269	-130.784	-203.199	-156.414	187.313	225.821	245.562	259.864	152.791	285.567	291.387	381.516	425.026	463.115	517.375	409.384	743.969	752.508	739.522	698.205	641.102	738.834	825.499	894.794	934.294	993.267	1149.88	1164.03	1204.97	1139.60	1459.09	1324.10	1484.75	1460.16	1688.38	1610.55	1596.60	1676.14	1816.58	1841.82	1897.92	1863.42	1984.63	2025.16	2018.15	1969.78	2066.05	2103.75
1.22633	-47.6618	-57.7634	76.6383	-77.6040	6.14122	149.570	182.850	197.370	115.111	293.173	287.596	302.114	407.770	505.611	505.820	523.941	535.685	560.891	713.363	659.672	750.418	667.778	804.335	957.215	1006.25	976.401	1054.44	1154.74	1210.74	1202.17	1313.64	1333.87	1315.95	1457.03	1516.16	1618.72	1685.61	1736.97	1772.27	1811.61	1933.87	1860.52	1978.55	1990.00	1972.29	1980.35	2049.15	2119.13	2140.98
1.25074	-20.5712	-82.8540	-88.5380	-135.859	1.39797	60.7733	89.1776	234.346	376.439	272.495	259.996	420.720	434.337	460.720	537.042	576.859	558.050	635.295	513.470	672.336	742.666	742.116	912.922	947.136	999.779	972.476	976.326	1122.45	1190.63	1236.97	1297.08	1285.20	1438.67	1501.85	1470.63	1604.94	1669.72	1719.65	1848.17	1811.65	1965.58	1945.93	1864.67	1903.94	1975.50	2098.82	2144.80	2116.67	2148.59
1.27514	-1.39157	-117.633	-94.4210	-9.77689	-76.3214	42.9544	231.636	191.211	124.310	219.676	331.537	425.604	300.831	460.618	460.289	652.018	505.305	771.568	738.830	829.464	824.175	782.655	846.036	1096.26	939.458	1180.55	991.236	1098.25	1245.17	1302.32	1392.05	1256.36	1488.48	1513.45	1461.91	1586.62	1652.05	1832.12	1844.77	1792.03	1926.62	1968.40	2114.38	2103.43	2162.94	2212.54	2177.71	2200.42	2179.96
1.29955	99.3548	-40.0439	-96.0013	-78.9809	82.8315	60.4515	96.8552	185.956	187.971	322.592	347.883	377.862	485.146	364.318	602.018	658.733	555.503	685.941	837.877	786.453	748.164	853.582	902.177	889.299	934.555	1039.25	894.217	1313.41	1290.89	1243.23	1277.80	1520.61	1427.32	1598.26	1500.03	1549.29	1650.59	1713.08	1788.56	1791.86	1878.88	1911.37	2108.67	2218.42	2155.38	2149.74	2088.67	2218.74	2202.91
1.32396	-30.9473	-110.313	60.5391	51.0473	89.5614	105.681	67.9246	192.601	159.505	328.649	391.608	319.277	422.156	502.931	500.232	568.471	548.766	600.481	752.256	647.821	741.832	847.216	863.458	944.824	975.528	1030.76	1226.28	1128.24	1266.54	1401.25	1304.43	1339.53	1473.55	1547.71	1593.43	1688.83	1655.81	1743.21	1855.59	1931.01	1987.72	2004.36	2123.11	2145.16	2081.40	2213.49	2182.45	2290.28	2205.42
1.34836	-137.801	-121.339	-44.5153	-23.1546	-25.2920	169.243	100.764	188.748	255.102	238.559	318.281	384.792	459.695	503.787	528.622	612.979	675.540	771.261	729.444	735.147	842.413	846.501	1029.04	853.486	993.378	1254.60	1129.20	1219.67	1364.09	1323.93	1416.33	1493.58	1468.01	1587.03	1578.24	1663.05	1725.01	1699.16	1826.59	1921.53	2034.76	1989.63	2178.66	2103.76	2239.64	2316.22	2197.51	2230.29	2290.84
1.37277	-56.8738	-150.303	-137.422	-45.4851	13.8477	8.71394	158.276	316.977	233.257	190.435	248.084	388.976	319.868	551.011	544.116	576.687	562.062	766.018	765.974	696.871	768.718	800.529	935.197	996.957	1098.04	1174.59	968.224	1330.17	1308.78	1250.51	1462.57	1379.12	1416.90	1609.36	1592.29	1782.33	1732.75	1845.96	1855.21	1934.85	1917.22	2043.96	2122.28	2255.88	2276.09	2249.83	2243.04	2263.59	2327.92
1.39717	-20.4093	-105.240	-98.0480	-207.279	-102.148	155.568	162.479	223.082	206.939	322.849	426.038	420.155	396.553	471.453	720.499	623.163	550.070	702.999	767.482	952.692	883.181	817.631	827.576	996.023	998.944	1116.95	1113.38	1278.04	1287.44	1434.11	1472.34	1491.09	1644.71	1696.93	1558.79	1713.58	1770.77	1828.87	1992.55	2047.10	2187.01	2040.05	2183.62	2200.44	2227.25	2350.17	2191.62	2376.82	2495.77
1.42158	-45.1039	-147.755	-124.532	-102.216	43.1555	136.039	117.480	146.804	177.476	202.043	374.968	374.996	550.870	409.852	557.661	575.097	663.183	652.122	837.693	811.872	909.406	903.658	959.856	1003.57	1112.15	1041.84	1131.93	1364.20	1340.37	1330.26	1318.45	1574.45	1532.05	1623.26	1752.31	1899.68	1797.46	1987.59	1861.65	2045.43	2119.29	2124.08	2200.53	2295.99	2202.34	2385.95	2181.64	2410.86	2294.24
1.44599	-15.0310	-49.2552	-172.420	-88.0626	60.2437	119.298	163.902	95.3835	383.009	219.995	385.846	380.151	487.186	546.332	525.317	563.191	811.432	720.751	782.449	943.858	944.993	889.026	1056.21	1048.73	1107.35	1095.05	1146.74	1275.75	1313.81	1467.74	1458.01	1475.51	1617.80	1795.41	1657.11	1753.70	1786.41	1759.82	2030.63	1972.85	2107.56	2183.67	2243.85	2231.46	2338.62	2376.73	2360.31	2412.20	2485.26
1.47039	-42.9490	-103.973	-121.229	-79.5018	38.7038	228.865	152.022	132.773	201.681	235.921	260.648	406.303	432.633	541.124	519.106	524.867	653.832	712.958	848.780	723.391	803.616	996.948	908.047	1011.67	1014.37	1267.92	1234.72	1212.68	1279.99	1367.02	1468.10	1535.80	1560.25	1697.65	1724.11	1717.14	1995.58	1930.58	2044.08	2154.47	2120.47	2223.16	2177.66	2328.92	2367.60	2426.99	2358.80	2508.79	2344.85
1.49480	-0.539856	-181.677	-160.920	-74.3633	-30.8092	-63.5692	32.2455	52.7917	220.210	240.687	316.706	461.157	450.385	574.346	587.524	661.025	654.284	779.645	902.819	820.711	779.972	948.343	1016.35	1072.25	1144.44	1202.05	1106.76	1334.62	1292.52	1464.70	1470.82	1483.45	1603.39	1784.24	1764.85	1915.94	1961.75	2059.00	2081.70	2080.85	2177.86	2241.94	2320.71	2329.47	2362.07	2414.89	2439.32	2459.06	2613.21
1.51921	95.6548	-103.050	-101.134	-62.2603	-101.524	63.7862	94.8464	162.920	201.062	209.300	338.451	374.011	520.198	633.817	636.440	561.405	574.977	772.867	722.788	877.807	982.974	890.526	886.096	1108.57	1102.23	1189.30	1207.95	1341.84	1404.64	1473.88	1487.31	1524.39	1747.46	1780.25	1710.93	1858.26	2025.87	2030.83	2129.53	2051.24	2190.72	2316.68	2250.37	2434.83	2411.83	2561.12	2493.91	2493.55	2584.21
1.54361	86.5552	-142.674	-25.8756	-89.1820	-48.8512	73.5008	35.6682	146.064	156.319	299.722	323.578	466.481	547.012	500.767	524.694	562.532	643.012	814.414	769.457	913.082	925.195	881.287	989.938	1012.40	1145.56	1187.28	1272.86	1417.71	1480.75	1486.68	1417.26	1713.55	1683.23	1722.23	1715.73	1966.16	1909.08	2027.27	2090.94	2298.36	2223.63	2301.13	2421.52	2484.78	2448.49	2483.33	2594.57	2594.46	2647.01
1.56802	17.6435	-51.1506	-88.3228	-100.155	-103.512	73.4938	89.1361	244.964	221.314	303.739	283.427	473.728	483.679	570.129	517.207	604.532	604.849	865.823	739.090	901.384	872.953	919.949	977.467	1004.78	1142.19	1355.22	1266.61	1427.56	1430.02	1442.44	1504.95	1729.50	1711.78	1808.60	1815.20	1975.10	1830.14	2070.77	2248.09	2107.85	2212.86	2385.27	2474.90	2606.36	2565.07	2667.54	2569.52	2615.49	2667.73
1.59242	30.0641	-46.7186	-180.890	-154.256	-52.6390	-27.2694	116.262	154.064	160.463	329.882	357.863	404.426	465.737	436.092	547.426	570.757	679.050	768.601	901.445	907.540	932.847	1018.83	1039.18	982.424	1279.16	1237.59	1305.59	1340.19	1569.28	1441.38	1512.61	1857.17	1695.29	1709.13	1884.49	2135.61	1981.10	2160.81	2171.56	2243.38	2307.58	2506.94	2502.58	2502.17	2456.81	2541.89	2678.18	2674.97	2709.53
1.61683	23.4329	-179.337	-119.846	-18.3412	-140.393	260.367	154.122	166.046	210.507	326.449	356.475	499.184	527.797	362.880	541.719	565.252	617.397	732.421	942.729	852.722	895.104	951.257	1080.97	1131.62	1144.59	1288.96	1234.70	1382.68	1525.17	1502.22	1664.58	1669.59	1659.42	1934.55	1757.87	1976.69	2005.28	2129.39	2201.16	2208.35	2451.04	2382.86	2651.61	2473.36	2550.47	2640.93	2474.87	2687.22	2746.14
1.64124	108.758	-120.030	-155.555	-155.107	70.3570	66.5082	72.2546	242.049	277.869	314.773	349.896	397.215	484.485	496.834	715.534	680.568	672.103	861.881	861.440	960.683	794.094	875.502	1085.26	1087.29	1169.63	1374.22	1342.04	1510.92	1467.74	1553.38	1623.81	1687.35	1838.57	1949.52	1874.13	2017.67	2107.21	2211.30	2172.81	2305.39	2480.76	2412.66	2546.12	2652.69	2667.11	2725.81	2736.56	2726.13	2870.38
1.66564	-66.9700	-192.542	-118.222	-197.435	14.0657	132.084	83.9912	147.027	226.763	395.492	341.459	438.150	588.406	625.076	617.049	790.398	697.323	744.680	929.290	982.280	815.561	1060.16	1089.34	1219.92	1179.85	1220.17	1367.49	1446.40	1488.62	1712.29	1609.23	1725.64	1719.02	1934.46	1897.06	2066.64	2220.87	2118.28	2359.56	2426.40	2552.05	2460.76	2670.67	2737.21	2778.84	2689.82	2664.56	2834.34	2809.59
1.69005	-1.06889	-110.263	-33.7144	17.1052	50.3912	65.8477	208.475	124.599	258.479	396.279	449.322	482.037	481.609	559.684	653.545	672.615	742.808	729.738	878.302	930.743	997.129	967.514	1174.79	1137.36	1089.12	1362.24	1339.71	1550.86	1578.58	1663.48	1510.20	1791.63	1918.31	1986.69	1820.76	2014.38	2090.85	2394.38	2389.98	2366.30	2470.97	2603.00	2589.73	2715.29	2838.56	2844.32	2920.36	2928.86	2853.40
1.71445	-37.2255	-79.7157	-55.2584	-32.5837	0.299793	78.9168	213.262	211.782	169.571	412.567	399.239	472.110	650.427	467.092	665.185	630.489	711.259	876.734	878.770	906.877	1053.26	980.869	1116.22	1156.41	1236.05	1324.93	1437.97	1494.48	1615.15	1717.33	1713.61	1734.05	1829.16	2041.14	2075.26	2231.37	2347.91	2335.54	2482.82	2466.96	2597.25	2567.90	2725.12	2766.83	2730.22	2919.55	2879.43	2987.77	2949.18
1.73886	49.0848	-152.855	-108.225	-93.8354	51.6383	102.021	279.331	232.433	195.272	280.238	419.227	444.800	603.712	623.189	708.331	727.273	762.978	814.715	948.753	1006.27	1046.13	1174.71	1257.49	1300.23	1292.49	1251.12	1416.64	1446.81	1646.57	1636.76	1639.63	1742.62	1955.83	2020.55	2057.62	2231.87	2253.86	2346.67	2533.32	2378.00	2643.61	2631.89	2831.97	2806.31	2899.90	2970.37	3000.92	2983.63	3037.82
1.76327	-164.884	-67.1721	26.7851	-60.1203	3.78526	191.408	187.083	195.227	195.065	255.688	376.174	501.423	511.967	595.627	685.450	721.247	778.301	880.788	1075.85	999.491	1104.05	1086.61	1311.69	1230.70	1324.37	1350.88	1385.10	1503.39	1563.30	1844.43	1768.11	1882.00	1963.89	2038.53	2075.22	2249.96	2358.86	2442.03	2567.37	2539.66	2722.82	2796.95	2855.52	2850.53	2769.03	2850.06	2919.42	3022.49	2960.24
1.78767	99.3802	-65.1040	-134.956	-101.554	128.613	151.827	187.148	156.590	341.136	313.054	359.066	431.328	526.276	550.758	619.504	801.306	786.306	880.589	937.134	1099.40	1064.12	1094.02	1175.56	1326.13	1285.32	1405.28	1496.16	1531.30	1750.22	1752.98	1809.48	1839.61	2118.69	2123.78	2090.07	2297.20	2252.93	2386.72	2596.85	2508.32	2595.94	2744.15	2914.25	2893.79	2840.39	3125.10	3042.41	3128.08	3030.41
1.81208	-124.890	-238.423	-240.417	-160.835	17.7795	-4.94732	204.496	119.003	182.494	401.664	440.170	455.260	588.190	576.682	680.364	757.454	813.737	837.166	890.572	1097.96	991.205	1247.44	1179.58	1271.80	1434.53	1401.04	1530.99	1701.45	1659.76	1713.31	1846.21	2028.73	1939.99	2074.58	2078.56	2385.43	2307.54	2311.13	2508.84	2747.44	2776.20	2831.03	2826.79	2958.39	3107.62	3050.18	3163.34	3112.52	3199.98
1.83649	60.5017	-168.591	-86.3244	-44.9911	40.4584	183.715	230.301	243.167	278.663	408.216	352.511	596.924	683.698	716.020	716.459	743.655	739.668	878.522	985.185	1162.06	1092.03	1178.59	1369.36	1412.32	1457.25	1441.34	1558.44	1778.18	1604.98	1921.19	1838.91	1980.28	1988.28	2113.35	2247.88	2380.72	2428.88	2508.05	2645.85	2640.40	2834.38	2903.32	2984.36	3057.30	3093.60	3075.00	3017.83	3230.61	3217.63
1.86089	-73.7266	-111.172	-89.4822	-126.775	-76.3184	239.068	97.2770	196.446	334.792	327.793	453.962	579.960	513.536	691.877	749.272	657.025	809.554	825.822	1116.59	1128.31	1061.32	1269.96	1303.11	1245.29	1433.96	1575.28	1534.72	1743.99	1831.87	1794.29	1956.25	1793.91	2128.56	2181.75	2244.50	2365.50	2566.73	2480.83	2690.60	2796.83	2786.94	2953.71	3087.76	3006.90	3297.40	3107.64	3171.80	3252.75	3265.53
1.88530	12.7505	-133.849	-80.6660	-12.7613	-51.6769	76.3789	128.342	256.484	275.002	465.477	259.527	566.401	608.334	662.194	798.056	843.653	839.953	992.522	997.567	1134.49	1115.98	1232.15	1401.55	1418.85	1431.85	1559.83	1452.81	1722.07	1859.10	1910.46	1876.29	2189.33	2166.26	2323.74	2299.96	2454.09	2452.42	2601.49	2785.41	2869.23	2890.58	3030.76	3185.05	3098.16	3102.07	3259.35	3406.01	3262.73	3467.68
1.90970	-28.3568	-145.002	-129.143	-120.471	79.8264	72.2106	49.8432	263.300	335.931	431.820	517.604	529.901	474.929	628.581	772.077	811.716	807.613	953.690	1141.22	1212.97	1250.69	1158.80	1309.30	1357.07	1411.72	1545.56	1578.00	1686.38	1812.24	1874.72	1906.02	2044.85	2232.53	2341.91	2343.52	2520.83	2589.98	2576.43	2755.98	2940.77	2901.92	3055.53	3269.02	3237.24	3249.84	3378.40	3360.55	3446.19	3449.37
1.93411	-21.4409	-244.967	-41.8546	-124.632	-60.2837	26.6999	44.3645	180.059	362.085	352.351	470.591	589.828	729.384	651.306	753.504	836.740	775.278	972.623	1134.94	1308.89	1206.08	1220.66	1465.89	1359.86	1540.74	1622.36	1655.89	1836.54	1945.26	1968.93	1903.01	2231.55	2275.39	2454.72	2397.11	2567.14	2712.73	2742.45	2886.96	2899.92	3019.61	3234.88	3216.36	3278.86	3344.75	3337.60	3408.26	3443.95	3666.18
1.95852	-50.5446	-129.746	-243.575	-65.5946	-75.1051	187.506	155.211	259.889	183.846	328.254	450.425	629.486	715.877	751.683	832.890	898.733	794.932	997.427	1161.98	1155.09	1155.94	1304.49	1371.06	1444.49	1503.19	1599.28	1692.76	1846.75	1918.20	1886.06	2044.06	2266.02	2220.27	2501.44	2550.98	2729.49	2657.67	2762.66	2937.34	2978.25	3088.88	3192.16	3386.04	3452.49	3403.72	3506.51	3517.43	3583.30	3736.06
1.98292	100.367	-69.3108	-191.258	-62.7241	8.90336	129.817	197.484	199.587	366.635	271.021	533.697	590.855	549.130	784.750	762.162	807.352	913.391	1064.73	1138.58	1261.51	1188.91	1160.55	1435.63	1519.79	1457.64	1636.11	1798.55	1855.58	2064.36	1961.72	2114.15	2247.81	2333.11	2567.26	2426.49	2746.50	2800.06	2881.87	3099.44	2984.66	3115.80	3198.51	3418.06	3409.34	3499.24	3583.07	3581.09	3682.60	3650.77
2.00733	73.6292	49.1342	-108.507	-44.3397	86.8973	-51.7508	370.489	324.626	264.739	414.426	373.120	598.059	663.201	606.206	869.714	830.988	991.744	1064.99	1197.13	1319.27	1265.36	1395.21	1469.97	1464.73	1607.27	1729.10	1734.81	1949.72	2059.41	2001.34	2143.46	2315.80	2414.54	2436.23	2522.66	2727.05	2715.04	2882.99	3162.43	3146.51	3221.33	3257.48	3424.51	3580.93	3553.83	3711.38	3632.63	3744.24	3675.11
2.03173	-21.7343	-283.985	-95.9180	-125.302	-13.9428	127.836	226.877	210.212	322.430	374.405	495.601	584.933	689.563	801.868	914.450	952.181	952.462	1002.62	1180.66	1296.95	1350.11	1460.69	1424.90	1605.68	1597.29	1641.52	1886.79	1923.47	2198.33	2135.04	2197.94	2359.63	2409.04	2484.62	2605.89	2755.28	2921.63	3013.64	3071.72	3244.84	3351.45	3349.52	3454.15	3676.90	3662.44	3728.81	3674.83	3791.13	3948.08
2.05614	-18.9846	-169.496	-104.505	-101.683	20.2218	78.3403	261.710	213.665	287.529	274.478	467.983	634.356	697.399	769.186	726.493	976.146	898.298	1047.74	1224.78	1198.00	1380.50	1481.87	1471.83	1420.62	1629.06	1771.27	1866.78	1971.95	2157.72	2142.38	2280.36	2306.46	2538.22	2671.80	2655.24	2856.35	2906.45	2986.84	3283.80	3163.25	3401.80	3486.97	3584.98	3624.88	3791.27	3802.10	3819.53	3870.27	3972.09
2.08055	-30.0105	-86.8788	-179.386	-73.7100	-10.2017	75.8968	171.686	272.783	342.277	409.651	468.714	604.799	612.852	805.118	891.912	942.565	1038.45	1108.73	1252.47	1330.65	1409.36	1482.18	1582.10	1640.01	1706.68	1778.69	1944.62	2081.17	2106.67	2221.54	2323.77	2531.16	2545.97	2717.86	2735.94	2932.68	2975.82	3152.33	3230.59	3302.90	3546.26	3642.69	3709.14	3783.62	3755.21	4009.05	3933.76	4126.86	4010.45
2.10495	116.231	-169.317	-42.4239	-131.263	-49.6081	254.588	156.577	259.282	344.235	425.557	459.887	701.522	674.475	810.620	792.745	937.302	924.430	1049.40	1082.94	1337.19	1289.12	1418.71	1536.64	1723.06	1760.50	1883.95	1875.06	2080.16	2140.79	2268.07	2350.38	2597.94	2616.07	2593.75	2775.44	2910.68	2907.35	3269.39	3390.46	3505.43	3497.56	3679.66	3866.51	3841.84	3852.13	4164.54	3976.15	4209.45	4212.10
2.12936	-59.2590	-223.132	-133.491	-40.3150	-17.6890	135.611	107.026	216.585	481.452	338.933	581.768	693.686	699.824	786.990	967.450	987.890	1097.00	1119.50	1334.43	1384.52	1428.88	1394.16	1695.94	1734.19	1730.59	1931.27	1922.59	2162.04	2310.10	2340.44	2348.18	2674.54	2752.42	2762.89	2836.07	3164.53	3246.39	3276.94	3515.84	3440.95	3589.77	3720.89	3891.95	4029.53	4167.14	4170.01	4086.28	4268.28	4310.38
2.15376	34.8650	-204.566	-95.9827	6.79183	-90.6695	59.1734	265.170	325.173	412.127	431.703	497.207	564.366	751.720	874.706	951.244	1032.84	1134.87	1187.31	1181.39	1374.40	1387.38	1527.19	1654.32	1696.68	1777.94	1965.31	1888.43	2300.63	2319.29	2371.66	2645.05	2652.32	2848.99	2843.59	2862.99	3096.21	3308.04	3319.90	3518.01	3532.40	3797.36	3858.32	3973.46	4202.71	4162.57	4208.25	4235.26	4502.44	4427.42
2.17817	48.8429	-126.793	-87.1213	-113.134	-32.7416	48.3428	276.970	222.300	304.966	425.792	558.751	617.226	711.196	818.046	952.176	1008.48	1140.13	1253.75	1397.18	1514.44	1459.41	1504.84	1673.81	1872.29	1842.48	1991.72	2136.34	2173.70	2398.30	2522.52	2504.73	2808.51	2797.00	3002.00	3036.28	3279.73	3336.95	3414.71	3624.60	3673.08	3805.84	4067.45	4298.12	4282.75	4275.60	4379.57	4404.73	4581.15	4696.19
2.20258	85.9400	-156.605	-52.1610	-118.912	174.881	120.486	248.504	250.269	380.006	527.095	578.059	772.671	693.437	954.612	913.233	1133.37	974.756	1303.46	1310.19	1479.20	1578.68	1573.11	1657.08	1818.83	1852.94	2037.20	1980.91	2312.46	2465.05	2560.85	2563.28	2829.30	3009.79	3037.99	3050.09	3383.18	3246.26	3500.39	3832.05	3783.93	3941.99	4059.29	4284.45	4307.49	4310.00	4535.98	4504.12	4561.83	4622.68
2.22698	-26.9252	-153.549	-26.7527	-142.315	31.8979	139.873	202.913	438.005	405.261	447.406	640.093	733.568	913.060	887.898	1011.37	1120.69	1297.91	1194.95	1462.55	1584.98	1671.28	1637.36	1797.19	1824.79	1951.96	2106.22	2205.26	2431.66	2443.95	2568.35	2704.83	2993.12	3051.95	3172.55	3308.15	3502.02	3467.51	3731.97	3942.98	3887.28	4156.04	4135.50	4235.37	4492.05	4531.53	4724.63	4717.57	4781.06	4802.67
2.25139	-88.8306	-115.542	-208.961	-127.774	10.4488	185.826	252.720	320.018	388.252	608.237	593.413	903.944	930.607	1009.10	1001.65	1131.20	1128.23	1331.14	1487.20	1644.24	1601.15	1800.11	1765.24	2015.14	1973.01	2210.57	2325.49	2395.40	2627.91	2735.49	2693.52	3068.49	3125.78	3352.89	3235.77	3685.43	3714.90	3845.50	3961.21	4080.05	4312.56	4418.35	4579.93	4625.79	4772.19	4851.26	4790.69	4968.00	4979.28
2.27580	58.1679	-197.613	-218.099	-190.386	22.6113	213.807	186.415	264.789	350.432	735.558	658.725	800.277	940.738	1026.04	1253.29	1166.00	1343.60	1419.07	1574.36	1667.30	1707.80	1696.60	1822.79	1982.75	2119.89	2276.82	2378.55	2612.50	2698.08	2763.50	2832.62	3177.47	3157.15	3488.33	3387.73	3758.99	3974.18	3944.05	4210.91	4229.95	4410.05	4369.86	4784.87	4818.84	4875.88	4971.06	4981.92	5063.28	5097.21
2.30020	-92.6972	-248.059	-127.764	-60.4222	50.3316	108.421	197.486	338.017	415.724	457.184	626.139	776.883	966.777	933.506	1103.95	1159.39	1220.02	1425.96	1522.10	1850.34	1796.02	1811.16	1824.39	2096.56	2170.98	2281.31	2603.20	2715.93	2750.94	2861.07	2966.10	3141.63	3392.32	3552.49	3576.11	3726.34	3944.69	4021.28	4327.13	4445.91	4501.51	4631.22	4815.78	4987.19	5152.99	5287.46	5242.55	5329.91	5366.29
2.32461	90.0387	-163.300	-57.2759	-97.1437	-64.0861	186.690	423.578	289.675	539.618	694.355	605.685	935.714	932.454	1063.18	1187.38	1366.02	1329.59	1363.15	1754.10	1798.71	1998.27	1821.75	2082.33	2225.76	2279.41	2417.53	2542.96	2687.76	2939.97	2965.07	3247.47	3329.88	3499.18	3600.77	3759.52	3940.35	4144.11	4200.60	4391.08	4576.17	4729.62	4835.73	5096.06	5237.16	5193.03	5335.07	5280.75	5548.69	5527.05
2.34901	106.574	-184.287	-273.427	-74.3407	0.929466	233.713	290.022	365.288	610.715	715.944	610.217	839.351	986.380	1170.77	1175.38	1313.48	1435.22	1499.86	1750.17	2020.86	1922.67	1764.87	2104.34	2385.86	2367.98	2590.11	2701.15	2883.22	3027.40	3061.74	3151.05	3470.72	3677.39	3746.53	3686.13	4171.27	4235.68	4373.20	4662.24	4812.92	4974.80	5079.57	5380.47	5334.62	5362.08	5601.11	5561.38	5816.48	5741.35
2.37342	-70.0379	-196.510	-145.420	-136.287	149.909	272.119	316.029	407.246	520.571	674.888	798.451	1008.29	1008.48	1079.08	1322.34	1600.80	1553.88	1586.78	1867.97	2016.10	2022.66	2067.99	2163.44	2737.26	2585.14	2611.44	2813.30	3069.08	3179.72	3375.02	3503.14	3696.98	3764.34	4005.57	4081.82	4424.93	4636.63	4647.57	5012.59	5042.07	5006.66	5316.41	5540.70	5606.51	5790.10	5835.60	5934.67	5970.76	6189.91
2.39783	75.6957	-158.973	-74.0263	-10.7736	20.6287	82.7607	347.768	620.357	663.050	697.213	836.633	1061.37	1196.79	1234.26	1403.37	1523.14	1538.59	1605.00	2119.85	2127.30	2248.05	2273.61	2504.81	2760.69	2694.38	2815.19	3130.39	3305.14	3489.49	3583.46	3589.45	3772.70	4083.06	4209.75	4376.41	4692.38	4855.23	4879.26	5194.97	5272.29	5541.92	5667.01	5881.02	5995.76	6079.60	6189.66	6117.53	6226.15	6335.41
2.42223	-159.139	-152.016	-10.0622	19.7012	118.006	342.346	408.120	602.941	834.397	876.491	1174.17	1341.79	1349.59	1481.86	1550.78	1816.45	1833.89	2077.75	2237.47	2605.19	2450.12	2536.50	2622.21	2993.42	3087.20	3268.00	3318.46	3559.40	3733.28	3817.76	4004.73	4188.94	4378.64	4504.85	4718.64	4922.33	5213.69	5247.14	5674.09	5553.22	5863.68	5968.11	6080.22	6430.32	6372.90	6630.20	6660.90	6667.17	6864.58
2.44664	-11.0244	47.0323	242.210	536.599	791.172	943.837	1321.22	1603.26	1918.30	2069.36	2452.32	2798.23	2736.79	3044.31	3139.82	3405.27	3628.68	3932.95	4440.85	4294.25	4383.82	4613.82	4609.66	4932.32	4909.38	5035.31	5210.28	5564.08	5958.50	5724.25	5729.86	5812.30	6289.74	6280.82	6387.08	6915.19	6632.11	6562.41	6842.55	6745.17	7074.63	6981.08	7225.91	7247.34	7244.20	7334.47	7180.06	7277.77	7271.50
2.47104	-32.3336	372.870	946.142	1740.76	2440.81	3094.49	3746.05	4582.24	5178.27	5879.33	6662.78	7240.59	7548.31	8017.46	8541.35	9238.27	9436.13	10100.3	10672.9	10756.9	10985.3	11317.2	11528.8	11778.1	11666.4	11796.6	11811.8	12193.2	12405.7	12025.9	11810.2	11655.0	12073.2	11752.8	11511.1	11732.5	11230.0	10773.7	10829.7	10131.5	10063.2	9652.57	9469.87	9019.09	8487.65	8197.18	7593.58	7114.45	6771.31
2.49545	41.2988	722.167	1914.48	3162.14	4057.52	5098.54	6253.70	7315.54	8465.24	9461.40	10588.9	11615.9	12162.3	12953.1	13650.2	14592.9	14984.1	15861.8	16594.7	16798.3	17051.5	17452.6	17582.5	17931.4	17853.6	18044.5	17789.6	18063.7	18119.2	17668.5	17321.5	17094.3	16945.9	16550.1	16049.0	16040.5	14989.7	14377.1	14129.0	13053.8	12519.4	11640.4	11167.2	10389.0	9474.04	8667.84	7627.57	6990.77	6070.79
2.51986	7.33195	1136.46	2535.58	3871.86	5418.30	6770.05	8218.82	9497.10	11057.3	12212.8	13720.8	14778.0	15757.3	16757.8	17603.9	18759.6	19435.6	20317.4	21046.9	21495.5	21908.3	22331.5	22477.6	22898.3	22752.0	22984.3	22708.0	22833.1	22795.9	22163.9	21683.2	21365.7	20947.6	20414.4	19566.7	19215.0	18071.0	17138.1	16585.4	15278.0	14577.3	13358.0	12434.3	11283.4	10104.2	8891.75	7591.80	6381.32	5211.10
2.54426	8.35062	1292.37	3065.63	4602.42	6375.67	7970.51	9589.64	11234.5	12908.6	14242.3	15790.8	17259.8	18251.3	19479.2	20545.8	21725.5	22653.2	23556.8	24586.4	24998.1	25512.7	25831.5	26114.1	26322.3	26431.7	26300.0	26223.1	26198.7	26062.3	25513.4	24869.6	24403.2	23935.3	23194.2	22161.2	21448.0	20250.8	19209.2	18357.8	16893.0	15792.4	14420.7	13259.8	11884.8	10408.5	8940.92	7511.78	5975.87	4481.92
2.56867	-96.4799	1525.02	3348.14	5391.54	7218.54	8902.48	10814.6	12642.1	14383.0	16125.4	17731.8	19374.2	20522.8	21927.7	22920.3	24373.0	25367.6	26283.2	27242.7	27821.3	28386.0	28770.2	29086.4	29490.9	29381.4	29441.1	29248.7	29288.7	28807.6	28106.8	27533.4	26958.2	26360.8	25441.5	24204.6	23536.1	22239.8	20913.4	19852.9	18331.0	16863.2	15442.7	13850.3	12420.8	10711.2	9221.69	7271.48	5713.26	3924.98
2.59308	-85.0091	1736.11	3810.83	5828.96	8011.71	10093.6	11948.6	13967.7	16022.1	17841.8	19719.3	21413.5	22753.0	24199.2	25523.6	26905.7	27902.0	29131.9	30050.0	30666.6	31257.1	31668.2	32120.2	32456.4	32390.9	32337.5	32096.3	31957.8	31668.2	30879.5	30072.5	29422.0	28742.2	27628.0	26337.0	25475.9	23933.3	22435.3	21252.7	19650.1	17864.6	16127.7	14754.0	12916.1	11072.1	9098.13	7216.50	5345.61	3564.85
2.61748	24.5584	1862.09	4137.69	6410.65	8819.02	11042.0	13346.4	15282.2	17541.9	19418.6	21289.0	23368.2	24889.1	26400.3	27852.1	29349.1	30638.3	31684.0	32841.4	33398.4	34151.2	34548.0	34899.8	35379.3	35206.3	35107.7	34845.1	34787.8	34347.8	33418.8	32510.4	31779.1	30941.8	29866.4	28448.4	27266.5	25761.1	23994.4	22574.3	20652.0	19025.8	17111.4	15270.1	13301.9	11326.2	9304.74	7181.46	5099.26	2920.48
2.64189	33.2172	2173.92	4476.36	7082.77	9559.54	11940.2	14279.9	16773.7	19063.8	21161.0	23386.7	25462.1	27167.7	28720.7	30382.7	32117.9	33213.2	34494.6	35648.5	36408.8	37148.5	37559.5	37988.2	38333.4	38059.0	38180.2	37807.5	37556.1	37192.1	36198.0	35375.1	34460.6	33340.7	32083.1	30607.6	29392.2	27621.5	25677.0	24012.8	22029.8	20128.5	18121.2	16006.1	13858.4	11610.8	9272.95	6849.47	4824.75	2385.20
2.66629	-16.5749	2275.01	4898.54	7570.79	10176.9	12868.1	15391.8	17985.5	20422.0	22771.2	25033.2	27185.7	29134.0	30979.9	32645.9	34344.3	35674.7	37064.5	38262.8	39143.4	39725.5	40318.8	40633.0	41069.0	40964.7	40765.6	40390.8	40183.2	39716.8	38664.1	37718.8	36597.6	35503.9	34050.5	32425.3	31152.0	29110.5	27386.5	25450.7	23255.6	21214.4	18755.2	16626.1	14082.7	11720.5	9344.10	6749.53	4369.45	1900.71
2.69070	37.1802	2355.34	5152.87	8064.87	10785.9	13628.2	16461.1	19071.6	21758.0	24158.0	26574.1	28866.8	30875.3	32856.4	34574.3	36345.1	37864.6	39081.9	40449.2	41371.0	42071.7	42641.2	42957.1	43369.6	43317.5	43210.8	42867.2	42366.5	41903.0	40756.1	39757.2	38647.8	37395.8	35919.4	34046.3	32477.3	30536.0	28410.2	26590.7	24245.1	21867.9	19578.0	17110.5	14620.9	11917.1	9459.84	6679.38	4232.06	1438.88
2.71511	-22.7596	2588.89	5684.31	8510.91	11621.2	14624.5	17298.1	20319.2	23034.3	25601.9	28152.5	30593.1	32712.1	34805.9	36614.3	38574.6	40006.8	41448.4	42966.5	43671.5	44542.3	45121.6	45467.2	45987.1	45757.7	45657.6	45203.4	44817.5	44084.4	43005.1	41920.3	40768.2	39252.9	37816.1	35784.3	34233.6	32014.3	29874.4	27712.0	25273.4	22753.3	20259.1	17753.7	14938.6	12306.3	9486.63	6605.03	3762.76	1019.58
2.73951	39.7681	2817.97	5971.43	9047.83	12299.3	15323.3	18533.5	21472.1	24456.5	27140.5	30019.7	32487.4	34866.3	36925.1	38873.0	40877.4	42433.3	44003.6	45573.1	46404.1	47316.4	47864.0	48198.4	48635.8	48455.0	48365.0	47739.3	47382.7	46626.4	45513.2	44264.6	42949.4	41522.6	39777.1	37811.6	35993.2	33766.8	31388.0	29108.1	26328.7	23860.1	21093.1	18317.7	15509.9	12616.1	9625.00	6507.56	3509.87	571.884
2.76392	47.8032	2975.35	6383.87	9725.86	13169.7	16504.5	19693.5	22884.5	25993.8	28988.2	31938.0	34538.2	37119.3	39179.0	41345.2	43505.1	45044.7	46791.4	48120.9	49311.7	50231.4	50746.4	51243.4	51612.1	51506.8	51302.5	50662.7	50237.0	49464.0	48228.3	46852.2	45477.4	43833.0	41981.1	39848.5	37999.8	35428.4	32988.6	30570.1	27726.6	24900.9	21871.0	19040.6	15793.2	12653.0	9513.82	6304.99	3230.97	-30.7372
2.78832	91.3452	3111.48	6840.57	10431.5	13853.4	17440.9	20931.6	24265.8	27727.0	30780.4	33676.2	36720.5	39164.6	41847.3	43992.4	46305.1	47805.6	49784.4	51259.8	52431.7	53337.0	53846.4	54288.3	54649.9	54471.0	54275.5	53831.3	53209.0	52505.4	50906.1	49548.2	48022.3	46251.4	44296.5	42042.9	40036.2	37410.6	34569.8	32142.4	28973.5	25935.3	22762.3	19612.1	16450.5	12968.6	9722.81	6134.35	2869.01	-539.509
2.81273	93.1141	3483.49	7219.22	10968.7	14767.9	18636.9	22235.9	25712.6	29325.7	32583.6	35753.0	38828.2	41651.3	43916.7	46525.7	48694.7	50517.7	52327.2	54103.4	55141.3	56064.4	56860.6	57219.6	57863.3	57525.8	57196.2	56629.7	56119.3	55126.4	53620.7	52077.9	50446.6	48744.8	46544.8	44133.4	41923.9	39039.1	36117.8	33335.3	30037.0	27048.7	23718.1	20487.5	17011.0	13330.9	9832.52	6034.45	2616.69	-961.580
2.83714	-78.2786	3488.21	7694.65	11733.5	15790.5	19891.8	23821.0	27627.9	31346.4	34806.7	38332.0	41661.7	44532.2	47248.0	49732.4	52324.4	54193.0	56108.9	58019.7	59238.4	60233.5	60913.1	61240.2	61810.2	61674.9	61254.4	60794.8	59907.4	59106.5	57449.5	55761.3	54115.5	52074.5	49743.5	47116.0	44658.2	41704.0	38652.4	35679.1	32110.7	28645.9	24953.6	21365.9	17640.8	13846.4	9944.03	5915.50	2067.68	-1769.26
2.86154	56.2499	3970.35	8448.38	12592.9	16986.8	21342.3	25449.8	29477.9	33576.7	37252.0	41127.4	44573.4	47573.1	50306.3	53238.9	55862.9	57833.5	59885.3	61842.7	63190.9	64269.1	64836.8	65316.1	65795.6	65567.4	65235.1	64492.6	63801.0	62649.2	60916.9	59324.4	57254.8	55230.0	52690.6	49761.9	47302.6	43961.5	40536.0	37260.0	33651.4	30019.7	26008.3	22206.0	18364.0	14088.2	10045.6	5729.19	1741.56	-2516.40
2.88595	23.5717	4144.76	8750.65	13366.7	17913.0	22455.7	26910.5	31318.5	35557.9	39366.5	43459.5	47115.8	50481.7	53330.1	56306.8	59040.1	61141.6	63520.3	65457.1	66780.3	67918.5	68548.6	69203.1	69638.6	69229.0	68890.4	68021.0	67189.5	66151.9	64288.8	62405.0	60406.4	58119.5	55491.1	52288.5	49631.1	46219.9	42757.0	39258.9	35098.8	31285.7	27127.8	23095.4	18773.9	14424.3	10070.2	5487.62	1268.14	-3152.75
2.91035	32.0122	4407.21	9286.95	14314.1	19324.7	24095.4	28819.3	33336.4	37859.9	42006.3	46168.0	50098.1	53551.1	56866.0	59737.3	62735.2	65057.9	67372.9	69663.4	70926.6	72282.0	72950.2	73410.4	73890.9	73521.1	73077.2	72392.3	71366.3	70255.1	68136.5	66172.6	63920.3	61506.5	58725.4	55501.8	52507.7	48840.7	44968.6	41294.0	37066.3	32719.6	28343.0	23940.4	19450.2	14895.8	10230.6	5284.25	697.109	-4090.23
2.93476	67.5088	4712.15	9977.12	15309.2	20444.9	25614.5	30651.8	35588.2	40536.4	44731.3	49311.6	53449.2	57154.2	60603.6	63838.1	67028.2	69324.0	71954.6	74266.1	75710.7	76853.2	77782.6	78154.1	78763.8	78345.2	77936.3	77003.1	76074.1	74645.6	72498.0	70338.2	67970.9	65318.7	62285.3	58731.2	55582.8	51632.0	47527.0	43616.8	39033.3	34590.3	29588.3	25232.7	20303.3	15244.9	10238.8	5204.60	137.891	-4942.40
2.95917	-76.3078	5057.38	10777.1	16440.0	22041.8	27480.2	32830.2	38201.2	43263.6	47931.0	52812.8	57242.7	61188.6	64798.0	68222.2	71777.2	74286.0	76794.3	79332.6	80757.4	82231.7	83059.3	83543.6	84142.5	83861.0	83244.4	82110.6	80954.3	79643.4	77358.8	74969.3	72256.9	69524.1	66338.6	62520.3	59167.6	54853.6	50474.6	46189.4	41093.0	36470.8	31269.5	26294.2	21037.0	15777.7	10458.4	4846.86	-379.103	-5851.49
2.98357	26.1992	5551.25	11480.4	17598.8	23612.9	29463.6	35349.0	40931.3	46404.1	51464.7	56674.9	61594.3	65689.6	69548.7	73082.3	76904.4	79750.6	82470.8	85075.9	86684.5	88078.0	89102.9	89545.1	90279.6	89712.1	89100.5	87991.8	86963.6	85248.2	82747.7	80124.6	77297.7	74363.3	70831.7	66667.8	63161.1	58440.1	53644.6	49217.2	43653.6	38440.6	33009.0	27586.5	21931.0	16179.4	10534.5	4459.43	-1247.23	-7012.45
3.00798	16.9023	5986.65	12537.6	18965.0	25509.5	31842.7	38146.3	44059.9	50071.2	55386.5	61256.2	66378.4	70674.0	74901.4	78837.8	83010.4	85857.7	88912.0	91669.0	93386.3	94814.4	95782.1	96374.6	97150.8	96538.4	95810.8	94655.8	93379.2	91617.7	88954.2	86023.3	82891.0	79784.9	75827.5	71522.3	67557.0	62601.9	57209.2	52416.6	46351.2	40969.9	34905.2	29191.3	23005.5	16847.8	10567.3	4118.80	-2048.51	-8233.76
3.03239	-72.3851	6426.09	13715.5	20615.4	27515.9	34460.2	41217.5	47886.0	54201.6	60118.0	66253.6	71662.7	76526.8	81025.7	85357.8	89715.8	92771.3	96204.3	99182.5	101081	102464	103642	104296	104898	104327	103544	102194	100789	98996.5	95782.8	92762.9	89284.4	85943.9	81672.0	76844.1	72522.9	67052.9	61437.8	56113.5	49682.2	43644.7	37069.7	30801.6	24214.7	17343.7	10621.4	3716.95	-2986.31	-9895.88
3.05679	-168.662	7117.25	14722.7	22510.8	30068.9	37472.8	44801.7	52207.7	58979.1	65380.8	72132.5	78057.0	83275.6	88240.2	92856.9	97672.2	100956	104379	107895	109838	111494	112718	113164	114050	113377	112396	110873	109299	107363	103919	100471	96774.7	93143.8	88427.6	83157.5	78380.2	72396.0	66286.6	60394.8	53335.3	46681.9	39508.4	32828.2	25477.5	18091.4	10634.5	3124.75	-4247.00	-11604.9
3.08120	79.0939	7787.09	16171.4	24664.2	32981.2	41154.9	49169.5	57107.5	64661.9	71660.3	79006.4	85541.8	91212.0	96484.5	101639	106930	110519	114394	118079	120290	121877	123214	123890	124611	124006	122824	121050	119498	117227	113519	109725	105530	101482	96277.4	90416.2	85283.0	78599.3	71861.8	65456.6	57595.2	50413.6	42479.9	35041.7	26866.7	18700.4	10787.0	2382.33	-5677.62	-13823.8
3.10560	-100.695	8457.35	17917.9	27211.8	36495.8	45273.4	54269.9	63160.5	71373.8	78973.2	87296.2	94473.5	100479	106297	111933	117964	121792	125878	130107	132288	134159	135568	136088	137325	136406	135046	133138	131261	128885	124602	120312	115599	111474	105688	99069.5	93431.8	86092.1	78461.3	71304.7	62569.0	54575.6	45898.9	37578.3	28652.8	19620.0	10580.6	1546.37	-7400.28	-16326.7
3.13001	-32.3574	9461.08	19895.1	30516.7	40797.3	50337.2	60579.0	70199.2	79464.9	87781.1	96982.7	105035	111748	118207	124465	131115	135409	139984	144645	146915	148929	150890	151361	152087	151341	149789	147572	145617	142760	138349	133163	127998	123512	116779	109687	103078	94873.0	86437.4	78445.4	68586.0	59636.6	49878.7	40585.8	30736.9	20556.8	10731.8	507.665	-9619.33	-19382.1
[truncated: 1,088 more rows]
[truncated: 79 more columns]
