# Supplementary material for: Parahydrogen-induced polarization and spin order transfer in ethyl pyruvate at high magnetic fields
Source: Sci Rep. 2022 Nov 12;12:19361. doi: 10.1038/s41598-022-22347-1 (PMC9653431; doi:10.1038/s41598-022-22347-1)
Supplement: Supplementary file 1 — Supplementary Information 1. [file 41598_2022_22347_MOESM1_ESM.zip › FA_processing/23_1H25mm/amplitudes_vs_ppm.csv]

-0.996203	172745.20308899
-0.976521	182782.007282379
-0.956838	182861.300757876
-0.937156	187665.482253212
-0.917474	178159.876419306
-0.897791	183426.32805439
-0.878109	189793.732638619
-0.858426	200245.486532826
-0.838744	202133.421136561
-0.819062	206083.394364537
-0.799379	208516.123380678
-0.779697	221348.484843434
-0.760015	227843.77524008
-0.740332	234146.849053509
-0.72065	225220.449169809
-0.700968	228728.069053578
-0.681285	233473.276511402
-0.661603	236576.540817781
-0.64192	241228.683992014
-0.622238	242926.260671348
-0.602556	261893.436622401
-0.582873	271378.678710303
-0.563191	256488.176366463
-0.543509	290827.293905333
-0.523826	300729.167227555
-0.504144	541555.748898584
-0.484462	323137.721337264
-0.464779	269437.927781289
-0.445097	346053.999990991
-0.425414	357619.099810074
-0.405732	367704.757378502
-0.38605	381458.527045114
-0.366367	396955.595116403
-0.346685	353953.49673314
-0.327003	373627.46148153
-0.30732	392236.189310695
-0.287638	411449.18345504
-0.267956	402367.657069146
-0.248273	424496.975843888
-0.228591	386188.974391185
-0.208908	413828.561894132
-0.189226	442655.342140661
-0.169544	444287.076595231
-0.149861	473200.792269633
-0.130179	523887.52908706
-0.110497	539997.62379379
-0.0908143	523743.163402216
-0.071132	560427.200350315
-0.0514496	603675.059478765
-0.0317672	642743.500179344
-0.0120849	684046.533595639
0.0075975	727256.165398157
0.0272799	771347.99825062
0.0469622	819077.858237506
0.0666446	867697.496559986
0.086327	913582.392576812
0.106009	963901.302416095
0.125692	1013710.10080352
0.145374	1063654.20481438
0.165056	1113921.15159812
0.184739	1151629.62557322
0.204421	1220178.21961572
0.224103	1314847.98555136
0.243786	1369722.82027698
0.263468	1432131.56840404
0.283151	1420666.0397063
0.302833	1482601.30983877
0.322515	1532962.96292875
0.342198	1595532.30517307
0.36188	1871366.54481487
0.381562	1925318.20465119
0.401245	1977003.96715263
0.420927	2032017.50369645
0.440609	2080227.4138586
0.460292	2139310.19022275
0.479974	2184965.06642732
0.499657	2344962.46193631
0.519339	2376598.90911527
0.539021	2454440.61767593
0.558704	2492514.85022407
0.578386	2126917.64364987
0.598068	1977598.90926127
0.617751	1874352.20394991
0.637433	1801233.74310073
0.657115	1736855.7633365
0.676798	1682616.08455176
0.69648	1639866.39796724
0.716163	1598227.39291327
0.735845	1561932.72127864
0.755527	1530829.87194241
0.77521	1504542.58394327
0.794892	1477239.32949408
0.814574	1455914.57520243
0.834257	1437525.20570399
0.853939	1414214.59858801
0.873621	1394655.17252036
0.893304	1379264.0350851
0.912986	1362100.60746432
0.932669	1353406.12865551
0.952351	1337474.56354268
0.972033	1329254.42827045
0.991716	1315745.77934699
1.0114	1307393.16011835
1.03108	1295009.46651834
1.05076	1281273.70073234
1.07045	1273307.38458422
1.09013	1264756.2589061
1.10981	1259046.99566935
1.12949	1251578.6828385
1.14917	1251153.24396439
1.16886	1244191.06879256
1.18854	1236662.07274434
1.20822	1223590.24437489
1.2279	1217570.35711519
1.24759	1212898.16235516
1.26727	1209567.23626289
1.28695	1204368.85432999
1.30663	1203190.46834002
1.32632	1196531.76434094
1.346	1205157.72676496
1.36568	1200967.31890567
1.38536	1184573.10559504
1.40505	1179114.17221407
1.42473	1175409.25617838
1.44441	1174685.03399015
1.46409	1172285.27747245
1.48377	1168069.33857861
1.50346	1166965.96218807
1.52314	1164795.06382866
1.54282	1161304.16139311
1.5625	1159266.1043379
1.58219	1156115.21400182
1.60187	1153049.20726326
1.62155	1153984.75906557
1.64123	1153683.80069041
1.66092	1151363.57665465
1.6806	1151874.7608437
1.70028	1148353.68632885
1.71996	1148883.95572975
1.73965	1146926.83418322
1.75933	1145501.74091127
1.77901	1144043.93069106
1.79869	1147141.4079559
1.81837	1147389.57521992
1.83806	1143543.14688286
1.85774	1146139.50115275
1.87742	1145671.0180158
1.8971	1143158.01141382
1.91679	1142548.11024545
1.93647	1140439.72046554
1.95615	1144001.90561711
1.97583	1138838.26004858
1.99552	1139593.02883448
2.0152	1143120.93580072
2.03488	1137102.53385222
2.05456	1133705.30617042
2.07425	1132127.77029972
2.09393	1128813.51375815
2.11361	1125351.89560917
2.13329	1127393.00705577
2.15298	1127058.01102212
2.17266	1124431.03291292
2.19234	1123453.94059362
2.21202	1124630.57887879
2.2317	1122622.91358835
2.25139	1120933.1961414
2.27107	1117911.97991567
2.29075	1119585.83781334
2.31043	1118878.49410262
2.33012	1120858.42385996
2.3498	1120810.81883254
2.36948	1173774.65959298
2.38916	1117920.49514653
2.40885	1117171.46723599
2.42853	1118244.06950621
2.44821	1116318.24909226
2.46789	1114741.32151799
2.48758	1175886.86670654
2.50726	1229832.30153359
2.52694	1231667.14235623
2.54662	1228954.29963006
2.5663	1175830.2990594
2.58599	1228774.44323381
2.60567	1227775.63629379
2.62535	1230902.90964916
2.64503	1228411.91736216
2.66472	1227538.37295555
2.6844	1228960.96844586
2.70408	1227277.78084488
2.72376	1178140.55152138
2.74345	1227149.03539541
2.76313	1230266.9132698
2.78281	1230947.1551873
2.80249	1231712.1437053
2.82218	1231994.7530304
2.84186	1232500.51648409
2.86154	1233499.58236587
2.88122	1234480.42693135
2.9009	1235116.24233629
2.92059	1234359.81176106
2.94027	1233676.17533556
2.95995	1234753.12549548
2.97963	1237451.40794397
2.99932	1238788.89159485
3.019	1236258.19636407
3.03868	1194901.43726531
3.05836	1198576.92974345
3.07805	1234610.78901366
3.09773	1199656.61668881
3.11741	1239253.7577766
3.13709	1202662.17999219
3.15678	1240510.27716148
3.17646	1240308.99768167
3.19614	1202825.29511955
3.21582	1204332.97022651
3.23551	1244273.33280222
3.25519	1244605.79821205
3.27487	1245817.29811835
3.29455	1214693.7120215
3.31423	1216736.74284522
3.33392	1260500.39092418
3.3536	1238433.83598245
3.37328	1272734.75049894
3.39296	1274221.37780858
3.41265	1268605.86962198
3.43233	1247424.99136291
3.45201	1226755.78396265
3.47169	1215047.47912933
3.49138	1209247.0346885
3.51106	1206017.3977883
3.53074	1204918.91735698
3.55042	1173077.54738947
3.57011	1201208.09563631
3.58979	1205121.58155044
3.60947	1202991.51343549
3.62915	1201710.76847533
3.64883	1205118.66774438
3.66852	1172297.07441518
3.6882	1203213.89114899
3.70788	1174558.18396437
3.72756	1202358.6288935
3.74725	1209174.91760353
3.76693	1181492.82482581
3.78661	1212020.79178351
3.80629	1189091.83936749
3.82598	1223396.76512733
3.84566	1225373.07283547
3.86534	1233955.60145013
3.88502	1235947.35837983
3.90471	1247224.07316579
3.92439	1228040.47402417
3.94407	1266575.89999391
3.96375	1280992.11941394
3.98343	1293265.04760195
4.00312	1305644.30146908
4.0228	1326134.99670674
4.04248	1346056.3696422
4.06216	1369872.47966748
4.08185	1396356.02302165
4.10153	1431379.75139038
4.12121	1454374.27026072
4.14089	1522370.56807952
4.16058	1588425.52155046
4.18026	1651077.88663911
4.19994	1741592.64922097
4.21962	1852090.10125468
4.23931	2003184.07928089
4.25899	2167835.60080414
4.27867	2424625.9588578
4.29835	2855629.79685226
4.31804	4451124.80386839
4.33772	4604274.79030428
4.3574	4655523.07380764
4.37708	5002106.69389562
4.39676	3516063.45544359
4.41645	2125659.25579707
4.43613	184706.607838736
4.45581	259731.688817435
4.47549	156851.851591848
4.49518	276158.117762065
4.51486	182931.359985299
4.53454	200031.328372653
4.55422	865834.721790111
4.57391	863862.652882881
4.59359	202931.691188033
4.61327	197538.434685811
4.63295	92641.1396843205
4.65264	99864.3912675383
4.67232	172711.118406832
4.692	177196.501583199
4.71168	427067.474251089
4.73136	125326.411082322
4.75105	184622.537448768
4.77073	161671.428593537
4.79041	158163.881340604
4.81009	148947.090066931
4.82978	211618.091705621
4.84946	152670.413183034
4.86914	118889.151027448
4.88882	115769.534496546
4.90851	334738.102299286
4.92819	-145166.286354903
4.94787	97206.7206437274
4.96755	115625.862017763
4.98724	85301.506394295
