# Supplementary material for: Parahydrogen-induced polarization and spin order transfer in ethyl pyruvate at high magnetic fields
Source: Sci Rep. 2022 Nov 12;12:19361. doi: 10.1038/s41598-022-22347-1 (PMC9653431; doi:10.1038/s41598-022-22347-1)
Supplement: Supplementary file 1 — Supplementary Information 1. [file 41598_2022_22347_MOESM1_ESM.zip › FA_processing/23_1H25mm/FA_PDF_ECDF.txt]

   0.0000000e+00   0.0000000e+00   0.0000000e+00
   5.0000000e-01   0.0000000e+00   0.0000000e+00
   1.0000000e+00   0.0000000e+00   0.0000000e+00
   1.5000000e+00   0.0000000e+00   0.0000000e+00
   2.0000000e+00   0.0000000e+00   0.0000000e+00
   2.5000000e+00   0.0000000e+00   0.0000000e+00
   3.0000000e+00   0.0000000e+00   0.0000000e+00
   3.5000000e+00   0.0000000e+00   0.0000000e+00
   4.0000000e+00   0.0000000e+00   0.0000000e+00
   4.5000000e+00   0.0000000e+00   0.0000000e+00
   5.0000000e+00   0.0000000e+00   0.0000000e+00
   5.5000000e+00   0.0000000e+00   0.0000000e+00
   6.0000000e+00   0.0000000e+00   0.0000000e+00
   6.5000000e+00   0.0000000e+00   0.0000000e+00
   7.0000000e+00   0.0000000e+00   0.0000000e+00
   7.5000000e+00   0.0000000e+00   0.0000000e+00
   8.0000000e+00   0.0000000e+00   0.0000000e+00
   8.5000000e+00   0.0000000e+00   0.0000000e+00
   9.0000000e+00   0.0000000e+00   0.0000000e+00
   9.5000000e+00   0.0000000e+00   0.0000000e+00
   1.0000000e+01   0.0000000e+00   0.0000000e+00
   1.0500000e+01   0.0000000e+00   0.0000000e+00
   1.1000000e+01   0.0000000e+00   0.0000000e+00
   1.1500000e+01   0.0000000e+00   0.0000000e+00
   1.2000000e+01   0.0000000e+00   0.0000000e+00
   1.2500000e+01   0.0000000e+00   0.0000000e+00
   1.3000000e+01   0.0000000e+00   0.0000000e+00
   1.3500000e+01   0.0000000e+00   0.0000000e+00
   1.4000000e+01   0.0000000e+00   0.0000000e+00
   1.4500000e+01   0.0000000e+00   0.0000000e+00
   1.5000000e+01   0.0000000e+00   0.0000000e+00
   1.5500000e+01   0.0000000e+00   0.0000000e+00
   1.6000000e+01   0.0000000e+00   0.0000000e+00
   1.6500000e+01   0.0000000e+00   0.0000000e+00
   1.7000000e+01   0.0000000e+00   0.0000000e+00
   1.7500000e+01   0.0000000e+00   0.0000000e+00
   1.8000000e+01   0.0000000e+00   0.0000000e+00
   1.8500000e+01   0.0000000e+00   0.0000000e+00
   1.9000000e+01   0.0000000e+00   0.0000000e+00
   1.9500000e+01   0.0000000e+00   0.0000000e+00
   2.0000000e+01   0.0000000e+00   0.0000000e+00
   2.0500000e+01   0.0000000e+00   0.0000000e+00
   2.1000000e+01   0.0000000e+00   0.0000000e+00
   2.1500000e+01   0.0000000e+00   0.0000000e+00
   2.2000000e+01   0.0000000e+00   0.0000000e+00
   2.2500000e+01   0.0000000e+00   0.0000000e+00
   2.3000000e+01   0.0000000e+00   0.0000000e+00
   2.3500000e+01   0.0000000e+00   0.0000000e+00
   2.4000000e+01   0.0000000e+00   0.0000000e+00
   2.4500000e+01   0.0000000e+00   0.0000000e+00
   2.5000000e+01   0.0000000e+00   0.0000000e+00
   2.5500000e+01   0.0000000e+00   0.0000000e+00
   2.6000000e+01   0.0000000e+00   0.0000000e+00
   2.6500000e+01   0.0000000e+00   0.0000000e+00
   2.7000000e+01   0.0000000e+00   0.0000000e+00
   2.7500000e+01   0.0000000e+00   0.0000000e+00
   2.8000000e+01   0.0000000e+00   0.0000000e+00
   2.8500000e+01   0.0000000e+00   0.0000000e+00
   2.9000000e+01   0.0000000e+00   0.0000000e+00
   2.9500000e+01   0.0000000e+00   0.0000000e+00
   3.0000000e+01   0.0000000e+00   0.0000000e+00
   3.0500000e+01   0.0000000e+00   0.0000000e+00
   3.1000000e+01   0.0000000e+00   0.0000000e+00
   3.1500000e+01   0.0000000e+00   0.0000000e+00
   3.2000000e+01   0.0000000e+00   0.0000000e+00
   3.2500000e+01   0.0000000e+00   0.0000000e+00
   3.3000000e+01   0.0000000e+00   0.0000000e+00
   3.3500000e+01   0.0000000e+00   0.0000000e+00
   3.4000000e+01   0.0000000e+00   0.0000000e+00
   3.4500000e+01   0.0000000e+00   0.0000000e+00
   3.5000000e+01   0.0000000e+00   0.0000000e+00
   3.5500000e+01   0.0000000e+00   0.0000000e+00
   3.6000000e+01   0.0000000e+00   0.0000000e+00
   3.6500000e+01   0.0000000e+00   0.0000000e+00
   3.7000000e+01   0.0000000e+00   0.0000000e+00
   3.7500000e+01   0.0000000e+00   0.0000000e+00
   3.8000000e+01   0.0000000e+00   0.0000000e+00
   3.8500000e+01   0.0000000e+00   0.0000000e+00
   3.9000000e+01   0.0000000e+00   0.0000000e+00
   3.9500000e+01   0.0000000e+00   0.0000000e+00
   4.0000000e+01   0.0000000e+00   0.0000000e+00
   4.0500000e+01   0.0000000e+00   0.0000000e+00
   4.1000000e+01   0.0000000e+00   0.0000000e+00
   4.1500000e+01   0.0000000e+00   0.0000000e+00
   4.2000000e+01   0.0000000e+00   0.0000000e+00
   4.2500000e+01   0.0000000e+00   0.0000000e+00
   4.3000000e+01   0.0000000e+00   0.0000000e+00
   4.3500000e+01   0.0000000e+00   0.0000000e+00
   4.4000000e+01   0.0000000e+00   0.0000000e+00
   4.4500000e+01   0.0000000e+00   0.0000000e+00
   4.5000000e+01   0.0000000e+00   0.0000000e+00
   4.5500000e+01   0.0000000e+00   0.0000000e+00
   4.6000000e+01   0.0000000e+00   0.0000000e+00
   4.6500000e+01   0.0000000e+00   0.0000000e+00
   4.7000000e+01   0.0000000e+00   0.0000000e+00
   4.7500000e+01   0.0000000e+00   0.0000000e+00
   4.8000000e+01   0.0000000e+00   0.0000000e+00
   4.8500000e+01   0.0000000e+00   0.0000000e+00
   4.9000000e+01   0.0000000e+00   0.0000000e+00
   4.9500000e+01   0.0000000e+00   0.0000000e+00
   5.0000000e+01   0.0000000e+00   0.0000000e+00
   5.0500000e+01   0.0000000e+00   0.0000000e+00
   5.1000000e+01   0.0000000e+00   0.0000000e+00
   5.1500000e+01   0.0000000e+00   0.0000000e+00
   5.2000000e+01   0.0000000e+00   0.0000000e+00
   5.2500000e+01   0.0000000e+00   0.0000000e+00
   5.3000000e+01   0.0000000e+00   0.0000000e+00
   5.3500000e+01   0.0000000e+00   0.0000000e+00
   5.4000000e+01   0.0000000e+00   0.0000000e+00
   5.4500000e+01   0.0000000e+00   0.0000000e+00
   5.5000000e+01   0.0000000e+00   0.0000000e+00
   5.5500000e+01   0.0000000e+00   0.0000000e+00
   5.6000000e+01   0.0000000e+00   0.0000000e+00
   5.6500000e+01   0.0000000e+00   0.0000000e+00
   5.7000000e+01   0.0000000e+00   0.0000000e+00
   5.7500000e+01   0.0000000e+00   0.0000000e+00
   5.8000000e+01   0.0000000e+00   0.0000000e+00
   5.8500000e+01   0.0000000e+00   0.0000000e+00
   5.9000000e+01   0.0000000e+00   0.0000000e+00
   5.9500000e+01   0.0000000e+00   0.0000000e+00
   6.0000000e+01   0.0000000e+00   0.0000000e+00
   6.0500000e+01   0.0000000e+00   0.0000000e+00
   6.1000000e+01   0.0000000e+00   0.0000000e+00
   6.1500000e+01   0.0000000e+00   0.0000000e+00
   6.2000000e+01   0.0000000e+00   0.0000000e+00
   6.2500000e+01   0.0000000e+00   0.0000000e+00
   6.3000000e+01   0.0000000e+00   0.0000000e+00
   6.3500000e+01   0.0000000e+00   0.0000000e+00
   6.4000000e+01   0.0000000e+00   0.0000000e+00
   6.4500000e+01   0.0000000e+00   0.0000000e+00
   6.5000000e+01   0.0000000e+00   0.0000000e+00
   6.5500000e+01   0.0000000e+00   0.0000000e+00
   6.6000000e+01   0.0000000e+00   0.0000000e+00
   6.6500000e+01   0.0000000e+00   0.0000000e+00
   6.7000000e+01   0.0000000e+00   0.0000000e+00
   6.7500000e+01   0.0000000e+00   0.0000000e+00
   6.8000000e+01   0.0000000e+00   0.0000000e+00
   6.8500000e+01   0.0000000e+00   0.0000000e+00
   6.9000000e+01   0.0000000e+00   0.0000000e+00
   6.9500000e+01   0.0000000e+00   0.0000000e+00
   7.0000000e+01   0.0000000e+00   0.0000000e+00
   7.0500000e+01   0.0000000e+00   0.0000000e+00
   7.1000000e+01   0.0000000e+00   0.0000000e+00
   7.1500000e+01   0.0000000e+00   0.0000000e+00
   7.2000000e+01   0.0000000e+00   0.0000000e+00
   7.2500000e+01   0.0000000e+00   0.0000000e+00
   7.3000000e+01   0.0000000e+00   0.0000000e+00
   7.3500000e+01   0.0000000e+00   0.0000000e+00
   7.4000000e+01   0.0000000e+00   0.0000000e+00
   7.4500000e+01   7.7974440e-03   7.7974440e-03
   7.5000000e+01   0.0000000e+00   7.7974440e-03
   7.5500000e+01   1.1790946e-03   8.9765386e-03
   7.6000000e+01   1.2004791e-02   2.0981330e-02
   7.6500000e+01   0.0000000e+00   2.0981330e-02
   7.7000000e+01   1.1054065e-03   2.2086737e-02
   7.7500000e+01   1.0696586e-03   2.3156395e-02
   7.8000000e+01   1.5461594e-02   3.8617989e-02
   7.8500000e+01   0.0000000e+00   3.8617989e-02
   7.9000000e+01   9.9882402e-04   3.9616813e-02
   7.9500000e+01   1.4390298e-02   5.4007112e-02
   8.0000000e+01   1.4231889e-02   6.8239001e-02
   8.0500000e+01   1.2717962e-03   6.9510797e-02
   8.1000000e+01   1.3758500e-02   8.3269297e-02
   8.1500000e+01   1.2124085e-03   8.4481706e-02
   8.2000000e+01   0.0000000e+00   8.4481706e-02
   8.2500000e+01   8.8267987e-03   9.3308505e-02
   8.3000000e+01   8.8066859e-03   1.0211519e-01
   8.3500000e+01   7.8557042e-03   1.0997089e-01
   8.4000000e+01   1.1916716e-02   1.2188761e-01
   8.4500000e+01   6.6270166e-03   1.2851463e-01
   8.5000000e+01   5.1035089e-03   1.3361814e-01
   8.5500000e+01   1.0709598e-02   1.4432773e-01
   8.6000000e+01   8.9199132e-03   1.5324765e-01
   8.6500000e+01   8.5504578e-03   1.6179811e-01
   8.7000000e+01   1.2295556e-02   1.7409366e-01
   8.7500000e+01   1.1872078e-02   1.8596574e-01
   8.8000000e+01   7.6162270e-03   1.9358197e-01
   8.8500000e+01   2.0533403e-02   2.1411537e-01
   8.9000000e+01   1.1135970e-02   2.2525134e-01
   8.9500000e+01   2.3802482e-02   2.4905382e-01
   9.0000000e+01   2.8241206e-02   2.7729503e-01
   9.0500000e+01   6.2927632e-02   3.4022266e-01
   9.1000000e+01   6.9096953e-02   4.0931961e-01
   9.1500000e+01   1.3479224e-01   5.4411185e-01
   9.2000000e+01   2.2932729e-01   7.7343914e-01
   9.2500000e+01   2.2118312e-01   9.9462226e-01
   9.3000000e+01   3.7588433e-03   9.9838110e-01
   9.3500000e+01   0.0000000e+00   9.9838110e-01
   9.4000000e+01   1.6188987e-03   1.0000000e+00
   9.4500000e+01   0.0000000e+00   1.0000000e+00
   9.5000000e+01   0.0000000e+00   1.0000000e+00
   9.5500000e+01   0.0000000e+00   1.0000000e+00
   9.6000000e+01   0.0000000e+00   1.0000000e+00
   9.6500000e+01   0.0000000e+00   1.0000000e+00
   9.7000000e+01   0.0000000e+00   1.0000000e+00
   9.7500000e+01   0.0000000e+00   1.0000000e+00
   9.8000000e+01   0.0000000e+00   1.0000000e+00
   9.8500000e+01   0.0000000e+00   1.0000000e+00
   9.9000000e+01   0.0000000e+00   1.0000000e+00
   9.9500000e+01   0.0000000e+00   1.0000000e+00
   1.0000000e+02   0.0000000e+00   1.0000000e+00
   1.0050000e+02   0.0000000e+00   1.0000000e+00
   1.0100000e+02   0.0000000e+00   1.0000000e+00
   1.0150000e+02   0.0000000e+00   1.0000000e+00
   1.0200000e+02   0.0000000e+00   1.0000000e+00
   1.0250000e+02   0.0000000e+00   1.0000000e+00
   1.0300000e+02   0.0000000e+00   1.0000000e+00
   1.0350000e+02   0.0000000e+00   1.0000000e+00
   1.0400000e+02   0.0000000e+00   1.0000000e+00
   1.0450000e+02   0.0000000e+00   1.0000000e+00
   1.0500000e+02   0.0000000e+00   1.0000000e+00
   1.0550000e+02   0.0000000e+00   1.0000000e+00
   1.0600000e+02   0.0000000e+00   1.0000000e+00
   1.0650000e+02   0.0000000e+00   1.0000000e+00
   1.0700000e+02   0.0000000e+00   1.0000000e+00
   1.0750000e+02   0.0000000e+00   1.0000000e+00
   1.0800000e+02   0.0000000e+00   1.0000000e+00
   1.0850000e+02   0.0000000e+00   1.0000000e+00
   1.0900000e+02   0.0000000e+00   1.0000000e+00
   1.0950000e+02   0.0000000e+00   1.0000000e+00
   1.1000000e+02   0.0000000e+00   1.0000000e+00
   1.1050000e+02   0.0000000e+00   1.0000000e+00
   1.1100000e+02   0.0000000e+00   1.0000000e+00
   1.1150000e+02   0.0000000e+00   1.0000000e+00
   1.1200000e+02   0.0000000e+00   1.0000000e+00
   1.1250000e+02   0.0000000e+00   1.0000000e+00
