# Supplementary material for: Parahydrogen-induced polarization and spin order transfer in ethyl pyruvate at high magnetic fields
Source: Sci Rep. 2022 Nov 12;12:19361. doi: 10.1038/s41598-022-22347-1 (PMC9653431; doi:10.1038/s41598-022-22347-1)
Supplement: Supplementary file 1 — Supplementary Information 1. [file 41598_2022_22347_MOESM1_ESM.zip › FA_processing/23_1H25mm/periods_vs_ppm.csv]

-0.996203	200.344625556019
-0.976521	207.722484286996
-0.956838	206.062609198069
-0.937156	206.934205232551
-0.917474	198.475527272739
-0.897791	201.529868003541
-0.878109	205.297364594276
-0.858426	207.757475233303
-0.838744	207.092964629107
-0.819062	207.363117713802
-0.799379	206.956212979507
-0.779697	218.759063791537
-0.760015	221.375034656628
-0.740332	219.557714178369
-0.72065	208.0748612698
-0.700968	207.970065820191
-0.681285	208.162502841786
-0.661603	210.591788656965
-0.64192	207.577372760622
-0.622238	205.444065612234
-0.602556	218.798167289869
-0.582873	221.795477045798
-0.563191	204.958723404716
-0.543509	226.973940434361
-0.523826	229.383168184111
-0.504144	343.032076811625
-0.484462	234.494744969701
-0.464779	198.937461500343
-0.445097	238.361122861128
-0.425414	239.700267097457
-0.405732	243.364888926575
-0.38605	245.517171370393
-0.366367	247.82055455488
-0.346685	217.035986619454
-0.327003	221.466297376062
-0.30732	227.084851420404
-0.287638	230.351440823379
-0.267956	218.883581979793
-0.248273	222.399906652323
-0.228591	199.299601281121
-0.208908	202.375872700505
-0.189226	206.093974655207
-0.169544	200.411820754994
-0.149861	202.496222736731
-0.130179	208.987629550623
-0.110497	207.381041791011
-0.0908143	197.128976597618
-0.071132	198.857559516074
-0.0514496	201.604555899399
-0.0317672	202.916124954696
-0.0120849	202.891186425338
0.0075975	205.153838301035
0.0272799	205.458311519846
0.0469622	204.737704267471
0.0666446	204.279246338919
0.086327	204.223356048052
0.106009	203.495143340356
0.125692	203.779195885675
0.145374	203.199001690512
0.165056	202.667211814116
0.184739	202.500831892057
0.204421	200.254475960988
0.224103	204.899690114689
0.243786	204.688878075233
0.263468	204.45176756453
0.283151	201.586413467319
0.302833	202.613081780837
0.322515	202.764823423679
0.342198	203.096023272493
0.36188	203.926278787043
0.381562	203.265323537919
0.401245	202.971653840988
0.420927	202.91101454432
0.440609	202.638958260096
0.460292	202.675737468835
0.479974	202.757056442916
0.499657	201.944202601681
0.519339	202.269741757253
0.539021	202.26644690203
0.558704	201.935973442363
0.578386	201.959304603824
0.598068	201.812555329362
0.617751	201.714710190233
0.637433	201.589855233973
0.657115	201.437640224075
0.676798	201.400467119572
0.69648	201.245230171508
0.716163	201.171821408348
0.735845	201.093242205326
0.755527	201.014653736824
0.77521	200.921811441018
0.794892	200.920356290141
0.814574	200.840895371917
0.834257	200.747057378002
0.853939	200.708450787615
0.873621	200.70733987724
0.893304	200.643647493781
0.912986	200.594929885137
0.932669	200.549978966886
0.952351	200.533739205595
0.972033	200.463740010227
0.991716	200.449227472856
1.0114	200.417116091715
1.03108	200.379090536369
1.05076	200.368206134607
1.07045	200.341926119739
1.09013	200.318848524479
1.10981	200.290427412383
1.12949	200.288313265169
1.14917	200.24877112062
1.16886	200.274599257468
1.18854	200.234181117195
1.20822	200.248739993588
1.2279	200.29636840454
1.24759	200.326999266875
1.26727	200.263054067803
1.28695	200.257143849772
1.30663	200.34354964374
1.32632	200.204341354346
1.346	200.199386115546
1.36568	200.208177091817
1.38536	200.210727904767
1.40505	200.454983263019
1.42473	200.462783915809
1.44441	200.211107367776
1.46409	200.207423572319
1.48377	200.226751395879
1.50346	200.454175100309
1.52314	200.583999539443
1.54282	200.272718845808
1.5625	200.714725905279
1.58219	200.301190738711
1.60187	200.719856366815
1.62155	200.319154316133
1.64123	200.471771020934
1.66092	200.347366647124
1.6806	200.840078002389
1.70028	200.821659949389
1.71996	200.901227782781
1.73965	200.431680438271
1.75933	200.480784756288
1.77901	201.013009924845
1.79869	200.988720011233
1.81837	200.538688351764
1.83806	201.084853295236
1.85774	200.711787340259
1.87742	201.204630353791
1.8971	201.244920357446
1.91679	201.368583399579
1.93647	201.320990439036
1.95615	201.371067814221
1.97583	201.405488145959
1.99552	201.385238152067
2.0152	201.50334300776
2.03488	201.532525532509
2.05456	201.599943102609
2.07425	201.60701230754
2.09393	201.538585180986
2.11361	201.582045283068
2.13329	201.746251413764
2.15298	201.622308735166
2.17266	201.725683184985
2.19234	201.758994325303
2.21202	201.828262029825
2.2317	201.746137352287
2.25139	201.47806796895
2.27107	200.982844618563
2.29075	201.944924692954
2.31043	201.989006946884
2.33012	201.924714365757
2.3498	202.182397112317
2.36948	200.863428630293
2.38916	202.040377447876
2.40885	202.171725522014
2.42853	202.192598483007
2.44821	202.25725443865
2.46789	202.290838145173
2.48758	201.000786343432
2.50726	199.629389971765
2.52694	199.633217344401
2.54662	199.698399762348
2.5663	201.134411509296
2.58599	199.812771114113
2.60567	199.957233673093
2.62535	200.004386421628
2.64503	200.02832682502
2.66472	199.9742827608
2.6844	200.109315167442
2.70408	199.908331466375
2.72376	201.369055578282
2.74345	200.163778277702
2.76313	200.227870345516
2.78281	200.208039088556
2.80249	200.528563762514
2.82218	200.592291578145
2.84186	200.589690203654
2.86154	200.765958934891
2.88122	200.855108734517
2.9009	200.848413821935
2.92059	200.911099226607
2.94027	201.029944624122
2.95995	201.206828622386
2.97963	201.309770600258
2.99932	201.312380775606
3.019	201.287225905996
3.03868	202.470453088283
3.05836	202.639142538657
3.07805	201.683074058618
3.09773	202.824392961349
3.11741	202.481487192537
3.13709	203.013754425977
3.15678	202.808266194528
3.17646	203.159932310407
3.19614	203.381308416459
3.21582	203.529596575947
3.23551	203.194103713801
3.25519	203.524830774991
3.27487	203.661575428341
3.29455	204.107126903545
3.31423	204.301734920481
3.33392	204.178356840086
3.3536	204.902179862969
3.37328	204.394075648099
3.39296	204.767330269433
3.41265	204.965013247252
3.43233	204.891988990281
3.45201	204.527336930994
3.47169	204.407119750927
3.49138	205.357107943694
3.51106	204.546072304948
3.53074	205.359061834961
3.55042	205.5824604209
3.57011	205.808385780907
3.58979	205.635713814214
3.60947	206.409866028217
3.62915	205.75643961669
3.64883	206.620911103941
3.66852	206.890283283301
3.6882	207.064804832012
3.70788	207.405261320683
3.72756	207.262064711222
3.74725	207.540183647828
3.76693	208.103913936627
3.78661	208.209304683401
3.80629	208.656078809977
3.82598	208.962039644053
3.84566	208.830532504788
3.86534	209.096407576761
3.88502	209.863330491799
3.90471	209.730791130316
3.92439	210.512693785113
3.94407	211.183598992399
3.96375	211.046066009266
3.98343	211.955694143832
4.00312	212.328416276848
4.0228	212.506848378761
4.04248	212.807743443256
4.06216	213.52654387697
4.08185	214.094439730974
4.10153	214.896065703904
4.12121	215.319622948138
4.14089	216.293776710651
4.16058	217.05559069285
4.18026	217.772858456795
4.19994	218.728346319897
4.21962	219.77080206167
4.23931	221.028345491206
4.25899	221.925271476424
4.27867	223.041040899632
4.29835	224.625292624089
4.31804	229.147729208463
4.33772	230.806439868609
4.3574	232.946169123181
4.37708	237.244995309126
4.39676	243.601533445849
4.41645	248.6809134914
4.43613	92.7222896564748
4.45581	64.8480712261359
4.47549	29.3999292793389
4.49518	33.3292602382842
4.51486	245.150597093107
4.53454	29.0853526358741
4.55422	358.621234572967
4.57391	273.116319490853
4.59359	197.640007159803
4.61327	312.751432734569
4.63295	200.447580268035
4.65264	217.239681623158
4.67232	208.411253625616
4.692	214.711757938082
4.71168	237.8903429434
4.73136	178.971431361878
4.75105	188.859313842811
4.77073	209.814684272202
4.79041	211.705478247507
4.81009	250.203296019163
4.82978	236.88163156976
4.84946	200.227372682227
4.86914	175.475892256969
4.88882	245.523311934414
4.90851	254.399118943644
4.92819	208.507185502293
4.94787	250.593045051013
4.96755	221.946588369623
4.98724	259.852397997839
