# Supplementary material for: Parahydrogen-induced polarization and spin order transfer in ethyl pyruvate at high magnetic fields
Source: Sci Rep. 2022 Nov 12;12:19361. doi: 10.1038/s41598-022-22347-1 (PMC9653431; doi:10.1038/s41598-022-22347-1)
Supplement: Supplementary file 1 — Supplementary Information 1. [file 41598_2022_22347_MOESM1_ESM.zip › FA_processing/23_1H25mm/PPM_A_Am_P4_P4m.txt]

  -9.9620300e-01   5.3395827e-04   0.0000000e+00   5.0086156e+01   0.0000000e+00
  -9.7652100e-01   5.6498219e-04   0.0000000e+00   5.1930621e+01   0.0000000e+00
  -9.5683800e-01   5.6522729e-04   0.0000000e+00   5.1515652e+01   0.0000000e+00
  -9.3715600e-01   5.8007710e-04   0.0000000e+00   5.1733551e+01   0.0000000e+00
  -9.1747400e-01   5.5069511e-04   0.0000000e+00   4.9618882e+01   0.0000000e+00
  -8.9779100e-01   5.6697380e-04   0.0000000e+00   5.0382467e+01   0.0000000e+00
  -8.7810900e-01   5.8665555e-04   0.0000000e+00   5.1324341e+01   0.0000000e+00
  -8.5842600e-01   6.1896210e-04   0.0000000e+00   5.1939369e+01   0.0000000e+00
  -8.3874400e-01   6.2479773e-04   0.0000000e+00   5.1773241e+01   0.0000000e+00
  -8.1906200e-01   6.3700717e-04   0.0000000e+00   5.1840779e+01   0.0000000e+00
  -7.9937900e-01   6.4452677e-04   0.0000000e+00   5.1739053e+01   0.0000000e+00
  -7.7969700e-01   6.8419181e-04   0.0000000e+00   5.4689766e+01   0.0000000e+00
  -7.6001500e-01   7.0426886e-04   0.0000000e+00   5.5343759e+01   0.0000000e+00
  -7.4033200e-01   7.2375177e-04   0.0000000e+00   5.4889429e+01   0.0000000e+00
  -7.2065000e-01   6.9616012e-04   0.0000000e+00   5.2018715e+01   0.0000000e+00
  -7.0096800e-01   7.0700223e-04   0.0000000e+00   5.1992516e+01   0.0000000e+00
  -6.8128500e-01   7.2166974e-04   0.0000000e+00   5.2040626e+01   0.0000000e+00
  -6.6160300e-01   7.3126198e-04   0.0000000e+00   5.2647947e+01   0.0000000e+00
  -6.4192000e-01   7.4564183e-04   0.0000000e+00   5.1894343e+01   0.0000000e+00
  -6.2223800e-01   7.5088907e-04   0.0000000e+00   5.1361016e+01   0.0000000e+00
  -6.0255600e-01   8.0951692e-04   0.0000000e+00   5.4699542e+01   0.0000000e+00
  -5.8287300e-01   8.3883596e-04   0.0000000e+00   5.5448869e+01   0.0000000e+00
  -5.6319100e-01   7.9280918e-04   0.0000000e+00   5.1239681e+01   0.0000000e+00
  -5.4350900e-01   8.9895195e-04   0.0000000e+00   5.6743485e+01   0.0000000e+00
  -5.2382600e-01   9.2955881e-04   0.0000000e+00   5.7345792e+01   0.0000000e+00
  -5.0414400e-01   1.6739577e-03   0.0000000e+00   8.5758019e+01   0.0000000e+00
  -4.8446200e-01   9.9882402e-04   9.9882402e-04   5.8623686e+01   5.8623686e+01
  -4.6477900e-01   8.3283707e-04   8.3283707e-04   4.9734365e+01   4.9734365e+01
  -4.4509700e-01   1.0696586e-03   1.0696586e-03   5.9590281e+01   5.9590281e+01
  -4.2541400e-01   1.1054065e-03   1.1054065e-03   5.9925067e+01   5.9925067e+01
  -4.0573200e-01   1.1365815e-03   1.1365815e-03   6.0841222e+01   6.0841222e+01
  -3.8605000e-01   1.1790946e-03   1.1790946e-03   6.1379293e+01   6.1379293e+01
  -3.6636700e-01   1.2269963e-03   1.2269963e-03   6.1955139e+01   6.1955139e+01
  -3.4668500e-01   1.0940761e-03   1.0940761e-03   5.4258997e+01   5.4258997e+01
  -3.2700300e-01   1.1548886e-03   1.1548886e-03   5.5366574e+01   5.5366574e+01
  -3.0732000e-01   1.2124085e-03   1.2124085e-03   5.6771213e+01   5.6771213e+01
  -2.8763800e-01   1.2717962e-03   1.2717962e-03   5.7587860e+01   5.7587860e+01
  -2.6795600e-01   1.2437251e-03   1.2437251e-03   5.4720895e+01   5.4720895e+01
  -2.4827300e-01   1.3121271e-03   1.3121271e-03   5.5599977e+01   5.5599977e+01
  -2.2859100e-01   1.1937165e-03   1.1937165e-03   4.9824900e+01   4.9824900e+01
  -2.0890800e-01   1.2791509e-03   1.2791509e-03   5.0593968e+01   5.0593968e+01
  -1.8922600e-01   1.3682550e-03   1.3682550e-03   5.1523494e+01   5.1523494e+01
  -1.6954400e-01   1.3732987e-03   1.3732987e-03   5.0102955e+01   5.0102955e+01
  -1.4986100e-01   1.4626714e-03   1.4626714e-03   5.0624056e+01   5.0624056e+01
  -1.3017900e-01   1.6193450e-03   1.6193450e-03   5.2246907e+01   5.2246907e+01
  -1.1049700e-01   1.6691415e-03   1.6691415e-03   5.1845260e+01   5.1845260e+01
  -9.0814300e-02   1.6188987e-03   1.6188987e-03   4.9282244e+01   4.9282244e+01
  -7.1132000e-02   1.7322897e-03   1.7322897e-03   4.9714390e+01   4.9714390e+01
  -5.1449600e-02   1.8659695e-03   1.8659695e-03   5.0401139e+01   5.0401139e+01
  -3.1767200e-02   1.9867307e-03   1.9867307e-03   5.0729031e+01   5.0729031e+01
  -1.2084900e-02   2.1143991e-03   2.1143991e-03   5.0722797e+01   5.0722797e+01
   7.5975000e-03   2.2479608e-03   2.2479608e-03   5.1288460e+01   5.1288460e+01
   2.7279900e-02   2.3842494e-03   2.3842494e-03   5.1364578e+01   5.1364578e+01
   4.6962200e-02   2.5317831e-03   2.5317831e-03   5.1184426e+01   5.1184426e+01
   6.6644600e-02   2.6820672e-03   2.6820672e-03   5.1069812e+01   5.1069812e+01
   8.6327000e-02   2.8238982e-03   2.8238982e-03   5.1055839e+01   5.1055839e+01
   1.0600900e-01   2.9794348e-03   2.9794348e-03   5.0873786e+01   5.0873786e+01
   1.2569200e-01   3.1333946e-03   3.1333946e-03   5.0944799e+01   5.0944799e+01
   1.4537400e-01   3.2877727e-03   3.2877727e-03   5.0799750e+01   5.0799750e+01
   1.6505600e-01   3.4431486e-03   3.4431486e-03   5.0666803e+01   5.0666803e+01
   1.8473900e-01   3.5597061e-03   3.5597061e-03   5.0625208e+01   5.0625208e+01
   2.0442100e-01   3.7715910e-03   3.7715910e-03   5.0063619e+01   5.0063619e+01
   2.2410300e-01   4.0642168e-03   4.0642168e-03   5.1224923e+01   5.1224923e+01
   2.4378600e-01   4.2338358e-03   4.2338358e-03   5.1172220e+01   5.1172220e+01
   2.6346800e-01   4.4267423e-03   4.4267423e-03   5.1112942e+01   5.1112942e+01
   2.8315100e-01   4.3913021e-03   4.3913021e-03   5.0396603e+01   5.0396603e+01
   3.0283300e-01   4.5827451e-03   4.5827451e-03   5.0653270e+01   5.0653270e+01
   3.2251500e-01   4.7384138e-03   4.7384138e-03   5.0691206e+01   5.0691206e+01
   3.4219800e-01   4.9318166e-03   4.9318166e-03   5.0774006e+01   5.0774006e+01
   3.6188000e-01   5.7844248e-03   5.7844248e-03   5.0981570e+01   5.0981570e+01
   3.8156200e-01   5.9511903e-03   5.9511903e-03   5.0816331e+01   5.0816331e+01
   4.0124500e-01   6.1109518e-03   6.1109518e-03   5.0742913e+01   5.0742913e+01
   4.2092700e-01   6.2809996e-03   6.2809996e-03   5.0727754e+01   5.0727754e+01
   4.4060900e-01   6.4300172e-03   6.4300172e-03   5.0659740e+01   5.0659740e+01
   4.6029200e-01   6.6126430e-03   6.6126430e-03   5.0668934e+01   5.0668934e+01
   4.7997400e-01   6.7537630e-03   6.7537630e-03   5.0689264e+01   5.0689264e+01
   4.9965700e-01   7.2483176e-03   7.2483176e-03   5.0486051e+01   5.0486051e+01
   5.1933900e-01   7.3461064e-03   7.3461064e-03   5.0567435e+01   5.0567435e+01
   5.3902100e-01   7.5867164e-03   7.5867164e-03   5.0566612e+01   5.0566612e+01
   5.5870400e-01   7.7044044e-03   7.7044044e-03   5.0483993e+01   5.0483993e+01
   5.7838600e-01   6.5743375e-03   6.5743375e-03   5.0489826e+01   5.0489826e+01
   5.9806800e-01   6.1127908e-03   6.1127908e-03   5.0453139e+01   5.0453139e+01
   6.1775100e-01   5.7936535e-03   5.7936535e-03   5.0428678e+01   5.0428678e+01
   6.3743300e-01   5.5676432e-03   5.5676432e-03   5.0397464e+01   5.0397464e+01
   6.5711500e-01   5.3686498e-03   5.3686498e-03   5.0359410e+01   5.0359410e+01
   6.7679800e-01   5.2009940e-03   5.2009940e-03   5.0350117e+01   5.0350117e+01
   6.9648000e-01   5.0688540e-03   5.0688540e-03   5.0311308e+01   5.0311308e+01
   7.1616300e-01   4.9401472e-03   4.9401472e-03   5.0292955e+01   5.0292955e+01
   7.3584500e-01   4.8279598e-03   4.8279598e-03   5.0273311e+01   5.0273311e+01
   7.5552700e-01   4.7318203e-03   4.7318203e-03   5.0253663e+01   5.0253663e+01
   7.7521000e-01   4.6505659e-03   4.6505659e-03   5.0230453e+01   5.0230453e+01
   7.9489200e-01   4.5661711e-03   4.5661711e-03   5.0230089e+01   5.0230089e+01
   8.1457400e-01   4.5002559e-03   4.5002559e-03   5.0210224e+01   5.0210224e+01
   8.3425700e-01   4.4434141e-03   4.4434141e-03   5.0186764e+01   5.0186764e+01
   8.5393900e-01   4.3713606e-03   4.3713606e-03   5.0177113e+01   5.0177113e+01
   8.7362100e-01   4.3109021e-03   4.3109021e-03   5.0176835e+01   5.0176835e+01
   8.9330400e-01   4.2633278e-03   4.2633278e-03   5.0160912e+01   5.0160912e+01
   9.1298600e-01   4.2102754e-03   4.2102754e-03   5.0148732e+01   5.0148732e+01
   9.3266900e-01   4.1834006e-03   4.1834006e-03   5.0137495e+01   5.0137495e+01
   9.5235100e-01   4.1341559e-03   4.1341559e-03   5.0133435e+01   5.0133435e+01
   9.7203300e-01   4.1087473e-03   4.1087473e-03   5.0115935e+01   5.0115935e+01
   9.9171600e-01   4.0669919e-03   4.0669919e-03   5.0112307e+01   5.0112307e+01
   1.0114000e+00   4.0411738e-03   4.0411738e-03   5.0104279e+01   5.0104279e+01
   1.0310800e+00   4.0028956e-03   4.0028956e-03   5.0094773e+01   5.0094773e+01
   1.0507600e+00   3.9604381e-03   3.9604381e-03   5.0092052e+01   5.0092052e+01
   1.0704500e+00   3.9358141e-03   3.9358141e-03   5.0085482e+01   5.0085482e+01
   1.0901300e+00   3.9093824e-03   3.9093824e-03   5.0079712e+01   5.0079712e+01
   1.1098100e+00   3.8917350e-03   3.8917350e-03   5.0072607e+01   5.0072607e+01
   1.1294900e+00   3.8686503e-03   3.8686503e-03   5.0072078e+01   5.0072078e+01
   1.1491700e+00   3.8673353e-03   3.8673353e-03   5.0062193e+01   5.0062193e+01
   1.1688600e+00   3.8458151e-03   3.8458151e-03   5.0068650e+01   5.0068650e+01
   1.1885400e+00   3.8225428e-03   3.8225428e-03   5.0058545e+01   5.0058545e+01
   1.2082200e+00   3.7821376e-03   3.7821376e-03   5.0062185e+01   5.0062185e+01
   1.2279000e+00   3.7635300e-03   3.7635300e-03   5.0074092e+01   5.0074092e+01
   1.2475900e+00   3.7490882e-03   3.7490882e-03   5.0081750e+01   5.0081750e+01
   1.2672700e+00   3.7387922e-03   3.7387922e-03   5.0065764e+01   5.0065764e+01
   1.2869500e+00   3.7227240e-03   3.7227240e-03   5.0064286e+01   5.0064286e+01
   1.3066300e+00   3.7190815e-03   3.7190815e-03   5.0085887e+01   5.0085887e+01
   1.3263200e+00   3.6984994e-03   3.6984994e-03   5.0051085e+01   5.0051085e+01
   1.3460000e+00   3.7251624e-03   3.7251624e-03   5.0049847e+01   5.0049847e+01
   1.3656800e+00   3.7122098e-03   3.7122098e-03   5.0052044e+01   5.0052044e+01
   1.3853600e+00   3.6615350e-03   3.6615350e-03   5.0052682e+01   5.0052682e+01
   1.4050500e+00   3.6446613e-03   3.6446613e-03   5.0113746e+01   5.0113746e+01
   1.4247300e+00   3.6332094e-03   3.6332094e-03   5.0115696e+01   5.0115696e+01
   1.4444100e+00   3.6309708e-03   3.6309708e-03   5.0052777e+01   5.0052777e+01
   1.4640900e+00   3.6235531e-03   3.6235531e-03   5.0051856e+01   5.0051856e+01
   1.4837700e+00   3.6105216e-03   3.6105216e-03   5.0056688e+01   5.0056688e+01
   1.5034600e+00   3.6071110e-03   3.6071110e-03   5.0113544e+01   5.0113544e+01
   1.5231400e+00   3.6004007e-03   3.6004007e-03   5.0146000e+01   5.0146000e+01
   1.5428200e+00   3.5896103e-03   3.5896103e-03   5.0068180e+01   5.0068180e+01
   1.5625000e+00   3.5833106e-03   3.5833106e-03   5.0178681e+01   5.0178681e+01
   1.5821900e+00   3.5735712e-03   3.5735712e-03   5.0075298e+01   5.0075298e+01
   1.6018700e+00   3.5640941e-03   3.5640941e-03   5.0179964e+01   5.0179964e+01
   1.6215500e+00   3.5669859e-03   3.5669859e-03   5.0079789e+01   5.0079789e+01
   1.6412300e+00   3.5660556e-03   3.5660556e-03   5.0117943e+01   5.0117943e+01
   1.6609200e+00   3.5588838e-03   3.5588838e-03   5.0086842e+01   5.0086842e+01
   1.6806000e+00   3.5604639e-03   3.5604639e-03   5.0210020e+01   5.0210020e+01
   1.7002800e+00   3.5495802e-03   3.5495802e-03   5.0205415e+01   5.0205415e+01
   1.7199600e+00   3.5512192e-03   3.5512192e-03   5.0225307e+01   5.0225307e+01
   1.7396500e+00   3.5451697e-03   3.5451697e-03   5.0107920e+01   5.0107920e+01
   1.7593300e+00   3.5407647e-03   3.5407647e-03   5.0120196e+01   5.0120196e+01
   1.7790100e+00   3.5362586e-03   3.5362586e-03   5.0253252e+01   5.0253252e+01
   1.7986900e+00   3.5458330e-03   3.5458330e-03   5.0247180e+01   5.0247180e+01
   1.8183700e+00   3.5466001e-03   3.5466001e-03   5.0134672e+01   5.0134672e+01
   1.8380600e+00   3.5347107e-03   3.5347107e-03   5.0271213e+01   5.0271213e+01
   1.8577400e+00   3.5427361e-03   3.5427361e-03   5.0177947e+01   5.0177947e+01
   1.8774200e+00   3.5412880e-03   3.5412880e-03   5.0301158e+01   5.0301158e+01
   1.8971000e+00   3.5335202e-03   3.5335202e-03   5.0311230e+01   5.0311230e+01
   1.9167900e+00   3.5316350e-03   3.5316350e-03   5.0342146e+01   5.0342146e+01
   1.9364700e+00   3.5251180e-03   3.5251180e-03   5.0330248e+01   5.0330248e+01
   1.9561500e+00   3.5361287e-03   3.5361287e-03   5.0342767e+01   5.0342767e+01
   1.9758300e+00   3.5201678e-03   3.5201678e-03   5.0351372e+01   5.0351372e+01
   1.9955200e+00   3.5225008e-03   3.5225008e-03   5.0346310e+01   5.0346310e+01
   2.0152000e+00   3.5334056e-03   3.5334056e-03   5.0375836e+01   5.0375836e+01
   2.0348800e+00   3.5148027e-03   3.5148027e-03   5.0383131e+01   5.0383131e+01
   2.0545600e+00   3.5043018e-03   3.5043018e-03   5.0399986e+01   5.0399986e+01
   2.0742500e+00   3.4994256e-03   3.4994256e-03   5.0401753e+01   5.0401753e+01
   2.0939300e+00   3.4891812e-03   3.4891812e-03   5.0384646e+01   5.0384646e+01
   2.1136100e+00   3.4784812e-03   3.4784812e-03   5.0395511e+01   5.0395511e+01
   2.1332900e+00   3.4847903e-03   3.4847903e-03   5.0436563e+01   5.0436563e+01
   2.1529800e+00   3.4837549e-03   3.4837549e-03   5.0405577e+01   5.0405577e+01
   2.1726600e+00   3.4756348e-03   3.4756348e-03   5.0431421e+01   5.0431421e+01
   2.1923400e+00   3.4726146e-03   3.4726146e-03   5.0439749e+01   5.0439749e+01
   2.2120200e+00   3.4762516e-03   3.4762516e-03   5.0457066e+01   5.0457066e+01
   2.2317000e+00   3.4700459e-03   3.4700459e-03   5.0436534e+01   5.0436534e+01
   2.2513900e+00   3.4648230e-03   3.4648230e-03   5.0369517e+01   5.0369517e+01
   2.2710700e+00   3.4554843e-03   3.4554843e-03   5.0245711e+01   5.0245711e+01
   2.2907500e+00   3.4606583e-03   3.4606583e-03   5.0486231e+01   5.0486231e+01
   2.3104300e+00   3.4584718e-03   3.4584718e-03   5.0497252e+01   5.0497252e+01
   2.3301200e+00   3.4645918e-03   3.4645918e-03   5.0481179e+01   5.0481179e+01
   2.3498000e+00   3.4644447e-03   3.4644447e-03   5.0545599e+01   5.0545599e+01
   2.3694800e+00   3.6281568e-03   3.6281568e-03   5.0215857e+01   5.0215857e+01
   2.3891600e+00   3.4555107e-03   3.4555107e-03   5.0510094e+01   5.0510094e+01
   2.4088500e+00   3.4531954e-03   3.4531954e-03   5.0542931e+01   5.0542931e+01
   2.4285300e+00   3.4565108e-03   3.4565108e-03   5.0548150e+01   5.0548150e+01
   2.4482100e+00   3.4505581e-03   3.4505581e-03   5.0564314e+01   5.0564314e+01
   2.4678900e+00   3.4456838e-03   3.4456838e-03   5.0572710e+01   5.0572710e+01
   2.4875800e+00   3.6346857e-03   3.6346857e-03   5.0250197e+01   5.0250197e+01
   2.5072600e+00   3.8014319e-03   3.8014319e-03   4.9907347e+01   4.9907347e+01
   2.5269400e+00   3.8071034e-03   3.8071034e-03   4.9908304e+01   4.9908304e+01
   2.5466200e+00   3.7987180e-03   3.7987180e-03   4.9924600e+01   4.9924600e+01
   2.5663000e+00   3.6345108e-03   3.6345108e-03   5.0283603e+01   5.0283603e+01
   2.5859900e+00   3.7981620e-03   3.7981620e-03   4.9953193e+01   4.9953193e+01
   2.6056700e+00   3.7950747e-03   3.7950747e-03   4.9989308e+01   4.9989308e+01
   2.6253500e+00   3.8047412e-03   3.8047412e-03   5.0001097e+01   5.0001097e+01
   2.6450300e+00   3.7970415e-03   3.7970415e-03   5.0007082e+01   5.0007082e+01
   2.6647200e+00   3.7943413e-03   3.7943413e-03   4.9993571e+01   4.9993571e+01
   2.6844000e+00   3.7987386e-03   3.7987386e-03   5.0027329e+01   5.0027329e+01
   2.7040800e+00   3.7935358e-03   3.7935358e-03   4.9977083e+01   4.9977083e+01
   2.7237600e+00   3.6416518e-03   3.6416518e-03   5.0342264e+01   5.0342264e+01
   2.7434500e+00   3.7931379e-03   3.7931379e-03   5.0040945e+01   5.0040945e+01
   2.7631300e+00   3.8027753e-03   3.8027753e-03   5.0056968e+01   5.0056968e+01
   2.7828100e+00   3.8048779e-03   3.8048779e-03   5.0052010e+01   5.0052010e+01
   2.8024900e+00   3.8072425e-03   3.8072425e-03   5.0132141e+01   5.0132141e+01
   2.8221800e+00   3.8081161e-03   3.8081161e-03   5.0148073e+01   5.0148073e+01
   2.8418600e+00   3.8096794e-03   3.8096794e-03   5.0147423e+01   5.0147423e+01
   2.8615400e+00   3.8127675e-03   3.8127675e-03   5.0191490e+01   5.0191490e+01
   2.8812200e+00   3.8157993e-03   3.8157993e-03   5.0213777e+01   5.0213777e+01
   2.9009000e+00   3.8177646e-03   3.8177646e-03   5.0212103e+01   5.0212103e+01
   2.9205900e+00   3.8154265e-03   3.8154265e-03   5.0227775e+01   5.0227775e+01
   2.9402700e+00   3.8133134e-03   3.8133134e-03   5.0257486e+01   5.0257486e+01
   2.9599500e+00   3.8166422e-03   3.8166422e-03   5.0301707e+01   5.0301707e+01
   2.9796300e+00   3.8249827e-03   3.8249827e-03   5.0327443e+01   5.0327443e+01
   2.9993200e+00   3.8291169e-03   3.8291169e-03   5.0328095e+01   5.0328095e+01
   3.0190000e+00   3.8212944e-03   3.8212944e-03   5.0321806e+01   5.0321806e+01
   3.0386800e+00   3.6934600e-03   3.6934600e-03   5.0617613e+01   5.0617613e+01
   3.0583600e+00   3.7048210e-03   3.7048210e-03   5.0659786e+01   5.0659786e+01
   3.0780500e+00   3.8162023e-03   3.8162023e-03   5.0420769e+01   5.0420769e+01
   3.0977300e+00   3.7081584e-03   3.7081584e-03   5.0706098e+01   5.0706098e+01
   3.1174100e+00   3.8305538e-03   3.8305538e-03   5.0620372e+01   5.0620372e+01
   3.1370900e+00   3.7174486e-03   3.7174486e-03   5.0753439e+01   5.0753439e+01
   3.1567800e+00   3.8344377e-03   3.8344377e-03   5.0702067e+01   5.0702067e+01
   3.1764600e+00   3.8338155e-03   3.8338155e-03   5.0789983e+01   5.0789983e+01
   3.1961400e+00   3.7179528e-03   3.7179528e-03   5.0845327e+01   5.0845327e+01
   3.2158200e+00   3.7226130e-03   3.7226130e-03   5.0882399e+01   5.0882399e+01
   3.2355100e+00   3.8460694e-03   3.8460694e-03   5.0798526e+01   5.0798526e+01
   3.2551900e+00   3.8470970e-03   3.8470970e-03   5.0881208e+01   5.0881208e+01
   3.2748700e+00   3.8508418e-03   3.8508418e-03   5.0915394e+01   5.0915394e+01
   3.2945500e+00   3.7546383e-03   3.7546383e-03   5.1026782e+01   5.1026782e+01
   3.3142300e+00   3.7609533e-03   3.7609533e-03   5.1075434e+01   5.1075434e+01
   3.3339200e+00   3.8962275e-03   3.8962275e-03   5.1044589e+01   5.1044589e+01
   3.3536000e+00   3.8280194e-03   3.8280194e-03   5.1225545e+01   5.1225545e+01
   3.3732800e+00   3.9340441e-03   3.9340441e-03   5.1098519e+01   5.1098519e+01
   3.3929600e+00   3.9386393e-03   3.9386393e-03   5.1191833e+01   5.1191833e+01
   3.4126500e+00   3.9212816e-03   3.9212816e-03   5.1241253e+01   5.1241253e+01
   3.4323300e+00   3.8558112e-03   3.8558112e-03   5.1222997e+01   5.1222997e+01
   3.4520100e+00   3.7919223e-03   3.7919223e-03   5.1131834e+01   5.1131834e+01
   3.4716900e+00   3.7557318e-03   3.7557318e-03   5.1101780e+01   5.1101780e+01
   3.4913800e+00   3.7378025e-03   3.7378025e-03   5.1339277e+01   5.1339277e+01
   3.5110600e+00   3.7278196e-03   3.7278196e-03   5.1136518e+01   5.1136518e+01
   3.5307400e+00   3.7244242e-03   3.7244242e-03   5.1339765e+01   5.1339765e+01
   3.5504200e+00   3.6260020e-03   3.6260020e-03   5.1395615e+01   5.1395615e+01
   3.5701100e+00   3.7129540e-03   3.7129540e-03   5.1452096e+01   5.1452096e+01
   3.5897900e+00   3.7250507e-03   3.7250507e-03   5.1408928e+01   5.1408928e+01
   3.6094700e+00   3.7184666e-03   3.7184666e-03   5.1602467e+01   5.1602467e+01
   3.6291500e+00   3.7145078e-03   3.7145078e-03   5.1439110e+01   5.1439110e+01
   3.6488300e+00   3.7250416e-03   3.7250416e-03   5.1655228e+01   5.1655228e+01
   3.6685200e+00   3.6235896e-03   3.6235896e-03   5.1722571e+01   5.1722571e+01
   3.6882000e+00   3.7191539e-03   3.7191539e-03   5.1766201e+01   5.1766201e+01
   3.7078800e+00   3.6305787e-03   3.6305787e-03   5.1851315e+01   5.1851315e+01
   3.7275600e+00   3.7165103e-03   3.7165103e-03   5.1815516e+01   5.1815516e+01
   3.7472500e+00   3.7375796e-03   3.7375796e-03   5.1885046e+01   5.1885046e+01
   3.7669300e+00   3.6520138e-03   3.6520138e-03   5.2025978e+01   5.2025978e+01
   3.7866100e+00   3.7463762e-03   3.7463762e-03   5.2052326e+01   5.2052326e+01
   3.8062900e+00   3.6755025e-03   3.6755025e-03   5.2164020e+01   5.2164020e+01
   3.8259800e+00   3.7815395e-03   3.7815395e-03   5.2240510e+01   5.2240510e+01
   3.8456600e+00   3.7876483e-03   3.7876483e-03   5.2207633e+01   5.2207633e+01
   3.8653400e+00   3.8141771e-03   3.8141771e-03   5.2274102e+01   5.2274102e+01
   3.8850200e+00   3.8203336e-03   3.8203336e-03   5.2465833e+01   5.2465833e+01
   3.9047100e+00   3.8551901e-03   3.8551901e-03   5.2432698e+01   5.2432698e+01
   3.9243900e+00   3.7958933e-03   3.7958933e-03   5.2628173e+01   5.2628173e+01
   3.9440700e+00   3.9150070e-03   3.9150070e-03   5.2795900e+01   5.2795900e+01
   3.9637500e+00   3.9595677e-03   3.9595677e-03   5.2761517e+01   5.2761517e+01
   3.9834300e+00   3.9975036e-03   3.9975036e-03   5.2988924e+01   5.2988924e+01
   4.0031200e+00   4.0357680e-03   4.0357680e-03   5.3082104e+01   5.3082104e+01
   4.0228000e+00   4.0991051e-03   4.0991051e-03   5.3126712e+01   5.3126712e+01
   4.0424800e+00   4.1606824e-03   4.1606824e-03   5.3201936e+01   5.3201936e+01
   4.0621600e+00   4.2342984e-03   4.2342984e-03   5.3381636e+01   5.3381636e+01
   4.0818500e+00   4.3161595e-03   4.3161595e-03   5.3523610e+01   5.3523610e+01
   4.1015300e+00   4.4244184e-03   4.4244184e-03   5.3724016e+01   5.3724016e+01
   4.1212100e+00   4.4954948e-03   4.4954948e-03   5.3829906e+01   5.3829906e+01
   4.1408900e+00   4.7056725e-03   4.7056725e-03   5.4073444e+01   5.4073444e+01
   4.1605800e+00   4.9098494e-03   4.9098494e-03   5.4263898e+01   5.4263898e+01
   4.1802600e+00   5.1035089e-03   5.1035089e-03   5.4443215e+01   5.4443215e+01
   4.1999400e+00   5.3832916e-03   5.3832916e-03   5.4682087e+01   5.4682087e+01
   4.2196200e+00   5.7248410e-03   5.7248410e-03   5.4942701e+01   5.4942701e+01
   4.2393100e+00   6.1918750e-03   6.1918750e-03   5.5257086e+01   5.5257086e+01
   4.2589900e+00   6.7008155e-03   6.7008155e-03   5.5481318e+01   5.5481318e+01
   4.2786700e+00   7.4945588e-03   7.4945588e-03   5.5760260e+01   5.5760260e+01
   4.2983500e+00   8.8267987e-03   8.8267987e-03   5.6156323e+01   5.6156323e+01
   4.3180400e+00   1.3758500e-02   1.3758500e-02   5.7286932e+01   5.7286932e+01
   4.3377200e+00   1.4231889e-02   1.4231889e-02   5.7701610e+01   5.7701610e+01
   4.3574000e+00   1.4390298e-02   1.4390298e-02   5.8236542e+01   5.8236542e+01
   4.3770800e+00   1.5461594e-02   1.5461594e-02   5.9311249e+01   5.9311249e+01
   4.3967600e+00   1.0868210e-02   1.0868210e-02   6.0900383e+01   6.0900383e+01
   4.4164500e+00   6.5704478e-03   6.5704478e-03   6.2170228e+01   6.2170228e+01
   4.4361300e+00   5.7093117e-04   0.0000000e+00   2.3180572e+01   0.0000000e+00
   4.4558100e+00   8.0283493e-04   0.0000000e+00   1.6212018e+01   0.0000000e+00
   4.4754900e+00   4.8483166e-04   0.0000000e+00   7.3499823e+00   0.0000000e+00
   4.4951800e+00   8.5360929e-04   0.0000000e+00   8.3323151e+00   0.0000000e+00
   4.5148600e+00   5.6544385e-04   0.0000000e+00   6.1287649e+01   0.0000000e+00
   4.5345400e+00   6.1830013e-04   0.0000000e+00   7.2713382e+00   0.0000000e+00
   4.5542200e+00   2.6763094e-03   0.0000000e+00   8.9655309e+01   0.0000000e+00
   4.5739100e+00   2.6702137e-03   0.0000000e+00   6.8279080e+01   0.0000000e+00
   4.5935900e+00   6.2726520e-04   0.0000000e+00   4.9410002e+01   0.0000000e+00
   4.6132700e+00   6.1059455e-04   0.0000000e+00   7.8187858e+01   0.0000000e+00
   4.6329500e+00   2.8635529e-04   0.0000000e+00   5.0111895e+01   0.0000000e+00
   4.6526400e+00   3.0868248e-04   0.0000000e+00   5.4309920e+01   0.0000000e+00
   4.6723200e+00   5.3385291e-04   0.0000000e+00   5.2102813e+01   0.0000000e+00
   4.6920000e+00   5.4771730e-04   0.0000000e+00   5.3677939e+01   0.0000000e+00
   4.7116800e+00   1.3200726e-03   0.0000000e+00   5.9472586e+01   0.0000000e+00
   4.7313600e+00   3.8738600e-04   0.0000000e+00   4.4742858e+01   0.0000000e+00
   4.7510500e+00   5.7067130e-04   0.0000000e+00   4.7214828e+01   0.0000000e+00
   4.7707300e+00   4.9972905e-04   0.0000000e+00   5.2453671e+01   0.0000000e+00
   4.7904100e+00   4.8888716e-04   0.0000000e+00   5.2926370e+01   0.0000000e+00
   4.8100900e+00   4.6039791e-04   0.0000000e+00   6.2550824e+01   0.0000000e+00
   4.8297800e+00   6.5411501e-04   0.0000000e+00   5.9220408e+01   0.0000000e+00
   4.8494600e+00   4.7190676e-04   0.0000000e+00   5.0056843e+01   0.0000000e+00
   4.8691400e+00   3.6748832e-04   0.0000000e+00   4.3868973e+01   0.0000000e+00
   4.8888200e+00   3.5784554e-04   0.0000000e+00   6.1380828e+01   0.0000000e+00
   4.9085100e+00   1.0346810e-03   0.0000000e+00   6.3599780e+01   0.0000000e+00
   4.9281900e+00  -4.4871138e-04   0.0000000e+00   5.2126796e+01   0.0000000e+00
   4.9478700e+00   3.0046757e-04   0.0000000e+00   6.2648261e+01   0.0000000e+00
   4.9675500e+00   3.5740144e-04   0.0000000e+00   5.5486647e+01   0.0000000e+00
   4.9872400e+00   2.6366836e-04   0.0000000e+00   6.4963099e+01   0.0000000e+00
