# Supplementary material for: Parahydrogen-induced polarization and spin order transfer in ethyl pyruvate at high magnetic fields
Source: Sci Rep. 2022 Nov 12;12:19361. doi: 10.1038/s41598-022-22347-1 (PMC9653431; doi:10.1038/s41598-022-22347-1)
Supplement: Supplementary file 1 — Supplementary Information 1. [file 41598_2022_22347_MOESM1_ESM.zip › FA_processing/23_1H25mm/stack2.csv]

	AP_1H13C_25mmB1.23.ser#1	AP_1H13C_25mmB1.23.ser#2	AP_1H13C_25mmB1.23.ser#3	AP_1H13C_25mmB1.23.ser#4	AP_1H13C_25mmB1.23.ser#5	AP_1H13C_25mmB1.23.ser#6	AP_1H13C_25mmB1.23.ser#7	AP_1H13C_25mmB1.23.ser#8	AP_1H13C_25mmB1.23.ser#9	AP_1H13C_25mmB1.23.ser#10	AP_1H13C_25mmB1.23.ser#11	AP_1H13C_25mmB1.23.ser#12	AP_1H13C_25mmB1.23.ser#13	AP_1H13C_25mmB1.23.ser#14	AP_1H13C_25mmB1.23.ser#15	AP_1H13C_25mmB1.23.ser#16	AP_1H13C_25mmB1.23.ser#17	AP_1H13C_25mmB1.23.ser#18	AP_1H13C_25mmB1.23.ser#19	AP_1H13C_25mmB1.23.ser#20	AP_1H13C_25mmB1.23.ser#21	AP_1H13C_25mmB1.23.ser#22	AP_1H13C_25mmB1.23.ser#23	AP_1H13C_25mmB1.23.ser#24	AP_1H13C_25mmB1.23.ser#25	AP_1H13C_25mmB1.23.ser#26	AP_1H13C_25mmB1.23.ser#27	AP_1H13C_25mmB1.23.ser#28	AP_1H13C_25mmB1.23.ser#29	AP_1H13C_25mmB1.23.ser#30	AP_1H13C_25mmB1.23.ser#31	AP_1H13C_25mmB1.23.ser#32	AP_1H13C_25mmB1.23.ser#33	AP_1H13C_25mmB1.23.ser#34	AP_1H13C_25mmB1.23.ser#35	AP_1H13C_25mmB1.23.ser#36	AP_1H13C_25mmB1.23.ser#37	AP_1H13C_25mmB1.23.ser#38	AP_1H13C_25mmB1.23.ser#39	AP_1H13C_25mmB1.23.ser#40	AP_1H13C_25mmB1.23.ser#41	AP_1H13C_25mmB1.23.ser#42	AP_1H13C_25mmB1.23.ser#43	AP_1H13C_25mmB1.23.ser#44	AP_1H13C_25mmB1.23.ser#45	AP_1H13C_25mmB1.23.ser#46	AP_1H13C_25mmB1.23.ser#47	AP_1H13C_25mmB1.23.ser#48	AP_1H13C_25mmB1.23.ser#49
-15.4431	0.0000388367	0.000206285	-0.00263293	-0.00520205	-0.00778410	0.00344939	0.000476031	0.0129132	0.00115872	-0.00730210	-0.0203419	-0.0196711	-0.0112156	-0.0107098	-0.0355225	0.00972103	-0.0145569	-0.0301721	-0.00592097	0.0565677	-0.0566686	-0.0101795	-0.00570671	0.0177343	-0.00802720	-0.00206029	0.0230492	0.0267298	-0.00734433	0.0441599	0.0278659	0.0247616	-0.00372180	0.0352962	0.0414986	0.0445520	0.0138382	0.0200384	0.00573386	0.0124171	-0.00727938	-0.00434316	-0.105435	0.115687	-0.00726762	0.0137238	0.0358490	0.000815285	0.00639118
-15.4234	0.0000316726	-0.000554795	-0.00313654	-0.00309396	0.000626631	0.00137743	-0.00565686	0.000521993	0.00275099	-0.0208359	0.00156466	-0.0218732	0.00429298	0.00353888	-0.0179181	0.00798390	0.000935863	-0.0415529	-0.0312774	0.0129183	0.0339317	0.00574355	0.0367885	-0.00753124	0.00787366	0.0371756	-0.0355482	-0.0464444	0.0331087	-0.00317958	0.0377075	0.00794560	0.0874334	0.0133057	0.00706243	0.00975728	-0.0403679	0.00220874	-0.0475397	0.0110365	0.000580326	-0.00399899	-0.0656317	-0.00489590	0.0138603	0.0110156	0.0132319	0.00832485	-0.0477960
-15.4037	0.0000306562	0.000497249	-0.00621781	0.00892453	0.00356144	0.0138024	0.00236214	0.00490300	0.0125193	-0.00131778	0.000563293	-0.00476788	0.0109913	-0.0471116	-0.00515762	-0.00379880	-0.0201574	0.0152920	0.0261593	0.0137731	-0.00387733	-0.0269074	0.0275388	-0.0251908	0.00174591	-0.0687972	0.0360381	-0.0295994	0.0179247	-0.0153046	-0.0430749	0.0302168	0.0837312	0.0177442	0.00420095	0.0169791	0.0474438	-0.00158177	0.0177586	0.00327392	-0.0719402	0.0251443	-0.0699203	-0.0107466	0.00259104	0.00860167	0.00207765	-0.0267994	-0.0539887
-15.3840	-0.00000207112	0.00203411	-0.00199900	-0.00223488	-0.00609504	-0.00562060	0.00401881	-0.00499510	0.00424117	0.00774053	0.000543132	-0.00242697	-0.00127076	-0.00802102	0.0316464	-0.0230605	0.00735397	-0.0132724	-0.0385519	0.00722391	0.0233627	0.0443807	-0.0185479	0.0123954	0.0314384	0.0289902	-0.0681938	0.0233983	0.0403701	-0.0100368	0.0117513	-0.0205628	-0.0219980	0.0256448	-0.0225877	0.0138126	0.0416400	0.0441531	-0.0157495	0.00406309	0.0101717	-0.0447940	-0.0412981	-0.0383476	0.0344524	-0.00549772	-0.0208839	-0.0511461	-0.000817895
-15.3643	-0.0000282614	0.00319591	-0.00252364	-0.00230671	-0.0121093	-0.000648662	-0.0170142	0.0000209437	-0.00333514	0.000641472	0.0173494	-0.00279778	-0.0229505	-0.00756782	0.00474540	-0.00935919	0.0170491	-0.00321052	0.00873722	0.0229092	-0.0154430	0.0157276	-0.0160394	-0.00164756	-0.0146395	-0.0245413	-0.0209654	-0.00631978	0.0610660	0.00163427	-0.0377466	-0.0202438	0.0294852	-0.0104024	0.0473648	0.0382746	0.0416906	0.0354497	0.00513178	0.0130410	-0.0277477	0.00533885	-0.0377179	0.0143612	0.0418653	0.00568113	0.0301627	-0.0274180	-0.0493858
-15.3446	-0.0000456694	0.000566313	-0.00203261	0.00445045	-0.00494123	0.00224025	-0.00232632	0.00592415	-0.00146329	-0.0100357	0.00964704	-0.0145621	0.000384232	0.0140648	0.0109015	0.00438719	0.00872940	0.000822836	-0.00859171	-0.00965721	-0.00410304	-0.0183324	0.0105791	0.00541925	-0.0203223	-0.0236580	-0.00511944	0.000438545	-0.0300807	-0.0431335	-0.0564301	-0.00323340	0.00411573	0.0102284	0.0401431	0.0407522	0.00955851	0.0460517	-0.0443226	0.0268136	-0.0122657	-0.00781672	-0.0510196	0.0308864	0.00863308	-0.0111486	0.00715007	0.0154705	-0.00173996
-15.3250	0.00000250301	-0.000536287	-0.00216217	0.000559266	0.00569605	-0.00456303	-0.00218677	0.00632743	-0.0290883	0.00176438	0.0237241	-0.00853299	-0.0118388	-0.00544523	0.00732443	0.0263430	0.00415756	0.0170898	0.0167699	0.0690166	-0.0123615	0.00913906	0.00457866	-0.00651103	-0.0204700	0.0214740	-0.0361971	0.0424202	-0.00385151	-0.000212830	-0.0213108	-0.0196099	0.0115665	0.0554546	-0.0485567	-0.0326514	0.00857179	-0.0323853	0.0112212	0.0238252	-0.0344793	-0.00796603	-0.00932772	-0.0337395	-0.0158446	-0.0167548	0.0203358	0.00504597	-0.0298020
-15.3053	-0.0000977372	0.000371996	-0.00148978	0.00334920	-0.00831006	0.00446990	0.00120082	0.0189367	0.0172233	0.0124857	0.00772178	-0.0103317	-0.00760451	-0.0127694	0.0342420	-0.00609588	-0.0107317	-0.00244024	0.00177295	-0.0168039	0.0380973	-0.00528518	0.0103920	0.00558944	0.00168939	-0.000399327	-0.0783272	-0.0122063	0.0588392	0.0475845	0.00985466	-0.0127603	0.0733419	0.0179979	0.0333557	0.0159825	-0.00656249	-0.00637096	-0.0241689	-0.0186406	-0.00539994	0.0587802	-0.0863130	0.00442440	-0.0771339	-0.00428652	-0.0460814	-0.0527042	0.0901873
-15.2856	-0.0000215337	-0.000297747	-0.00326718	-0.00176557	-0.00678969	-0.00309032	0.00207825	0.0106204	-0.00712985	0.0118482	-0.0313464	-0.0132424	-0.0146528	-0.0198386	0.00310273	0.0297011	0.00742889	-0.0113612	0.0407924	-0.0155184	-0.0191214	0.0217270	0.0203025	0.0326425	-0.0202049	-0.0137258	-0.0112434	0.0533783	0.0277241	0.0357690	-0.00421676	-0.0399583	0.0267349	0.0226574	0.0677335	-0.0282369	-0.0594925	0.0407784	0.0593910	-0.0144930	0.0160995	-0.0102146	-0.00863411	0.0212192	0.0217885	-0.0650109	-0.0375236	-0.0631514	-0.0844019
-15.2659	0.0000798615	0.00177307	-0.000945236	0.00105058	-0.00117484	-0.00458868	-0.00593209	-0.00477246	-0.00394282	-0.00167815	0.00318919	-0.00949407	-0.0200868	0.0255021	0.0253011	0.0501889	-0.00226498	-0.00636223	-0.0150329	-0.0134521	-0.0167609	0.00643357	0.0213457	-0.000583667	-0.00918286	0.0464569	-0.0506481	0.0575225	0.00980629	0.0218976	-0.0157088	0.0120861	0.0418575	-0.0403742	0.0274218	-0.0248924	0.0188173	0.0362823	0.0157956	0.00928575	-0.000125637	-0.0711135	-0.0137041	-0.0440351	-0.0664285	-0.0290434	0.0278284	0.00108609	0.0114702
-15.2462	-259.171	-28.1786	194.810	122.981	-391.160	-551.439	-370.393	-345.338	-522.023	-815.594	-674.833	-505.872	-823.658	-441.514	-1122.05	-803.722	-1009.50	-1324.67	-1111.98	-1204.81	-1262.34	-1586.35	-1821.69	-1589.96	-1805.33	-1865.82	-2071.65	-2127.45	-2325.04	-2742.13	-2841.71	-2503.15	-2627.43	-3242.01	-3346.02	-3671.40	-3451.41	-3363.44	-3973.35	-4016.86	-4124.19	-3894.82	-4975.74	-4872.47	-4442.40	-4720.48	-5302.86	-5521.44	-5628.02
-15.2266	96.1530	280.095	-249.805	-359.919	116.071	-693.835	-499.597	-94.0800	-621.080	-1032.92	-478.209	-254.318	-1236.23	-545.861	-608.361	-1172.88	-1072.67	-1282.43	-1437.17	-1730.14	-1744.51	-1283.07	-1272.66	-1742.41	-1635.92	-1719.60	-2432.31	-2288.52	-1975.36	-2157.03	-2681.88	-1981.12	-2683.49	-2968.57	-2701.68	-3372.89	-3175.88	-3179.75	-3349.44	-3621.51	-4170.98	-3740.95	-3619.94	-4237.78	-4772.58	-4893.90	-5348.97	-5039.50	-5287.05
-15.2069	-412.623	-236.584	-99.6815	-753.362	-196.189	-378.350	-782.503	-1171.36	-589.390	-198.219	-780.539	-826.893	-722.250	-885.003	-864.814	-1034.27	-760.507	-1184.61	-1147.97	-955.713	-1376.29	-1690.08	-1459.78	-1141.33	-1724.73	-1515.27	-1768.77	-2074.51	-2108.78	-2221.77	-2031.42	-2673.86	-2440.74	-2918.16	-2748.15	-2312.07	-2916.31	-3385.77	-3079.42	-3225.76	-3169.76	-3277.65	-3197.65	-3722.63	-3753.81	-4031.40	-4512.76	-4208.88	-4790.09
-15.1872	336.995	67.0273	156.089	-29.1884	-209.241	-108.162	-206.853	-761.350	-331.836	-1064.94	-860.857	-210.777	-988.168	-685.992	-1062.28	-1151.23	-1074.15	-1650.71	-1325.31	-1084.28	-1247.83	-1333.48	-1143.04	-1527.07	-1706.91	-1487.14	-1912.39	-1631.34	-1511.28	-2129.29	-2274.85	-2159.72	-2314.34	-2132.57	-2184.97	-2408.75	-2118.28	-2928.16	-2723.59	-2923.64	-3030.07	-2984.67	-3242.04	-3281.51	-3522.92	-3638.56	-4349.15	-3678.70	-3967.99
-15.1675	193.421	-325.055	-214.389	-243.739	-94.2065	-450.596	-711.858	-469.358	-526.575	-943.037	-987.462	-824.758	-894.546	-918.625	-522.974	-785.846	-966.910	-749.106	-1055.12	-1175.13	-1104.70	-1041.73	-1039.37	-1162.82	-1456.36	-1284.48	-1957.86	-1585.62	-1452.74	-1605.04	-1889.21	-2112.65	-1756.34	-2205.12	-1960.28	-2317.97	-1867.12	-2585.33	-2460.58	-2339.36	-2777.89	-2237.44	-2483.63	-2901.76	-3181.18	-2950.32	-3154.98	-3601.00	-3753.42
-15.1478	-211.672	-178.044	-342.965	-302.557	-529.942	-437.230	-599.794	-653.538	-858.658	-544.258	-404.087	-625.628	-867.846	-477.548	-554.678	-1528.61	-698.817	-797.428	-1116.19	-1049.26	-1179.11	-740.841	-1214.04	-1284.78	-1347.66	-1435.58	-1727.56	-1754.75	-1471.90	-1479.69	-1462.30	-1569.93	-1212.18	-1710.71	-1974.31	-1751.64	-2067.23	-2198.27	-2217.02	-2550.95	-2669.48	-2199.70	-2926.41	-2129.93	-2661.33	-2516.54	-2759.14	-2585.77	-3424.15
-15.1281	-84.4880	-546.908	-175.538	-41.6686	-519.584	-501.845	-372.438	-827.832	-402.316	-791.189	-347.955	-1040.97	-1186.03	-776.311	-901.076	-719.781	-775.009	-1067.59	-654.217	-1083.87	-1355.47	-556.642	-966.876	-1398.06	-934.190	-1320.38	-941.567	-1424.80	-1188.72	-1587.29	-1304.87	-1366.66	-1508.82	-1932.00	-1662.42	-1595.33	-1829.55	-1788.72	-2047.80	-1653.45	-1909.64	-2871.18	-2228.18	-2114.13	-2479.70	-2398.73	-3635.32	-2730.79	-2531.63
-15.1085	142.332	116.632	-470.721	-912.652	-308.179	-488.243	-100.598	-391.557	-1054.54	-733.897	-1124.04	-501.776	-844.723	-814.806	-694.435	-1170.67	-905.441	-1272.83	-793.587	-849.647	-960.833	-1077.10	-942.082	-926.072	-385.726	-873.409	-1006.52	-1176.42	-649.638	-840.161	-1040.49	-1560.08	-1360.29	-948.258	-1713.54	-1166.20	-1418.07	-1723.36	-1730.70	-2045.27	-1518.54	-1645.84	-1649.56	-2073.37	-2022.58	-2620.25	-2006.01	-2106.19	-2206.37
-15.0888	166.438	-256.610	-173.277	-247.694	-489.679	72.3410	-142.080	-67.4531	-925.852	-147.228	-517.950	-1256.24	-353.143	-501.978	-550.931	-395.584	-878.797	-792.006	-959.533	-1135.77	-997.983	-1013.59	-1098.29	-911.383	-1136.49	-1379.85	-970.575	-1325.17	-1184.15	-941.010	-1132.64	-1674.99	-1323.85	-1488.53	-933.818	-1710.48	-1421.88	-1380.20	-1444.38	-1328.27	-1215.55	-1281.17	-1431.83	-1586.82	-1544.41	-1927.62	-2321.54	-1889.18	-2147.45
-15.0691	178.081	-315.065	-280.633	-35.9645	-851.839	-100.993	-659.253	68.6515	-1075.53	-711.680	-688.239	-678.615	156.317	-194.792	-848.001	-531.464	-247.981	-450.441	-203.641	-971.989	-691.343	-1149.54	-803.872	-580.948	-890.727	-1020.15	-938.004	-1093.29	-1209.68	-913.218	-1099.98	-891.594	-1115.28	-1183.70	-930.192	-985.489	-1132.40	-1350.10	-1369.03	-1210.35	-654.652	-1191.04	-1075.16	-1319.20	-1423.01	-1489.97	-1394.11	-1676.55	-1201.12
-15.0494	-101.146	495.941	-550.408	-403.896	-470.419	-99.3999	-1009.26	-374.306	-54.9446	-220.679	-893.842	-931.717	-801.219	-1115.01	-892.699	-1024.60	-881.263	-1014.15	-818.832	-484.808	-929.199	-546.072	-1300.39	-1095.48	-1076.30	-862.265	-819.152	-674.451	-1127.38	-1542.10	-1315.43	-1332.05	-1029.26	-849.751	-826.604	-847.872	-1267.61	-727.819	-1385.31	-1023.98	-717.255	-1585.09	-1215.76	-1386.56	-1099.58	-1396.16	-1689.07	-1666.62	-1666.84
-15.0297	85.8583	-45.0988	103.194	-518.962	237.277	-1290.28	-413.982	-1037.97	-329.516	-745.249	-1053.69	-719.601	-597.360	-1102.49	-1046.80	-296.163	-674.081	-628.160	-710.876	-970.886	-609.597	-949.720	-575.905	-737.799	-977.376	-823.948	-680.272	-941.894	-1071.14	-541.044	-930.205	-723.646	-680.593	-711.342	-844.964	-1016.40	-654.631	-899.393	-1245.45	-653.966	-1265.69	-1092.35	-759.604	-1142.35	-888.898	-964.505	-1192.57	-1083.63	-1213.61
-15.0100	-43.7457	-367.985	-480.172	-223.062	-171.910	-418.920	-550.517	-332.776	-431.416	-417.367	-761.714	-894.437	-1195.41	-1042.50	-731.716	-1248.43	-772.552	-487.904	-1328.46	-1369.63	-508.539	-1044.98	-1210.53	-254.710	-720.641	-200.696	-187.421	-344.107	-1036.05	-714.405	-445.990	-856.613	-850.265	-758.487	-695.347	-476.558	-764.076	-1228.42	-702.130	-667.064	-938.060	-674.535	-1314.81	-733.389	-779.358	-690.558	-328.123	-903.144	-695.585
-14.9904	267.156	-283.465	-514.881	-587.121	-387.132	-195.337	-858.358	-406.465	-392.257	-1001.91	-764.263	-542.704	-1036.95	-1024.70	-842.406	-1457.80	-576.936	-503.365	-965.130	-346.840	-563.835	-1043.73	-610.843	-672.964	-1168.89	-1116.21	-337.503	-432.155	-893.168	-216.636	-371.199	-1229.66	-621.941	-232.413	-621.554	-918.109	-330.718	-847.129	-659.699	-330.581	-523.197	-245.098	-592.026	-673.397	-593.804	-658.609	-678.853	-1063.38	-370.657
-14.9707	-253.184	-463.803	-102.262	-341.309	22.8681	-995.808	-427.977	-529.130	-326.924	-618.499	-625.430	-564.274	-321.332	-914.530	-1424.47	-693.506	-528.204	-1025.07	-926.895	-1057.75	-902.651	-1136.06	-457.463	-275.406	-596.995	-765.135	-307.364	-780.561	-834.775	-1013.86	-1003.67	17.1063	-269.087	-515.148	-574.664	-891.251	-840.743	-472.891	-626.568	-461.456	-985.816	-213.721	-348.052	-503.658	-947.601	-673.186	-431.569	-814.456	-1113.61
-14.9510	245.431	-151.176	-72.5990	-379.033	80.1670	-646.191	306.256	-820.839	-1064.78	-800.701	-659.067	-696.441	-1155.94	-1073.40	-1123.80	-770.498	-666.075	-514.040	-972.613	9.74387	-448.361	-452.484	-917.508	-538.674	-592.673	73.9056	-570.136	-488.014	-469.486	-959.845	-1082.74	-334.257	-12.2000	-301.256	-484.766	-85.1779	-149.017	-318.853	-160.692	-411.944	-1060.92	-598.483	217.453	-360.756	-219.379	13.0414	-170.687	-548.073	-231.092
-14.9313	82.9511	-449.937	-158.530	-154.165	5.55075	-157.802	-784.899	-511.045	-1003.64	-130.654	-669.680	-845.635	-423.369	-962.557	-699.234	-537.068	-992.508	-544.021	-730.622	-531.815	-593.199	-315.720	-843.920	-361.110	-946.643	-438.144	-651.416	-480.569	-178.853	-316.298	-481.325	-387.197	-527.177	-164.396	-185.393	-182.238	-143.790	-96.8794	-740.331	-180.115	279.781	7.23534	-392.978	-704.894	18.3343	-356.439	-311.258	-140.382	-485.891
-14.9116	290.396	0.120169	20.8263	-522.578	-1044.10	-297.170	-590.876	-1180.90	-1062.61	-876.564	-388.877	-613.343	-757.641	-670.120	-1001.65	-1115.31	-1345.31	-63.9137	-816.985	-808.713	-978.864	-505.684	-777.735	-647.071	-439.557	-513.000	6.81975	-583.418	-399.480	-238.926	-230.564	-236.838	-626.385	-167.025	-479.182	-586.826	167.646	-193.554	-170.288	-529.973	199.000	-539.622	-571.671	-414.523	-261.982	96.0068	-219.087	-546.178	-374.302
-14.8920	-43.8755	97.3461	119.946	12.2164	-895.911	-576.588	-441.312	-31.4666	-685.754	-665.872	-608.287	-54.5125	-744.712	-378.247	-378.060	-193.107	-1162.90	-850.630	-699.797	-655.102	-527.954	-508.329	-385.729	-810.572	-11.0437	-881.098	-304.576	-183.749	-337.600	-850.166	47.2489	109.171	-223.420	-545.288	-10.8839	-589.748	-607.886	-177.205	131.489	-292.925	-689.096	-589.827	-59.7205	169.157	393.385	-21.5169	190.485	526.385	5.25969
-14.8723	-160.041	294.856	-512.304	-1134.75	-529.964	-511.592	-15.3227	-943.297	-0.658669	-950.829	-714.759	-759.623	-674.898	-126.169	-529.193	-455.022	-953.827	-1020.39	-239.555	-1654.24	-840.270	-505.423	-447.344	-420.889	-768.808	-335.590	-830.121	-319.996	-636.633	-35.3292	-728.816	-175.415	-533.935	-910.915	-210.664	-185.140	-248.370	-583.919	214.297	-21.7684	-319.608	95.8816	-63.1457	185.872	-87.7064	101.392	67.0919	-171.261	-185.354
-14.8526	-81.4321	-6.46386	-207.878	279.227	-294.391	-452.452	-579.901	-658.448	-385.871	-746.705	-628.086	-1003.14	-865.525	-753.696	-761.153	-666.461	-1030.50	-1023.82	-972.146	-621.115	-371.204	-405.698	-862.666	-719.476	-84.5903	-1103.12	-606.620	-142.718	-24.8046	-68.1134	-428.189	-288.772	-142.637	-319.513	-321.888	-225.335	-232.026	244.052	505.025	306.184	-222.555	-293.240	183.997	218.433	113.282	-179.841	2.34802	170.751	-244.427
-14.8329	367.766	4.90482	191.907	247.324	-438.702	-18.0795	-92.7936	-548.474	-1524.63	-100.927	-282.062	-940.915	-776.774	-533.107	-215.238	-885.046	-386.706	-1194.56	-696.572	-484.884	-530.881	-793.459	-598.787	-498.862	-684.276	-168.238	-288.318	-209.767	-429.030	-386.485	-559.222	-44.0304	-424.735	179.638	-545.369	89.8378	-90.9842	-205.304	-511.532	-311.739	-153.012	18.9547	-78.1527	167.745	-121.804	415.853	502.777	141.568	345.969
-14.8132	-580.065	-216.293	351.878	-657.184	-846.472	-741.980	-74.3078	-363.214	-876.186	-482.975	-1014.22	-878.417	-567.198	-370.271	-1122.39	-680.428	-66.2774	-228.747	-673.909	-214.264	-710.245	-341.963	-899.596	-1274.66	-815.977	-143.833	-745.817	-632.576	-1059.75	-207.009	-355.384	-242.992	480.449	-54.0280	-138.985	-273.434	-350.968	-268.201	-205.021	-3.80297	-220.200	125.498	-565.732	15.3086	-76.0256	497.830	681.210	-95.5455	-615.078
-14.7935	-637.094	-206.435	56.6267	-608.707	173.153	-133.062	-562.269	71.2437	557.393	-413.682	-351.911	-134.608	-729.489	-784.347	-589.949	-321.213	-823.328	-704.895	-1419.17	-924.732	-781.620	-390.082	-63.0097	-627.418	-765.472	-275.772	-991.077	-181.101	-1054.15	-600.871	-365.077	-698.852	90.4789	695.888	245.546	-99.0408	2.55082	-490.757	124.581	54.6274	405.465	-170.643	-298.151	-320.918	563.747	165.447	-401.648	-160.189	362.892
-14.7739	341.035	-174.150	79.5175	-17.3183	-536.495	-398.376	201.208	-810.799	-466.941	-442.223	-706.146	8.31838	-1190.18	-529.219	-769.565	-861.155	-1151.50	-931.163	-482.126	-785.645	-933.566	-337.593	-1.19306	-442.429	257.960	-53.0034	-540.767	-167.631	-445.443	-627.923	-486.262	-133.693	204.624	-501.999	-420.720	396.046	-395.541	338.622	302.670	-142.501	43.3378	-267.652	-548.414	399.766	115.435	-218.865	-244.382	-57.4207	217.150
-14.7542	-501.108	-222.766	-148.457	-228.195	148.548	-617.336	-523.977	-336.192	-864.322	-1045.53	-434.392	-618.239	-989.728	-588.207	-750.401	-972.285	-541.763	-686.897	-559.957	-703.481	-895.395	-932.895	-916.995	-261.122	-625.191	-389.505	121.868	79.9195	-845.630	-422.730	-333.809	524.494	-234.102	-211.081	-342.295	922.617	196.105	218.996	-496.416	576.038	561.957	-132.738	179.576	482.563	647.163	184.440	69.9682	168.528	371.546
-14.7345	661.519	-380.669	-348.547	-76.7073	-810.059	-493.645	-771.906	-916.302	-529.486	-616.017	-1367.87	-770.615	-637.953	-786.163	-619.228	-703.354	-783.323	-313.778	-973.187	-1142.31	-571.147	-747.111	-637.508	-652.379	-464.012	-1177.37	-746.566	-833.081	-647.036	-498.500	-503.536	-182.601	-447.427	-441.536	168.460	-0.986044	-56.2748	-409.213	13.8337	394.909	80.1950	407.361	249.362	-125.145	-658.194	459.401	-216.360	-99.4579	-101.807
-14.7148	12.8552	-974.746	127.842	-604.825	-19.3236	-243.582	-674.149	-1008.08	-623.238	-913.074	-574.382	-746.451	-479.081	-630.850	-1078.28	-27.2805	-1107.86	-944.216	-668.802	47.4810	-748.489	-703.090	-474.346	-664.000	-284.067	-357.747	-461.596	-264.188	-422.884	-5.62740	543.024	-354.709	-935.249	490.895	-139.880	428.156	-69.2050	147.601	42.8997	-538.007	3.27778	602.590	-117.128	78.4132	123.067	-60.8214	304.646	156.970	177.383
-14.6951	-100.903	-8.01199	-174.867	-353.730	-16.3121	66.1147	-1600.46	-1008.11	-464.504	-525.939	-936.293	-1323.81	-235.476	-483.952	-641.298	-588.845	-77.1053	-1013.40	-948.706	-666.478	-846.508	-194.134	-897.056	-232.655	-226.078	-787.305	246.542	-120.906	110.127	-172.243	-337.651	-280.752	381.853	124.143	-359.241	183.028	252.998	688.713	-794.125	121.484	-94.9611	285.619	38.4224	35.0460	148.141	77.9188	529.315	257.073	-310.675
-14.6754	156.496	199.329	76.9741	-6.52942	-605.683	-510.268	-873.732	-120.923	-690.820	-1040.68	-979.530	-820.044	-722.309	-872.651	-786.150	-278.163	-431.767	-759.345	-846.317	-532.736	-672.025	-1087.76	-582.822	-665.467	-637.479	-241.556	-509.711	-644.361	-215.641	126.010	343.499	-212.624	-476.063	-174.919	173.237	-155.831	-49.3525	-321.501	-135.455	342.832	273.207	-116.887	111.112	700.723	-322.892	314.598	237.302	971.763	558.495
-14.6558	-77.8939	-415.345	-758.525	232.045	-412.022	-84.5728	-507.478	-995.703	-287.386	-645.045	-659.609	-372.379	-956.524	1.97759	-790.235	-1427.57	-818.371	-447.795	-605.313	-533.801	-359.261	-823.139	-290.744	-484.033	-184.734	-318.349	-703.068	-264.307	624.025	-396.844	-97.9684	-240.200	-484.168	-468.705	-137.979	-242.253	-117.200	-271.249	149.549	-62.9711	257.388	42.7732	345.483	195.606	-6.63359	83.3635	324.231	340.533	546.854
-14.6361	77.0742	264.305	-451.316	-451.286	-415.363	-709.514	19.6500	-553.420	-573.332	-849.508	-947.737	-327.415	-440.247	-1059.18	-842.264	-835.052	-716.432	-436.998	-736.816	-1182.22	-342.292	-455.993	-398.929	-417.685	-563.679	-407.992	-555.639	-551.116	-337.196	-324.891	243.064	-273.553	-49.1090	233.405	15.5027	-579.688	139.819	-316.613	-55.7252	-409.073	-248.398	-122.317	552.012	260.218	311.520	280.069	234.370	-200.752	901.829
-14.6164	62.0334	-5.12721	-467.227	-728.076	-663.720	-359.125	-505.235	-297.773	-938.808	-919.233	-962.803	-612.182	-783.002	-675.885	-882.620	-682.564	-312.966	-598.505	-256.761	-734.899	-940.555	-165.092	-538.639	-910.474	-172.823	-478.532	76.6294	-400.279	-38.1601	-677.464	-490.400	-3.92968	64.3201	-289.047	6.56645	-209.538	896.719	506.666	97.2910	597.617	-109.772	146.334	-163.714	195.670	249.949	541.120	281.610	275.975	384.530
-14.5967	158.922	83.9751	-597.953	-71.4237	-313.789	-379.714	-863.364	-520.190	-374.671	-289.783	-694.783	-644.642	-222.447	-720.395	-369.454	-1164.56	-782.849	-586.418	-688.953	-263.911	-178.992	-396.568	-256.506	-231.130	-215.272	-354.726	-408.521	-420.373	-192.663	284.753	-81.2372	-159.067	-496.454	106.676	-208.555	-190.743	76.2428	-114.140	-126.842	85.9270	-247.548	19.2251	412.577	-492.728	-15.8498	227.736	-96.9898	74.0214	59.0702
-14.5770	108.518	-111.898	-161.601	-534.787	-396.275	-224.786	-541.867	-769.854	-381.888	-1212.13	-633.233	-176.836	-805.463	-807.157	-305.267	-803.615	-666.274	-1206.57	-851.146	-674.758	-327.373	-490.089	-680.763	-811.247	-751.176	-431.916	-44.6330	-349.306	-571.843	-243.221	-344.500	-276.748	-510.259	39.2568	28.2790	-134.741	-205.974	84.0514	-329.597	181.671	110.143	61.2019	-338.336	215.453	-158.662	245.845	17.6657	-232.304	101.266
-14.5574	-151.510	-480.398	-172.517	-563.778	-689.396	-682.638	-134.754	-381.163	-648.284	-703.785	-610.907	-1183.14	-853.555	-651.806	-56.6605	-1052.94	-542.268	-726.282	-1003.35	-689.759	-816.057	-507.350	-439.396	-165.205	-264.394	114.127	-511.325	-82.4613	-348.154	-173.387	146.475	207.347	-199.953	-248.344	346.229	-343.652	-164.750	-66.3637	381.699	193.826	348.954	276.682	125.045	347.512	-46.1010	-517.143	577.941	220.953	41.4625
-14.5377	25.0910	39.4051	-435.304	-83.8834	134.157	-508.284	-238.315	-442.305	-465.267	-331.189	-1263.74	-410.540	-378.454	-491.601	-825.723	-693.774	-562.181	-546.408	-613.896	-740.648	-394.459	-177.368	-707.382	-487.368	-142.693	-478.591	-626.342	129.593	-55.3444	-181.576	243.013	312.541	-435.289	-389.826	-480.215	502.517	38.6626	-128.188	-158.525	-133.492	37.3714	142.070	363.391	17.3907	259.489	470.064	205.571	467.745	66.7141
-14.5180	-339.136	-504.203	-148.236	16.3617	-376.000	-722.880	-509.359	-289.578	-532.658	-629.527	-271.618	-250.998	-514.077	-786.454	-524.353	-677.625	-320.910	-248.078	-222.356	-281.034	-234.886	-815.553	-166.770	-967.564	-762.884	-204.130	-516.233	163.025	-760.149	34.1036	145.253	-768.930	22.0336	-5.71719	-242.388	-407.314	-334.447	-145.694	-409.293	266.628	-132.237	-88.1323	219.284	706.944	531.767	32.8814	163.929	24.3665	72.3984
-14.4983	-19.3321	149.430	-357.834	-41.7776	-226.652	-435.835	-709.295	-54.0792	-129.189	-937.880	-613.282	-222.028	-1047.16	-699.027	-725.073	-986.038	-706.875	-699.814	-91.5192	-822.157	-196.254	-195.563	-726.247	-256.909	-989.019	-105.186	35.7939	-622.469	-386.873	15.5459	-787.875	200.610	249.312	113.837	54.0291	-84.9012	-165.113	-65.3631	363.328	-493.683	182.869	118.576	126.191	65.8559	264.692	386.841	-223.484	223.087	198.479
-14.4786	-54.9792	-151.250	10.0183	-258.170	-820.820	-594.778	-694.543	-394.805	-296.799	-296.291	-208.643	-821.661	-766.156	-965.586	-478.669	-605.562	-1125.87	-568.225	12.1435	-353.215	-600.826	-164.668	-702.485	-962.808	-422.477	-365.425	-527.125	293.627	-353.921	-255.986	-178.593	-664.563	-317.566	588.550	-59.0633	84.7466	53.9442	142.195	88.9948	-303.268	-35.9351	7.02253	99.5637	102.807	-224.536	637.940	45.1578	322.999	297.450
-14.4589	-95.4315	-118.216	229.355	-425.477	-325.180	-466.749	-262.737	-64.7058	-873.219	-229.026	-517.814	-546.292	-1142.43	-881.855	-788.119	-134.092	-90.4186	-893.278	-143.647	-268.810	-542.532	-778.285	-129.433	-337.073	-771.821	-216.888	405.484	59.2880	-843.715	-570.890	-368.855	-19.8859	-666.023	180.982	-37.2087	-254.171	407.476	-95.6784	-384.843	-95.7058	-253.953	446.065	-75.6046	349.336	165.599	223.667	11.4833	-88.1590	-163.691
-14.4393	60.6293	4.64349	-338.988	504.013	-578.307	-651.482	-544.765	-460.449	-324.667	-576.390	-607.632	-678.675	-662.600	-815.031	-472.530	-284.692	-852.923	-641.495	-986.945	-285.895	-751.386	-392.247	-185.518	-874.165	-387.420	-85.1353	-662.659	-653.663	-945.500	-266.414	-312.889	-383.918	-354.266	536.039	-244.898	-378.514	262.501	-439.737	-306.080	333.750	68.7664	-68.7038	-171.992	30.0768	194.487	584.189	131.302	308.925	151.441
-14.4196	370.905	-486.434	-138.932	-560.420	-167.621	-301.454	-163.774	-638.562	-974.525	-438.394	-556.428	-340.397	-397.412	-861.755	-673.392	-707.716	-950.275	-332.962	-475.658	-63.3841	-815.699	-831.907	-290.662	-219.986	-693.957	-254.689	-528.061	-564.712	-62.2332	-227.651	-158.686	97.8394	-102.798	-397.930	438.822	-171.936	-381.536	-162.518	384.326	-396.663	-50.1144	-470.688	0.305894	-8.05854	-127.757	-70.9439	617.313	-240.786	17.6244
-14.3999	348.983	-17.3289	1.73622	-165.933	-495.823	-142.100	-253.196	-825.380	-720.343	-987.253	-1070.80	-882.113	-359.440	-664.022	-528.921	-415.143	-802.409	-944.520	-762.232	-469.510	-651.137	-519.841	-111.742	-862.635	237.683	-512.001	-466.492	-308.362	-493.878	-233.394	-180.537	-487.459	-476.255	-513.693	-1057.31	83.4236	-174.647	398.610	-297.623	-302.085	65.0540	223.255	-1015.81	-589.995	9.01160	4.31080	-87.1213	332.348	-129.277
-14.3802	126.984	-308.323	-142.994	-674.603	-204.550	-404.572	-177.991	-515.423	-365.139	-352.428	-639.437	-660.674	-297.516	-520.448	-689.647	-679.933	-1150.42	-550.227	-679.959	-927.186	-525.401	-710.930	-1017.46	-96.2972	-598.530	-565.504	-59.5591	-541.032	-280.830	-1016.14	-76.4280	-843.020	-83.4655	-39.0771	-618.982	-49.4057	-26.8007	-776.499	-168.045	377.549	24.7771	-105.625	585.531	220.497	453.771	-176.735	81.0830	-126.572	507.605
-14.3605	-396.634	86.2280	-3.19676	-637.973	-617.569	-358.116	-505.744	-496.512	-775.230	-715.275	-1018.91	-710.912	-1030.39	-655.282	-884.821	-711.124	-751.130	-566.734	-628.289	-246.508	-878.939	-294.043	-242.630	-464.934	-569.041	-150.128	283.479	-846.220	-395.787	-180.041	-60.8137	67.8152	-128.733	-216.054	-633.678	-279.853	131.879	-322.623	-135.900	-227.456	-547.108	-424.836	50.0425	7.10507	225.754	-167.563	-87.0154	-223.034	133.890
-14.3408	67.2860	32.7326	-94.0813	-257.555	40.7449	-491.669	-798.328	-746.705	-2.41972	-370.623	-481.492	-204.867	-561.057	-445.007	-675.005	-761.719	-713.097	-874.772	-601.603	-584.999	-216.531	-931.431	-1146.59	-300.269	-344.487	-508.880	-595.820	-340.263	-720.819	-452.918	88.0867	-426.166	147.342	-685.795	-372.543	-213.526	-327.784	296.142	-232.050	-322.073	-375.164	-520.055	-929.099	-329.044	167.946	-207.146	31.0422	192.795	129.740
-14.3212	-371.549	431.928	-163.292	66.6179	-303.020	-98.7882	-706.659	6.29596	-269.042	-95.2484	-375.753	-944.192	437.525	-725.674	-561.197	-616.799	-144.624	-372.665	-758.313	-777.381	-964.325	-1128.57	-330.000	-790.953	-1109.94	-480.892	-624.590	-620.260	-339.157	344.085	-687.452	-56.7762	-275.768	-28.9937	-134.015	-38.8506	-328.935	-10.1578	43.5668	-72.8741	-347.129	107.589	258.786	-254.854	234.341	60.6139	-31.4099	-61.3053	-455.103
-14.3015	-842.661	-258.878	-434.791	-167.034	-810.684	-666.957	-594.769	-874.365	-153.357	-51.5319	-605.786	-491.231	-842.950	-622.386	-1421.24	-466.533	-830.647	-1321.06	-869.994	-327.507	-299.005	198.786	84.9541	-463.430	-807.052	-560.803	-675.557	-135.230	-284.369	-346.640	-424.047	-237.454	-211.923	-110.781	-13.6038	93.5046	-472.303	-575.026	100.745	-110.502	-592.899	24.4880	-42.8794	120.908	-354.753	-50.2075	-176.209	-600.706	-88.6366
-14.2818	451.248	78.0986	-117.846	-568.916	-243.543	-706.668	-314.584	-109.324	-560.324	-859.828	-525.192	-758.865	-652.177	-587.430	-200.153	-670.777	-579.071	-474.232	-819.066	-434.914	-287.849	-1009.68	-557.726	-640.498	122.871	-561.380	-584.137	630.079	-226.153	-653.610	-581.385	17.1939	-653.432	-705.213	-253.852	81.9504	-525.368	-44.3031	-54.4300	-246.028	-150.341	-372.287	-114.662	-448.083	-44.2506	-254.398	-362.432	-560.179	-421.193
-14.2621	473.897	-302.249	94.8803	-586.597	-369.660	-447.087	61.9386	-606.947	-380.226	-364.138	-364.670	-890.713	-728.431	-519.744	-572.571	-922.824	-754.088	-557.798	-409.518	-426.602	-552.885	-760.321	-766.751	-393.143	-383.680	-882.971	-808.050	-556.329	-903.220	-554.990	-481.794	-579.137	-495.684	-133.681	76.4101	-352.670	-477.589	-310.709	-155.572	168.027	204.940	77.1037	245.371	-63.8498	-579.943	-323.626	-431.330	330.010	103.490
-14.2424	553.707	2.72377	-318.093	245.114	-149.958	-805.021	-549.961	-509.912	-372.112	-832.638	-292.607	-658.211	-321.440	-871.371	-352.915	-878.513	-783.079	-442.064	-1024.77	-576.578	-448.232	-995.130	-333.783	-1050.18	-533.912	-114.103	-1009.61	-493.757	-340.756	116.130	-280.212	-135.637	177.340	-187.611	-505.308	-297.933	-389.440	-134.340	-322.534	465.423	-187.040	-356.206	-1.44670	-408.719	268.100	-650.102	306.306	392.087	42.8665
-14.2228	20.1579	-401.449	-263.980	-325.643	65.6408	3.83586	-70.8617	-489.785	-552.826	-822.023	-181.330	-851.579	-1216.66	-654.866	-485.891	-211.809	-768.277	-1049.17	-927.892	-516.407	-605.214	-680.847	-1014.51	-362.918	-118.693	-687.781	-296.274	-493.725	-851.073	-493.377	-504.481	-468.547	-1057.45	-480.592	-160.667	-413.152	-295.714	-156.253	-63.7754	-295.626	-796.496	-392.308	-196.705	-198.624	-292.235	-263.186	-505.646	-202.629	-63.7944
-14.2031	-427.144	304.886	-220.107	-465.702	-490.354	-651.537	-238.287	-667.677	-624.433	-1024.64	-860.493	-517.833	-754.977	-803.177	-455.636	-422.616	-681.119	-933.840	-592.042	-63.3501	-684.379	-689.652	-414.396	-390.818	-368.688	-472.892	161.765	-747.090	-400.914	-1070.52	-314.223	-217.913	-428.386	-399.026	-173.161	-172.414	-409.908	-519.568	-192.983	-594.708	-369.438	-392.623	-32.1149	-278.069	-574.609	-65.4683	-679.003	346.838	342.665
-14.1834	383.625	-307.674	-787.272	-54.4514	-1171.73	295.666	-287.118	11.4362	-643.726	-426.795	97.3860	106.491	-472.243	-270.164	-556.125	-540.232	-591.610	-605.951	-490.888	-1052.20	-672.622	-706.154	-295.817	-907.583	-442.756	23.9017	-764.032	-110.942	-486.433	-293.048	-713.837	-270.137	-169.427	-35.1915	121.209	-343.521	-648.186	-97.6638	-377.215	-497.799	-190.997	-470.213	-363.342	-781.349	-851.199	36.4103	361.370	-524.532	-349.459
-14.1637	380.210	-0.324908	-182.034	-495.576	-333.371	-769.797	-785.189	-788.955	-810.666	-585.880	19.2011	-478.419	-757.368	-1095.33	-643.695	-757.478	-276.650	-114.368	-978.230	34.9284	-580.682	-31.1275	-713.781	-88.3666	-557.032	-453.396	-729.228	-749.299	-811.748	-782.197	-1236.23	-152.450	23.5960	32.7895	-102.621	-189.407	-245.619	-255.455	-387.929	-206.897	474.775	-37.8318	-312.070	-618.822	-769.056	99.4483	42.9990	-654.271	-613.235
-14.1440	178.323	-262.054	-109.755	-583.702	-77.2125	-486.789	-861.820	-459.555	-127.009	-314.219	-801.338	-538.883	-117.109	-619.677	-821.141	-264.519	-188.981	-671.923	-392.362	-570.414	-667.225	-403.714	-922.931	-506.787	-852.588	-702.975	-744.116	-230.785	-635.240	-335.011	-65.2507	-13.0956	-346.799	306.583	-421.786	-490.312	-543.799	-484.851	-47.1276	-743.342	-144.835	-433.915	-425.622	-298.469	265.419	96.5699	-447.724	409.781	-156.564
-14.1243	-770.302	-202.476	-633.595	-76.2008	-407.423	-460.857	-35.6917	-503.042	-503.132	-620.740	120.934	-496.909	23.3269	-300.327	-92.7459	-369.614	-537.762	-642.290	-838.700	-567.314	-641.409	-343.404	-424.095	-211.931	-514.268	-813.755	-1029.64	-758.557	-746.256	-857.739	-274.487	-992.918	-607.275	-476.359	55.6842	-567.949	-207.229	-216.760	-338.103	-465.853	383.114	-466.297	-492.959	41.4628	-97.0128	-782.699	-505.210	138.105	-613.744
-14.1047	257.506	-267.793	196.822	-279.677	-585.470	-573.948	-507.331	-633.764	-577.697	-563.211	-709.032	-956.873	-946.302	-372.368	-328.684	-606.517	-688.964	-401.364	-771.080	-985.660	-544.871	-978.828	-436.849	-273.329	-549.474	-1023.81	-105.663	-541.890	-463.168	-315.046	-238.089	-22.1372	-453.758	-180.676	-566.502	596.534	-70.1943	-451.426	-342.319	-313.871	-182.638	-150.197	156.327	103.208	-1.11174	-135.753	162.149	-818.705	-392.112
-14.0850	-440.022	328.060	412.322	505.843	-364.299	-687.546	-508.190	-559.391	-724.143	-602.354	-432.948	-606.992	-325.379	-526.624	-702.515	-727.691	-656.786	-424.560	-322.198	-603.477	-27.3582	-156.220	-252.858	-114.472	-438.132	45.9043	-841.583	-416.518	6.15809	-248.501	473.101	-917.968	-754.507	-432.904	-709.602	-113.785	-496.726	-349.609	-207.091	-327.939	-325.477	-172.007	-619.615	214.189	-312.408	-160.045	27.8724	180.667	-204.829
-14.0653	-381.057	-374.038	-425.840	-193.180	-540.084	-308.667	-734.971	-396.221	-306.941	-625.045	-530.433	-619.451	-455.598	-345.383	-754.212	-977.043	-797.664	-132.562	-98.0591	-946.928	-631.689	-1177.02	-1061.01	-533.747	-350.817	-1021.10	-377.857	-506.675	-380.719	-574.981	-482.349	-170.619	320.838	-239.526	-307.115	-297.472	-144.547	219.468	95.5207	49.5803	-254.007	139.872	-276.159	-4.89460	-59.8169	-53.4900	326.706	-37.7318	-300.146
-14.0456	-2.63625	129.050	-146.445	-76.9683	-32.7976	-173.655	-793.264	-395.838	-920.934	-684.521	-586.326	-1049.35	-778.674	-276.122	-836.195	-1063.61	-115.776	-228.926	-626.114	-603.325	-619.238	-369.233	-753.331	-340.027	-126.085	-605.712	294.410	-274.916	-317.873	-709.161	-332.620	-1126.05	-695.269	-512.181	-856.001	-213.931	-384.095	29.2533	-287.369	-426.487	-524.295	573.839	36.6436	66.9380	372.281	62.2800	-369.885	-42.2569	-685.087
-14.0259	-230.568	-60.0075	-194.673	-14.7913	-753.682	-385.914	-536.359	-851.914	-752.465	-183.696	-167.046	-456.270	-827.516	-362.747	-692.472	-5.13305	-345.759	-212.877	-557.177	-677.784	-208.532	-382.726	-988.378	-98.4472	-903.298	-440.639	-731.607	-353.854	-515.443	-492.800	-332.970	-269.552	-357.155	-289.966	24.6474	-385.616	-47.7887	-467.356	-334.755	-302.454	-283.813	140.949	-312.691	223.820	-679.420	-156.192	-174.019	-156.488	-274.807
-14.0062	-444.949	305.596	24.9652	-42.8817	-456.130	-574.943	-405.335	-671.240	-699.176	-402.525	162.814	-394.761	-540.230	-638.340	-816.559	-137.243	-578.204	-847.150	-559.565	-96.8689	-842.952	-499.240	-538.477	-546.220	36.0826	-185.734	-412.470	-541.042	-390.360	160.322	79.3381	-224.917	-559.188	-259.443	-586.548	-938.594	-468.717	-405.320	329.969	655.530	-127.665	-92.2918	-355.343	66.9599	-547.937	-502.110	-193.193	-237.694	-198.068
-13.9866	-535.493	155.714	280.886	-468.363	-132.315	-331.235	-461.762	-383.722	-210.161	-350.629	-740.842	-489.174	-360.914	-723.670	-871.261	-206.597	-528.578	-657.716	-253.016	-870.089	-694.419	-638.570	-955.650	-405.533	-1070.74	-137.756	-386.347	-284.528	-2.90591	-290.368	2.82788	-627.999	-500.282	-394.540	209.939	-207.057	-511.580	-538.291	-109.543	-413.548	-209.292	-221.013	-591.018	-664.872	-131.540	-668.266	-331.068	-495.469	-380.021
-13.9669	-95.5725	549.048	-19.4873	130.119	-306.686	-367.469	-28.1863	-977.327	-209.421	-389.594	-153.434	-736.416	-928.258	-1845.73	69.5649	-895.212	-698.198	-431.894	-360.833	-979.741	-381.592	-639.449	-399.764	-535.354	-152.153	-169.602	-354.478	-7.87046	-240.821	-265.981	14.9398	162.209	42.1290	251.683	-353.160	281.014	276.674	162.826	-165.455	429.539	-227.320	-506.157	-73.4642	-668.053	-665.004	217.052	-519.164	-65.4450	-439.082
-13.9472	281.172	-455.000	144.449	-174.622	-337.659	-890.608	-411.691	-388.614	-643.814	-786.157	-602.081	-583.531	-772.495	-1059.61	-477.843	-194.045	-519.096	-299.006	-502.869	-785.099	-805.527	-127.045	-1006.95	-838.967	-426.314	-799.034	-556.997	-1206.21	258.132	-780.175	-3.79887	-381.689	-196.021	-623.841	-1152.04	-201.238	-453.886	-85.5141	-545.635	-89.2471	-299.933	371.832	-43.0672	-239.740	110.318	2.17152	191.605	-395.689	130.661
-13.9275	124.132	-262.575	-485.692	421.037	-660.260	-332.799	-829.835	-612.970	-625.623	-409.451	-594.156	-161.157	-298.917	-474.729	-1016.43	-570.249	-655.856	-894.869	-688.008	-222.746	-760.822	-254.331	15.9609	-939.875	-697.666	-742.283	-351.674	79.4613	-787.461	-968.851	-594.937	102.693	-564.392	99.5075	-142.154	-608.850	-199.699	-188.050	123.723	-271.372	-242.070	-167.919	-881.153	-562.997	-241.586	35.6908	163.900	-112.797	-421.374
-13.9078	-28.1498	256.641	113.359	-547.850	-302.332	-95.6095	-13.1180	-473.076	-313.857	-781.071	-341.610	-803.183	-521.556	-424.835	-369.630	-409.042	-540.260	-357.317	-494.689	-218.938	-1032.99	-349.558	-227.812	-954.557	-335.602	-190.856	-209.524	-463.012	-521.951	-131.057	-159.509	-128.749	174.536	-819.612	247.467	-567.551	-234.879	-62.7948	-216.671	-349.196	-108.983	-1021.13	-11.5811	-56.2887	292.067	-17.5758	-305.716	0.108416	220.536
-13.8882	30.3725	-309.660	203.024	-573.034	15.8169	-573.072	-981.306	-221.125	-128.303	-393.119	-1007.91	-747.101	-492.346	-596.592	-462.976	-654.694	45.7452	-92.4858	-693.182	-1135.47	-979.412	-457.805	-455.128	-481.345	-598.677	-632.878	-631.735	-4.41517	-424.744	-363.879	209.450	-351.017	-524.211	-288.889	-413.886	-451.834	-676.079	-408.409	-836.533	-182.960	-271.356	-377.438	19.2749	-694.144	-93.0580	-154.793	59.6628	-39.4119	-65.4056
-13.8685	93.6254	-56.1641	-95.5522	-581.149	-340.872	-73.9835	-593.393	-973.859	-697.192	-855.273	-566.084	-347.774	-318.477	-830.391	-659.967	-497.622	-547.036	-544.693	-973.341	-58.0602	-430.739	-1152.90	-603.440	-492.947	-336.253	-408.151	-722.252	-631.665	-386.828	-408.805	-556.815	-264.948	-725.813	-726.435	-233.190	-515.387	-442.801	-126.792	-193.993	-251.493	-156.407	-823.934	-755.228	-736.990	-517.919	-811.529	-1077.10	-425.270	-209.660
-13.8488	265.044	200.977	-146.701	-246.274	-698.039	-273.151	105.291	130.462	-422.397	-780.689	-514.054	-708.560	-718.039	-876.151	-515.168	-247.593	-1051.57	-894.184	-656.803	-822.665	-676.264	47.7562	-358.627	-339.009	-590.573	-632.938	-264.396	-540.676	-48.3587	-419.720	-450.832	-344.968	-192.060	-237.588	-156.664	-442.223	-831.046	-713.290	-67.7766	-401.624	-12.7658	-722.312	-470.300	-42.2713	-565.350	23.9928	54.4645	-164.234	-526.159
-13.8291	57.7247	-47.7172	-296.309	-267.187	422.400	-242.554	-214.483	-656.319	-459.030	-132.599	-700.731	-311.243	-892.378	-458.730	-680.612	-906.404	-1298.70	-685.104	-750.541	-76.8319	-482.108	-665.747	-833.923	-752.797	-116.015	-611.784	-722.701	-294.085	-743.747	-951.973	-178.676	-751.265	323.708	-733.386	-454.005	517.919	-703.345	-415.649	-75.5739	-513.293	-263.066	-109.261	-608.021	-800.851	-183.380	-624.808	-223.771	-491.199	-554.034
-13.8094	-61.2126	64.9412	-250.392	-5.57633	180.146	-1.77698	-1057.09	-553.849	-757.480	-720.540	-207.451	-250.068	-402.155	-563.798	-714.104	-654.350	-724.570	-973.798	-787.478	-688.349	-56.1316	-233.531	-64.0425	-423.371	-347.167	-294.265	-192.562	-922.636	-597.862	13.8700	-541.853	159.528	-459.201	-819.553	-806.673	-668.963	-525.714	-946.038	-382.241	-628.275	88.5100	-142.183	-335.682	-614.709	-582.736	-540.486	-185.592	-438.984	-889.590
-13.7897	-114.636	-127.642	394.945	30.2883	-361.515	-391.820	-800.678	11.7766	-530.380	-382.869	-990.133	-820.561	-411.794	-494.104	-472.026	-90.4226	-539.445	-497.684	-414.167	-538.025	-849.530	-616.479	-695.289	-682.054	-550.253	-403.284	-647.248	-640.968	-779.031	-370.315	-173.607	-432.855	-398.551	-705.359	64.9670	-624.687	-750.093	-528.131	-643.029	183.851	-519.775	-834.376	-515.351	-609.323	-821.081	-586.304	-422.295	-423.752	-716.697
-13.7701	-485.576	-217.343	-603.638	-374.978	-305.769	328.458	-101.096	-355.106	-538.860	-202.828	-801.041	-63.6970	-207.715	-913.582	-915.373	-684.236	-472.647	-1014.19	-261.255	-1197.89	-1133.92	-458.428	-721.613	-637.669	-621.044	-157.950	-285.588	-219.301	-258.026	-381.591	-211.279	-427.675	-1052.66	-325.010	-691.220	-838.100	-94.4881	-365.637	-460.374	9.78608	-603.518	-393.127	-891.603	-508.140	-210.165	-600.250	-90.3081	-1056.95	-504.292
-13.7504	295.860	-403.136	-643.350	354.761	-589.596	-537.357	-803.844	-171.455	-306.078	-586.575	-643.205	-660.565	-535.268	-243.487	-391.304	-863.413	-993.582	-245.429	-855.273	-229.740	-612.854	-772.369	-787.272	-679.415	-713.111	-528.843	-870.591	-376.453	218.864	-179.890	-779.117	-336.886	-485.782	-103.156	-527.279	-586.559	-850.969	-185.401	-325.108	-497.819	-1465.10	-465.541	-627.352	45.1359	-513.404	-836.235	-185.047	-447.960	-298.184
-13.7307	-214.229	-226.380	-20.0872	-642.688	-309.102	-627.922	-196.049	-259.209	-269.768	-522.045	-592.172	-315.199	-715.680	-489.239	-336.249	-340.321	-657.477	-286.261	-488.283	-872.529	-1056.99	-1064.02	-527.092	-1053.81	-500.512	-280.626	-408.395	-917.998	-523.447	-1168.82	-637.411	-591.416	-176.847	22.0914	-272.419	18.4888	-680.944	-290.154	-345.830	-53.1835	-203.822	-189.115	-436.903	-996.899	-741.800	-661.868	-384.968	-1049.47	-146.395
-13.7110	-246.834	-13.2330	-210.906	-104.528	-183.264	-305.547	-248.514	-727.306	-601.089	-403.751	-160.467	-1458.41	-1210.02	-371.125	-971.897	-588.006	-487.395	-826.537	-803.732	-286.876	-272.217	-484.853	-595.743	-480.143	-750.505	-478.649	-396.521	-208.570	-349.649	-388.187	-847.679	-1051.77	-271.112	-149.671	215.755	-283.297	-365.645	-227.404	-319.017	-196.555	53.4137	-312.094	-87.6552	-699.631	274.372	-397.366	-517.176	-1043.96	-553.880
-13.6913	-445.953	-233.168	98.3673	-614.971	-464.632	320.878	-908.978	-584.158	-333.087	-604.250	-379.507	-780.688	-116.765	-474.215	-381.001	-777.948	-811.589	-640.549	-425.567	-471.350	-481.584	-239.416	-875.858	-814.266	-707.128	-971.966	-1114.27	-548.080	-136.404	-185.895	-411.408	-612.961	-690.951	-776.461	-755.975	-765.738	-599.928	-548.165	-870.069	-365.676	-348.881	-226.609	-765.397	30.0549	-551.337	-581.365	-634.461	-648.095	-768.980
-13.6716	272.553	-162.134	-630.482	110.758	-541.906	-886.109	-166.078	-435.274	-509.135	-382.638	-715.809	-278.606	-117.403	-628.829	-1215.51	-966.933	-418.415	-534.091	-854.431	-136.960	-208.365	-485.485	-834.183	-407.857	-236.359	-389.475	-735.195	-796.563	-907.811	-924.056	-640.544	-550.297	-300.987	-622.133	-108.696	-646.154	-1084.44	-414.153	-134.389	-978.350	-375.314	-416.571	-842.459	-361.180	-291.830	-782.026	-245.603	-776.792	-853.092
-13.6520	423.888	23.8358	-127.287	-411.936	-456.515	-299.782	-71.5447	-889.459	-48.7974	-1126.11	-502.466	82.8975	-545.328	-609.266	39.3507	-673.186	176.144	-356.738	-961.371	-409.799	-15.3539	-579.377	-572.959	-530.855	-459.015	-602.969	-595.531	-271.839	-292.796	-552.617	-295.836	-459.002	-33.7149	-391.108	-591.196	-583.358	-300.681	-68.0134	-219.210	-751.204	-1016.81	-335.161	-609.542	-415.889	-384.744	-357.911	-650.528	-285.911	112.095
-13.6323	359.979	-440.398	-248.374	-679.110	-460.141	-805.079	-1059.03	223.247	-883.953	-174.870	-984.303	-1120.93	-104.211	-764.304	-288.914	-566.005	-201.104	-358.168	-636.688	-963.249	-504.624	-539.576	-915.443	-811.973	-890.365	-526.041	-112.617	0.423296	-661.688	-189.148	-363.160	-813.033	-334.281	157.489	207.344	-722.484	-398.719	-457.188	-671.038	198.971	-362.691	-504.710	33.9137	-693.439	-562.197	-95.8123	-66.5795	-609.537	-852.658
-13.6126	490.624	-316.247	-636.895	-216.438	-297.286	-485.132	209.729	-642.745	-380.768	-736.173	-657.894	-258.605	-525.416	-460.121	-335.784	-873.598	-504.425	-498.212	-413.534	-345.126	-735.084	-570.115	-1102.36	-624.378	-542.052	-446.527	-490.873	-635.452	-253.000	-437.233	-676.847	-424.978	-416.425	-856.869	-326.575	-602.937	-731.967	-492.233	-368.518	-387.129	-360.125	-280.932	-729.215	-890.863	-494.928	-961.450	226.079	55.3109	-855.233
-13.5929	-301.141	-29.1499	-136.465	-84.3592	-922.840	-819.521	-757.165	-421.158	-496.508	-435.379	-471.706	-909.677	-346.973	-578.455	-664.823	-57.5803	-970.575	-868.878	-1008.18	-978.964	-1152.08	-877.970	-231.085	-568.193	-700.036	-448.853	-472.884	196.263	149.173	38.1890	-847.410	-119.304	169.468	-229.341	-136.005	61.3737	-77.8293	38.8630	-249.204	-500.671	503.450	-171.294	-109.711	-1104.17	-431.710	-660.722	-632.667	-452.377	34.7020
-13.5732	-301.608	-58.3850	-146.535	-323.414	-256.052	-499.722	-243.138	-172.936	-226.739	-387.239	-102.329	-849.301	-192.116	-390.185	-925.628	-754.779	-160.971	-522.162	-661.554	-736.837	-772.493	-561.471	-346.400	-532.132	-824.202	-282.098	-643.685	-571.656	-692.150	-183.616	24.8464	-641.709	-197.457	64.2016	-792.236	-383.385	-37.7421	-140.000	-600.262	-309.494	-545.333	143.501	-225.343	-341.976	-614.535	-401.043	-554.852	-149.541	-336.678
-13.5536	176.653	121.373	-296.867	-174.887	-339.435	-106.724	-979.262	-144.687	-575.320	-666.591	-892.961	-683.515	-633.464	-442.095	-1166.94	-352.512	-406.099	-777.292	-544.408	-574.225	-160.822	-403.898	-532.958	-146.845	-435.235	-2.74720	-404.219	-576.277	-470.377	-703.747	-477.670	-559.584	-362.858	-285.973	-744.668	25.8768	11.6675	-751.538	-277.940	-1338.59	-396.866	-734.862	-919.102	-105.150	-712.426	-523.277	-51.8874	-805.380	-677.995
-13.5339	-308.880	-408.775	29.7487	24.5225	-683.879	-564.656	-234.878	-203.431	-806.926	-474.386	-540.854	-514.220	-420.710	-487.660	77.1377	-840.040	-313.244	-512.055	-895.270	-770.267	-946.532	-2.20940	-535.156	-810.214	-214.243	-708.526	-672.130	-253.728	-542.418	-467.187	-255.362	-249.005	-158.975	-607.498	11.4052	217.949	-253.049	-637.780	-82.1292	-235.767	73.6791	-860.705	-785.860	-891.646	-276.230	-508.751	-862.640	-430.570	-809.394
-13.5142	-103.328	59.9753	20.1611	-213.110	-484.780	-698.963	-491.494	-621.059	169.037	-50.1024	-620.707	-883.466	-661.243	-657.300	-432.935	-557.018	-700.032	-431.895	-31.1770	-384.443	-837.506	-722.644	-316.487	-433.329	-663.030	-265.387	-884.617	-869.971	-649.924	-160.036	-288.938	-388.088	-308.194	-281.580	-285.612	-931.111	-699.240	-673.574	-497.460	-641.689	-406.129	-248.702	-114.272	-488.797	-352.953	-92.6886	240.696	-113.775	-286.679
-13.4945	-498.585	53.5784	-139.328	-624.479	122.076	-376.162	-164.895	-407.192	-359.277	-562.482	-186.034	-760.015	-288.188	-933.634	-300.669	-349.272	-788.339	-577.794	-557.598	-642.284	-473.049	-413.918	-297.771	-459.797	-493.189	-320.692	-385.042	-172.853	-468.074	-358.441	-63.9015	-1102.67	-704.789	-607.815	-652.728	-200.648	-351.912	-520.840	-272.377	-651.137	-329.190	-620.816	-575.096	-285.006	-331.873	-913.407	-506.797	-773.531	-829.216
-13.4748	168.799	169.783	70.5195	331.865	-336.262	-292.227	-138.492	-291.493	-593.378	-104.021	-401.433	-219.322	-550.178	-764.719	-237.918	-548.746	-26.8283	-220.369	-445.266	-1085.00	-79.3659	-334.621	-492.082	-480.191	-524.662	-552.070	-292.423	-872.599	-58.7094	72.2945	-560.484	-807.974	-678.002	-675.182	-526.991	-354.275	-225.641	-844.530	-651.571	84.1052	-340.707	-613.672	228.166	-147.357	-801.899	-427.407	-829.749	-265.950	-1000.49
-13.4551	-275.906	-227.224	-82.4039	-84.6900	-158.723	-246.683	-281.537	-729.614	-471.475	-438.035	-387.289	-530.731	-1241.46	-560.273	-765.579	-1061.19	-323.165	-635.299	171.986	-663.637	-78.4782	-792.093	-401.179	-790.896	234.797	-780.202	-312.140	-702.136	-367.976	-96.7144	111.710	-560.291	158.469	-507.411	72.4933	-405.936	-208.448	-168.605	-344.788	-649.822	-638.399	-888.338	-768.812	-234.316	-425.294	-204.861	-791.358	-160.183	-747.060
-13.4355	498.794	-112.412	-482.099	-804.168	-295.684	-247.584	13.8411	-66.0938	-237.736	-276.806	-302.018	-21.6570	-966.176	-58.7715	-459.566	-105.548	-542.611	-131.519	-446.419	-443.602	-890.298	-353.857	-557.366	-443.210	-452.841	-588.968	-321.366	-266.548	-657.968	-1000.12	-502.619	-532.117	-141.436	-361.718	-720.221	-303.924	-506.419	-464.625	-464.869	-934.056	-248.136	-1083.65	-634.144	-367.612	-493.763	-628.807	-277.653	-992.646	-221.251
-13.4158	198.101	-41.9593	-370.480	-675.279	-49.0923	-227.616	-740.562	-229.210	-517.678	-733.108	72.1784	-240.843	-191.774	-388.545	-969.222	-651.940	-614.600	-575.077	-605.081	-278.448	-767.680	-545.219	-609.876	-427.632	-320.228	-30.2879	-515.310	-250.673	-482.196	-279.903	-125.525	-432.292	-518.912	-771.778	-666.471	-770.566	-265.585	128.400	-372.000	-266.455	-394.402	86.9890	-105.837	-953.888	-525.454	-363.690	125.930	-1185.20	-926.095
-13.3961	-127.209	73.6136	-562.746	-367.708	2.31471	-564.190	-505.259	-300.598	-586.893	-153.280	199.808	-1062.52	-421.162	-432.255	-654.566	-161.183	-554.404	-466.902	-304.700	-11.1616	-828.022	-867.524	-716.795	-636.758	-820.587	-618.788	-237.354	-507.253	-884.588	-242.819	-822.995	-809.861	-384.210	-610.992	-707.286	-553.417	-604.092	-476.360	-909.701	-389.469	161.222	-822.470	-669.331	-890.694	-531.867	-428.534	-119.316	-316.434	-666.092
-13.3764	190.526	528.143	-831.594	368.502	-557.353	-131.388	-413.257	-44.4139	-238.689	151.066	-495.583	-459.912	-1003.36	-481.008	-215.452	-600.336	-600.459	-826.602	-555.607	-937.096	-851.026	-534.774	-553.559	-857.147	-711.971	-296.063	236.705	-499.913	-299.637	-371.605	-333.292	-7.03371	-855.146	-353.589	-477.999	261.593	-550.819	-327.833	-488.129	-363.039	-276.658	-417.045	-596.549	-420.696	-158.664	-937.108	-622.411	-569.187	-373.825
-13.3567	196.853	-15.8807	265.113	374.474	-353.494	-220.431	-688.363	-220.295	-670.895	-541.535	-576.984	-366.350	-636.086	-266.022	-538.864	-433.887	-843.134	-537.267	-497.033	-378.469	-46.6418	-650.961	-701.615	-601.717	-790.522	-159.625	-536.143	-343.351	-445.829	-680.598	202.982	4.95308	-226.255	-334.513	-243.036	17.4901	-1064.07	-172.162	-1197.44	-466.000	-669.169	-664.970	-908.185	-1039.52	-166.483	-612.481	-510.470	-881.498	-561.963
-13.3370	297.259	31.9388	-400.954	-489.962	-497.738	203.164	-119.170	-156.060	-304.369	-325.412	-592.348	-257.334	-302.287	-654.198	-203.026	-1274.92	-446.800	-231.885	-776.247	-914.281	-276.487	-152.797	-773.379	-148.067	-507.239	-96.3863	-756.155	-460.306	-584.657	-249.829	-549.062	23.0493	-1264.46	-840.714	-951.317	-161.204	-1056.42	-414.833	-351.434	-584.913	-497.216	-107.080	-494.383	-353.717	-728.781	-676.414	-245.788	-702.881	-308.881
-13.3174	-381.230	233.290	-264.374	10.2818	48.3119	-1035.25	-157.301	-590.010	-600.005	291.471	-1240.16	-955.607	-317.822	-76.6120	-690.003	133.476	-674.199	-879.977	-265.801	-976.809	-495.877	-291.939	-632.274	-706.770	-431.587	-764.580	-707.261	-290.520	-244.217	-736.625	-638.175	-844.009	-1008.34	8.87934	-549.958	-212.966	-657.125	-402.061	-528.483	-404.334	-765.936	-637.872	-406.527	-559.825	-313.501	-549.002	-566.644	-788.498	-933.912
-13.2977	-326.208	-144.741	-522.296	-282.625	-461.299	-149.184	-785.274	-867.854	-665.717	-529.384	110.756	-152.906	-345.243	-892.725	-872.246	-504.917	-200.537	-418.901	-1125.48	-234.739	-323.436	-949.245	-601.120	-346.545	-641.229	-323.445	-729.161	-683.896	-681.232	-1213.21	-960.232	-483.655	-173.506	-671.828	-676.781	-1287.14	-305.313	-343.135	-593.901	-536.874	-644.509	-1132.84	-553.190	-323.373	-591.304	-352.619	-871.885	-1061.07	-903.193
-13.2780	299.563	-72.0139	-186.374	231.418	-218.386	-449.140	-480.388	-411.150	-240.814	-137.861	-536.934	-538.220	-421.969	16.5496	-1365.32	-79.1998	-322.389	-458.331	-1068.04	-980.590	-189.108	-135.611	-202.475	-616.365	-476.441	-576.142	-319.479	-209.448	-565.617	-10.3388	-556.638	-916.798	-663.348	176.961	-714.276	-289.486	85.6405	-871.545	-374.079	-163.943	-655.621	-688.885	-764.643	-728.966	-763.068	-397.440	-535.939	-535.288	-819.891
-13.2583	-298.821	-265.804	-320.119	35.1222	233.528	-63.2988	-324.470	-959.378	-12.4383	-552.717	89.7192	-661.196	-490.287	-329.143	-441.080	-303.455	-587.366	-753.341	-703.462	-270.736	-856.073	-507.788	-545.077	-255.284	-358.125	-682.950	-131.174	-535.507	-91.7670	-286.316	107.786	-892.036	-459.786	-824.389	-431.129	146.900	-373.224	-510.975	-546.244	-182.526	-441.056	-435.951	-632.499	-610.301	-758.148	-611.666	-940.099	-298.390	-1184.79
-13.2386	146.097	-527.865	25.7719	-233.286	-411.939	-354.637	-262.355	-239.271	-133.121	-469.572	-355.215	-819.780	-971.166	-939.491	-554.844	-72.6261	-610.842	-689.801	-420.142	-502.386	-1085.60	-152.252	-28.7657	106.403	73.9033	-374.219	-1079.49	187.517	-329.346	-573.356	-149.285	-410.578	-247.732	-375.149	-778.783	-676.172	-782.533	-800.240	-490.841	-549.714	-294.818	-649.090	-826.550	-1318.30	-508.082	-1102.18	-234.194	-666.062	-608.169
-13.2190	-43.7975	276.801	376.400	-448.237	-393.157	-259.437	387.192	-534.161	-225.919	-149.756	-260.657	-606.385	-774.375	-818.132	-363.380	-426.451	-910.486	-252.500	-77.5761	-522.238	-685.611	-531.580	-542.540	-1019.16	-351.464	-800.814	-317.829	-690.781	-295.032	-228.551	-630.243	-489.594	-813.264	-544.109	-688.258	-205.865	-538.574	-475.935	-937.992	-350.630	-490.958	-870.599	-979.604	-1026.93	-466.633	-946.932	-921.974	-349.743	-301.578
-13.1993	101.913	158.265	-488.276	-605.727	-574.692	-367.826	-491.557	-159.558	-587.899	-598.211	-39.3729	-586.399	-231.209	-559.253	-94.2506	-471.282	-558.854	-1012.20	-449.052	-762.124	-1009.46	-831.237	-658.134	-566.145	-952.527	-680.420	-702.392	-89.9175	-634.604	-1045.72	99.4125	-573.376	-102.243	-626.142	-657.131	-795.184	-635.865	-750.695	-649.676	-538.155	-1027.02	-608.798	-260.171	-839.514	-1001.11	-44.7862	-389.574	-957.733	-948.594
-13.1796	-27.6829	114.317	308.729	305.810	-328.186	-477.736	-404.679	-137.887	-601.794	402.629	-615.711	-335.885	-79.3281	-4.69269	-725.487	-388.834	-306.926	-878.680	-549.243	-890.562	-740.993	-966.307	-485.760	-471.629	-1129.72	-19.8257	-114.532	-943.967	-636.035	-1012.17	-757.847	-370.557	-288.795	-74.0045	-517.048	-667.564	-230.414	-791.739	-119.263	-845.738	38.6504	-253.525	-159.515	-456.944	-173.415	-1010.94	-348.734	-342.645	-1410.32
-13.1599	247.811	-183.790	-58.5530	-162.089	4.49927	-166.311	-727.806	131.680	-616.031	-916.473	-3.82614	-1030.53	-7.58680	-690.880	-737.622	-636.339	-336.316	-679.382	-78.8496	-612.453	-334.800	-521.458	-543.813	-367.943	-562.916	-661.853	-444.181	-658.926	-1069.34	-868.961	-39.3930	-823.950	-296.045	-148.040	120.551	-449.190	-612.638	-445.729	-605.679	-371.420	-555.623	-838.960	-782.086	-777.443	-687.484	-720.654	-1237.83	-801.543	-532.797
-13.1402	150.538	-507.085	-407.552	-470.238	197.750	38.0088	-370.853	-373.820	-616.862	-235.212	-835.239	-649.523	-641.785	-883.964	-877.721	-912.135	-208.290	-543.568	-628.687	-1027.22	-964.626	-404.290	-641.180	-476.115	-743.967	-366.292	-99.8597	-542.323	-759.261	-607.634	-229.297	-952.012	-467.059	-515.761	-199.048	-406.176	-365.193	-684.006	-920.947	-205.266	-448.779	98.7549	-11.7381	-503.377	-630.403	-403.553	-844.229	-656.290	-752.086
-13.1205	317.484	435.946	-717.561	-125.928	-87.0718	-520.092	-647.174	-642.172	-303.940	-164.077	-639.558	-266.043	-532.125	-338.678	-632.517	-954.988	-344.355	-544.386	-125.794	-193.960	-892.843	-575.381	-795.521	-410.858	-882.302	-376.429	-111.670	-797.350	-451.206	-808.626	150.510	-650.126	-219.787	4.88409	-266.095	-290.723	-729.977	-111.510	-761.352	-484.961	-517.841	-126.065	180.697	185.396	-815.095	-1154.87	-557.156	-1315.62	-217.095
-13.1009	-242.953	110.652	108.797	192.083	-314.714	37.0814	-262.102	-259.694	-273.138	-466.323	-291.424	-563.286	-805.028	-141.903	96.3969	-666.197	-667.489	-15.9707	-736.913	-258.143	-461.211	-227.992	-996.789	-792.563	-304.422	-605.963	-550.113	-542.923	-154.359	-644.718	-1070.28	-794.344	-944.290	-239.619	-653.723	-624.480	-237.836	-731.743	-1.64165	-478.907	-893.323	-438.554	-824.146	-469.754	-630.787	-496.102	-930.885	-865.638	-215.552
-13.0812	-587.036	-78.5642	-406.527	-343.920	160.189	-180.426	68.9401	-261.125	-396.223	70.3356	-571.751	-243.375	-145.483	-110.760	50.6816	-588.714	-388.829	-402.221	-981.246	-669.077	-1008.87	-360.723	-559.432	305.376	-653.533	-775.998	-561.269	-419.405	-954.910	-633.484	-539.889	-620.348	-95.7055	-947.903	-1060.80	-53.2461	-494.469	-271.937	-577.379	-961.954	-801.286	-463.280	-350.764	-775.997	-657.142	-1176.19	-773.326	-1003.61	-687.650
-13.0615	215.213	-14.0344	52.3752	58.8616	-259.351	-284.460	-682.605	-463.257	-238.420	127.444	-226.979	51.5156	-877.304	-55.2397	-405.399	-692.190	-585.126	-574.265	-377.195	-823.776	-672.552	-440.533	-301.065	-704.880	-451.312	216.142	-545.347	-986.432	-698.989	-815.765	-61.6665	-493.956	-734.577	-106.469	-336.359	-729.945	-479.931	-517.006	-718.675	-698.520	-206.635	-912.090	-449.748	-1064.47	-999.698	-513.132	-664.004	-918.273	-614.702
-13.0418	-1019.68	-99.3622	28.0861	-101.893	-672.205	64.6827	147.686	140.017	-258.230	-579.060	-525.994	-310.639	-636.293	-309.332	-316.727	-272.820	-907.834	-372.111	-796.749	-635.934	-358.222	-710.222	-853.372	-263.297	-196.672	-912.226	-530.223	-328.572	-365.092	-345.087	-177.753	-546.889	-503.798	-441.373	-401.485	82.0539	-824.189	-502.140	-840.459	-1182.90	-347.968	-740.657	-196.253	-855.200	-562.765	-415.282	-482.083	-169.971	-730.525
-13.0221	-45.3939	-197.818	44.8264	42.9731	-19.4604	-629.935	-383.973	-134.337	-631.855	-387.318	-261.334	-228.442	-262.343	-453.459	333.022	-723.449	-562.829	-520.343	-371.442	-236.280	-316.080	-705.130	-123.755	-824.455	-422.705	-1017.86	-604.873	-972.509	-287.599	-535.009	-236.638	-264.729	-528.485	-593.145	-641.101	-26.1332	-388.926	-495.125	-593.167	-510.446	-660.154	-439.929	-944.915	-954.963	-135.439	-905.593	-843.440	-506.172	-719.684
-13.0024	395.062	265.973	-31.7753	-63.8347	566.940	-183.591	-101.268	-243.005	-485.195	-673.686	-98.4535	-462.327	-173.453	-457.840	-972.735	-728.429	-222.467	-448.362	-487.738	-522.960	-833.495	-266.419	-1081.65	-426.763	-522.387	-447.528	-603.092	-192.705	-230.989	127.427	-399.607	12.5960	24.0705	-919.361	-524.706	-1125.85	-423.361	-550.672	-894.394	-495.362	-858.255	-196.734	-716.560	-841.529	-331.477	-731.539	-939.213	-849.661	-547.977
-12.9828	177.539	-76.6605	93.3585	-385.615	-528.284	-248.367	-519.109	-425.855	-442.574	182.958	320.533	-105.424	-351.291	-413.794	-753.413	-41.3669	-688.133	-84.6758	-530.753	383.284	-882.134	-1056.70	-1068.60	-123.685	-730.926	-383.099	-216.776	-245.734	-173.002	-241.068	-423.652	-1050.19	-374.635	-372.520	-1007.32	-473.004	-480.040	-239.515	-321.116	33.5136	-732.898	-502.651	-786.182	-663.611	-889.766	-1226.75	-517.449	-1179.20	-1044.03
-12.9631	-281.598	-539.497	-107.975	-588.685	-448.786	-62.5702	-353.068	-1080.47	-37.8010	32.7979	-77.1959	-96.0729	-709.589	-74.0727	-441.695	-547.675	-540.042	-265.113	-702.984	-522.928	-185.681	-287.407	-833.514	-289.494	-567.011	180.173	-60.4747	-151.566	-712.120	-119.960	-831.163	-36.2412	179.629	-317.590	-785.060	-204.898	-316.482	-210.115	-510.790	-544.484	-847.008	-287.634	-942.153	-447.699	-511.598	-658.079	-467.794	-766.811	-798.302
-12.9434	84.3673	568.151	126.920	-434.633	-200.596	-119.817	-579.956	-315.227	-730.508	-211.952	-424.525	-507.195	-539.777	-145.490	-660.658	-35.6925	-212.528	19.3731	-407.482	-136.851	-616.320	-585.762	-556.451	-417.204	-613.364	-896.888	172.836	-548.145	-135.282	-396.712	-68.2972	-259.471	-319.176	-615.544	-981.750	-635.604	-407.862	-271.419	426.479	-700.877	-514.360	-419.516	-560.398	-299.845	-1194.52	-1077.36	-796.974	-581.565	-242.237
-12.9237	270.769	-84.6727	-480.156	-267.775	-124.257	-348.986	-164.824	-316.572	-906.465	-574.312	-103.071	-939.433	-763.294	-346.026	208.343	28.8197	-295.503	-849.579	-879.977	-225.501	-407.755	-1008.33	-92.3688	-128.439	22.7134	-549.771	-198.317	-529.149	84.5069	-391.030	-804.299	103.334	-382.845	-698.978	-782.977	-611.016	-844.614	-815.743	-401.647	-401.716	-728.564	-462.290	-999.154	-1444.20	-549.842	-523.200	-624.837	-621.522	-1144.55
-12.9040	267.499	-248.190	-67.4105	-707.226	-23.0787	-425.471	-123.731	-333.741	-863.832	-672.321	-383.108	-514.221	-518.087	-156.508	-277.744	-434.752	66.9073	-773.484	-270.450	-615.273	-772.760	-363.147	-888.100	-400.580	-739.735	-733.148	-638.368	-355.764	91.7659	-599.062	-246.902	55.3733	-351.187	-350.415	109.389	-352.804	-681.360	-619.204	-201.927	-467.531	-476.793	-343.383	-216.784	-921.439	137.647	-773.259	-894.134	-847.571	-403.665
-12.8844	487.136	-50.2250	278.429	-505.332	-349.395	-140.342	-792.961	-608.996	-719.774	-101.324	77.6584	-344.395	73.5508	-848.109	-482.780	49.6851	-552.872	-896.575	-50.4412	-700.499	-270.065	-320.906	-677.785	-816.670	-994.160	8.84893	-153.421	-641.209	-143.044	-422.978	-380.167	-454.825	-661.115	-269.601	-10.5484	-471.822	-627.622	-280.988	-499.700	106.172	-241.795	-1007.40	-695.904	-371.196	-630.198	-989.276	-365.055	-1107.50	-198.665
-12.8647	1087.57	291.544	-101.655	-653.407	-74.8258	-356.081	-530.980	-229.734	-435.338	-191.902	-539.716	-157.163	-571.621	-776.897	-87.1202	-149.276	-805.874	-197.299	-619.710	-289.227	-61.5298	-31.1534	-515.800	-532.788	-1065.67	-398.120	-844.865	-849.325	-548.207	-1084.67	-379.241	-759.463	-361.221	-600.579	-709.745	-423.421	-464.441	-856.086	-597.579	-391.734	-707.181	-533.243	-1015.87	-496.230	-940.728	-749.500	-592.397	-866.731	-547.156
-12.8450	406.748	57.2749	143.317	336.975	-350.595	384.925	-636.760	-314.378	-335.475	-312.313	-717.989	-203.930	-455.159	-84.0535	-1219.25	-870.695	-581.479	-419.711	-321.592	-273.692	-69.8503	-561.894	-327.866	29.5490	-695.138	-112.838	-213.516	-286.189	-253.619	-486.809	-821.277	-450.493	-521.634	-1215.77	-454.756	-630.917	-577.008	-299.204	-573.488	-580.951	-471.052	-360.475	-50.3269	-749.673	-215.519	-891.017	-642.061	-524.924	-1307.65
-12.8253	-555.236	597.904	-569.767	-539.514	-142.131	346.119	-120.930	-224.380	-607.051	-560.288	-22.2019	-384.797	-391.387	-393.549	-580.136	6.97763	-130.441	-887.182	-1118.60	-507.160	224.044	-190.575	-710.692	-1238.18	446.829	-625.186	-599.438	-244.064	-236.212	-168.676	-911.052	-706.504	-587.459	-111.436	-472.697	-1041.15	-273.431	-788.072	-683.644	-341.749	-786.445	-1028.71	-530.601	-245.972	-814.800	-663.344	-639.111	-595.304	-649.063
-12.8056	-32.9687	187.893	263.328	-10.1969	-498.506	99.8714	-210.927	-75.0458	-428.436	-79.5914	-122.235	-265.446	-756.219	-314.636	-730.839	-242.321	-636.866	-282.329	-748.393	-693.119	-785.700	138.353	-603.835	22.8409	-592.381	-281.980	-1270.46	14.5582	-330.571	-340.850	-222.648	-373.238	-102.589	-718.016	-247.214	163.137	-1034.82	-517.984	-737.493	-751.030	-618.452	-1215.61	-568.674	-361.757	-372.049	-829.855	-514.168	-1084.17	-636.618
-12.7859	-441.967	-288.996	-249.492	281.959	-142.687	-148.856	-304.139	-661.353	-310.747	-811.747	-108.349	-775.959	-139.423	286.599	247.488	-370.970	-167.580	-606.057	-457.657	-776.296	-484.038	-317.751	-705.401	-323.444	-241.574	-391.569	-737.076	-85.6353	-369.997	-1.64639	-688.579	-512.996	47.1424	-572.697	-97.6395	-426.372	-346.142	-223.664	-976.746	-740.614	-505.939	-84.8228	-204.932	-73.8613	-974.564	-577.000	-1267.43	-560.060	-280.533
-12.7663	-330.240	-164.519	-186.880	-90.9449	-452.408	-182.411	-69.7100	-144.482	-333.135	-566.277	-350.422	-841.205	-646.121	-546.844	-580.585	-380.908	-644.074	-527.492	-76.4138	-801.710	-16.5016	-349.652	-162.804	-304.943	175.076	-1256.74	-529.459	-1108.35	-435.792	-298.637	-285.590	-815.753	-519.106	-5.83751	-456.445	-750.574	-601.151	-710.888	-361.528	-800.200	-661.458	-161.751	-328.480	-670.861	-649.477	-681.809	-428.736	-788.308	-703.962
-12.7466	210.094	467.436	-247.224	-520.106	-516.678	-747.268	-662.236	63.0306	-280.126	-373.269	-483.972	-834.046	-1005.76	-163.765	-57.9992	-377.978	-36.3702	-423.151	-1012.49	-3.14392	-1087.13	-309.985	-319.337	-442.084	-626.903	474.101	-112.463	-513.951	-1056.92	-613.214	-772.105	-254.685	-544.604	-153.943	-785.019	-604.600	-334.576	-223.894	-867.365	-659.573	-283.567	-792.930	-391.268	-948.648	-837.159	-802.158	-472.037	-1276.31	-598.140
-12.7269	-675.338	-328.504	190.308	-465.151	366.832	158.785	-907.668	-516.410	-244.298	-195.474	-332.790	-124.062	-297.430	-242.491	-280.033	-201.099	-793.241	-196.472	-564.755	-101.884	-312.151	-300.995	-631.781	-15.7897	-623.591	-803.128	-203.929	-711.970	-1597.53	-375.913	-631.407	37.9140	-358.026	-288.686	-748.450	-533.406	-510.970	-356.130	25.0771	-350.872	-619.182	-1168.97	-573.826	-342.527	-458.762	-897.619	-734.670	-642.359	-983.161
-12.7072	104.394	20.4782	-296.191	-19.0723	249.327	-186.340	304.200	-446.649	-487.509	-296.288	-476.078	-656.141	180.855	-263.089	-691.866	-156.745	-553.081	-176.883	-451.866	-478.935	-692.987	-327.240	-406.740	-760.969	-651.588	53.9498	-396.081	-493.004	-216.675	-465.568	-398.933	-972.249	-440.112	-721.764	160.210	-779.606	-147.139	-775.387	-630.234	-656.810	-790.451	-958.032	-942.082	-1507.05	-352.178	-451.191	-1122.09	-840.901	-1408.50
-12.6875	-336.795	-345.646	45.0707	-165.619	280.571	-34.4971	-417.158	-462.354	29.7072	-572.671	-420.332	-1037.48	99.8686	-237.114	-327.388	-522.061	-79.0835	-496.891	-474.321	-429.492	-790.664	-517.864	-695.539	-444.961	-895.223	-367.191	-547.733	-411.359	-439.597	182.337	-557.753	-410.629	338.597	-197.789	-745.533	-464.742	-712.485	-956.272	223.015	-370.657	-223.417	-618.591	-374.422	-1053.64	-488.307	-657.968	-677.759	-447.261	-699.134
-12.6678	290.494	-323.891	-68.4991	-450.987	-697.193	-501.718	-219.506	-128.257	-276.484	353.053	-871.022	-272.281	174.185	-641.127	-502.332	-525.811	-627.616	-364.689	-198.727	-459.126	-445.913	-733.958	-414.452	-501.917	-483.204	-59.9238	-634.161	80.5012	-329.826	-594.516	-252.827	-764.754	-952.822	-371.585	-406.244	-627.471	-239.337	-1137.58	-42.1248	-786.478	-825.065	-206.478	-679.127	-420.342	-1075.28	-579.804	-934.296	-1066.07	-953.491
-12.6482	-263.904	-35.7012	-323.515	400.628	126.463	-69.2013	141.040	-282.976	-197.321	-642.309	-710.617	-574.389	-606.744	-22.4820	-48.6524	-592.267	-385.738	-339.389	-760.970	-749.897	-448.370	-704.421	-766.284	-567.284	-455.022	-366.280	-548.296	-645.137	-536.610	-815.901	-317.993	-722.827	-572.868	-690.307	-603.325	-552.564	-803.237	-684.533	-839.917	-1063.20	-386.320	-683.320	-689.356	-574.447	-173.176	-1381.75	-1483.69	-941.211	-672.895
-12.6285	-213.898	53.2093	-228.507	-352.748	-255.841	-158.346	12.0509	-386.515	-258.344	-648.997	-56.4986	-581.798	-331.512	-398.220	-1059.26	-761.589	-692.462	-503.780	-597.655	-521.172	-631.827	-384.935	-657.683	-354.584	-547.529	-892.497	-188.808	-133.008	-183.771	-562.124	-418.341	-602.835	-769.053	-831.140	-384.470	-416.071	-366.774	-463.638	-130.321	-825.139	-857.987	-889.974	-695.254	-666.247	-1168.83	-777.657	-748.032	-1020.74	-533.513
-12.6088	107.431	47.2157	-94.9211	432.214	34.8561	-135.888	-442.237	-155.719	-114.539	-886.241	-136.872	-1042.93	-236.987	-405.748	-787.017	-208.936	-488.416	-317.915	-751.042	-634.224	-396.110	-1023.27	-336.626	-928.885	46.2329	-269.369	-655.995	-859.920	-484.190	-649.638	-614.895	-1110.72	-251.692	-683.235	-397.019	-671.146	-25.6788	-98.5503	-900.239	-1037.59	-752.550	-1574.63	-686.996	-572.574	-676.526	-1282.58	-1081.60	-471.968	-561.263
-12.5891	-92.9303	-2.62106	62.0292	-348.995	-290.487	-687.933	-412.184	-41.7713	-270.321	-42.5837	-472.620	455.813	-625.267	-395.520	20.3126	-410.295	-395.326	-387.598	-273.591	-538.811	-330.920	-384.260	-219.380	-891.216	-483.375	-54.5704	-581.197	-259.494	-277.176	-298.002	-798.730	-44.3485	-522.942	-937.058	-237.426	-78.6570	-191.718	28.1561	-936.481	-839.973	-201.503	-962.961	-899.366	-843.131	-737.665	-934.178	-388.143	-836.887	-895.424
-12.5694	558.277	-64.7700	-46.0176	-265.259	-596.211	37.8324	-208.573	89.3535	-271.460	268.788	107.505	-667.158	78.7241	-420.045	-69.4452	-541.764	-41.1412	-381.472	-373.340	-695.208	-478.527	-278.222	-798.989	-309.976	-647.902	-770.882	-863.826	122.595	-291.325	-190.238	-704.473	-554.160	-480.538	-423.145	-904.999	-514.937	-844.783	-465.145	-1161.90	-483.834	-614.124	-279.080	-279.292	-465.959	-693.678	-912.797	-527.215	-664.148	-1031.63
-12.5498	391.678	-144.786	-430.129	-140.635	-21.0248	-140.718	-257.854	-575.148	-695.373	-376.038	-575.798	-434.903	-454.659	-276.404	-471.655	-373.828	-56.8511	-136.897	-280.933	-799.058	-426.096	15.0486	-208.272	-183.056	-626.723	-485.827	-306.230	-249.160	-151.004	-581.019	-708.083	-868.366	-579.896	-329.500	-699.841	-352.258	-1321.87	-320.028	-624.552	-590.612	-769.265	-509.005	-1119.69	-364.732	-1368.55	-769.008	-881.078	-700.216	-1235.88
-12.5301	291.578	-107.392	89.7884	357.030	-509.462	315.184	-189.424	132.791	-148.934	-528.521	-256.861	-83.8037	-913.044	-581.112	-343.397	-248.150	-135.653	-798.592	-466.502	-910.802	-621.860	108.856	-353.585	-636.175	-621.503	-626.734	-415.802	-678.383	-566.183	-379.925	-394.117	-331.526	-453.762	-1026.34	-371.473	-264.258	-564.399	-449.225	-786.346	-572.220	-279.623	-790.056	-758.123	-966.047	-978.639	-424.832	-675.388	-1157.23	-874.937
-12.5104	385.622	-486.766	-304.307	-490.904	-180.498	-333.844	-407.818	-211.578	-407.112	-393.553	270.528	-352.521	-148.931	-532.821	-260.460	-475.292	-523.874	-848.505	-140.209	-98.4669	-729.816	-155.147	-665.745	-32.3089	29.2864	-512.780	-698.118	-516.312	-618.243	-229.682	3.12538	-266.716	-61.8733	-389.455	-316.023	-862.206	-383.242	-751.277	-409.004	-670.394	-405.962	-914.818	-712.910	-512.173	-1375.02	-308.314	-766.365	-796.988	-860.644
-12.4907	-185.888	586.728	194.797	394.576	-683.437	-650.888	29.4180	-702.072	-225.455	-399.748	-541.641	-643.937	80.4206	-819.657	-920.875	-362.558	-40.2704	-186.295	-719.740	-561.525	56.3082	-681.395	-510.616	-816.807	-735.027	-241.105	-154.639	-582.468	-420.858	102.268	-852.426	-395.435	-653.306	-616.295	-655.221	-323.761	-858.587	-206.853	-750.988	-805.028	-452.627	-834.782	-755.665	-552.721	-741.748	-361.098	-565.516	-789.565	-1015.17
-12.4710	-247.212	-82.8461	-316.816	-558.646	57.3157	-73.9535	-131.632	-542.364	-532.669	-958.841	-310.069	-128.403	-266.719	-440.296	-92.7524	-234.286	-34.1081	-400.918	-268.936	11.3477	-28.4756	-433.159	559.712	-406.684	275.089	-151.829	-382.717	-548.466	-210.933	123.884	-525.515	-310.021	-352.698	-142.334	-576.661	-298.997	-248.665	-626.151	344.013	-962.315	-633.125	-980.401	-166.347	-474.875	-197.525	-641.451	-665.983	-454.259	-746.071
-12.4513	547.760	-240.684	-146.191	-3.12023	-203.019	-572.289	-495.623	-422.831	-305.753	-146.548	-547.277	-123.521	-644.139	-118.093	-365.143	-932.882	-66.9232	-262.502	77.8916	-476.547	-194.238	-192.230	-425.205	-539.817	-532.735	-123.891	-1008.30	-1036.02	-470.825	-21.8213	159.068	-252.674	-405.622	-353.856	-532.360	-351.526	-638.721	190.577	-511.702	-599.239	-824.658	-766.784	-820.343	-164.214	-448.280	-603.667	-883.957	-565.587	-1010.12
-12.4317	-409.141	-42.5970	-25.0830	-374.932	-950.795	-582.915	-227.085	19.5702	296.325	236.496	-77.8181	-362.721	162.574	-268.031	-491.836	-367.865	-268.333	-51.9192	-734.799	-107.930	-469.039	-731.743	-660.669	-495.990	-710.247	-152.237	-542.619	-586.072	-385.276	78.4018	-64.4017	-474.993	-213.831	-90.3308	52.1553	-669.087	131.742	-683.524	-474.952	-387.325	-529.404	-155.914	-444.933	-591.954	-729.059	-620.173	-351.683	-228.205	-56.1868
-12.4120	-81.2087	-408.466	-124.050	-170.803	195.927	-56.6118	-154.908	-360.017	-266.265	-429.735	-652.207	-652.062	289.530	-401.595	-73.7170	-844.214	-369.850	-97.2664	-32.4861	-9.38097	-439.358	-25.2839	-515.998	-605.020	-690.571	-697.645	-412.278	-480.070	-171.522	-268.139	-561.909	-289.919	-119.971	85.4172	-112.248	-572.297	-1390.16	-144.912	1.88472	-425.520	-638.940	-457.242	-924.587	-1343.41	-862.674	-567.465	-256.863	-965.622	-88.3538
-12.3923	662.825	150.042	254.872	-512.222	-418.622	-552.184	291.990	-210.659	-273.400	-586.461	-506.472	-390.946	-590.649	-32.7785	-607.019	-98.4331	-278.199	-63.4900	311.350	-583.244	-534.521	-929.231	142.453	-44.9065	-313.467	-245.339	23.0829	-778.027	-117.057	-136.367	-667.410	-277.766	-669.879	-217.624	-106.793	-399.187	-529.615	-473.053	-661.363	-678.283	-1128.06	-530.502	-436.941	-424.047	-984.008	-860.979	-789.147	-1178.13	-787.395
-12.3726	377.225	-201.604	300.326	-705.233	-462.965	21.9436	-139.629	17.2853	-583.109	-401.561	-443.568	-508.510	73.2477	446.860	-280.682	102.782	-485.967	-330.205	-131.240	-303.529	-357.034	-252.616	-171.928	-266.628	-79.8763	-330.755	-99.2052	-830.118	-438.973	-322.440	-680.117	-472.150	-369.482	28.9575	-100.379	-22.5608	-608.243	-408.152	-669.716	-122.047	-465.329	-1123.39	-306.609	-160.644	301.577	-887.170	-428.301	-917.159	-840.506
-12.3529	125.160	-349.963	-217.853	-661.466	226.478	-513.542	162.763	-612.598	-163.688	-274.632	-221.201	-181.326	-126.218	-643.445	-319.516	-90.6989	-622.712	-500.134	262.771	-717.376	-64.4382	-182.338	-36.4759	-346.260	-139.703	-743.617	-598.280	-210.921	-68.0320	-89.4677	-498.042	-47.1920	-766.346	-649.799	-543.256	-177.190	-854.597	-175.945	-908.791	-451.176	-234.018	-343.845	-1127.58	-813.206	-503.243	-976.480	-795.536	-1251.02	-781.077
-12.3332	-254.636	-55.6191	36.5260	94.5294	216.159	125.623	-239.191	274.125	-207.983	-545.418	-925.378	-387.077	-366.437	209.660	138.554	-319.747	229.954	-441.492	-452.872	-170.202	162.738	-552.901	-307.000	-213.109	-436.383	-424.330	-472.364	-72.5169	-600.915	353.367	4.54678	-346.949	-170.610	-655.627	-606.893	-61.2259	-41.0506	-573.320	-335.611	-702.488	-630.566	-439.978	-593.707	-621.948	-475.142	-698.005	-741.420	-692.397	-1391.68
-12.3136	-298.043	-306.483	61.1844	-46.4567	-576.456	-69.0691	-657.668	-68.7633	-219.757	-94.9027	-31.5457	-192.816	-229.188	-213.805	103.726	-608.920	-418.941	-5.58690	-536.547	-536.517	-769.942	-332.391	-558.274	-194.705	-458.942	-305.978	-13.9664	-910.192	-682.615	-726.293	-817.481	-970.419	-43.8289	-276.806	-96.5890	-318.302	-41.3619	-1097.01	-264.414	-684.825	-885.863	-162.541	-310.224	-430.774	-753.016	-836.579	-762.268	-622.795	-312.496
-12.2939	-342.935	61.6706	-390.904	-266.294	-13.9894	1.32037	-104.024	-11.8893	-92.6913	-244.909	-18.8557	-581.037	-413.814	-128.414	-838.014	91.5091	-479.904	-224.618	98.8717	-413.358	-159.688	-320.627	-32.3295	-470.674	71.5936	-352.084	-356.230	-180.840	-864.584	-590.916	-442.910	-595.225	-879.362	-980.408	-201.464	-477.906	-215.570	-822.555	-516.969	-98.7343	-639.648	-424.769	306.412	-454.664	-422.794	-520.808	-919.268	-60.0075	-351.921
-12.2742	-118.578	-111.786	213.139	-151.870	302.146	-143.410	-1059.97	119.468	-276.515	-169.086	-80.4407	-615.009	7.99059	-179.517	-293.775	-185.993	-356.982	-951.729	-560.872	-473.138	-242.806	-608.408	-841.714	-302.618	-70.2120	-1464.35	-316.235	-971.229	-893.974	-379.353	-767.482	-963.609	-587.165	-262.923	-766.820	-592.099	-448.629	-176.086	-668.659	-911.676	-762.307	-618.077	-1029.05	-579.721	-575.591	-507.460	-223.129	-981.133	-338.346
-12.2545	107.331	-160.304	-372.285	292.434	228.252	-223.928	129.898	0.0529470	-97.1836	230.539	-294.419	-635.754	-235.651	2.36581	-315.705	-776.838	-196.710	-403.149	147.883	-197.395	-225.378	-674.644	-527.084	-793.846	-33.4833	561.198	-600.093	-128.297	-71.5187	-659.469	-1253.45	-694.871	-737.636	-757.791	24.8677	-156.489	-718.872	-64.7688	-204.680	-356.382	-294.759	-986.698	-895.299	-848.756	-489.802	-139.321	-684.358	-777.120	-748.987
-12.2348	-160.556	-13.7753	-445.546	374.841	-39.4668	-350.899	-269.777	-4.55228	-307.213	-385.990	-272.656	-231.777	-235.940	-447.323	-440.497	664.263	-208.918	-457.680	-877.010	-497.346	-647.619	-908.669	-77.8394	91.1648	-625.697	-771.028	-1046.95	6.07557	-87.7251	51.2520	-547.677	-442.077	-502.842	-697.948	-42.4452	-565.374	-423.034	-597.155	-392.799	-37.2359	-954.496	-1281.84	-765.000	-844.545	-805.440	-590.411	-732.478	-275.686	-701.210
-12.2152	-504.496	76.2581	10.3382	469.316	121.640	-264.734	-249.642	168.902	-380.878	208.437	33.6970	-272.523	32.4333	-413.135	-245.062	-481.609	-345.453	-339.109	-540.851	-455.176	64.9395	-699.917	-559.571	-716.370	-463.185	-392.147	-226.042	-242.121	-673.670	-644.792	-721.673	-857.234	-236.637	-311.088	-130.456	-226.270	-529.016	-189.699	-292.982	-576.592	-620.933	-594.241	-176.422	-538.821	-187.470	-213.879	-561.048	-820.190	-911.476
-12.1955	112.857	-253.188	-549.516	-510.869	-558.636	-112.087	-413.637	438.895	-373.904	-119.006	-190.037	-288.818	23.2201	-279.426	205.907	-453.908	-470.988	684.411	-130.856	-590.268	-154.728	-79.0325	48.5191	-242.984	-1091.58	-104.838	-457.650	-487.468	-293.604	-565.981	-603.726	-524.500	-864.208	-966.832	-227.759	-893.707	-400.588	-298.915	-896.976	-1120.79	-292.370	-218.760	-184.010	-785.642	-1017.76	-958.495	-1078.61	-655.893	-1182.69
-12.1758	-95.1216	-201.518	-259.188	375.403	-69.9849	-639.075	31.5070	-577.559	49.8781	-185.375	-451.452	-497.802	-540.686	-186.973	-1051.31	-734.468	-449.437	-114.968	-165.605	-715.249	-588.503	-71.9593	-626.472	-398.750	-500.910	-431.082	-984.582	48.4396	-258.744	-113.862	-647.484	-598.381	-800.947	-937.314	-554.428	-556.191	-251.610	-589.367	-906.380	-397.196	-492.902	-638.299	-1261.84	-569.678	-398.475	-980.797	-559.416	-681.736	-446.574
-12.1561	-21.3057	-85.4451	21.5957	-436.945	206.198	-21.9058	-453.764	-862.970	-215.302	-227.865	-548.205	47.3381	-131.965	-214.684	-245.633	-493.975	-240.346	-467.709	-175.362	-502.262	-697.533	-530.375	-142.255	-232.350	-531.379	-458.325	-958.768	-352.260	-452.674	-420.648	63.3655	-392.008	-92.9285	-439.686	287.475	-345.924	-770.708	-513.881	-264.956	-297.381	-365.520	-225.591	-507.339	-511.389	-464.534	-473.810	-700.173	-715.698	-765.557
-12.1364	-84.3144	40.5202	-168.958	295.119	-83.4930	-349.549	-69.7956	-314.946	-441.645	-406.193	-376.993	7.90137	62.4348	-97.0755	-670.716	-505.050	297.472	-28.6199	-752.382	-318.862	-418.025	-49.6094	-801.911	-410.812	0.338285	201.466	-100.382	-256.583	22.9646	187.164	-409.956	35.5504	-472.106	-901.879	-429.418	-659.113	-638.968	-750.675	-314.926	-614.743	-519.025	-944.481	-373.781	-976.573	332.384	-587.527	-753.011	-689.590	-962.076
-12.1167	340.778	-69.5022	-207.151	-227.378	-244.615	-345.328	424.708	-614.847	95.3509	-170.173	96.5940	-42.3933	-355.033	-350.812	-153.547	-183.633	-339.025	-274.258	-293.617	-247.037	-551.112	-551.341	17.9157	13.7174	165.651	-372.565	-132.993	-858.781	-592.019	-420.528	-541.840	-518.895	-736.865	360.441	-823.554	-437.558	-459.772	-348.710	-755.950	-400.009	-634.097	-660.100	-480.112	-973.850	-597.740	-657.622	-500.511	-870.146	-483.840
-12.0971	-282.150	-47.0807	-607.435	-568.747	-578.638	-206.116	-27.4073	289.243	-112.603	-384.643	-494.341	-321.226	-744.989	-254.848	-745.486	-318.075	-7.60717	-488.938	-681.912	-482.289	-236.529	-259.728	-218.227	-227.066	-653.660	41.4651	-409.380	-1002.57	-616.812	-683.960	-360.761	-248.961	-669.520	-954.125	-591.337	20.9611	-1017.68	-853.510	-1122.91	-301.989	-733.461	-412.764	-714.505	-511.888	-547.120	-972.685	-880.023	-583.044	-891.031
-12.0774	71.1754	-203.496	-41.3130	-375.907	195.728	-435.738	-447.926	-359.799	-485.019	-136.559	114.411	145.317	225.730	-1054.43	-109.076	-11.6813	-536.469	-451.164	-331.809	-509.567	-283.982	-664.087	221.323	-442.275	-228.608	-155.619	3.27146	-230.993	-521.274	-937.214	137.561	-798.859	-701.396	-110.822	-338.581	-913.503	-340.317	-936.441	-752.798	-488.390	-243.267	-735.205	-708.515	-669.892	-415.339	-437.921	-818.498	-987.472	-398.435
-12.0577	-245.435	180.495	175.936	-950.246	-356.766	-29.7866	463.154	43.4307	-180.928	-597.997	135.380	-546.042	-399.572	-12.3103	65.1732	-15.0364	-120.433	-461.952	19.7774	-612.406	-517.598	220.823	-899.015	24.7289	-551.280	-616.598	420.637	-234.606	234.187	19.8434	-366.367	-599.376	-1231.06	-292.700	-171.070	-803.444	-762.720	-106.692	-572.852	-1475.66	-410.350	-783.378	-398.620	-708.889	-244.370	-152.325	-316.617	-640.709	-623.513
-12.0380	19.7636	-305.471	259.450	257.517	-196.503	138.920	-205.730	-342.636	-512.646	64.5502	-593.502	-25.6984	-1065.70	-304.886	346.755	-620.663	79.8097	-178.064	-296.733	-60.6846	71.8356	-305.906	226.875	-639.071	-213.676	-144.925	-451.668	-545.276	-170.074	-559.602	-479.705	-565.704	-601.524	-276.190	-709.597	-964.833	-877.457	-439.953	-585.064	-753.012	-932.327	-1003.47	-154.992	-333.212	-593.986	-556.857	-938.691	-209.890	-770.604
-12.0183	310.531	47.0134	66.1578	21.9351	61.0328	-562.449	380.482	-459.878	356.605	-157.340	241.999	-507.050	-420.022	-144.935	72.6653	-150.420	-244.423	-131.932	-313.783	-216.033	-50.1363	-529.646	-458.256	-371.589	167.111	-12.0106	-935.505	-582.779	-81.7526	-275.933	-213.003	-353.604	-906.513	-434.055	-305.341	-880.615	-1023.06	-674.889	-519.262	-587.034	-438.899	-435.498	-498.645	-730.068	-602.402	-1348.22	-208.997	-938.621	-777.614
-11.9986	-474.639	458.469	-388.949	-281.321	5.55163	-395.355	222.807	78.2560	315.943	-93.1060	62.1853	130.705	-211.558	-742.491	-241.997	-335.495	-967.061	-603.091	450.342	-187.517	123.924	-420.121	310.778	-249.834	-144.185	-791.173	25.4424	-825.607	-254.508	-344.127	-480.940	-86.8046	-123.464	-208.469	-597.245	-554.997	-325.195	-330.041	-518.507	-530.936	-422.986	-134.361	-930.455	-585.770	-28.6418	-409.934	-216.573	-443.854	-902.788
-11.9790	248.239	-1008.89	-457.137	100.845	-98.2989	-82.2592	-211.313	-704.975	-662.622	-313.570	-673.632	446.271	-306.837	-389.027	-115.831	-337.853	-308.889	-628.448	-499.314	76.9813	-270.788	65.5995	-93.0384	-251.787	-419.052	-101.771	-603.064	-687.092	-678.862	-180.614	-256.066	-518.062	-779.423	-145.079	-362.935	40.5941	-362.584	-434.291	-476.449	-685.678	89.9018	-403.328	-557.735	-631.743	-682.197	-900.758	-669.563	-864.351	-730.425
-11.9593	176.962	-10.7387	372.943	-62.4337	89.4615	206.065	-145.312	-32.2287	-684.867	-190.424	-304.305	287.256	-238.641	-383.864	-110.251	-268.241	121.206	-45.5102	-668.143	-17.1774	-578.513	-616.544	-121.189	-358.857	98.6801	67.6100	-477.338	-343.801	-207.686	188.287	-583.146	-84.8870	-121.529	-730.016	-87.5698	-631.867	-1029.42	74.7100	-413.951	-391.488	-318.217	-244.247	-957.469	-460.729	-249.145	-583.367	-460.655	-1163.89	-789.240
-11.9396	-515.749	271.187	-58.5747	603.568	-287.219	-156.429	-165.438	486.293	-18.0338	-392.060	-208.731	46.0265	-199.241	-623.561	91.3144	78.1854	-321.319	15.7509	-346.097	-420.730	-456.925	-812.504	-587.551	-1195.43	9.26455	-241.324	156.937	-319.744	0.327466	-972.385	-295.077	-15.6199	-366.032	-159.914	94.8078	-705.477	-320.422	-47.6253	359.782	-540.472	-1114.77	-146.098	-721.209	-118.869	-636.691	-655.234	-544.859	-362.363	-707.467
-11.9199	-30.6445	487.857	423.924	-293.846	-157.014	-37.8676	-130.996	-146.263	-226.331	-104.888	-447.041	344.362	-544.321	-317.972	-634.045	-789.837	-525.078	-536.176	-506.811	-57.7445	-250.003	-332.741	-39.7388	-177.108	-390.717	-393.960	-682.246	-295.469	-231.614	-283.878	58.2648	-431.354	-915.721	-753.190	-356.503	-456.811	-945.188	-430.169	-90.8692	-1240.77	-478.959	-510.525	-466.392	-814.528	-706.498	-1093.08	-542.707	-768.727	86.3610
-11.9002	-518.770	386.680	-577.939	-14.2667	-28.3388	-234.640	245.309	-234.797	-313.288	159.412	-202.316	371.140	-63.4715	11.5407	-255.190	82.4825	-331.607	-324.337	-949.491	-435.708	22.2069	-349.269	-490.317	-674.784	-441.917	-1071.31	-748.417	-657.836	-621.709	-56.5742	289.593	-476.688	511.298	-1071.60	-250.865	-878.069	-307.214	-545.346	-756.265	-475.705	14.2666	-609.060	-387.450	-780.396	-378.205	-4.25857	-827.124	-207.237	-732.788
-11.8805	-57.2328	150.681	170.528	176.579	-33.3762	-274.173	68.6758	-275.351	-466.956	-146.020	-327.761	-289.404	177.113	7.56143	-384.820	-655.160	60.6232	-29.2537	103.476	-624.495	-524.581	-592.478	-71.1396	64.4018	-486.122	-84.8613	-9.75511	-250.231	-166.526	-738.174	-340.997	3.15378	-278.059	-597.633	-364.422	-335.936	-363.403	-316.108	-544.634	-314.452	-355.982	-890.863	-82.4945	-705.180	41.0830	36.0460	-456.931	-529.522	-845.219
-11.8609	1.84573	-414.725	-23.6872	444.173	-243.393	-108.994	-18.5191	-782.403	-273.291	197.237	-528.379	203.590	135.716	-498.765	-369.312	-157.287	-627.548	371.885	-63.5578	-153.539	-106.559	-219.515	-651.508	-101.083	-50.8098	-618.830	112.587	9.73712	-708.545	-498.165	-105.445	-170.152	-346.966	-364.943	-373.254	50.3509	-458.716	-514.379	-497.192	-366.803	-109.375	-445.414	-59.2539	-639.388	-678.874	-613.801	-954.052	-352.811	-930.346
-11.8412	-234.982	-507.307	109.117	-34.7030	355.423	132.425	-203.796	-141.314	344.916	416.393	276.012	-442.939	-427.898	-255.525	-7.51044	-202.899	-654.760	-73.6101	-169.999	-245.564	-231.213	-384.756	-249.106	102.109	-214.435	-73.1690	-758.901	-23.6732	-422.724	-601.242	-637.948	-15.0374	-561.579	-434.332	-688.918	-158.436	-246.908	-643.728	-604.266	-234.979	-475.653	-713.138	-306.602	-580.073	-575.416	-642.393	-839.188	-1092.13	-963.422
-11.8215	40.1199	538.357	52.8982	290.191	-411.550	-448.002	158.289	-68.5521	-180.034	-560.222	55.1387	4.93067	-466.268	-310.018	-375.270	-404.129	-574.044	-412.681	-174.867	-426.294	-812.079	-216.785	-316.435	-525.212	645.646	-708.219	-1002.80	-358.854	229.564	268.397	-698.232	-198.590	-91.8951	-514.137	-45.1585	-47.9240	21.5195	-306.018	-129.104	-658.065	-670.722	-892.866	98.0466	-147.891	-324.403	-828.894	-144.389	90.1568	-931.060
-11.8018	294.205	405.983	17.0620	248.695	109.212	-130.630	-468.794	-80.2389	586.581	-143.817	-38.2982	-304.270	-321.642	-399.022	-68.0621	-222.030	-149.512	-271.653	83.9494	-457.609	-423.142	-530.926	-726.069	-821.279	-396.203	47.7052	-329.685	-192.442	-529.459	-602.562	-131.433	-913.110	-619.618	-217.521	-336.884	-679.651	-336.968	-85.7102	178.347	-261.053	-370.602	-494.248	-310.919	-728.041	-204.408	-522.405	-257.944	-687.902	-729.606
-11.7821	176.650	-455.110	-195.971	-84.4434	-33.0406	-220.123	-296.957	-402.964	-7.92223	-33.0268	-501.881	-461.256	-277.370	-7.15450	-299.205	159.087	-573.660	-252.615	235.489	200.454	-345.832	11.5349	27.1000	391.554	-173.312	158.247	9.01475	-348.750	-253.263	-262.134	-396.970	-81.7488	-848.183	-141.523	-1.00617	203.707	-878.128	-586.871	-460.808	-568.018	-813.449	-168.501	-804.678	-662.958	-603.004	-726.872	-647.576	-450.076	-439.036
-11.7625	327.321	-379.988	-425.644	-148.450	46.3897	45.6007	-29.4907	-88.1384	14.0139	-88.4943	-369.674	-113.705	-220.968	-478.116	-23.2748	175.960	172.544	1.37870	-310.494	0.656702	255.511	-152.533	-664.351	-287.015	-20.0258	-548.538	-280.576	-522.699	-449.740	-543.519	-354.328	-123.574	-564.771	-167.001	-601.239	-107.458	-460.534	-535.189	-591.391	-181.304	-520.634	-531.052	-12.2768	-388.947	-82.9586	-278.490	-50.0017	-340.772	-915.761
-11.7428	13.3982	4.68196	61.0117	-407.298	-256.264	174.677	-465.847	-709.860	408.001	19.7784	-568.550	217.363	-694.741	375.855	138.001	181.522	-66.2049	-176.606	-220.621	-200.974	-100.578	-760.383	-91.0842	-60.2668	-751.085	-58.5078	-228.749	-341.934	199.562	-76.0882	-79.5838	-476.369	-864.205	-411.802	-445.705	-492.459	105.683	-0.969864	-118.811	-461.250	-397.548	-138.881	-895.053	-235.906	-195.088	-923.009	-645.862	57.6004	-489.493
-11.7231	92.1090	-46.7739	-79.6162	-368.037	88.7677	-229.595	-117.051	-63.1444	-513.317	-379.871	559.831	-322.507	-71.3166	-45.2585	-103.157	-402.338	396.904	-314.636	-169.189	-20.7319	-756.960	-480.183	-33.3239	-327.494	39.0670	-433.836	7.26840	221.138	21.9954	103.771	-374.501	-28.2546	-400.492	-136.660	-344.488	-517.634	-286.503	-289.484	-698.005	-506.871	-367.154	-408.962	-730.650	393.600	-422.674	-593.072	-1089.70	-497.148	-472.726
-11.7034	-94.4130	-246.278	-191.728	-490.266	-30.7180	206.612	114.042	-350.086	240.746	156.802	-60.6228	-322.048	-117.718	-80.7748	-86.0389	-610.181	-7.14319	93.8230	-355.644	-502.598	454.285	58.4588	-5.00348	-586.109	-206.657	60.3130	-764.912	-397.942	-256.582	-231.034	-65.6158	1.17234	-853.721	-955.826	-188.734	-6.84841	-384.170	-396.872	-88.4831	82.1494	-619.247	-598.735	-233.165	-592.280	-687.747	-614.305	-478.068	-456.331	-980.142
-11.6837	129.468	32.3350	-640.519	-75.5516	-151.792	-145.738	-140.403	-612.236	-30.3023	-140.034	199.048	-266.999	-245.499	-420.546	215.613	-296.662	-2.77508	-325.521	-170.419	-94.4908	-416.057	485.886	-315.210	-13.3662	678.940	-601.222	-114.734	-557.758	-695.005	-613.559	-421.507	-321.476	-562.529	476.243	-578.931	57.6878	188.606	-365.153	-269.726	-539.095	-762.819	319.693	-512.677	-597.857	-234.319	-166.059	229.093	-769.335	-548.389
-11.6640	158.555	-111.244	251.847	-282.114	-417.405	327.333	55.1211	-77.5685	-303.768	196.973	-47.0569	13.3987	88.4650	-100.930	-562.482	-27.5042	-0.512023	-16.4374	-264.103	-550.801	-169.973	-488.307	-688.921	-257.751	5.62970	-166.935	-497.769	-318.524	-455.154	127.229	-374.207	-460.550	-280.293	-40.9664	-122.568	-921.004	-15.2715	-730.865	-610.736	-596.029	-575.092	-300.857	-818.023	-754.064	-555.822	-534.277	-635.286	-729.984	-697.916
-11.6444	-123.559	-164.822	285.428	-156.126	330.119	-34.6345	212.979	-116.874	-185.986	-320.924	-496.033	567.936	-276.832	103.728	56.8745	-294.696	-381.850	-345.123	-20.8639	-372.862	75.3247	-325.507	-206.431	-237.512	-448.883	-228.968	-801.919	607.511	-93.0958	-139.774	-21.8764	343.981	-351.624	-1032.79	-752.563	-189.873	-360.309	-308.380	170.949	-326.940	-211.918	-754.238	-698.299	-666.350	-537.028	-954.234	-365.791	-458.948	-295.922
-11.6247	-164.288	251.018	-381.739	95.2479	593.996	41.4782	196.452	-678.801	68.9111	178.754	-400.586	-53.0856	-400.816	-20.3864	-46.1111	-301.913	-159.808	487.864	-67.5889	-1026.05	-478.431	-434.234	177.203	-432.831	43.5013	-454.987	-567.478	-3.36380	165.901	82.7726	-539.667	-32.2154	-574.569	-602.921	-284.533	-358.715	-52.5541	-706.278	-367.087	-690.377	-450.944	-377.003	-499.809	-355.303	-688.354	-94.9173	-439.066	-216.078	-465.167
-11.6050	-32.5076	76.6718	-554.554	383.998	164.398	132.731	-36.4469	296.849	-322.125	232.691	-126.742	-118.641	-756.600	31.5249	-129.612	-143.482	41.9229	104.227	-346.367	45.2660	-130.427	350.037	-408.337	-158.983	-743.878	-215.076	214.412	89.1207	-401.990	-504.187	-591.157	-437.468	-515.567	-148.906	-447.589	-653.369	-570.385	-56.9242	-100.751	-485.814	-386.776	-450.976	-770.908	-499.899	-275.959	-42.2829	-225.465	-764.874	-624.139
-11.5853	43.3593	-351.450	482.258	-711.554	-266.842	579.880	-159.962	28.1410	265.559	-243.203	-439.004	-242.209	246.591	244.348	112.891	72.9788	-89.2397	-253.550	-337.755	-298.240	-242.691	-376.390	53.2682	135.094	-132.858	-541.010	33.5420	-493.297	272.463	-710.189	-574.029	125.048	-292.715	-175.899	-624.990	-732.297	-432.018	-591.952	-289.339	287.892	-727.721	-221.840	-325.720	-410.807	-623.815	-835.627	-973.402	-905.165	-455.887
-11.5656	445.452	-1.45149	-174.628	-201.816	-223.818	-269.670	158.222	-365.865	-242.071	-793.326	-523.596	-21.7636	-314.454	-567.748	33.0213	-180.420	-30.2861	-215.514	-621.769	77.8648	-263.953	27.8378	-69.2233	119.419	-168.778	-203.289	-321.912	322.032	-398.674	-48.9629	-372.338	-1136.10	-53.7328	-225.373	-7.97826	-674.459	-739.939	-555.368	-160.047	-821.772	-643.785	-123.429	-470.965	-582.353	-603.617	-379.895	-569.146	-333.558	-325.847
-11.5459	393.264	-382.173	396.888	-67.2153	409.650	147.393	-36.4714	213.832	126.082	-114.362	-426.577	-229.294	-28.6220	-383.846	-109.428	-354.394	-583.022	-553.843	-400.248	-67.7497	316.393	-443.508	235.487	-362.775	-440.544	-226.823	-204.992	-560.842	-531.435	-132.155	-280.630	-306.710	236.496	-572.579	-530.125	-291.810	-51.6080	197.355	-249.886	-541.825	-44.2391	-105.142	-788.127	-73.6293	-54.7981	-769.097	-792.830	-604.172	-183.692
-11.5263	-396.004	726.912	-603.538	-219.281	-427.067	-582.746	137.262	-105.991	175.549	341.639	37.9027	505.064	71.9360	19.2691	-120.037	163.825	36.4535	-502.876	-68.9544	-76.9169	-288.108	-552.538	-476.297	263.752	-516.347	-408.783	-475.544	-452.033	-291.031	-678.940	45.4363	-141.505	-29.0042	-652.323	-525.145	-1136.94	-217.532	-143.600	-362.880	-422.116	-199.242	-379.095	-416.973	-130.603	-223.481	-721.224	-900.423	-296.949	-607.730
-11.5066	125.425	169.426	46.5084	-326.296	-265.691	-740.726	-115.945	4.57987	-241.924	-128.217	-210.505	-285.465	96.5900	34.9569	-167.326	281.387	-181.091	-568.829	-391.411	-10.1283	30.8697	6.42999	-310.214	82.3286	-702.177	351.676	-520.186	-490.387	-700.229	-396.094	-163.809	34.4730	-167.219	182.649	-664.527	-1094.81	-394.151	-222.940	-513.697	7.37348	-669.264	-1015.84	-428.954	111.722	-456.336	-291.716	-252.718	-520.714	-763.472
-11.4869	216.151	-391.230	278.313	137.645	318.485	-265.811	-139.697	72.9917	140.564	-62.8965	34.2603	-627.626	-13.9864	-443.647	-57.6257	-364.825	-60.0463	-494.601	-187.568	-366.630	-389.626	-174.897	-233.959	-425.626	680.968	-556.307	-570.958	440.922	-563.492	-302.760	-671.034	-444.092	-513.067	255.212	-139.835	58.0328	-552.139	-333.785	-250.059	-568.565	370.499	-503.134	-99.9228	-45.4737	-539.443	-893.636	-538.650	-383.916	-407.854
-11.4672	-371.054	25.8908	-43.1113	464.058	125.189	-79.5830	-596.199	409.508	-103.235	199.022	-86.4500	95.8326	-43.6478	-306.923	-697.185	-559.354	-206.990	-295.084	-145.500	319.618	73.4273	18.7784	-205.791	-367.404	77.3080	99.0749	161.180	320.520	-285.274	-422.794	193.764	-335.047	-367.899	-986.549	-543.904	-219.833	-234.932	-755.596	-220.252	-251.067	-461.983	-349.353	-275.312	-723.766	-551.620	-458.851	84.0685	-524.681	-700.160
-11.4475	-426.806	-95.0507	-3.68969	-599.393	-198.108	33.7959	-576.802	203.293	452.839	104.230	314.810	352.405	-573.313	-9.49963	-482.608	187.504	323.371	-304.432	502.773	-123.231	179.435	47.7404	-598.283	-473.469	-33.7426	-116.739	-175.105	-490.370	127.787	-189.630	408.011	-274.218	170.764	-247.770	-257.008	296.642	-49.3282	-671.532	-273.756	-660.865	-441.066	-280.364	55.1238	-122.541	-709.128	-245.592	-258.900	-164.809	-216.926
-11.4279	211.327	246.102	604.576	58.0865	233.398	-118.052	4.23486	204.073	-59.4644	252.928	-102.996	195.798	-221.121	124.787	-271.986	-82.5998	449.469	289.604	9.67605	26.3469	-378.189	-111.407	460.624	-110.304	-41.0705	-25.6000	170.104	-878.583	-21.2021	658.688	60.4117	-299.239	-4.32732	-214.590	-418.006	-403.749	-167.991	-2.60323	18.8163	-140.423	-208.065	-368.452	-506.094	-201.998	-1017.02	375.035	474.098	259.587	-733.898
-11.4082	-0.576355	-329.805	210.767	-86.3142	-439.070	121.093	-861.254	-565.064	-95.3356	11.8128	374.437	-228.819	116.294	41.6687	-292.056	-70.9734	-230.583	-187.858	2.89098	-56.4291	173.212	-209.722	246.971	-89.7768	26.3639	199.173	-6.03092	223.492	331.017	320.482	-346.286	-78.7022	-200.948	-315.615	-412.854	-86.6571	-507.695	-394.733	577.903	-273.187	-283.340	575.565	-166.149	-279.432	241.080	-55.8252	-515.582	-375.637	-506.128
-11.3885	-231.972	-147.408	-298.336	-76.7732	-302.842	0.931215	-511.252	-99.2454	417.063	648.966	261.487	-263.492	-21.9107	121.484	185.009	-224.210	494.319	-136.173	-279.973	-370.269	-603.783	-56.7834	-294.340	-556.802	522.267	74.2630	15.8020	-172.725	-171.343	213.464	419.862	-319.619	100.325	169.920	-271.951	-391.855	86.4740	-293.470	-502.306	-128.304	-421.531	-394.076	5.28245	1.98690	-154.647	-304.229	-219.972	-336.899	-2.30886
-11.3688	-386.918	-78.9920	508.911	8.68842	-271.803	-415.103	51.5144	117.089	-68.8450	5.63560	-440.031	-163.834	458.433	608.784	599.180	-306.130	20.1702	-4.72454	204.839	-302.709	-16.7260	-356.646	1077.36	-758.595	-715.692	-334.883	75.4639	-153.636	44.4687	-98.1471	-678.708	320.248	321.433	-280.400	-372.022	-146.223	243.683	498.409	-35.7421	-338.591	40.2421	122.006	-60.1512	-33.0115	-19.1783	-755.066	508.290	-434.061	44.6767
-11.3491	-72.6497	-435.143	-194.850	614.387	182.458	304.936	-179.001	123.411	35.7026	165.408	-238.564	323.264	-120.956	-385.895	294.236	-6.95409	-426.201	465.140	73.7454	558.802	-194.742	75.4441	-402.438	-153.182	79.5875	-772.253	-294.291	532.017	-172.314	-439.255	-363.631	-507.442	-264.848	-212.395	-124.862	293.560	120.097	-287.287	196.378	-219.628	365.543	-148.581	-151.520	254.449	-117.666	345.172	-657.025	142.102	40.1643
-11.3294	755.003	-182.894	542.260	-295.578	-208.118	189.619	289.048	-288.022	96.4151	-62.6758	-55.3148	-29.4742	-222.154	107.480	372.954	-141.441	-169.869	572.953	51.8200	-336.884	135.266	-379.382	-223.264	450.720	-158.304	466.248	153.150	-8.87981	74.4569	-283.702	223.661	-114.690	-159.893	163.218	-376.943	190.029	154.375	403.231	51.0434	104.664	-43.0606	-342.341	-29.1958	-374.765	302.582	-551.842	-899.154	-760.132	233.814
-11.3098	373.093	214.433	365.851	-526.599	440.913	-117.255	74.2305	-53.4257	-144.884	-66.3669	-427.949	-449.987	271.015	-84.4037	-494.622	251.391	-218.475	39.4991	-162.354	107.015	389.201	-379.969	333.012	-906.255	-564.170	-370.366	40.1469	-108.385	-79.3855	360.479	-387.624	-291.355	160.443	-536.345	-489.380	65.8740	-44.2945	-270.147	-353.645	-277.871	-260.800	228.698	77.8169	-545.414	-190.694	-300.783	186.524	-234.819	-207.461
-11.2901	-459.489	-65.2495	-142.479	199.108	-81.8989	-166.749	-482.071	-477.539	-271.467	63.1472	181.510	-237.891	56.1684	-590.871	198.639	-166.801	458.993	-336.935	-40.5836	234.362	367.430	-513.175	5.41414	-524.155	9.49440	-126.858	-100.933	-388.679	-125.909	67.6110	422.614	-449.820	230.491	-212.435	-483.393	175.070	58.4781	-211.139	75.3370	54.2452	-136.430	192.953	-10.9227	-24.5896	-276.233	-137.833	188.325	-227.906	-530.558
-11.2704	365.351	223.332	-59.0697	-13.6859	173.663	-124.194	62.4477	317.332	241.193	-173.214	88.1464	96.7704	-180.074	102.656	-220.447	310.095	157.840	23.1683	5.29079	775.093	194.913	434.381	-215.650	-436.773	284.998	167.113	-124.679	351.816	16.0702	369.508	-480.933	-389.765	92.6364	-213.960	-486.434	-136.651	-60.7540	-154.209	173.805	156.015	9.30036	-222.910	-137.329	-534.553	-652.257	15.4470	106.785	-380.771	-765.797
-11.2507	-470.299	-14.2432	332.053	163.558	404.743	126.425	-241.438	408.568	-90.9180	-639.301	-167.121	-85.1069	-173.314	-86.9538	42.1303	390.332	-325.798	346.184	264.820	-285.021	-162.731	177.251	-355.999	63.8625	-52.3427	-115.235	-599.320	-189.932	-304.740	-607.089	-6.23716	251.257	323.067	-165.510	-453.204	-680.991	-460.017	182.721	-74.1963	139.011	13.5273	-345.514	-253.599	-34.8020	-289.139	-316.811	-86.6331	-482.214	-554.272
-11.2310	20.5338	467.161	-641.382	359.425	-305.916	32.4780	212.809	117.149	336.243	-346.904	-294.066	138.412	337.344	-307.564	-235.334	578.101	109.826	-186.578	231.631	-74.4208	-156.884	-76.7360	39.0913	-85.2630	286.882	-232.841	-78.5150	31.5699	-140.210	-365.598	91.6950	-692.523	-432.370	215.189	-469.697	-122.303	-559.722	-81.7541	-442.735	138.442	694.029	-192.106	383.388	-419.098	386.528	-685.976	-497.241	-203.480	-471.205
-11.2113	393.551	104.830	66.3854	-84.3978	3.95039	-110.508	25.8050	-11.6153	-311.816	-132.732	-59.1911	590.267	-95.1315	82.5496	438.145	-610.954	208.251	-57.9080	66.4764	117.030	3.50160	-81.7578	-425.353	189.555	-123.418	-124.967	-307.458	274.253	47.1623	-98.0836	-495.038	-200.425	324.434	10.2654	180.939	-218.886	-605.458	-173.181	-371.257	-195.845	-83.9680	-19.9433	-645.804	43.0155	-392.664	296.508	47.1318	120.086	-130.306
-11.1917	-118.352	14.0992	-261.762	-267.275	100.820	346.222	175.300	297.917	-180.989	-410.383	-547.672	-382.650	-371.528	231.175	-551.752	-112.280	282.015	-166.628	-117.882	77.6629	-65.5394	-111.650	126.863	484.905	51.7253	306.827	-29.5522	134.601	-308.067	257.303	142.774	-602.520	213.999	-394.457	140.479	293.966	113.327	-117.001	-755.125	195.516	-188.096	-496.599	-607.295	-7.91655	204.331	324.930	-155.063	74.7926	264.486
-11.1720	56.3292	-22.1027	54.5257	288.130	-285.641	-186.846	-202.390	-46.9239	659.713	7.96537	216.686	-140.217	-141.281	-231.819	125.717	27.6939	156.359	452.455	-435.971	-326.065	187.886	-188.167	74.4164	226.881	-144.285	178.145	322.892	44.8549	90.7755	28.0156	-123.197	-28.9314	-277.157	-423.406	-900.061	-125.627	-63.9670	-123.325	-27.9179	-154.924	14.0828	-178.332	-0.568608	-392.315	-915.434	63.7054	-105.136	-756.277	147.745
-11.1523	258.473	-344.045	-720.623	-498.043	32.9776	19.4527	377.489	57.1178	-154.898	95.5084	235.064	232.908	203.810	88.7349	15.2264	-75.5750	162.908	-253.902	-231.103	-99.5655	-171.819	419.239	-238.597	-220.952	300.892	570.713	35.3091	35.5528	422.875	-475.736	-14.9191	-838.841	-462.387	327.694	-384.478	-757.852	205.584	62.0505	-176.123	-125.547	-248.310	-330.095	367.401	-177.189	-794.974	-108.651	-184.795	-32.9891	304.556
-11.1326	-433.574	79.1203	-217.401	-117.789	298.198	468.830	-152.344	265.753	-25.3742	-331.324	-449.494	-126.505	-27.7296	-485.952	30.1198	69.0675	599.645	164.895	246.261	-453.015	111.242	286.577	-9.95569	-32.9635	-647.457	-476.313	-17.5738	-383.036	-96.1808	-10.2926	-186.459	509.174	-107.269	-182.953	-269.493	-141.281	-111.538	-7.08660	-196.709	-366.004	431.121	-23.0532	-248.354	-135.504	4.07558	-445.464	-216.818	90.0799	-92.5288
-11.1129	-22.3153	-15.2211	-295.442	-58.7587	-62.6116	61.5188	31.6185	-171.871	-561.633	-414.130	-247.680	-284.146	68.7227	22.4397	-157.212	-184.895	-264.710	-212.975	140.550	-438.390	70.7596	-517.060	508.023	-1.58100	-266.608	-82.0571	-31.8522	186.274	-62.9307	79.2763	153.982	-601.717	-282.337	-589.704	-404.453	238.968	354.943	-61.3768	42.9011	78.6724	64.9299	393.242	210.634	94.4633	-524.075	-372.839	-363.526	150.747	46.9632
-11.0933	-536.845	57.1180	174.022	-156.004	337.967	357.607	458.425	40.5220	-607.834	405.655	-241.897	466.736	-137.164	-614.136	258.951	-183.435	114.314	320.094	220.906	348.523	301.194	359.313	147.809	-275.146	65.8079	495.763	758.651	-464.425	143.917	-160.238	364.142	-48.1074	-148.223	-146.545	230.407	113.115	195.490	322.578	69.5101	-276.207	-695.730	-399.214	-79.9511	-122.240	-335.896	186.127	-3.62315	145.255	-448.021
-11.0736	440.689	206.346	236.192	248.327	-552.107	-33.6237	41.8506	-378.061	-192.736	263.480	-355.445	76.7735	451.732	368.654	474.671	90.0354	-394.322	-553.828	228.293	154.822	166.348	-152.344	-143.255	-292.682	-302.555	183.662	-199.156	248.317	-119.074	393.899	186.440	269.192	225.208	-272.314	-258.273	-393.989	-509.940	-180.192	382.907	-40.4713	-471.863	-151.786	436.474	-212.540	-78.2323	532.099	54.3316	-105.903	-510.796
-11.0539	-32.5835	-336.434	179.676	326.232	-197.228	-5.89443	128.604	-11.9832	-47.9725	404.519	110.576	-136.438	228.051	-271.765	-155.487	-406.386	339.829	73.6675	-73.4329	-296.274	627.841	-21.2642	265.233	3.58490	-40.6962	152.873	-528.144	108.104	-40.6873	-161.441	-355.727	270.467	217.223	121.998	-397.363	-179.877	-93.5753	-47.8146	-328.811	-9.12929	28.1086	150.514	-69.0400	-764.319	-75.4826	370.920	13.5043	-49.9023	68.2991
-11.0342	-166.161	-380.160	49.0822	-298.485	-227.033	503.443	-342.934	127.406	595.980	199.610	408.318	29.8586	-197.988	296.035	497.744	-434.852	573.971	-274.587	-170.644	-97.0991	54.2357	120.131	63.5097	17.0485	-405.508	-63.7816	-191.470	182.416	-1017.73	168.535	25.4453	-199.550	318.326	-93.8917	108.037	465.384	2.91865	102.562	-776.022	-139.866	397.347	169.042	6.40172	-130.682	82.4701	217.097	-23.7187	-378.209	329.220
-11.0145	-26.6068	120.216	-32.5727	-375.167	404.913	-222.201	-157.252	252.610	205.900	-496.586	-615.424	-277.210	13.2049	-361.832	-626.897	397.907	457.527	-68.7936	-70.2235	43.7699	203.525	78.9478	374.521	286.618	353.279	-147.140	301.798	-101.674	195.073	-121.044	-504.101	-170.964	-94.2546	151.093	-181.797	105.526	405.781	93.1534	-150.786	-117.783	44.7293	-341.241	65.0406	-1.14460	-253.605	99.3239	79.3025	-87.4490	-246.924
-10.9948	-369.452	178.049	35.3135	-206.124	-289.862	99.8450	158.068	317.705	115.943	150.527	116.977	390.723	-528.787	246.245	-63.9901	-189.982	813.907	116.409	414.660	-117.763	258.628	287.445	-183.968	90.5401	-287.408	-371.924	-238.271	318.426	330.846	343.671	975.184	-233.186	-76.9726	489.929	-0.570392	365.010	6.41989	268.327	197.781	207.758	17.2534	64.2812	-580.210	-338.465	68.9643	151.790	-46.9369	-162.817	-437.205
-10.9752	-299.015	-274.440	-388.915	155.197	104.267	-171.879	184.248	244.591	-636.398	-80.0426	-180.215	519.779	200.201	-361.763	126.076	379.063	-39.3040	154.840	349.098	298.838	-124.294	-101.758	324.884	-197.207	405.797	-492.942	-95.7380	-492.899	120.362	-395.069	-173.806	-336.671	220.795	194.190	111.836	-169.661	74.1537	151.479	164.479	191.476	54.5792	-257.582	109.080	427.981	-37.1741	-410.281	541.248	803.467	-157.452
-10.9555	-19.4089	473.832	-102.390	216.685	-634.594	424.589	187.061	55.4410	952.626	-745.646	266.925	274.749	179.358	326.899	295.580	83.2117	-30.3451	77.5475	453.045	21.0052	158.900	90.7129	236.848	-181.584	293.108	-367.796	6.04003	-175.686	-503.587	128.259	514.210	197.989	-14.1371	-209.834	-73.0783	831.572	-134.530	322.444	64.3232	-618.955	393.522	396.954	106.490	-70.0653	289.214	162.721	150.605	526.436	-89.2704
-10.9358	67.1337	-62.9484	145.632	324.562	-69.2623	-134.121	-19.9576	-28.5594	-216.432	-46.2212	134.189	349.086	-48.8772	360.906	-627.932	-131.824	85.7312	21.6142	7.55584	436.707	63.2540	271.202	-373.395	55.9465	-266.086	55.6181	192.703	-172.765	170.649	188.333	-213.316	-138.229	589.576	348.042	-138.523	91.3882	-106.168	251.203	50.3483	680.785	401.611	-219.183	88.4547	-419.736	809.725	72.0130	-332.692	100.817	110.393
-10.9161	348.245	-278.708	-111.781	151.398	305.979	113.552	373.858	555.807	-181.520	-11.8555	355.392	-239.887	283.366	470.456	-632.117	-112.058	-175.410	8.73735	-44.5412	18.1159	244.912	164.634	78.5925	-69.6792	613.097	613.789	389.933	-19.1404	229.884	-360.838	178.093	22.5659	-39.3552	-308.361	-307.117	285.301	-151.133	406.940	-56.9304	55.5259	93.4443	-164.926	185.383	221.139	-114.419	298.869	-51.2278	318.685	527.764
-10.8964	-191.826	-401.768	276.341	-214.990	401.958	175.855	-346.874	-455.615	-61.8209	-34.9594	106.242	-49.0972	127.469	-439.863	1.99780	45.1555	419.251	921.736	-65.1006	563.480	405.622	76.0180	211.238	-132.584	499.544	180.261	-6.87045	113.078	-132.306	833.212	-17.9426	100.728	-333.830	-296.790	-108.242	176.421	206.494	-180.039	150.634	468.666	312.741	93.6094	-84.9881	32.5442	-245.750	416.403	204.012	771.094	-406.409
-10.8767	-679.928	125.749	-42.1628	602.649	-96.9463	-166.642	47.0421	-332.161	365.375	62.3201	385.422	126.174	36.0983	475.726	329.585	406.999	783.577	358.760	508.768	1.78575	524.031	-313.912	279.535	141.366	425.590	191.295	826.233	551.761	-220.893	471.230	337.854	-250.003	37.8259	279.810	237.366	374.740	817.514	64.9017	810.069	145.369	52.1346	174.247	711.407	485.056	-150.817	408.964	269.736	433.224	323.704
-10.8571	110.847	160.125	279.699	-290.699	-512.948	-76.8534	124.876	-6.48155	767.316	730.093	195.220	266.001	-70.6955	448.447	-152.468	24.4619	-423.972	123.499	44.1706	479.332	531.017	171.127	-246.274	20.7162	-84.9823	-2.22622	454.250	-100.094	752.632	-198.644	145.079	450.583	-99.7792	312.897	-127.454	785.535	-115.778	-73.4662	113.728	540.458	334.757	176.159	513.233	172.778	-205.045	-259.324	-35.8401	559.517	528.742
-10.8374	170.348	-198.349	-175.706	766.343	-147.149	-0.0314251	-195.756	247.303	-324.490	712.235	238.027	315.852	255.375	-397.782	-420.375	304.419	-67.0256	202.884	457.991	-28.9578	-264.170	382.248	-397.378	194.322	549.217	103.706	-38.0882	75.6364	-36.3416	2.60574	129.925	318.292	45.7598	276.983	-9.93656	133.117	81.3816	48.3889	266.076	794.491	304.996	569.060	565.631	323.974	487.452	450.217	182.025	-46.2682	421.466
-10.8177	345.646	608.251	341.125	-272.452	167.008	0.269415	-613.567	-153.747	-129.825	90.4858	-365.759	184.494	-142.433	11.1785	420.256	-235.002	409.102	341.992	-347.973	513.289	337.525	383.305	281.151	549.712	353.769	322.806	-495.399	-111.648	-481.050	-69.8738	148.549	678.424	736.460	354.616	457.371	186.126	977.415	204.881	-111.162	-348.390	665.815	197.190	667.470	939.268	-126.465	174.029	303.965	263.423	143.157
-10.7980	28.5409	95.7876	-56.3117	-331.781	-51.6166	136.891	453.601	108.842	-111.857	179.001	104.626	342.213	-78.7482	-26.0814	378.852	572.705	269.341	52.9506	129.180	694.958	326.161	374.935	343.511	180.055	267.881	54.3281	326.031	417.697	160.478	-760.142	405.164	152.539	142.468	327.241	144.883	599.042	-118.142	302.088	637.265	266.813	-420.225	122.451	-270.743	150.350	645.012	-150.967	-55.9125	-311.250	-92.3147
-10.7783	143.798	-430.837	219.734	355.693	213.281	-211.657	130.895	172.592	-140.063	-573.674	336.915	378.357	-147.090	1060.86	409.788	-326.755	238.892	590.254	238.922	383.673	608.327	0.0905539	588.932	251.027	-18.9144	75.9899	43.1327	682.752	128.414	340.178	146.434	399.098	53.8473	558.460	-188.200	-4.00353	216.449	462.950	-327.983	468.371	638.746	654.360	522.316	47.4957	498.647	441.410	346.658	-147.728	401.942
-10.7587	98.9794	-362.353	-1.47583	-384.965	215.209	-20.3050	-320.056	255.546	557.476	-514.857	590.834	456.680	187.644	-332.783	434.952	-179.112	-360.371	441.773	-70.6540	103.426	-497.423	151.112	-164.406	277.105	276.126	-187.482	-30.8134	-227.863	-24.5430	666.612	-134.704	-12.1521	624.699	129.119	42.3305	502.494	891.681	523.074	358.191	-48.0205	295.125	391.139	8.04288	371.426	731.972	985.507	-12.1469	462.507	448.137
-10.7390	46.6817	14.6749	350.612	577.381	305.626	201.690	353.858	-87.3740	301.717	-190.866	-437.890	131.660	330.708	25.9469	400.568	567.518	559.714	174.994	289.460	926.827	691.659	-132.962	408.517	137.999	521.710	-141.033	329.598	899.582	40.4680	415.275	275.005	156.264	251.685	-158.030	-31.5089	6.93576	271.625	-60.9113	643.696	67.9720	658.399	287.716	739.547	-293.190	12.5420	34.8478	817.166	-2.87378	614.538
-10.7193	-383.461	-77.4105	-26.2303	-21.1721	-515.510	-38.0281	-161.449	42.7217	190.515	72.0920	157.433	58.3833	230.624	208.383	193.156	-367.508	-269.105	709.333	256.860	-480.349	70.0530	65.3555	316.189	220.726	45.8852	188.609	414.837	467.590	75.1966	699.606	-272.281	588.648	57.0002	99.6495	-121.369	-170.235	381.301	58.1249	-49.2725	518.558	822.548	270.974	67.7871	-101.572	470.365	617.904	455.253	530.417	626.041
-10.6996	-55.0835	-293.940	163.376	-83.8028	185.133	203.296	-27.1983	189.205	-273.262	-8.60298	-18.0226	253.838	642.692	88.0631	662.439	-109.561	409.853	-131.608	577.378	236.368	130.552	-164.025	492.090	681.464	-220.945	-229.979	1173.54	396.825	648.898	-79.2280	691.614	489.479	-19.9619	205.948	51.2699	-40.8884	603.542	-302.155	-144.941	-16.4131	168.144	251.180	238.963	274.482	293.604	482.772	-94.6073	98.0237	228.533
-10.6799	-268.596	-67.9807	-112.781	602.951	158.015	252.863	-63.3947	188.350	-38.2982	-121.762	439.153	70.3613	-10.4470	16.3822	379.478	427.635	332.299	58.1597	22.1427	462.713	151.044	88.7133	296.609	-532.154	732.298	291.321	267.145	-371.415	736.775	111.897	472.166	283.610	16.9396	-304.991	697.138	438.755	334.528	394.487	581.161	392.773	112.581	389.894	-17.4572	753.543	48.1315	176.639	-80.1167	588.516	512.992
-10.6602	-133.293	-57.0863	-2.46349	-38.6272	111.565	64.5770	191.544	-366.951	-351.350	134.235	591.855	-179.859	99.1904	-183.734	66.9414	-146.759	254.557	108.466	896.689	406.523	-343.579	-286.621	141.830	-39.8939	225.986	-121.000	279.331	296.332	200.527	519.504	230.238	452.000	51.3633	-27.9368	-155.118	423.771	567.988	860.507	-63.5032	342.761	413.622	188.448	408.695	615.537	1083.08	226.698	663.131	421.439	-87.8638
-10.6406	-59.4412	314.749	-279.009	-406.102	-296.783	199.493	143.820	155.310	238.977	-86.5488	63.2215	114.320	589.553	488.232	-81.5462	1073.39	-60.1105	95.5669	473.017	354.969	633.095	150.342	456.742	728.957	-83.0484	782.323	326.601	270.782	391.748	364.433	485.321	450.124	495.834	399.499	263.107	16.0137	577.118	352.805	705.384	811.942	810.178	245.816	294.214	428.585	236.275	490.190	744.842	-11.8543	1226.93
-10.6209	-18.5406	104.308	-226.462	211.369	-221.943	16.5986	618.501	-354.394	111.774	-647.024	205.862	-151.244	-400.206	541.037	371.476	549.991	-185.869	209.685	73.3700	330.944	477.255	-207.898	-346.514	567.106	347.785	352.522	271.221	248.521	42.8938	110.771	448.981	617.057	530.044	225.922	-126.078	-3.84986	462.770	225.422	47.8013	293.598	505.998	358.761	34.6106	680.774	672.727	103.543	205.638	272.998	239.104
-10.6012	830.120	-22.1274	307.734	-34.9294	157.763	-292.672	192.093	-95.7239	-54.4254	587.733	358.810	233.870	340.999	-97.3563	330.350	381.903	395.871	155.596	156.066	838.546	191.452	24.1375	353.415	229.285	-256.122	229.528	946.637	494.501	10.6398	324.078	296.413	58.8903	353.705	722.474	589.936	723.614	933.926	169.670	-31.5566	452.267	-100.021	788.351	589.483	615.324	-95.1228	435.617	970.963	112.097	527.711
-10.5815	300.629	-518.848	-290.510	-387.655	204.864	261.237	201.167	624.350	-69.5027	210.410	58.8356	622.574	21.4573	-375.614	981.323	420.981	256.609	18.6855	-289.768	171.614	76.4513	441.484	36.7752	914.277	-314.207	667.992	42.7618	736.178	-108.458	118.488	280.159	-90.4109	341.443	378.198	19.1651	241.482	-63.2145	690.761	166.843	229.094	357.464	195.660	-0.292469	517.188	946.329	383.229	505.629	898.363	830.327
-10.5618	69.2421	-199.254	129.805	645.907	100.722	53.6140	48.6316	192.877	844.222	571.334	525.094	855.881	142.373	354.078	412.117	-348.517	221.360	-250.541	127.052	-201.386	120.433	23.3849	101.923	338.255	685.683	232.859	262.229	-121.342	-28.9545	478.398	340.840	296.630	583.171	587.280	565.612	445.807	659.598	416.376	325.177	202.949	157.549	605.192	748.460	309.528	469.994	312.448	780.218	528.598	1186.48
-10.5421	137.833	179.336	222.813	194.428	267.339	300.999	96.8215	-188.618	315.102	-42.2478	145.409	301.934	472.590	643.972	-211.474	-203.644	834.227	562.956	416.255	613.932	8.46058	359.244	236.161	487.111	58.2842	457.430	-284.772	729.451	-85.7582	5.09816	646.863	2.39525	281.799	598.452	521.231	354.349	1060.90	157.583	919.577	609.144	568.191	566.660	468.936	985.557	475.484	-5.20868	595.550	235.609	106.333
-10.5225	104.653	-199.381	94.9112	615.795	413.162	-226.484	49.0513	-70.7500	580.819	-432.474	257.500	265.297	-112.218	343.827	266.884	209.416	258.286	301.550	-49.1441	-464.929	672.875	328.331	457.088	-318.405	114.490	545.508	49.6721	160.403	401.536	229.317	-87.5419	152.049	213.328	276.245	957.608	214.396	640.072	317.295	641.959	154.782	305.934	706.948	247.898	579.047	354.500	92.1823	798.719	431.122	719.052
-10.5028	-217.719	-51.3436	107.864	400.416	227.168	545.967	27.3031	176.486	393.567	805.928	246.768	-532.392	-104.815	11.0567	335.981	383.398	485.899	283.413	205.994	871.499	275.839	474.745	369.144	471.693	475.553	706.816	-23.3846	427.070	519.419	187.402	598.759	459.863	507.260	-258.547	287.265	132.898	93.0880	639.721	857.361	560.848	350.795	487.854	871.063	922.225	-32.2633	492.208	1000.49	906.658	693.020
-10.4831	179.477	234.218	207.229	202.485	224.173	434.417	421.303	713.590	105.449	180.197	260.829	-16.1035	98.7605	499.079	-229.324	100.496	-576.657	91.0066	277.265	532.722	77.0669	129.706	444.293	241.629	173.371	88.9864	511.890	167.043	505.146	-101.217	-271.692	-108.701	830.957	-6.38500	447.020	852.803	247.916	896.560	1078.01	775.362	319.896	430.437	808.418	675.242	672.664	724.708	880.182	416.792	479.274
-10.4634	153.893	51.0572	83.6231	-247.431	367.150	-25.5744	67.8611	129.678	-330.871	206.790	-69.9592	363.464	393.866	-111.033	399.239	-280.322	398.513	129.149	-36.4223	538.982	38.6574	675.578	246.644	637.920	-21.5875	722.874	604.835	152.524	349.535	661.244	295.998	697.002	304.200	510.887	702.726	89.4697	298.049	1042.31	217.989	508.703	774.364	705.118	827.731	1045.75	214.759	881.084	856.196	1263.19	1565.23
-10.4437	-109.267	-43.6338	109.375	-138.495	464.089	-177.182	129.140	-166.964	495.061	-85.2792	200.071	713.823	143.116	13.9197	437.378	315.526	364.389	349.626	316.039	524.451	398.670	220.401	384.499	-30.1199	339.159	516.836	1059.69	436.681	401.429	53.5684	186.245	877.663	766.130	395.766	117.909	485.585	496.658	427.622	442.417	430.815	800.077	1070.77	-57.0305	1365.40	764.584	1074.57	518.957	847.186	601.180
-10.4241	22.9341	457.490	-362.455	198.999	293.853	391.404	469.468	22.3285	32.5509	846.063	-136.675	-56.2002	120.083	613.753	-256.470	-145.665	150.766	207.491	563.868	1008.40	238.551	360.954	161.126	724.491	265.320	373.293	773.539	-39.7254	747.765	574.835	347.645	324.276	977.802	318.979	290.216	439.244	629.204	657.592	648.890	721.874	620.135	699.146	753.787	775.940	536.538	1102.36	916.578	1946.98	187.850
-10.4044	-285.033	511.735	56.0291	16.2350	187.904	165.353	-118.861	44.1943	545.373	-192.064	460.960	669.190	287.031	-212.518	166.016	176.283	175.799	611.248	643.200	35.8375	531.881	667.455	790.083	-237.219	340.863	626.971	698.554	876.636	619.954	183.539	519.975	342.483	303.549	675.100	734.309	810.326	222.660	552.833	606.826	466.518	382.128	963.421	1308.27	1098.24	997.128	1123.92	760.321	828.520	1063.91
-10.3847	94.5759	353.039	282.857	63.9062	152.461	-68.3532	-606.500	392.931	357.420	133.673	428.223	-7.15892	759.478	169.907	213.544	446.594	137.184	177.600	225.288	161.567	464.169	-50.4027	473.870	871.923	797.244	168.508	616.619	1062.99	481.960	102.033	712.213	316.003	1085.56	230.942	593.851	581.117	958.732	588.082	-250.916	982.820	1190.51	928.234	594.590	742.808	623.813	977.733	886.399	718.542	1516.22
-10.3650	-716.951	193.807	345.538	330.305	-170.935	269.146	174.243	117.930	396.275	401.122	559.996	327.302	329.867	720.745	-17.8488	274.094	254.742	190.852	552.533	642.970	453.171	463.536	438.954	350.692	761.849	60.5302	778.690	771.557	-16.8302	409.802	736.026	464.000	-113.127	731.227	1089.48	520.158	317.009	774.680	1053.68	652.071	827.626	1184.02	1253.19	791.728	847.096	838.319	650.863	1155.44	834.771
-10.3453	-97.7626	-334.492	46.3696	227.265	-135.091	-679.425	588.299	-75.2186	339.207	105.509	149.392	603.275	813.892	396.317	577.205	108.189	-3.48537	361.349	624.536	595.484	289.330	657.661	535.538	556.515	588.723	751.508	323.205	545.856	355.404	15.9650	421.428	676.825	753.967	396.356	560.058	832.354	216.547	1200.14	924.387	756.393	863.847	1509.49	1498.26	637.592	597.316	1312.56	892.046	1032.39	1423.13
-10.3256	-560.482	231.259	23.6279	-22.7585	37.2902	125.481	404.161	613.709	229.664	514.675	580.939	213.914	808.224	469.122	115.069	450.575	866.769	260.062	540.891	79.0454	696.850	507.951	292.926	40.7309	266.994	359.430	-554.437	917.295	603.155	374.743	1238.00	1479.15	217.378	360.480	48.3349	809.010	225.412	176.019	751.400	1017.48	644.458	1033.82	720.167	537.904	1272.70	1550.29	1069.76	628.978	1217.47
-10.3060	42.1708	202.298	255.095	132.022	387.476	378.506	347.230	-182.688	29.5096	-465.677	403.590	537.395	100.414	191.738	595.630	275.739	932.538	753.871	209.692	898.562	433.709	484.096	794.353	450.839	231.179	873.746	898.720	271.524	780.307	843.402	571.380	815.959	855.168	348.195	1057.39	339.806	973.149	781.012	892.519	458.809	815.641	1061.78	390.952	897.758	746.983	1707.02	786.487	947.996	923.289
-10.2863	638.585	-294.911	-332.731	113.514	105.043	496.168	-104.075	73.9097	-67.4865	565.459	593.655	256.243	497.529	263.935	612.024	709.215	243.490	88.4896	164.380	642.825	333.934	181.802	410.308	427.598	325.292	416.506	575.409	1072.90	506.185	1350.86	249.462	1476.15	792.101	914.047	507.234	554.158	463.264	970.043	281.873	821.485	1008.18	1027.00	595.750	996.847	993.448	1145.65	1737.14	1257.54	917.842
-10.2666	621.573	419.803	429.835	525.832	-371.501	132.187	145.286	603.945	-36.2719	512.511	320.002	579.694	465.733	591.216	253.311	500.989	172.193	217.132	111.403	140.302	340.881	598.966	759.447	146.530	957.918	680.430	195.600	357.361	773.885	756.197	1039.86	654.904	456.422	1187.59	918.550	660.571	1031.51	933.589	380.427	779.963	410.897	992.508	804.128	1081.20	707.377	1328.15	1219.63	537.383	1158.48
-10.2469	503.603	-177.584	-217.016	-163.492	83.0246	460.367	165.948	121.385	245.011	224.619	437.423	371.485	742.648	607.521	11.0452	549.663	374.332	174.754	383.542	752.869	543.146	930.061	413.785	1041.67	631.158	737.042	697.077	422.863	624.038	417.200	464.272	960.716	710.518	1146.90	1159.14	1259.41	1080.24	314.881	1139.48	1077.44	914.825	761.631	913.483	949.048	1834.86	1044.73	1548.36	960.233	974.651
-10.2272	109.120	259.050	11.7950	221.263	542.153	450.017	239.637	-90.3244	264.758	261.334	176.987	511.658	244.086	257.902	567.598	404.756	247.295	504.019	271.264	269.608	932.336	122.952	1487.09	624.481	691.152	725.224	962.297	-65.7914	967.219	493.704	2.38284	478.018	809.316	901.581	431.097	575.357	1158.31	507.330	946.448	773.600	1311.62	857.625	912.746	1522.98	1411.37	922.058	875.778	1555.21	1892.65
-10.2075	-769.801	260.545	342.704	-390.545	400.489	-171.165	162.559	438.640	375.191	368.199	288.051	223.572	512.132	470.692	84.5812	133.300	272.077	784.832	497.720	138.286	187.274	1209.64	71.8675	1063.51	250.219	64.2679	510.266	912.344	367.087	724.868	713.286	568.534	875.733	1152.94	753.303	1259.36	977.076	428.047	633.118	577.930	505.370	707.921	1354.08	864.459	1288.27	848.826	1038.53	1404.98	1254.85
-10.1879	622.299	-139.586	-6.20171	192.452	211.493	-353.206	259.117	597.635	581.719	193.635	84.3550	-29.0342	615.490	525.983	410.971	425.045	664.735	-38.6670	602.553	69.1979	202.252	639.856	382.384	757.189	1072.73	624.721	615.387	590.524	268.297	936.431	753.208	949.251	650.109	858.327	1001.53	715.199	605.068	1154.75	1991.27	342.467	1075.61	1147.50	649.857	460.929	1079.87	977.367	1121.39	1296.32	1297.85
-10.1682	-486.380	268.467	-194.619	154.470	452.195	283.021	219.931	-3.32717	182.089	-17.5293	308.646	255.227	554.159	876.921	913.440	581.445	22.6582	809.054	-74.4849	60.8542	420.557	517.607	1068.98	541.874	460.178	-92.7657	800.028	241.395	345.569	571.419	612.426	1105.31	935.955	1007.64	1350.87	829.119	986.912	747.112	843.701	1210.88	577.185	1216.72	865.528	1514.56	951.795	1585.27	1615.24	1466.41	1328.80
-10.1485	-290.439	189.453	-10.1732	324.557	-142.528	13.2677	324.481	-65.3891	418.730	-344.567	317.677	332.623	-44.9111	327.956	387.628	693.902	-24.0240	268.334	565.198	408.705	782.537	233.519	879.332	682.107	-373.837	255.165	375.872	668.165	853.973	937.489	280.374	1058.26	695.508	746.765	1215.69	616.149	915.385	533.020	1035.14	1476.42	1025.49	1253.05	1359.87	1510.82	1202.58	1712.22	1604.88	1236.73	1817.66
-10.1288	136.411	466.642	35.7754	216.168	354.958	-360.008	754.779	78.5791	534.733	156.426	-111.227	743.582	608.816	-208.941	317.330	511.917	238.231	264.826	85.0893	635.479	500.806	139.950	363.413	483.157	593.539	760.221	259.840	289.256	1159.64	719.903	447.522	617.498	1053.70	783.050	1081.32	753.059	459.978	697.518	964.392	1259.95	1341.59	870.310	415.352	1886.15	1343.70	663.802	1294.45	1784.34	1731.31
-10.1091	226.314	-235.141	-336.692	402.852	240.775	612.335	283.203	561.448	728.544	394.997	177.505	462.568	372.184	369.555	-124.195	211.566	331.435	-132.702	4.04479	55.6813	672.207	971.856	1066.77	577.861	968.653	660.618	1009.98	504.427	841.483	1386.74	494.307	939.952	268.632	1032.89	693.023	899.001	386.214	1272.32	939.399	1278.28	1400.49	1032.21	1106.30	1175.15	1045.72	1435.36	1287.67	1319.28	1897.03
-10.0895	209.172	-95.6759	-28.1565	381.742	251.274	436.559	486.874	205.813	77.1304	-65.4085	460.072	757.827	836.504	701.318	1061.10	-319.352	137.865	98.2017	631.828	1028.86	745.566	463.216	664.375	364.578	873.682	866.213	1252.61	384.903	733.556	270.302	1034.03	781.468	294.430	419.212	639.113	722.919	967.964	1305.40	655.451	1204.68	896.102	1569.06	1135.13	1264.94	1156.05	1811.14	1467.10	1423.02	1453.38
-10.0698	184.655	-179.557	460.156	528.064	136.986	184.315	63.2841	859.108	90.2447	597.551	-378.095	392.905	347.042	1046.80	506.580	100.325	234.755	193.255	558.381	747.432	1037.12	681.736	162.679	364.672	783.739	885.311	240.191	520.984	219.886	613.681	996.048	1329.89	1716.63	1105.00	799.805	572.653	609.856	729.546	696.715	583.611	649.365	1565.29	765.095	1375.73	1666.90	989.323	1486.47	894.914	1239.04
-10.0501	-350.964	365.087	319.865	254.412	221.067	448.358	333.858	-14.0144	59.7366	324.110	-91.6273	321.859	694.615	-187.121	418.494	599.708	519.154	931.977	954.577	434.388	308.201	767.685	146.442	612.733	1273.11	807.468	687.091	1143.09	859.775	154.140	655.981	865.274	570.136	736.212	1061.77	543.721	1218.30	680.719	488.471	1609.26	954.871	1026.98	1385.46	995.578	1169.63	1497.63	749.287	1532.98	1415.88
-10.0304	272.979	-120.129	803.454	-34.6269	-139.819	540.617	-16.7396	-139.972	218.860	452.884	-18.6602	63.6273	403.418	722.312	418.377	235.868	312.045	-100.127	498.332	921.509	539.861	835.619	723.008	1365.47	265.795	370.805	363.854	426.983	519.944	279.284	781.254	1231.78	307.946	692.649	1451.80	606.579	1006.07	1383.48	917.274	820.647	782.173	1000.26	1017.95	616.620	1684.29	1406.45	987.423	1936.33	1480.13
-10.0107	-387.195	-101.534	51.9122	158.137	322.296	172.620	-277.186	802.533	549.076	495.967	693.156	515.150	247.919	208.814	731.978	390.812	602.944	339.128	764.599	835.621	654.813	553.991	1173.80	367.616	863.119	847.311	687.814	482.921	694.480	387.080	1114.39	605.010	870.174	1231.61	1505.85	702.042	980.168	1106.98	1508.92	1221.78	1788.34	1598.03	1114.42	1876.56	1027.70	1741.14	1361.06	1660.77	1305.93
-9.99104	-364.482	99.3375	8.84012	78.6921	342.293	332.775	238.155	157.336	78.7366	301.144	515.922	456.664	514.500	403.708	557.279	951.752	277.366	179.920	828.525	1004.93	1048.35	1119.26	553.855	896.401	603.451	504.609	707.307	1475.43	1047.37	772.398	587.262	930.252	672.168	1672.09	996.744	1162.50	1070.85	1228.51	1012.18	712.139	1085.39	915.404	1377.01	1320.95	1815.66	1121.18	1428.15	2011.95	1418.73
-9.97136	88.3955	133.837	385.541	198.697	-314.360	176.710	218.215	307.796	211.116	15.9724	160.754	565.201	677.944	-147.990	869.596	1398.15	-33.5801	576.119	744.151	780.792	284.922	252.442	482.708	186.953	608.282	953.082	655.705	1085.73	1118.35	656.967	908.218	1176.48	1036.73	1117.26	1053.05	1382.14	831.255	739.072	1555.39	1366.56	1170.53	686.128	1764.44	1537.84	1421.29	1687.38	1514.02	1444.06	1595.19
-9.95168	-404.550	202.266	-323.902	66.6394	126.637	832.023	487.433	757.728	343.132	417.012	4.39756	285.440	26.4116	322.944	640.502	551.821	883.392	759.406	418.881	1092.62	850.342	401.459	345.482	280.727	736.875	613.035	277.345	1314.26	1194.96	747.484	983.051	895.748	1428.40	841.159	1277.06	1177.24	1195.47	721.160	1074.37	1440.67	1381.21	1781.92	1315.49	1039.21	1928.98	1381.42	2008.49	2098.72	1619.09
-9.93200	407.940	562.984	187.375	381.403	27.5482	-356.051	99.4525	291.083	468.218	388.847	518.961	502.019	351.948	479.416	133.336	266.471	805.536	606.823	705.172	534.958	325.088	1328.13	846.321	982.775	477.732	839.818	823.632	1174.80	784.979	512.793	746.612	1243.28	636.698	1569.04	1473.22	1356.93	1114.10	900.533	963.175	778.396	1402.69	1210.89	1684.61	1623.37	1751.64	1912.33	1404.79	1840.14	2219.67
-9.91231	460.273	-205.988	630.507	-437.731	501.318	-55.3626	37.0155	673.750	-82.2383	484.290	258.131	1203.79	594.610	1207.75	639.122	929.247	521.393	895.603	572.450	188.067	706.504	804.551	543.614	1040.99	1233.49	657.812	609.402	793.165	562.867	1116.84	774.086	588.740	964.399	1122.00	1155.87	1047.53	1082.67	1081.37	1261.61	1694.18	741.630	1583.77	1407.85	1832.96	1423.80	1602.35	1938.16	1943.59	1778.03
-9.89263	-365.509	-95.8864	-141.451	255.562	419.447	383.539	405.721	31.9979	-94.1437	145.029	750.985	435.841	417.555	726.307	1104.98	916.747	610.321	676.541	1237.62	335.069	518.180	939.971	754.742	476.026	440.665	62.2681	1406.52	689.644	1102.85	1240.86	1145.60	628.658	746.916	1197.04	759.965	1300.32	1015.03	926.548	1421.27	1127.58	2092.52	1091.59	1685.06	1600.71	1404.60	1807.10	1929.34	1618.69	1739.42
-9.87295	183.033	-344.054	286.905	198.594	674.706	-36.7713	372.235	216.222	358.225	664.093	447.845	102.559	636.639	716.891	832.059	638.782	357.187	442.041	825.299	-26.1751	958.179	1280.04	730.510	869.329	472.843	1069.23	831.536	1025.17	985.889	920.590	510.802	984.329	1286.41	914.953	1559.61	1133.84	827.402	1472.90	1438.37	1349.76	1315.40	1914.40	1253.63	2133.43	1453.09	1962.31	1951.14	1904.28	2489.93
-9.85327	-152.558	557.726	-394.752	657.031	-32.8875	594.614	450.315	238.783	408.332	435.301	298.606	-145.881	172.255	957.546	-65.4591	222.583	10.5182	925.983	456.726	954.308	649.448	892.573	339.770	311.344	792.121	1240.32	1111.84	544.301	1024.56	761.343	1239.06	1065.06	959.942	1486.78	966.688	1082.32	1477.25	1459.79	1379.35	1433.56	1079.35	1164.62	1491.25	2030.39	1614.35	1372.92	1209.98	1747.32	1700.51
-9.83358	-8.96880	-294.576	480.001	690.229	288.530	584.872	968.368	810.284	440.625	487.006	628.518	483.141	42.1560	212.445	526.221	343.501	296.118	1248.69	593.144	684.497	918.816	1299.65	751.148	1168.44	773.984	601.608	1262.22	734.852	731.268	905.341	1304.64	1305.64	1040.16	1445.24	1451.67	1030.08	878.414	1455.69	1474.25	1846.57	958.331	2064.46	1889.06	1159.27	1519.97	2491.40	1817.14	2534.65	2260.84
-9.81390	-124.267	475.138	402.370	-285.926	-87.1903	-144.863	-78.9877	406.542	708.167	387.933	881.234	508.148	787.046	240.559	419.873	625.663	1035.83	700.926	781.906	277.793	930.973	987.281	679.741	692.426	756.418	1212.57	655.834	726.656	990.500	981.462	1831.98	1028.63	1050.01	1210.33	1542.22	1283.78	1611.57	771.707	1642.03	1833.75	1553.11	1189.03	1840.25	2004.85	1784.46	1211.74	1131.33	2217.96	2315.75
-9.79422	258.002	289.597	154.269	48.9009	152.609	300.827	590.720	132.366	319.255	775.929	559.796	620.083	685.273	932.857	835.431	760.978	598.381	535.339	1096.21	927.813	484.408	823.888	817.778	1300.11	920.692	994.924	900.560	596.604	1532.31	1192.63	653.589	1405.25	1467.88	1052.09	1754.73	1675.68	1234.14	1176.86	1742.21	950.188	1682.72	1399.84	1187.13	1695.16	1955.70	2234.80	2039.84	2266.73	2135.46
-9.77454	-72.9527	-204.294	629.635	-474.554	57.4675	-80.9890	467.970	414.061	368.160	559.711	530.000	592.326	671.271	492.059	655.216	1126.67	303.738	1210.57	770.131	773.825	1151.98	417.524	1125.58	967.435	988.642	455.018	1570.67	791.039	1142.57	1381.55	1180.68	1233.88	1626.11	958.150	1690.19	2202.23	1903.46	1699.79	1487.84	2066.67	1276.42	1923.72	2140.05	1859.51	1735.48	2101.00	1632.37	2416.49	2179.80
-9.75485	-299.333	542.307	180.531	392.957	69.8931	284.511	325.738	443.991	586.986	616.886	554.994	412.226	192.686	521.939	429.054	585.808	390.215	1067.04	715.839	645.541	1026.60	1183.26	792.365	697.284	1300.61	558.180	1449.53	1747.41	860.790	1582.92	1604.39	1425.76	1097.45	1452.34	1491.12	1511.25	1603.65	1531.91	1896.76	1618.19	2310.70	1478.70	1540.23	2850.10	2224.27	2537.40	1648.46	2270.43	2911.32
-9.73517	154.379	134.952	669.651	107.127	87.4755	481.932	932.634	372.621	566.856	738.402	91.9873	491.284	-125.415	652.302	624.479	1258.92	922.658	736.507	619.763	817.090	933.313	990.505	786.929	1343.02	834.414	639.703	931.121	1142.40	1559.23	1363.74	1344.87	1056.02	1253.79	973.037	1640.14	876.416	1387.53	744.245	1654.13	1945.75	2425.27	1718.10	1990.41	1513.50	2072.56	1852.05	2119.51	2002.27	2551.80
-9.71549	-438.279	-312.163	-367.997	-41.8958	20.5603	437.251	110.089	585.822	279.518	671.286	174.462	416.288	710.740	-71.4262	637.599	881.288	1189.22	307.885	543.790	1075.25	799.353	968.726	1145.76	984.646	876.838	989.523	1007.91	1313.87	1337.33	1294.77	807.857	1950.52	1075.20	1587.42	1522.82	1044.32	1347.37	2095.89	1438.88	1958.16	1549.69	1486.03	2027.70	1697.75	1778.18	2398.09	2503.76	2089.53	1587.33
-9.69581	191.106	218.251	84.1839	337.893	1008.46	937.031	659.489	-134.816	406.146	668.406	890.108	970.344	485.859	930.914	719.607	711.963	808.106	676.676	771.450	1015.12	1503.67	494.862	1224.03	1187.78	394.242	963.914	884.600	662.256	1477.31	1062.97	1107.64	1559.85	1776.92	1103.25	1582.60	1422.58	2221.91	1800.53	1624.43	1742.76	1441.16	1900.13	1854.24	1925.83	2068.96	2055.96	2022.38	2406.96	2787.65
-9.67613	-46.5438	-22.0628	92.7002	815.773	178.812	817.608	784.397	1252.21	759.861	389.864	1396.96	349.085	691.255	762.769	538.820	637.940	916.899	664.488	860.200	524.496	949.836	1443.94	846.086	809.156	1380.92	1263.97	564.880	1278.63	991.208	1609.12	1387.84	1911.77	1394.78	1592.79	1610.65	1501.48	1512.50	1603.26	2015.90	2207.12	1604.19	1511.94	2159.05	2618.29	2638.07	2410.55	2332.61	1568.66	3041.46
-9.65644	273.082	219.417	356.432	-133.318	-412.480	796.650	503.913	227.688	1189.18	502.601	1046.58	570.530	684.668	1119.45	398.912	718.503	449.918	1025.01	296.831	901.313	1091.06	720.794	989.104	1261.97	553.128	869.766	941.766	976.288	1137.36	1133.13	1061.75	1554.62	1367.50	1631.58	1405.61	1396.13	1819.33	1485.68	1796.69	1816.14	2149.07	2019.52	2342.27	1708.14	1964.49	2562.38	2665.92	2568.32	2747.52
-9.63676	-526.448	30.8749	170.538	-18.8994	912.164	579.403	420.592	433.935	1000.66	64.4931	137.855	642.005	835.104	828.697	418.887	534.357	502.667	1179.09	709.335	1080.96	438.376	942.573	453.713	856.077	820.640	1488.53	1359.40	706.376	1564.05	945.461	1441.43	1121.71	949.122	1702.36	1503.31	1210.46	1633.89	1912.03	1456.42	1912.10	2023.00	2058.39	2305.32	2803.17	1836.87	2483.82	2425.36	2257.65	2220.48
-9.61708	373.336	131.010	-231.838	654.136	597.974	-100.132	483.104	449.040	-5.38450	900.867	562.600	758.643	373.100	938.993	970.631	486.879	1095.60	848.818	481.005	729.838	768.652	820.055	1408.44	646.802	993.824	917.358	1556.05	1115.71	958.688	716.917	1239.50	1638.89	1366.95	2127.46	1900.87	1735.23	1305.24	2219.01	1181.53	1623.50	2324.96	1626.38	1768.24	1566.74	2228.10	2192.09	1997.59	2336.31	2878.81
-9.59740	-431.437	-292.833	-21.6819	424.148	370.303	565.873	863.906	527.896	690.652	919.953	669.437	70.2223	1313.41	883.228	795.203	931.822	159.366	1661.13	1274.89	906.233	1465.13	397.320	784.743	998.725	1026.97	466.868	1206.05	1730.78	1013.84	1619.00	1846.48	1341.62	1545.66	1291.11	1860.15	1630.69	1674.93	1603.85	1055.16	2347.18	1678.53	1842.62	1751.64	2204.66	1858.69	2363.80	2409.76	2918.87	2642.68
-9.57771	53.2695	-500.118	161.423	512.492	43.9333	447.574	461.100	925.108	6.72078	885.882	1183.86	495.513	417.481	858.075	797.560	1374.54	412.258	952.209	642.528	977.715	868.263	685.624	880.492	1229.17	1014.83	1362.21	1172.93	1064.18	1110.46	1125.03	1034.03	1270.24	1669.36	1551.09	1553.03	1099.35	1666.42	1791.45	1914.60	1627.79	1921.82	2490.50	1820.36	1823.87	2466.45	2258.63	2954.93	2691.53	3169.16
-9.55803	-255.729	-2.67663	858.999	346.810	96.6752	407.274	797.826	1211.71	538.569	638.079	461.332	706.721	157.161	105.449	1000.95	1214.40	426.160	631.985	918.126	892.762	373.976	941.287	1259.83	1399.43	1489.66	1577.57	1218.24	1405.99	1497.28	779.371	1193.62	855.962	1362.99	1713.53	1838.86	1355.48	1366.63	1957.22	1726.84	1407.73	1969.94	1389.82	2314.55	1581.46	2201.80	2021.68	2495.08	2447.52	2653.35
-9.53835	-5.57448	216.130	-454.964	238.236	560.689	513.562	246.574	323.011	391.300	759.686	382.750	764.485	607.893	293.735	1141.45	627.291	790.323	466.656	928.293	970.026	1181.23	1424.19	942.327	1493.20	1464.74	1193.73	1144.80	1362.31	600.000	1072.11	1529.28	784.413	1093.94	1568.62	1581.73	1488.84	1754.91	1400.54	1963.74	1856.92	1593.87	2299.59	2436.03	2552.44	1867.61	2846.48	3222.09	2241.57	2292.62
-9.51867	-408.943	-103.802	577.698	692.541	411.899	-110.125	103.289	520.259	398.120	492.227	373.350	642.007	356.958	288.950	335.231	515.264	904.502	911.635	1141.08	671.145	835.322	662.015	1323.29	1102.91	672.179	820.168	1689.35	969.293	1254.15	1084.23	878.152	1643.03	1080.67	1856.33	1771.96	2458.30	1425.06	1608.28	2230.79	1947.21	1743.68	1684.43	2067.92	2452.79	3445.39	2488.73	3249.27	3246.06	2809.05
-9.49898	-46.6236	133.365	721.791	337.816	696.512	494.965	409.559	769.081	325.283	745.299	644.330	878.971	370.177	-53.5505	951.613	1263.70	1552.49	1057.60	996.390	911.789	571.876	703.368	894.017	822.543	1209.39	1022.20	928.619	881.817	756.729	1162.70	855.346	1510.60	1826.88	1867.72	1958.91	1736.21	2001.21	1570.77	1863.43	2240.22	1669.43	1948.85	2135.22	2237.10	2421.47	2485.60	3197.94	2223.44	2438.56
-9.47930	300.492	976.871	17.9188	123.287	-205.993	80.5351	555.543	686.635	657.244	856.389	675.532	400.297	457.475	190.624	870.040	852.583	342.403	307.489	770.630	740.891	416.868	1121.31	716.276	1033.71	1410.96	1636.27	1388.13	1233.11	1293.80	780.046	1450.78	1816.55	1177.60	1488.97	1316.02	1635.37	1752.01	1905.73	2135.68	2204.80	2232.18	1870.51	1770.91	2284.20	2194.56	3004.18	3027.61	2284.45	2377.53
-9.45962	-245.008	238.923	-27.0336	-32.3273	507.510	360.501	550.366	813.822	411.035	495.946	618.079	-83.2644	249.898	1104.20	415.716	1046.06	551.565	457.431	1247.00	1064.88	1223.27	1022.58	1672.45	590.074	1040.14	1118.31	1461.39	1616.25	986.823	1660.60	896.386	1829.05	1255.63	1278.92	1518.94	1495.68	1859.22	1562.75	1622.19	1892.66	2073.05	2455.79	1833.28	2419.04	2009.70	2723.72	2228.57	3299.28	2826.18
-9.43994	432.898	-104.352	142.883	-65.5335	41.8662	546.561	269.611	298.743	548.585	943.588	1085.23	834.854	1085.48	855.190	531.908	961.749	706.278	805.675	1821.92	1411.21	349.862	1449.73	1018.51	584.479	649.026	1466.87	1349.60	1644.09	1525.53	1627.61	1398.60	1871.46	1324.30	1640.71	1602.36	1863.57	1865.64	1984.01	1790.02	1885.38	2018.40	2551.61	2286.35	2682.25	2101.75	2433.45	2699.48	3677.35	3207.08
-9.42025	437.292	442.819	-252.734	78.6233	539.295	718.314	739.261	596.804	973.304	291.244	809.971	637.467	1182.62	871.346	885.963	548.839	815.061	1109.45	1098.71	829.155	795.699	1129.13	677.490	1348.45	1026.17	1180.09	1440.94	1244.32	1575.77	1531.36	1170.90	1271.32	1955.44	1096.53	2547.37	1575.03	2244.68	1490.35	2305.65	2514.53	2088.09	2949.54	2867.82	2475.36	2845.96	2786.85	2813.88	2392.84	3308.79
-9.40057	261.866	356.984	-18.2207	483.114	-31.0850	219.373	645.980	225.163	536.827	593.225	1148.33	1232.05	1421.46	934.332	849.811	984.145	804.609	1124.66	1188.44	974.924	712.686	1075.98	1835.35	1960.43	1725.20	1324.93	904.769	1378.08	1645.26	1629.68	1824.22	1786.02	1588.81	1639.14	2101.26	2160.79	1720.82	1360.05	1720.31	2359.15	2658.95	2714.77	1869.02	2695.38	2404.27	2561.24	1716.16	3117.26	2716.11
-9.38089	-148.846	-3.96312	44.8604	335.059	405.037	-165.708	388.582	712.070	847.444	452.346	905.755	752.257	1088.90	1003.01	506.907	709.211	1175.60	1012.80	577.956	1047.87	1549.41	1602.93	1195.22	1295.51	1391.53	1172.41	1515.35	1372.55	1735.65	1226.34	1700.07	1598.50	1883.55	1646.23	1336.90	1770.90	1761.17	2651.79	2121.20	2351.55	2366.70	2832.83	2612.33	2883.17	2551.00	2866.33	2449.91	2937.15	3046.68
-9.36121	326.076	-158.347	312.490	182.668	72.3861	313.501	411.028	643.843	1019.91	498.606	388.859	125.522	831.409	350.065	954.204	876.327	1061.32	1110.80	1173.96	1446.74	712.369	1275.66	817.198	1238.85	927.459	1479.85	985.925	1637.36	1210.80	1552.63	2253.13	1041.48	1804.60	2249.89	1259.09	2122.38	2067.61	2324.99	2250.76	2160.44	2266.49	2500.69	2765.29	2122.97	3079.92	2741.13	2630.92	3129.67	2840.93
-9.34153	-15.7767	178.683	-120.881	497.663	494.073	123.490	184.733	713.074	733.162	744.944	326.933	537.953	1218.32	909.383	624.866	969.052	934.902	1542.15	914.188	1279.52	1332.93	1663.31	638.894	1681.62	1303.73	1463.46	1178.80	1304.95	1017.66	1139.64	1503.27	1707.06	1928.74	1751.00	1528.07	2062.23	2336.46	2320.07	2217.32	2752.59	2488.41	2248.48	2850.84	2587.92	2815.71	2847.32	3176.92	3432.27	3121.24
-9.32184	90.0475	-23.3492	479.571	-111.434	305.039	143.280	858.620	402.693	865.540	1388.50	247.739	530.210	446.633	860.496	1540.33	1632.89	1110.88	937.382	1464.83	711.200	797.934	995.058	1318.99	1054.95	1585.86	852.373	1352.43	1782.01	1765.49	1398.49	1341.53	1333.20	2757.97	2222.50	2254.18	1784.86	2342.88	2621.47	1912.46	2385.46	2317.87	2017.69	2794.60	2435.60	2821.92	2610.52	3408.87	2810.08	3106.70
-9.30216	-564.238	-441.455	270.359	-277.062	944.908	791.702	353.559	859.909	48.4486	153.322	748.607	815.814	543.990	588.130	1312.09	658.269	883.783	1216.97	897.390	1172.17	722.226	809.461	1379.28	1518.35	1167.38	1188.67	1631.37	2430.20	1214.42	1470.75	1691.92	1650.40	1984.82	1792.04	2225.16	1889.36	1769.50	1994.64	2164.21	2789.53	2211.11	3199.28	1992.25	3373.47	3271.37	2882.95	2634.84	3223.64	3467.02
-9.28248	376.312	-49.5275	296.789	596.916	348.626	637.896	447.595	1353.00	565.027	1035.69	966.910	1195.46	1172.49	1280.53	328.718	776.871	1179.21	1462.69	1167.27	759.608	1043.09	1437.26	1009.80	770.311	1111.74	1849.04	1447.55	1536.91	1656.83	1845.44	1803.02	2243.26	1786.60	2154.00	2308.99	2353.58	2384.35	1939.24	2325.39	2705.37	2469.23	2925.49	2849.48	3081.60	3058.98	3085.71	3511.16	3833.02	3747.97
-9.26280	-99.2632	534.210	718.061	26.0673	514.970	411.723	900.697	1023.56	785.237	292.078	1095.92	403.583	859.639	843.309	428.848	887.969	837.620	1224.38	849.197	946.261	1307.51	1614.01	1590.29	1010.01	1532.79	2016.33	1678.01	1851.62	1711.18	1996.98	1434.62	1866.50	2059.27	1579.68	1529.80	2054.37	2099.28	2695.91	2538.58	2831.95	2187.96	2882.38	3217.21	3033.39	3323.91	3134.92	3587.55	3575.24	3964.44
-9.24311	-296.966	238.891	-311.836	-126.644	438.663	608.758	229.663	439.716	454.868	359.975	1183.92	812.773	1026.52	1158.88	508.348	884.689	942.510	656.947	1040.88	1244.52	1301.04	1374.95	1775.63	1452.69	1780.16	1538.09	1618.29	1460.36	1454.28	1955.34	2496.68	1803.89	1508.54	2305.01	2301.96	2060.31	2371.04	2260.29	2546.80	2663.17	2359.08	3284.90	3240.52	2823.63	3318.90	3694.88	4074.28	4016.26	3611.88
-9.22343	71.7058	-159.875	90.1654	300.170	237.534	484.807	512.718	8.53743	526.118	-112.188	1574.47	321.215	1122.41	769.129	1305.87	568.829	713.614	1103.44	1025.04	925.885	1503.38	1207.28	1901.92	1191.74	1379.00	692.333	1270.88	1559.92	2076.81	1973.73	1486.56	2072.85	2193.04	2287.64	2128.08	2151.07	2476.70	2370.01	2449.74	2200.54	2759.57	3052.14	2952.59	2384.05	3618.73	3536.54	3782.13	3140.85	3985.39
-9.20375	-411.719	69.2159	262.962	322.452	1020.54	957.742	149.852	370.377	518.408	296.964	616.610	746.633	1047.39	1754.20	738.708	733.016	853.904	1738.90	1085.45	1429.22	1312.84	981.621	1720.54	1432.18	1826.71	2362.27	2081.08	1578.03	1577.07	1515.66	2309.94	1967.78	2086.15	1909.62	1974.17	2310.85	2167.31	2147.24	2379.12	2418.07	2853.29	2924.77	3088.33	3335.76	3550.24	3761.69	3396.56	3974.25	3261.56
-9.18407	339.650	149.168	-603.525	481.341	587.973	716.387	858.108	436.823	717.151	582.507	840.946	1542.13	655.769	650.914	1128.43	380.819	1381.18	1113.89	1047.09	1653.83	981.171	1565.98	1822.36	1608.14	1152.27	1560.48	1694.32	1889.46	1338.23	2078.01	2355.90	2447.93	2215.59	2224.27	1022.33	1942.73	2174.96	2317.38	2080.09	3147.93	2574.67	2768.17	3469.88	3183.11	3509.24	3235.33	3742.89	3711.89	3113.37
-9.16438	-263.554	333.608	-101.452	813.339	-437.589	623.584	311.960	743.633	1360.48	450.372	784.749	828.783	1095.39	1035.85	939.917	1193.59	1338.03	321.741	727.501	1569.13	1467.53	1022.68	1359.96	1328.88	1231.17	1244.26	1954.07	2234.77	2055.69	1204.40	1558.59	1777.85	2120.17	2112.44	2340.31	2129.49	2765.65	2446.05	2246.15	2251.83	2815.20	2851.42	2686.40	2703.11	3123.31	3328.77	3399.37	3604.32	3393.18
-9.14470	-748.239	-199.566	266.530	136.802	444.672	210.889	452.635	259.299	-83.9930	1582.16	602.599	790.033	652.165	680.136	282.345	712.412	996.815	1624.01	1635.99	1484.10	1266.30	1889.64	1247.49	2069.05	1733.09	1870.89	2090.86	2115.13	1228.95	1826.50	1444.33	2432.10	2204.94	1912.27	1941.21	3093.53	2215.63	3150.18	2168.02	3010.59	2066.34	2375.24	3189.58	3929.78	2963.89	3457.28	3724.16	3879.57	3613.50
-9.12502	266.069	103.895	346.429	681.481	263.108	778.921	498.071	408.824	765.718	655.707	763.726	982.431	798.241	1043.69	1178.58	1555.94	845.392	978.618	811.359	1242.09	1064.06	1362.56	1209.96	1741.27	2117.44	1381.83	1805.70	2302.11	1907.44	1677.75	1830.05	1985.65	2050.23	2192.17	1478.16	1866.20	1759.33	2568.35	2987.56	2887.43	2769.54	2711.71	2768.41	2616.40	3961.52	3931.91	3175.53	4143.50	3854.27
-9.10534	-35.7862	234.409	404.449	72.3494	368.502	602.855	748.263	164.659	939.776	906.104	1005.99	994.466	861.020	845.033	1081.91	1597.55	800.377	1603.49	1219.53	1125.41	1544.91	1269.29	1680.16	836.761	2056.36	1649.84	1902.06	2031.70	1589.23	2423.03	1581.48	1967.46	2354.37	1746.82	2128.27	2307.47	2440.96	3224.31	2219.21	2750.08	3098.64	2939.78	2843.24	2880.09	3186.55	3206.12	3560.57	4272.02	4006.60
-9.08565	88.0150	174.066	201.578	39.7803	1097.99	515.244	714.343	353.825	1155.19	1143.45	961.405	757.337	951.239	701.489	957.580	1342.44	1528.78	1131.48	788.329	1268.01	1517.81	1672.03	1601.16	1938.83	1116.08	1510.62	1291.90	1914.39	1815.97	1308.98	2174.39	2131.24	2105.67	1973.00	1644.46	2602.12	2257.18	2159.53	2292.13	2976.81	3664.03	2661.51	3832.15	3621.07	3058.16	3769.04	3685.24	4261.04	3961.86
-9.06597	428.374	419.422	782.829	1215.30	665.348	436.291	289.026	635.651	845.593	694.761	668.901	1263.05	466.176	581.419	796.730	1104.17	1328.55	1080.28	1058.93	1045.01	1722.39	1768.26	1405.69	1392.83	1004.90	1186.67	1759.57	1439.19	2314.13	1778.52	1666.89	1993.97	2662.89	2704.28	2548.18	2304.82	2733.28	2383.28	2326.44	3175.99	3032.61	2988.48	3646.91	3356.16	3431.92	3708.90	3962.45	4016.39	3881.97
-9.04629	-172.418	211.484	5.28537	551.091	584.585	472.709	749.588	595.507	850.083	641.190	1296.90	1397.53	1200.32	949.306	780.248	1189.82	1191.26	1185.88	1076.29	1096.13	1819.93	1145.72	1575.63	1538.32	2270.41	1840.08	1425.87	2059.52	2270.92	1832.43	2352.46	2258.82	2216.31	2332.24	2171.78	2929.15	2526.05	2990.30	2488.35	2715.81	2769.00	3274.08	3149.50	3244.85	2971.62	3718.90	3757.72	3809.51	4001.41
-9.02661	104.565	269.541	-26.6545	808.936	957.296	328.873	1221.74	639.760	1282.81	1281.07	480.574	229.210	1142.12	633.280	1363.41	1426.78	904.281	1536.89	1307.36	1437.24	1469.56	1493.76	1294.31	1567.52	1855.63	1552.51	1399.35	1591.37	2168.25	1540.72	1897.92	2340.74	2734.87	2694.54	2360.84	2768.20	2525.68	2528.22	3112.64	2918.03	2735.37	4017.83	3513.10	3357.66	3189.77	3449.49	4123.72	3458.20	3960.16
-9.00692	453.966	-459.391	452.593	9.65034	-7.10591	497.915	468.371	848.125	633.714	383.019	953.290	850.982	611.717	1312.02	1598.76	965.836	1115.22	1461.44	1046.16	1207.88	1190.45	1002.48	1867.53	1329.18	1719.04	2307.94	1500.88	1797.03	2021.01	1850.00	2034.31	2363.80	2542.74	2390.62	2098.20	2104.98	2628.32	2773.73	2642.81	2639.12	2923.57	3491.86	2671.71	3306.62	3263.43	4075.48	4242.47	4560.90	3954.92
-8.98724	-268.114	484.473	-155.971	171.023	574.093	397.060	317.214	991.286	836.618	844.788	1654.22	892.837	1236.68	1402.50	840.550	963.574	1259.96	1126.16	1244.81	1693.93	884.073	1881.49	1737.08	1423.86	1837.86	1822.87	1635.11	2090.82	1707.79	1799.01	1860.09	2001.30	2425.25	2157.41	1991.47	1924.47	2709.66	2462.70	2490.74	2924.58	2926.87	3261.02	3410.63	3436.01	3646.38	3414.16	4039.83	3975.47	3991.51
-8.96756	-114.959	614.298	950.400	38.2934	565.256	717.366	228.650	987.766	693.990	246.840	908.371	672.585	1528.93	1626.60	1502.30	1649.81	1101.86	1908.20	1637.64	1453.06	961.889	2190.30	1162.35	1752.96	1573.38	1570.45	1608.18	1367.14	1318.50	2113.29	2383.25	1833.58	2397.35	2679.14	2061.08	3352.91	2694.56	2995.08	2831.15	3990.61	3200.25	3649.66	3382.33	3663.40	3926.86	4078.67	3762.76	4336.90	3674.68
-8.94788	113.826	149.431	172.722	517.319	592.570	501.494	803.594	826.928	814.763	668.885	1262.69	1075.78	529.980	1518.65	1009.91	1045.06	1153.71	1149.04	1610.53	1108.72	2164.51	1241.68	1907.13	1373.31	1590.93	1970.31	2006.02	2381.41	1787.13	2272.76	1958.98	2434.48	2307.28	2634.84	2641.80	2950.58	2910.98	3293.67	3014.68	3372.94	3486.56	3356.69	3209.10	3459.32	3576.19	3777.40	4326.84	4120.32	4729.68
-8.92820	-61.4366	-339.877	565.359	657.315	645.268	531.892	500.497	570.299	1053.13	804.595	1187.22	1230.14	1350.34	1148.83	1019.81	1258.64	847.625	1387.61	1397.75	1203.78	1314.98	1878.64	1094.54	2171.60	1528.00	1733.69	1536.80	2477.27	1887.61	2229.57	1865.25	1419.39	1877.02	2371.14	2659.33	2657.03	2353.95	2653.34	2858.25	3284.78	3563.47	3371.66	3584.33	3366.05	3685.66	4012.17	4249.84	3965.44	4495.68
-8.90851	-122.643	366.806	378.188	297.988	-116.062	494.606	1234.63	902.346	428.867	1206.87	839.936	976.411	1079.23	681.637	1155.41	917.231	818.875	1009.27	1259.47	897.077	1692.10	1585.71	1321.91	1439.53	1864.61	1575.39	2436.20	2287.53	1392.19	1736.42	2251.71	2857.65	2277.19	2527.01	1872.42	3132.55	3249.29	2682.30	2761.43	3620.12	3207.56	3384.69	3695.95	3035.96	3878.07	4618.49	4229.23	3834.92	4294.65
-8.88883	-804.524	386.571	190.835	511.910	412.289	616.469	690.882	1095.98	1129.58	683.365	795.397	1001.55	1335.71	560.544	1416.95	1466.64	1578.42	1223.67	1497.71	1838.02	824.334	2050.97	1727.99	1685.85	1164.31	1965.92	2423.83	2199.51	1332.29	1830.90	2396.53	2253.46	2409.65	2939.93	2507.33	2758.07	3162.10	3442.30	3124.29	2849.31	3339.38	3506.27	2888.44	3920.10	3779.42	3883.28	4187.94	4007.37	4757.17
-8.86915	-16.0884	424.130	416.744	-1.72305	610.779	780.861	675.276	798.953	1465.80	1064.55	1021.99	1173.38	1071.73	1225.41	721.320	1657.98	1480.65	1324.11	923.672	1762.97	1588.47	1748.35	2119.31	2341.91	1632.10	1483.00	1978.12	2356.98	1818.08	2112.52	2266.60	2691.61	2284.14	2709.56	2831.73	3076.86	3266.46	2957.92	2905.76	3391.03	3257.04	3714.41	3252.37	3433.23	4032.61	4730.58	4672.40	4545.03	4800.52
-8.84947	289.668	-229.419	370.631	288.551	-67.8498	447.526	532.736	1229.96	930.285	482.698	374.332	818.600	943.742	1925.17	1359.78	1613.09	1491.32	1190.92	1177.08	1617.90	1455.88	1879.56	1930.77	2045.06	1826.37	2071.54	2040.74	1749.25	2009.73	2576.51	2580.02	2683.80	2913.92	2621.27	2300.67	2954.20	2460.67	2517.54	3005.88	3204.85	2529.25	3321.63	4102.18	3949.94	4736.99	4060.83	4350.12	4942.88	4428.70
-8.82978	-313.228	119.296	175.613	391.819	356.062	633.936	783.705	1319.12	1005.34	939.204	693.573	1023.34	1085.76	1179.94	1471.44	1245.94	1108.35	1486.86	1494.30	932.586	1558.10	1399.81	1336.99	2059.09	1947.51	1910.31	2389.78	2258.12	2366.90	2117.36	2004.98	2904.01	2779.83	2615.88	1938.88	2908.99	2670.55	3173.44	2982.67	3750.60	3611.38	3707.04	3548.67	3932.34	3899.82	4283.08	4851.08	5261.11	4561.98
-8.81010	-366.563	-150.706	322.887	1206.60	399.061	987.770	847.514	833.838	174.188	574.858	629.721	1350.43	763.592	1585.49	1115.16	1455.71	1279.92	1463.31	978.195	1665.87	1744.68	1654.52	1888.63	1841.68	1783.59	2284.44	2198.40	1834.00	1904.87	2330.36	2167.97	2298.14	3241.24	2443.06	2596.16	3654.02	2763.29	2855.63	3591.26	3311.35	3356.19	3973.93	3960.89	4029.22	3946.71	4440.36	4391.98	4676.88	4924.53
-8.79042	258.993	486.140	277.624	-122.590	391.632	884.302	811.145	1026.56	650.352	1088.58	982.046	1269.65	1166.57	1124.30	971.158	813.506	1353.04	1559.23	1867.49	1327.88	1405.17	1917.00	2001.17	2039.96	1900.91	1672.96	1709.17	2569.28	2398.04	2565.76	2784.96	3311.20	3136.71	2853.33	2857.13	2679.35	3032.34	3234.24	2706.60	3779.04	3443.82	4217.25	3879.07	4243.66	4655.44	4446.15	4849.93	5011.22	4502.58
-8.77074	265.129	-16.0441	86.0217	657.519	1527.57	469.876	771.912	654.922	562.182	1126.10	275.160	749.539	1988.77	1094.63	1395.46	1408.82	1514.81	2000.27	1719.02	1431.03	1390.58	2778.79	2248.43	2123.66	1586.27	1806.72	2411.07	2536.39	2142.67	2363.69	2434.95	2884.84	3085.03	3254.06	2898.80	3015.96	2910.32	2961.64	3291.79	3723.03	3682.45	4209.44	3752.20	3715.91	4057.45	4792.11	5459.65	4463.74	5274.23
-8.75105	221.592	172.107	175.555	669.719	619.741	152.566	1004.56	528.637	607.975	1391.06	1104.21	865.399	1547.88	1126.70	1497.84	1332.86	1713.09	1561.21	1177.69	1436.40	1624.76	1964.00	1793.20	1262.74	1653.89	2767.25	2577.21	2293.54	2229.28	2146.87	2772.60	2295.59	2223.75	3411.63	2957.67	3266.51	3385.83	2936.67	3396.47	3227.00	3472.61	4180.15	4581.15	4075.19	4254.67	4458.66	4075.53	4971.04	4754.14
-8.73137	336.565	103.070	406.155	424.138	439.951	1107.84	1143.86	631.940	943.632	799.218	913.818	756.342	886.037	1385.77	1843.96	1443.67	1196.74	1647.16	936.222	1574.93	1525.24	1905.25	1691.66	2158.46	2934.74	1782.95	2274.06	2391.24	2140.36	1904.48	2565.11	3120.82	2718.67	3118.15	2731.81	3374.86	3608.54	3429.82	3771.29	3486.37	3767.72	4209.96	3940.34	4617.16	4973.37	5153.32	4148.18	4913.69	4637.18
-8.71169	-101.714	455.440	513.804	199.466	479.494	822.152	690.642	227.783	1324.09	658.339	1559.77	716.757	1404.74	1118.90	1337.32	1390.06	1509.56	1464.80	2005.00	1853.29	1580.11	2573.92	1767.36	1856.90	2220.64	2237.19	3156.35	1920.89	2242.38	2186.49	2454.54	3111.51	3105.15	3355.75	3672.54	3539.53	3415.17	3842.22	3797.55	3525.00	3591.33	4254.60	3844.77	3728.03	4392.00	4224.91	5296.07	4980.00	5235.38
-8.69201	-783.860	-141.428	666.858	710.518	992.009	501.289	800.611	564.255	1270.48	1491.47	739.273	1067.29	1278.24	1107.23	1142.82	1471.06	1343.13	1626.32	1226.78	1704.01	1730.23	1759.22	2429.09	2119.61	1979.64	2308.79	2101.10	2907.77	2412.83	2494.56	2287.01	2965.38	2880.10	2836.19	2851.65	3590.26	3505.70	3761.36	3284.31	3789.56	3671.83	4131.87	4406.51	4116.36	4029.84	5210.64	5563.09	4846.94	5271.37
-8.67232	247.844	198.237	-35.8971	606.225	755.085	618.813	494.810	843.346	733.723	713.311	1548.52	1422.56	728.390	932.876	1550.86	1141.54	1161.54	1718.60	1563.21	1752.94	1723.19	2450.95	2193.59	1954.87	1852.81	2181.63	2329.65	2810.21	2611.49	2523.98	2883.15	2278.58	2804.22	2595.84	3488.94	3322.65	3528.43	3009.42	3559.28	4247.88	3805.72	4599.64	3771.27	4439.43	4519.22	4603.72	4957.90	5473.98	5451.40
-8.65264	85.9728	-142.323	370.803	671.525	325.147	598.052	572.201	346.957	1425.16	1362.07	1729.85	1230.82	1341.47	1647.92	1275.28	1869.93	1730.35	1249.38	2238.12	1527.64	2183.89	2241.78	1488.05	1685.19	2435.19	2558.71	2111.99	2258.94	2461.54	2612.58	2689.05	2503.78	3019.15	3508.28	2795.86	3500.59	3103.90	4040.23	3440.86	4269.60	3944.64	4359.99	4630.97	4423.42	4956.02	4985.74	4986.90	5251.38	5722.24
-8.63296	80.5905	471.079	1203.72	266.298	521.965	760.236	707.919	1864.26	737.761	704.753	794.629	1546.99	683.846	1339.49	1689.88	1868.51	1731.77	1496.60	1411.55	2059.69	1685.73	2097.56	2123.94	2241.31	2312.42	2136.18	2432.79	2566.83	3240.68	2337.69	2778.17	2360.43	2330.37	3161.93	3346.37	2758.68	3844.16	3379.70	4044.25	3627.68	4188.88	3938.91	4784.60	4431.42	4792.38	5122.25	5127.39	5078.17	5592.13
-8.61328	-350.744	260.915	601.565	518.577	569.803	693.326	1318.54	591.513	1088.86	868.935	556.852	1308.54	1244.56	1415.56	1518.99	1381.08	1846.10	1754.30	1584.80	1613.45	1706.22	1726.28	1773.48	2279.32	2093.80	2073.38	2436.54	2162.52	2405.07	2965.45	2819.54	2988.49	2598.81	3779.03	2805.31	3654.84	3152.52	3717.02	3738.32	4096.18	3813.25	4251.52	4416.36	5033.21	4760.04	4344.90	5246.91	5647.23	5659.22
-8.59360	549.123	441.804	265.648	806.803	-45.7060	1106.24	475.124	926.752	1182.23	974.122	1394.44	1083.67	1240.41	1696.78	996.112	1288.34	1228.45	1566.14	1521.60	1527.22	1415.79	2026.14	2035.19	2266.35	1957.94	1977.14	2157.18	2420.96	2872.72	2591.71	2888.96	3583.89	2914.50	3172.32	2861.87	3736.93	3084.40	3581.55	3341.54	3769.46	4055.41	4466.77	3885.65	4690.84	4531.62	5185.85	5452.96	5533.63	5613.34
-8.57391	-10.7877	687.023	419.085	870.501	980.245	342.865	843.584	787.122	931.987	1196.44	1169.07	1149.01	1237.45	1395.85	1523.21	1575.92	1654.18	1639.40	1420.72	2480.21	1868.99	2023.82	2109.50	2504.40	2737.10	2340.10	3151.81	2791.03	2414.58	3148.48	2239.50	2885.91	2841.61	3483.66	2447.47	3844.15	3347.29	3548.10	3589.08	3841.47	4567.22	3770.11	4221.70	4567.76	4118.56	5463.02	5468.96	5354.82	5718.44
-8.55423	395.147	-93.4785	703.740	808.262	845.081	704.022	961.452	1131.32	771.393	1374.24	1147.44	1176.70	1412.29	1600.17	1519.47	1159.59	1113.93	1264.11	1322.25	2011.13	1727.16	2157.44	2222.26	2367.75	1707.14	2678.94	2455.94	2877.70	2069.92	2585.08	2538.06	3126.79	3364.31	3079.80	3555.59	3567.05	3853.03	3881.46	3981.54	4300.72	4216.60	4393.17	4635.78	4501.74	5126.62	4822.29	5307.89	5336.71	5721.20
-8.53455	-57.0358	-230.633	130.892	417.432	937.766	606.716	776.591	986.671	916.327	905.639	837.036	1199.97	1583.54	1234.85	1549.62	1505.33	1634.88	1580.65	1666.05	1438.65	1736.23	1866.41	2194.12	1929.07	1831.72	2427.49	2371.31	2201.11	2488.08	2814.54	2557.93	2485.96	3642.20	3234.72	3095.90	3532.92	3131.57	3188.92	3856.03	4147.45	4408.62	4334.02	4888.51	4258.49	4845.69	5374.34	5607.61	5706.41	5693.24
-8.51487	-524.375	-102.919	577.353	939.959	687.509	1045.15	619.992	1070.40	975.451	765.687	1400.75	1095.75	1897.61	1489.99	1432.27	1542.01	1071.87	2011.27	1962.35	1122.92	1486.87	1619.20	2134.69	1539.83	2040.41	2452.90	2900.84	2571.89	1987.28	2625.33	3218.04	2597.07	3425.28	3281.99	3489.56	3741.81	3507.06	3991.43	3712.62	4562.93	4000.02	4671.88	4941.81	4571.59	4692.27	5081.07	5446.65	5888.97	5644.41
-8.49518	-125.200	342.200	543.805	543.998	1171.26	446.811	994.542	915.246	1035.27	1167.53	958.070	1303.72	1171.50	1749.80	1788.72	1378.28	1177.36	1662.10	1408.87	1895.47	1835.10	1852.19	2495.52	2015.70	2738.53	2246.62	2597.99	3298.50	2771.22	2903.54	2821.14	3006.99	3529.45	3437.19	3641.90	3452.94	3173.95	4098.79	3984.43	4061.41	3950.35	4193.36	4603.95	5134.30	4974.01	4887.77	5629.54	5548.24	5518.77
-8.47550	112.346	155.902	69.1634	417.991	638.664	719.107	475.530	548.750	959.061	1084.09	908.631	882.909	1136.88	1783.58	1499.88	1728.95	1326.85	1124.10	2131.80	1256.71	1641.69	2654.21	2155.14	2477.72	1608.44	2545.34	2211.35	3004.95	2499.49	2763.20	2992.41	3035.73	2984.24	3306.89	3837.64	3333.06	3636.95	3689.85	3390.34	4560.85	4324.70	4750.27	4529.22	4829.23	5610.01	5648.22	5634.05	5361.41	5652.84
-8.45582	-266.499	147.660	-39.0571	949.565	423.879	502.238	793.494	946.630	1197.57	1250.68	1852.07	1268.53	1373.28	1171.75	1160.26	1216.09	1379.85	1804.34	1827.21	1962.61	1851.47	2101.57	2510.63	2732.43	2232.29	2213.24	2758.12	2542.71	2374.09	2901.86	2898.44	2923.69	3381.32	2277.36	3746.31	3722.55	3410.78	3645.48	4194.32	3832.37	4386.11	4834.87	4401.81	5270.88	5080.36	5279.29	5298.32	5609.85	5785.73
-8.43614	65.8709	33.6630	549.955	406.106	179.024	1091.31	900.892	1111.70	84.1676	1108.98	1124.67	1178.76	1985.30	1744.30	1291.19	1146.05	1482.19	2085.88	1958.73	2255.98	1361.36	2294.98	1617.10	2171.67	2093.29	2399.49	3294.17	2651.06	2343.01	2582.04	2996.61	2828.86	2973.92	3276.96	3177.15	4239.96	3730.45	3994.68	3552.29	3745.77	4305.10	4751.02	4855.42	4877.24	5319.30	4975.75	5971.18	6068.17	6770.39
-8.41645	-150.325	334.706	604.686	789.667	643.933	569.878	1435.34	1205.48	1011.66	1411.32	1345.98	965.121	1388.94	1020.36	1666.60	1559.70	1916.39	1421.13	1634.21	2181.00	1672.99	2205.19	2362.20	2260.22	2566.48	2132.44	2327.03	2639.59	2080.08	2742.47	2740.23	2499.01	2942.35	3052.85	3289.67	3206.19	3523.15	4057.07	4343.88	4363.80	4605.21	4670.24	4730.46	4793.16	4629.87	5090.01	5920.82	6056.83	6560.32
-8.39677	70.7323	89.5873	269.631	262.586	590.918	803.504	414.891	682.173	1171.44	1619.30	1270.04	1038.49	1964.28	1242.22	1961.31	1853.37	1924.17	1672.26	2105.44	1214.90	2100.22	2300.51	2560.77	2335.32	2218.42	2436.52	3009.55	2795.23	2722.80	3184.94	2815.87	3084.94	3449.83	3909.44	3818.46	3575.46	3796.30	3765.99	3923.31	4715.13	4068.41	5059.47	4685.68	5331.11	4754.43	5492.23	5494.02	5482.15	6457.64
-8.37709	455.198	40.7448	463.073	392.383	327.041	949.090	349.477	1238.08	1440.16	766.846	1220.60	1359.27	1573.27	2004.31	1085.09	1643.46	1923.84	2403.03	2192.01	1664.70	1912.98	1840.26	2164.74	2051.62	2943.00	2130.04	2812.02	2373.64	2624.54	3028.34	2865.77	3445.88	3588.41	3725.51	3505.54	3697.40	4221.19	3748.04	4641.57	4703.27	4113.00	4692.79	5840.20	4720.48	5553.83	5435.89	6098.03	6227.34	6674.78
-8.35741	211.987	-110.835	610.719	572.432	620.803	517.389	1003.39	686.767	1213.20	1113.05	1546.04	1493.82	1516.12	1439.55	1901.31	1860.09	1380.39	1502.80	1708.31	1428.55	1998.56	2572.72	1632.52	2716.92	2588.99	2623.16	2805.49	2703.11	3080.02	3395.26	2579.33	3312.15	4108.69	3481.51	3500.98	4166.70	3945.93	4214.34	4046.43	4708.30	4581.25	4910.39	5567.15	5040.45	5707.13	5493.12	6015.21	5505.44	6430.69
-8.33772	-96.0220	244.390	66.7699	291.015	380.307	506.842	838.508	1284.70	625.627	1376.00	1549.93	1227.70	1416.86	1756.08	1589.82	1216.36	1977.18	1760.49	1802.42	1911.70	2048.52	2698.93	1976.30	2489.72	2196.00	2560.27	2844.98	3143.11	3096.99	3258.70	3120.71	3460.66	3851.93	3046.00	3611.09	3617.45	4076.47	4459.22	4155.74	5137.51	4400.51	5423.29	5082.25	5406.73	5964.08	6169.83	6154.56	6148.40	5931.22
-8.31804	-204.608	685.618	584.533	409.986	718.921	1059.40	1422.82	1487.17	913.467	950.370	1750.11	1910.81	1516.51	994.096	1968.03	2628.50	1232.09	1936.76	1562.19	1618.15	2517.55	2758.31	2259.08	2479.58	2431.68	2453.44	3050.32	2700.64	3212.26	2995.53	3016.86	3822.93	3634.12	4214.31	3463.77	3931.93	4017.01	4357.70	3965.08	4037.68	5257.52	5332.09	5157.36	5398.54	5609.47	5247.48	6366.34	6215.98	6880.19
-8.29836	191.168	361.953	323.788	534.312	1026.19	1063.61	1129.29	1300.07	1769.11	1364.33	1420.00	1061.03	1787.80	1409.97	1645.57	1362.93	1821.12	2854.32	1659.72	2463.06	2124.68	2466.94	2263.53	3127.75	2835.45	3007.35	2623.83	3459.48	2585.15	2801.17	3296.05	3898.13	3476.78	3441.32	3892.33	3981.50	4467.85	5336.45	4544.53	4847.75	4242.35	5305.41	5490.10	5448.77	5702.52	6077.83	6047.44	6583.54	6527.40
-8.27868	-434.803	551.375	394.182	412.493	474.073	1195.36	996.078	1079.26	949.093	1717.28	1227.32	1637.89	1492.74	1406.53	1771.08	1335.66	1217.77	1638.63	2010.92	1961.93	2037.71	2876.82	2166.20	2272.95	3054.88	3434.17	2386.88	3071.02	2765.41	3038.93	3558.29	3528.24	3670.94	3699.26	3589.65	4024.45	4586.41	4193.63	4627.15	5030.37	4966.68	4956.89	5950.27	5437.93	5793.76	6861.26	6249.37	6988.06	6879.46
-8.25900	-404.264	-210.909	746.069	766.676	557.397	1185.24	1078.33	1428.92	1216.40	1483.03	1064.32	1253.11	1173.39	1175.18	1989.18	1693.90	2034.91	2443.78	2335.65	3182.83	1816.73	2141.21	2309.50	2442.01	2275.92	2993.95	2160.51	2883.75	3167.89	3002.24	3390.43	2925.37	3594.91	4231.26	2958.02	3759.22	4324.82	4203.68	4189.70	5233.11	5025.06	5247.13	5558.65	5823.69	5878.66	5752.44	6072.97	6657.33	6606.53
-8.23931	-127.819	1099.97	702.268	954.211	644.818	518.386	1217.26	1200.69	1240.42	1519.19	1545.07	1406.84	1351.78	1811.08	1544.58	1838.03	2085.49	1763.06	1949.67	1954.25	2204.78	2486.44	2428.46	2381.64	2943.45	3067.21	3032.73	2636.71	3024.05	3723.61	3225.10	3119.81	3666.14	4482.17	4036.70	5019.00	4110.62	4521.25	4315.18	4736.30	5588.39	5563.95	5644.39	6310.51	6354.93	6457.60	6585.31	7237.08	6796.39
-8.21963	258.087	-105.527	813.038	622.648	983.122	1200.17	1552.38	1238.16	1086.90	1485.62	1005.93	1136.06	1238.69	1915.45	1620.29	1772.39	1720.39	2492.42	2465.04	2123.61	2493.79	2515.34	2198.12	2781.24	2658.92	2851.35	2677.91	3684.34	3153.93	3060.36	3725.72	3369.64	3938.99	3314.92	4510.17	3950.46	3892.23	4390.03	4756.83	4820.64	4760.32	5487.80	5268.59	5056.27	5949.70	6286.60	6077.05	6737.48	6687.45
-8.19995	47.2172	-8.23163	894.549	696.358	463.509	1225.25	954.903	1096.53	1741.52	1483.79	1689.78	1591.25	1852.70	1862.70	1990.21	1420.85	2093.07	1368.68	1881.46	2148.82	2001.54	2396.84	2652.66	3366.93	2921.54	2685.12	3200.41	3752.97	3224.03	2935.55	3487.33	3874.01	4217.67	4339.32	3929.32	4091.79	3608.96	5048.58	5385.38	5050.36	5152.66	5234.90	5581.40	6233.83	6036.31	6122.37	6857.06	6893.66	7091.41
-8.18027	-420.730	546.703	201.366	629.354	1652.61	711.911	959.777	1470.64	1334.16	1677.64	1440.69	1817.52	1811.57	1702.88	2520.81	1729.74	2374.73	2148.16	2012.08	2091.93	2298.44	2325.18	2789.69	3032.54	3038.76	2731.85	3094.18	3226.44	3185.52	3575.73	3715.48	3384.25	3737.02	4154.23	3883.01	4527.88	4237.08	4394.72	4484.52	5108.20	5995.76	5800.55	5616.11	5598.79	6121.39	6182.59	6720.12	6768.55	6635.55
-8.16058	319.310	347.926	117.350	464.365	160.053	645.690	1336.76	1313.23	1440.40	1347.07	1236.95	2028.76	1363.46	1467.20	1308.68	1972.90	1706.41	1826.94	2113.00	2253.47	2448.26	2338.84	2759.98	2925.73	2497.48	3472.92	3113.12	3731.13	3525.91	3373.52	3888.92	3595.06	3827.56	3986.94	4137.50	4643.60	4140.68	4620.64	4686.37	5184.45	5478.36	5112.33	5562.65	5952.99	6250.67	6548.90	6738.44	7234.08	6679.84
-8.14090	169.384	-62.6852	229.425	109.992	1293.64	1004.52	1236.65	815.733	1499.52	1409.08	1551.30	1318.28	1069.96	1920.39	2029.74	1260.53	2529.81	1771.27	2288.16	2407.60	2336.23	2572.44	3120.40	3125.13	2870.30	2905.04	3611.62	3289.33	3441.96	3621.50	3431.75	4345.46	3922.17	3770.57	4073.58	4224.35	4547.74	5048.07	4880.76	5219.90	5323.12	5520.47	5875.29	5365.49	6547.76	6361.11	7015.33	7552.10	6798.69
-8.12122	198.970	151.033	106.318	1575.76	831.469	762.494	1246.06	1340.25	986.989	1154.46	1572.31	1832.45	1682.59	1657.61	1779.77	1622.93	1659.05	2030.72	1909.36	1965.81	2534.10	2546.02	2451.99	2382.57	2681.73	2874.08	2952.25	2607.51	3197.82	3916.82	3576.31	3990.92	3930.49	4145.86	4447.51	4380.13	5144.63	5087.73	4841.03	5186.49	5007.27	6411.93	5804.37	5649.84	6387.61	6627.54	6802.62	6641.83	6945.81
-8.10154	429.092	820.943	641.575	1490.72	459.598	696.955	823.269	1019.96	1424.74	1227.33	1484.73	1530.07	1843.48	1748.26	1388.05	1581.54	1678.89	2067.67	1920.23	1897.52	2588.80	2692.54	2656.30	2404.70	3121.09	3036.88	3108.94	2949.51	3216.87	3783.64	3525.22	3740.47	4266.91	4354.58	4092.15	3951.93	4925.60	4802.74	5266.79	5032.70	5122.67	6083.01	6253.33	5687.44	5843.12	6790.33	7172.22	7197.17	7580.69
-8.08185	96.5509	96.3006	371.844	325.276	1312.77	1488.58	876.209	776.140	1507.03	1933.67	1775.95	1640.13	1713.52	1890.15	1553.19	2452.87	2256.44	1768.80	1843.08	2186.67	2501.15	2588.09	2589.64	2901.08	2929.40	2564.06	3242.45	3626.06	2978.36	3464.19	3434.13	3904.99	4120.17	4044.69	4428.66	4438.09	4651.35	5180.16	5000.60	4715.82	5411.30	5557.80	6043.54	5618.74	6572.29	7014.98	7212.27	6976.94	7101.70
-8.06217	161.487	195.249	565.562	787.399	388.921	691.644	1155.24	345.234	1358.43	946.507	1606.02	1474.44	1366.44	1700.64	2043.01	2205.51	2128.79	2170.56	2461.93	2713.58	1926.72	2298.00	2220.00	3076.11	2360.10	2884.75	3040.77	3575.63	2903.27	3731.86	3916.05	3720.97	4534.68	3793.96	4419.17	4502.08	4055.12	5183.01	4611.53	5811.80	5362.69	6057.40	5520.22	5913.24	6611.32	7407.21	6783.62	6754.47	7634.71
-8.04249	-50.3186	649.811	723.105	773.521	1023.10	1231.92	1133.44	1536.18	1385.97	1636.35	1791.61	1938.02	1865.73	1776.19	2307.91	1669.31	2398.46	2029.31	1990.62	2836.55	2686.69	2707.53	2510.79	3058.32	3348.87	3446.36	3036.52	3662.64	3652.96	3874.23	3831.95	3339.17	3868.52	3976.59	4425.53	4553.57	4485.47	4941.67	5247.01	5460.69	5080.90	6096.24	5915.56	6141.82	6561.88	6994.61	7431.69	7728.34	7329.80
-8.02281	-159.878	239.441	1029.61	372.996	422.238	1235.75	1183.53	686.779	1457.06	1305.66	1812.08	1634.52	2057.26	1797.37	2387.26	2013.19	1630.83	2487.65	1907.63	2487.88	2172.94	2627.86	2856.84	2744.22	3340.29	3267.84	3252.75	3331.60	3272.69	3187.54	3875.91	3737.77	4777.79	4253.64	4359.73	4583.00	4606.81	4864.60	5242.35	6245.60	5768.21	6180.31	6271.66	6720.01	7035.96	6539.18	7456.40	7271.87	7709.22
-8.00312	-722.379	792.093	212.419	1252.80	690.414	1468.90	1150.40	1969.99	1775.22	2150.60	1781.24	1938.27	1603.86	1857.22	2038.78	1624.81	2061.37	2551.25	2354.62	2353.34	2460.21	2955.28	2162.91	3613.48	2957.59	3150.35	3313.49	3365.92	3281.96	3122.62	4329.39	4134.75	4428.83	4145.23	3993.83	4792.70	4340.83	5131.66	5277.83	5758.95	5279.10	5450.26	6242.87	5918.64	6665.51	7110.49	7740.26	7492.39	7818.60
-7.98344	167.268	286.581	451.692	471.603	1082.47	1002.14	850.206	1387.02	1410.93	1447.52	1652.66	1499.38	1958.50	1107.88	2238.71	1813.85	2138.62	2267.49	2002.08	1569.39	2620.42	2782.03	2583.52	2981.79	3346.49	3494.56	3733.89	3889.01	2925.06	3148.00	3866.01	3996.21	4243.48	3946.59	3799.31	4323.21	4887.63	5032.23	5430.64	5483.09	6083.29	5740.13	5991.06	7233.45	6611.42	7566.61	7120.60	7461.60	8253.86
-7.96376	-49.9602	211.473	500.642	929.009	452.367	1366.69	1525.23	1358.70	1507.69	1346.24	1243.68	1172.24	1648.19	2439.56	2196.30	2254.79	2271.81	1383.54	2075.63	2148.33	2628.72	2301.68	2672.70	2965.86	2789.01	3222.92	3246.22	3631.91	3247.46	3279.95	3815.23	3664.16	4421.27	4672.39	4328.02	5234.01	5042.22	5290.45	4982.08	5389.70	5601.25	5941.45	6645.69	6218.81	6310.75	6376.30	6813.80	7624.45	7686.65
-7.94408	-526.355	-179.131	687.693	664.294	1084.38	1349.37	1506.55	1227.53	2107.56	1588.46	1993.12	1442.61	2144.79	1297.83	1783.09	1939.06	1912.04	2467.86	2315.38	2777.52	2133.97	3033.94	3013.42	3198.93	3028.05	3141.44	3881.00	3218.06	3597.78	3440.01	4146.86	3843.10	4180.85	4147.07	4157.86	5002.99	4604.84	5320.18	5315.46	5692.19	5699.38	6247.12	6213.85	6165.30	6822.24	7249.66	7491.81	8010.13	7929.52
-7.92439	191.029	60.8978	696.312	554.640	877.244	1165.49	1200.93	1494.23	1226.09	696.430	1831.99	1478.51	1837.68	1880.61	1592.79	2358.61	2282.91	1710.81	1688.54	2009.28	1977.68	3119.59	2818.01	2563.83	3230.16	3709.88	3686.26	3294.35	4336.44	3373.51	4279.54	3759.42	3889.03	4260.72	4254.21	4532.60	4857.80	5385.00	5458.28	5721.02	5675.34	5614.14	6213.83	6827.77	6827.53	7277.44	7575.28	7848.96	8256.82
-7.90471	-265.813	837.845	458.902	1077.10	730.216	833.180	1222.12	914.007	1802.26	1764.23	2031.43	2073.73	1944.35	2050.99	2274.99	2141.97	2547.37	2762.28	2280.79	2186.19	2041.10	2396.55	2977.85	3006.40	3347.18	3131.02	3228.14	3363.88	4064.16	3273.95	3872.00	4051.77	4522.78	4138.82	4283.12	5694.32	4333.52	5271.45	5589.03	5749.49	6129.65	6814.22	6656.11	6846.81	6435.29	7366.47	7153.23	7780.46	7628.89
-7.88503	-409.715	295.080	1240.51	1286.42	1028.27	763.877	494.288	1901.68	2023.73	1370.17	835.022	1370.95	2575.59	2309.45	2222.02	2198.82	2147.43	2295.36	2352.37	2380.25	2129.01	3290.04	2644.28	3012.17	2976.65	3532.58	3871.57	4138.73	3248.89	4093.37	4222.82	3725.72	4689.62	4932.43	3946.99	5227.13	5070.25	5494.44	5902.07	5787.25	6561.16	6371.28	6904.65	6322.52	7378.91	7293.89	7796.89	7408.04	7726.24
-7.86535	19.5787	477.146	685.574	286.077	1156.35	829.699	1688.33	1345.32	1123.43	1504.18	1775.09	1242.82	1555.19	1604.10	2324.20	1245.82	2544.28	1948.76	2235.73	2149.37	2536.67	2598.21	3513.90	3338.32	2979.45	3266.25	3246.14	3631.73	3329.54	3881.36	4250.18	4618.42	4698.38	4991.50	4598.48	4625.06	5451.77	4849.66	5901.84	5798.30	5688.96	6309.95	6709.37	6559.79	6964.81	7333.97	7917.56	7796.34	8697.95
-7.84567	-252.851	133.364	284.830	581.794	1320.90	1343.84	990.675	1251.73	1183.61	1904.13	1788.33	2125.45	1919.70	1945.30	2072.12	2314.91	2223.85	2232.40	2176.23	2751.39	2719.45	2807.68	3109.72	2984.70	3614.89	3563.74	3733.23	3611.15	3570.24	3671.37	4187.58	4080.24	5184.75	4547.95	4384.63	5185.55	5032.74	5231.76	5232.12	5671.37	5924.36	6539.33	6251.49	7549.30	7570.13	7056.04	7859.76	8309.45	8128.04
-7.82598	18.3646	638.472	768.180	886.191	1103.38	1071.11	1167.50	1656.91	1405.89	1333.03	1840.51	1989.39	1969.44	2207.11	1635.35	2306.42	2407.44	2704.50	2470.06	2703.62	2745.55	3158.11	2600.42	2818.39	3405.68	3584.81	3551.71	3571.59	3681.22	4190.13	4661.54	4205.07	4572.06	4033.58	4496.91	4765.60	4872.92	5317.10	5759.80	5818.90	6424.04	6642.33	6217.77	7149.86	7055.46	7371.39	7920.50	8080.01	7804.03
-7.80630	-103.734	-117.815	949.659	756.516	1494.20	468.546	1243.20	1607.16	1800.28	1734.50	1781.08	1821.03	2080.20	2035.98	2052.90	1481.89	2127.10	2601.15	2107.00	2540.76	2704.37	2924.86	2618.10	2973.36	3569.48	3523.66	2945.75	4267.13	3311.20	4381.40	3644.68	4200.74	4707.81	4931.72	4823.50	5165.43	5460.24	6054.02	5529.14	6539.18	6318.79	6368.07	6683.78	7247.49	6930.46	7241.52	7659.60	7927.89	8233.04
-7.78662	-434.276	214.042	-185.501	1100.03	666.788	1074.69	1220.54	1295.35	1528.99	1521.31	2033.79	1898.16	1628.80	2309.91	2081.30	1551.34	2507.73	1853.70	2214.70	2793.22	2914.63	3600.12	3526.67	3300.39	3254.79	3646.05	3852.30	3747.65	3820.49	4053.93	4602.92	3790.32	4025.37	4970.94	4539.98	5145.88	5076.16	5416.12	5995.27	6087.94	6277.01	6357.61	6607.00	7062.48	8068.42	7848.22	8139.04	8129.96	8859.94
-7.76694	-46.5334	271.078	504.046	434.479	617.461	1368.47	1236.13	1393.65	1912.41	1793.03	1926.24	1912.08	1825.00	2417.88	2109.43	2321.90	1930.42	2463.37	2057.98	3082.42	2888.05	2737.93	3231.50	3578.94	3200.95	2981.34	3764.73	3657.80	3881.00	3843.79	4028.42	4251.84	4685.41	4997.59	4646.90	5680.95	5076.26	5841.33	6071.07	6605.49	5920.67	6891.25	6994.92	7370.74	7007.80	8036.95	8877.63	8310.67	8128.23
-7.74725	63.6300	66.6649	893.128	1119.11	706.668	1231.40	1558.91	1387.77	1937.05	1699.50	1627.66	2083.53	2161.52	1786.42	2226.51	2338.84	2325.18	2545.97	2314.24	2673.71	2972.16	3011.86	2686.19	3365.84	3882.43	3757.73	3779.76	4601.91	3827.50	4212.29	4338.11	4204.15	5377.74	5080.64	4681.29	5174.81	5593.65	6051.31	5383.49	6340.66	5901.70	7094.71	7127.49	7502.59	7526.39	8039.73	8581.45	8792.67	9138.96
-7.72757	-254.566	435.732	613.080	1017.50	1216.11	1430.37	1688.96	1855.78	1686.63	1415.39	1365.38	1789.77	2352.06	1803.68	1899.33	2125.43	2741.34	2774.60	2619.94	2323.84	2828.09	2759.97	3141.17	3014.49	3328.01	3319.77	3448.70	3964.38	3708.26	4348.51	4479.68	4754.35	4919.99	4506.37	5363.03	5621.48	5072.45	5285.70	6385.07	6556.42	6453.45	6473.82	6685.51	7086.73	7433.36	7707.81	8743.11	9120.01	9441.88
-7.70789	479.067	920.313	28.9824	857.604	261.183	982.792	1474.95	1260.85	1764.82	1753.61	2139.17	1788.99	1914.41	2056.43	2274.01	2497.26	2143.94	2402.89	2447.40	2776.21	2739.33	2999.35	3061.03	2692.92	3672.76	3122.71	3795.21	4728.38	3443.32	4176.41	4187.81	4334.82	5177.20	5117.36	5309.30	5155.88	5696.71	5827.86	5466.78	6501.25	6570.67	6892.75	7485.39	7460.10	7164.52	7643.06	7845.94	8616.24	8729.30
-7.68821	-220.290	409.716	994.250	1361.99	1006.01	1569.58	1232.47	1325.06	1270.19	1703.99	2075.37	1674.45	2049.77	1843.47	2135.81	2020.62	2449.58	2326.21	3181.89	2601.69	3094.48	3017.69	3410.55	3799.18	3376.62	3603.08	3375.52	3495.32	3861.28	4340.63	4779.23	4357.87	4808.59	5537.55	5345.36	5119.64	5567.06	6005.68	6352.56	6298.76	6634.60	7123.39	7182.44	7004.38	7832.24	7766.94	9268.80	8643.48	8873.25
-7.66852	-414.426	736.220	876.001	1222.49	786.264	1345.13	1894.02	1448.66	1640.84	1531.47	2278.77	1293.51	1927.45	2255.29	1824.34	2421.18	2353.08	2204.42	2799.08	2503.60	2258.42	3128.05	3495.00	3479.84	3819.19	3791.15	4050.10	3639.65	4581.72	4180.56	4893.46	4248.79	4860.53	5050.89	5225.18	5943.66	5786.22	5905.26	6123.62	6420.43	6758.60	6986.74	7213.23	7465.29	7966.46	8354.92	8099.34	8246.70	8969.93
-7.64884	-449.783	966.855	478.021	874.000	1066.83	1262.75	1554.36	1503.49	1406.26	1537.65	1559.61	2226.79	2233.55	2320.63	2170.59	2013.08	2584.55	2906.14	2258.92	2690.79	2414.57	3228.18	3367.19	3725.41	3383.53	4024.73	4276.96	4631.35	4064.88	4174.55	4621.76	4980.02	5006.13	4957.77	5120.54	5938.59	6233.82	6115.87	6074.64	6343.88	6509.86	7053.81	7382.04	7984.26	8353.27	8771.32	8589.50	9191.69	9234.94
-7.62916	-93.3317	208.447	282.060	446.484	773.859	989.842	1518.40	1975.04	1618.41	1514.33	2386.04	1748.36	1783.74	2235.21	2140.42	2990.88	2387.22	3050.93	2605.62	2878.51	2759.45	3104.25	3613.05	3133.17	3356.95	3877.72	3745.51	3933.86	4333.99	4692.03	4887.15	5323.50	4978.41	5032.81	4702.28	5706.05	5677.23	6167.84	6388.52	6538.60	6910.62	7239.42	7413.51	7966.10	7814.29	8410.17	8615.84	9043.46	9352.91
-7.60948	271.150	-148.365	828.843	1303.77	584.234	1374.69	1397.41	1950.35	1867.33	1296.15	1262.87	2452.61	1903.55	2176.78	2380.79	2896.88	2358.25	2643.51	2762.46	2834.04	3467.25	3055.59	3952.78	3625.49	3430.82	4015.42	4186.56	4065.60	4093.67	4776.33	4911.96	4557.38	4876.17	5127.07	5344.01	5975.14	5582.81	5790.98	6668.29	6381.67	6796.03	7231.25	7881.57	7348.96	8297.92	8605.14	8870.54	9304.70	9260.74
-7.58979	-353.376	463.231	336.723	696.260	1481.62	1306.40	1989.22	1674.20	1460.78	2162.30	1878.72	1855.74	1802.93	2369.71	2394.29	2564.33	2610.74	2511.61	2982.66	2612.37	3459.96	3382.42	3190.92	4173.98	3437.76	3971.29	3794.33	4646.52	4418.75	4136.96	4140.87	4694.33	5432.47	5268.52	5101.38	5392.33	6251.61	6649.87	6866.17	6137.57	7674.16	7652.78	8399.22	8010.17	7922.94	8505.35	8681.70	9367.39	9379.71
-7.57011	-194.451	90.5058	506.104	419.920	1208.95	1470.01	1557.45	1844.00	2097.30	1493.21	2336.18	2343.44	1688.45	2008.76	2459.68	2623.37	2592.47	2465.72	2751.82	2350.28	2669.77	2906.88	3896.84	3763.90	3532.87	3689.02	3966.17	4474.39	4199.47	5260.18	4912.20	4304.79	4832.35	5234.60	5238.05	6242.18	6455.53	6347.74	7153.20	6373.68	7169.61	7102.36	8038.84	7837.11	8008.04	8381.59	8945.87	9172.25	9292.28
-7.55043	-212.506	369.968	308.390	1344.53	1320.88	1356.96	1144.41	1397.75	1788.14	1943.72	1908.47	1831.94	2167.40	2031.03	2468.07	1677.11	2293.41	3151.89	2575.36	3057.79	3412.45	3841.75	3480.29	3812.77	3575.36	3921.78	4204.34	4205.75	4226.51	4821.83	4828.78	4469.07	5949.51	5251.67	5535.49	5652.31	5616.55	5910.90	5857.78	6906.95	6824.30	7659.26	7743.94	8295.40	8285.38	8864.82	9701.46	8646.20	9703.93
-7.53075	440.290	564.814	836.354	1070.97	726.026	1223.44	1583.63	1739.12	2164.69	1894.77	1331.35	1931.26	2378.92	2674.90	2142.71	2913.51	2663.91	2679.70	2462.55	2864.54	2839.39	2536.37	3360.05	3564.30	3714.08	3699.13	3669.54	4305.09	4459.16	4320.75	4048.91	5320.82	5532.46	5308.53	6035.71	5379.58	5672.40	6262.06	6477.58	6976.73	7284.94	7472.80	7532.95	7773.32	8511.71	8545.31	9145.50	9176.63	9233.14
-7.51107	99.1525	488.846	518.672	903.231	1250.67	1498.20	1269.89	1461.96	1039.31	2245.72	1852.42	1658.22	2254.31	1868.85	2963.24	2169.56	2700.16	2462.21	3079.40	2566.43	3001.37	3644.50	3333.63	3395.28	3098.82	4263.85	4404.11	4356.82	4489.62	4942.46	4669.34	4662.22	5149.72	5294.63	6394.13	6032.22	6401.01	5758.67	6675.97	6585.92	6762.86	7034.83	7912.50	7756.95	7954.70	8748.22	9095.49	9724.97	9960.73
-7.49138	-486.161	172.037	541.180	1036.63	1693.66	1178.35	1704.53	1890.05	1674.98	2031.75	2468.98	2216.80	2023.15	2460.69	2889.00	2460.34	2635.03	2117.71	2899.09	2954.52	2419.35	3277.37	3596.31	3936.42	3919.68	3451.65	4130.90	4097.21	4116.28	4400.61	5148.72	4619.03	5923.36	4940.04	5131.45	5916.40	5823.23	6259.82	6141.83	7005.15	7063.46	7635.38	7385.68	8150.84	8700.25	8365.84	9393.46	9656.03	9793.65
-7.47170	-741.689	490.722	952.798	1217.89	1271.60	1346.45	1507.78	1858.59	2204.68	1998.25	1882.18	2182.17	1911.71	2645.69	1761.71	2369.00	2959.12	2395.81	2211.87	2847.35	2664.15	3157.26	3350.07	3323.55	3984.95	4382.72	4402.65	4666.84	4130.48	5200.08	4607.41	4772.63	5366.60	5618.58	5568.05	5942.62	5998.57	6355.14	6082.62	6818.57	6915.21	7087.91	8259.00	7542.18	8706.00	9225.71	9734.68	9345.01	9844.86
-7.45202	-106.360	-164.786	485.758	655.336	590.651	792.790	1366.78	1355.69	1668.75	1996.36	2177.69	2051.64	2285.24	2147.29	2245.33	2675.03	2811.71	3508.00	3237.94	2777.93	3263.72	2947.38	3339.68	3383.30	3814.81	3803.50	3899.64	4712.38	4378.92	4749.75	4568.61	4590.92	4862.54	5800.10	5816.86	6066.20	6103.25	6212.18	6381.12	7168.26	7254.83	7901.99	8315.34	8232.10	8401.63	8908.13	9577.70	8893.92	9952.33
-7.43234	253.325	182.392	877.262	1128.73	945.708	2160.18	1277.12	1918.14	1719.41	2459.84	1909.99	2140.26	2300.23	2517.48	2787.85	2503.75	2360.30	2477.26	2531.98	3021.53	3177.36	3101.41	3173.00	3275.12	4073.66	3526.11	4012.94	4668.39	3503.23	4601.82	4695.87	4716.29	5619.50	5768.64	5836.86	6055.88	6131.07	6025.84	6304.98	7429.49	7093.74	7989.96	8343.82	8247.89	9020.54	9737.10	9519.55	9786.43	9867.05
-7.41265	68.4000	330.367	508.191	998.669	1491.44	880.755	1539.52	1714.27	1418.45	2545.39	1662.25	1858.08	1930.31	2462.13	2738.16	2619.79	3072.94	2562.16	2544.54	3160.05	2856.41	3833.53	3691.42	4196.59	3562.63	4368.99	3900.58	4527.17	3974.93	4541.40	4758.81	5865.84	5236.78	5307.07	5592.07	6039.48	6613.95	6650.48	6801.87	7482.54	6813.47	7990.06	8587.05	8208.42	8778.45	9193.65	9773.75	9454.64	10342.0
-7.39297	330.416	710.290	1026.04	907.977	1200.22	1016.39	1487.99	1301.94	2458.69	1729.22	2083.54	2482.23	2074.81	2311.05	2355.00	1862.68	2599.51	2594.26	2639.60	2492.75	3116.07	3588.75	4017.81	3898.38	4313.58	4531.91	4299.43	4397.86	4406.29	4585.53	5034.41	5529.91	5116.37	6271.53	5146.54	5780.90	5809.69	6830.58	7192.68	7018.90	7676.46	7804.92	8257.34	8663.02	9393.93	8885.24	9169.68	10101.8	10024.1
-7.37329	252.085	-103.669	471.396	1149.84	1416.98	1097.63	1590.89	1578.37	1548.79	1815.32	2054.80	2584.91	2119.86	2099.70	2390.62	2578.78	2270.65	3241.52	2326.38	2605.33	3451.71	2901.18	3287.25	3268.37	3469.77	3993.33	4322.07	4702.06	4144.78	4845.10	5828.38	5267.47	5617.66	6252.77	5744.26	6256.13	6448.44	6721.11	6989.97	7309.41	7645.68	8196.42	8341.50	8624.10	9093.90	8981.30	10011.0	9584.30	10746.3
-7.35361	-392.143	351.746	478.046	766.214	944.508	1227.78	1560.17	2101.26	2280.07	1605.50	2072.62	2035.39	2683.41	2992.85	2334.16	2974.85	2164.69	3000.13	3547.90	2654.13	2926.91	3620.80	3684.30	3766.31	3987.14	3681.56	4280.58	4646.27	4472.97	5163.98	4788.36	4693.65	5483.92	5351.53	6291.91	5716.07	6061.84	7305.24	6940.17	7514.66	7275.45	7740.47	8007.65	8576.42	9123.66	9564.36	9720.34	10094.2	10120.5
-7.33392	-504.754	692.501	282.181	654.278	869.237	1933.74	2055.25	1866.17	2214.29	2370.05	1958.58	2089.93	1788.44	2014.46	2217.68	2722.63	2923.10	2408.35	3067.23	3103.14	3042.01	3418.65	3026.94	3726.21	3582.52	4324.95	3260.86	4620.50	4814.17	4432.36	5281.78	5521.40	5685.93	5696.24	6099.00	6551.04	6115.77	7217.64	7068.00	7419.51	8140.31	8195.02	8997.27	8564.24	8532.44	9719.90	9592.90	10476.4	10657.7
-7.31424	6.29336	143.545	572.319	1021.68	1655.26	1212.13	1920.45	1562.78	1578.94	2242.40	2100.50	2388.48	2581.84	2534.50	2511.49	2795.57	2975.76	2382.61	2756.35	3353.66	3726.83	3899.14	3713.75	3202.70	3809.34	4363.84	5000.85	4221.11	3751.99	4767.84	5038.78	5456.77	5994.04	6012.74	6014.76	5707.79	7185.77	6498.10	7262.29	7381.02	7524.61	8083.60	8037.30	8415.86	8957.41	9147.32	9980.49	9982.32	10675.4
-7.29456	-235.927	363.408	741.800	904.749	1140.85	1780.49	2111.82	1809.65	1624.91	1451.40	2241.63	2374.47	2758.71	2721.04	2539.45	2546.82	2746.36	2935.20	2693.55	3548.73	3566.81	3762.38	3822.90	3281.56	3810.85	4421.77	4248.53	4825.22	4644.53	4845.14	5363.34	4791.19	5353.17	5814.29	6181.69	5939.97	6206.84	6973.73	7732.83	7826.03	7203.80	8306.72	8061.90	8809.46	9095.58	10005.8	10111.3	10267.5	10902.0
-7.27488	-119.174	144.370	919.218	1263.65	1053.04	1630.09	1530.21	1762.62	1875.46	2124.28	2498.05	2851.72	2638.28	2870.37	2621.44	2884.37	3041.11	3566.97	3254.34	3257.11	3853.35	3385.57	3390.03	3760.38	4231.76	4321.89	4089.68	4868.70	4849.91	5342.47	5056.01	5607.75	5724.19	6209.35	6644.74	6630.87	7247.10	6695.77	7489.58	7356.60	8058.23	8769.56	8967.12	8695.39	9755.31	9319.64	10334.3	10072.3	10939.0
-7.25519	54.4100	734.025	990.509	1443.98	1662.51	1351.53	1527.02	1791.81	2042.71	2137.16	2177.98	2138.10	2560.05	2547.06	2760.18	2492.74	3092.20	2945.90	2931.01	2913.05	3515.85	3881.79	3546.56	3911.94	4463.25	4586.70	4400.26	4257.71	4894.51	4824.13	5173.90	4931.84	5831.78	5506.22	6092.34	6617.04	6975.09	6605.10	7100.93	7734.08	7729.50	8370.18	9009.57	9086.23	9439.79	9692.11	10541.6	10200.4	11077.0
-7.23551	37.0642	684.737	832.216	1044.56	948.147	1750.40	1580.50	1788.94	1975.23	1936.06	2261.29	1975.23	2531.13	2482.29	2002.64	2477.81	2750.93	3280.30	3305.55	3158.95	3430.87	3607.20	3793.09	3527.43	3952.59	4104.23	4450.94	4956.31	5358.90	4826.09	5275.25	5578.49	5985.84	5583.44	7011.85	6322.79	6757.15	6725.33	6772.38	7528.96	7949.69	8773.60	9095.69	9947.02	9766.30	9796.47	10321.4	10868.4	11157.5
-7.21583	-43.8754	615.146	499.331	646.689	1110.45	1207.49	1458.21	2149.77	2234.42	1921.28	2299.71	2744.32	2391.14	2326.54	2446.05	3142.70	3136.13	3319.03	3365.64	3547.24	3395.92	3936.44	3434.42	3800.00	4147.11	4448.50	4692.13	4155.23	4767.46	5403.21	5329.18	5687.11	5580.66	5429.95	6650.97	6681.12	6786.61	7242.38	7299.44	8005.71	8258.87	8792.31	9181.70	9485.79	9173.47	10185.4	10040.1	10924.7	10757.6
-7.19615	39.2026	836.863	1220.57	1530.06	1551.79	1626.93	1237.13	1830.47	1820.31	1944.31	2276.98	2605.07	3148.20	2014.45	2939.13	2949.64	3329.35	2737.55	3515.56	3747.67	3753.63	3774.72	3878.52	3988.71	4179.35	4235.81	4792.62	4907.32	4625.49	4948.45	5502.60	5173.81	6145.20	6396.13	6673.76	7196.15	6642.82	7721.35	7831.60	7862.18	8475.70	8383.81	9399.08	9388.67	9437.63	9585.42	10869.6	11102.6	11314.8
-7.17647	-30.4981	168.601	812.072	1195.43	1057.41	1641.56	1642.24	2046.64	2205.63	2033.48	1824.80	2124.07	2456.83	2130.54	2079.70	2615.89	2828.56	3186.21	3019.52	3540.53	3038.08	3990.26	4119.32	4077.67	4136.41	4219.00	4666.14	5155.22	4592.01	5072.98	5594.53	5560.04	6680.67	6130.79	6769.67	6503.14	7139.86	7576.72	7357.48	8365.35	7957.69	8398.96	9548.97	9221.06	9580.46	10393.7	10782.6	10717.7	11045.0
-7.15678	83.1787	1378.18	1093.96	949.400	1761.59	1329.12	1726.37	1338.00	2726.22	2187.36	2798.24	2255.29	2279.48	2369.47	3019.43	2975.29	2683.10	3750.31	3053.30	3743.01	3620.06	3570.36	4407.66	3959.49	4243.36	4323.81	4703.23	5463.79	4696.31	5652.64	5504.22	6335.18	6320.40	6626.86	6592.71	7135.87	6763.89	7533.01	7522.31	8108.70	8138.56	9287.46	9761.95	9656.15	10223.9	10292.6	10507.2	10501.6	11081.2
-7.13710	-207.839	168.137	583.103	1327.34	1302.87	1213.17	1725.25	1829.38	1856.47	2165.95	1845.17	2508.23	2514.48	3016.04	2687.98	3031.37	3043.93	3584.41	3074.29	3378.04	3680.90	3676.88	4183.94	4243.35	4538.69	4503.94	4139.43	4825.68	5495.60	5670.03	5968.67	5823.61	6075.17	6258.32	6807.02	7422.23	6888.21	7619.33	7305.06	8273.99	8338.28	8870.33	9358.15	9575.25	10519.8	9443.45	10652.4	10876.9	11288.9
-7.11742	-244.260	129.269	1091.49	481.004	1801.79	1970.00	1999.27	1547.11	2068.09	2635.84	2459.59	2112.31	2333.92	2711.47	3082.39	2559.74	3035.92	3487.09	3212.36	3525.50	3455.96	4190.75	5004.46	4092.74	4342.06	4516.44	4892.12	4209.98	5782.61	5367.46	5650.19	5385.34	6259.10	7018.26	6750.89	7576.14	7724.28	7353.73	7439.87	8502.70	8694.38	8895.65	9338.77	9775.32	9940.58	10180.3	11207.2	11539.6	11622.8
-7.09774	-64.1433	329.624	631.625	1404.04	1064.86	1550.32	1551.48	1845.01	1939.97	2882.86	2248.82	2543.24	2614.82	2983.43	2769.38	2986.61	3283.68	3080.58	3704.89	3248.50	3811.70	4257.74	4141.77	4883.35	4638.57	4903.49	5177.58	5666.92	4886.12	5252.31	5005.44	5544.14	6048.33	6416.86	6794.87	7203.26	7073.55	7440.11	8351.44	7826.45	8678.48	8853.30	9381.79	9529.16	10500.9	10853.3	11402.7	11426.7	11675.0
-7.07805	68.6331	290.008	687.606	1011.07	1520.56	1774.88	1853.73	1732.29	2173.49	2246.70	2282.44	2209.02	2687.36	2857.95	2842.88	2289.38	2956.46	3592.76	3190.51	3329.59	3929.34	4343.48	3645.04	4850.71	4069.83	4605.46	4743.83	5103.95	4536.17	5481.84	6164.16	5554.61	6493.75	6560.80	6849.81	6767.17	7509.97	7833.24	7385.68	8259.98	9113.91	8873.83	9589.38	9916.62	10194.3	10514.9	11310.4	11404.1	11740.6
-7.05837	619.960	-13.9723	1159.55	1109.55	1705.26	1938.40	1438.95	2457.45	2478.54	2292.51	2262.16	2422.87	2469.08	2535.77	2645.03	3226.65	2841.60	3650.84	3685.13	3472.50	3459.93	3470.26	4396.36	4398.41	4319.80	5004.37	4400.07	5419.26	5911.21	5507.30	6429.23	5958.38	6986.49	6674.92	7099.02	6991.69	7365.12	7978.26	8150.26	8661.09	8787.90	9106.63	9826.95	9912.10	11018.3	10550.2	11152.7	11206.7	11663.7
-7.03869	-674.589	280.101	592.499	506.283	1392.86	1925.71	1365.88	2033.84	1711.71	1810.09	2314.03	2217.65	2522.28	3009.92	3670.04	2511.92	3108.48	2770.95	2965.11	3273.39	3297.50	3815.82	3767.60	4775.02	4400.95	4989.87	5404.36	4428.05	4853.27	5447.65	6147.87	5514.14	6360.00	7057.91	6606.90	7106.87	7524.77	7925.02	7976.45	8108.67	8667.43	9147.62	9682.54	9408.61	10016.9	11040.0	11547.1	11788.2	12049.0
-7.01901	263.754	580.950	313.483	935.155	1127.11	1902.33	1468.79	1713.49	2162.45	1727.65	2486.80	2245.96	2681.83	3033.17	2555.18	2851.27	3220.14	3342.79	3449.62	3660.12	4068.64	4647.47	4370.19	4766.57	4155.64	5106.86	4773.00	5008.40	5115.50	6081.46	6223.65	5967.62	6289.08	6488.62	7395.54	7167.86	7300.92	7865.53	8439.69	8942.83	8288.91	9592.12	9722.06	10100.2	10602.5	10902.7	11098.8	12046.2	12517.7
-6.99932	159.546	571.077	727.448	1358.71	1465.72	1388.17	1514.86	2335.10	2744.11	2013.68	2192.53	2358.25	2444.76	2802.35	2713.16	2841.30	3334.50	2946.70	3584.63	3125.18	3416.50	3794.66	3743.05	3997.49	4135.75	5105.14	4918.96	5473.54	4571.77	5283.68	5397.62	5150.90	6486.66	6698.62	7195.13	6826.54	7973.38	7773.87	8098.18	8762.23	8528.76	9613.10	9760.14	10047.3	10792.2	10711.1	11271.4	12527.8	12101.2
-6.97964	-295.461	682.107	1111.20	1124.57	1173.94	1837.36	1824.89	1876.35	1672.61	1742.46	2113.23	2361.96	3267.57	2874.65	2732.35	2615.23	2956.52	3427.32	3813.94	3527.76	3882.98	4131.67	4121.49	4609.29	4430.36	4239.63	4380.09	5015.26	5285.09	5362.49	5554.15	6579.89	6895.48	6787.62	6420.09	6991.79	7841.76	8178.54	8493.46	8671.87	8981.97	9507.93	9419.20	10329.7	10393.7	11020.0	11691.1	11930.9	12109.1
-6.95996	-402.847	1364.83	1124.08	1099.14	1328.25	1753.21	1665.07	1957.47	1909.84	2277.16	2458.96	2229.82	2557.25	2243.01	3425.44	2764.42	2852.50	3669.73	2990.93	3422.14	3256.44	3925.05	4311.57	4320.27	4893.34	4811.74	5250.35	5591.18	5548.64	5481.87	5919.11	5931.84	6186.32	6345.65	6856.38	6757.61	7361.08	8194.61	8263.80	9058.79	9165.97	9319.45	9454.78	10380.3	10320.3	10352.6	11165.5	11914.3	12318.9
-6.94028	331.355	392.171	281.480	1326.59	1095.25	1297.57	2033.25	1862.84	2100.72	2668.70	2200.14	2471.08	2500.54	2521.09	2824.26	3584.32	2807.77	3421.93	3172.78	3802.29	3771.12	3536.23	4006.53	4243.10	4737.69	4721.32	4806.95	5095.57	5357.45	6703.62	6058.53	5541.56	7082.00	6705.69	7306.05	7426.81	8076.51	8224.40	7767.98	8534.22	8995.88	9314.95	9727.43	10195.0	10959.2	11348.3	11946.4	12082.4	12442.4
-6.92059	196.911	813.278	654.282	1047.07	1390.19	1841.19	1840.28	2721.17	2157.31	2724.25	1996.94	2503.39	2456.04	3017.81	3050.19	3222.68	3430.78	3400.03	3008.17	4014.06	3768.79	4204.19	4660.76	4973.53	5056.43	5305.55	5389.25	4802.05	5497.70	6170.69	5768.72	6593.32	6977.38	7037.57	7690.76	7383.98	7466.45	8008.81	8216.74	9263.00	8874.72	9531.78	10120.7	9931.57	10793.0	11313.5	12016.0	12154.8	12555.7
-6.90091	-158.453	380.242	739.612	1485.87	1156.33	1366.53	1995.36	2132.65	2303.83	2524.23	2408.16	2531.63	2848.09	2832.01	3316.48	2598.05	3528.68	3207.12	3619.64	3688.58	3406.66	4135.03	4521.84	4078.72	4425.59	4751.51	4330.15	5202.05	5384.34	5561.95	5864.80	6579.32	6871.75	6919.85	7533.17	7356.02	7952.80	8282.77	7836.12	9085.26	9114.88	9645.99	9728.52	11151.9	10989.7	11657.6	11933.2	12371.6	12155.6
-6.88123	288.794	830.680	276.204	749.688	913.713	1719.33	1790.89	1500.19	2632.72	1945.46	2131.30	2912.58	2447.11	2782.19	2902.83	3231.16	2915.42	3846.17	3790.51	3343.24	3907.17	4107.50	4315.65	4971.09	4494.91	4697.08	4713.12	5930.23	5448.31	6549.86	6552.24	5989.74	6939.71	7065.80	6836.60	8313.41	7856.86	8358.07	8194.59	9218.60	9452.84	9776.82	10192.3	10866.7	11034.8	11394.0	11949.5	12253.6	12315.3
-6.86155	115.303	-422.925	820.371	850.110	1587.51	1644.03	1998.65	1670.18	2468.10	2195.58	2352.08	2004.69	2648.44	2536.35	2499.63	2653.69	2955.82	3715.72	3758.65	3379.97	3958.73	4449.77	4155.41	4471.75	4374.54	5236.44	4835.01	5104.53	5829.04	5778.35	6510.22	6576.66	6462.06	6740.69	7106.18	7504.93	7269.94	8041.70	8385.52	8590.46	9572.87	9976.26	10470.9	10931.1	11208.9	11509.6	11529.5	12307.2	12771.9
-6.84186	-7.33965	469.652	1189.87	1547.04	1135.67	1490.30	1625.69	1811.94	2276.78	2296.99	2561.57	2689.60	2925.90	2539.61	2774.20	3421.39	3617.74	3328.40	3883.52	3502.28	4202.34	4144.43	4443.59	4965.48	4672.76	5388.20	5326.97	5719.54	5074.82	5296.73	5997.19	6848.14	6471.68	6837.10	7535.96	7877.86	7534.13	7964.75	8680.09	9127.29	9238.73	9370.50	10246.7	10656.7	11169.0	11758.6	12327.7	12205.3	12799.7
-6.82218	170.559	723.131	832.686	1120.00	1424.66	1230.52	1015.54	1551.55	2835.18	1950.90	2884.28	2526.90	2378.84	2687.70	3258.81	2989.79	3626.73	3242.60	3416.62	3654.06	3895.63	4710.27	4211.64	4295.43	4214.86	5038.74	5149.26	5112.58	5472.17	5520.25	6055.45	6614.95	7043.57	7119.52	7220.41	7757.09	8013.61	7880.74	8717.42	8704.12	9029.19	10035.1	10553.7	11055.8	11380.0	11867.1	12886.9	12817.7	12905.7
-6.80250	-177.229	121.996	986.663	775.773	1445.50	1923.05	2254.56	2154.64	2086.85	2872.51	2453.92	3148.16	2906.82	3450.59	2794.62	3464.93	3369.08	3382.67	3580.90	3250.71	4531.04	4396.66	4131.92	3969.43	4832.85	5150.66	5133.24	5692.13	5751.78	5433.11	6435.71	6050.46	6707.94	6968.87	6985.70	8320.25	8254.45	8643.04	8667.03	9453.97	9397.52	9931.94	10560.3	11490.3	10827.7	12086.6	12385.6	12949.9	13046.4
-6.78282	273.077	45.0198	385.918	1124.64	1607.72	1724.38	1668.72	2366.63	1847.98	2306.94	2263.68	2292.57	2698.34	2450.52	3115.01	3673.37	2768.16	3194.03	3187.54	3924.12	3751.53	4520.93	4119.18	4769.10	5365.48	5642.12	4916.71	4978.73	5183.54	6258.56	6529.93	6153.09	7116.11	7390.89	6951.51	7633.31	8036.05	8719.71	9185.92	9895.51	9521.72	9910.49	10188.9	10186.5	11651.2	11653.6	11701.4	13446.6	12929.6
-6.76314	29.3774	-245.616	1139.01	1519.84	1454.52	1666.66	1695.26	1829.06	2208.97	2428.54	2061.25	2527.63	2984.58	2138.65	2818.06	2819.45	3346.29	3769.86	3791.49	3652.20	3657.92	4321.88	4529.97	5203.34	4806.11	5245.04	5369.75	6032.20	5625.03	6049.56	6682.56	6475.90	7596.40	7580.47	7624.10	7937.87	8823.05	8791.08	8855.96	9243.45	9530.63	10422.6	10930.3	10221.9	11672.8	12021.0	12758.1	13041.5	13314.4
-6.74345	-497.091	900.014	1104.52	552.207	1856.04	1691.17	2159.35	1948.44	2171.42	2630.59	2645.10	2868.09	2956.94	3131.08	3160.50	3141.43	3968.64	3015.33	3636.33	3566.09	3887.02	4466.80	5305.47	5031.25	5651.12	5487.56	5248.20	5654.58	5768.94	6638.08	6573.18	6419.98	7061.73	7879.53	7610.05	7742.05	8280.78	9176.29	9368.24	9495.35	10022.9	10390.0	10996.1	11074.1	11496.9	11776.0	13749.8	13648.5	13186.4
-6.72377	273.274	845.417	615.756	1318.75	1529.09	1751.74	2244.50	2241.95	2494.92	2571.14	2347.35	2251.46	3043.03	2562.35	3069.78	3248.17	3559.35	4168.83	3937.59	4192.55	4163.48	4730.36	4553.74	4112.40	4936.07	5249.22	5301.36	5485.86	5810.49	6230.14	6464.75	7188.38	7260.75	8039.29	7970.00	7885.83	8714.77	8532.30	8775.94	10007.6	10167.6	9260.25	10821.9	11068.5	11697.9	13026.3	12811.9	13553.3	13897.7
-6.70409	-275.043	489.961	987.620	1265.51	1910.15	1404.01	1234.90	1876.78	2350.14	2369.86	2605.94	2590.90	2956.92	3010.88	3122.65	3162.45	3260.57	3471.43	3501.46	3807.85	4117.14	4983.75	4974.98	4782.26	4943.05	5805.83	5591.67	6110.34	5724.18	6360.63	6829.96	6773.16	7175.93	7398.97	7545.47	7871.42	8326.64	8694.28	8933.60	9870.14	9652.54	10113.0	11078.3	11289.3	11988.6	12670.4	13329.0	13203.1	13518.5
-6.68441	220.916	509.815	1000.04	1607.54	1547.26	1830.46	2311.91	2458.68	2200.89	1781.95	2648.67	2225.18	2922.38	3350.21	3454.91	2924.19	3621.57	3498.33	3927.70	3748.23	4301.44	4383.22	5018.30	5050.49	4808.44	5605.11	5952.68	5907.53	5792.22	6641.13	6949.61	7042.27	7849.24	7539.75	8350.90	8387.13	8711.71	9400.28	9246.77	9030.13	10070.1	10116.5	10965.6	11313.3	11738.6	12463.5	13558.5	13486.2	13564.7
-6.66472	27.7999	1032.88	1610.38	1652.20	1662.23	1855.36	1715.94	2224.67	2071.49	2812.03	2829.26	2449.82	3133.22	3466.29	3281.89	3248.01	2853.03	3822.69	3863.62	3821.87	4120.15	4852.34	4404.93	5026.13	4477.42	5078.52	5145.88	5706.30	5722.04	6169.84	6801.72	6939.11	6864.81	7394.89	7503.69	7831.78	8557.08	8769.74	9283.79	9644.54	10182.8	10803.7	11370.2	11801.8	12006.6	12638.1	12902.0	13389.3	13892.3
-6.64504	-233.338	379.668	724.803	1296.06	1163.02	1349.59	1805.40	2836.25	2395.37	2299.81	2263.19	2941.20	3358.53	3296.48	3227.21	3269.57	3536.92	4042.38	3677.59	3998.24	4070.68	4798.95	4995.55	5213.82	5093.33	5453.41	5430.98	5870.22	6318.57	6149.63	6590.31	7020.28	7205.72	7535.20	7607.02	8087.82	8529.84	8998.37	9653.24	10000.5	10641.6	10790.5	11106.5	11804.5	12174.8	12441.0	13244.7	13660.0	14795.6
-6.62536	347.953	1176.42	757.450	935.078	1352.82	1546.77	1976.24	2267.44	2140.46	2413.39	3167.44	3077.10	2968.12	2701.12	3479.05	3347.94	3725.35	3744.16	4009.90	3785.04	4723.52	4795.39	5290.45	5291.41	4444.49	5416.34	5933.56	5715.58	5821.81	6449.92	6910.10	7434.33	7272.91	7727.69	8119.89	7987.99	9160.76	8250.61	9604.46	10005.0	10078.0	10922.2	10916.8	11732.3	12261.6	13129.5	13175.6	14127.6	14056.8
-6.60568	-363.113	600.700	538.842	1045.83	1462.18	2161.91	1514.38	2064.10	2221.04	2383.13	2760.05	2578.05	3382.68	3363.31	3632.66	3544.39	3146.43	3759.00	3585.93	4411.77	4155.28	4784.76	4933.58	4788.25	5333.02	5755.51	5789.89	5746.95	6113.86	6608.33	6630.28	6930.09	7766.72	7877.24	8083.21	8425.82	8607.39	9264.40	9980.43	9657.34	10694.6	11218.5	11085.0	12235.4	12190.8	12852.3	13262.3	13856.6	14302.3
-6.58599	-183.496	363.611	443.576	1692.46	1390.88	2274.79	1666.14	1936.34	1833.05	2559.13	2763.83	2161.18	3139.24	3153.12	3488.95	3175.24	3931.97	3677.28	3922.26	3886.27	4455.44	4084.04	4575.15	5011.18	5672.47	5607.04	5949.47	5623.74	5907.98	6132.60	7043.14	7332.71	7757.27	7936.65	7721.90	8231.01	8591.17	9513.72	9220.42	10007.4	10533.3	10996.8	11380.4	12299.6	12190.9	13248.7	13650.6	14349.6	14230.1
-6.56631	32.8585	562.978	1204.18	992.457	1272.57	1566.53	2016.56	1801.61	2324.62	2052.32	2624.43	2499.47	3476.72	2975.96	3126.64	3323.72	3242.16	4050.93	4237.20	4160.93	4471.85	5312.15	5005.82	5284.56	5284.52	5629.10	5753.76	6116.04	6877.16	6978.44	6543.61	7075.25	7497.86	7320.49	7989.45	9018.11	8690.46	9522.07	10007.2	10385.6	10203.5	11020.4	11520.5	12374.3	12461.2	13297.7	13737.0	13740.8	14264.2
-6.54663	83.0922	857.723	634.612	1525.45	2009.71	1344.36	2399.08	2305.48	2198.86	2660.43	2230.90	2816.50	2960.26	3156.32	3865.33	3646.26	3747.38	3851.59	3658.62	4120.18	4564.30	4393.85	5204.94	5559.98	4739.06	5618.79	6290.26	5860.71	5641.22	6487.67	6900.48	7369.69	8273.80	8446.08	7827.38	8891.93	9323.82	9424.08	9046.62	10890.5	11015.7	10890.9	11586.0	12363.0	12626.8	12493.7	13994.6	13726.4	14269.8
-6.52695	328.599	-42.2685	1128.48	1093.02	1403.49	1955.77	1926.08	1612.32	2331.97	2892.31	2626.23	3231.99	2687.86	3430.81	3693.54	3660.24	4058.93	3872.28	3587.17	4470.99	4262.20	4888.84	5181.91	5291.38	5312.03	5714.81	6128.36	6288.07	6135.85	6590.60	7066.66	7107.69	7581.76	7747.44	8199.22	9113.32	8594.34	9268.57	10296.5	10259.9	10307.4	10862.1	11487.5	12094.4	12958.3	13462.6	14596.6	14661.7	14845.3
-6.50726	-493.702	664.995	477.370	1225.93	1843.52	2131.42	2272.20	2487.11	2089.85	2458.35	2346.44	2461.56	2852.00	2284.54	3414.43	3788.32	3755.15	4013.53	4469.38	3748.16	4481.68	4693.48	4661.60	5063.86	5247.92	5694.84	6176.91	5671.39	6545.60	7509.41	7031.09	6969.28	7603.29	8038.73	8501.31	8437.96	8992.01	9618.80	9938.57	10576.1	10389.4	10980.1	12050.8	12061.6	12804.1	13867.1	14446.2	14381.0	15248.7
-6.48758	-321.064	74.1880	514.164	1104.18	2218.39	1978.49	1913.90	2068.62	1978.34	2165.62	2703.65	3307.32	2917.18	3128.17	3630.28	3085.68	3445.94	4224.86	3393.31	3527.41	3903.27	4777.55	5074.44	5175.53	5511.57	5369.01	5741.20	5889.42	6500.95	7022.57	7089.98	7103.86	8350.75	7702.45	8147.07	8943.08	9399.55	9834.06	10082.0	10689.5	11107.7	11542.5	11758.6	12312.7	12651.5	13099.5	14214.7	14432.2	15156.9
-6.46790	-227.297	504.457	885.244	1160.91	1743.78	1841.00	2569.52	2221.31	2505.14	2537.90	2913.29	2839.41	3008.95	3385.06	3211.33	3326.63	3979.46	3977.16	3359.90	4012.16	4341.73	4690.87	5042.18	5065.86	5447.57	5494.08	5879.72	6211.62	5683.92	6360.60	7173.91	7052.51	7607.84	8201.80	8157.35	9180.33	9193.51	9860.08	9596.14	10958.8	11719.3	10962.0	11876.5	12661.8	12665.5	13117.8	14152.2	14257.8	15034.4
-6.44822	487.466	29.1254	1179.72	1484.05	1366.08	1748.47	2102.06	1831.00	2470.98	2500.02	2314.37	2788.90	2864.13	2858.64	3643.79	3795.61	3837.35	3555.42	3902.50	3775.34	4684.28	5116.41	5199.03	5226.37	5480.24	6245.26	6088.80	6059.37	6517.02	7157.77	6732.07	7622.14	7842.03	8518.81	8016.55	8441.65	9020.35	10047.0	10548.5	10720.2	10561.5	11395.8	11582.1	12793.9	13477.1	13455.2	14355.4	14756.2	15380.9
-6.42854	329.173	385.855	1465.29	858.036	2289.33	1896.33	2098.48	2135.49	2275.28	2454.85	2753.68	3254.78	2984.54	3418.74	4034.86	3712.80	4185.52	3504.84	3745.80	3768.28	4640.45	5431.10	5030.07	5449.65	5588.81	5179.64	6088.94	6394.75	7016.06	6790.84	7582.49	6884.76	7923.42	8074.17	8132.65	8496.59	9150.16	9963.08	10324.3	10414.3	10504.5	11586.9	11759.3	12217.9	13428.8	13428.9	14948.8	14204.9	15517.6
-6.40885	35.0334	686.698	851.510	1132.08	1452.10	1289.52	1255.12	2222.95	2409.67	1879.50	2504.23	2799.44	2529.34	3517.98	3251.19	3570.93	3798.92	3619.96	3539.33	4359.36	4753.19	4372.23	5458.08	5124.91	5671.04	6002.14	6532.51	6408.24	7157.29	6310.31	7371.33	8138.82	7223.27	8361.81	8088.43	8897.72	9420.04	9476.94	9832.32	10619.6	10887.3	11982.3	11762.0	12875.7	13286.0	13397.0	14600.9	15221.2	15776.7
-6.38917	593.915	544.217	810.321	1549.39	1362.66	1915.74	1853.73	1777.58	3147.40	2605.68	3014.10	3024.40	3503.36	3299.71	3021.34	3671.73	3645.10	4225.39	3986.01	4135.81	4795.84	4901.70	4863.02	4936.66	5439.77	5795.08	6380.98	6876.55	6649.13	7271.71	7728.27	7094.32	8714.58	8618.05	8722.75	9487.97	9409.09	9886.65	10204.2	11351.6	11347.8	11242.5	11964.4	12612.4	13378.0	14002.3	14308.3	14731.4	14795.5
-6.36949	-812.723	-70.9042	416.256	1057.34	1530.52	1909.74	1846.84	2416.38	2757.96	2849.11	2548.54	2381.39	3446.33	3377.17	3206.22	3066.24	4722.72	4218.07	4400.54	4986.44	4728.30	4894.35	4563.89	5663.43	5353.09	5723.96	6120.28	6077.73	6244.53	7015.20	7834.92	7431.63	8354.87	8698.98	8875.91	8905.59	9936.96	10312.7	10473.8	10713.6	10877.8	12264.4	12410.0	12091.8	13641.2	13962.8	14244.5	15472.6	15311.5
-6.34981	14.0977	-56.8766	1008.04	1280.30	1496.60	1949.03	2080.29	2033.28	2430.93	2854.42	2408.91	3272.68	3369.31	3629.83	3090.79	3874.82	3498.30	3694.34	3954.24	4246.54	4968.32	4680.43	5193.58	5244.72	5696.57	6392.96	5601.02	5961.33	6115.98	7318.64	7059.73	7702.58	8216.61	8533.64	8269.65	8639.05	9502.52	9801.66	10273.0	11023.0	11926.8	12287.9	11987.7	13290.0	13373.6	14609.0	15181.0	15273.7	15622.6
-6.33012	-118.940	390.357	1026.95	646.179	1875.72	2209.17	2435.53	2258.49	2637.16	2521.55	3001.31	2771.78	3124.41	2920.26	3283.97	3636.55	4102.83	4381.75	3832.34	4291.41	3785.95	4936.26	5373.47	5334.10	5161.51	5957.98	6271.51	7133.13	6330.91	7176.42	7549.79	7579.14	8225.93	8544.09	8747.30	8934.28	10089.0	9946.81	10823.4	11428.6	11299.6	11825.0	11893.9	12746.0	13702.5	14753.9	15186.6	15470.4	15448.4
-6.31044	68.2271	682.616	1132.79	2199.80	983.628	1280.42	1967.82	2846.75	2638.01	2614.15	3185.20	2609.46	2753.55	3204.89	3391.98	3291.14	2990.18	4119.78	4057.85	4535.39	4930.31	5477.38	5546.98	4900.51	5172.38	5585.89	5800.70	7184.99	6695.42	6841.08	7544.05	7767.23	8003.07	8824.40	9392.54	9194.09	9566.69	10004.3	10660.3	11486.2	11861.2	12372.9	12809.0	13276.9	13664.5	14383.2	14836.9	15396.2	16222.4
-6.29076	832.950	549.591	873.158	1474.79	2372.63	1650.19	2213.28	2174.65	2128.38	2132.57	2532.76	2296.58	3398.53	3303.98	3711.20	3687.87	3437.62	3756.12	4471.32	4731.97	5174.60	4682.64	5514.02	5557.44	5594.18	5767.11	5954.27	6981.47	6923.91	7125.85	7352.39	7123.46	8470.57	8618.62	8812.80	9184.30	10085.2	10323.1	10720.6	11306.5	11704.2	11716.4	13227.6	13388.2	14119.5	14963.9	15465.1	15496.4	15368.9
-6.27108	122.442	890.627	998.834	1102.82	1477.63	1886.20	1703.30	2310.26	2170.89	2764.08	3092.67	3292.99	3206.15	3568.74	3960.14	3898.72	3912.21	3970.87	4139.71	4354.43	4405.97	4965.71	4635.29	5837.95	6258.97	6392.35	6243.86	6657.45	6660.50	7481.30	7525.62	7774.08	8913.62	9453.22	8515.61	10141.7	9566.36	10628.4	10586.7	11409.4	12226.0	12385.3	12975.2	13402.4	14178.9	14613.5	15821.4	15566.2	16397.8
-6.25139	-79.4194	330.891	1084.37	1207.42	1367.41	2202.66	1635.32	2554.07	2594.56	2386.00	2677.13	3335.69	3543.00	3194.66	3297.19	3562.95	3965.94	4078.46	4126.64	4721.36	4524.49	4631.70	5191.82	5679.07	5774.53	6382.44	6342.94	6501.05	7382.07	6625.89	7762.66	7614.69	8783.31	8838.29	8463.59	9316.24	9912.08	10167.4	10635.0	10812.0	12034.0	12646.1	12475.3	13747.1	14462.2	14788.6	15358.4	15322.3	16094.9
-6.23171	125.347	763.924	808.863	1685.35	1448.77	1284.90	2717.67	2472.73	2664.69	2368.40	2745.32	2973.89	3468.73	3270.62	3598.66	3395.43	4180.02	3943.48	4803.26	4582.73	4622.05	4982.63	5493.68	5798.91	5698.04	6033.96	6038.64	6761.89	7469.27	7373.79	7713.02	8195.76	8747.39	9047.32	8572.41	9729.59	9966.81	10429.7	10705.6	11625.2	11683.6	12571.0	13355.2	13541.8	13845.0	14805.4	15443.3	16084.4	15863.2
-6.21203	-577.853	479.418	1089.26	1407.57	1224.05	1837.82	2057.61	2849.96	2810.51	3170.41	3348.91	3208.05	3138.77	3398.37	3274.66	3837.24	4032.75	3662.90	4158.64	4437.13	4612.59	5350.57	5465.14	5655.67	5252.19	6377.21	6409.29	6492.28	6486.52	7377.51	8111.81	8548.55	8010.50	8897.22	9297.69	9810.89	10749.6	10895.1	10820.8	11791.8	12043.8	12795.2	13285.6	13354.5	14056.1	15057.8	15927.3	15618.0	16668.2
-6.19235	235.750	289.159	918.594	1120.76	1736.59	2074.19	2207.31	1623.23	2416.50	2142.89	2821.29	3485.41	3559.34	3221.19	3348.28	3747.87	4073.76	4230.04	4713.27	4537.52	5121.30	5065.63	5124.37	4836.37	5647.54	5996.32	6386.17	6425.00	7284.28	7146.48	7825.97	7705.63	8712.56	9138.40	9022.44	8805.01	9708.45	10741.5	10793.7	11447.3	12582.6	13251.0	13038.1	13295.5	14343.4	15066.9	16129.0	16479.5	16560.8
-6.17266	-737.186	771.794	401.605	1548.21	1776.52	1078.54	1886.35	2397.98	2134.19	2113.10	3112.01	2385.70	3248.53	3165.96	3449.95	3575.12	3931.33	3953.75	3963.87	4201.74	5082.00	5177.19	5285.90	5706.14	6017.96	6028.29	6901.92	6696.08	7093.14	7447.16	8067.88	7904.32	8682.21	9107.93	9416.90	10323.1	10643.6	10805.6	11382.8	11617.8	12074.9	13272.4	13563.9	14036.4	14398.5	15171.6	16607.8	16090.6	17199.6
-6.15298	-63.3671	922.371	961.454	1321.01	1853.41	2357.96	2112.65	2123.43	2099.13	3071.28	3072.33	3056.74	3431.32	3375.06	3712.79	3908.44	4168.13	4960.39	4881.12	4691.78	4219.12	5298.42	5753.37	5671.89	6009.95	6323.08	6657.00	6894.51	7010.18	7957.87	7767.28	8326.90	8967.89	9276.69	9189.96	10035.6	10292.2	11142.3	11537.9	11556.9	12511.0	12693.5	13445.1	13689.8	14436.6	16013.6	16094.8	16308.7	17109.9
-6.13330	-110.203	525.479	717.441	940.909	1430.19	2481.95	1932.73	2361.36	2782.80	2496.77	3121.52	2852.96	3836.67	3766.48	3377.68	3730.80	4155.19	4660.85	4041.99	4821.76	5096.65	5053.59	6000.80	5848.48	6171.57	6339.65	5969.32	7102.82	6868.24	7389.60	8240.11	8441.08	9451.96	9721.69	9341.41	10007.7	10873.8	11205.3	11469.2	12155.9	12592.3	13522.0	14187.0	14173.1	15075.2	15362.6	16117.6	17196.8	16931.4
-6.11362	16.8150	426.160	602.660	1484.15	2148.87	1923.87	1988.61	2879.97	2869.91	2637.26	2799.85	3305.68	3197.79	3912.33	4135.40	3687.88	3648.67	4154.51	4910.59	4546.38	5000.55	4678.38	5318.18	5255.53	6254.21	6461.89	6895.52	7392.91	6846.04	7686.60	8174.37	8194.46	9338.09	8916.82	9319.50	10443.7	10886.8	11169.8	11421.1	11928.9	13100.9	13242.2	13878.0	14126.3	15186.3	15638.7	16820.8	16564.5	17670.0
-6.09394	22.9277	718.898	625.705	582.589	1955.45	1809.73	2539.39	2958.72	2735.42	2628.04	3162.97	3049.29	3282.38	3410.28	3760.48	3973.40	4003.18	4860.49	4046.80	4895.51	5316.17	5236.35	5228.21	5775.78	6006.35	6747.24	6882.52	6878.38	7256.07	7311.56	7847.21	7969.36	9283.26	9444.09	9197.53	10282.8	10825.1	11761.7	11868.3	12564.7	12586.1	13162.4	13938.4	14010.6	14920.1	15916.0	17004.6	16679.0	17978.8
-6.07425	329.846	433.896	497.130	1256.10	1720.15	2005.78	1725.81	2686.81	2473.99	2190.23	2283.91	3195.02	3342.54	3505.75	3907.77	3699.55	3920.91	4725.62	4752.49	4570.73	5097.84	5593.10	5912.15	6500.96	6314.94	6373.25	6500.50	7436.43	7921.31	8298.92	7234.67	8558.33	8902.25	10004.9	9756.06	10683.4	10199.4	11521.3	12025.1	12706.0	13358.1	13000.4	13823.6	14876.6	15000.2	15641.2	16701.2	17082.6	17977.4
-6.05457	64.6364	652.637	1001.55	1771.03	1488.76	1415.85	2060.93	2119.38	2466.90	2926.04	3053.04	3194.09	3622.82	3700.47	3218.55	3811.68	4306.53	4474.24	4117.39	4945.39	4687.91	5625.13	5552.86	5699.47	6783.75	6990.74	7242.10	6664.02	7139.42	7405.04	8742.31	8384.78	8900.84	9458.85	9116.61	10757.0	10726.6	10678.4	11897.2	12535.3	12678.6	13218.2	13907.5	14240.6	14799.6	15822.4	17353.4	17456.2	17987.0
-6.03489	238.081	226.879	1296.64	1885.39	1938.09	2412.39	1632.39	2286.30	2752.46	2939.16	3201.24	3336.38	3343.75	3547.00	3889.62	3862.46	4231.62	4002.64	5270.54	4790.94	4971.03	5556.13	5787.64	5976.38	5832.17	6834.43	7288.05	7610.32	6917.41	7728.41	8523.02	8441.95	9195.87	9292.76	9988.60	10595.8	11125.3	11611.4	11910.3	12622.4	13217.6	12985.5	14321.0	14393.5	15553.2	16255.6	17288.0	17198.0	18151.9
-6.01521	-519.007	434.865	700.560	1515.99	1925.21	2359.27	1930.17	2196.28	1954.66	2706.04	2985.13	3182.78	3324.32	3824.33	3349.24	3981.41	4008.58	4478.48	4421.31	4862.34	5147.47	5574.74	5885.22	6129.49	6630.39	6839.37	6817.69	7109.10	7480.63	8056.96	8876.04	8479.03	9034.96	9171.54	9958.74	10136.1	11156.8	11321.4	11970.5	13006.6	13247.5	13069.8	14405.1	15104.1	15757.9	16133.6	16903.7	17478.7	17771.7
-5.99552	33.0786	503.438	1328.04	2132.21	1706.61	1620.39	2617.41	2632.33	3236.70	3334.85	3021.46	2996.88	3391.89	3651.71	4293.67	3987.15	4180.51	4402.41	4397.61	5312.00	4820.04	5429.90	5917.83	6164.78	6353.27	6832.36	7158.46	7734.35	7114.74	8155.86	8234.83	8658.83	10119.0	9780.06	9761.28	10663.1	10717.0	11670.3	11969.5	12600.8	12853.2	14168.3	14090.1	14741.2	15924.5	16396.2	17825.6	17303.5	18428.7
-5.97584	-239.729	608.214	1128.99	1433.58	1632.63	1774.86	2245.07	2389.45	2887.15	2940.43	3179.29	2967.56	3547.00	3457.06	3588.47	3795.80	3985.37	4869.55	3951.86	4990.42	5582.09	5008.88	5443.51	6131.32	6259.13	6622.22	7007.27	7304.15	7172.29	8200.47	8616.85	8797.26	9293.89	9505.96	10031.4	10834.6	11381.9	11019.5	11894.3	13230.1	12950.1	13633.2	14574.2	15090.9	15856.6	16767.8	18003.6	18307.2	18313.4
-5.95616	37.3834	147.291	1410.81	1443.50	1613.78	1442.24	2118.81	2802.75	2341.67	2732.68	3056.15	3552.42	3557.64	3847.32	4010.54	4128.76	4022.56	4688.39	4852.93	4596.75	5362.27	5162.21	5707.98	5726.21	6515.61	6897.33	6243.83	7413.89	7572.51	8154.40	8254.32	8382.73	10063.5	9923.68	9809.08	10270.8	10767.9	11632.2	12351.8	12605.1	13472.2	14015.5	14760.6	15002.5	15872.8	16658.5	17265.2	17495.3	19127.7
-5.93648	125.088	1029.27	1057.12	1545.41	1996.86	1896.60	1864.99	2587.29	3011.10	2469.72	2274.73	3044.45	3606.97	4227.25	4257.72	3416.47	3824.04	4357.90	4823.85	5097.66	5417.66	5878.01	6172.13	6322.83	6678.01	6890.93	7326.28	7783.64	7521.59	8365.35	8700.44	8171.13	9483.04	9872.64	10482.9	10243.9	11443.2	11988.5	12374.8	12572.6	13115.9	13813.0	15043.8	14904.7	15635.1	16380.3	17702.6	18483.4	18685.1
-5.91679	-435.562	1135.22	1597.80	978.470	1753.90	2335.31	2459.03	2353.01	2362.30	3247.97	2399.31	3314.17	3553.23	3917.07	3948.37	4248.88	4062.99	4529.73	4473.61	4926.93	4853.03	5827.66	5497.07	6359.15	6435.39	6339.19	6888.43	7820.28	7815.98	8082.47	8616.68	9063.64	8829.55	9644.78	9918.39	10802.2	10994.1	11746.9	12150.6	12985.9	14031.4	14383.5	15135.9	15501.3	15797.3	17007.6	16831.6	18386.4	18732.9
-5.89711	-239.164	288.635	1272.94	1336.77	1082.40	1540.87	2088.30	2473.29	2972.14	3072.85	3169.09	3068.52	3426.81	3274.46	3890.13	3837.36	4157.04	4336.86	4686.96	4846.87	4866.93	5101.24	5661.33	5347.93	6156.32	6944.52	7609.73	7766.60	7934.16	8109.04	8608.12	9403.23	9471.85	10011.8	10489.5	11015.1	11444.5	12022.1	12223.3	12945.7	13524.9	14135.6	15561.4	15533.7	15753.0	17367.2	17348.2	18109.7	19484.9
-5.87743	436.824	696.392	157.902	1617.83	1397.84	2585.06	1947.78	3027.47	2490.20	2440.94	2538.16	3254.22	3402.39	3527.28	3689.49	4106.98	4602.03	5562.67	4823.25	4982.02	5866.25	5819.07	5374.66	5785.40	6320.83	6574.53	7210.73	7589.48	7455.52	8213.71	8903.60	8882.56	10204.9	9818.39	9883.27	10680.4	11598.9	11750.6	12284.5	12930.0	13613.3	14260.9	15231.8	15423.5	16288.7	17277.9	18150.3	18621.5	18397.2
-5.85775	-408.403	479.191	497.479	1143.58	2044.13	2213.25	2224.83	2428.33	3133.75	2834.62	3236.50	2893.92	3186.02	3308.13	3575.39	4097.66	4036.00	4299.62	4929.37	4863.16	5367.72	5573.79	6109.24	5616.21	6554.65	7472.71	6264.02	7520.75	7741.66	8221.34	9530.93	8505.83	9507.98	10171.5	10695.0	11097.6	12115.5	12210.8	12020.1	12866.0	13812.9	14439.1	15229.1	15872.2	16502.4	16918.2	17695.7	18634.2	19159.9
-5.83806	391.678	477.733	706.022	1085.13	1575.64	2577.20	2650.70	2805.62	2574.91	2630.09	2998.98	3435.84	3101.73	3796.52	4110.65	4492.26	4300.76	5026.57	4820.18	4833.74	5213.56	5759.57	5693.74	6446.84	6524.05	6913.93	6503.56	7515.78	7277.04	8084.80	8882.64	9127.28	9575.69	10273.9	10502.1	10922.0	11235.6	11952.7	12672.5	13409.3	14277.6	14976.8	15332.6	15676.9	17077.1	17521.0	18328.8	19007.6	19594.6
-5.81838	-398.291	650.677	1102.77	988.858	1830.68	1145.74	2086.73	2322.57	2550.62	2988.08	3443.54	3245.57	4201.31	3753.50	3927.08	3830.65	4204.29	4448.22	5174.12	4693.00	5424.21	6021.00	6178.07	6353.61	6375.88	6733.58	7390.98	7272.51	7643.83	8593.12	8698.50	9114.98	9460.82	9765.25	10437.8	11295.3	11533.9	12067.6	12839.2	14107.0	13603.8	14452.2	15214.4	15904.1	16942.5	17134.1	18468.9	18521.9	19141.1
-5.79870	239.398	368.059	662.795	1395.88	1646.21	1678.16	2440.37	2586.73	2992.28	2465.62	3098.69	3808.63	3511.99	3511.18	4191.07	4111.89	4969.13	4483.50	5085.12	5336.50	5397.81	5485.35	6021.51	5891.85	7478.41	6993.63	7142.07	7309.91	7540.35	8839.34	9347.14	8939.92	9768.13	10391.1	11120.6	11587.7	11656.1	12539.9	12828.8	13711.2	13541.9	14717.1	15488.4	16221.3	16650.3	17360.4	18547.7	18505.5	19473.8
-5.77902	-7.43198	588.402	1250.02	1397.66	1493.69	2058.10	1982.53	3108.06	2865.62	3200.32	3338.11	3166.58	3699.89	3810.91	4212.65	4464.39	4573.05	4016.19	4753.18	5162.81	5648.23	5993.43	6028.11	6313.27	6946.03	6971.23	6729.42	8036.08	8036.99	8458.45	8836.62	9158.16	9686.93	10708.5	10449.1	11541.1	11742.9	12770.5	13377.7	13546.3	14447.7	14904.5	15142.1	15638.4	16798.4	17557.3	18654.4	19323.4	20059.8
-5.75933	430.697	558.919	798.439	1694.31	1871.61	2130.44	2479.35	2466.52	1924.52	2957.45	2939.88	2689.08	3783.68	3730.39	4073.47	4560.45	4062.26	4394.14	5487.50	5148.52	4709.87	5824.94	6137.38	6384.59	6821.79	7785.16	7765.15	7770.99	7960.47	8590.91	9318.13	9675.18	9852.45	10706.3	10765.0	11208.7	12728.0	13008.4	12956.5	14388.3	14505.6	15012.6	15956.2	15685.1	16778.8	17971.7	18446.7	19636.2	20022.8
-5.73965	81.3925	898.827	857.900	1728.50	1586.07	2042.63	2206.20	2609.94	3363.00	2766.35	3141.28	3520.54	4040.82	3620.21	3889.89	3753.25	4655.27	4925.27	4667.88	4987.54	5314.96	6054.54	6274.82	6007.05	7052.38	6958.35	7346.04	7569.46	8184.99	8880.40	9334.29	9473.08	10108.1	10960.8	10567.4	11448.8	11965.4	12917.0	13346.3	13533.0	14152.1	14817.5	15700.7	16816.5	17855.3	18593.7	18793.9	18954.2	20455.1
-5.71997	-32.4806	779.466	958.859	1355.62	1929.27	1931.29	2383.81	2099.61	2772.73	3318.55	3366.21	3153.27	3768.85	3435.12	3761.26	4247.53	4585.49	4645.55	4938.40	4934.98	5974.93	5912.51	6548.28	6254.41	6451.44	7978.85	7479.20	7680.05	8100.09	8074.17	8759.86	9424.89	9958.15	10454.7	11225.1	11263.1	12407.1	12789.9	13250.9	13850.8	14833.8	15442.7	15979.1	16567.3	16682.2	17902.1	18963.7	19851.2	20369.1
-5.70029	379.684	405.795	775.941	1920.57	1500.92	1542.55	2767.83	2788.57	2128.30	2772.84	2916.27	3501.82	3014.41	3071.82	4376.01	4649.72	4390.55	4458.91	4815.92	5187.29	5735.45	5900.67	6431.09	6376.51	6932.54	7044.12	7198.89	8049.37	8145.19	8642.01	8853.23	9210.56	10396.4	10670.1	10888.4	12035.9	12609.2	12521.4	12891.7	14114.7	14878.3	15635.9	15969.4	16683.1	17382.9	18005.9	19328.7	19111.7	20142.2
-5.68061	1.59135	618.558	1339.70	1547.77	1208.74	2583.07	2588.16	2603.74	2666.81	2511.51	3511.61	3023.71	3432.06	3951.13	4730.42	4333.93	4122.94	4710.40	4844.28	4848.35	5152.39	5892.72	5849.40	6260.35	6878.50	6907.96	7700.55	8218.55	8605.57	8498.15	8749.72	9713.39	9918.27	10861.4	10892.9	11998.2	12038.3	13107.8	13491.5	14389.8	14773.5	15807.6	16560.0	16831.7	17973.0	18458.5	19658.5	19930.2	19909.4
-5.66092	-150.083	337.852	1127.60	2094.85	1818.79	2066.42	2221.66	3038.81	2524.27	3333.76	3188.70	3563.03	3313.12	4092.90	4277.86	4643.34	4617.11	5000.42	4962.50	5520.49	5313.82	6446.05	6026.34	7026.59	6871.17	7323.39	7628.55	7855.41	8628.03	9097.17	8722.79	9672.27	10113.3	11293.4	11688.5	11656.5	12509.9	13192.3	13048.6	13696.4	15197.0	15690.9	16831.3	16752.2	17885.4	18633.1	19679.7	19920.9	20399.0
-5.64124	191.190	555.041	975.456	1473.52	2088.15	2407.82	2010.76	2572.93	2725.34	3244.88	3317.88	3384.84	3973.18	3437.20	3985.64	4251.41	4469.30	4982.14	4272.42	5300.08	5525.14	5941.65	6585.19	7179.61	7212.86	6856.83	8267.91	8365.28	8089.24	8792.56	9524.33	9781.52	10765.2	11178.7	11604.1	11836.9	12307.4	13170.9	13737.7	14323.2	14773.5	15452.5	16565.5	17104.2	17767.0	19060.7	19739.1	19840.1	20730.9
-5.62156	-99.5775	471.842	457.931	1246.68	1444.55	1991.19	2291.82	3255.84	2676.12	2979.12	3327.40	3479.13	3396.14	4175.61	4213.58	3692.41	4786.42	5177.54	5204.78	5514.46	5724.85	6003.32	6115.49	7328.39	7692.53	8281.67	8258.76	8194.83	8366.93	9305.40	9515.93	9586.78	10333.2	11029.8	11407.6	11914.4	12829.8	12991.8	13378.8	14642.2	14966.3	15626.3	16455.8	17208.8	17773.4	19506.8	20128.8	20397.9	20592.0
-5.60188	-446.166	445.270	1307.78	2140.63	1932.77	2587.07	2474.83	2654.99	2570.23	3119.48	3423.53	4070.90	3269.08	3763.30	4191.99	4813.15	3896.53	5071.59	5230.97	4938.59	5684.93	5555.35	6589.89	6693.82	7548.79	7523.44	7623.91	8363.08	8886.28	8513.63	10427.5	10038.0	10954.6	11093.3	12236.1	12116.4	12860.4	12814.6	13999.9	14741.9	15536.2	16657.6	16825.5	17498.0	18145.7	19594.8	20303.7	21029.9	21600.8
-5.58219	-7.08982	575.580	1441.20	923.684	1832.26	1835.42	2554.33	3165.72	3099.58	2941.50	3389.38	3830.05	3658.54	3767.02	4399.90	4609.93	4898.52	5078.53	4986.67	5337.05	5338.62	5808.90	6479.90	7114.00	7586.09	7507.39	7846.98	8706.48	8467.34	8724.61	9934.77	9658.59	10763.4	11135.8	11158.4	12037.4	12785.1	13581.7	14372.2	15369.8	15631.9	16215.6	16576.5	17496.7	18508.4	19636.7	20322.1	21090.5	21093.7
-5.56251	36.9241	92.5170	1456.02	2166.98	1813.92	2328.87	2636.35	2419.79	2194.36	3137.55	3318.15	3071.12	3760.33	3794.89	4181.17	4320.18	4551.74	5340.99	5295.64	4893.71	5404.41	6147.98	6687.61	6743.50	6875.13	7419.21	8043.83	8632.89	8438.17	9125.50	9738.40	10643.6	10304.8	11210.1	11696.6	12568.3	13233.2	13568.5	13536.2	15104.1	15661.1	16190.1	17329.1	17509.8	18640.7	19518.4	20153.1	20386.5	21615.6
-5.54283	125.789	1218.82	1025.09	1462.06	2173.29	1565.22	2463.19	2953.17	2930.53	3495.82	3662.24	3626.69	3701.98	3586.62	4242.85	3997.05	5140.16	5095.01	5019.75	5760.97	6297.19	6180.03	6890.31	6997.52	6792.60	7802.43	8062.23	8517.43	8780.44	9557.47	10245.9	10380.9	10776.8	11672.5	11933.3	12409.1	12846.0	13084.8	14426.2	15164.4	15651.2	16817.1	16527.9	17572.9	18836.0	19759.4	20657.4	20672.5	21429.2
-5.52315	-508.370	698.245	1104.16	1072.78	1665.51	2536.70	3061.44	2573.23	2770.87	2887.69	2723.80	3640.21	3894.57	4134.13	3514.88	4551.73	4219.58	5233.07	5204.25	5508.90	5701.70	6330.62	6153.87	6690.88	7380.91	7806.70	8471.57	8493.87	8508.82	9227.82	9964.01	9944.55	11052.8	11431.2	11453.9	12292.3	13521.5	13803.9	14292.3	14979.9	15764.9	17198.1	16812.0	18003.7	18467.1	18991.6	20555.2	21385.6	22040.4
-5.50346	-597.703	530.037	975.942	1836.81	2056.03	1523.70	2790.84	2657.53	2787.48	3210.83	3507.70	3515.31	4285.34	4125.85	4571.46	4764.15	5068.74	5555.89	5864.30	5508.84	5733.16	6384.47	6077.36	7001.46	7106.39	7654.63	8019.95	8286.86	9091.55	9131.35	10235.3	9870.90	10509.9	10958.3	11965.1	12620.3	13343.7	13905.0	14464.7	15266.8	15320.6	16278.7	17544.4	17449.7	19178.7	19703.6	21056.8	21414.6	21432.7
-5.48378	-233.428	319.157	1050.89	2020.54	1838.44	2053.44	2238.96	2586.72	3095.89	2749.10	3405.11	3207.76	3747.32	3986.08	4334.90	4339.66	4537.09	5340.96	5026.28	5936.59	5744.21	6678.80	6630.27	7202.48	7357.96	7590.96	8417.41	9077.53	8621.48	9565.28	10448.1	10359.1	11328.2	11738.3	12690.6	12729.2	13361.4	13981.2	14217.7	15254.3	16138.8	16531.5	17345.9	18212.3	18319.3	19848.3	20578.5	21525.8	22627.3
-5.46410	-595.628	999.901	1077.74	889.280	1846.75	2128.12	2311.01	2564.51	2726.35	2511.35	3551.96	3593.78	3668.04	3810.22	4352.83	4786.19	5353.32	4625.88	5729.04	5816.67	5734.62	6267.36	6549.66	6590.65	7903.26	7740.99	8388.26	8647.70	9180.44	9345.09	10356.2	10456.8	11305.2	11751.8	11596.1	12777.3	13049.4	13934.2	14830.1	15360.2	15840.5	16686.4	17559.3	18262.7	19322.6	19596.6	20790.2	21211.1	22235.4
-5.44442	407.375	767.876	1111.25	1600.99	1847.89	2467.30	2479.45	2220.76	3724.33	3270.43	3709.34	3250.63	3237.86	3949.56	4532.31	4627.23	4632.04	5325.47	5330.37	5855.03	5751.62	6497.54	6877.90	7272.19	7387.58	7849.28	8550.22	8548.28	9072.31	9880.70	10133.4	10706.9	10909.1	11847.4	12054.2	12769.8	14267.3	14279.5	14432.7	15056.4	15725.9	17237.5	17282.4	18193.4	18737.9	20405.0	20531.0	21688.6	22557.6
-5.42473	-298.134	717.067	1451.53	1318.75	1881.40	2176.41	2242.45	3277.24	2760.87	2879.74	2769.40	3693.06	3720.82	4181.46	4318.53	4562.12	5053.77	4714.46	5888.59	5011.27	5997.17	6408.68	6173.61	7527.32	7641.53	8271.48	9098.51	8871.43	9170.07	9998.07	10062.6	10336.6	11199.3	12035.8	12135.9	13010.5	13367.2	14223.1	14502.7	15302.7	15979.0	16724.9	17662.3	18354.8	19069.8	20397.5	21241.1	21759.4	22253.0
-5.40505	-52.1786	371.840	1037.27	1191.64	1828.72	1996.37	2122.79	2116.82	3234.89	3044.93	2997.15	3556.46	3395.33	3973.02	4330.19	4395.47	5679.08	4759.14	5096.91	6009.13	5929.31	6223.44	6876.43	7538.80	7093.96	8345.86	8739.36	8699.55	9173.90	9645.74	10097.9	10607.3	10516.0	12046.0	12535.6	13622.6	13361.3	14001.0	15422.8	15680.3	16357.2	16923.3	17867.3	18196.1	19472.3	20825.0	21249.3	22362.1	22773.8
-5.38537	219.877	244.690	711.170	1155.37	1939.47	2206.87	2486.09	2531.83	3365.57	3872.98	3369.45	3439.26	3597.70	3978.81	4316.01	4565.46	4971.61	5157.60	5430.26	4899.47	6400.26	6332.90	6430.11	7268.60	7396.78	8478.29	8579.53	8874.05	9112.47	9932.51	10930.8	10550.8	11542.4	11772.7	12145.6	13500.3	13785.8	14503.4	15094.4	15255.3	16149.3	17846.9	18090.9	18259.2	19803.3	20849.5	21439.9	22546.7	22503.6
-5.36569	-366.803	473.526	1258.48	1512.68	1739.59	1730.05	2383.21	2240.43	3054.41	2840.17	3319.45	3427.47	3494.55	3937.89	4339.87	4304.63	4761.73	5005.73	5674.76	5359.78	5933.53	7146.50	6962.80	7200.62	7121.94	8050.16	8722.91	8624.24	9462.99	9925.39	10555.6	11497.6	11860.2	11985.0	12690.9	13181.2	13935.0	13997.3	15038.8	16281.7	17304.5	17773.6	18321.5	18900.8	19476.8	21047.2	22112.5	22315.5	23977.6
-5.34601	-229.516	631.971	575.660	1534.11	1948.36	2163.75	1757.71	2391.52	3027.68	2809.91	3041.81	3446.41	3959.69	3601.32	4388.35	4261.64	4980.49	5632.98	5166.24	5652.06	5950.11	6182.68	6456.90	7699.58	7577.30	7530.50	8471.55	9326.65	9399.46	9344.76	10806.8	10874.4	12016.0	11895.6	12277.5	12796.6	13423.6	14203.4	15335.7	16425.3	16623.0	16906.0	18204.3	19067.6	20085.4	20593.9	22230.2	22754.5	22948.9
-5.32632	-325.443	692.788	1045.20	1198.66	1934.08	2373.77	2865.36	1990.38	3040.09	3030.07	3198.61	3194.62	3789.19	3838.72	4184.49	4281.66	4837.68	5357.81	5090.41	5876.32	5529.55	6183.10	7112.08	7062.00	7671.54	8761.90	8184.87	8887.70	9067.14	9639.73	10667.4	10308.5	11497.5	12062.5	12643.0	13090.3	14300.4	14413.3	15586.0	17000.3	17294.0	17260.5	18478.1	18889.3	19720.9	20781.2	22268.2	22867.7	23702.3
-5.30664	-542.262	652.498	676.486	2275.27	1931.72	2089.93	2250.73	2975.43	2608.15	3107.74	3638.54	3457.80	4230.99	4585.46	3876.76	4985.88	4557.94	5045.45	5365.74	6119.03	6285.12	6948.76	7039.16	7118.77	7932.90	7811.17	8240.12	8876.70	9648.29	9980.29	10410.2	10747.9	11965.5	12256.9	12567.9	13413.5	13633.1	14946.0	15356.4	16018.0	16732.3	18113.1	19019.9	19658.2	20380.3	21105.8	22053.4	23350.4	23213.1
-5.28696	-48.0109	201.061	1018.32	1715.68	2467.82	2037.45	2611.30	2687.46	2614.33	2795.95	3518.42	3875.03	3985.91	4094.43	4261.28	5172.32	4835.18	5316.10	5348.67	5791.02	5982.79	6944.72	6896.49	7281.27	7176.90	8249.11	8013.27	8941.47	9357.44	9768.32	10582.4	10869.8	12041.4	12300.0	13107.3	13827.6	14181.0	15042.2	15594.0	16346.8	16957.8	17559.2	18845.6	19450.0	19744.6	21512.8	22765.3	22947.7	24262.9
-5.26728	43.0038	526.279	578.639	1640.01	1195.78	2243.51	2904.51	2676.21	2543.27	2829.14	3302.50	3311.66	3740.27	3775.51	4570.15	4366.49	4925.64	5479.87	5885.28	5846.71	6533.84	6374.24	6899.66	7674.86	7767.60	8026.00	8770.85	9186.33	9628.21	10520.8	10631.8	10787.0	11682.9	12534.7	13052.8	14206.4	14356.1	14789.8	15537.6	16413.4	16920.3	17702.7	18801.1	19832.2	20128.7	21634.7	22193.2	23073.4	23891.5
-5.24759	202.881	485.903	1155.97	1747.89	1850.47	2198.05	1942.23	3185.48	3275.67	2773.75	3461.48	3857.23	3924.06	3979.41	5149.91	5202.24	4500.21	5095.54	5445.17	5808.25	6076.84	6752.31	7203.31	6995.74	8105.90	8477.57	8690.24	8955.39	9267.44	10275.6	10494.3	11405.3	11759.5	12288.7	13185.2	14011.4	14282.7	15353.3	16016.2	16796.2	17450.3	18230.0	18685.0	19380.1	20961.9	21854.4	22444.6	23269.8	24315.5
-5.22791	190.745	330.098	596.150	1540.10	1812.48	2250.93	2178.39	2149.43	2304.94	2718.99	3669.97	3330.70	3969.86	3860.32	4696.29	5136.11	5100.53	5564.59	5656.04	6183.94	5905.73	7054.93	6929.74	6745.25	7719.58	8511.23	8480.01	9205.19	9587.33	9991.38	11272.0	11591.0	12197.0	13094.0	13362.8	13791.6	14786.0	14944.4	15134.3	16724.2	17375.7	18048.1	18853.7	19901.4	21109.0	21542.6	22873.2	23668.7	23964.0
-5.20823	-30.8076	462.912	1355.54	1216.30	1944.99	2150.84	2812.62	2911.53	3081.99	3810.67	3603.33	3599.85	3935.72	4079.82	4487.47	4431.37	5447.80	5244.15	5204.42	5634.34	6017.14	6232.41	7097.39	7159.82	7701.96	8901.68	8521.68	9550.58	10066.1	10376.9	11318.6	11393.0	12749.9	13066.3	13295.9	13287.4	14835.7	15208.5	15658.1	16917.5	17502.6	18284.2	19373.4	20261.0	20653.9	22275.0	23162.2	23553.7	24352.4
-5.18855	-251.719	1022.03	1269.72	1191.42	2099.38	2374.50	2358.42	2843.47	2968.90	2842.85	3465.10	4201.40	4448.26	3901.23	4677.13	4634.66	4512.84	5815.77	5730.88	6333.19	5984.82	6395.22	7228.19	7219.80	8140.57	8433.07	9272.85	9773.75	9750.03	10543.1	11272.6	11287.2	11973.2	12185.8	12771.7	14349.5	14903.9	15265.2	16229.8	16961.9	17473.1	18790.9	19855.6	19963.8	20842.5	22289.8	23107.0	23790.2	24418.5
-5.16886	305.676	712.955	671.717	1789.23	1812.55	2423.99	2149.94	3264.85	2781.14	3142.51	3472.62	3513.05	4259.90	4125.94	4430.23	4578.27	4811.39	5368.06	5725.01	6531.94	6016.84	6354.76	7066.71	7576.15	7936.56	8238.59	9294.53	10031.2	9969.76	10159.1	11304.2	11488.0	12078.6	13116.8	14025.3	14031.5	14470.3	15367.0	16345.8	17221.3	17820.5	18685.8	18883.1	20466.9	21249.8	22718.1	23171.5	24281.6	24811.4
-5.14918	-165.901	614.676	1023.35	1858.57	1916.03	1732.57	2312.88	2800.27	3059.54	3271.84	3381.94	3433.61	3727.45	3927.38	4474.76	5052.59	4746.86	5611.75	6429.95	6042.43	6053.58	7034.82	7160.94	7403.81	7424.81	8625.10	8888.49	9598.63	9550.91	10208.1	10887.1	11599.3	12210.4	13139.1	13465.5	13957.6	15049.4	15726.0	16506.3	16593.9	18206.0	18392.2	19882.6	20792.9	21010.5	22507.3	23597.4	24489.3	25490.9
-5.12950	17.1989	268.592	571.230	2123.82	2059.61	2205.11	1795.62	2157.60	3473.19	3471.49	3550.82	3768.70	3734.53	4310.46	4667.68	4967.80	5626.59	5665.15	5461.61	5887.80	6518.74	6896.82	7823.67	7797.38	8210.16	8968.65	8986.30	9405.40	10660.4	10686.7	11248.1	11656.2	12195.0	13390.8	13641.5	14464.9	15007.2	15591.3	16484.6	17288.2	18443.4	19031.8	20434.4	20329.3	21219.7	22450.5	23450.5	24045.5	25453.1
-5.10982	-111.059	792.690	1081.69	1134.74	1997.02	2228.20	2602.41	3369.94	2924.29	2968.08	3857.45	3507.37	4238.24	4222.15	4523.25	4719.20	4852.24	6003.09	6145.38	5740.28	6904.38	6805.83	7237.49	7814.88	8325.96	8496.40	8831.49	9569.76	9991.36	10893.7	10984.1	11608.0	12401.8	12941.3	13915.3	14998.8	15235.8	15524.9	16591.9	17596.4	18231.7	18981.6	20547.5	21155.2	21633.1	22559.9	23606.5	24819.1	25380.3
-5.09013	-49.8191	673.921	831.828	1450.09	1876.88	1867.71	2898.24	2833.17	3422.83	3785.62	3240.19	4042.16	4678.66	4697.98	4284.23	4823.91	5212.26	5782.50	6114.75	6234.46	6176.38	7174.11	7480.01	8213.47	8031.42	9207.01	9136.19	9938.29	10903.3	11114.2	11655.2	11865.0	12898.5	13733.6	13845.9	14733.0	14926.1	16340.7	16528.9	17647.9	18232.7	19407.2	20110.1	20436.0	22038.2	23098.5	23839.3	24564.4	25500.2
-5.07045	359.134	1319.28	1162.85	1338.41	2071.55	2331.02	2757.57	2788.15	2900.79	3132.34	4308.82	3691.08	3763.29	4417.57	4094.86	5003.16	5564.82	5431.22	6652.57	5929.62	6584.96	6638.35	7221.76	7947.57	8586.24	8281.58	9334.19	9836.22	9614.22	10650.4	11545.8	11169.3	12715.0	13627.8	14402.3	14626.2	15804.6	16219.5	16719.3	17742.3	19276.6	19300.9	20037.7	20711.1	21949.2	22962.4	24550.4	25289.0	25819.7
-5.05077	10.9553	223.095	885.244	1714.67	2105.96	1634.70	2257.63	2438.90	2895.00	2816.42	3408.91	4057.29	3834.49	4982.55	4997.65	4610.02	5689.99	5739.45	5486.88	6337.15	6791.55	7478.87	7738.40	8283.41	8206.78	8511.24	9196.71	9892.03	10884.1	11160.5	12300.3	12334.9	13191.9	13403.2	14287.6	14768.9	16082.6	16684.5	16811.7	18505.9	18685.1	19365.2	20279.0	21443.0	22318.1	23448.5	25009.0	25481.5	26170.4
-5.03109	-298.787	1116.00	926.827	1526.33	2434.30	2088.07	2247.59	2739.68	3212.07	3414.68	3382.78	3887.41	4310.26	3970.64	5443.96	4693.23	4982.78	5636.07	5611.89	6332.33	7034.79	7431.13	7589.52	8174.98	8974.59	8611.38	9450.31	10288.4	10678.4	11419.3	11656.5	12086.8	13531.5	13146.7	14630.6	15128.0	15933.3	16786.6	17177.3	18278.4	19249.8	19599.2	20493.1	21098.4	22313.4	23585.6	24571.9	25180.1	26084.3
-5.01141	383.636	952.408	1450.87	1309.18	2136.11	2853.11	2578.75	3077.21	3179.99	3154.46	3212.79	3920.41	4111.91	4634.86	4888.06	4456.17	5244.13	5284.21	5841.23	6521.25	6671.67	7274.44	7616.57	8048.13	8431.39	9154.94	9433.23	9722.82	9970.08	11074.9	12070.7	11905.5	13019.3	13861.0	14559.7	15265.3	15742.6	16284.5	17587.5	18418.8	19318.1	19980.3	20781.2	21828.0	22502.0	24063.8	25086.2	25370.5	26080.5
-4.99172	-556.510	255.892	1310.53	1386.11	2325.02	1905.37	2499.07	2792.53	3355.18	2768.70	4004.07	3979.44	4630.03	4572.19	4845.59	4858.40	5357.18	5299.06	5809.59	6471.73	6679.35	6925.99	6970.36	7779.81	8878.14	9078.99	9258.19	9899.49	11077.0	11180.2	12269.6	12142.8	12872.6	13925.9	14209.5	15644.5	16252.4	17038.2	17955.8	17813.1	18803.7	19819.3	20997.6	22012.3	22695.2	24299.1	25722.3	25737.4	26355.2
-4.97204	63.4688	351.912	1426.99	1701.79	2068.69	2647.25	2607.36	2480.70	3323.34	3498.08	3708.11	3519.62	4115.71	4039.82	5011.84	5807.75	5320.61	5594.72	5591.53	6620.57	7249.88	7342.96	7634.43	7942.56	8191.03	8839.88	10127.9	10174.1	10884.8	10859.2	11999.5	12115.5	13130.1	14118.4	14389.2	15172.0	15809.1	16611.8	17622.1	18801.3	19670.8	20059.4	21102.6	21797.9	22924.0	23790.7	25413.8	26001.5	26870.9
-4.95236	-87.0040	124.203	1172.07	1420.58	1991.68	2194.04	2629.22	2717.59	2939.13	3571.71	3417.75	3764.43	3858.94	4468.11	5084.21	5393.32	5181.43	5540.09	6461.65	6982.34	6477.04	7903.70	8004.03	7860.01	8598.93	9432.47	9097.96	10160.4	10608.1	11721.1	12284.2	12312.5	13265.9	14758.4	14609.1	15682.9	16299.3	17274.2	17779.8	19058.7	19232.5	20414.0	20689.7	22109.5	23352.5	23890.8	25144.4	26016.7	26652.7
-4.93268	-378.844	497.893	1252.84	1614.51	1838.59	2432.25	3224.23	2991.86	2874.06	2880.69	3478.30	4287.15	4076.39	4467.98	4594.42	5032.18	5018.40	5913.55	5929.41	6587.99	6738.28	7415.87	7736.34	8563.45	9011.03	9012.04	9524.08	10422.9	10600.9	11125.5	11950.6	12391.6	13446.8	13280.8	14798.2	15276.7	16241.2	17102.9	18112.6	18622.9	19890.8	20767.0	21345.0	22681.7	22943.6	24406.9	25736.3	27061.3	27054.5
-4.91299	346.627	772.412	1172.46	1553.83	1661.02	2250.48	2522.82	3201.15	3727.85	3327.84	3952.85	3617.14	3637.43	4372.69	4416.01	5341.46	5448.59	5295.64	5894.57	5593.88	6642.80	7107.79	7831.27	8590.04	8997.78	9595.78	9197.10	10334.7	10737.3	11153.3	11865.8	12084.2	13681.5	13752.4	15003.1	15360.0	16437.1	16995.9	17763.8	18343.4	19400.7	20798.8	21176.7	21807.8	23362.1	24588.0	26044.6	26863.2	27422.4
-4.89331	-288.642	917.975	812.308	1408.55	1886.73	2236.73	2656.97	2813.09	3223.25	2796.67	3670.10	4225.59	4371.61	4485.53	5140.50	5346.76	5262.15	5355.94	6199.43	6066.40	6977.36	7585.10	8010.47	7856.94	8900.83	9608.42	9925.87	10643.1	10895.7	11262.5	12388.8	13272.4	13173.4	14545.5	14991.9	15809.6	16168.5	17283.3	17910.2	19248.0	20025.9	20710.8	21737.4	22171.0	23234.5	25061.0	26085.3	26590.3	27540.0
-4.87363	-55.9331	731.119	622.345	1258.33	1614.81	1425.21	2515.96	2903.34	2895.51	2972.09	4061.56	3202.26	4400.28	3961.17	4592.07	4970.21	5889.46	5656.98	6391.50	6533.75	7383.17	7444.21	7499.62	8449.01	8875.28	9169.92	10329.1	10515.8	10775.9	10876.5	12299.9	12309.3	13802.8	13779.5	14717.5	15763.0	16944.3	17694.0	17962.4	19402.6	20175.4	21003.7	21698.8	22683.0	23383.2	24835.4	25547.8	26600.5	27833.8
-4.85395	325.417	147.922	727.492	1981.90	1405.01	2736.44	2574.94	3045.55	3444.31	3530.52	3859.80	3662.46	4100.97	4109.26	4754.79	5048.20	5203.42	5811.00	6184.32	7232.61	7121.11	7164.39	8378.27	8072.48	9146.71	9169.37	9640.14	10769.8	10408.8	11401.5	12327.4	12586.8	13693.2	15119.4	15181.1	15627.7	16361.4	17231.5	17160.4	20022.6	19683.0	21282.9	22252.3	23136.3	23619.8	25249.8	26604.4	27427.0	27395.2
-4.83426	585.423	790.968	1178.86	1887.76	1650.65	2389.20	2623.72	3159.81	3402.78	3377.24	3695.62	4289.52	4760.52	4529.12	5417.07	5407.15	5597.60	6082.91	6065.77	6010.05	6819.09	7252.33	7744.38	8057.50	8747.11	9106.00	9993.43	10205.6	10847.3	11391.7	12569.8	13208.3	14171.8	14299.0	15293.7	15673.3	17303.4	17471.9	18597.6	19358.3	20452.6	21363.8	22014.4	23299.8	24298.4	24754.9	26220.1	27495.1	28677.3
-4.81458	-179.946	680.886	1095.93	1139.96	1734.54	2130.67	2552.25	2753.55	3119.26	3777.62	3718.82	3973.93	4543.27	4163.89	4639.58	4720.68	5299.30	5857.10	6289.78	6547.07	6764.11	7216.30	7925.44	7683.80	9101.32	9406.50	9491.60	10768.2	11061.1	11464.5	12895.9	13069.1	14199.9	14628.4	14969.3	16103.3	16854.1	17629.0	17786.7	20079.3	20245.1	21797.7	21901.3	23113.4	24350.0	25572.9	26960.7	27748.0	28301.0
-4.79490	-47.7663	802.976	1048.45	2049.53	2009.26	2522.87	2350.71	2936.39	2993.99	3688.59	4013.01	4222.54	3758.40	4516.31	4636.26	4606.07	5005.68	6343.27	5888.67	6749.32	6675.02	7764.06	8143.24	8561.13	8383.32	9852.89	10346.7	11349.7	11038.6	11991.6	13140.5	13164.5	13740.0	14390.2	15771.9	16148.6	16799.0	18240.3	18501.8	19532.5	20594.6	21627.8	22852.0	23325.0	23904.3	25046.8	27005.0	27534.7	28515.1
-4.77522	-77.3475	971.169	658.535	1495.33	1550.11	1993.90	2856.94	3120.18	2657.03	3317.46	3312.48	4266.10	4580.49	4770.62	4778.00	5879.88	6067.71	5626.47	6063.17	5915.00	6887.94	8125.27	8022.61	8309.24	9228.39	9299.82	10832.4	10818.6	10916.4	12126.8	13096.3	13110.8	13615.4	14676.1	15285.1	16333.5	17885.9	18079.3	18348.0	19211.9	20872.8	22086.8	22892.2	23536.5	24780.4	25903.0	26939.3	28038.6	28904.8
-4.75553	-287.045	526.554	574.235	1271.88	1895.94	2496.59	2504.42	2656.92	3085.18	3803.52	3711.26	4195.38	4255.41	4444.18	5372.79	5665.11	5860.94	6252.64	6067.65	6724.83	7150.23	7792.58	7372.61	8911.76	9639.20	9908.64	10467.3	11021.0	11218.2	11785.3	13042.3	13314.8	14066.2	15271.5	15958.2	16138.2	17154.5	17664.6	18573.8	19570.9	20392.8	21987.9	23022.8	23187.6	25270.6	25656.6	27124.3	28158.8	28698.8
-4.73585	-482.215	557.687	520.806	1538.69	1891.57	2404.24	2538.52	3035.13	3526.40	2987.28	4038.32	4283.59	4758.01	4708.55	4609.17	5168.35	5398.81	5838.12	6800.46	6861.18	7217.25	7304.38	8061.23	8481.76	8542.03	10257.5	10083.7	10624.7	11486.1	11693.4	13275.9	13331.9	13677.2	14776.4	16105.7	16636.7	17126.7	18322.1	18989.5	20159.2	20816.2	22007.2	22825.3	23853.7	24125.4	26430.6	27581.9	28689.1	28958.5
-4.71617	48.6221	414.311	1173.05	1888.20	1886.64	1643.92	2798.10	2749.09	2651.60	3118.20	3976.72	4336.34	4106.36	4855.72	4597.16	4780.81	4664.57	5599.54	5851.42	6697.64	7053.82	7342.39	8353.39	8905.37	8990.24	9204.17	10307.3	10436.9	11806.4	12320.6	12603.5	13793.8	14578.2	15400.8	16113.7	16198.9	17136.6	18332.8	18618.6	19949.5	20894.5	22268.5	23091.1	24035.9	25878.6	26215.1	27599.1	28982.7	29437.0
-4.69649	-220.051	494.779	1002.52	1468.05	2581.09	1761.30	2782.76	2812.36	2989.83	3592.00	3972.79	3566.64	3690.60	4765.34	5066.01	4773.95	5427.92	5523.75	6255.39	7194.94	7807.54	7785.71	8068.95	8522.45	9805.11	9963.87	9928.69	10942.7	11935.8	12438.8	12768.6	13241.5	14563.0	15392.1	16154.7	16563.2	17412.7	18348.3	19637.7	20077.5	21445.0	21818.8	23562.6	24079.4	25529.1	26809.4	28078.5	29068.8	29192.3
-4.67680	-191.396	1055.27	1182.19	1988.48	1791.95	1615.05	2387.50	2833.54	3599.91	3591.77	3219.23	3689.28	4281.38	4252.98	5376.61	5469.89	5170.76	5845.69	6304.01	6553.20	7536.20	7302.74	8026.81	8516.28	9321.83	9895.37	10503.7	11422.7	11914.3	12482.5	13132.6	13871.6	15077.9	15393.5	15522.2	16607.7	18656.0	19085.9	18610.3	20676.7	21439.4	22442.6	23635.2	23939.4	25468.4	26749.7	28261.6	29426.4	29654.9
-4.65712	-78.7383	930.503	1040.79	1692.07	1194.07	2439.59	1975.55	2639.12	3159.33	3750.45	3948.69	4107.87	3945.63	4689.01	4646.47	5415.48	5555.17	6203.21	6449.86	6842.17	7508.15	8079.26	8433.72	8812.92	9389.04	9741.18	10893.3	10941.9	12152.1	12135.3	13906.1	13579.5	14546.8	15797.8	16210.6	17733.6	17754.2	18912.9	19749.1	20180.9	22230.6	23135.8	23801.3	23941.7	25582.9	26441.5	27792.6	28944.2	29926.8
-4.63744	38.7591	309.471	825.328	1900.94	2266.18	2360.71	2397.90	2670.94	3440.97	3002.96	3934.11	4198.96	4530.71	4963.21	5308.41	5333.85	5726.55	6584.32	6180.86	6674.49	7174.89	7674.85	8337.88	8807.11	9668.63	10168.3	10657.9	11440.2	11262.8	12304.8	13375.2	13904.0	15106.4	15489.2	15716.2	16698.7	18075.5	19201.4	20022.8	21281.4	21382.9	23156.2	24189.8	25265.9	26114.9	27091.2	28508.6	29433.5	29700.8
-4.61776	247.996	594.404	1318.00	1204.03	2117.51	2633.03	1857.65	3137.93	3150.37	3359.97	4199.11	4873.88	4389.65	4159.86	4515.64	5293.39	6130.73	6560.00	7045.27	6815.66	7570.04	8052.47	8024.69	9226.32	9719.70	9739.80	11019.2	11361.4	11946.9	12024.3	13167.3	14450.9	14814.2	15647.3	16383.3	17261.8	17367.7	18865.5	19889.4	20976.4	22309.4	22779.9	24219.6	24758.8	26064.1	27305.5	29046.3	29482.5	30319.6
-4.59808	-69.5625	542.007	1555.86	1213.56	1584.88	2268.68	2109.64	2501.72	3339.91	3453.44	3914.65	4443.96	4877.47	4862.90	5302.50	5480.13	5885.56	5721.66	6836.09	7557.73	7273.09	7867.37	9092.43	8903.50	9980.18	10318.6	11218.4	12130.7	11483.7	12900.4	13755.6	14096.8	15415.9	15796.9	16707.0	17917.0	18133.6	19692.2	20401.5	20542.7	22179.6	23259.7	24736.7	25661.6	26548.0	27921.8	28921.3	29326.9	30641.2
-4.57839	-143.196	280.003	1128.50	1198.84	1877.84	2388.63	2791.67	3281.98	3696.77	3306.60	4305.43	4219.63	4402.06	5149.92	5013.08	5416.85	5943.81	6185.62	6107.69	6522.15	7721.09	8214.00	8524.28	8850.10	9697.89	10334.1	10488.5	11468.9	12047.1	12703.9	13805.1	14171.2	15376.5	15676.1	17056.9	17445.8	18927.7	19056.3	20303.0	21550.4	22644.9	23784.1	24940.0	25121.0	26734.3	28102.3	28705.3	30112.1	31088.2
-4.55871	266.539	721.350	1144.94	1544.23	2141.48	2351.10	2845.34	3334.72	3077.14	3169.99	3895.20	4563.16	4429.54	5243.58	5293.45	5411.12	6133.41	6436.32	7145.47	6903.77	7299.15	7808.26	8049.85	9660.73	9393.04	10262.0	10853.0	11507.1	12597.7	12507.3	14056.6	14157.0	15062.6	16631.4	17113.8	17960.4	18667.0	19628.2	20876.3	21252.1	22401.4	24037.5	24181.7	25675.3	26954.5	28200.0	29838.6	30767.2	31400.8
-4.53903	443.311	215.115	1055.89	1637.50	1407.79	2472.23	2565.54	2954.01	3638.30	3471.91	3626.06	4093.30	4415.84	5115.81	5519.08	4988.32	5567.89	6173.43	6492.67	6938.04	7252.34	8426.22	8553.57	8524.68	9849.79	10637.7	11009.6	12295.1	12575.1	13072.9	14370.7	14344.6	15563.6	16207.6	17136.9	17760.2	18959.9	19532.6	20532.4	21959.2	22875.4	24183.0	24803.5	25567.9	27262.6	28313.9	29669.4	29737.1	31710.2
-4.51935	80.9468	62.6721	1214.03	1042.84	1599.98	2733.25	2470.46	2781.00	3241.65	3258.16	3662.51	3634.85	4389.51	4642.47	5556.38	5046.69	5810.41	6645.41	6192.89	7292.75	8008.16	8222.72	8007.66	9544.51	9844.31	10682.5	11041.9	11712.0	12703.6	13243.8	14332.0	15113.2	15128.9	16340.9	17509.6	18415.0	18842.4	20112.9	20834.6	21913.1	22974.7	24333.5	25242.4	26606.2	27298.6	28574.8	29989.1	30296.4	31525.1
-4.49966	44.0774	493.422	806.297	1515.55	2027.14	2564.76	2741.02	3277.28	3073.29	3417.36	4434.23	4215.76	4394.80	4750.35	4967.25	6109.57	5799.95	6270.85	6541.28	7293.87	7861.16	8264.71	9096.06	9462.42	9701.68	10457.5	11087.6	12477.6	12377.2	12788.6	14000.2	14631.3	15779.8	16149.8	16937.9	18756.2	19540.8	19866.4	21308.3	22113.2	23236.4	24080.6	25223.5	25772.2	27480.2	28772.3	30129.3	31685.6	31790.9
-4.47998	-537.837	682.895	309.605	1838.93	1726.81	1660.46	2641.92	2976.57	3401.61	4042.61	4064.34	4807.91	4626.79	4673.45	5234.82	5773.65	6221.30	6432.91	7104.53	6898.48	7542.84	8442.46	9168.37	8602.37	10060.6	10363.4	10712.9	11790.4	12003.7	12956.1	14310.2	14258.0	15279.7	16259.6	17346.5	18736.8	19789.9	19795.0	20673.2	22398.0	23107.5	24742.4	25198.9	26609.3	27366.4	29144.0	30781.6	31412.1	31793.8
-4.46030	82.9427	1075.57	898.973	1493.87	2165.51	2329.09	2144.65	2982.37	3708.74	3672.13	3729.13	4164.69	4481.71	4792.70	5213.22	5965.88	6176.25	6417.21	7260.63	7167.95	7863.27	8211.03	9339.92	8998.04	9828.98	10751.8	11422.0	12556.6	13144.3	13036.9	14428.3	15401.2	15736.0	16962.5	17086.7	17875.6	19652.0	20767.8	21026.6	22718.2	23607.0	24298.0	25324.7	26584.3	28487.3	28640.2	30323.5	31715.0	32096.4
-4.44062	-171.321	994.161	1362.29	1824.78	2112.51	2755.45	2781.08	2694.21	3121.74	3942.49	3808.99	4734.62	4622.49	4617.93	5335.84	5522.11	5568.08	6097.70	7118.35	7105.33	7556.76	8400.56	9104.84	9069.00	10413.9	10370.8	11376.8	12142.8	12857.5	13028.1	15057.4	15187.3	15547.4	16965.1	17855.1	18875.9	19983.8	20407.1	21151.1	22337.2	23541.0	24902.7	25354.8	26567.8	27708.0	28961.2	30961.0	32405.8	32558.6
-4.42093	-101.792	20.8055	1038.50	822.210	1781.28	2022.89	2645.86	3178.88	3056.63	3120.28	3942.05	4246.51	4711.42	4389.69	5074.93	5215.27	5776.12	6598.60	6347.00	6636.71	8340.83	8782.81	8676.01	9104.08	9702.24	10556.7	11177.1	12226.4	12812.8	13174.9	15161.1	15331.2	16283.9	17294.4	18097.0	18402.0	19543.1	20494.8	21360.2	22610.6	23626.4	24821.0	25718.3	26944.0	28054.1	29271.9	31109.2	32557.1	32603.3
-4.40125	-211.055	506.332	968.009	1821.93	1795.28	2401.05	2496.72	2885.49	3511.65	3460.68	4270.67	3872.28	4289.23	4663.17	4738.31	5725.67	5264.78	6521.20	6768.61	7378.96	8392.53	8520.18	8724.76	9847.93	10668.4	10414.2	11173.0	12740.8	12629.5	13226.2	14852.8	14940.4	16985.8	17320.4	17690.0	18758.2	19969.0	19946.6	21610.1	23133.9	23969.4	24530.4	26203.2	27057.1	28833.1	29569.8	30979.9	32184.9	33458.3
-4.38157	363.199	263.574	1229.82	1820.18	1923.78	1856.82	3075.66	2741.31	3080.16	3799.13	3932.70	3825.64	4723.13	4836.73	5378.24	6234.23	5892.94	6744.18	6611.69	7720.08	8090.97	8306.50	8920.95	9878.59	10362.6	10913.9	11259.2	12569.5	12454.5	13460.1	14476.7	15149.6	16145.4	17475.3	18266.1	19423.9	19823.6	20578.4	21410.2	22825.1	23886.8	24624.0	26794.6	27319.1	27977.6	29910.6	31430.5	32615.9	33273.5
-4.36189	12.4219	229.503	1454.75	1589.34	2049.17	2068.51	2040.46	2579.23	2909.06	3171.19	3603.91	4369.08	4868.68	5138.70	5462.64	5925.02	5816.26	6234.08	7497.93	7208.51	7970.84	8465.95	9106.39	9535.37	9974.77	11230.1	11863.3	13292.0	12952.0	14291.8	14935.6	15509.5	16119.2	16973.8	18168.5	19024.9	20192.8	20672.3	21988.5	23362.4	23836.3	25784.0	26169.9	27180.8	28987.1	30388.9	31291.7	32810.3	33562.0
-4.34220	-234.011	684.013	614.119	1613.47	1576.15	2571.10	2560.50	2994.95	2396.72	3585.27	3909.07	4331.05	4616.62	4842.09	5447.46	5430.64	6114.76	6560.30	7183.59	7703.74	8496.06	9006.04	8532.85	9064.35	10615.5	11105.8	11343.5	12312.9	12923.4	13821.5	14863.4	15642.7	16719.4	17793.0	18067.7	19654.0	20279.5	21296.8	21465.8	22978.7	24551.6	26034.7	26464.9	27475.6	28897.7	30263.9	32397.9	32954.5	33928.6
-4.32252	-255.047	667.106	1072.70	1631.55	1949.51	2012.20	2767.62	2861.25	2797.87	3396.33	3884.58	4316.85	4515.81	4833.98	5007.25	5988.67	5797.55	6567.52	7291.03	7086.44	7866.16	8694.50	9369.28	9718.07	10206.0	10872.9	12245.6	12897.4	13310.3	13269.3	14742.7	15832.0	16716.1	17270.6	18683.0	19313.8	19980.6	21201.8	22352.0	23315.6	24781.7	25906.8	26020.7	27753.4	29214.8	30338.0	32185.7	33724.6	33989.5
-4.30284	35.1541	675.549	1132.75	2191.66	1017.92	2454.60	2578.14	3023.67	3527.30	3697.28	4116.11	4314.72	4108.31	4968.44	5551.77	5848.52	6113.67	6603.60	6724.57	7153.66	7818.23	8883.76	8521.67	9824.52	10164.0	11759.1	12712.4	12923.0	13482.3	13875.8	15120.5	15473.1	16813.4	17232.1	18780.6	19363.9	20221.3	20842.6	22202.9	23447.6	24213.1	25640.4	27066.9	28768.8	28787.2	31102.2	32484.0	32935.1	34322.9
-4.28316	398.882	287.383	533.222	2360.18	2457.08	2024.23	2654.93	3058.83	3987.77	3735.72	4481.42	3966.16	5131.57	4867.98	4955.88	4953.05	5906.91	6489.81	6648.85	7608.52	8464.85	9189.45	9251.05	9831.38	10880.1	11366.8	11333.0	12652.7	12782.9	14269.2	14765.9	16059.1	17430.3	18176.8	17637.8	19611.8	20774.4	21599.0	22564.1	23882.3	24866.4	26783.2	26901.3	28097.8	29829.7	30771.1	33025.3	33098.3	34846.1
-4.26348	-266.795	1203.57	1326.11	1455.40	2007.54	1992.00	2869.74	3493.23	3344.14	4021.41	4122.89	4176.10	4487.01	4790.39	5539.47	5874.02	5846.57	7131.56	7084.42	6769.83	7724.71	8304.86	9790.03	9822.56	10239.6	10812.9	11729.5	13212.8	13302.6	13564.8	15230.9	16408.3	16290.1	18125.9	18963.4	19312.1	21058.9	21694.9	22601.4	23792.1	25700.1	26233.7	27453.6	28211.4	29950.0	31280.7	32279.1	33581.3	34909.3
-4.24379	339.947	573.841	794.022	1077.30	2288.02	2402.52	2921.00	2946.27	3107.06	3657.46	4693.60	3717.27	4800.14	4908.97	5448.08	5566.46	6567.00	6569.52	6843.98	7766.65	7862.43	8970.08	9743.56	9658.31	10166.9	11803.3	12507.5	12445.8	13369.9	14255.4	15556.2	16337.5	17305.0	18830.6	19013.0	20013.4	20893.1	22222.5	22957.6	24320.5	25256.6	26036.9	27396.4	28594.3	29936.1	31398.0	32812.3	33702.5	34933.5
-4.22411	38.4006	542.951	939.901	1319.71	1736.19	1952.81	2846.63	3121.23	3334.74	3833.85	3697.72	3929.42	4545.54	4850.04	5691.25	6172.15	6017.39	6843.13	7514.84	7449.37	7873.64	8686.65	9635.46	9626.42	10563.7	11678.8	11925.8	13301.7	13719.9	14650.3	15425.7	15982.6	17212.4	18035.8	19232.5	19872.0	20738.9	22465.2	22684.2	24600.1	25575.2	26498.3	28307.3	28864.0	30799.8	32053.0	33450.4	34401.8	34843.9
-4.20443	-219.269	320.318	1298.04	1284.88	1629.16	2621.40	1917.19	3385.05	3524.12	3278.91	4014.35	4582.51	4899.56	4581.26	5509.14	5762.05	6246.81	6984.13	6797.28	7582.95	8109.43	8943.79	9129.56	10100.2	11089.5	11653.6	12268.6	13198.8	13388.0	14043.9	16150.2	16427.0	16961.0	18123.9	19204.3	20491.7	21133.6	22146.9	23153.0	24924.0	25624.5	27025.7	28728.3	29418.1	30319.9	31903.6	33191.0	34484.6	35801.7
-4.18475	-79.7370	335.087	1061.18	1762.23	2070.58	2597.80	2751.46	2996.04	3643.07	4088.66	3988.75	4320.96	5032.04	5082.17	4984.04	5703.70	5974.85	6660.05	7147.07	8013.10	8318.71	8546.51	9699.36	10013.2	10720.1	11583.1	12106.2	12730.2	14072.0	14375.5	16144.7	16918.1	16844.2	18341.7	19618.0	20286.5	21447.8	22551.8	23431.9	24721.5	25468.5	27534.5	28378.7	29075.2	31030.2	32417.5	33544.9	34962.6	35575.5
-4.16506	-143.547	557.695	1399.80	1763.33	1850.88	2125.71	3058.25	3018.72	3795.35	3855.11	3708.88	4174.71	5257.24	5133.08	5058.29	6803.66	6516.18	6325.54	6955.95	7143.09	8590.30	8971.08	9607.77	9956.44	10842.5	11561.6	12209.2	13477.4	13914.4	14564.4	15940.2	16008.9	17825.7	18653.7	18952.4	19742.6	21745.2	22710.2	23250.5	24816.0	26225.6	27570.8	28705.8	29516.3	30639.5	32576.4	34167.0	35446.1	36014.7
-4.14538	-243.084	330.914	1691.15	1554.55	2475.59	1825.73	2712.60	2598.87	3681.17	4301.38	4624.67	5061.95	4765.80	5143.51	5693.15	5408.12	6281.59	6981.50	7423.58	7554.36	8216.42	9234.50	9685.98	10232.6	11312.7	11877.3	12568.6	13478.0	13833.8	14628.3	15508.4	16615.8	17816.5	18735.2	19838.2	20794.3	22344.9	22790.1	23900.2	25529.8	25942.7	27491.0	28581.4	30160.5	31164.1	32435.0	33895.4	35146.4	35995.0
-4.12570	-99.2438	366.439	1150.77	1437.76	1433.80	1850.44	2269.63	3165.02	2914.04	3257.12	4482.88	5095.21	4307.48	4841.69	5438.57	5993.93	6546.05	6729.89	7036.27	7986.85	8551.11	9306.38	9480.40	10490.0	11015.9	11824.9	12216.0	13438.7	13969.4	14675.9	15937.1	16795.7	17642.9	19023.7	19093.8	21386.9	22032.9	23061.8	23808.2	25494.4	26836.6	28315.9	28981.7	30328.8	31348.8	32533.6	34739.7	35418.7	36555.5
-4.10602	-174.266	568.130	759.393	1657.78	1577.41	2417.68	2329.59	3772.64	3144.45	3907.89	4027.97	4573.09	4465.62	5090.25	5393.56	5894.30	6171.04	6894.94	7581.30	8649.15	8533.06	8963.52	10335.1	9948.70	11225.3	12161.1	13045.3	13279.0	14316.1	14809.7	16375.4	16971.8	18413.8	19078.0	19810.5	20867.7	21917.5	23021.0	24749.2	25623.2	26798.7	28122.1	28902.3	30820.0	31566.1	32969.0	34587.7	36067.1	37080.1
-4.08633	88.9315	211.963	1238.42	1075.47	2152.13	2718.83	2785.10	3704.99	3085.63	3790.44	3847.47	4267.25	5431.50	5563.98	5771.96	5598.08	6614.23	6969.95	7221.40	7915.65	8812.14	9189.28	9914.97	10491.8	10998.2	11961.9	12877.1	13964.6	13926.1	14958.7	16259.1	17700.8	18574.3	18646.5	20096.3	20982.8	22515.7	22837.5	24999.0	25751.8	26940.2	27887.8	29965.5	30817.5	32009.3	32458.5	34452.2	36139.3	37420.0
-4.06665	-224.260	197.603	1043.97	1186.04	1818.42	2148.80	2769.07	3052.12	3782.41	3761.97	4037.10	4916.22	4232.97	4310.68	5842.88	6267.30	6259.20	7483.01	7455.11	8021.47	8767.66	9168.70	9958.69	10764.3	11356.0	12202.5	12455.0	13583.7	14643.1	14968.2	16814.7	17301.6	18271.5	18984.2	20965.5	21685.3	22148.4	23836.8	24410.3	25958.8	27606.2	28054.6	29706.9	30516.5	31727.6	33735.1	35772.4	36353.6	37225.3
-4.04697	-630.832	804.210	708.764	2342.85	1785.99	2288.31	2661.01	3094.04	3455.34	3504.58	4294.66	4369.89	5700.21	5201.41	5789.65	6168.43	6043.07	6717.92	7543.17	7755.56	8850.90	8748.89	9695.89	10725.8	11369.6	11961.3	12853.0	14414.6	13944.2	15249.1	16471.2	17561.8	17474.9	19868.5	20322.1	21721.7	22347.7	23962.3	25287.9	26145.2	26708.8	28583.9	29855.8	30837.4	32184.6	34455.9	35523.6	36649.0	37493.4
-4.02729	107.627	681.900	1173.89	1623.83	2210.45	1649.79	2358.53	3436.62	3561.04	4029.34	4011.60	4781.07	4614.11	5302.38	5887.41	5945.33	6421.88	7177.09	7348.14	8763.38	8872.98	9279.32	10313.0	10544.4	11171.9	12116.9	12710.0	13898.2	14718.9	15836.2	17195.6	17616.5	18698.1	19628.5	21137.4	21605.1	22811.4	24212.3	25262.3	26676.3	27485.5	28921.2	30187.2	31615.9	32814.9	33939.9	36283.0	36897.2	37794.4
-4.00760	-41.5135	633.332	617.061	1689.01	2265.21	2654.67	2439.61	2959.34	3137.46	3530.86	3949.75	5205.29	5379.08	5244.75	6093.82	6271.02	6157.62	6767.44	7416.20	8324.34	8592.69	9537.00	9812.14	10375.9	11443.7	12081.7	12578.1	14291.4	14932.9	15413.4	17224.7	17896.2	18779.7	19981.9	20081.6	21746.6	22979.6	24081.8	25056.0	26862.3	28210.4	28776.5	30500.9	31119.8	32926.2	34033.5	36242.7	37565.2	38094.7
-3.98792	-128.241	625.294	1287.61	1437.05	1811.16	2573.73	3044.83	2922.57	3355.12	3703.92	4246.14	3511.32	4952.25	5083.65	5712.21	6446.08	6809.74	7343.31	7554.30	7964.13	8565.15	9833.92	10276.4	10420.8	11573.5	12235.4	13179.5	14276.0	15757.6	15756.7	17755.3	17866.1	18893.4	19473.5	20797.3	22209.7	23098.9	24654.5	25490.9	26762.3	27895.3	29039.6	30305.8	31839.5	32992.7	34915.6	36593.5	37744.2	38189.8
-3.96824	-442.511	352.637	1205.54	1504.46	2333.29	2111.18	2652.16	2867.55	3522.75	3783.28	3967.50	4444.93	5075.76	5878.80	4806.22	7131.96	6701.71	7447.73	7755.09	7868.01	8876.08	9548.52	10498.4	10963.8	11755.2	12866.5	13204.3	14376.0	14419.1	16352.5	17442.2	18638.5	19338.8	20809.6	21234.5	22693.4	23275.2	24407.8	25762.7	26963.3	28033.7	30201.2	30906.8	32382.0	34185.5	34827.0	36418.3	37499.4	39171.0
-3.94856	204.893	722.360	1076.05	838.389	1864.04	2228.26	2587.17	2987.80	2768.64	4580.71	3814.70	4584.74	4996.01	5411.90	5808.01	5952.41	6725.25	7146.62	8008.97	8345.71	8964.45	9233.20	10135.1	11168.6	12329.0	12804.3	13160.4	14030.3	15319.3	15659.7	16976.1	18002.1	19505.7	19925.2	21199.4	22038.5	23874.9	25017.2	25363.3	26973.8	29157.5	30296.0	31403.7	32463.6	34064.1	35025.5	36619.7	38478.9	39113.5
-3.92888	-173.348	1387.75	1584.04	1601.39	2169.19	1857.41	3119.89	2981.98	3611.66	3831.32	4835.75	4967.91	4980.50	5552.53	5762.25	5865.70	7340.26	7121.95	7750.33	8665.76	9445.19	9572.28	10272.2	11082.6	11425.8	12320.2	13360.8	14283.1	14885.1	16098.7	17465.2	18182.7	19422.9	20573.3	20936.5	22424.5	23174.0	25300.9	25973.2	27668.2	28089.6	31047.5	31231.9	31966.1	34001.3	35563.7	37366.6	37859.3	39630.3
-3.90919	-289.159	733.954	1141.44	1568.07	1667.03	2319.60	2861.23	3060.42	4151.98	3612.38	4266.46	4776.95	5748.73	4943.20	6280.09	6395.19	6523.31	7495.81	7326.47	8272.78	8893.82	9593.90	10277.7	10806.9	11547.5	12676.7	13171.6	14357.1	14849.0	16290.0	17932.9	18647.4	19025.6	20454.7	21166.2	22690.5	23541.1	25027.0	25903.0	27318.1	28574.2	30149.4	30970.7	32734.6	34527.3	35792.0	37157.9	39012.7	40409.0
-3.88951	-426.371	186.469	1179.42	1457.66	1699.95	2659.31	3295.58	3333.13	3365.08	3978.79	4189.99	4673.55	5179.17	5099.69	6444.03	6739.08	6445.37	7096.94	8218.74	8232.97	9250.41	9708.38	10189.6	11662.4	12469.0	13300.4	14132.9	14825.5	15553.8	16057.1	17730.6	17858.1	19109.3	20741.1	21390.7	22529.3	24208.9	25185.9	26193.6	27318.7	29329.0	30340.0	32233.4	33087.7	33916.5	36266.1	37799.3	38898.3	40323.2
-3.86983	-295.804	1023.97	403.641	1407.44	1912.01	2486.96	2242.53	2901.66	3484.97	3913.29	4671.40	4342.70	5018.02	5553.09	5572.29	6677.19	6497.53	7080.21	7380.06	8252.33	9233.50	9919.31	10687.7	11444.7	12016.8	12919.7	13576.4	14800.6	15317.1	16053.1	17172.2	18356.3	19685.6	20477.1	21475.2	22595.6	24207.2	25168.1	26315.7	27858.8	28796.4	31101.8	31491.6	32955.1	34662.6	36576.9	38406.2	39185.0	40760.5
-3.85015	-228.075	327.158	899.213	2119.47	2241.31	2633.20	2800.33	3420.31	3514.31	4001.19	4434.62	4931.04	5181.32	5169.54	6178.13	6570.50	6521.89	6981.78	7811.44	8756.68	9558.28	10137.4	10580.8	11280.6	11903.8	13289.0	13938.2	15465.5	15448.5	16304.0	17683.0	18777.7	19560.4	20647.7	21798.6	23197.5	24609.2	25691.2	26585.9	28206.9	29344.0	31075.7	32276.4	32867.0	35295.3	36812.4	38256.0	39985.9	41067.1
-3.83046	25.6034	316.281	1108.21	1512.96	1354.52	2341.56	2210.06	3447.61	3327.60	3784.75	4590.03	4394.05	5017.98	5238.18	5950.56	5825.04	6988.98	7779.50	8326.33	8530.32	8934.44	10151.1	10882.7	11259.0	11924.7	13145.4	13624.9	14733.7	15359.5	16435.9	18081.9	18490.4	19345.7	21050.9	22275.7	23381.7	24283.5	25747.4	26695.5	28265.5	29671.8	31057.9	32629.2	34030.9	35419.3	37387.8	38477.5	39923.8	41062.9
-3.81078	49.1527	37.9028	706.446	1675.68	1380.59	1949.65	2601.62	3159.38	3506.83	3645.20	4792.43	4371.60	5317.63	5384.36	5952.48	5984.62	7117.82	6878.45	8255.69	8906.18	9200.05	9537.86	10068.2	11131.4	12396.0	12952.2	14186.8	14695.5	15746.2	16867.9	17692.3	19006.5	20158.1	21121.3	22088.4	22940.4	25102.6	25522.0	26636.5	28536.6	29932.3	31421.4	32720.8	34116.4	35434.6	36686.1	39442.3	39909.6	41041.6
-3.79110	417.218	770.599	497.603	1596.74	1945.94	2287.06	2909.17	3581.44	3331.23	4160.61	3911.21	4501.14	4620.70	5226.30	6178.98	6322.60	6929.93	7684.74	7867.23	8558.10	9727.53	10401.5	11225.2	11108.1	12277.2	13300.1	13794.2	15105.6	15466.1	16862.7	18543.1	19035.1	20482.1	21461.6	22843.6	23583.4	24559.4	26520.2	26906.7	28368.5	30086.4	31598.6	32967.5	34189.7	36113.0	37332.3	38792.4	40327.4	41754.2
-3.77142	186.021	496.597	1147.21	1660.17	1985.78	2583.48	2443.27	3403.93	4083.90	3738.63	4572.19	4621.16	5089.13	5516.96	6103.01	6203.97	6699.35	7345.57	7982.23	8935.86	9782.62	10541.2	10696.0	11278.6	12124.5	12819.1	13815.2	14696.7	14990.0	16887.7	18803.6	19172.3	20707.7	21045.2	22563.4	23788.7	25051.3	25884.4	27573.7	28573.9	30690.4	31902.0	33332.0	34751.8	35868.6	37903.2	39562.7	41176.7	41619.0
-3.75173	-606.471	532.615	468.097	1584.85	2196.14	1992.99	2557.45	2829.04	3669.65	3891.49	4661.20	4803.90	5348.63	5342.14	6133.51	6559.16	6927.43	7746.77	7958.45	8674.81	8994.40	10692.2	10703.2	11344.6	12664.1	13620.5	13954.5	15231.0	15749.3	16886.9	18547.2	19172.7	20812.0	21388.5	22471.2	23897.8	25011.8	26571.4	27480.9	28787.9	30365.9	31646.7	33748.2	34946.6	36103.1	37609.6	39728.9	40629.0	42878.5
-3.73205	-131.954	245.775	955.740	1175.30	1558.78	2087.53	2592.13	3192.17	3880.36	3883.29	3907.42	4655.75	4985.57	6289.45	5727.33	6402.13	7051.59	7867.65	8564.17	9092.46	9017.17	10526.4	10827.5	11605.2	12142.3	13154.9	14029.4	15166.7	16078.7	17224.5	18275.8	20068.7	20539.8	22144.6	22438.8	24665.6	25490.2	26886.3	27709.9	29037.2	30640.1	31994.4	34072.9	35449.0	36289.3	38431.2	39598.0	41112.3	42283.0
-3.71237	-48.4334	938.016	968.110	1078.45	2016.02	2571.67	2690.82	2906.83	3457.05	3611.39	4390.78	4281.41	5205.35	5645.07	5901.40	7016.47	7247.10	7981.88	8470.57	8804.47	9097.60	10338.0	11173.2	12126.3	12591.9	13455.2	14319.2	15391.1	16525.7	17019.2	18856.5	19770.5	20714.3	21316.1	22813.3	24494.8	25250.2	26764.1	28184.1	29523.8	30673.7	32370.6	33634.3	35393.2	36784.2	38153.9	39766.4	41450.0	42968.3
-3.69269	338.374	595.186	1832.74	1156.31	1871.85	1941.60	2594.78	2811.09	3498.65	3892.09	3991.06	4614.22	4718.89	5149.89	6023.04	6330.67	7524.78	7847.61	7806.03	8517.98	9222.47	10415.5	10866.1	11764.7	12532.7	14035.4	14107.4	15488.9	16015.1	17046.4	18422.8	19895.1	20345.5	22441.9	22696.3	24520.1	25553.7	27259.0	28546.9	30245.8	31077.6	32564.5	33873.5	35693.5	36635.7	38753.8	40573.1	41932.6	42719.3
-3.67300	423.418	158.289	953.088	1423.87	2156.17	2605.79	2229.50	3239.21	3416.46	4270.36	4538.73	4526.03	5927.20	4977.50	5736.37	7172.58	7342.85	7867.71	7785.57	8888.42	9659.31	9882.67	11017.8	11596.3	12946.0	13839.0	14566.2	15477.5	16362.5	17530.2	18819.9	19858.7	20658.4	22610.8	23011.0	24888.3	25106.7	26997.6	28552.4	29791.2	31286.4	33559.8	34545.4	35999.4	37852.3	39139.0	41302.7	41654.0	42912.8
-3.65332	245.687	889.294	1384.80	995.677	1739.48	1885.31	3015.24	3559.97	2856.83	4344.22	4399.26	5222.25	5483.72	5833.01	5569.39	6096.08	7081.47	7703.07	8646.63	8254.50	9769.75	9983.32	11502.6	11972.1	12981.5	14058.9	14829.8	16415.0	16309.0	17836.5	19034.4	20181.7	21254.5	22286.0	22894.3	24784.0	25920.7	27306.0	28914.8	30288.1	31980.8	32685.2	33795.3	35672.6	37730.3	39588.8	41236.7	42580.7	43933.3
-3.63364	-392.832	187.568	935.840	1463.74	1597.83	2476.46	3377.62	3467.34	3150.46	3408.57	4476.53	5062.52	5125.61	5494.89	5906.60	5990.87	6937.38	8206.52	8224.83	9481.41	9870.19	10379.9	10940.5	12242.8	12757.3	13860.5	14400.8	16362.3	16634.0	18176.3	18652.9	20255.6	21181.6	22889.2	23984.1	25201.6	26153.9	27336.8	29345.3	30989.0	32480.6	33241.6	34966.6	36588.5	38312.6	39024.8	41857.6	43488.9	44757.5
-3.61396	26.4308	476.716	453.957	1524.35	2098.24	2813.06	2815.82	3562.20	3524.33	3495.04	4376.37	5044.27	5352.50	5293.60	6744.83	7014.44	7059.91	8226.43	8812.46	9202.47	10013.6	10477.5	10839.2	12086.1	13038.8	13729.1	14984.2	15515.9	16814.8	17461.9	19500.0	20314.1	21312.2	22682.9	24043.2	24899.9	26174.3	27385.2	28721.7	30748.1	32462.3	33554.1	35468.1	36862.7	38599.4	39960.3	42005.7	43434.6	44313.6
-3.59427	-340.146	735.187	934.109	1208.61	2027.36	2065.38	3178.73	2945.34	3758.67	4142.94	3870.80	4842.04	5055.56	5936.51	6557.11	7173.58	6979.64	7511.20	8206.25	8947.35	9982.21	10630.2	11323.5	12295.3	13405.7	14335.3	14930.2	16368.8	17279.8	18281.1	20326.4	20173.1	21610.0	22679.1	23752.9	25469.1	26668.9	28474.6	29029.1	31237.8	32070.5	33693.9	35178.2	36961.2	37934.6	40896.1	42544.6	43772.7	44894.5
-3.57459	-221.801	112.516	1040.05	1695.05	1933.24	1938.53	3282.25	3413.34	4137.36	4148.63	4524.48	5051.02	5384.91	5465.84	5870.52	6694.29	8165.18	8278.24	8676.81	9254.63	9471.56	11228.8	11768.5	12577.1	13416.1	14470.8	15053.6	16324.6	17122.7	17932.9	19516.2	20673.2	22229.6	22830.9	24272.7	25968.3	26652.4	28910.8	29749.3	31580.6	32781.1	34577.6	35724.2	37216.5	38898.3	40634.0	42076.6	43957.6	45510.2
-3.55491	513.050	696.921	1471.42	1598.41	2306.41	2344.80	2349.18	3581.56	3657.95	4109.24	4548.67	5454.48	5635.42	5860.41	5852.10	6386.31	7055.69	8387.48	9214.66	9652.96	9784.27	11241.3	11536.9	12416.0	13341.2	13768.6	15690.4	16691.2	17442.7	18346.7	20205.0	21470.8	22058.0	23203.9	24877.0	25969.9	26911.2	28786.3	29916.1	30976.9	33035.1	34867.7	35866.2	37681.3	39500.3	41204.0	43128.2	44068.2	45785.5
-3.53523	666.422	898.758	942.603	1440.08	1744.01	2570.74	2978.18	2892.09	3299.86	4245.87	4330.19	5411.45	5595.83	5618.02	6337.43	7008.89	7280.58	7813.73	9326.73	8943.36	10150.0	11130.3	11517.6	12852.3	13443.8	14530.1	15265.4	16647.7	17156.1	18668.3	20057.6	21243.2	22328.2	23585.2	24978.0	26190.9	27223.8	29138.9	30114.1	31595.4	33274.7	35149.9	36445.8	37190.5	39789.9	41869.3	43531.4	44849.0	46342.5
-3.51555	209.097	303.526	929.550	1866.26	2249.15	2490.89	3036.45	3354.02	3518.45	3835.00	4546.38	4560.88	5547.64	6483.55	6350.21	6818.89	7598.96	7552.56	8468.04	9323.22	10420.9	11534.9	11963.1	12714.2	13238.6	14486.4	15983.6	16645.8	17403.7	18627.2	20152.2	21164.5	22612.7	23650.2	24729.0	26139.1	27741.3	28734.2	30603.3	32161.6	33387.2	35084.4	36687.3	38349.5	39801.0	41802.8	43658.4	45128.4	47238.7
-3.49586	92.5554	256.485	902.645	1481.34	1560.86	2619.25	2279.35	3153.99	3263.91	4831.43	5017.24	5233.73	5152.43	6033.32	6370.54	6339.27	7720.48	7990.08	8754.74	8862.06	10344.4	10895.6	12032.3	12557.9	13779.7	14562.2	15797.0	16631.5	17617.5	18601.6	20343.6	21159.2	22397.4	24053.7	25170.1	26790.8	28296.5	29284.3	30573.4	31761.6	34220.9	35443.7	37808.6	39129.9	40721.6	41859.7	44066.7	45429.2	47096.2
-3.47618	-405.404	607.010	1061.05	1418.12	1742.83	2558.72	3169.50	3527.57	3672.49	3551.80	4415.78	5110.05	5634.50	6106.38	6737.62	6800.13	7849.60	8317.44	8197.48	9895.84	10649.8	11468.1	11891.3	12593.0	14168.8	14727.9	15798.9	16957.6	18738.7	19191.7	20092.6	21092.9	22700.5	23625.7	25638.9	27602.4	28246.8	29756.6	30911.3	32918.7	34592.9	36145.7	37390.8	38761.2	41086.8	42652.4	44158.0	45762.9	47412.4
-3.45650	-788.228	16.6031	995.726	1447.23	2047.11	2285.15	2603.22	3484.12	3977.59	4341.34	4600.78	4891.58	4755.66	5779.14	6127.79	7301.25	7254.15	8393.08	9168.80	9472.56	11051.4	11206.3	11631.5	12829.5	13745.5	14515.4	15661.7	17122.5	18025.1	19683.3	20165.0	21628.1	23008.8	24506.8	25914.7	26880.0	28394.4	30640.7	31074.4	33238.7	34214.5	36134.6	37762.6	40066.2	41297.5	43051.8	44660.7	46569.3	48054.4
-3.43682	-456.738	591.852	927.987	2032.31	2283.84	1617.55	2729.01	3325.49	3744.10	4359.09	5127.48	4783.86	5266.44	5579.33	6559.89	6384.11	7483.32	8573.01	8955.65	9365.18	10647.8	11519.4	11888.3	13228.8	14875.8	15566.4	15959.3	17479.4	18008.4	19932.4	21110.6	22296.6	23461.5	24593.5	26016.0	26931.4	28674.8	30568.3	32168.1	32942.9	35487.2	37266.1	38481.1	40013.2	42068.5	43578.7	45479.6	46808.8	48653.8
-3.41713	558.955	344.235	1126.49	1523.34	1604.98	2422.92	2703.53	3187.58	4251.72	3404.51	5336.34	4791.19	6054.48	5666.14	7233.90	7842.23	7937.67	8916.83	9148.32	9147.76	10827.5	11476.4	11986.9	13659.5	14358.1	15175.4	16231.5	17960.7	17978.7	19010.6	20873.9	22283.6	23589.4	24663.2	26233.8	27188.6	29324.2	31021.5	32206.8	33245.0	35172.0	36530.8	38943.1	40400.5	41568.3	44463.2	46084.2	47510.4	48752.8
-3.39745	44.9442	500.374	576.400	1873.68	1536.90	3099.13	2785.46	3301.78	4056.22	4144.16	4926.27	5138.41	5384.74	6187.39	6458.66	6889.66	8199.02	8119.54	9220.23	10398.2	10895.5	11760.7	12422.9	13833.7	14167.1	15113.7	16659.1	17186.2	18363.6	20309.9	21518.7	22582.6	23590.0	25549.5	26743.4	27858.8	29519.6	31207.7	32611.5	34445.3	36053.6	37492.2	39616.1	40917.0	42541.7	43898.3	46544.6	48060.4	49871.9
-3.37777	-224.092	562.824	793.778	1741.18	2614.10	2025.14	2748.53	3735.00	3711.43	4639.95	5336.19	5106.92	5923.35	6319.95	6687.59	7412.49	8591.03	8985.06	9527.29	10386.9	11078.3	11921.5	12772.2	13646.1	14736.3	16272.2	17181.0	18254.8	18900.4	20271.7	22412.4	22707.0	24585.4	26208.4	27333.0	28504.5	30285.9	31620.3	32776.7	34615.4	36436.8	37616.7	39480.8	40934.5	43118.2	45909.3	47257.2	48270.0	49862.3
-3.35809	459.311	842.818	646.769	1333.06	2161.83	2587.61	3092.35	3565.04	4403.29	4508.07	4558.06	5525.32	5707.93	6305.26	6758.79	7344.63	8654.10	9094.79	9526.25	9983.88	11385.1	11711.1	12815.5	13564.3	14748.8	16394.6	16622.1	17562.8	19471.4	20160.0	22796.6	23346.6	24372.5	26086.0	27404.2	28959.0	30033.8	31674.7	33639.5	35188.0	37246.8	38266.2	40692.3	41728.0	43885.0	45735.2	47493.5	48859.3	50447.7
-3.33840	-403.952	726.115	1079.08	1710.38	2008.14	2373.93	3184.00	4027.30	4123.42	4001.70	5228.30	5118.06	6005.90	5969.85	7248.72	8084.19	7873.41	8653.33	10043.5	10412.3	10923.2	12256.4	13466.0	14261.1	15558.3	16613.5	17242.5	18980.5	19737.7	20580.9	22211.7	23881.4	25017.5	26260.1	28006.8	29014.6	30825.5	32914.4	34168.5	35372.9	37247.8	39200.5	40501.6	42782.4	43909.2	46655.5	47923.3	49338.5	51007.0
-3.31872	-383.625	280.211	943.571	1618.08	2369.41	2811.64	3105.18	3526.85	4173.24	4699.33	4791.05	4988.93	6106.58	6336.91	7136.84	8319.90	8626.34	8954.55	10069.4	10937.8	11943.4	12167.4	13443.2	14678.1	15383.2	16634.2	17513.2	18732.0	19928.4	21638.3	22384.3	24337.4	25797.5	26924.8	28584.7	29482.0	31577.3	32864.3	34097.9	36112.6	37988.2	39059.8	41758.8	43461.1	44733.4	46917.7	49526.1	50459.3	51849.8
-3.29904	111.611	414.823	731.600	1771.39	1663.86	2290.73	3192.53	3437.36	4511.03	4307.75	5249.12	5577.46	6251.69	6477.05	7167.81	7994.42	8460.99	9287.55	10308.5	10705.3	11581.8	12896.0	13596.7	14741.6	15228.1	17060.5	17493.1	19083.4	19619.4	21111.8	23267.3	24298.3	26436.4	27119.9	28604.2	30290.8	31324.9	32937.1	34711.2	36292.0	38619.3	40108.0	41526.6	43521.2	44997.0	46973.2	50255.6	51206.1	51981.6
-3.27936	-504.820	1017.18	1458.18	1511.54	1837.76	2725.59	3338.02	3535.09	4218.45	4522.58	4905.05	5072.80	5709.98	6773.60	7536.87	7995.35	8728.56	9645.82	10119.3	10848.1	12260.2	13006.4	13915.9	14831.2	15884.3	16856.2	17947.6	19642.3	19969.1	21745.6	23232.2	24000.2	26191.3	26843.8	28583.6	30520.9	31305.0	33504.8	35440.9	36943.3	38208.9	40508.7	41537.4	43750.5	45294.5	47868.9	49564.4	50917.9	52551.1
-3.25967	-213.679	45.4779	911.884	1845.35	2295.21	2828.74	2912.67	3556.09	4309.38	4633.68	4952.44	5199.77	6510.91	7200.59	7221.70	8064.43	8280.95	9367.98	10629.3	11475.3	12305.7	12522.2	14380.8	14680.7	16316.8	16940.2	18472.4	19158.1	19761.6	21818.8	23228.2	24448.1	25898.8	26737.3	28711.6	30456.5	31802.1	33365.8	35539.2	37090.2	38630.8	40837.2	42131.9	43693.1	45912.7	48409.5	50044.5	51507.2	53097.0
-3.23999	-154.630	-65.4228	1293.27	1640.09	2221.04	2567.21	3469.52	3176.95	3999.62	4701.37	5046.14	5832.72	6417.09	7565.27	7109.37	8802.75	8658.63	9650.31	9802.31	11045.7	12192.0	12945.1	13844.3	14464.6	16183.5	17221.6	18036.2	19904.8	20725.7	21865.1	23239.6	25034.8	26336.8	27979.5	29223.8	30345.4	32300.8	33757.4	35688.2	37890.2	39649.6	40945.9	42049.8	44271.7	46506.9	48440.0	50134.9	51829.1	53603.0
-3.22031	-367.148	179.119	1060.70	1487.83	1455.74	2641.68	3184.18	4005.52	4020.44	4565.37	5439.78	5757.66	6246.82	7172.67	7265.99	8132.04	8628.01	9798.58	9611.28	10983.1	12078.5	13000.6	13823.7	15011.5	16473.6	17539.1	18899.3	20287.9	20735.9	21821.3	23397.0	24851.8	26358.2	27731.0	29655.1	30888.0	31884.5	34173.9	36080.3	38239.8	39153.6	41276.2	43308.4	45330.8	47166.1	48585.4	50712.4	52187.4	54259.0
-3.20063	-337.017	1305.64	844.888	1863.50	1949.92	2370.73	3005.11	4022.40	4476.38	5168.23	4876.25	5500.63	6808.03	6659.77	7783.52	7972.10	8949.74	9273.72	9728.34	10937.0	12144.6	12886.9	14089.2	15013.8	16436.5	16636.2	18627.1	20212.5	21315.1	22883.4	23749.5	25007.3	26711.3	27926.9	30127.4	31096.6	31699.5	34628.5	36432.9	38457.7	39683.3	41063.6	43201.8	45612.5	47316.5	49532.0	50615.0	52610.9	54666.6
-3.18095	127.435	880.664	1016.15	1908.63	2167.64	2461.10	2598.08	3918.88	3805.64	4592.49	5180.12	5771.94	6574.98	7118.80	7378.96	8275.55	9180.20	9752.43	10365.5	11244.2	12327.7	13060.7	14531.3	15587.6	16446.4	17389.2	18555.2	20204.6	21214.0	22689.2	23728.6	25711.6	26833.5	28191.9	29914.8	32299.7	33115.2	34435.6	36629.4	38835.4	40045.0	42304.7	43942.3	45586.5	47497.8	49479.3	51526.2	53021.6	55429.9
-3.16126	-124.544	336.408	1329.04	1547.96	2389.92	3011.26	3221.72	3622.94	4397.72	4283.40	5960.33	6192.65	6535.98	7049.14	7684.90	7996.83	8701.40	10434.1	10375.4	11664.3	12241.1	13328.5	14631.8	15460.0	16549.4	17911.9	19084.7	20727.2	20922.8	22798.1	23702.9	25789.3	27260.8	28900.2	30967.4	32465.5	33338.4	34594.7	37184.0	38351.0	40832.0	42288.6	44187.8	46073.0	48207.6	50102.9	51902.8	53790.6	55265.9
-3.14158	305.708	250.201	1082.51	1746.77	1998.82	2798.86	2848.11	3337.77	4276.81	4565.49	4844.47	5828.05	6721.03	7055.95	7148.87	8245.49	9158.62	9853.96	10771.2	11147.2	12901.8	13232.9	14510.2	15568.0	17265.1	17757.3	19162.3	20114.7	21700.2	22571.1	24512.8	26079.9	27509.2	29291.3	31005.9	31894.8	33012.8	35722.7	37242.6	39009.4	40551.1	42612.6	45015.1	46889.2	48732.0	50219.6	51950.5	54137.3	55756.6
-3.12190	232.146	710.580	1084.78	953.893	2377.26	2607.52	3460.42	3645.29	4251.75	4698.15	5556.39	6282.55	6883.22	6849.29	7785.70	8588.63	9366.24	10421.2	10174.0	11609.0	12315.1	13038.8	14989.7	16492.6	16795.4	18438.2	19463.4	20529.6	21196.5	22941.6	24422.4	26345.0	27841.0	28913.9	31240.2	32708.8	33804.0	36005.4	37394.5	39360.0	40925.3	42823.5	45002.7	46941.4	48594.6	50943.3	53158.3	54070.0	56437.2
-3.10222	-804.317	361.408	1403.42	1465.81	2733.03	2652.99	3615.29	3922.86	3540.21	4744.42	5376.81	6797.35	6586.06	6941.34	7604.43	8504.44	9014.85	10156.6	11057.1	12085.9	13002.0	14157.4	14850.9	15738.3	16966.4	17951.0	19501.4	20615.0	21997.4	23408.7	25055.7	26716.5	28109.3	29277.1	31081.7	32595.1	34603.4	36496.2	37679.5	38924.6	41798.9	43289.2	45766.9	47051.4	48588.2	51087.7	53024.0	55115.3	56896.6
-3.08253	76.6647	502.454	987.888	1333.15	1927.67	3193.37	3524.78	3940.75	4556.69	5046.66	5827.70	6046.42	7218.51	7292.25	7926.12	8400.11	8581.05	9903.32	10781.0	12035.9	12419.7	13678.1	15247.0	16362.2	17501.9	19049.9	19568.3	21449.7	22530.7	23882.6	25913.2	26473.6	28383.6	29474.7	31508.1	33677.4	34525.0	36446.5	38117.7	39901.1	41910.7	43652.7	45914.1	47956.3	49230.5	51689.3	53788.2	55717.0	57415.5
-3.06285	-561.054	606.810	1000.41	1837.20	2166.06	2949.66	3815.21	3429.34	4736.33	4934.54	5998.67	6481.57	7048.55	7106.52	7527.76	8545.33	9274.59	9943.14	11080.7	11561.2	13024.7	14355.3	15213.8	16179.5	17315.8	17994.2	20154.4	21387.8	22526.2	23766.9	24799.9	27267.9	28557.8	29919.4	31955.5	32776.8	35334.9	36406.5	39106.3	40299.4	41910.1	44153.8	45796.4	48260.6	49624.7	52603.4	54710.5	56237.1	57685.7
-3.04317	42.6823	835.991	1100.26	1733.58	2530.42	3298.07	2840.70	4134.68	4612.62	5550.15	5448.38	6297.85	6787.35	7907.00	8303.90	8684.80	10072.9	10471.7	11339.3	12038.0	13805.0	14487.2	15278.9	16114.9	17561.2	18751.2	20387.6	21757.9	23185.7	24394.0	25765.3	27787.7	28700.5	30470.0	32710.4	33953.0	35332.6	37161.9	39066.6	40946.7	42469.2	44451.2	46963.9	48892.9	50637.4	53267.4	54997.9	56344.0	58607.5
-3.02349	200.650	707.571	983.871	1504.75	1759.70	2678.52	3488.22	4305.11	4910.29	5035.69	5759.94	6122.09	6107.04	7718.02	7769.29	8794.25	9744.03	10211.2	11631.9	12311.5	13265.7	14627.5	15337.7	16386.8	17667.7	19016.5	20137.1	21951.5	22844.2	24560.5	26059.3	27284.4	29840.0	30613.8	32933.7	34101.1	36037.5	37775.2	39281.5	41945.9	43570.9	44976.0	47746.8	49275.9	50822.2	53300.1	56302.4	57723.6	59268.9
-3.00380	246.366	606.497	858.902	1771.49	2815.68	3458.01	3046.42	4144.50	4792.39	5558.00	5898.81	6511.91	6605.48	7466.20	8202.73	9303.92	9919.92	11156.5	11593.5	12979.7	14102.7	14726.4	15275.4	16211.9	17875.4	19262.5	20173.9	21816.2	23043.4	24436.7	26070.7	27817.0	29654.9	30689.7	32805.2	35153.7	36460.8	38928.7	40311.2	41372.0	43547.7	45328.0	47460.7	49788.6	51568.2	53754.9	56456.4	58082.7	60044.7
-2.98412	84.4765	1250.09	1125.04	1926.35	2278.05	3075.34	3474.37	3828.94	4182.09	5076.25	5645.45	6075.88	7445.61	7384.08	8825.87	9165.29	9730.45	10671.5	12146.1	12830.7	13598.6	14882.9	15175.6	17409.6	18333.3	19469.7	21040.3	22453.3	23412.1	25157.0	27018.8	28074.6	29951.9	31704.7	32958.8	34449.3	36165.9	38414.9	40081.4	42597.7	44063.7	45631.3	48659.8	50124.6	52291.0	54457.8	57293.5	58696.8	60907.4
-2.96444	-468.488	642.605	1257.73	2041.27	2276.73	3244.78	3392.19	3942.34	5382.32	5423.59	5821.52	5908.84	7479.70	7735.54	9080.08	9383.35	9983.53	10743.8	11807.6	12598.7	13999.4	15219.6	15734.6	17152.4	17756.1	20258.5	21569.5	22366.8	23445.5	25495.8	26689.8	28246.6	30451.6	31836.1	33913.0	35275.0	36846.4	39213.2	40473.3	42880.5	44441.1	46154.7	48052.5	50634.5	53024.9	55034.8	57513.4	58729.0	61029.0
-2.94476	-140.136	742.121	2075.82	2062.72	2262.39	2922.74	3517.18	4202.26	4967.62	4762.48	6473.92	6409.78	7187.63	7824.19	8478.91	9582.61	9953.18	10891.1	11746.8	12600.9	13984.8	15066.9	15913.1	17745.9	18651.7	19940.2	20886.4	22888.3	24003.0	25592.5	26909.7	29271.6	30719.9	32105.0	33566.2	35617.5	36877.8	39144.8	41071.5	42688.3	44936.2	46845.2	49080.6	51201.5	53412.9	55543.7	58077.6	59422.0	61604.3
-2.92507	-16.2284	314.804	1384.11	2050.73	2211.92	2883.58	3803.61	4167.90	4495.27	4762.72	5971.96	6436.65	7562.21	8100.81	8705.29	10230.4	10201.9	11327.0	11910.8	12967.8	14735.0	15206.9	16147.2	17924.8	19347.6	20593.7	21833.0	23578.0	24316.3	26151.7	27484.5	28894.2	30972.8	32290.6	34453.9	36085.6	37905.0	39577.7	41602.1	43062.1	45435.5	47831.1	49825.4	51940.2	53663.0	55771.8	58028.1	60109.9	61460.1
-2.90539	-48.6480	553.202	1207.56	1634.68	2466.14	2382.67	3414.40	3989.36	4538.54	5201.87	6295.16	6723.50	7357.30	8180.94	8931.24	10248.4	10464.2	11151.3	12328.4	12899.1	13972.7	15159.8	16058.3	17441.1	18481.5	20840.3	22121.0	23772.6	23870.8	26143.1	27493.9	29589.1	31309.6	33236.1	34519.5	36439.0	37714.2	39574.3	42021.1	44026.9	45812.9	48094.6	50250.3	51789.6	54106.8	55918.3	58907.0	60504.1	62222.1
-2.88571	-361.385	493.649	1226.43	2041.03	2220.82	2821.42	3445.21	4223.60	4765.86	5896.99	5647.45	6083.52	6885.47	8658.58	8831.77	9822.05	10282.9	11473.7	12080.4	13082.3	14285.8	15993.4	16447.8	18407.8	19469.1	20320.8	21386.6	23243.3	24252.4	26292.0	28195.7	29517.3	31389.9	32789.6	35435.6	36029.7	38530.4	40219.2	42387.3	44067.4	45409.3	47682.6	50407.5	51608.7	54575.1	57203.9	59540.5	60891.4	63379.6
-2.86603	-33.7442	535.851	1742.48	2182.94	1998.88	2481.66	3538.93	4252.26	4153.66	5231.77	5879.13	7435.14	7697.78	8196.19	9178.12	9537.35	10045.4	11384.4	11451.8	13390.5	13756.8	15528.9	16871.5	17547.4	18469.5	20907.1	21465.6	23563.1	24800.2	26161.8	27963.5	29147.5	32261.3	33113.9	34590.2	36679.0	38043.3	40735.8	42522.8	44474.0	46464.8	47851.7	50071.8	52856.6	54921.8	57536.2	59856.3	60891.0	63663.1
-2.84635	137.128	1010.49	1243.00	2022.76	2120.54	3135.13	3704.08	4383.77	4825.01	5558.44	5960.30	7257.63	7504.45	8249.09	8658.42	9410.06	10244.4	11758.4	12636.7	13404.5	14399.9	15526.3	16849.8	17787.0	19430.7	21041.2	21958.0	23245.9	24999.5	26807.0	28080.4	30185.7	31690.0	33362.1	36053.9	37024.4	38952.4	41468.8	43067.1	44821.3	46847.8	49187.4	51534.2	52907.8	54730.1	57708.8	59589.9	61649.0	63984.4
-2.82666	-294.841	832.119	1074.98	1771.94	2365.08	3521.46	3536.91	4285.44	4195.31	5473.22	5928.09	6303.15	7413.77	7664.49	9020.42	9830.98	10484.4	11453.7	12022.0	13543.2	14446.6	15887.1	16962.1	17976.1	19137.5	20399.9	21778.5	24173.8	25330.7	27254.1	28679.3	29535.0	31452.8	32754.4	35367.9	37148.6	39402.5	40744.0	43362.8	44838.2	47054.6	48915.9	51365.7	53401.3	55322.1	57912.6	60058.0	62181.4	64261.5
-2.80698	3.28750	1071.21	1293.27	1740.41	2833.87	2616.69	3013.85	4036.20	4859.67	4797.42	5784.27	6371.05	7147.66	8191.83	8917.22	9095.21	9907.99	10974.6	12272.7	13785.5	14816.1	15813.6	17071.6	18657.8	19453.3	21229.8	22429.6	24115.4	25279.3	26306.5	28308.5	30167.8	31747.6	33576.1	35381.1	37335.1	39044.7	41053.6	43598.9	45239.7	47829.6	49042.7	51590.3	53427.5	56496.1	58131.3	60141.6	62807.4	64247.8
-2.78730	147.889	525.351	1144.66	1633.98	2193.74	2695.36	3557.22	4585.42	5150.23	5560.34	5834.46	6566.60	7318.17	8108.55	9205.89	9889.40	10851.2	11741.9	12280.1	13498.0	14170.0	15865.5	17179.6	18322.2	19690.4	20684.5	22276.1	24207.5	25306.2	26845.7	28577.8	30906.4	32371.7	33566.0	35298.3	38145.3	39779.1	41289.8	43429.4	45986.6	47128.4	49969.3	51843.7	54659.8	56871.8	58773.3	61182.6	63162.5	64858.2
-2.76762	-361.309	450.395	1212.89	1972.11	2615.12	3643.61	4111.80	3941.56	5597.93	5651.19	6147.55	7115.40	7612.12	8733.68	8613.44	9647.80	10919.1	11161.5	12443.3	13143.2	15090.7	15586.7	16840.2	18012.5	19766.9	21322.3	23007.4	24353.4	25218.3	26592.6	28649.2	30611.0	33035.7	34891.0	35778.6	38440.6	39485.6	42129.8	44087.9	46302.8	48577.4	50915.5	52299.2	54996.7	56747.7	59634.5	61324.2	63126.8	65730.7
-2.74793	115.398	-11.1558	1438.80	1744.29	2360.83	3030.32	3357.33	4275.62	4828.44	5110.64	6505.31	6452.55	7548.47	8327.64	8828.67	9617.93	10527.5	11771.6	12239.7	13430.3	14846.0	15669.8	16980.3	18779.8	19393.3	21732.5	22996.0	24082.7	25940.3	27572.3	29461.3	31028.6	32951.2	33946.7	36062.7	38293.0	40676.5	42137.5	44275.6	46531.6	48746.6	50034.3	53207.5	54544.8	57425.7	59788.4	62007.0	64237.6	66168.9
-2.72825	-111.460	1180.59	1628.74	1878.92	3230.95	2759.96	3805.69	4713.39	5063.94	5285.96	6098.91	7227.21	7001.67	8739.98	8616.50	10722.0	10841.1	11677.1	12353.3	13633.4	14409.4	15997.6	17308.5	19019.3	20095.0	21554.4	22602.7	24465.2	25654.5	27448.5	29784.4	31601.8	33104.6	34341.8	36461.2	38475.7	40554.3	42579.3	44918.7	47172.9	48758.5	50477.0	53513.7	56116.7	57465.9	59914.4	62271.5	64414.2	66988.3
-2.70857	-191.820	568.307	935.044	2357.05	2198.74	2595.12	3646.02	3892.39	4409.86	5602.48	6089.00	6706.45	7779.04	8618.30	9012.95	9949.08	10182.7	12444.0	12234.1	13834.4	15480.3	16651.1	17434.4	18976.1	19552.4	22084.5	22993.1	25120.9	26151.2	27927.3	30052.1	31487.8	32983.9	35172.7	36880.4	39270.6	41161.7	43140.8	44901.7	47776.3	49119.5	51137.5	53927.3	55677.7	58293.2	60868.9	63121.6	65183.4	67941.8
-2.68889	-196.744	790.884	1487.10	1848.93	2608.64	2964.93	3224.83	4161.04	4818.00	5497.63	6369.94	6590.54	7962.32	8701.42	8979.70	10340.3	10428.3	11728.1	12946.3	13366.1	15408.9	16755.3	17729.5	18893.8	20394.7	21758.8	23593.6	24898.6	26724.1	28321.2	30060.6	32068.5	33540.2	35546.5	36907.7	38963.9	40800.8	43225.5	45240.4	48037.7	49931.5	52461.3	54231.1	56725.8	58251.5	61024.0	63903.5	65278.1	67409.3
-2.66920	-87.0523	741.066	1602.68	1985.71	2739.60	3147.58	4047.93	4181.44	5026.48	5483.90	5740.30	6955.87	7814.34	8324.63	9724.43	9856.04	11153.5	12098.2	13260.5	13870.7	15499.9	16571.4	17199.4	19313.6	20198.2	22245.4	23780.3	24692.4	25938.0	28328.3	30003.7	31863.9	34205.0	35864.6	37255.1	40032.8	40998.6	43648.1	45527.2	47907.2	50118.2	52469.6	54713.5	56437.4	58610.5	61796.1	64210.4	65913.5	68416.7
-2.64952	10.8510	917.012	1011.57	2015.67	3002.01	3369.02	3465.92	4537.04	5666.90	5332.07	6282.24	7056.09	7702.12	8681.07	9471.27	10002.0	10806.8	12106.9	12678.7	14333.4	15715.1	17021.3	17358.9	19611.3	20331.1	22136.3	23654.0	25457.5	27396.5	28074.2	30743.0	31497.3	33785.8	36295.0	37887.5	39988.4	41427.6	43611.1	46231.4	48546.5	50503.4	53056.3	55438.3	57498.5	59736.2	62677.9	64848.9	66617.3	69169.4
-2.62984	-90.1163	542.463	1108.45	1662.13	2466.14	3195.76	3841.31	4559.83	4612.94	5517.46	6675.83	7157.20	7904.35	8251.23	9007.49	10008.5	11554.5	11895.7	12724.9	14424.4	15608.4	17084.8	17910.5	19038.2	20924.6	22808.2	23862.1	25624.3	27248.7	28962.8	30598.0	32395.8	34767.1	36499.4	38306.6	40258.2	41807.9	44370.4	46696.9	48881.5	50750.0	53240.9	56052.4	57718.2	60571.9	62728.6	64841.7	67470.0	69487.9
-2.61016	143.102	952.670	1102.83	2393.92	2329.92	3547.31	3887.40	4233.58	4760.03	5309.79	6738.73	7487.27	7741.49	9145.89	9610.80	10217.9	10653.0	12085.7	13178.8	13815.1	15427.8	16615.4	17908.3	19624.3	21607.6	22624.0	23954.2	25591.0	27501.6	28914.7	30752.9	32594.3	35025.2	36117.9	37770.2	40417.3	42061.2	45343.0	47364.0	48894.9	51367.3	53400.5	55966.9	58824.1	60763.8	63438.8	65260.3	67878.5	70320.9
-2.59047	-312.460	278.973	1668.04	1543.92	2439.19	3262.79	4160.22	4429.53	4914.95	6498.02	7067.38	6846.34	7799.72	9385.92	9262.48	10813.6	11436.3	12378.4	13183.5	14580.9	15679.0	17030.5	18145.2	20251.9	20815.1	22526.4	23772.3	25873.8	28183.1	29296.0	31257.4	33207.6	34903.8	36863.5	38512.8	40912.1	43097.4	45792.0	48043.7	49932.9	52197.2	54180.4	56499.3	59211.0	61147.7	64677.3	66393.9	68875.3	70506.2
-2.57079	-220.340	1146.71	1047.10	1888.25	2500.58	2935.06	4167.47	4438.81	5477.58	5712.83	6277.38	7215.42	8299.19	8961.60	9794.47	10962.9	11489.2	12185.1	13412.4	15275.5	16079.2	17400.3	19084.1	19343.3	20857.7	23250.5	24605.7	26239.7	27301.8	29809.2	31221.0	32889.3	35412.8	37048.1	39168.6	41296.7	43814.5	45468.5	48301.3	49800.1	52545.7	54806.0	56875.4	59431.2	62014.2	64492.3	67150.9	69274.3	71715.5
-2.55111	-191.249	675.087	1791.94	2431.91	2980.82	2875.26	3464.38	4394.18	5037.72	5664.90	5905.14	8024.19	8100.45	8723.33	9395.10	10014.1	11255.8	12680.2	14051.0	15014.7	15872.1	17649.9	18670.1	20785.9	21901.9	23120.1	24914.6	26748.8	27865.1	29713.8	31494.9	34039.6	35833.5	37294.8	39246.9	41757.6	43433.3	46184.1	48488.3	50673.0	52934.7	55147.2	57682.9	60383.5	62253.8	65608.4	67704.3	70415.2	72354.7
-2.53143	326.274	586.313	924.053	1944.34	2344.49	3812.31	3482.95	4287.85	5436.24	5489.80	6731.95	7518.45	7831.67	9020.89	10023.8	10838.0	11559.2	12797.1	14063.0	14917.6	16348.3	17586.1	18556.8	20755.7	21566.5	24115.4	25391.4	27142.3	28135.7	29990.9	31761.6	34290.5	36535.4	37685.8	39339.9	42334.9	44173.1	47438.4	48981.2	51386.4	53623.7	56143.3	57867.9	60491.1	63031.9	65798.3	68492.0	70976.0	72703.8
-2.51175	-424.219	395.307	1239.40	1903.93	2508.33	3413.21	3442.73	5397.36	5146.35	5770.94	7143.52	7021.52	8664.93	8632.84	9409.71	10663.3	11679.8	12919.4	13834.4	15103.2	16399.1	18301.7	19199.9	20616.8	21748.3	23627.2	25402.1	26499.9	28172.4	30194.2	32601.8	33852.1	36971.3	37915.3	39653.8	42768.4	44203.0	46913.5	49979.6	51784.6	54606.2	56016.8	59221.4	61182.6	63829.6	66839.2	68530.1	71622.9	73319.5
-2.49206	-42.0216	746.470	1147.54	1964.91	2858.24	3787.88	3735.64	4396.48	5232.81	5723.23	7167.66	7336.58	8685.21	9390.35	10331.2	11230.2	11722.4	12734.6	13851.2	15238.6	16355.8	17977.6	19140.5	20962.6	21523.6	24095.3	26050.2	28052.6	28825.3	31509.2	33029.0	34358.3	36735.0	38850.1	39721.2	43352.3	45278.3	47666.6	49610.0	51836.9	54912.6	57330.7	59636.8	62257.8	65010.4	67284.5	69726.7	71625.8	73768.0
-2.47238	-340.648	1047.93	1369.83	2032.14	2768.09	3055.94	4004.17	4242.14	5235.20	6179.69	7207.76	7638.87	8431.44	9421.33	10599.8	11315.3	12346.1	13218.0	14372.2	15337.7	16957.1	18351.7	20073.4	21089.2	22755.6	24582.8	25511.2	27530.4	29391.6	31267.5	33705.3	35072.5	38075.0	39304.1	40663.6	43435.0	45684.9	47960.6	50785.3	52514.7	55580.9	57340.3	59665.6	62790.2	65351.7	68049.5	70264.3	72447.1	74949.3
-2.45270	-85.3116	877.793	879.108	2057.62	2469.82	3277.23	4323.04	4639.94	4968.79	6281.23	6831.82	7533.31	8243.71	9156.25	9729.06	10865.7	12422.2	13178.1	14425.1	16277.9	16549.6	18986.5	20016.1	21218.4	22650.4	25280.6	26629.9	28792.6	28987.6	31435.4	33152.6	35632.6	37477.7	39352.9	41185.2	44245.0	45686.4	48577.9	51358.5	53462.6	55954.5	58013.3	60634.6	63705.4	66229.1	68568.5	70699.9	73588.1	76039.0
-2.43302	171.447	1073.04	1467.95	1991.96	3098.84	3613.13	3547.64	4657.13	5144.04	6039.64	7727.08	7634.67	8542.92	8711.18	10554.8	11323.3	11827.6	13071.1	14798.6	16173.2	16827.9	18621.9	20042.8	21208.8	22947.7	24397.7	26391.5	28288.2	29848.1	31541.6	34169.7	35996.7	37751.0	39831.7	42028.3	44549.7	46001.3	48529.6	51794.0	54167.4	56033.5	58989.4	61664.2	64110.8	66441.4	69551.2	70734.8	74694.0	76780.0
-2.41333	287.799	903.987	1490.74	2075.08	2446.38	3804.40	4054.93	4921.20	5263.63	6094.91	7073.64	8100.53	8340.50	9882.08	10850.3	11657.3	12559.8	13750.0	14738.8	16295.1	17109.6	19103.1	19925.5	21901.1	22671.1	25215.3	26464.7	28740.3	30465.9	32010.1	34344.0	35980.4	38289.7	40400.5	41959.2	44719.1	46766.6	49751.8	52506.8	54580.8	56402.1	59342.8	62063.3	63298.3	67426.9	69579.5	71996.2	74820.2	77178.1
-2.39365	204.521	564.862	1153.26	2491.86	2930.30	3240.72	3872.31	4703.49	5677.99	6083.85	6854.91	8146.89	8180.17	8870.86	10693.3	11626.0	12407.6	13361.2	15068.4	16113.5	17250.8	18386.5	20371.8	22362.2	23600.7	24952.2	27295.8	28676.2	29575.8	32525.7	34973.3	36566.9	39025.6	40134.9	42676.0	44805.1	48105.6	50273.8	52388.5	55138.1	57575.7	60133.1	62167.5	65114.1	67741.4	70529.5	72556.4	75803.2	78181.4
-2.37397	304.002	515.531	1240.69	1707.23	2568.10	3150.38	4156.58	4403.98	6363.46	6223.02	7008.93	7792.59	8602.67	9728.36	10341.4	11499.3	12773.4	13707.1	14854.2	16680.4	17523.1	19262.7	20251.4	21889.6	23452.0	25656.5	27277.7	28717.2	31194.4	32637.3	35143.6	36597.3	38969.3	41759.2	43224.2	46307.2	47535.3	51047.6	53017.6	55781.5	57541.2	60347.7	62767.8	65252.2	68613.1	71911.8	73370.8	76468.6	78312.3
-2.35429	302.097	445.127	1946.60	2320.45	2781.57	3314.82	3945.97	5045.30	6009.85	6732.59	7070.60	7899.28	8958.57	9961.31	10910.6	11765.0	13034.7	14120.6	15279.6	16535.6	18023.1	19434.1	20829.4	22696.6	24337.8	25983.9	27745.2	29669.2	31057.7	33186.1	35195.7	37959.5	39555.2	42059.4	43258.8	46014.4	47819.5	51076.3	53710.4	56072.8	58329.6	60635.8	63700.0	66217.7	69270.6	71802.0	74443.8	77132.4	79372.2
-2.33460	-208.051	393.278	1493.94	2322.48	2876.52	2791.29	4228.04	4914.90	5400.75	6131.89	7266.95	8095.94	8847.42	9840.65	10832.7	11403.9	13335.0	14336.9	14664.6	16487.5	18502.9	19457.5	20700.5	22655.7	24035.6	25717.0	27327.5	29567.6	31048.3	32800.9	35559.0	37564.9	40719.3	42460.9	43203.7	46727.3	48863.3	52396.3	54175.1	57304.5	59181.7	61926.3	64108.2	67423.8	69525.4	72748.4	74601.8	77256.1	80299.0
-2.31492	250.003	876.470	1265.02	2390.78	3085.74	3428.47	4175.16	5207.52	5340.44	6533.37	7343.99	7885.10	9522.34	10019.9	10607.0	11211.5	12785.6	13898.4	15746.5	17010.8	17863.6	20118.2	21583.6	22742.6	24138.7	26426.0	27945.9	30366.9	31451.7	34179.9	35394.9	37660.3	40578.5	42903.6	43788.4	46983.2	48548.5	51922.8	54356.2	57163.7	59161.9	62414.7	65267.5	67316.3	70918.9	72947.9	75808.6	77863.2	80614.5
-2.29524	412.978	495.346	969.087	1751.77	2878.02	3930.02	3864.66	4882.19	5833.36	6814.95	6682.48	7940.37	8677.08	10461.3	11226.0	12049.2	12946.2	13963.1	15090.0	16427.3	18459.8	19773.0	21562.4	23399.1	24223.8	26467.2	28496.0	30042.4	31864.2	34260.2	36070.0	38160.0	40887.0	42562.4	44170.6	47656.1	49612.3	52376.9	55170.7	57354.1	60381.5	63076.7	65328.9	68362.2	70489.7	74354.1	76360.6	78950.7	81336.3
-2.27556	482.512	809.563	1344.65	2448.09	3100.57	3346.60	4285.45	4715.82	5700.95	6948.31	7112.57	7868.91	9021.99	10098.1	11201.4	12247.1	13124.7	14369.8	15788.6	17061.3	18273.7	20035.4	21700.6	23342.6	25097.7	26692.8	27973.2	30488.1	32124.8	34257.6	36656.2	38450.1	41377.3	43511.1	44132.9	47929.8	49830.6	52496.9	55367.5	58291.2	61155.4	63089.4	65598.9	69014.5	71962.2	75051.1	77012.1	79670.3	82729.8
-2.25587	-107.998	937.739	1510.55	2223.47	2338.05	3628.84	4360.39	5189.73	5692.83	6663.59	7321.67	8428.27	9471.64	10377.8	10585.0	11859.0	13492.9	14316.8	15854.8	16836.3	18821.2	20207.6	21672.5	24021.2	25268.9	27032.7	29150.7	30889.4	32540.3	34475.3	36960.1	39275.2	42131.2	43356.6	44653.1	48505.4	50657.3	53612.7	55887.8	58163.9	60999.2	63510.5	66768.8	69553.6	72846.2	75170.5	77986.4	80312.3	83120.9
-2.23619	-1.50045	846.705	1157.87	2439.60	2946.37	3902.87	4448.32	5052.75	5380.33	6635.90	8081.11	8683.89	9564.12	9976.54	11119.1	12049.5	13354.4	14717.5	15728.6	17411.3	18459.4	20466.3	21773.1	23840.8	25120.9	27187.9	29683.1	31100.3	32850.9	35192.4	37538.4	39910.5	41819.4	44520.2	45944.8	48687.7	51402.9	54195.9	56870.6	59280.3	61811.9	64352.7	67756.2	70043.1	73101.4	76671.6	78163.1	80949.1	83525.4
-2.21651	259.511	1025.39	1285.02	2031.52	2983.80	3448.29	4428.76	4498.75	6200.98	6450.11	7259.10	9059.60	9403.44	10552.8	11886.6	12339.2	13628.3	14481.2	16479.6	17452.6	19584.2	20846.8	22206.6	24140.2	25739.4	27520.1	29385.3	31303.7	33292.1	35547.7	37323.0	39683.9	42308.6	44191.0	45841.4	49145.5	51271.6	54530.9	56917.6	59269.6	62157.2	65299.7	67280.2	71166.3	73284.5	76710.6	78616.9	81277.6	84338.6
-2.19683	179.732	1008.77	1178.48	1748.05	2493.38	3598.91	4355.47	4691.16	5361.44	7113.27	7906.15	8620.14	9569.75	10421.3	12057.3	12993.4	14210.3	14670.2	16245.1	17402.4	18928.5	21436.2	22810.6	24208.3	25225.7	27901.2	29324.9	31476.4	33576.7	34945.6	38249.4	40491.7	42946.2	44522.9	46702.1	49811.9	51893.8	54767.6	57871.6	60542.7	62503.6	65596.7	68841.8	71491.4	74445.7	77786.4	80081.0	82753.8	85162.6
-2.17714	381.311	931.226	2183.00	2574.06	3200.09	3346.34	4377.73	5180.02	5764.73	6734.88	7637.81	8752.56	9565.53	10368.0	11391.8	12749.3	14760.0	15430.3	16533.1	17801.0	19230.3	20661.5	22506.1	24803.8	25664.5	28278.5	29441.2	31891.9	34004.1	36414.4	38207.1	40069.1	43110.3	45318.6	47908.3	50226.5	51921.1	55374.9	58651.0	61016.1	63222.4	66521.3	69535.2	72478.0	75172.0	78075.4	80981.7	83839.8	87097.1
-2.15746	-31.4560	734.126	1241.42	2609.68	2929.58	3656.82	4859.62	5446.68	5823.04	6605.68	7656.59	8708.42	9094.29	10594.7	11504.2	12518.0	14140.9	15443.6	16572.9	17812.3	19636.0	21903.9	22850.5	24792.8	26296.6	28704.7	30035.4	32019.4	33690.8	36450.5	39077.7	40849.8	43741.9	45799.7	47879.1	51019.7	53239.0	56616.2	58621.0	61559.9	64038.5	66592.7	70118.1	73352.8	75976.6	78935.1	81925.7	84846.8	87369.0
-2.13778	-456.988	530.168	1142.33	2287.16	2796.85	4026.16	4307.03	5733.86	5762.13	6915.32	7652.30	8934.86	9543.94	11166.1	12363.1	13022.4	14165.9	15994.7	16398.3	18662.0	19293.9	21604.5	22929.8	24728.4	26251.6	28863.8	30183.1	32195.9	34147.6	36728.2	39290.3	41927.8	44458.2	46203.3	48381.1	51384.0	53759.7	56659.8	59832.3	62728.9	64769.2	67603.0	70388.6	73441.0	76399.2	80508.3	82183.0	85047.1	88429.3
-2.11810	-512.674	788.754	2040.47	1951.81	3259.13	3581.89	4853.22	5674.91	6254.17	6761.75	7465.84	8995.50	10245.0	11100.0	12209.1	13073.0	14428.7	15672.5	16955.6	18381.3	20261.4	22476.9	23604.5	25310.2	27144.2	28949.0	31139.7	33245.0	34897.9	37723.5	39233.3	41571.6	44671.1	47072.6	48311.1	51872.4	54453.0	57231.0	60215.7	62692.8	66031.0	68313.9	71370.9	74673.2	77047.7	80820.8	82848.7	86788.1	89522.3
-2.09842	-302.534	976.411	1346.84	2395.36	3440.77	3673.67	4441.09	5384.80	6572.74	7412.72	8104.72	9225.44	9770.07	10713.5	12291.4	12785.0	14331.0	15778.2	17102.7	18944.4	21038.0	22597.2	23480.7	25232.2	27469.1	29051.8	31107.5	33213.9	35099.3	37778.3	39749.5	42776.6	45363.7	47071.5	49048.8	52734.4	54602.7	57852.4	60967.4	63456.7	66339.0	69906.7	72020.9	75547.7	78143.6	81374.7	84137.2	87102.6	90018.5
-2.07873	-79.7246	581.318	1691.72	2014.05	3307.43	3638.14	4122.09	5041.26	6301.94	7110.80	8183.10	9393.93	9997.05	10834.1	12243.6	12945.2	15016.3	16230.6	17161.2	18558.0	20411.3	21953.3	23829.7	25870.0	27101.0	29786.0	31468.7	33072.0	36263.1	37923.6	40919.7	42325.7	45871.4	47615.8	49289.2	52612.7	55056.7	58385.0	61753.1	64385.2	66536.7	69911.9	72936.7	75678.8	78610.0	82316.2	84708.1	87945.8	90617.4
-2.05905	-36.0402	701.913	1320.00	2699.07	3393.75	4285.39	4788.84	5352.64	6314.85	7382.05	8036.49	9018.50	10441.1	11289.7	12527.1	13745.8	14748.8	15799.0	17832.4	18978.4	20595.6	22865.3	23603.5	25885.8	28149.2	30069.5	32257.5	33754.4	36266.5	39094.9	41103.8	43199.3	46395.8	48249.3	49915.7	53891.2	56253.0	59484.8	62490.9	64754.5	67994.6	70128.5	73629.6	76958.1	79495.5	82521.8	85627.8	88845.9	91854.3
-2.03937	420.217	1178.58	1237.74	3001.00	2934.31	4361.18	4433.09	5560.52	6167.45	7063.87	8105.07	9420.31	10188.0	11531.9	12455.6	13634.5	14822.5	16212.4	17849.5	19008.4	21302.5	22748.1	24282.0	26634.3	28152.4	30544.7	32141.1	34588.7	36492.0	39542.3	41314.7	43188.8	46725.7	48646.2	50989.3	54763.8	56151.5	59759.9	62844.0	65901.0	68876.8	71522.8	74135.9	77817.3	80809.5	83928.5	86560.5	89622.3	92417.6
-2.01969	-378.158	1120.38	1717.48	2620.85	2962.84	4262.38	4462.48	5676.99	6562.95	7654.60	8713.21	9944.93	9717.29	11231.5	12254.2	13370.1	15186.8	17220.9	18173.3	19506.8	21561.4	23580.9	25008.5	27018.2	28488.2	30510.1	32290.8	35011.3	36739.2	39723.9	41949.4	45071.7	46963.9	49293.9	51747.4	54917.0	57453.6	60580.2	62995.1	66777.5	69179.0	72497.0	75082.8	78282.9	80951.7	85499.4	87792.2	90678.3	93253.8
-2.00000	278.078	543.710	1741.50	2178.69	3684.22	3742.46	4455.17	5874.62	7128.47	7537.58	8158.61	9399.16	10598.8	11870.2	13296.2	13918.2	15095.0	17182.8	17794.9	20036.9	21435.7	23117.8	25480.2	26938.7	28908.8	31777.0	32784.3	35713.9	36719.3	40178.6	42250.9	45084.4	48375.9	50039.3	52116.8	55131.9	57339.1	61619.4	64139.9	66944.5	69266.9	73024.4	75902.1	78786.4	82450.6	86052.5	89044.3	91267.3	94640.5
-1.98032	-230.347	487.214	1450.29	2387.76	2983.87	3568.47	5154.82	5659.89	6941.74	7196.00	8837.05	9520.98	10944.3	11780.0	12995.6	14180.6	16558.6	17542.4	18641.9	20362.5	21887.4	23140.3	25563.0	27228.7	29276.9	30906.6	33865.0	36000.3	37645.0	39730.2	43222.9	44854.8	48663.9	50643.6	53078.7	56416.2	58273.0	62107.2	65139.3	67718.1	70361.6	74109.4	77018.0	79894.1	82816.6	86705.6	89711.5	92684.7	95617.0
-1.96064	145.706	905.168	1650.47	2794.23	3013.71	4030.11	5267.44	5588.15	6513.16	7649.77	8889.22	9744.55	11222.6	11633.9	13274.1	14669.5	15916.3	17144.8	18968.1	20346.2	21878.2	24100.8	25371.1	27609.0	29663.1	31972.5	33820.8	36136.0	38232.5	41145.7	43569.6	45781.5	48612.9	50721.1	53425.4	56517.1	59381.9	61309.7	65805.6	69334.9	71576.0	75072.8	77527.4	81256.3	83994.6	87741.4	91124.2	93351.8	96577.9
-1.94096	109.400	536.084	1524.62	2251.66	3249.20	4099.30	4786.20	6474.28	7545.52	7999.05	8731.90	9876.78	11132.8	12163.6	13556.9	14385.8	15704.5	17226.9	18387.1	20700.9	22090.7	24182.3	26133.4	28195.3	29523.7	32515.1	34608.2	36704.5	38339.5	41955.5	44051.2	46511.8	49439.5	51656.8	54178.8	58055.4	60039.2	62759.0	67175.3	69605.2	72673.5	75786.5	78983.3	81759.9	85316.7	88222.3	92038.7	94331.5	97875.1
-1.92127	-209.001	1154.08	1490.26	3802.92	3040.37	4091.04	4885.37	6576.17	7279.68	7314.92	8365.73	9854.61	11211.1	11847.6	13632.2	14475.0	16632.4	17376.4	19049.5	20775.7	23197.2	24235.3	26409.6	28463.5	30055.0	32445.1	35225.2	37281.1	39398.7	42070.0	44051.1	46981.9	50083.7	52620.2	54927.8	57895.5	61234.2	64072.3	67214.4	69936.1	73453.5	76220.7	79730.2	83052.9	86190.9	89735.6	92993.5	95508.5	99205.7
-1.90159	366.665	186.945	1647.75	2093.56	3058.13	4504.99	4825.89	6061.29	6760.19	8039.02	9196.02	10156.5	11088.0	12480.1	14064.7	14932.6	16798.1	17827.1	19257.9	21311.2	23417.8	25093.7	26272.4	28871.8	30490.7	33063.9	35051.1	37736.7	40089.2	41938.1	45607.3	47320.1	50839.3	53300.7	55637.1	59114.0	61760.7	64868.3	68112.5	71569.8	74265.5	77175.9	80544.9	84375.2	87047.6	90896.2	93224.4	97859.2	100143
-1.88191	-535.317	403.484	1556.57	3040.95	3548.32	4089.72	4928.06	5533.17	6809.94	8130.81	9093.25	10959.8	11424.0	12557.4	13446.5	14398.3	16673.6	18468.8	19493.8	21532.5	23404.3	25092.6	26814.8	29679.1	31077.0	33485.5	35479.4	37991.3	40548.3	42711.2	45052.0	48254.7	51628.7	53716.4	56390.9	59713.4	62470.6	65137.3	69287.4	72256.5	74942.1	78241.6	81144.7	84720.4	87969.4	91850.6	94453.7	97744.7	101032
-1.86223	-118.371	894.458	1452.57	2635.47	3437.58	4867.27	5293.80	6412.52	7089.05	7849.24	9510.52	10108.0	11673.4	12423.6	14034.5	14429.3	17185.6	18951.6	20023.2	21787.9	23258.1	25457.1	27441.5	29430.0	31292.7	33760.4	36182.8	38635.3	40642.2	43304.8	46628.7	48651.7	51437.9	54634.3	56669.9	60405.0	63042.9	66342.0	69848.3	72971.0	76013.8	79428.1	82950.9	85418.4	88916.1	93198.7	96230.3	98965.6	102004
-1.84254	7.43555	1037.61	1586.70	2700.27	3328.87	4490.19	5353.08	6075.76	7721.46	7938.60	8790.73	10297.2	11028.1	13312.9	14170.2	15340.0	16799.1	18782.5	19681.5	22178.7	23322.1	25427.3	27369.5	30197.1	32319.5	34019.3	36771.2	38575.3	41528.2	43275.8	46658.5	49301.0	52113.5	55515.4	58071.6	60536.3	63707.9	67052.5	70899.8	73843.6	76866.7	79845.5	83491.3	86454.5	89471.7	94303.6	96746.9	100512	104107
-1.82286	181.110	1294.11	2079.71	2800.31	3751.18	4929.01	5346.95	6625.00	7260.84	8076.10	9290.52	10915.7	11836.0	12809.6	15084.8	16631.9	17226.5	18903.1	20989.6	21966.1	23253.7	26330.7	28036.8	29654.6	31827.7	35010.7	37373.4	39465.3	42168.6	44541.8	46948.9	49646.7	53516.5	55452.3	58633.6	61484.0	64511.1	67931.0	70725.9	74378.9	77466.2	80571.9	84259.7	87702.4	91658.5	95337.0	97369.2	101690	104977
-1.80318	-268.709	827.772	1936.67	3006.17	3667.70	4734.52	5379.66	6297.75	7400.47	8952.08	9392.72	10522.9	11825.9	13361.7	14581.4	15920.5	17030.1	19592.8	21104.7	22213.2	24709.0	26918.5	28467.2	30385.0	32429.5	35393.3	37558.6	40167.6	42162.4	44804.6	47534.3	50519.8	53974.9	56217.3	59390.4	62229.1	64916.0	68917.3	72117.9	75478.1	78467.2	81697.0	85574.5	88580.1	91783.7	95972.1	99598.2	102668	106521
-1.78350	-33.2085	923.155	2291.03	2949.13	3639.94	4997.08	5462.89	6641.02	7682.98	8687.52	9818.88	10879.9	11984.5	13793.4	14579.0	15820.6	18243.6	19225.5	20712.1	22801.7	24851.4	27165.2	29255.1	30578.7	33114.1	35797.3	37930.7	40251.3	42915.2	45390.2	48913.1	51053.8	54381.6	56832.3	59811.5	63606.8	66179.4	69769.6	72903.9	75848.1	79000.8	83006.1	86451.6	90125.4	93119.3	97291.7	100045	104101	107096
-1.76382	72.3555	186.023	1821.31	2743.29	3759.10	4618.64	4968.65	6389.77	7569.81	8736.54	9668.60	11117.9	12594.6	13750.0	14608.6	16171.0	18109.8	19784.6	21311.5	23103.0	24800.0	27416.0	28875.4	31804.4	33727.6	36204.5	38744.6	40372.4	43739.2	47107.3	49028.8	51845.7	55351.8	58109.5	61212.7	64752.1	67229.9	70293.9	74216.9	77058.6	80272.0	83747.9	87122.0	90942.9	94847.7	98534.9	101256	105339	108850
-1.74413	-449.619	399.209	1899.44	2922.27	3391.52	4733.41	5593.05	6731.58	8077.72	8948.47	9399.66	11614.7	12407.9	13387.6	14771.0	16731.0	18010.5	20397.8	21347.1	23907.9	25194.1	28370.2	29602.0	32125.8	33828.1	37121.7	38929.3	41163.5	43675.9	46967.3	50025.0	52167.7	55543.6	58153.7	62202.2	64719.0	67796.5	71303.0	75235.4	78391.7	81296.5	84783.4	87509.3	91594.6	96139.2	99707.8	103069	106906	110067
-1.72445	-363.182	1052.43	2095.68	3331.69	2958.47	4740.13	6106.95	6578.92	8205.25	8885.71	11002.7	11302.8	13127.8	14689.1	15786.5	17322.7	18893.9	20688.8	22376.6	23986.1	26039.6	28402.3	30451.2	31928.7	35013.2	37341.2	39306.5	42527.5	44599.1	47298.9	50894.6	53492.1	56696.3	58823.9	62992.9	66416.0	68337.7	72199.7	76584.2	79490.3	82152.7	86169.5	89487.8	93435.7	96232.5	100957	104424	107849	111401
-1.70477	-19.5340	963.355	1962.06	2565.45	4536.12	4683.75	5899.48	6915.23	8276.39	9569.04	10124.3	11773.1	13112.9	14308.5	15861.8	17178.0	18352.7	20810.7	22485.7	24980.2	26170.7	28205.0	30460.7	33468.0	34432.6	37307.3	40390.7	42611.5	46076.8	48910.5	50993.6	54320.1	57804.4	60159.3	64369.4	66902.7	69798.1	72984.6	77464.4	80160.2	83847.4	87101.5	90948.1	94812.6	98000.4	101943	104995	109578	112586
-1.68509	-452.277	531.319	1462.55	3033.60	4042.71	5155.10	5540.11	7194.56	8505.69	9660.80	10786.4	11439.6	13148.5	14602.4	16072.0	18011.1	18878.6	20986.7	22894.4	25081.6	27170.8	29107.3	31078.9	33609.9	35526.5	38075.1	40980.1	43690.8	46598.7	49173.5	51948.4	54602.5	58200.8	61215.1	65674.0	67574.6	70753.8	74119.7	78895.8	81670.2	84616.6	88556.1	92133.1	95950.9	100122	103237	107277	110439	114571
-1.66540	159.668	550.622	1380.05	2739.16	4036.05	4973.96	6745.91	7340.47	8092.35	9855.55	10478.0	11915.9	13385.4	14717.3	16351.6	17492.0	19931.2	21775.8	23508.3	25386.5	27516.8	29322.0	31496.6	34306.1	35980.0	38407.9	41386.5	44331.2	46636.1	50018.6	52708.6	56039.0	59627.7	62106.4	65793.7	69022.9	71723.8	75444.9	79298.9	82959.4	86155.2	89892.5	92868.7	96990.6	101086	105068	108217	111981	116000
-1.64572	-439.808	1270.13	2148.04	3046.43	4177.15	5089.11	6313.10	7778.39	8934.04	9851.34	10875.7	12641.5	13888.0	15523.6	16561.7	18337.2	20273.4	21768.0	23675.0	24996.1	27711.2	29814.3	31861.6	34435.0	36859.5	39667.7	42472.0	44252.1	47851.5	51198.8	53973.0	57233.2	60480.0	62985.7	66603.8	69400.9	72926.2	76908.2	80786.6	83916.1	87187.7	91191.1	94297.6	98370.9	101563	105988	109537	113806	117138
-1.62604	-134.946	894.272	1874.82	2842.99	4115.64	5559.36	6453.40	7720.56	8887.32	10523.0	11191.7	12215.1	14015.6	15725.6	17042.7	18377.4	20489.2	22214.4	23950.2	25942.1	27824.2	30676.5	32898.3	35340.2	37073.7	40435.7	42364.5	45345.9	48097.9	50703.3	54276.6	57168.2	60531.2	63898.0	67364.8	70499.1	73738.4	77383.7	81270.9	84460.9	87884.0	91911.1	95494.1	99586.4	103010	108200	111213	115013	118799
-1.60636	27.0889	1215.14	2602.75	2613.08	3958.83	5296.20	6927.34	7376.81	9428.97	10433.0	10776.8	12759.0	13853.0	16094.2	17523.7	18278.9	20515.6	22108.3	23748.4	26166.0	28283.4	30489.0	33074.9	34512.4	37763.4	39853.8	43477.6	45872.0	48598.0	51547.0	54198.7	57589.2	61321.4	63658.7	67737.2	71034.2	74110.6	78286.6	81478.0	85228.6	88446.1	91780.9	96092.1	100921	104236	108184	111550	116077	119122
-1.58667	300.314	1763.35	2067.98	3377.58	3745.23	5517.23	6065.17	6813.73	8959.71	10125.6	11317.4	13378.5	13876.8	16178.0	17297.6	19398.5	20842.7	22450.4	24409.2	26550.5	28755.3	31093.8	33357.1	35374.3	37448.1	40678.4	43767.1	46357.6	49115.8	52633.2	55492.8	58477.2	62034.3	64955.2	68759.5	71563.1	74697.1	78282.7	83186.1	86404.8	89978.3	93271.5	97588.8	101026	104656	109412	112409	117066	120616
-1.56699	104.536	1184.21	2559.76	2842.44	4169.89	5567.47	6005.90	7750.35	9512.60	10385.8	11635.0	12716.0	14467.5	15482.6	17785.7	19056.2	20715.4	23207.0	25143.1	26501.6	28693.0	31582.2	33597.7	36708.7	38336.3	41135.9	44586.4	47057.7	49924.8	52657.7	55803.7	59354.9	62457.7	65876.2	70103.4	73051.0	76071.6	79416.9	83988.4	87736.1	91273.6	95048.4	98588.0	102511	106576	111080	114590	118193	121873
-1.54731	-538.686	1136.18	2428.68	3487.09	4350.44	5325.64	6712.52	8044.25	9094.29	10577.0	11639.1	13298.6	14559.9	16357.2	17487.7	18714.8	21555.0	23296.2	25282.5	27443.6	29289.5	31943.4	33454.5	36764.3	39348.7	41898.2	44375.3	47645.4	50423.4	53674.2	57682.6	59209.8	63304.1	66981.2	70673.9	73447.4	76929.3	80121.6	84604.7	88695.1	92232.4	95834.2	100165	104273	107082	111826	116036	120431	123615
-1.52763	29.4100	554.918	2258.88	3462.32	4735.98	5730.54	6905.02	7905.33	9055.00	10605.0	12497.1	13299.1	15199.5	15954.5	18435.5	19723.3	22079.0	23842.0	26180.8	27436.5	30012.2	32343.8	34782.4	36814.1	39844.2	42796.3	45502.6	48486.6	51542.5	54561.1	57273.7	61146.4	63698.0	68034.7	72439.6	74447.5	77392.7	82262.7	86457.7	89930.4	93395.5	96930.5	101256	105594	109203	113860	117435	121328	125417
-1.50794	192.477	1426.38	2733.73	2982.75	4408.62	5744.00	6495.35	8493.77	9274.17	10850.6	12162.1	13999.9	14946.7	16710.4	18952.3	20023.4	22011.4	24409.6	26566.1	28352.3	30040.1	32575.4	35007.9	37741.5	40371.8	43417.3	46465.3	48474.9	51981.8	55467.5	58382.0	62449.0	66024.2	69146.3	73352.2	76850.4	79642.6	83023.7	87411.7	91211.2	94510.5	99148.4	103245	107138	111178	115803	119140	123228	127658
-1.48826	-375.385	1227.00	1926.61	3596.64	4813.92	5798.95	6740.22	8612.05	9690.11	11412.9	12714.8	14222.5	15609.2	17272.5	18570.9	20056.5	22501.8	25409.1	27306.4	28971.1	30774.8	33120.7	35631.8	38693.3	40900.2	44368.4	46865.4	49563.1	52915.6	56378.0	60030.2	63187.7	66782.2	69681.8	74554.1	77515.5	80892.9	84269.9	89452.0	92872.4	95925.2	100782	104140	108785	112344	117160	121330	125055	129028
-1.46858	202.801	1142.44	2196.30	3130.06	4860.36	6143.55	7184.06	8512.47	10420.2	11372.7	12186.2	14082.3	15569.3	17099.9	18644.4	20978.7	22251.6	25353.9	26896.5	29424.2	31593.5	33531.7	36356.3	38627.2	41487.3	44673.9	47316.1	50431.3	53332.3	56705.2	59880.6	63238.7	67120.6	70175.8	75177.6	78204.4	81498.5	85726.3	89536.6	93776.1	97064.7	101396	105432	109834	113997	118181	122223	126311	130474
-1.44890	-177.411	957.770	2440.42	3219.31	4563.23	5918.78	6987.92	8373.22	9949.01	11496.8	12289.3	14846.3	15664.4	17347.2	19127.4	20606.8	22954.7	24771.0	27712.6	29635.1	30965.6	34068.2	37441.6	39518.6	41379.2	44850.4	47669.8	50963.2	53998.6	57497.3	60807.4	64156.7	68115.3	71663.9	75390.3	78957.2	82318.0	85938.2	90359.5	94790.2	98061.1	102869	106488	111362	114964	119223	122985	127554	132388
-1.42922	-112.009	1392.46	2387.12	3131.88	4469.23	5455.80	7212.66	8587.49	10213.7	11356.2	13233.5	13945.5	15580.4	18181.8	19591.6	21242.6	23409.8	25349.7	27018.4	29231.1	32756.0	34349.0	37313.7	40607.3	41778.3	45762.5	48624.4	51977.5	54467.6	58024.8	61632.2	64788.9	69085.1	72517.2	76319.0	79735.3	83431.3	86932.9	92047.2	96262.7	99630.3	103953	107199	112100	116892	121057	125314	129452	133115
-1.40953	256.871	1944.04	2500.09	3900.53	4691.31	5627.27	7390.98	9173.71	10540.0	12186.7	12928.8	14189.0	16784.0	18353.1	19462.0	21526.2	23592.0	26119.0	27539.1	30251.3	32920.2	35403.0	38083.1	40659.6	43024.0	46189.9	49584.3	51992.5	55602.5	59161.3	62116.3	66043.3	69853.2	72996.9	77524.2	80915.8	83967.5	88346.4	93188.8	97666.0	100755	104323	109497	114060	117670	122399	126397	131160	134480
-1.38985	321.135	865.095	2195.56	3886.41	5236.01	6187.34	8203.36	8895.16	9998.35	11399.7	13689.9	14580.5	16745.8	18352.0	20319.1	21730.1	23768.1	25918.4	28036.6	30313.4	33342.9	35908.8	38461.9	41498.7	43178.5	47181.2	49494.4	52828.8	56404.3	59908.7	63497.8	66413.7	70962.4	74521.8	77578.0	82425.7	85111.9	89497.4	94651.1	98240.1	101322	105827	111202	114724	119864	124505	128399	132738	136691
-1.37017	-59.5052	1142.33	2385.77	4049.82	4800.94	6073.19	6919.38	8790.66	11234.6	12356.5	13049.2	15068.6	16667.3	18116.6	20385.2	21937.9	24459.2	26252.4	28578.5	31099.9	32989.2	36179.0	38957.1	41548.5	44372.7	47015.5	50835.9	53407.1	57154.3	60273.2	64130.0	67364.9	71451.0	75029.6	78873.2	83470.2	86634.5	90361.0	95327.5	98515.0	103046	108020	112439	116593	120809	125690	129452	134544	138145
-1.35049	78.8572	1409.45	2178.14	3945.29	5439.26	6313.47	7562.19	9046.21	10414.5	11676.7	13351.2	15642.9	16969.8	18736.1	20659.8	22048.7	24780.1	26815.5	28444.1	31403.2	33646.1	36591.3	38846.8	42082.3	44726.5	48261.3	51248.2	53717.5	57380.2	61340.6	65057.2	68011.2	72210.3	76335.7	80045.1	83736.1	87975.0	92565.1	96917.4	100237	104286	109367	113251	117717	122365	127029	131303	136108	140172
-1.33080	402.864	1356.44	1755.95	3482.58	5225.46	6715.91	7735.64	8839.23	10743.6	12348.6	14219.2	15454.5	17229.7	18890.3	20788.5	22983.0	24991.7	27603.0	30026.3	32098.1	34056.2	37620.7	39745.7	43054.8	45569.0	48514.1	51282.3	54716.1	58666.5	61395.4	65835.7	68979.2	73705.3	77497.8	81525.2	85338.9	88750.7	93266.9	98342.1	101806	106295	110556	115416	119561	124106	128733	132579	137334	142241
-1.31112	-510.766	874.742	2025.38	4067.28	5465.37	6549.15	7840.47	10054.2	11043.1	12729.7	14452.5	15717.2	17843.4	19186.9	21378.0	23091.8	24982.7	27182.8	30089.2	32482.3	35131.1	37884.9	40487.7	43888.4	46223.5	49251.8	52562.4	55749.6	59373.3	62389.7	66698.5	70514.0	74384.7	78300.6	82249.9	86935.1	89881.6	94266.8	99784.8	103715	107769	112039	116742	121371	125201	131328	135010	139858	143985
-1.29144	-542.797	1272.26	3373.43	3503.44	5563.17	6756.81	8324.70	9216.79	11079.3	13138.7	14267.3	15779.1	17688.8	19719.0	21780.7	23615.8	25388.3	27918.6	30610.0	32783.1	34993.9	38962.4	41247.8	44097.7	46561.7	50318.2	53545.6	56765.6	60584.1	63876.3	67907.4	71679.2	75511.0	79712.8	83073.6	87743.5	91363.5	96010.7	100597	104816	108951	113304	118235	122392	127160	132201	136280	141124	146310
-1.27176	-370.094	1353.97	2897.96	3890.73	5594.96	7219.24	7802.43	9952.67	11470.6	12852.1	13841.8	16648.8	18501.6	19183.0	21534.1	23642.9	25401.1	28416.3	31200.0	33481.9	36133.0	39172.6	41514.1	44535.1	47160.6	51002.2	53902.0	57807.1	61360.8	65028.0	68894.9	72666.2	76705.4	80705.9	84979.7	88981.6	92965.7	97367.3	101865	106445	110782	115176	119801	124210	128768	134133	139005	143408	148217
-1.25207	262.057	1281.63	2325.64	3460.38	5470.98	6455.75	8686.82	9832.47	10900.5	13343.5	15049.0	16553.6	18332.1	20597.2	22503.5	23974.4	26015.5	28523.4	31621.1	33335.9	37009.3	39344.8	42661.0	44699.6	47818.4	52016.4	55177.4	58207.3	62402.9	65751.7	69385.8	73480.8	77978.7	81815.6	86726.3	90562.0	93870.7	98787.6	103776	108462	111951	116839	122184	126347	130633	136612	140860	145557	150352
-1.23239	121.931	1434.70	2833.99	3482.43	5418.46	7265.31	8300.06	9731.81	11257.0	12557.6	14734.0	17271.3	18591.5	20280.1	22453.0	24941.1	26511.1	29526.8	31840.6	34214.2	36853.2	40432.7	42983.7	46235.7	48378.1	52859.5	55682.8	59018.6	63553.9	67419.3	71097.8	75095.0	79547.9	83416.4	87448.2	92177.9	95418.3	100535	105799	109831	114287	118547	123635	128671	133262	138641	143476	148103	152530
-1.21271	-444.997	675.503	2884.61	4429.77	5789.08	6856.85	8222.85	9897.60	11841.6	13494.4	14726.8	17570.3	18701.8	20964.3	23471.3	24991.1	27637.3	29946.5	32889.3	34271.7	37801.6	41355.2	43628.8	46684.3	50088.6	53036.0	56756.1	60376.4	64582.5	68247.7	72542.7	76315.3	80865.1	84663.5	88878.3	93831.1	97802.1	101267	107179	111589	116232	121078	125585	131037	135732	140247	145592	150787	155324
-1.19303	-247.663	1290.62	2819.77	4064.29	5587.59	7434.20	8812.97	10945.7	12459.0	13872.4	15203.1	17154.5	19656.5	21470.9	24103.5	25619.0	27965.4	30764.2	33725.8	36288.4	38779.3	41344.4	44835.7	47906.1	50785.8	54690.6	58127.9	61907.8	65927.8	69748.5	74060.5	78274.1	82467.9	86667.3	90513.6	95195.9	99982.0	103542	108711	112784	117897	122765	127465	132830	137217	143048	147935	152767	157746
-1.17334	165.190	2154.32	2587.16	3972.86	6103.79	6931.51	8894.96	11291.0	12292.9	14073.1	15660.5	17785.1	19650.1	21672.1	24029.2	26062.0	28195.4	31270.7	33936.0	36782.4	39126.1	42374.0	45814.9	49916.6	52145.2	55931.6	59101.2	62876.4	66702.5	70961.6	75460.6	79098.5	83247.8	87623.5	91359.0	96673.4	100735	104775	110301	115441	120306	124623	129944	134824	140103	144681	149520	154840	160443
-1.15366	302.812	1159.18	3088.64	4190.59	5956.80	7178.26	8523.57	10240.2	12450.1	14554.9	16482.1	18157.2	19759.7	22369.2	24786.5	26863.5	29176.9	31990.8	35201.4	37382.0	39282.9	43842.8	46640.5	50146.9	52990.7	56881.7	59790.8	64195.6	67892.5	72075.8	76470.4	80111.5	85264.9	90147.1	93246.4	98430.0	102901	107375	112670	117754	121822	127409	132429	137559	142089	147682	152410	157277	162987
-1.13398	-67.8585	1020.90	2887.63	4671.14	6120.41	7691.49	9988.94	10817.7	12971.5	14878.2	16891.4	18486.7	20450.0	22462.5	24548.9	27050.5	29622.2	32074.2	35755.4	38246.7	41111.7	44255.1	47702.5	50893.3	54213.0	58247.1	61765.2	65686.6	69417.3	73552.2	77928.9	81781.0	86291.7	91044.2	94932.2	100393	104628	109151	115007	119807	124270	129313	134688	139140	144740	150146	155471	160186	165672
-1.11430	-186.751	1499.19	2800.26	4574.39	5798.32	7743.92	9571.29	12035.1	13197.4	15047.1	17071.2	19070.2	21007.0	23073.5	25216.1	28347.3	30609.8	32987.4	36477.4	38201.8	42078.3	45139.6	48878.2	51252.0	54901.3	58852.8	62418.7	66106.8	70692.4	75438.4	79423.4	83632.3	88172.0	92822.8	96151.2	102417	106951	111164	117115	121249	126960	131559	137147	142619	146999	153975	157576	163162	167769
-1.09461	255.922	1340.29	2762.22	4239.92	6505.19	8177.50	9083.45	11753.9	13442.6	15245.3	17190.0	19170.0	21943.8	23883.9	26231.8	28050.5	31055.2	33898.5	36435.6	39701.4	43130.8	46060.6	49259.8	53231.9	56199.8	60329.6	64029.0	67796.8	72846.2	77105.0	80749.5	85384.2	89771.6	94944.4	99137.9	104100	108660	113086	118977	123507	129188	133325	139241	145012	150171	156141	160549	165500	171536
-1.07493	-248.265	1318.50	3178.44	5250.05	6509.97	8118.05	10001.4	12132.8	13410.9	15567.9	17156.7	19931.7	21999.1	24170.6	26788.9	28838.3	32010.7	34942.1	38126.0	40841.1	43958.6	47098.0	50866.6	54718.9	57412.2	61801.9	65477.5	69616.7	73993.5	78573.6	82857.0	87242.7	91922.8	96506.9	100310	105896	111100	115653	121862	126521	131063	136891	142289	147505	152641	158330	162661	168540	174496
-1.05525	-592.926	1507.18	2910.17	4347.01	6219.40	8573.31	9700.92	11786.6	13926.4	16251.5	19162.6	20449.2	22874.4	25038.1	27761.2	29584.2	32559.9	36003.3	38684.2	41504.0	44968.4	48055.6	51644.6	55704.0	58708.0	63550.7	66838.1	71103.2	76215.5	79793.0	84435.2	88164.4	93823.0	98915.1	102393	108374	113718	117505	124111	128894	133745	139008	145015	150438	155230	161291	166487	171767	177396
-1.03557	157.386	1829.89	2975.66	5210.80	6515.40	8179.66	10253.2	12766.6	14726.1	16653.8	18410.7	20933.1	23247.7	25756.9	28246.8	30625.0	33310.8	37243.6	39714.1	42562.2	45439.9	49837.5	52755.8	57168.6	59837.5	64497.0	68126.2	72520.0	76866.5	81699.3	86829.4	90938.4	95366.5	101268	104521	110631	115547	120326	125956	132231	136432	141482	148036	153215	158506	164227	169632	175112	180835
-1.01589	189.315	1237.05	3657.85	5447.50	6788.24	8908.56	10542.1	12851.3	14690.5	16930.5	19621.0	21205.0	23852.8	26012.0	28936.5	31788.5	33751.0	37324.8	40862.0	43805.7	47362.5	50391.3	54499.3	58528.5	61275.3	66121.9	70308.7	74607.7	78933.8	83326.3	88270.4	93145.5	98449.6	102909	107189	112772	118094	122538	129450	134227	139384	144449	150552	155712	161644	167757	172464	178502	184243
-0.996203	-517.161	1812.00	3350.15	5040.12	7161.72	8794.04	10670.6	13443.6	14938.7	17416.8	19231.8	21876.7	24935.0	27221.6	29315.4	31855.9	34881.9	38460.9	42401.5	44995.6	48637.6	51749.4	55895.6	59728.3	63692.0	67995.0	71973.4	76267.7	81031.0	86081.1	90815.8	94689.0	100238	105443	109172	115759	120542	124969	132131	137121	142013	147995	153277	158636	165268	171139	176226	181762	187889
-0.976521	-54.1541	1711.91	3529.11	4869.44	7492.15	9150.50	11074.1	13258.8	15867.4	18125.8	19898.7	22373.8	24840.7	27782.6	30358.4	33543.4	36318.8	39295.1	42410.0	45563.3	49875.5	53557.1	57414.7	60646.0	64953.5	69911.5	73142.3	78386.1	83212.6	87878.9	92527.8	97475.1	102875	107683	111184	117926	123345	128053	135285	140576	145389	150530	156932	162747	168438	174889	179821	185568	191173
-0.956838	191.049	1227.50	3736.10	5420.53	7520.12	9722.57	11623.4	13845.6	16510.3	18601.9	20029.7	23484.3	26591.8	28766.4	31359.9	33927.0	36586.8	40543.3	44209.2	46991.3	51149.1	55075.1	59109.9	63029.4	66078.1	70360.4	75610.7	80661.6	83939.4	89807.7	94679.0	99004.2	104403	110318	113592	120719	126190	131281	138211	143193	148686	154130	160131	165532	171566	178142	182719	189143	195339
-0.937156	-86.6083	1665.82	3626.98	6228.24	8291.60	9957.60	11813.7	14389.9	16559.6	19427.2	21086.2	23731.2	26247.3	29381.4	32427.5	35112.7	38206.8	41944.5	45868.3	49248.1	52871.2	56000.6	60080.1	64022.2	68578.0	72919.2	77447.2	82513.0	87539.6	91733.4	97081.4	102006	107565	113031	116888	123675	129315	133589	141202	146278	151757	157523	164011	170305	175403	181866	187120	193364	199352
-0.917474	-152.374	1857.57	3898.51	6011.70	8090.03	9653.01	12482.1	14660.2	17588.8	19464.6	21483.3	24638.0	27189.6	29806.4	33645.4	36604.5	39414.9	42676.0	46363.0	49761.4	54234.4	57630.5	62004.1	66152.5	69986.9	74902.8	79258.5	83641.3	88588.5	94606.9	99670.8	104557	109734	115633	119503	126279	131708	137624	143706	149281	155310	160564	167281	172696	178939	185740	191177	196916	203144
-0.897791	24.2629	1975.75	4138.25	6092.28	8063.47	10557.2	12545.9	14692.2	17685.5	19878.4	22596.8	25143.3	28292.8	30735.2	33846.2	37276.8	40349.5	43951.4	48200.7	50946.2	55998.0	59349.9	64032.0	68269.6	71480.2	76863.9	81418.0	86236.7	91495.8	96523.9	102673	107147	111995	117655	122271	129459	134725	140518	147230	152799	158690	164324	169928	176654	183083	189182	194676	200638	207550
-0.878109	190.344	1843.07	4418.82	6161.06	8181.45	10488.1	13740.3	15836.2	17890.3	21023.5	22632.4	25701.1	28718.9	31457.8	34142.6	37678.5	41388.5	45074.6	49221.3	52627.4	56773.1	60767.6	65067.0	69855.1	74184.7	78306.1	82796.3	88248.8	93989.1	98882.1	104207	109132	115325	121133	125281	131737	138333	143636	150611	156337	161958	168045	174038	180438	186274	192763	198848	204830	211574
-0.858426	-389.478	2055.49	4367.71	6605.83	8679.81	10409.1	12827.6	15999.7	18402.8	21130.9	23467.5	27096.7	30150.3	32746.9	36109.3	39457.0	43126.3	46870.1	50630.9	54250.3	58513.4	62810.7	66181.9	71100.9	75992.1	80840.3	86229.0	90541.0	96079.1	101198	106661	111940	117505	123664	127878	135556	141595	146546	153760	159484	165570	171125	177697	184270	190448	197253	203164	209681	216020
-0.838744	3.26632	1617.61	4500.33	6580.13	9634.24	11440.9	14293.1	16427.3	18990.7	22185.9	24524.7	27593.2	30512.0	34041.8	37323.3	40483.2	43694.3	47860.6	52196.6	56002.2	59719.6	64714.6	68783.7	74026.0	78487.2	82769.6	88030.1	93289.2	99209.9	104502	109542	115292	120439	127441	131255	139022	144939	150356	157506	163126	170231	175961	182791	188188	195413	202256	207690	214083	220950
-0.819062	-266.709	2409.40	5047.93	6841.21	8940.08	11963.3	14122.9	16852.5	20230.1	22627.6	25967.7	28360.1	31634.6	34718.3	38228.0	41944.5	45672.9	49476.7	52994.6	57382.4	61876.9	66192.0	70978.3	75645.2	80223.6	85353.1	90025.0	95432.9	101707	106352	111958	118462	124092	129895	134082	141886	148345	153941	161167	167086	173592	179080	186423	192750	199248	206368	211432	218439	225356
-0.799379	99.9080	2405.07	4284.28	7081.68	9813.85	11875.7	14620.8	17221.2	20498.0	22905.1	26495.7	29787.0	32340.6	35789.5	38913.3	42708.4	46518.7	50481.6	55169.2	58263.0	63511.4	68098.2	72809.6	77578.5	82128.4	87418.5	92355.6	98021.6	104331	109001	114822	120917	127052	133644	137568	145408	151521	157263	165036	170983	177511	182842	190565	196832	203079	210794	216680	223507	229912
-0.779697	-543.641	2200.45	4776.42	7207.63	9868.65	12780.5	15487.4	18075.4	20953.8	24448.1	26905.4	30790.7	33843.8	37289.0	40430.5	44275.5	48228.9	52277.8	56807.8	61003.3	65699.0	70642.7	74946.5	79488.4	84950.9	90080.0	94651.7	100188	107499	112285	117914	124340	130435	137136	141840	149145	156333	161771	169374	175460	182421	188137	194918	202190	208459	216154	221831	228283	235861
-0.760015	325.815	3042.46	4484.19	7052.39	10257.6	12914.0	15989.2	18530.7	22045.2	25040.3	27770.7	31101.5	34976.0	38281.9	41617.7	45349.9	49335.9	53551.1	58137.6	62256.3	67352.6	72002.3	77485.9	82813.3	87915.0	92076.2	98437.5	103806	109627	115455	121741	127521	133378	140354	145236	152942	159345	165527	173804	179417	186184	192041	199345	206678	213791	220246	226621	233469	240783
-0.740332	-275.958	2724.95	4878.46	8159.49	10690.4	13923.0	16351.8	19563.1	22129.0	25733.6	28660.6	32512.0	35858.1	39771.2	43123.1	46602.9	50587.0	55834.3	59907.0	64860.1	69090.9	74005.8	79698.8	84647.8	89849.6	95076.8	100525	106425	112907	118602	124543	130915	136783	144383	148565	156924	162707	169918	177997	184104	191063	196595	204163	211053	218722	225658	231754	239276	246639
-0.720650	-22.6004	2185.35	5096.87	7838.60	11080.6	13826.0	16348.6	20168.4	22316.6	26767.9	29039.7	33490.1	36911.9	40332.5	44385.2	48019.8	53076.8	56455.5	61945.7	66570.7	71773.5	76794.8	81749.3	86842.7	92187.4	97997.9	103065	108526	116007	121599	127924	134363	140909	147493	152551	160874	167986	173509	181782	188761	195138	201965	209073	216038	223292	230546	237664	244281	252045
-0.700968	170.661	2287.23	5182.15	8273.33	11297.2	14556.9	17495.4	20208.7	23978.2	27644.0	30804.0	34515.4	38153.0	42224.4	45620.0	50320.7	53680.9	58763.2	64036.3	68033.6	73720.3	78542.5	84503.6	89564.7	95087.9	100236	106319	112438	119000	125634	131370	137577	144218	151665	156247	165555	172346	178245	186443	193222	200523	206727	214179	221468	228746	236929	242596	249633	257640
-0.681285	-95.1742	2336.20	5676.04	7969.01	11512.7	14969.7	17629.2	21379.6	24666.7	28250.1	32476.2	35514.5	39019.5	43635.6	47194.1	51507.2	56325.1	61155.7	66093.0	70577.8	75568.6	80682.2	86481.2	92706.4	97935.6	103317	110434	115367	122885	129113	135119	141699	149179	156029	160129	169804	176708	183328	191978	198494	205920	212186	219358	227020	234252	241922	248525	255510	264052
-0.661603	-359.474	2612.94	5814.73	9063.69	11551.7	15142.8	18110.6	22034.3	26035.7	29745.1	32618.8	36452.5	41129.1	44863.6	49356.3	53389.7	57832.2	62918.3	68080.1	73364.5	77951.2	83920.4	89689.8	95612.8	100881	106948	113346	119397	126878	132564	139417	145513	152780	160274	165154	174114	181721	188356	196736	203380	211197	217621	225766	233143	240747	248397	254462	261828	270658
-0.641920	171.320	3173.30	5752.25	10020.0	12255.2	15784.6	18967.6	22724.7	26361.8	30557.5	33538.3	37706.0	42103.4	46468.7	50553.1	55560.0	59349.3	64549.5	70788.6	75424.6	80802.6	86558.8	92608.8	98065.5	104453	110035	116612	122291	129659	136642	142986	150000	157397	164797	170564	178742	186497	192173	201783	208735	216504	222522	230923	238880	246561	254215	261030	268051	277109
-0.622238	592.250	3193.39	6430.78	9922.12	12670.6	15815.5	19668.2	23597.7	27522.9	31109.6	35200.9	39010.4	43702.6	47639.4	52875.9	57286.7	61550.6	67175.2	72852.5	77677.2	83077.5	88976.0	95717.5	100566	107379	113649	119809	126663	133237	140003	147460	153907	161530	168845	175389	183351	191586	198929	206996	214488	222097	229021	237244	244724	252706	260337	267700	275287	283147
-0.602556	-182.399	2648.29	6353.65	9692.72	13170.6	16753.1	20982.8	24640.5	28403.2	31993.0	36215.9	40877.0	45197.9	49822.6	54028.9	59355.0	63586.7	69414.5	74785.7	80269.2	86008.3	92142.9	98405.1	104689	110932	116554	123607	129668	137628	145209	151768	159004	166747	174169	180042	188552	197196	203654	212124	219918	228029	234381	243333	250523	259378	267184	274697	281707	290792
-0.582873	119.515	3487.79	6759.11	9949.07	13567.6	18168.6	21013.6	24996.6	29586.6	33098.2	37550.7	42025.9	47448.9	51722.3	56698.3	61399.0	66631.5	71863.6	78012.4	82759.4	89063.1	95605.1	102016	107485	114282	120606	127441	134923	142423	148985	156600	163608	171623	179152	186446	194714	202317	209690	219041	226836	234745	241566	250302	257618	266288	274273	282273	289556	298362
-0.563191	-329.299	3346.26	7035.73	10353.5	14133.5	18435.4	22427.3	26406.9	30338.2	34804.4	39388.3	44088.6	48697.8	53595.0	58463.4	63597.3	68808.1	74862.1	80736.9	86168.9	92530.3	98898.5	105018	111343	118326	124881	131694	138632	147094	153831	162120	168812	177096	185401	191819	200529	208675	216337	225336	233164	241253	248929	257077	265513	274213	282107	289427	298148	306193
-0.543509	-137.130	3287.57	7258.58	11119.2	14971.9	18817.1	22715.1	27086.7	31336.6	36137.0	40959.0	45481.1	50429.8	55783.4	60082.3	65721.2	70829.9	77217.8	83399.7	88942.6	96055.0	101759	108696	115133	121854	128983	136008	142943	152051	158451	167071	173596	182111	190431	197079	206316	214127	222214	231626	240250	248105	255473	264702	272504	281799	290061	297217	305700	314514
-0.523826	-192.789	3716.31	7439.13	11212.8	15797.9	19809.5	23558.7	28229.4	33469.8	38184.4	42419.0	47385.9	52379.5	57452.7	62885.1	68171.8	73979.1	80230.7	86074.9	92874.0	99355.0	105355	112713	119487	127640	133486	141193	148057	156370	163832	172210	179133	187923	197145	203506	212446	220733	229432	238521	247376	255486	263571	271528	280038	289650	297888	305582	313921	322994
-0.504144	-200.563	3642.95	8383.29	11587.9	16152.6	20340.9	24954.0	29650.8	34450.4	39115.5	43890.2	49540.4	54288.0	60000.9	65566.3	71257.6	76428.9	82780.1	89483.9	95474.7	103251	109855	116910	123824	131216	137964	145950	152963	162681	169768	177865	186170	193968	203161	210698	219518	228535	236365	246134	254981	263091	271430	280026	288852	298415	307024	314088	323389	332726
-0.484462	-781.314	4929.70	8098.59	12440.7	16996.0	21900.3	25523.9	31241.3	36076.3	40919.6	45815.0	51609.5	56795.7	62731.1	68431.8	74784.5	80509.7	86822.7	93362.9	99962.5	107078	114160	121924	128970	137033	143369	151847	158745	168689	176150	185243	192338	201476	210436	218102	227625	236522	245187	255398	264070	272333	280207	289368	298484	307617	317215	323580	332926	342725
-0.464779	-161.840	3803.82	9121.64	13071.2	18079.0	22179.8	27386.4	32545.4	37946.4	42759.4	48659.0	54072.1	59686.7	65438.4	71018.8	78066.0	84211.1	90688.4	97683.0	104472	111487	118670	126511	133676	142078	149138	157013	165595	174962	182216	191877	199724	208985	217512	225478	235527	244801	253655	263427	271933	281131	289563	298890	307924	316866	325869	334307	343084	352473
-0.445097	-101.413	4725.68	8715.39	13794.8	18512.2	23130.5	28663.1	33284.5	39126.1	44885.2	51498.6	55922.3	61665.0	67955.5	74538.0	80698.6	87001.1	93998.7	101109	108462	115856	123111	131802	139194	147302	154608	163266	171298	181444	189204	198558	206231	216020	225431	233450	243130	252373	261814	272255	281153	289834	299068	308290	317415	327198	336132	344266	353400	363073
-0.425414	74.5264	4228.02	9073.21	13785.3	19512.2	24460.1	29573.6	35590.5	41163.5	46487.1	52201.4	58871.2	65335.4	70569.6	77157.5	83785.4	91090.9	98591.1	105472	112926	120491	128657	136641	144528	152562	160989	169940	177145	187761	195555	205464	213934	223487	232728	242170	251779	261499	270164	280493	290369	299397	308398	318421	327249	337460	346985	354759	364134	374019
-0.405732	154.830	4614.93	9028.03	14304.4	19857.9	24400.4	30859.2	36183.6	41552.7	49073.3	53944.6	60357.3	66111.4	72754.2	79693.8	86009.4	92869.8	100777	108556	115627	123354	131637	140439	148085	156719	164707	173549	181969	192442	200928	210626	218456	228539	238249	247209	257608	266642	276404	286785	296712	306337	315326	324814	333978	344511	354339	362546	372327	382579
-0.386050	-62.3331	4948.25	10068.2	15626.1	20238.5	26032.9	31484.6	38295.9	43216.7	49181.5	55817.1	61902.4	68192.8	75461.8	82212.3	89009.4	96074.8	103770	111901	118772	126920	135684	144612	152706	160623	168874	178248	186892	197418	206502	216155	224894	234614	244900	254083	264523	274567	284482	294836	305151	314344	324326	333593	343150	353784	363584	372051	380725	392408
-0.366367	-82.0752	4720.44	10318.7	15895.6	21023.2	26965.7	32113.4	38877.4	45662.6	51032.2	57776.6	63737.2	71000.2	77524.3	84409.7	91877.7	99548.2	107221	115821	123189	131837	140163	149528	157674	166907	174962	184460	193218	204576	213171	223300	232231	242619	252794	262812	273328	283619	293660	304220	314717	324236	334207	343955	353572	364487	374564	383902	393892	404336
-0.346685	-212.552	5021.25	10383.2	16666.0	22108.8	27757.5	33901.7	40554.9	46623.3	53098.4	59558.8	66956.9	72645.1	80600.6	88526.7	95796.1	103116	111385	120228	128236	137039	145613	154437	163330	173272	181523	191741	200296	211884	220804	231702	241046	251303	261865	272628	282351	293282	303462	315468	324708	335702	345794	355951	365027	377440	386275	396863	405969	417239
-0.327003	340.339	5117.26	11556.0	16814.1	23368.5	29877.5	35837.7	42497.8	49435.7	55602.4	63141.6	70674.5	77677.2	85290.6	92708.0	101004	108289	117461	126440	134963	144070	153780	163140	171908	181320	190685	201238	210404	222087	231700	242840	252812	263157	273958	285183	295003	306765	317680	329395	339264	350562	360012	371146	380971	392978	403915	412617	422876	434142
-0.307320	714.550	5645.35	12361.2	18398.0	24909.2	31098.6	37944.1	44967.9	52020.1	59168.5	67011.0	74128.3	81637.4	89380.2	98152.8	106254	114100	124518	133295	142285	151366	161182	171065	180255	191300	200598	211004	220263	232163	241894	254495	264191	274633	286990	297732	309055	320145	331356	343418	353955	365228	375720	386299	396918	409132	419425	428833	439612	451231
-0.287638	-259.468	6234.34	12288.8	19045.5	26318.6	33320.6	40065.4	47578.9	55206.6	62958.4	70982.2	78327.9	87103.5	94947.8	103164	112039	121145	130872	140295	149658	159750	169795	179696	190406	200849	210479	221261	231097	244161	253986	266250	276334	288475	300003	311990	322688	334874	346097	358706	370370	381210	392358	403304	413682	426519	438473	446850	457658	470143
-0.267956	671.528	6865.56	13444.0	20461.9	27899.0	35823.7	43039.1	50610.7	58265.1	66801.7	75466.7	83567.4	92253.6	100629	109889	119214	128339	138591	148645	157973	168810	179240	190749	200947	211690	222163	233686	244092	257068	267692	280791	291206	303429	315330	327767	338698	351746	363482	376325	387768	399400	410488	421764	432134	446118	456595	467048	478688	490080
-0.248273	-278.988	7356.52	14336.1	21654.0	29425.1	36937.4	45026.9	53757.8	61898.1	70669.5	79436.6	88466.0	97597.4	106403	116326	126425	135272	147040	156928	166518	178755	189077	200176	211386	223070	233807	246502	257143	270397	281549	294633	306041	318447	331238	343055	354982	368332	380608	393576	406204	417514	429354	441260	452273	465593	477796	487212	499527	511252
-0.228591	-66.3660	7886.32	15571.4	23256.8	31987.9	40363.9	49093.5	57673.1	66427.4	75493.0	85337.0	94428.7	103881	114496	124562	134587	144097	156326	167210	177961	189736	201273	213355	224721	236711	248107	260426	272510	285988	298103	310914	323223	335942	349994	362123	374287	387563	401003	414532	427244	439249	451465	463372	475637	489300	501586	511645	523506	535516
-0.208908	21.4716	7487.09	16544.8	25290.7	33968.8	42926.7	51964.2	61805.3	71738.6	81332.8	91568.5	101445	111319	122002	132128	143634	153681	166589	178720	189419	201473	214452	225790	238853	251142	263194	275347	288662	303405	315055	329114	341751	355902	369064	382382	395128	409451	422299	436650	450179	462398	475604	487440	498845	513375	526420	536741	549436	562027
-0.189226	265.311	8458.68	18086.0	26914.4	36426.1	46455.6	56613.0	66429.0	76944.6	86884.3	97921.0	108944	119829	130859	142007	153886	165059	178999	190820	202681	216013	228908	241919	254539	268282	280706	294008	306696	322387	334854	350454	363040	377314	391565	405006	418245	432646	446973	462099	475429	488477	502220	514570	526710	541502	554851	564967	578587	591172
-0.169544	233.470	8930.88	18884.8	29480.6	39979.2	50867.4	61225.9	72167.1	83261.8	94275.4	106280	118740	129239	141459	154188	167149	178551	192226	206195	217825	231790	246560	260354	273412	287957	301071	315638	329110	344761	358460	374297	388269	402413	418129	432422	447040	461655	475515	490975	505393	519048	532666	546096	558778	574254	586924	598307	611127	624039
-0.149861	182.504	10386.9	21350.9	32173.3	42926.4	54764.7	65522.4	78068.8	89675.1	101734	114836	126647	139021	151605	165366	178009	191062	206267	219791	233706	247986	262136	277504	291298	305978	320557	335058	349845	366019	380456	396628	411388	426634	441701	457083	471894	486956	502263	518053	533371	547202	560985	574090	587749	603275	617923	628485	642137	654852
-0.130179	-701.630	11007.3	22515.1	34258.3	46491.6	58528.8	71005.2	84414.6	97111.4	109152	123483	136231	149784	163215	177581	191965	205995	220823	235559	250174	266414	281436	297381	312109	327502	342606	357578	373773	390979	405360	422917	437707	454002	470404	486065	501094	516850	532801	549965	564937	579686	593910	608201	621438	637367	652469	663284	677484	691040
-0.110497	-143.431	12393.7	24725.4	37323.6	51121.0	63951.9	76858.3	91054.5	104912	118195	133399	147247	161328	176483	192019	206757	220853	238105	254326	268997	285991	301818	318605	333821	350707	366957	383114	398705	416901	433587	451530	466835	483072	501324	517153	532719	549567	566455	584015	599587	613639	629085	643298	657687	673840	689497	700745	715374	729266
-0.0908143	123.667	12784.1	26655.6	40460.6	54834.2	68726.9	83699.1	98762.7	112935	127833	144075	159189	174530	189836	205981	222575	238182	255911	272481	289243	306203	323604	341468	359455	375578	392298	409226	426810	445647	461931	480732	497136	515242	532501	550065	566417	583500	600800	618863	635327	650414	665979	680900	695046	712528	728046	739546	754681	768970
-0.0711320	-87.9799	14390.9	28412.0	43727.4	59333.9	74983.8	89919.7	105809	121843	137744	153771	170676	186928	203806	221121	238459	254772	274055	291720	308939	327373	345930	364241	381923	400413	418263	435953	453636	473943	490840	510817	527847	546556	564181	582622	599935	617328	635549	654151	671226	687505	703164	718663	733529	750262	766605	778169	793733	807714
-0.0514496	687.415	15141.5	31289.7	47602.2	64129.2	81185.6	97458.7	114635	132151	149250	167701	185056	202655	221241	239798	257646	275692	296400	314614	333567	352994	372863	392533	411020	430061	448714	468622	487212	508477	526900	547761	565887	585110	604350	622255	640809	658797	678041	697474	715421	731730	748268	763850	779218	797101	814254	826455	841269	856457
-0.0317672	-26.4588	16947.6	34237.2	52482.9	69282.8	88634.9	106229	124876	143082	160812	181769	200076	218423	238507	258209	277047	297451	318973	338711	358238	379421	400101	420977	441041	461257	480935	500585	521167	542573	561993	584091	602427	623258	643042	662500	681095	700186	719316	739401	758075	775088	791802	808929	824176	842981	860351	872200	887396	902654
-0.0120849	127.246	18317.1	36700.4	55872.1	75063.1	94617.6	113957	133643	153900	173167	194987	214738	234549	255663	276544	297149	317879	341337	361917	383284	405049	427072	448321	469444	490878	511805	532556	554033	576583	596732	620199	639117	660916	681593	700700	721321	740951	760831	781356	799921	817545	835989	852703	868633	887203	904460	917196	933402	948525
0.00759750	-141.443	19237.7	39594.3	60635.5	80499.8	101737	122265	143688	165065	185956	208778	230953	251090	273749	296364	318633	340466	365196	386464	409782	432424	454901	478217	500541	523377	545242	567432	589376	612780	634491	658238	678430	700566	722400	742833	764295	783983	805160	826042	846231	864147	882355	900018	916063	934932	953405	965736	981541	997126
0.0272799	-297.521	20816.9	42910.6	64595.4	86159.0	108726	131667	154016	176670	199397	224181	245797	268815	292359	316140	339577	363897	389449	413048	436343	460530	484753	508742	532488	555571	579131	601874	625534	649642	671948	696383	718333	741503	763251	784610	807347	827651	849582	871978	892074	910186	929388	946802	963849	982800	1.00132e+6	1.01432e+6	1.03038e+6	1.04590e+6
0.0469622	104.859	22553.2	45434.9	68753.3	92896.4	117450	140788	165601	189591	213243	239870	263520	287484	312654	338467	363548	387691	415424	440259	465508	490728	516437	541808	566406	591458	615498	639891	665115	690292	713105	739747	761452	786072	809794	830293	853851	875701	897276	920267	942186	960320	980255	997991	1.01428e+6	1.03525e+6	1.05415e+6	1.06725e+6	1.08409e+6	1.09909e+6
0.0666446	404.108	23904.9	49237.4	73922.1	100155	125454	151364	177376	203858	228968	257116	282474	308756	334741	361913	388183	415197	443720	470024	496401	523744	550329	577573	602369	629922	654867	680468	705909	732092	756852	783971	807123	832611	856695	879571	903076	925642	949230	971346	993598	1.01302e+6	1.03329e+6	1.05155e+6	1.06880e+6	1.08910e+6	1.10835e+6	1.12187e+6	1.13860e+6	1.15464e+6
0.0863270	-223.176	25647.2	52180.3	78859.2	106557	134061	161914	189471	217236	243990	273317	301291	327705	357019	385149	413170	440850	471450	498371	527054	555331	583746	612003	639089	667035	692976	719961	746363	774637	800147	827557	852102	878250	902764	927034	950568	974414	997977	1.02196e+6	1.04434e+6	1.06408e+6	1.08447e+6	1.10338e+6	1.12085e+6	1.14191e+6	1.16151e+6	1.17454e+6	1.19205e+6	1.20772e+6
0.106009	-79.2651	27239.0	55416.5	84379.7	113970	143207	172466	201724	231762	260063	291028	320377	349621	379212	409764	439580	468461	501442	529962	559362	589194	618911	648883	677646	705850	734332	761676	789820	818942	845647	874641	900418	926621	953002	977789	1.00306e+6	1.02619e+6	1.05081e+6	1.07565e+6	1.09863e+6	1.11855e+6	1.13958e+6	1.15966e+6	1.17689e+6	1.19864e+6	1.21787e+6	1.23167e+6	1.24853e+6	1.26487e+6
0.125692	-25.8884	29248.0	59389.0	90668.6	120765	152860	182265	214519	244845	275834	309064	339712	370597	401861	434275	465445	496203	530104	560467	591458	622973	654285	685100	715018	744849	774095	803459	832835	862635	890929	920430	946865	974491	1.00193e+6	1.02795e+6	1.05290e+6	1.07762e+6	1.10252e+6	1.12791e+6	1.15116e+6	1.17231e+6	1.19457e+6	1.21373e+6	1.23162e+6	1.25361e+6	1.27407e+6	1.28744e+6	1.30493e+6	1.32104e+6
0.145374	239.818	30848.6	63393.0	95500.6	128657	162088	194063	227350	260120	292800	327593	359466	392423	425810	459719	492096	524445	560327	592139	625381	657416	690160	722456	753442	784957	815246	845098	876057	906865	936008	967188	994563	1.02290e+6	1.05143e+6	1.07746e+6	1.10415e+6	1.12927e+6	1.15473e+6	1.18110e+6	1.20533e+6	1.22645e+6	1.24911e+6	1.26892e+6	1.28728e+6	1.30944e+6	1.32966e+6	1.34317e+6	1.36029e+6	1.37762e+6
0.165056	174.415	32926.2	67012.3	101368	136413	170448	205176	240463	274582	308404	346345	379424	414405	449100	483714	518523	553222	589377	623686	657977	691629	725963	759303	792143	824915	856465	888050	919602	952299	982512	1.01332e+6	1.04219e+6	1.07198e+6	1.10110e+6	1.12741e+6	1.15501e+6	1.18128e+6	1.20743e+6	1.23368e+6	1.25894e+6	1.28035e+6	1.30355e+6	1.32354e+6	1.34311e+6	1.36402e+6	1.38508e+6	1.39943e+6	1.41698e+6	1.43263e+6
0.184739	-27.7126	35028.0	71678.3	107185	143909	181500	217571	254703	291071	327534	366277	402220	438826	475173	512353	548783	584864	623707	660073	695531	730253	766038	801659	835633	869170	903359	935563	968874	1.00161e+6	1.03418e+6	1.06677e+6	1.09526e+6	1.12726e+6	1.15683e+6	1.18435e+6	1.21277e+6	1.23920e+6	1.26689e+6	1.29335e+6	1.31978e+6	1.34129e+6	1.36482e+6	1.38473e+6	1.40434e+6	1.42699e+6	1.44801e+6	1.46150e+6	1.47854e+6	1.49509e+6
0.204421	-100.631	36953.8	75399.1	113287	152501	192118	230006	269590	308099	345776	386749	424894	462374	501379	540625	578496	616925	657005	694090	732109	768816	805670	842818	878873	913996	948591	982314	1.01717e+6	1.05213e+6	1.08429e+6	1.11846e+6	1.14838e+6	1.18062e+6	1.21161e+6	1.23985e+6	1.27013e+6	1.29640e+6	1.32439e+6	1.35188e+6	1.37840e+6	1.40057e+6	1.42418e+6	1.44532e+6	1.46554e+6	1.48709e+6	1.50926e+6	1.52350e+6	1.53934e+6	1.55611e+6
0.224103	113.957	38927.6	79631.8	119507	161066	202151	242455	283964	324820	364444	407361	447350	486943	527794	568849	608611	647927	689920	729558	768690	806565	845323	884231	921801	957825	993575	1.02860e+6	1.06507e+6	1.10047e+6	1.13432e+6	1.17004e+6	1.20068e+6	1.23449e+6	1.26515e+6	1.29381e+6	1.32480e+6	1.35311e+6	1.38143e+6	1.40894e+6	1.43614e+6	1.45819e+6	1.48309e+6	1.50385e+6	1.52512e+6	1.54608e+6	1.56871e+6	1.58269e+6	1.59948e+6	1.61510e+6
0.243786	124.557	40792.6	83065.4	125489	168866	212186	254591	296933	340740	382400	426538	468276	509991	552605	594802	636948	678431	721586	761615	803399	842631	882703	922505	961437	999415	1.03653e+6	1.07241e+6	1.11051e+6	1.14612e+6	1.18116e+6	1.21718e+6	1.24887e+6	1.28396e+6	1.31540e+6	1.34479e+6	1.37589e+6	1.40448e+6	1.43398e+6	1.46181e+6	1.48933e+6	1.51250e+6	1.53664e+6	1.55825e+6	1.57845e+6	1.60059e+6	1.62250e+6	1.63704e+6	1.65340e+6	1.66956e+6
0.263468	-368.562	43382.1	87805.0	132066	177710	222763	268000	312875	357473	401760	448630	492100	535363	580393	624966	668424	711439	757285	798673	841923	883106	924947	965931	1.00638e+6	1.04555e+6	1.08385e+6	1.12145e+6	1.16050e+6	1.19786e+6	1.23406e+6	1.27134e+6	1.30451e+6	1.34041e+6	1.37239e+6	1.40270e+6	1.43408e+6	1.46434e+6	1.49420e+6	1.52228e+6	1.55090e+6	1.57470e+6	1.59802e+6	1.62043e+6	1.64104e+6	1.66291e+6	1.68539e+6	1.70029e+6	1.71664e+6	1.73166e+6
0.283151	51.2120	44576.8	92410.0	139543	185973	233950	281121	327942	375486	420490	469287	514891	560689	607804	653926	699387	744197	791314	835558	879826	922898	965537	1.00827e+6	1.05053e+6	1.09100e+6	1.13123e+6	1.16990e+6	1.20974e+6	1.24836e+6	1.28557e+6	1.32370e+6	1.35711e+6	1.39480e+6	1.42759e+6	1.45852e+6	1.49138e+6	1.52174e+6	1.55165e+6	1.58087e+6	1.60938e+6	1.63372e+6	1.65769e+6	1.68002e+6	1.70137e+6	1.72311e+6	1.74545e+6	1.76010e+6	1.77585e+6	1.79188e+6
0.302833	630.157	47951.3	97404.8	146732	196431	246734	295365	345353	394424	443092	493788	541587	589276	637711	687046	734756	781223	831220	876758	923030	968016	1.01207e+6	1.05758e+6	1.10112e+6	1.14287e+6	1.18485e+6	1.22462e+6	1.26593e+6	1.30647e+6	1.34467e+6	1.38429e+6	1.41908e+6	1.45730e+6	1.49097e+6	1.52304e+6	1.55683e+6	1.58718e+6	1.61836e+6	1.64724e+6	1.67723e+6	1.70220e+6	1.72608e+6	1.74881e+6	1.77038e+6	1.79173e+6	1.81392e+6	1.82879e+6	1.84492e+6	1.86001e+6
0.322515	-218.587	50226.6	101920	153561	205362	256984	308545	359730	411284	461500	514564	564850	614961	665074	715466	765335	813578	864499	912173	959815	1.00658e+6	1.05240e+6	1.09836e+6	1.14370e+6	1.18722e+6	1.22937e+6	1.27081e+6	1.31482e+6	1.35481e+6	1.39439e+6	1.43459e+6	1.47066e+6	1.50997e+6	1.54374e+6	1.57638e+6	1.61080e+6	1.64212e+6	1.67338e+6	1.70343e+6	1.73318e+6	1.75809e+6	1.78256e+6	1.80587e+6	1.82639e+6	1.84862e+6	1.87059e+6	1.88587e+6	1.90122e+6	1.91567e+6
0.342198	-275.429	52568.5	106790	160627	215582	270350	323747	378262	431910	483978	539784	592058	644028	697333	749277	801124	851501	905029	954452	1.00412e+6	1.05230e+6	1.10018e+6	1.14821e+6	1.19457e+6	1.23914e+6	1.28399e+6	1.32709e+6	1.37135e+6	1.41296e+6	1.45352e+6	1.49567e+6	1.53208e+6	1.57293e+6	1.60812e+6	1.64146e+6	1.67624e+6	1.70777e+6	1.74028e+6	1.76973e+6	1.80019e+6	1.82603e+6	1.85050e+6	1.87410e+6	1.89503e+6	1.91703e+6	1.93881e+6	1.95404e+6	1.96845e+6	1.98361e+6
0.361880	-95.2264	55007.8	111876	167995	224557	282038	337582	393810	449999	504633	561619	615932	670900	724727	779330	832973	885431	939954	991528	1.04263e+6	1.09276e+6	1.14198e+6	1.19182e+6	1.23943e+6	1.28524e+6	1.33122e+6	1.37551e+6	1.42076e+6	1.46399e+6	1.50522e+6	1.54896e+6	1.58548e+6	1.62671e+6	1.66218e+6	1.69724e+6	1.73223e+6	1.76455e+6	1.79669e+6	1.82764e+6	1.85873e+6	1.88410e+6	1.90827e+6	1.93151e+6	1.95276e+6	1.97379e+6	1.99594e+6	2.01120e+6	2.02543e+6	2.03968e+6
0.381562	-305.854	57533.6	116539	175078	234816	294193	351981	410974	469262	526229	585637	642471	699720	755712	812482	867767	922673	978931	1.03217e+6	1.08453e+6	1.13634e+6	1.18727e+6	1.23873e+6	1.28755e+6	1.33528e+6	1.38164e+6	1.42661e+6	1.47394e+6	1.51800e+6	1.56088e+6	1.60428e+6	1.64243e+6	1.68541e+6	1.72143e+6	1.75737e+6	1.79247e+6	1.82485e+6	1.85743e+6	1.88880e+6	1.91942e+6	1.94539e+6	1.96992e+6	1.99428e+6	2.01409e+6	2.03593e+6	2.05682e+6	2.07188e+6	2.08549e+6	2.09961e+6
0.401245	134.092	59140.2	121167	182297	243360	305485	366452	427325	488090	547413	608886	667472	726490	784895	842531	900983	956228	1.01487e+6	1.06959e+6	1.12524e+6	1.17842e+6	1.22995e+6	1.28287e+6	1.33390e+6	1.38142e+6	1.43029e+6	1.47711e+6	1.52568e+6	1.56957e+6	1.61303e+6	1.65865e+6	1.69633e+6	1.73995e+6	1.77703e+6	1.81433e+6	1.84950e+6	1.88354e+6	1.91516e+6	1.94654e+6	1.97843e+6	2.00383e+6	2.02802e+6	2.05284e+6	2.07256e+6	2.09354e+6	2.11458e+6	2.13020e+6	2.14292e+6	2.15545e+6
0.420927	145.008	61687.8	125867	190324	254359	319707	382137	444982	508380	570084	634349	695253	756019	816738	877278	937199	995327	1.05503e+6	1.11212e+6	1.16869e+6	1.22336e+6	1.27780e+6	1.33160e+6	1.38485e+6	1.43470e+6	1.48363e+6	1.53219e+6	1.58080e+6	1.62657e+6	1.67178e+6	1.71783e+6	1.75697e+6	1.80079e+6	1.83846e+6	1.87578e+6	1.91206e+6	1.94590e+6	1.97844e+6	2.01006e+6	2.04173e+6	2.06725e+6	2.09134e+6	2.11663e+6	2.13614e+6	2.15694e+6	2.17652e+6	2.19323e+6	2.20510e+6	2.21746e+6
0.440609	-128.371	65129.7	130983	197752	264460	329962	396467	461520	526913	591459	656864	720678	783991	845919	908154	970189	1.03022e+6	1.09077e+6	1.15050e+6	1.20807e+6	1.26470e+6	1.32011e+6	1.37580e+6	1.42989e+6	1.48153e+6	1.53188e+6	1.58193e+6	1.63133e+6	1.67763e+6	1.72268e+6	1.77079e+6	1.81074e+6	1.85331e+6	1.89366e+6	1.92982e+6	1.96786e+6	2.00105e+6	2.03323e+6	2.06593e+6	2.09640e+6	2.12281e+6	2.14786e+6	2.17290e+6	2.19279e+6	2.21204e+6	2.23124e+6	2.24792e+6	2.25931e+6	2.27083e+6
0.460292	-127.052	67992.6	137194	206449	276066	345476	413589	481680	549926	616289	684940	751169	817076	880990	946557	1.00984e+6	1.07306e+6	1.13496e+6	1.19718e+6	1.25648e+6	1.31492e+6	1.37290e+6	1.42913e+6	1.48481e+6	1.53838e+6	1.59076e+6	1.64211e+6	1.69185e+6	1.73977e+6	1.78649e+6	1.83339e+6	1.87603e+6	1.91861e+6	1.95948e+6	1.99637e+6	2.03531e+6	2.06888e+6	2.10159e+6	2.13355e+6	2.16433e+6	2.19063e+6	2.21512e+6	2.24014e+6	2.25922e+6	2.27925e+6	2.29780e+6	2.31436e+6	2.32520e+6	2.33520e+6
0.479974	-165.884	70409.2	142354	214293	286573	358479	429106	499782	569598	639626	708876	778137	846276	912304	979772	1.04565e+6	1.10951e+6	1.17422e+6	1.23727e+6	1.29786e+6	1.35844e+6	1.41710e+6	1.47591e+6	1.53197e+6	1.58742e+6	1.63980e+6	1.69311e+6	1.74391e+6	1.79250e+6	1.83948e+6	1.88700e+6	1.93029e+6	1.97210e+6	2.01432e+6	2.05154e+6	2.09030e+6	2.12502e+6	2.15746e+6	2.18929e+6	2.21966e+6	2.24563e+6	2.27001e+6	2.29450e+6	2.31445e+6	2.33308e+6	2.34919e+6	2.36633e+6	2.37683e+6	2.38677e+6
0.499657	-189.498	73538.0	148300	223230	297308	372144	446214	519336	592192	665155	737005	808367	877786	947097	1.01550e+6	1.08404e+6	1.15075e+6	1.21651e+6	1.28178e+6	1.34317e+6	1.40597e+6	1.46676e+6	1.52601e+6	1.58419e+6	1.64062e+6	1.69497e+6	1.74865e+6	1.80016e+6	1.85066e+6	1.89769e+6	1.94507e+6	1.99015e+6	2.03274e+6	2.07522e+6	2.11173e+6	2.15007e+6	2.18566e+6	2.21818e+6	2.24890e+6	2.27900e+6	2.30560e+6	2.32975e+6	2.35296e+6	2.37342e+6	2.39087e+6	2.40594e+6	2.42289e+6	2.43218e+6	2.44102e+6
0.519339	-258.212	75587.9	153886	230602	307900	385216	460755	536879	612368	687264	760122	833999	906305	977551	1.04752e+6	1.11695e+6	1.18478e+6	1.25202e+6	1.31880e+6	1.38208e+6	1.44555e+6	1.50690e+6	1.56763e+6	1.62611e+6	1.68511e+6	1.73997e+6	1.79407e+6	1.84574e+6	1.89695e+6	1.94455e+6	1.99137e+6	2.03740e+6	2.07882e+6	2.12233e+6	2.15842e+6	2.19719e+6	2.23146e+6	2.26438e+6	2.29412e+6	2.32310e+6	2.34955e+6	2.37300e+6	2.39575e+6	2.41579e+6	2.43133e+6	2.44478e+6	2.46125e+6	2.46899e+6	2.47629e+6
0.539021	-175.766	79065.9	159104	239155	319076	397880	477062	556196	633148	710047	785688	860641	935593	1.00780e+6	1.08073e+6	1.15126e+6	1.22163e+6	1.28866e+6	1.35644e+6	1.42172e+6	1.48680e+6	1.54837e+6	1.61060e+6	1.66954e+6	1.72844e+6	1.78541e+6	1.84038e+6	1.89205e+6	1.94259e+6	1.99031e+6	2.03685e+6	2.08256e+6	2.12425e+6	2.16730e+6	2.20536e+6	2.24187e+6	2.27447e+6	2.30726e+6	2.33375e+6	2.36112e+6	2.38870e+6	2.40993e+6	2.43065e+6	2.45110e+6	2.46458e+6	2.47489e+6	2.48886e+6	2.49727e+6	2.50405e+6
0.558704	347.033	78529.6	158682	238187	317738	396463	473272	551450	629772	706445	777048	851513	924300	996507	1.06610e+6	1.13481e+6	1.20434e+6	1.27038e+6	1.33155e+6	1.39688e+6	1.45733e+6	1.51925e+6	1.57663e+6	1.63431e+6	1.69411e+6	1.74435e+6	1.79461e+6	1.84279e+6	1.88949e+6	1.93752e+6	1.97439e+6	2.01828e+6	2.06215e+6	2.09190e+6	2.13009e+6	2.16210e+6	2.19658e+6	2.22103e+6	2.23937e+6	2.26048e+6	2.28543e+6	2.30506e+6	2.31892e+6	2.33393e+6	2.34518e+6	2.34944e+6	2.35436e+6	2.36498e+6	2.36675e+6
0.578386	-260.762	68152.6	137841	206756	275698	343976	410752	478448	544978	611004	672446	736897	798829	861133	921542	979239	1.03893e+6	1.09418e+6	1.14741e+6	1.20198e+6	1.25468e+6	1.30591e+6	1.35584e+6	1.40384e+6	1.45355e+6	1.49801e+6	1.54040e+6	1.58112e+6	1.62065e+6	1.65912e+6	1.69168e+6	1.72836e+6	1.76158e+6	1.79188e+6	1.82341e+6	1.84765e+6	1.87427e+6	1.89656e+6	1.91116e+6	1.92785e+6	1.94894e+6	1.96281e+6	1.97536e+6	1.98905e+6	1.99427e+6	1.99640e+6	2.00211e+6	2.00867e+6	2.00893e+6
0.598068	-69.4097	64072.1	128731	192731	258172	320706	382820	446100	507774	569746	627121	686558	745996	802429	858746	912711	967234	1.01818e+6	1.06790e+6	1.11899e+6	1.16745e+6	1.21526e+6	1.26074e+6	1.30451e+6	1.35167e+6	1.39203e+6	1.43273e+6	1.46902e+6	1.50667e+6	1.54193e+6	1.57161e+6	1.60515e+6	1.63545e+6	1.66431e+6	1.69195e+6	1.71494e+6	1.73814e+6	1.75911e+6	1.77273e+6	1.78842e+6	1.80721e+6	1.82042e+6	1.83135e+6	1.84542e+6	1.84918e+6	1.84995e+6	1.85733e+6	1.86096e+6	1.86022e+6
0.617751	-548.011	60729.8	122537	183879	244417	304558	364473	423606	481866	540212	595001	651626	707874	760638	814393	865753	917449	964727	1.01283e+6	1.06005e+6	1.10650e+6	1.15205e+6	1.19454e+6	1.23596e+6	1.27974e+6	1.31932e+6	1.35713e+6	1.39159e+6	1.42643e+6	1.45955e+6	1.48807e+6	1.52063e+6	1.54741e+6	1.57499e+6	1.59999e+6	1.62238e+6	1.64436e+6	1.66356e+6	1.67741e+6	1.69120e+6	1.70897e+6	1.72100e+6	1.73150e+6	1.74400e+6	1.74747e+6	1.74835e+6	1.75602e+6	1.75842e+6	1.75712e+6
0.637433	5.66667	58270.9	118250	176971	235724	293094	350324	408326	463914	520098	572502	627613	681021	732248	783094	832625	882350	927970	974448	1.01909e+6	1.06388e+6	1.10715e+6	1.14802e+6	1.18799e+6	1.23046e+6	1.26771e+6	1.30367e+6	1.33735e+6	1.37047e+6	1.40176e+6	1.42949e+6	1.46078e+6	1.48558e+6	1.51178e+6	1.53527e+6	1.55723e+6	1.57765e+6	1.59622e+6	1.60896e+6	1.62345e+6	1.63996e+6	1.65106e+6	1.66097e+6	1.67242e+6	1.67542e+6	1.67595e+6	1.68391e+6	1.68593e+6	1.68372e+6
0.657115	128.790	56433.6	114063	171523	227738	283723	339434	394480	449123	502827	553144	605669	657428	706995	756642	803921	851875	895787	941020	984097	1.02707e+6	1.06894e+6	1.10822e+6	1.14677e+6	1.18700e+6	1.22259e+6	1.25759e+6	1.28911e+6	1.32086e+6	1.35086e+6	1.37804e+6	1.40760e+6	1.43079e+6	1.45688e+6	1.47936e+6	1.50068e+6	1.51967e+6	1.53759e+6	1.54998e+6	1.56334e+6	1.57775e+6	1.58961e+6	1.59886e+6	1.60885e+6	1.61269e+6	1.61286e+6	1.62036e+6	1.62154e+6	1.61927e+6
0.676798	299.448	54739.0	110275	166044	220716	274746	329810	382835	434918	487679	536336	587414	637953	685475	732816	778799	825531	867307	911475	953105	995222	1.03504e+6	1.07338e+6	1.11084e+6	1.14901e+6	1.18412e+6	1.21732e+6	1.24856e+6	1.27898e+6	1.30793e+6	1.33410e+6	1.36241e+6	1.38478e+6	1.41054e+6	1.43161e+6	1.45200e+6	1.47086e+6	1.48632e+6	1.49935e+6	1.51254e+6	1.52680e+6	1.53749e+6	1.54626e+6	1.55572e+6	1.55942e+6	1.55938e+6	1.56708e+6	1.56721e+6	1.56496e+6
0.696480	350.390	53083.0	108350	162577	216005	268641	321386	373292	424648	475530	523321	573157	622206	669150	715307	759759	805332	846044	889055	929038	970670	1.00940e+6	1.04660e+6	1.08311e+6	1.11965e+6	1.15327e+6	1.18709e+6	1.21637e+6	1.24697e+6	1.27404e+6	1.30029e+6	1.32693e+6	1.34988e+6	1.37444e+6	1.39412e+6	1.41387e+6	1.43224e+6	1.44730e+6	1.46060e+6	1.47245e+6	1.48657e+6	1.49558e+6	1.50540e+6	1.51395e+6	1.51710e+6	1.51803e+6	1.52476e+6	1.52340e+6	1.52162e+6
0.716163	-91.2096	51944.0	105097	158926	211080	262353	313731	363766	414475	464315	510943	559129	607137	652740	696846	742005	785695	825455	866949	906544	945887	984426	1.02010e+6	1.05640e+6	1.09142e+6	1.12367e+6	1.15573e+6	1.18614e+6	1.21424e+6	1.24076e+6	1.26705e+6	1.29267e+6	1.31506e+6	1.33803e+6	1.35780e+6	1.37757e+6	1.39451e+6	1.40866e+6	1.42261e+6	1.43462e+6	1.44677e+6	1.45603e+6	1.46599e+6	1.47254e+6	1.47622e+6	1.47646e+6	1.48303e+6	1.48226e+6	1.47913e+6
0.735845	-417.559	51463.4	103171	155789	206375	256616	307623	356285	406001	454627	499437	547455	593249	637282	681688	725219	767015	807318	847781	886411	924874	961171	996621	1.03168e+6	1.06629e+6	1.09775e+6	1.12922e+6	1.15861e+6	1.18578e+6	1.21231e+6	1.23764e+6	1.26208e+6	1.28440e+6	1.30713e+6	1.32577e+6	1.34500e+6	1.36191e+6	1.37605e+6	1.38882e+6	1.40092e+6	1.41259e+6	1.42073e+6	1.42991e+6	1.43694e+6	1.44036e+6	1.44109e+6	1.44679e+6	1.44521e+6	1.44240e+6
0.755527	-236.453	50928.5	101312	152923	202987	252426	301347	349288	397789	445257	490278	536220	581646	626205	668470	711727	752121	791347	831375	869493	906803	942247	977163	1.01166e+6	1.04469e+6	1.07634e+6	1.10622e+6	1.13551e+6	1.16170e+6	1.18823e+6	1.21274e+6	1.23675e+6	1.25856e+6	1.27936e+6	1.29824e+6	1.31726e+6	1.33359e+6	1.34679e+6	1.35908e+6	1.37236e+6	1.38325e+6	1.39101e+6	1.40088e+6	1.40624e+6	1.40937e+6	1.40972e+6	1.41583e+6	1.41406e+6	1.41177e+6
0.775210	-58.1714	49058.4	100236	149700	199924	247316	296124	344080	391724	438210	481810	527031	572314	614753	657282	699465	739610	778328	816735	854178	890479	925831	959709	993301	1.02664e+6	1.05663e+6	1.08674e+6	1.11525e+6	1.14089e+6	1.16715e+6	1.19130e+6	1.21396e+6	1.23657e+6	1.25718e+6	1.27504e+6	1.29298e+6	1.30977e+6	1.32342e+6	1.33529e+6	1.34688e+6	1.35800e+6	1.36584e+6	1.37522e+6	1.38063e+6	1.38341e+6	1.38410e+6	1.38954e+6	1.38761e+6	1.38488e+6
0.794892	-133.910	49268.8	98452.9	147998	196280	244591	291843	339085	385573	431444	474858	519644	563346	605604	646457	687655	728255	765597	803327	840839	876425	911395	944316	977465	1.00979e+6	1.03955e+6	1.06796e+6	1.09668e+6	1.12140e+6	1.14734e+6	1.17114e+6	1.19419e+6	1.21559e+6	1.23526e+6	1.25350e+6	1.27076e+6	1.28671e+6	1.29993e+6	1.31159e+6	1.32399e+6	1.33478e+6	1.34240e+6	1.35027e+6	1.35647e+6	1.35905e+6	1.35948e+6	1.36456e+6	1.36236e+6	1.35947e+6
0.814574	-286.539	48891.8	96872.4	145716	193489	240910	287671	334309	380394	425295	467760	511863	555415	596457	637313	677218	717459	753928	791359	827429	863118	896496	930201	962462	993981	1.02305e+6	1.05155e+6	1.07985e+6	1.10406e+6	1.12918e+6	1.15225e+6	1.17453e+6	1.19630e+6	1.21487e+6	1.23377e+6	1.25032e+6	1.26626e+6	1.27919e+6	1.28987e+6	1.30240e+6	1.31312e+6	1.31929e+6	1.32734e+6	1.33364e+6	1.33590e+6	1.33701e+6	1.34081e+6	1.33894e+6	1.33689e+6
0.834257	404.732	47398.9	96061.3	143985	191445	238247	284462	330147	375065	419769	462339	505959	548237	588594	629306	669368	708610	744412	781044	817071	852415	885292	917832	949314	980701	1.00991e+6	1.03847e+6	1.06576e+6	1.08945e+6	1.11489e+6	1.13715e+6	1.15936e+6	1.18066e+6	1.19888e+6	1.21678e+6	1.23410e+6	1.24903e+6	1.26205e+6	1.27207e+6	1.28427e+6	1.29467e+6	1.30218e+6	1.30971e+6	1.31521e+6	1.31748e+6	1.31903e+6	1.32275e+6	1.32079e+6	1.31810e+6
0.853939	-549.396	46959.8	95081.2	141521	188430	234736	280651	325111	369581	413006	454984	498061	540086	579994	619956	658209	697084	733029	769250	804260	838900	871392	903213	935753	964772	993655	1.02099e+6	1.04780e+6	1.07143e+6	1.09711e+6	1.11910e+6	1.14024e+6	1.16141e+6	1.17887e+6	1.19702e+6	1.21314e+6	1.22805e+6	1.24113e+6	1.25141e+6	1.26276e+6	1.27280e+6	1.27976e+6	1.28644e+6	1.29268e+6	1.29464e+6	1.29582e+6	1.29919e+6	1.29821e+6	1.29483e+6
0.873621	-70.1699	46917.4	93561.4	140037	186721	232375	276745	321056	365276	407869	449271	491312	532871	572241	611478	650111	687826	722747	759066	792922	827075	859290	890869	921395	952031	979575	1.00699e+6	1.03295e+6	1.05638e+6	1.08047e+6	1.10248e+6	1.12389e+6	1.14421e+6	1.16174e+6	1.17915e+6	1.19531e+6	1.21003e+6	1.22235e+6	1.23183e+6	1.24384e+6	1.25378e+6	1.26072e+6	1.26737e+6	1.27300e+6	1.27490e+6	1.27634e+6	1.28016e+6	1.27737e+6	1.27534e+6
0.893304	-297.682	45412.9	92443.3	139128	184028	229360	274221	318086	361253	403460	444515	486220	527286	566166	604983	642870	679929	715672	750925	785073	818245	849784	880460	911522	941212	968355	995769	1.02142e+6	1.04485e+6	1.06811e+6	1.09036e+6	1.11115e+6	1.13124e+6	1.14828e+6	1.16558e+6	1.18163e+6	1.19540e+6	1.20838e+6	1.21769e+6	1.22903e+6	1.23877e+6	1.24637e+6	1.25173e+6	1.25794e+6	1.25993e+6	1.26127e+6	1.26400e+6	1.26172e+6	1.25932e+6
0.912986	-129.658	45218.0	91726.4	137448	182481	226669	271190	314237	357088	399306	439647	479936	520720	559261	598246	635111	672305	707017	741728	775764	807995	839273	869957	900755	929334	956563	982626	1.00885e+6	1.03200e+6	1.05560e+6	1.07702e+6	1.09732e+6	1.11694e+6	1.13456e+6	1.15073e+6	1.16723e+6	1.18065e+6	1.19336e+6	1.20261e+6	1.21390e+6	1.22324e+6	1.23007e+6	1.23618e+6	1.24252e+6	1.24338e+6	1.24558e+6	1.24780e+6	1.24548e+6	1.24289e+6
0.932669	-88.7852	45078.3	91492.5	136991	181409	226010	269913	312879	354764	396682	437188	477359	517668	556399	594051	631070	668039	702256	736844	770486	802754	834178	864326	894918	922511	951076	976331	1.00198e+6	1.02468e+6	1.04853e+6	1.06887e+6	1.08947e+6	1.10977e+6	1.12677e+6	1.14266e+6	1.15862e+6	1.17191e+6	1.18425e+6	1.19302e+6	1.20481e+6	1.21453e+6	1.22159e+6	1.22713e+6	1.23279e+6	1.23376e+6	1.23576e+6	1.23735e+6	1.23599e+6	1.23260e+6
0.952351	378.205	45269.5	90556.1	135327	179368	223636	266530	309213	351220	392560	432590	472693	512061	549690	587746	623868	660764	694669	728699	762501	793438	824597	854588	884696	912606	939956	964821	990431	1.01264e+6	1.03613e+6	1.05639e+6	1.07659e+6	1.09632e+6	1.11331e+6	1.12895e+6	1.14492e+6	1.15797e+6	1.16993e+6	1.18022e+6	1.19087e+6	1.19923e+6	1.20665e+6	1.21206e+6	1.21804e+6	1.21952e+6	1.22083e+6	1.22269e+6	1.22084e+6	1.21737e+6
0.972033	-177.531	44854.6	89315.8	134785	178470	221482	265397	307575	348551	390487	429534	469222	508467	546369	584459	619780	656499	690078	723245	757149	788542	819251	848839	878057	905921	932990	958810	983077	1.00583e+6	1.02808e+6	1.04891e+6	1.06930e+6	1.08786e+6	1.10543e+6	1.12054e+6	1.13584e+6	1.14907e+6	1.16158e+6	1.17136e+6	1.18219e+6	1.19115e+6	1.19724e+6	1.20296e+6	1.20812e+6	1.20982e+6	1.21053e+6	1.21235e+6	1.21083e+6	1.20748e+6
0.991716	-159.158	44210.9	88766.8	133565	177201	220724	263028	305213	346524	387469	427443	465433	504785	542003	579255	615170	651276	684678	718058	750528	781979	812041	841419	870966	898585	925378	950190	975332	996845	1.01968e+6	1.03994e+6	1.05988e+6	1.07887e+6	1.09565e+6	1.11101e+6	1.12619e+6	1.13954e+6	1.15119e+6	1.16062e+6	1.17103e+6	1.17863e+6	1.18659e+6	1.19148e+6	1.19693e+6	1.19800e+6	1.19919e+6	1.20054e+6	1.19942e+6	1.19645e+6
1.01140	239.220	44598.3	88152.1	133008	175777	218952	261187	302951	344283	384275	423946	462692	501139	537695	575327	610555	645796	679113	712251	745031	775612	805366	834400	863545	891149	917342	941972	966382	988010	1.01033e+6	1.03064e+6	1.05018e+6	1.06930e+6	1.08556e+6	1.10092e+6	1.11610e+6	1.12849e+6	1.14071e+6	1.14960e+6	1.15988e+6	1.16837e+6	1.17538e+6	1.17996e+6	1.18559e+6	1.18695e+6	1.18750e+6	1.18974e+6	1.18748e+6	1.18394e+6
1.03108	13.0099	43358.9	87594.4	131329	174259	217032	259291	299773	340445	380887	419924	458356	496566	533638	569875	604219	639816	672881	705155	737252	767884	797442	826580	855165	881948	908181	932276	956722	977767	1.00062e+6	1.01941e+6	1.03976e+6	1.05805e+6	1.07406e+6	1.09038e+6	1.10451e+6	1.11598e+6	1.12876e+6	1.13710e+6	1.14764e+6	1.15530e+6	1.16292e+6	1.16746e+6	1.17225e+6	1.17399e+6	1.17499e+6	1.17673e+6	1.17471e+6	1.17068e+6
1.05076	-136.433	42992.7	87251.4	130571	172526	215277	257123	297798	338383	377457	416604	454695	492176	528469	564752	599763	634786	667482	699826	731127	761313	790944	818936	847921	875061	901251	924810	949499	969870	991963	1.01199e+6	1.03107e+6	1.04863e+6	1.06574e+6	1.08153e+6	1.09498e+6	1.10734e+6	1.11870e+6	1.12824e+6	1.13861e+6	1.14603e+6	1.15298e+6	1.15831e+6	1.16263e+6	1.16393e+6	1.16511e+6	1.16624e+6	1.16464e+6	1.16072e+6
1.07045	-50.3534	42400.6	86033.9	130000	172132	214231	256042	296955	337330	375736	414417	452365	489718	525856	562027	596765	631338	663623	696079	727367	757716	786876	815040	843410	870203	895327	919104	943995	963694	986357	1.00547e+6	1.02483e+6	1.04270e+6	1.05903e+6	1.07511e+6	1.08831e+6	1.10009e+6	1.11131e+6	1.12083e+6	1.13071e+6	1.13860e+6	1.14582e+6	1.14978e+6	1.15486e+6	1.15581e+6	1.15636e+6	1.15838e+6	1.15666e+6	1.15331e+6
1.09013	-460.270	42030.6	85680.3	128959	171596	212985	253970	295183	335023	373689	411667	449301	486447	521911	558292	592767	626543	659080	690826	722619	752030	781372	809188	836772	864077	888753	912941	937176	956822	978927	998254	1.01704e+6	1.03516e+6	1.05075e+6	1.06672e+6	1.07976e+6	1.09215e+6	1.10387e+6	1.11254e+6	1.12263e+6	1.12972e+6	1.13763e+6	1.14187e+6	1.14589e+6	1.14739e+6	1.14851e+6	1.14988e+6	1.14821e+6	1.14427e+6
1.10981	-84.8407	42200.9	85384.3	128552	170798	211908	253090	293180	332997	372317	409965	446984	484991	520626	556131	589604	624784	656571	688219	719339	749345	778010	805615	833897	860037	885887	908472	932741	952601	974777	993791	1.01229e+6	1.03003e+6	1.04609e+6	1.06173e+6	1.07565e+6	1.08699e+6	1.09816e+6	1.10728e+6	1.11708e+6	1.12468e+6	1.13118e+6	1.13613e+6	1.14030e+6	1.14197e+6	1.14317e+6	1.14439e+6	1.14189e+6	1.13849e+6
1.12949	-154.220	42265.4	85285.2	128099	169922	211444	252231	292092	331476	370728	408019	445613	483083	518175	553261	587738	621231	653062	684154	715686	745315	773793	801155	828758	855509	880367	904522	927057	947574	968948	987611	1.00721e+6	1.02444e+6	1.03954e+6	1.05463e+6	1.06879e+6	1.08026e+6	1.09150e+6	1.10044e+6	1.10993e+6	1.11793e+6	1.12421e+6	1.12929e+6	1.13324e+6	1.13445e+6	1.13502e+6	1.13684e+6	1.13496e+6	1.13069e+6
1.14917	47.2361	42720.4	85305.2	127837	169177	210922	251124	290758	330483	368708	406627	443667	480465	516411	551182	585529	618853	650806	681832	712263	742474	770563	797801	825163	851387	876550	899426	923057	942547	964960	984095	1.00252e+6	1.01949e+6	1.03522e+6	1.05012e+6	1.06356e+6	1.07522e+6	1.08682e+6	1.09526e+6	1.10441e+6	1.11265e+6	1.11938e+6	1.12392e+6	1.12740e+6	1.12920e+6	1.13062e+6	1.13115e+6	1.12978e+6	1.12540e+6
1.16886	-51.3483	42034.8	84581.4	126530	168347	209906	250089	289538	329130	367199	404496	441120	477556	512884	548460	581551	615143	647774	677584	708074	737780	765846	793469	820421	846546	871269	894688	917420	936911	958226	977893	996035	1.01287e+6	1.02883e+6	1.04334e+6	1.05718e+6	1.06843e+6	1.07986e+6	1.08747e+6	1.09719e+6	1.10457e+6	1.11162e+6	1.11572e+6	1.11983e+6	1.12172e+6	1.12135e+6	1.12247e+6	1.12110e+6	1.11664e+6
1.18854	-119.594	42264.7	84202.5	125788	167483	208811	248255	287922	327519	365313	402224	439215	475916	510198	544392	577665	612158	642958	673597	704093	733369	761324	789111	815266	840568	866230	888291	911589	930667	952136	970556	989184	1.00602e+6	1.02205e+6	1.03561e+6	1.04948e+6	1.06137e+6	1.07240e+6	1.08025e+6	1.08927e+6	1.09701e+6	1.10312e+6	1.10812e+6	1.11153e+6	1.11337e+6	1.11369e+6	1.11479e+6	1.11307e+6	1.10890e+6
1.20822	210.706	42031.5	83660.6	125579	166939	207290	246785	286919	326009	363153	400585	436909	473216	507876	541854	575741	609233	640208	670360	700881	728931	757426	784569	811670	837096	862010	884221	907445	926474	947146	966077	983467	1.00123e+6	1.01604e+6	1.03073e+6	1.04454e+6	1.05510e+6	1.06687e+6	1.07419e+6	1.08381e+6	1.09162e+6	1.09788e+6	1.10236e+6	1.10600e+6	1.10711e+6	1.10769e+6	1.10876e+6	1.10582e+6	1.10262e+6
1.22790	230.181	41209.4	83164.2	125146	166639	206022	246026	285407	323961	361386	398200	434504	470989	505148	539598	572493	605716	636558	667129	698203	726493	754143	780848	807459	833185	856993	879451	901916	921711	941519	961053	978690	995374	1.01083e+6	1.02595e+6	1.03858e+6	1.04956e+6	1.06103e+6	1.06898e+6	1.07825e+6	1.08560e+6	1.09164e+6	1.09551e+6	1.09986e+6	1.10077e+6	1.10205e+6	1.10271e+6	1.10063e+6	1.09665e+6
1.24759	-597.400	41026.4	83563.0	124897	165856	206414	246010	284758	323516	360371	397270	433743	469465	503813	537920	571025	604266	634865	665083	695285	723789	751086	778109	804380	829399	854476	876315	899515	918497	938792	957033	975541	992592	1.00685e+6	1.02288e+6	1.03486e+6	1.04614e+6	1.05603e+6	1.06487e+6	1.07407e+6	1.08048e+6	1.08723e+6	1.09165e+6	1.09540e+6	1.09671e+6	1.09701e+6	1.09797e+6	1.09578e+6	1.09171e+6
1.26727	277.010	41352.2	83260.6	124399	165454	206116	245015	284024	322921	360120	396743	432538	468742	502852	537782	569254	603172	633418	663522	693770	722632	749713	776048	802903	828132	852659	874369	897182	916207	936752	954964	972696	989741	1.00422e+6	1.01951e+6	1.03157e+6	1.04327e+6	1.05344e+6	1.06128e+6	1.07085e+6	1.07793e+6	1.08441e+6	1.08851e+6	1.09170e+6	1.09349e+6	1.09285e+6	1.09469e+6	1.09229e+6	1.08871e+6
1.28695	116.326	40766.7	82652.5	124239	165078	204730	244272	283205	321497	358949	395290	431037	466561	501454	535377	567860	600271	631477	661056	690383	719081	746141	772986	799009	824086	848557	870262	893252	912115	931942	950333	968263	984956	999829	1.01548e+6	1.02677e+6	1.03797e+6	1.04832e+6	1.05632e+6	1.06550e+6	1.07259e+6	1.07923e+6	1.08325e+6	1.08637e+6	1.08785e+6	1.08833e+6	1.08969e+6	1.08690e+6	1.08290e+6
1.30663	290.801	41278.9	83023.6	123890	165453	205331	244592	283268	321858	359391	396006	431380	467312	501620	535535	568122	600581	631491	661568	690639	719505	746288	772747	799487	824671	848675	869869	892419	911911	931197	950126	968552	984887	999079	1.01522e+6	1.02683e+6	1.03727e+6	1.04824e+6	1.05521e+6	1.06481e+6	1.07242e+6	1.07810e+6	1.08205e+6	1.08591e+6	1.08724e+6	1.08755e+6	1.08820e+6	1.08574e+6	1.08186e+6
1.32632	-36.0519	41136.9	82551.7	123702	164270	204511	243608	282274	320742	356616	393560	429210	464153	498110	532567	565075	597417	628303	657661	687376	715824	743049	769732	794480	820107	843873	865816	888212	906054	926833	945018	962609	978863	994004	1.01000e+6	1.02065e+6	1.03201e+6	1.04220e+6	1.04926e+6	1.05946e+6	1.06639e+6	1.07248e+6	1.07638e+6	1.07952e+6	1.08044e+6	1.08042e+6	1.08159e+6	1.07931e+6	1.07512e+6
1.34600	-71.6151	41294.1	82580.0	123288	163342	204033	242879	281912	319368	356819	392835	427907	463574	497480	530831	563590	595463	627380	655766	684450	714191	741221	766899	792888	817516	841672	862852	884600	904044	924580	942875	960670	975468	990579	1.00634e+6	1.01747e+6	1.02813e+6	1.03857e+6	1.04648e+6	1.05532e+6	1.06301e+6	1.06825e+6	1.07231e+6	1.07563e+6	1.07699e+6	1.07708e+6	1.07805e+6	1.07569e+6	1.07192e+6
1.36568	-242.216	40755.0	81884.4	123542	163683	202722	242740	280457	318362	355397	391172	426845	461933	495842	529590	561204	594182	623731	653762	682687	711064	737552	764110	789277	814687	838156	859239	881624	900475	920473	938544	955676	971968	986354	1.00205e+6	1.01321e+6	1.02412e+6	1.03475e+6	1.04177e+6	1.05078e+6	1.05735e+6	1.06331e+6	1.06740e+6	1.07072e+6	1.07227e+6	1.07133e+6	1.07270e+6	1.06977e+6	1.06612e+6
1.38536	160.610	40922.3	82041.6	123182	163331	202563	241139	280009	317981	354539	391040	426402	460805	495202	528285	560906	592139	622633	651859	681151	709397	736307	761756	787698	812601	836106	857938	879656	898569	917884	936478	953306	969083	984355	999171	1.01076e+6	1.02136e+6	1.03178e+6	1.03868e+6	1.04797e+6	1.05444e+6	1.06042e+6	1.06475e+6	1.06745e+6	1.06929e+6	1.06928e+6	1.06969e+6	1.06750e+6	1.06284e+6
1.40505	134.930	41217.4	81892.5	122131	162858	202044	240861	278953	316505	353460	389380	424294	459983	493051	526316	558470	590539	620304	648972	678742	706689	733634	759159	784827	809385	832459	854159	875731	894309	913909	931690	948709	965977	979104	994144	1.00572e+6	1.01664e+6	1.02762e+6	1.03338e+6	1.04277e+6	1.04999e+6	1.05544e+6	1.05952e+6	1.06264e+6	1.06385e+6	1.06344e+6	1.06343e+6	1.06152e+6	1.05793e+6
1.42473	-44.6911	40067.8	81118.8	121866	161855	201668	239769	278326	315327	352320	388385	422626	457638	491343	524372	556953	588953	618490	647595	676437	704560	730981	756756	782290	806396	829535	851428	872719	891484	910690	928753	945799	961850	976199	991098	1.00226e+6	1.01225e+6	1.02334e+6	1.03042e+6	1.03939e+6	1.04543e+6	1.05160e+6	1.05571e+6	1.05808e+6	1.05950e+6	1.05968e+6	1.06021e+6	1.05739e+6	1.05321e+6
1.44441	-140.991	40841.2	81151.1	121912	161537	201871	239729	277993	315762	352373	387877	423035	458015	490975	525190	556571	588507	618055	646999	676164	703364	730371	756645	781718	806386	830290	850943	872881	890327	910267	928011	945466	961769	975939	990116	1.00152e+6	1.01234e+6	1.02292e+6	1.02927e+6	1.03867e+6	1.04584e+6	1.05093e+6	1.05464e+6	1.05758e+6	1.05867e+6	1.05810e+6	1.05977e+6	1.05695e+6	1.05223e+6
1.46409	20.2190	40840.9	81470.3	121937	161697	200931	239873	277074	314661	351837	387193	422385	456943	490540	523901	555764	587174	617116	646690	675179	702583	729112	755244	779533	804724	827783	849536	870549	889090	909409	926499	943866	959044	973676	989100	999920	1.01040e+6	1.02104e+6	1.02715e+6	1.03684e+6	1.04280e+6	1.04930e+6	1.05257e+6	1.05530e+6	1.05668e+6	1.05651e+6	1.05751e+6	1.05417e+6	1.05049e+6
1.48377	248.340	40305.5	81111.1	121353	161499	200829	239178	276643	314790	350718	386463	421107	456415	489142	522446	553291	585960	615756	644563	673234	700971	727080	753461	778006	802542	824708	846824	868219	886241	905449	923792	940409	956109	970019	985707	996529	1.00677e+6	1.01681e+6	1.02336e+6	1.03233e+6	1.03956e+6	1.04484e+6	1.04833e+6	1.05082e+6	1.05249e+6	1.05165e+6	1.05313e+6	1.04987e+6	1.04568e+6
1.50346	77.2757	40165.5	80963.0	121724	161250	200342	238867	276766	314480	350481	386793	421275	455681	489122	522163	554084	585277	615454	643846	673376	700393	727530	752357	777697	801363	824973	846523	867733	886463	904570	922885	939395	955095	969310	985422	995608	1.00593e+6	1.01620e+6	1.02276e+6	1.03199e+6	1.03847e+6	1.04379e+6	1.04709e+6	1.04975e+6	1.05111e+6	1.05087e+6	1.05183e+6	1.04878e+6	1.04428e+6
1.52314	-189.035	40339.5	80786.6	121243	160828	200820	238611	276373	313909	350307	385204	421086	455776	488509	521547	552931	584562	614686	643144	672656	699846	725649	751064	776484	800769	823947	844908	867127	885158	903807	921836	937968	953968	967416	984139	993147	1.00385e+6	1.01484e+6	1.02104e+6	1.02925e+6	1.03650e+6	1.04171e+6	1.04540e+6	1.04829e+6	1.04848e+6	1.04887e+6	1.04946e+6	1.04633e+6	1.04271e+6
1.54282	-13.9763	39721.8	81150.3	121446	160821	200105	238294	275991	313669	349351	385223	419654	454516	487180	520278	551469	583421	613331	642132	670284	697919	724907	750343	774222	799429	821939	842764	864421	881682	902329	919394	935579	951678	965654	981683	990476	1.00127e+6	1.01214e+6	1.01822e+6	1.02712e+6	1.03322e+6	1.03862e+6	1.04264e+6	1.04503e+6	1.04561e+6	1.04560e+6	1.04604e+6	1.04381e+6	1.03896e+6
1.56250	69.5784	40434.7	80965.6	120499	160690	199341	237926	275633	312951	348621	384087	418962	453482	486328	519862	550960	582447	612319	640628	669690	696736	722995	748320	773225	797688	819656	841427	862253	880537	900133	917038	934072	949373	963396	980392	989332	999218	1.00949e+6	1.01604e+6	1.02451e+6	1.03137e+6	1.03646e+6	1.04010e+6	1.04294e+6	1.04406e+6	1.04406e+6	1.04386e+6	1.04111e+6	1.03684e+6
1.58219	143.237	39814.9	80065.7	120245	160911	199630	237655	275361	312264	348319	383851	418665	452619	485706	518798	550227	581176	611481	639114	667972	695593	721704	747099	771636	795795	818500	839156	860624	878928	897250	915094	931793	947096	960522	977317	986316	996512	1.00650e+6	1.01386e+6	1.02219e+6	1.02856e+6	1.03407e+6	1.03734e+6	1.03976e+6	1.04106e+6	1.04032e+6	1.04049e+6	1.03786e+6	1.03393e+6
1.60187	15.3391	39849.7	79947.5	120780	159208	198315	236612	274242	311225	347442	382556	417488	451351	483719	517412	547555	579737	609542	637663	665842	693142	719488	744381	769269	792795	816208	836938	858281	876021	894386	912704	928813	944805	958305	974082	984046	993752	1.00411e+6	1.01088e+6	1.01904e+6	1.02520e+6	1.03111e+6	1.03436e+6	1.03650e+6	1.03736e+6	1.03767e+6	1.03769e+6	1.03478e+6	1.03091e+6
1.62155	-245.884	39937.4	80525.0	120485	159668	199082	237255	274302	311827	347906	382799	417493	451529	484781	517420	548947	580583	610110	638211	666893	694396	720713	745536	769891	794411	816923	838344	859635	876887	895964	913647	930107	945212	958960	974927	985046	995213	1.00509e+6	1.01182e+6	1.01986e+6	1.02611e+6	1.03198e+6	1.03475e+6	1.03752e+6	1.03875e+6	1.03826e+6	1.03876e+6	1.03559e+6	1.03231e+6
1.64123	26.7130	40035.5	80663.9	120375	159703	198687	236987	274320	311024	348058	382965	417043	451544	484495	517454	548785	580788	610211	638272	666489	694571	720299	745779	770009	794671	816421	838113	859284	877015	896009	913402	929874	945035	958894	973990	984525	994668	1.00418e+6	1.01094e+6	1.01967e+6	1.02585e+6	1.03122e+6	1.03480e+6	1.03717e+6	1.03774e+6	1.03724e+6	1.03861e+6	1.03494e+6	1.03035e+6
1.66092	350.687	39773.5	80423.1	120267	160117	198443	236295	274326	311280	347070	382142	416897	450590	483717	516425	548062	579104	608665	637142	665841	692315	719200	744365	769416	792466	815781	835504	857755	875353	894242	911324	928111	943753	957012	972484	982498	992283	1.00285e+6	1.00986e+6	1.01726e+6	1.02427e+6	1.02879e+6	1.03240e+6	1.03509e+6	1.03636e+6	1.03536e+6	1.03585e+6	1.03294e+6	1.02909e+6
1.68060	505.921	39421.1	79888.0	120827	159855	199330	237322	274442	311626	347371	383158	417505	451070	484552	516546	548659	579654	609680	637742	666633	693897	719914	744962	770206	794107	816189	836773	857994	876033	895161	912628	928516	944381	958049	972485	982674	993122	1.00324e+6	1.00970e+6	1.01793e+6	1.02468e+6	1.02948e+6	1.03327e+6	1.03546e+6	1.03681e+6	1.03598e+6	1.03597e+6	1.03362e+6	1.02870e+6
1.70028	67.2883	39300.3	80119.2	120124	159150	198278	236295	273321	309685	346835	382049	416335	450188	482749	515652	547182	578108	608244	636003	664578	691379	717671	742557	767556	791838	813748	835102	856407	873934	892467	909656	926897	940942	955151	969981	979809	990121	1.00017e+6	1.00669e+6	1.01516e+6	1.02140e+6	1.02637e+6	1.02959e+6	1.03192e+6	1.03232e+6	1.03309e+6	1.03273e+6	1.02929e+6	1.02539e+6
1.71996	231.470	39340.2	79900.5	120056	159472	197942	236298	273738	310746	346791	382024	416969	450944	483879	516546	548323	578929	609125	637499	665686	692389	718860	743980	768915	792849	814772	835453	856418	874703	893554	911177	927048	942585	955936	970896	981040	991364	1.00126e+6	1.00752e+6	1.01606e+6	1.02238e+6	1.02727e+6	1.03018e+6	1.03285e+6	1.03339e+6	1.03343e+6	1.03347e+6	1.02996e+6	1.02579e+6
1.73965	-108.743	39834.5	80169.1	119967	159016	198521	235815	273707	310439	346301	381552	415209	449995	482530	514854	546652	577805	607975	635643	663450	691612	717323	742242	767361	791211	813095	834353	855014	873188	891659	908978	925207	940560	954071	969657	978599	989432	999649	1.00576e+6	1.01353e+6	1.02087e+6	1.02519e+6	1.02801e+6	1.03027e+6	1.03186e+6	1.03116e+6	1.03139e+6	1.02762e+6	1.02470e+6
1.75933	-118.270	39760.4	79460.1	119643	158981	198088	235762	272781	310398	345466	381009	415466	448969	482227	515055	545943	577235	606537	635014	662900	690385	716205	741308	766506	789996	812045	833254	853917	872241	890621	907719	923880	939843	952602	968425	977575	988300	998020	1.00432e+6	1.01216e+6	1.01900e+6	1.02324e+6	1.02686e+6	1.02912e+6	1.03039e+6	1.02924e+6	1.02989e+6	1.02650e+6	1.02201e+6
1.77901	-39.6234	39834.3	80234.2	119107	158678	197260	235491	272739	310075	345942	380777	414918	449152	482327	514979	545751	577588	606182	634312	662304	689821	715449	740936	766344	789771	811502	833295	853320	871530	889574	907628	924053	938911	952145	967511	977315	987315	997323	1.00405e+6	1.01166e+6	1.01783e+6	1.02292e+6	1.02573e+6	1.02791e+6	1.02861e+6	1.02728e+6	1.02717e+6	1.02493e+6	1.02100e+6
1.79869	-262.286	39443.5	80383.1	120220	159417	197895	235776	273144	310769	346036	381532	416019	449744	483430	515692	547731	578709	608371	636495	664928	691508	718138	743594	767921	792618	814259	835118	855508	874340	892414	909503	925787	941464	954588	970044	979930	990250	1.00046e+6	1.00663e+6	1.01487e+6	1.02097e+6	1.02529e+6	1.02843e+6	1.03125e+6	1.03177e+6	1.03127e+6	1.03105e+6	1.02760e+6	1.02371e+6
1.81837	-195.228	39562.1	80213.3	120247	159271	198495	235962	274165	311142	346576	382318	416690	450710	483431	516200	547891	578871	608158	636914	665269	692349	718473	743874	768695	791869	814843	835987	856084	874701	892970	910152	926541	942212	955233	970528	980441	990507	1.00096e+6	1.00641e+6	1.01469e+6	1.02165e+6	1.02577e+6	1.02917e+6	1.03124e+6	1.03217e+6	1.03145e+6	1.03153e+6	1.02840e+6	1.02401e+6
1.83806	-520.846	40031.6	79847.3	119968	158892	197749	235919	272399	309781	345531	381063	415623	449139	482419	514287	546345	577749	606581	635416	663317	690345	716360	742357	766186	790462	812930	833548	853669	871725	890879	907616	924107	939756	952265	967203	976956	987131	997080	1.00344e+6	1.01101e+6	1.01746e+6	1.02236e+6	1.02529e+6	1.02766e+6	1.02820e+6	1.02719e+6	1.02715e+6	1.02420e+6	1.01990e+6
1.85774	-230.881	39661.9	79854.7	120292	159254	198255	236011	273258	310286	346108	381728	415960	450627	482842	515953	547605	578273	607926	636396	665364	692315	717321	743245	767736	791925	813841	834860	856292	874163	892908	909692	926460	941521	954094	968534	979195	989624	999715	1.00586e+6	1.01388e+6	1.01980e+6	1.02486e+6	1.02774e+6	1.03003e+6	1.03088e+6	1.03001e+6	1.03029e+6	1.02692e+6	1.02322e+6
1.87742	58.7388	40101.2	79806.7	119364	159279	198398	236353	274187	310337	346920	381538	415943	451070	483859	516099	547614	579048	607962	636640	665095	691984	718094	743594	768308	791989	814290	835587	855959	874258	892552	909400	926214	941912	954973	968460	979493	988974	998976	1.00581e+6	1.01338e+6	1.01959e+6	1.02463e+6	1.02780e+6	1.02945e+6	1.03043e+6	1.02904e+6	1.02899e+6	1.02619e+6	1.02217e+6
1.89710	402.769	39957.1	79996.0	119817	159397	197402	235352	272840	309684	345994	380596	415191	450117	482602	514984	546226	577619	607172	635680	663842	690971	716600	742285	766948	790191	812803	834346	854255	872197	891371	907572	924154	939543	952764	965643	976711	987093	997221	1.00351e+6	1.01138e+6	1.01764e+6	1.02181e+6	1.02526e+6	1.02666e+6	1.02793e+6	1.02707e+6	1.02700e+6	1.02373e+6	1.01974e+6
1.91679	-215.824	39969.2	79631.5	119970	159158	197549	235739	272577	309618	345976	380912	415839	449420	482446	515091	546401	577220	607365	635657	663798	690914	717009	742172	766301	790485	812641	834195	854494	871777	890836	907942	924202	939273	952673	965116	977318	986947	997134	1.00320e+6	1.01127e+6	1.01703e+6	1.02111e+6	1.02464e+6	1.02684e+6	1.02739e+6	1.02629e+6	1.02624e+6	1.02250e+6	1.01922e+6
1.93647	143.922	39509.0	79964.0	119783	159007	196888	234990	271879	308941	344635	380211	413989	448451	481512	514514	544758	575868	605939	633673	662455	689794	715975	740466	764661	789565	810684	831633	852226	870263	888367	906352	921470	937368	950281	963671	974131	983997	994386	1.00110e+6	1.00877e+6	1.01408e+6	1.01964e+6	1.02208e+6	1.02487e+6	1.02542e+6	1.02384e+6	1.02356e+6	1.02082e+6	1.01613e+6
1.95615	-425.961	39927.8	79927.9	120242	158776	198196	236099	273457	310196	346402	382391	415929	450447	483333	516461	547859	578779	608384	636671	665008	692480	718547	743530	768179	792458	813905	835026	856168	873537	892377	909694	925512	940827	954227	967357	978752	988593	998308	1.00476e+6	1.01277e+6	1.01822e+6	1.02319e+6	1.02589e+6	1.02844e+6	1.02879e+6	1.02818e+6	1.02745e+6	1.02378e+6	1.01993e+6
1.97583	-143.436	39547.0	79767.1	120071	159108	196876	235222	272083	309496	344926	380452	414941	448479	481562	513647	545635	576000	605608	633773	662389	689331	715351	739857	764833	789029	810521	831711	851945	869635	888416	905159	921533	936659	950205	963245	973333	984140	994364	999875	1.00779e+6	1.01396e+6	1.01864e+6	1.02074e+6	1.02359e+6	1.02378e+6	1.02327e+6	1.02247e+6	1.01920e+6	1.01497e+6
1.99552	-540.354	40134.3	79920.5	119940	158878	197792	235679	272021	309629	345598	380438	414644	448980	481816	514262	546505	577871	606554	634398	663306	690546	716091	740797	765107	789710	811816	832553	853492	870818	890136	906704	922896	938749	950974	964792	975182	985196	995407	1.00076e+6	1.00934e+6	1.01512e+6	1.01923e+6	1.02213e+6	1.02428e+6	1.02423e+6	1.02416e+6	1.02381e+6	1.02044e+6	1.01563e+6
2.01520	41.0414	39593.9	80356.3	119790	159276	198224	236442	273301	310762	346594	381708	416889	450123	483202	516421	547682	578918	608477	636478	665350	692457	718405	743487	768143	792444	814232	835184	856744	873940	892782	909376	925917	940788	954493	968360	977722	988542	997784	1.00416e+6	1.01185e+6	1.01825e+6	1.02188e+6	1.02572e+6	1.02716e+6	1.02830e+6	1.02647e+6	1.02619e+6	1.02293e+6	1.01872e+6
2.03488	-302.700	39465.6	79399.1	119437	158773	196572	235197	272260	309491	344598	380124	414814	448600	481527	513957	544786	575981	605876	633717	661989	689541	714742	740598	764278	788682	810681	831288	851683	869416	888506	903961	921222	936323	948653	963507	972229	983291	993049	998908	1.00660e+6	1.01255e+6	1.01621e+6	1.01965e+6	1.02180e+6	1.02211e+6	1.02137e+6	1.02029e+6	1.01668e+6	1.01239e+6
2.05456	-108.558	39660.1	79209.8	119521	157650	196914	234346	271662	308103	343998	378984	413435	447474	480748	513326	543749	575224	604025	632332	660924	687082	713127	738079	762532	786857	808441	829544	849962	866904	885255	902796	919099	933440	946844	960050	970264	980588	990199	995838	1.00385e+6	1.00940e+6	1.01308e+6	1.01650e+6	1.01820e+6	1.01878e+6	1.01781e+6	1.01706e+6	1.01361e+6	1.00969e+6
2.07425	212.557	39815.3	78660.7	118663	157576	196608	234576	270961	308293	343516	378969	413279	446378	479873	511694	542937	574792	603287	631193	659286	687003	711876	737350	761555	785767	807799	827714	848932	865962	884856	901784	917847	932453	945498	958121	969007	978685	989051	994060	1.00187e+6	1.00776e+6	1.01143e+6	1.01493e+6	1.01745e+6	1.01723e+6	1.01591e+6	1.01581e+6	1.01174e+6	1.00656e+6
2.09393	-91.5323	39350.7	79293.0	119332	157537	195934	233702	270651	307518	342530	378217	412237	445990	478426	510692	541878	572635	601856	629844	658213	685378	710376	735877	760082	783343	805046	826413	846439	864225	882757	898601	915317	929659	942655	954501	966158	977027	986222	991468	998884	1.00542e+6	1.00884e+6	1.01174e+6	1.01380e+6	1.01391e+6	1.01253e+6	1.01253e+6	1.00862e+6	1.00418e+6
2.11361	-228.514	38835.0	79334.1	118675	156934	195542	232756	269622	306772	341731	377639	410857	444621	477946	509603	540552	572032	599706	628296	656118	682808	708390	733414	757749	782211	803229	823087	844453	861203	879413	896059	912355	926594	940096	950397	963713	972590	981772	988700	996090	1.00213e+6	1.00525e+6	1.00855e+6	1.01070e+6	1.01046e+6	1.00900e+6	1.00802e+6	1.00418e+6	999943
2.13329	186.564	39011.1	79265.4	118647	157696	195829	233278	270606	306784	341673	377320	411348	445277	477393	510208	540940	572010	601288	629073	657185	683920	709260	734400	758620	782790	804888	824945	845463	862546	881605	897869	913916	928816	941624	952370	965252	974965	984886	990449	997151	1.00306e+6	1.00745e+6	1.01084e+6	1.01253e+6	1.01261e+6	1.01089e+6	1.01053e+6	1.00638e+6	1.00276e+6
2.15298	36.4599	39454.8	78781.3	118417	157591	195654	233076	269977	307271	342526	377558	411610	445761	477594	510341	541156	572826	601133	629678	656846	683911	709902	734697	759048	783439	804646	825216	845613	863124	881194	897896	914071	928841	941217	952101	964930	975390	985051	990001	997619	1.00338e+6	1.00762e+6	1.01035e+6	1.01226e+6	1.01205e+6	1.01045e+6	1.01004e+6	1.00628e+6	1.00243e+6
2.17266	272.074	39033.2	78944.7	118352	157278	195318	232807	269734	306367	341613	376247	410637	444115	477195	508612	540241	570988	599960	627587	655873	683053	708411	733377	757441	781054	802733	823587	843728	861026	879259	896399	911770	926226	939284	950183	962455	972471	982421	988348	995613	1.00144e+6	1.00456e+6	1.00740e+6	1.00927e+6	1.00967e+6	1.00798e+6	1.00720e+6	1.00450e+6	999053
2.19234	-176.071	39212.9	78984.9	117486	157032	194834	232586	269184	305792	341690	375821	409959	443553	475859	508595	539668	570184	599151	627068	655493	682470	708059	732774	756302	781515	802225	822067	842878	860608	878550	895146	910128	925505	938506	949195	961644	972040	981480	986839	994171	1.00028e+6	1.00356e+6	1.00654e+6	1.00848e+6	1.00858e+6	1.00721e+6	1.00666e+6	1.00263e+6	998311
2.21202	-503.184	39018.2	79293.6	118538	157385	195620	232687	269524	306430	342008	376421	409928	444329	476210	509031	540315	571243	599878	628170	655603	682712	709053	732886	757353	782080	803787	823738	843169	861421	880025	896288	912186	927127	939118	950761	963073	973294	982060	988479	995586	1.00138e+6	1.00500e+6	1.00774e+6	1.00928e+6	1.01002e+6	1.00855e+6	1.00725e+6	1.00351e+6	999386
2.23170	-36.8038	39406.4	79244.3	118523	156831	195306	232776	269331	305485	341067	376195	410041	444416	476526	508116	539507	569375	599641	627217	655430	682632	707703	732005	755907	780371	802192	821920	842433	859304	877987	895004	910690	924920	938371	950044	961684	970959	980235	985693	993827	999484	1.00303e+6	1.00591e+6	1.00799e+6	1.00800e+6	1.00675e+6	1.00517e+6	1.00162e+6	997329
2.25139	528.086	38988.6	78891.5	118390	156689	194491	232296	268947	305719	340321	375826	409193	443300	475945	506986	538751	569084	598270	626224	654461	681246	706634	731460	755434	779399	801014	821056	841188	858494	877238	893272	908621	924290	936777	949055	959530	969352	979160	984289	991931	997491	1.00183e+6	1.00402e+6	1.00576e+6	1.00635e+6	1.00470e+6	1.00350e+6	999497	994991
2.27107	298.682	38845.4	78405.1	117365	156090	193940	231922	268395	305185	339847	374959	408491	442280	474965	506576	537466	568614	597073	624670	652762	680449	705709	729604	753522	777326	799385	818935	839161	856821	875175	891628	907045	922075	934813	946721	957230	967023	976624	982413	989792	995576	998825	1.00129e+6	1.00306e+6	1.00329e+6	1.00185e+6	1.00189e+6	996521	992674
2.29075	-234.433	39893.8	79411.9	118147	156980	194409	232274	268958	305004	340501	375227	409293	443687	475512	507236	539213	569351	598178	625426	653958	680371	706102	730888	755052	778379	799701	820121	840671	857981	876457	892892	908597	923748	935974	947989	959128	968784	977948	983777	990567	996493	1.00022e+6	1.00287e+6	1.00457e+6	1.00498e+6	1.00384e+6	1.00175e+6	998406	993643
2.31043	-92.5122	38955.5	78593.0	118165	156764	195028	232569	268764	304906	340484	375219	409300	442678	475168	507635	537984	568146	598117	626025	654248	680475	705565	730291	754058	778333	800114	819749	839957	858087	875699	892279	908229	923404	935192	946834	958029	968316	977394	982494	990112	995705	999294	1.00166e+6	1.00367e+6	1.00422e+6	1.00254e+6	1.00127e+6	997302	993445
2.33012	222.009	39621.5	78887.0	117815	156571	194962	232179	269074	305830	340779	376471	409908	443888	476209	509009	539341	569648	598856	626421	654655	681278	706772	731927	755953	779904	801270	821236	841791	858673	877607	894599	909649	924517	937176	948359	960154	969662	979262	984604	992359	997506	1.00215e+6	1.00386e+6	1.00617e+6	1.00635e+6	1.00435e+6	1.00392e+6	999274	995294
2.34980	-217.816	38924.5	78823.5	118498	156518	194759	232249	268592	305289	341249	376157	409901	443699	475897	508199	539524	569866	598171	627412	654506	681738	707622	732039	755661	779699	800663	821056	841888	858683	877219	894049	909822	924674	937520	947005	960788	969712	979324	984548	991793	997565	1.00160e+6	1.00452e+6	1.00571e+6	1.00641e+6	1.00481e+6	1.00332e+6	998871	995375
2.36948	-156.753	39027.5	78535.1	117273	156391	195186	232864	268526	305734	340354	375563	409659	443588	475062	507516	538421	569503	597953	626195	654037	681144	706227	731345	755987	778918	801009	820744	840248	858361	876797	892596	908517	923606	935911	945641	959370	969204	978509	983654	990848	996298	1.00042e+6	1.00281e+6	1.00415e+6	1.00468e+6	1.00365e+6	1.00160e+6	997705	993427
2.38916	-175.785	38976.6	78328.0	117497	156724	194459	231726	268633	305130	340238	375242	408967	443086	475872	507230	538226	568918	598065	625732	653917	680706	706069	730439	754631	778027	799819	819737	840566	857607	875617	891568	907880	922417	935044	943975	958044	967921	976778	982123	989165	995382	999249	1.00147e+6	1.00340e+6	1.00320e+6	1.00215e+6	1.00034e+6	997007	991809
2.40885	520.489	39129.6	78648.9	117586	156144	193973	232047	267540	304702	340279	374662	408947	442408	474894	506569	537688	568748	597018	625129	653150	680191	705271	730441	753975	777411	799264	819534	839426	856800	874871	891593	907443	921595	934372	943530	957666	967240	975956	981772	988466	994389	997722	1.00061e+6	1.00258e+6	1.00230e+6	1.00110e+6	999339	995547	991168
2.42853	-225.240	38723.4	78222.2	118207	156348	194902	231421	268527	304980	339885	375044	409079	443476	475112	507605	538500	569085	597941	625725	653571	680878	705609	730758	755221	778174	799774	820043	840990	857396	875822	892329	907875	922359	935407	945809	957949	968352	976637	982442	989691	995684	998947	1.00223e+6	1.00365e+6	1.00325e+6	1.00196e+6	1.00101e+6	996978	992083
2.44821	-152.042	38572.0	79106.4	117768	156207	194161	231792	268081	304898	340242	374455	408659	442185	475120	506845	538045	568395	596929	625045	653094	679710	705007	729862	754042	777659	798500	818894	839412	856963	874433	891482	906457	921251	933837	944362	956735	966798	975929	981304	988330	994236	997480	1.00070e+6	1.00145e+6	1.00164e+6	999911	999307	994789	990759
2.46789	212.072	39229.4	78483.8	117989	156354	193725	231029	267782	303948	339569	373534	407846	441619	473535	506052	537012	567519	595854	624030	651930	679122	704644	728824	752089	776282	797699	817566	838220	855565	873201	890036	905435	920100	932397	944069	955140	965269	973790	980077	986722	992756	996339	998726	1.00014e+6	999935	998659	997332	992930	988758
2.48758	270.746	39070.7	78618.0	117771	156095	193808	232053	268389	305008	340015	375366	408875	442769	475234	507042	538762	569077	597587	625713	653547	680667	705795	730348	755105	778135	799099	819915	840691	857861	876294	892608	907506	922306	935661	947471	957806	968329	976295	982644	989476	995503	998400	1.00115e+6	1.00249e+6	1.00304e+6	1.00139e+6	999459	995623	991184
2.50726	-192.727	39462.2	78145.4	116759	155972	193949	231969	268526	304762	339712	374699	408405	441832	473617	505593	537055	567894	596678	624568	652186	679100	704402	728978	753114	776567	797538	818083	838389	856261	873466	890258	906513	919862	932897	945509	956101	966003	974681	980276	987015	993153	996295	998430	999968	1.00051e+6	998658	997459	993796	988937
2.52694	-267.813	39041.5	78232.9	118027	156654	194281	232155	268888	304877	340115	374924	408529	442629	474879	506578	538103	568733	597447	626143	653210	680274	705814	730177	754238	777703	799632	819833	841016	857235	875700	892659	907940	922253	934294	947606	957631	967704	976499	981441	988836	994485	998151	1.00089e+6	1.00177e+6	1.00194e+6	1.00026e+6	999340	994624	991435
2.54662	-160.255	39751.4	78021.8	117540	155743	193803	230844	267507	304458	338951	374288	407762	441218	474022	505513	537120	566863	596084	623195	652532	679410	702972	728378	752430	775823	797532	818247	838123	855518	873036	890094	905258	919747	932751	944700	954442	964953	973234	979895	986219	991812	995837	998067	999614	999522	997190	996042	992430	988018
2.56630	33.4131	39371.3	78342.1	117480	156034	194014	231560	267942	304196	340089	375198	407455	442059	475212	506053	537186	568087	596864	624257	652566	679938	705017	729316	753623	777255	798960	818768	839561	856436	874054	891722	906372	920761	933671	944798	956693	966114	974541	980574	987313	992454	996429	999299	1.00117e+6	1.00061e+6	998932	997383	993538	988662
2.58599	-342.413	39023.0	78726.2	118054	156310	193850	231410	268241	304855	339779	374226	408083	441911	474065	506242	536937	567400	596634	623808	652102	678879	704309	728698	752914	776363	797887	818251	838357	856043	873882	889967	905281	919658	931998	943292	955621	964539	974450	979310	986960	992801	995426	997785	999045	999473	997586	996729	992159	987360
2.60567	129.140	38607.9	78171.5	118094	155494	194495	231576	268125	303798	339309	374147	407597	441252	473928	506025	536811	566975	595815	623871	651547	678377	703040	727812	752216	775843	796708	817111	837364	855174	872253	888795	904550	919291	931967	942162	953735	963827	972500	978261	985564	990285	994775	996238	998926	997432	996081	994568	990200	985671
2.62535	-10.8684	39559.1	78816.9	117755	156064	194498	231964	268396	305243	340419	374858	408835	442060	475090	507005	538233	567952	597615	625240	653377	680614	706127	730289	755088	778294	799441	819837	840356	857252	875461	892287	907810	921620	934825	945163	956901	967415	975648	981731	988695	993749	997230	999986	1.00121e+6	1.00137e+6	999272	998434	994138	988792
2.64503	-15.6461	38390.7	78169.2	117625	154994	193299	230727	267613	303803	338985	373625	407833	441101	473957	505642	536715	567180	596230	624032	651979	678144	703755	728757	752981	775630	797447	817872	838124	855276	873345	888978	904694	919422	931968	942903	955413	964631	973806	979179	986099	991015	994059	997719	999121	998439	996780	995248	991703	986248
2.66472	-451.422	39119.8	77998.2	117268	155577	193864	230962	266959	304329	338355	373645	407474	441599	474011	505254	536285	567212	595789	624294	651419	678223	703679	727597	751997	775784	796862	817641	837892	854043	873101	889149	904214	918760	931067	943688	955000	964254	973253	977889	985958	990199	994267	996246	997881	997322	996168	994663	991112	985996
2.68440	-288.399	38789.4	78390.3	117617	156604	194336	231264	267971	303644	339388	374264	408014	441437	473882	505367	536910	567497	596342	624696	652670	678817	704078	729229	753276	776949	797624	818359	838407	855738	873090	889868	905735	920176	932794	944598	955285	964545	974411	978903	986610	991518	995261	997492	999669	999190	997619	995714	991540	986706
2.70408	-53.7183	38909.4	78492.4	117644	155747	193518	231123	267504	304197	338834	373336	407582	441826	473265	505627	536280	566969	595452	623888	650977	677832	703295	727744	752270	775940	797085	817158	837327	853863	871977	888147	904098	918834	931384	944583	954584	963181	972206	978021	984950	989214	993778	995596	998029	996484	995043	994189	990299	985247
2.72376	-250.235	38701.9	78614.7	117398	155402	193447	230841	267524	304231	339099	373922	407782	441150	473709	505641	536865	567355	596482	624255	652526	678602	704335	728461	752694	775977	797738	817692	838778	855016	873255	889702	905540	919580	932723	945825	955349	964599	973967	979260	986099	991251	994811	997717	998747	998110	996561	995217	991052	986152
2.74345	291.265	38413.4	78080.2	117363	155851	192970	230794	267014	303869	338734	373276	407314	440830	473493	505039	535574	566319	595820	622919	650720	677770	703306	727984	751716	775411	796190	817009	837112	854395	872313	887985	903760	918532	930869	945392	953515	963927	972686	977246	984939	989308	993306	995471	996687	997213	995848	993720	989914	984934
2.76313	-384.389	38474.2	78314.1	116982	155838	194095	231592	267460	304054	339512	374284	408012	441203	474200	505736	537577	568152	597055	624879	652410	679220	704847	729533	754120	777331	798688	818618	839150	856645	873596	890148	905763	920519	933141	947038	956433	965872	974825	980297	987204	992134	996190	997865	1.00078e+6	999303	998220	997166	992291	987959
2.78281	232.367	38888.7	77945.6	117095	155968	193342	231261	267923	304579	340148	374471	409033	442051	474675	507007	536823	568479	597466	625039	652707	679499	705511	729386	754582	777591	799488	819478	839462	856412	875197	891100	906819	921601	934519	947900	957007	966522	975813	980744	988268	993371	996587	999179	1.00061e+6	1.00075e+6	998534	997634	993906	987877
2.80249	258.688	39217.5	78723.4	117163	156050	194284	231648	267757	304447	339699	374171	408700	441918	474781	506614	538089	568375	597647	625349	653550	680178	705447	730597	754744	777684	799810	820126	840419	858190	876032	891805	907466	921862	934958	948424	957483	966754	976784	981240	988375	993506	997585	999547	1.00057e+6	1.00143e+6	999136	998785	994272	989181
2.82218	-14.7536	38621.0	78576.8	117214	155180	193930	231335	267941	304401	339795	374948	408614	441569	474954	506404	537495	568420	597144	625807	653751	680097	705362	730500	754206	778612	799112	819639	840148	857423	874450	891214	907462	922594	934680	947723	957564	966905	976462	981552	988050	994503	998019	999227	1.00160e+6	1.00144e+6	999796	998917	995247	989468
2.84186	475.804	39054.4	78330.9	117332	155791	193754	231485	268091	304307	340284	375424	408706	442382	474969	506728	537787	568512	597927	625819	654211	679947	706187	731244	754666	778702	799697	821036	840491	858340	876481	892173	908158	922800	935423	948135	958505	967468	976882	982495	989590	994507	997918	1.00071e+6	1.00213e+6	1.00207e+6	1.00020e+6	998442	995094	989603
2.86154	218.818	39239.7	78568.9	117864	155607	193664	231871	268640	304588	339838	374775	409300	442903	474940	507417	538005	569313	598271	626334	654300	680748	706232	731125	755013	778758	801016	821032	840927	859015	877048	893146	909028	923407	935953	948687	959539	967944	977533	982867	990041	995196	998501	1.00165e+6	1.00241e+6	1.00268e+6	1.00114e+6	999955	995543	990232
2.88122	109.257	39582.8	79134.4	117874	156052	194164	231833	268519	305529	340981	375367	409113	443100	475876	507150	538577	569974	599249	627164	653978	681446	707891	731659	756080	779664	801091	821107	841946	859264	877479	894128	909092	924042	937095	949832	959037	968922	978341	983826	991049	995953	999966	1.00180e+6	1.00330e+6	1.00390e+6	1.00154e+6	1.00132e+6	996835	991322
2.90090	-36.2093	39041.9	78356.3	118416	156078	194477	231743	269124	304973	340312	375641	408942	442810	475392	508153	538644	569268	598380	627071	655173	681944	707632	732081	756673	779646	800611	822264	841976	859773	878414	894060	909674	925492	937353	951494	960897	969046	978741	984492	991487	996735	1.00054e+6	1.00253e+6	1.00368e+6	1.00419e+6	1.00271e+6	1.00143e+6	997631	992475
2.92059	191.617	38887.9	78666.4	117804	156598	194824	231051	268183	305379	340247	374651	408864	442826	475538	507718	538560	570079	598493	626574	655127	680877	706727	731858	755739	780268	801132	821970	841802	859599	877706	893687	908965	924298	937120	951298	960278	969300	977625	984399	990503	996012	1.00023e+6	1.00150e+6	1.00324e+6	1.00319e+6	1.00172e+6	1.00116e+6	996438	991558
2.94027	-360.319	39408.8	78477.0	117937	155732	193773	231810	267804	303896	339711	375030	408685	442241	474962	507188	538338	569158	598208	626093	654166	680535	705892	731149	754855	779085	800188	821112	841616	858602	877056	893001	908200	923692	935933	951439	959437	967639	976751	983387	989654	995076	999331	1.00067e+6	1.00204e+6	1.00246e+6	1.00094e+6	999815	996400	991517
2.95995	-241.432	38826.3	78585.2	117769	156137	194241	231091	268199	304621	340106	374725	409060	442771	475549	507150	538681	568741	597907	626119	654671	681509	706723	731020	756062	778809	800785	821364	841115	858924	877408	893339	908956	924000	936466	952440	960020	968011	978027	982760	990866	995928	999993	1.00122e+6	1.00250e+6	1.00340e+6	1.00149e+6	1.00061e+6	996369	991786
2.97963	-844.284	39223.5	78464.4	117607	156143	194656	231959	269787	305061	341004	375403	410160	443330	476240	508549	539732	570431	600431	627356	655810	682039	707853	733152	757679	780788	802099	823769	843237	860952	878718	895498	911119	926496	938328	955212	961726	970892	980298	984621	992485	998282	1.00206e+6	1.00405e+6	1.00545e+6	1.00610e+6	1.00414e+6	1.00320e+6	998718	994104
2.99932	-560.930	38548.3	78557.4	117883	156446	194658	232299	268862	305254	340842	375602	410011	444280	476635	509003	539562	570098	599779	627902	656062	683025	708829	734116	757595	781936	803062	824273	844340	862022	879574	897331	911451	927419	939457	955540	962688	971802	981012	986479	994185	999882	1.00378e+6	1.00526e+6	1.00737e+6	1.00668e+6	1.00481e+6	1.00468e+6	1.00001e+6	995435
3.01900	-223.203	38763.8	78124.3	117241	156155	194256	231563	268360	305167	341002	375292	409682	442720	475022	507273	538300	569508	598696	626909	654977	682055	707209	732947	756584	780212	801732	822412	842884	859427	878195	895655	910079	925152	937246	952292	961212	969498	979371	984698	991160	997118	1.00096e+6	1.00361e+6	1.00452e+6	1.00442e+6	1.00300e+6	1.00147e+6	997630	992875
3.03868	88.3966	39231.3	78521.2	117336	155970	193928	231703	268182	304986	340036	374518	409068	442546	475108	507165	538316	569499	598662	626293	654843	681314	706821	732145	755885	779711	801313	821964	842537	859855	877900	893491	910087	924863	936676	951738	960725	969587	979185	984114	991523	998017	1.00059e+6	1.00269e+6	1.00452e+6	1.00470e+6	1.00345e+6	1.00164e+6	998242	993107
3.05836	-331.559	38749.3	78760.3	117787	156411	194096	231823	268845	305434	340820	375582	409997	443659	476501	508783	540070	571405	600136	628360	656412	683464	708723	733275	758251	782118	803470	824407	844660	862340	880331	896602	912471	927524	939918	954009	962800	972443	981741	988146	994809	1.00036e+6	1.00402e+6	1.00631e+6	1.00823e+6	1.00788e+6	1.00585e+6	1.00518e+6	1.00188e+6	996464
3.07805	-196.040	38535.2	78544.5	117363	155355	193606	230842	267136	303892	338684	373066	407998	441352	473948	506588	537497	568062	597091	624874	652723	679965	705334	729615	754503	777950	799378	820303	840483	857340	875851	891853	907037	922038	934740	948483	958006	967091	976033	982398	989023	994683	998179	1.00077e+6	1.00144e+6	1.00244e+6	1.00027e+6	999615	995704	991114
3.09773	120.980	39134.9	78825.0	117253	156347	194143	231095	268033	305002	340116	375824	409850	443004	476078	508863	539391	570665	599930	627697	656322	683029	709058	733322	757883	781343	802990	823377	844402	861944	879951	897368	911797	927053	938732	952480	962534	971991	981895	986929	993959	999223	1.00309e+6	1.00515e+6	1.00743e+6	1.00765e+6	1.00500e+6	1.00553e+6	1.00120e+6	995745
3.11741	-256.808	38817.3	77914.9	118046	156315	194544	231737	268443	305212	340161	375243	409531	442816	475434	508152	539376	570277	599967	626938	655049	682392	707619	732505	757195	780330	801974	822973	843211	860349	879026	895911	910916	925794	938014	952023	962121	971463	980107	986209	993022	998558	1.00265e+6	1.00559e+6	1.00615e+6	1.00688e+6	1.00490e+6	1.00430e+6	999799	995201
3.13709	-56.0521	39183.9	78078.8	117328	156110	194398	231205	268677	305462	340368	375193	410032	443548	476716	508996	540109	569866	600516	627619	656026	683733	709170	733935	758132	781512	803281	824166	844226	862720	879815	896913	912925	927316	939512	954243	964172	973233	982092	988266	994899	1.00036e+6	1.00440e+6	1.00721e+6	1.00805e+6	1.00789e+6	1.00664e+6	1.00565e+6	1.00239e+6	996715
3.15678	-133.362	39498.2	78244.5	118054	156329	194035	231237	268198	304873	340231	375118	409118	442491	475689	508037	538963	570314	599779	627564	655777	682718	708594	733016	757757	780558	801975	823415	843954	861846	878816	896451	911510	926284	938554	954279	962801	972477	981416	987051	994150	999611	1.00403e+6	1.00638e+6	1.00736e+6	1.00759e+6	1.00580e+6	1.00501e+6	1.00138e+6	996258
3.17646	-645.335	38882.9	78722.9	116991	155450	193168	230857	267615	304546	339706	375341	408621	442828	474971	507680	539071	569766	598807	626873	655497	681834	706996	732350	757287	779750	802718	822371	843070	860625	878439	895736	910609	925787	938711	953467	962055	971670	980264	985528	993384	998413	1.00306e+6	1.00558e+6	1.00668e+6	1.00746e+6	1.00513e+6	1.00428e+6	1.00096e+6	995349
3.19614	-386.424	39835.1	78316.7	116843	156263	193570	231210	267876	303738	339900	375006	408349	442153	475151	507114	538054	568903	598711	626538	654345	681970	707441	731772	755751	779848	801617	822211	842692	859106	878054	894931	910978	924332	938098	954448	962457	970984	979099	985260	991954	998069	1.00203e+6	1.00483e+6	1.00609e+6	1.00585e+6	1.00497e+6	1.00478e+6	1.00073e+6	995212
3.21582	403.144	39148.1	78647.6	116935	155737	194048	230964	268691	304826	339950	374722	409087	442626	475374	507693	538229	569754	599573	627359	654884	681832	707587	732674	757139	780348	802239	822647	842720	861021	878961	896182	911175	926100	939258	955371	962625	972292	981260	987286	993922	999843	1.00436e+6	1.00677e+6	1.00721e+6	1.00774e+6	1.00636e+6	1.00585e+6	1.00254e+6	996847
3.23551	-538.705	39132.8	78877.6	117763	155914	194422	231736	268765	304927	340163	375350	409270	443586	475885	508641	539593	570505	600749	627933	656338	683261	708772	733939	758527	781411	804256	824805	845276	863131	881296	897941	913612	927312	940986	956997	965014	974768	983261	989047	996490	1.00175e+6	1.00686e+6	1.00866e+6	1.01036e+6	1.00968e+6	1.00874e+6	1.00794e+6	1.00437e+6	999731
3.25519	-285.656	38579.4	78165.8	116968	155918	193927	231340	268213	304754	339989	374981	409302	442763	475843	508361	539179	570511	600153	628164	656026	682542	708485	733391	757284	781039	803106	823605	845017	861934	880824	897410	913162	927259	940710	955740	964083	974475	982950	988587	996272	1.00159e+6	1.00640e+6	1.00802e+6	1.01025e+6	1.00984e+6	1.00885e+6	1.00899e+6	1.00449e+6	999429
3.27487	736.068	38840.8	78303.0	117671	155948	194482	231529	268099	304965	340480	375406	409547	443167	475760	508347	539117	570687	600021	627799	656590	683079	708935	733944	757923	781490	803765	825081	845849	862501	880709	898921	914316	929010	941061	956149	964945	975114	983986	989654	997715	1.00264e+6	1.00719e+6	1.01016e+6	1.01124e+6	1.01144e+6	1.00983e+6	1.01014e+6	1.00601e+6	1.00139e+6
3.29455	90.7045	39186.6	78954.1	117480	156967	194045	232146	268928	305755	341511	376239	410780	444221	476974	510171	540842	571719	601039	629905	658150	684989	711089	736198	760241	783795	806648	826781	848161	865096	883700	900788	916449	931357	944444	958604	968848	978423	986976	993059	1.00078e+6	1.00608e+6	1.01100e+6	1.01357e+6	1.01548e+6	1.01443e+6	1.01334e+6	1.01376e+6	1.01037e+6	1.00504e+6
3.31423	81.7015	39202.0	78539.6	117427	156250	193873	232109	268607	305333	341338	375148	410355	444353	477436	509462	540798	571739	601358	630104	658113	685057	710938	736070	760532	784058	806572	827458	848169	865588	883753	900554	917379	930964	944595	957375	969167	978537	987302	993287	1.00107e+6	1.00614e+6	1.01143e+6	1.01428e+6	1.01594e+6	1.01564e+6	1.01383e+6	1.01458e+6	1.01068e+6	1.00549e+6
3.33392	-438.179	39239.4	79167.7	119096	156631	196014	233619	270511	307738	343454	378687	413066	447683	480098	513566	544975	576175	606016	634009	662380	690077	715665	741319	765761	790132	812076	832944	854292	871976	890491	907925	923950	938304	951854	964813	976552	985434	995000	1.00153e+6	1.00990e+6	1.01458e+6	1.01951e+6	1.02163e+6	1.02371e+6	1.02437e+6	1.02286e+6	1.02289e+6	1.01962e+6	1.01492e+6
3.35360	-542.758	39383.0	78925.7	119575	158113	196773	234968	272433	309239	345835	381080	415424	450644	482712	516852	548141	579823	609504	638775	667028	694998	720911	745926	771431	795150	818253	839122	860042	878761	896758	913772	930968	945982	959318	973064	984113	994017	1.00283e+6	1.00886e+6	1.01750e+6	1.02349e+6	1.02786e+6	1.03150e+6	1.03321e+6	1.03323e+6	1.03227e+6	1.03264e+6	1.02928e+6	1.02404e+6
3.37328	-24.3261	39357.7	79465.1	119106	158535	197099	234985	272187	309726	345970	382055	416039	451516	484314	516949	548724	580611	610804	638682	668125	695125	722658	746973	773348	796930	819052	840258	861411	879378	897982	915537	932297	946976	960981	974237	985752	995065	1.00467e+6	1.01098e+6	1.01924e+6	1.02512e+6	1.02989e+6	1.03295e+6	1.03483e+6	1.03515e+6	1.03380e+6	1.03370e+6	1.03100e+6	1.02608e+6
[truncated: 1,091 more rows]
[truncated: 151 more columns]
