# Supplementary material for: Parahydrogen-induced polarization and spin order transfer in ethyl pyruvate at high magnetic fields
Source: Sci Rep. 2022 Nov 12;12:19361. doi: 10.1038/s41598-022-22347-1 (PMC9653431; doi:10.1038/s41598-022-22347-1)
Supplement: Supplementary file 1 — Supplementary Information 1. [file 41598_2022_22347_MOESM1_ESM.zip › FA_processing/avgFAraw.m]

%destribution
%folder="126"; % 600 uL for 5 mm
%folder="225"; % 200 uL for 5 mm
folder = "106_1H25mm1.5mL";   % 1.5 mL for 25 mm
folder = "23_1H25mm";   %  1 mL for 25 mm
in=load(folder+"\FA_PDF_ECDF.txt","-ASCII");
Deg=in(:,1);
Amp=in(:,2);
Amp=abs(Amp)/sum(abs(Amp));


%efficiency
System=load_System_name();
System_index = 7; % 9-s3; 36-s6; 7-s9 
INEPT_type{1} = "ESOTHERIC_L_FA_1";
INEPT_type{2} = "ESOTHERIC_L_FA_NE";
INEPT_type{3} = "ESOTHERIC_L_CompFA_NE";
INEPT_type_index = 3;%2,3
NEv=[1 5];%1,5
Folder="out/";
disp("%%%%%%5%%%%%%%%%%%%")
disp("System: "+System{System_index})

for ine=1:length(NEv)
    NE=NEv(ine);
    Name_Folder=Folder+INEPT_type{INEPT_type_index}+System{System_index}+num2str(NE)+"1DFA.dat";
    in=load(Name_Folder,"-ASCII");
    FAH=in(:,1);
    P.X=in(:,2);
    P.Y=in(:,3);
    P.Z=in(:,4);
    disp("maximum P.Z is "+num2str(max(abs(P.Z))));
    Pol=0;
    for id=1:length(Deg)
        if sum(FAH==Deg(id))<1
            disp("degree is "+num2str(Deg(id)))
            error
        end
        index = find(FAH==Deg(id));
        Pol=Pol+P.Z(index)*Amp(id);    
        
    end 
    %sum(Amp.*P.Z(1:219))
    disp("Experiment: "+INEPT_type{INEPT_type_index}+num2str(NE))    
    disp("average polarization is "+num2str(abs(Pol)));
    disp("decrease is "+num2str(100-abs(Pol)/max(abs(P.Z))*100));        
end
