# Supplementary material for: Parahydrogen-induced polarization and spin order transfer in ethyl pyruvate at high magnetic fields
Source: Sci Rep. 2022 Nov 12;12:19361. doi: 10.1038/s41598-022-22347-1 (PMC9653431; doi:10.1038/s41598-022-22347-1)
Supplement: Supplementary file 1 — Supplementary Information 1. [file 41598_2022_22347_MOESM1_ESM.zip › FA_processing/load_System_name.m]

function System = load_System_name()
    System{1} ="Eth-Acetate-d3-spin3";
    System{2} ="Eth-Acetate-d3-spin3-sCH2";
    System{3} ="Eth-Acetate-spin6";
    System{4} ="Eth-Acetate-spin6-sCH2";
    System{5} ="Eth-Acetate-spin9";
    System{6} ="Eth-Acetate-spin9-sCH2";

    System{7}="Eth-Pyruvate-spin9";
    System{8}="Eth-Pyruvate-spin9-sCH2";
    System{9}="Eth-PyruvateD6-spin3";
    System{10}="Eth-PyruvateD6-spin3-sCH2";
    System{11}="Eth-PyruvateD3-spin9";
    System{12}="Eth-PyruvateD6-spin9";


    System{13}="PLAC-spins-6";
    System{14}="PLAC-spins-6-sCH";
    System{15}="PLAC-spins-6-sCH3";
    System{16}="PLACd2-spins-4";
    System{17}="PLACd2-spins-4-sCH";
    System{18}="PLACd2-spins-4-sCH3";

    System{19}="HEP-spins-6";
    System{20}="HEP-spins-6-sCH2";
    System{21}="HEP-spins-6-sCH3";
    System{22}="HEP-d8";
    System{23}="HEP-d8-sCH3";
    System{24}="HEP-d8-sCH2";
    System{25}="HEP-d3-spins-5";
    System{26}="HEP-d3-spins-5-sCH3";
    System{27}="HEP-d3-spins-5-sCH2";
    
    System{28}="ABX_7Hz";
    System{29}="ABX_7Hz-sA";
    
    System{30}="SABRE-AAXX";
    System{31}="SABRE-AAXX-sel";
    
    System{32}="SABRE-AAX";
    System{33}="SABRE-AAX-sel";
    
    System{34}="Fumarate-spin3";
    System{35}="Maleate-spin3";
    
    System{36}="Eth-PyruvateD3-spin6";
end
