# Supplementary material for: Parahydrogen-induced polarization and spin order transfer in ethyl pyruvate at high magnetic fields
Source: Sci Rep. 2022 Nov 12;12:19361. doi: 10.1038/s41598-022-22347-1 (PMC9653431; doi:10.1038/s41598-022-22347-1)
Supplement: Supplementary file 1 — Supplementary Information 1. [file 41598_2022_22347_MOESM1_ESM.zip › FA_processing/out/ESOTHERIC_L_CompFA_NEEth-Pyruvate-spin911DFA.dat]

   0.0000000e+00   3.8257537e-16  -6.3656284e-17  -4.4610202e-08
   5.0000000e-01   6.4071331e-05   6.8900286e-05  -7.7466059e-07
   1.0000000e+00   5.4290388e-04   6.1923077e-04  -1.2798496e-05
   1.5000000e+00   1.8372800e-03   2.1231242e-03  -6.5178652e-05
   2.0000000e+00   4.3206259e-03   5.0341903e-03  -2.0491345e-04
   2.5000000e+00   8.3268080e-03   9.7784437e-03  -4.9485565e-04
   3.0000000e+00   1.4139622e-02   1.6745483e-02  -1.0109492e-03
   3.5000000e+00   2.1984408e-02   2.6280042e-02  -1.8389249e-03
   4.0000000e+00   3.2022142e-02   3.8674061e-02  -3.0706216e-03
   4.5000000e+00   4.4346199e-02   5.4159456e-02  -4.8001189e-03
   5.0000000e+00   5.8981919e-02   7.2901771e-02  -7.1198720e-03
   5.5000000e+00   7.5888907e-02   9.4994939e-02  -1.0117038e-02
   6.0000000e+00   9.4965928e-02   1.2045736e-01  -1.3870169e-02
   6.5000000e+00   1.1605810e-01   1.4922950e-01  -1.8446427e-02
   7.0000000e+00   1.3896602e-01   1.8117326e-01  -2.3899434e-02
   7.5000000e+00   1.6345628e-01   2.1607310e-01  -3.0267854e-02
   8.0000000e+00   1.8927295e-01   2.5363931e-01  -3.7574731e-02
   8.5000000e+00   2.1614936e-01   2.9351317e-01  -4.5827599e-02
   9.0000000e+00   2.4381955e-01   3.3527420e-01  -5.5019300e-02
   9.5000000e+00   2.7202899e-01   3.7844926e-01  -6.5129430e-02
   1.0000000e+01   3.0054390e-01   4.2252343e-01  -7.6126295e-02
   1.0500000e+01   3.2915871e-01   4.6695236e-01  -8.7969203e-02
   1.1000000e+01   3.5770145e-01   5.1117577e-01  -1.0061095e-01
   1.1500000e+01   3.8603669e-01   5.5463176e-01  -1.1400030e-01
   1.2000000e+01   4.1406595e-01   5.9677149e-01  -1.2808427e-01
   1.2500000e+01   4.4172573e-01   6.3707371e-01  -1.4281007e-01
   1.3000000e+01   4.6898301e-01   6.7505885e-01  -1.5812656e-01
   1.3500000e+01   4.9582894e-01   7.1030197e-01  -1.7398510e-01
   1.4000000e+01   5.2227067e-01   7.4244433e-01  -1.9033973e-01
   1.4500000e+01   5.4832217e-01   7.7120306e-01  -2.0714665e-01
   1.5000000e+01   5.7399439e-01   7.9637865e-01  -2.2436302e-01
   1.5500000e+01   5.9928546e-01   8.1785997e-01  -2.4194515e-01
   1.6000000e+01   6.2417153e-01   8.3562663e-01  -2.5984631e-01
   1.6500000e+01   6.4859880e-01   8.4974853e-01  -2.7801404e-01
   1.7000000e+01   6.7247734e-01   8.6038271e-01  -2.9638751e-01
   1.7500000e+01   6.9567709e-01   8.6776748e-01  -3.1489480e-01
   1.8000000e+01   7.1802643e-01   8.7221403e-01  -3.3345055e-01
   1.8500000e+01   7.3931337e-01   8.7409588e-01  -3.5195408e-01
   1.9000000e+01   7.5928968e-01   8.7383632e-01  -3.7028812e-01
   1.9500000e+01   7.7767749e-01   8.7189454e-01  -3.8831844e-01
   2.0000000e+01   7.9417849e-01   8.6875061e-01  -4.0589434e-01
   2.0500000e+01   8.0848496e-01   8.6489003e-01  -4.2285014e-01
   2.1000000e+01   8.2029242e-01   8.6078826e-01  -4.3900767e-01
   2.1500000e+01   8.2931311e-01   8.5689577e-01  -4.5417964e-01
   2.2000000e+01   8.3528969e-01   8.5362411e-01  -4.6817390e-01
   2.2500000e+01   8.3800842e-01   8.5133348e-01  -4.8079826e-01
   2.3000000e+01   8.3731128e-01   8.5032209e-01  -4.9186585e-01
   2.3500000e+01   8.3310617e-01   8.5081784e-01  -5.0120071e-01
   2.4000000e+01   8.2537488e-01   8.5297232e-01  -5.0864335e-01
   2.4500000e+01   8.1417821e-01   8.5685751e-01  -5.1405612e-01
   2.5000000e+01   7.9965804e-01   8.6246511e-01  -5.1732810e-01
   2.5500000e+01   7.8203620e-01   8.6970847e-01  -5.1837935e-01
   2.6000000e+01   7.6161007e-01   8.7842703e-01  -5.1716436e-01
   2.6500000e+01   7.3874514e-01   8.8839301e-01  -5.1367453e-01
   2.7000000e+01   7.1386483e-01   8.9932011e-01  -5.0793975e-01
   2.7500000e+01   6.8743784e-01   9.1087366e-01  -5.0002879e-01
   2.8000000e+01   6.5996387e-01   9.2268207e-01  -4.9004891e-01
   2.8500000e+01   6.3195786e-01   9.3434889e-01  -4.7814431e-01
   2.9000000e+01   6.0393384e-01   9.4546511e-01  -4.6449386e-01
   2.9500000e+01   5.7638864e-01   9.5562126e-01  -4.4930808e-01
   3.0000000e+01   5.4978631e-01   9.6441877e-01  -4.3282540e-01
   3.0500000e+01   5.2454377e-01   9.7148029e-01  -4.1530808e-01
   3.1000000e+01   5.0101808e-01   9.7645861e-01  -3.9703762e-01
   3.1500000e+01   4.7949593e-01   9.7904386e-01  -3.7830995e-01
   3.2000000e+01   4.6018548e-01   9.7896884e-01  -3.5943043e-01
   3.2500000e+01   4.4321087e-01   9.7601248e-01  -3.4070872e-01
   3.3000000e+01   4.2860943e-01   9.7000123e-01  -3.2245360e-01
   3.3500000e+01   4.1633166e-01   9.6080864e-01  -3.0496775e-01
   3.4000000e+01   4.0624385e-01   9.4835320e-01  -2.8854245e-01
   3.4500000e+01   3.9813309e-01   9.3259475e-01  -2.7345245e-01
   3.5000000e+01   3.9171456e-01   9.1352960e-01  -2.5995071e-01
   3.5500000e+01   3.8664079e-01   8.9118497e-01  -2.4826330e-01
   3.6000000e+01   3.8251235e-01   8.6561275e-01  -2.3858446e-01
   3.6500000e+01   3.7888994e-01   8.3688332e-01  -2.3107176e-01
   3.7000000e+01   3.7530720e-01   8.0507948e-01  -2.2584161e-01
   3.7500000e+01   3.7128402e-01   7.7029098e-01  -2.2296517e-01
   3.8000000e+01   3.6634000e-01   7.3260998e-01  -2.2246471e-01
   3.8500000e+01   3.6000763e-01   6.9212742e-01  -2.2431072e-01
   3.9000000e+01   3.5184485e-01   6.4893085e-01  -2.2841971e-01
   3.9500000e+01   3.4144682e-01   6.0310343e-01  -2.3465305e-01
   4.0000000e+01   3.2845646e-01   5.5472444e-01  -2.4281674e-01
   4.0500000e+01   3.1257374e-01   5.0387106e-01  -2.5266245e-01
   4.1000000e+01   2.9356333e-01   4.5062146e-01  -2.6388969e-01
   4.1500000e+01   2.7126057e-01   3.9505887e-01  -2.7614935e-01
   4.2000000e+01   2.4557574e-01   3.3727662e-01  -2.8904845e-01
   4.2500000e+01   2.1649646e-01   2.7738379e-01  -3.0215611e-01
   4.3000000e+01   1.8408821e-01   2.1551120e-01  -3.1501070e-01
   4.3500000e+01   1.4849317e-01   1.5181746e-01  -3.2712807e-01
   4.4000000e+01   1.0992731e-01   8.6494971e-02  -3.3801052e-01
   4.4500000e+01   6.8675998e-02   1.9775276e-02  -3.4715661e-01
   4.5000000e+01   2.5088097e-02  -4.8066127e-02  -3.5407138e-01
   4.5500000e+01  -2.0430982e-02  -1.1670597e-01  -3.5827681e-01
   4.6000000e+01  -6.7427270e-02  -1.8577045e-01  -3.5932240e-01
   4.6500000e+01  -1.1540693e-01  -2.5483376e-01  -3.5679544e-01
   4.7000000e+01  -1.6384539e-01  -3.2341784e-01  -3.5033102e-01
   4.7500000e+01  -2.1219675e-01  -3.9099364e-01  -3.3962124e-01
   4.8000000e+01  -2.5990311e-01  -4.5698367e-01  -3.2442381e-01
   4.8500000e+01  -3.0640367e-01  -5.2076601e-01  -3.0456956e-01
   4.9000000e+01  -3.5114342e-01  -5.8167952e-01  -2.7996889e-01
   4.9500000e+01  -3.9358107e-01  -6.3903034e-01  -2.5061711e-01
   5.0000000e+01  -4.3319640e-01  -6.9209943e-01  -2.1659834e-01
   5.0500000e+01  -4.6949656e-01  -7.4015100e-01  -1.7808831e-01
   5.1000000e+01  -5.0202151e-01  -7.8244176e-01  -1.3535562e-01
   5.1500000e+01  -5.3034848e-01  -8.1823065e-01  -8.8761834e-02
   5.2000000e+01  -5.5409537e-01  -8.4678902e-01  -3.8760130e-02
   5.2500000e+01  -5.7292331e-01  -8.6741092e-01   1.4107216e-02
   5.3000000e+01  -5.8653823e-01  -8.7942342e-01   6.9212599e-02
   5.3500000e+01  -5.9469170e-01  -8.8219670e-01   1.2584797e-01
   5.4000000e+01  -5.9718097e-01  -8.7515370e-01   1.8323079e-01
   5.4500000e+01  -5.9384853e-01  -8.5777926e-01   2.4051088e-01
   5.5000000e+01  -5.8458106e-01  -8.2962850e-01   2.9677818e-01
   5.5500000e+01  -5.6930806e-01  -7.9033433e-01   3.5107126e-01
   5.6000000e+01  -5.4800028e-01  -7.3961397e-01   4.0238635e-01
   5.6500000e+01  -5.2066785e-01  -6.7727442e-01   4.4968704e-01
   5.7000000e+01  -4.8735846e-01  -6.0321666e-01   4.9191426e-01
   5.7500000e+01  -4.4815547e-01  -5.1743874e-01   5.2799658e-01
   5.8000000e+01  -4.0317613e-01  -4.2003757e-01   5.5686064e-01
   5.8500000e+01  -3.5256980e-01  -3.1120936e-01   5.7744163e-01
   5.9000000e+01  -2.9651643e-01  -1.9124890e-01   5.8869367e-01
   5.9500000e+01  -2.3522504e-01  -6.0547573e-02   5.8959995e-01
   6.0000000e+01  -1.6893241e-01   8.0409832e-02   5.7918259e-01
   6.0500000e+01  -9.7901790e-02   2.3104942e-01   5.5651196e-01
   6.1000000e+01  -2.2421789e-02   3.9071348e-01   5.2071558e-01
   6.1500000e+01   5.7194777e-02   5.5866677e-01   4.7098621e-01
   6.2000000e+01   1.4061199e-01   7.3410351e-01   4.0658934e-01
   6.2500000e+01   2.2747200e-01   9.1615519e-01   3.2686971e-01
   6.3000000e+01   3.1739621e-01   1.1038988e+00   2.3125704e-01
   6.3500000e+01   4.0998664e-01   1.2963656e+00   1.1927076e-01
   6.4000000e+01   5.0482739e-01   1.4925501e+00  -9.4762874e-03
   6.4500000e+01   6.0148624e-01   1.6914190e+00  -1.5527511e-01
   6.5000000e+01   6.9951649e-01   1.8919203e+00  -3.1831888e-01
   6.5500000e+01   7.9845890e-01   2.0929924e+00  -4.9870229e-01
   6.6000000e+01   8.9784386e-01   2.2935725e+00  -6.9642181e-01
   6.6500000e+01   9.9719372e-01   2.4926048e+00  -9.1137703e-01
   6.7000000e+01   1.0960252e+00   2.6890480e+00  -1.1433727e+00
   6.7500000e+01   1.1938522e+00   2.8818827e+00  -1.3921217e+00
   6.8000000e+01   1.2901879e+00   3.0701173e+00  -1.6572487e+00
   6.8500000e+01   1.3845484e+00   3.2527934e+00  -1.9382943e+00
   6.9000000e+01   1.4764544e+00   3.4289911e+00  -2.2347197e+00
   6.9500000e+01   1.5654350e+00   3.5978324e+00  -2.5459118e+00
   7.0000000e+01   1.6510292e+00   3.7584844e+00  -2.8711885e+00
   7.0500000e+01   1.7327896e+00   3.9101617e+00  -3.2098040e+00
   7.1000000e+01   1.8102840e+00   4.0521276e+00  -3.5609542e+00
   7.1500000e+01   1.8830981e+00   4.1836955e+00  -3.9237822e+00
   7.2000000e+01   1.9508373e+00   4.3042288e+00  -4.2973829e+00
   7.2500000e+01   2.0131289e+00   4.4131410e+00  -4.6808081e+00
   7.3000000e+01   2.0696237e+00   4.5098947e+00  -5.0730707e+00
   7.3500000e+01   2.1199976e+00   4.5940015e+00  -5.4731491e+00
   7.4000000e+01   2.1639526e+00   4.6650205e+00  -5.8799902e+00
   7.4500000e+01   2.2012185e+00   4.7225575e+00  -6.2925128e+00
   7.5000000e+01   2.2315533e+00   4.7662641e+00  -6.7096105e+00
   7.5500000e+01   2.2547446e+00   4.7958373e+00  -7.1301538e+00
   7.6000000e+01   2.2706096e+00   4.8110187e+00  -7.5529919e+00
   7.6500000e+01   2.2789965e+00   4.8115946e+00  -7.9769550e+00
   7.7000000e+01   2.2797842e+00   4.7973966e+00  -8.4008550e+00
   7.7500000e+01   2.2728833e+00   4.7683018e+00  -8.8234879e+00
   7.8000000e+01   2.2582363e+00   4.7242346e+00  -9.2436342e+00
   7.8500000e+01   2.2358174e+00   4.6651675e+00  -9.6600610e+00
   7.9000000e+01   2.2056337e+00   4.5911240e+00  -1.0071523e+01
   7.9500000e+01   2.1677246e+00   4.5021802e+00  -1.0476766e+01
   8.0000000e+01   2.1221623e+00   4.3984675e+00  -1.0874526e+01
   8.0500000e+01   2.0690520e+00   4.2801752e+00  -1.1263534e+01
   8.1000000e+01   2.0085319e+00   4.1475534e+00  -1.1642519e+01
   8.1500000e+01   1.9407731e+00   4.0009157e+00  -1.2010210e+01
   8.2000000e+01   1.8659799e+00   3.8406414e+00  -1.2365342e+01
   8.2500000e+01   1.7843895e+00   3.6671781e+00  -1.2706658e+01
   8.3000000e+01   1.6962714e+00   3.4810433e+00  -1.3032914e+01
   8.3500000e+01   1.6019279e+00   3.2828259e+00  -1.3342886e+01
   8.4000000e+01   1.5016926e+00   3.0731868e+00  -1.3635375e+01
   8.4500000e+01   1.3959307e+00   2.8528591e+00  -1.3909213e+01
   8.5000000e+01   1.2850374e+00   2.6226473e+00  -1.4163268e+01
   8.5500000e+01   1.1694374e+00   2.3834257e+00  -1.4396451e+01
   8.6000000e+01   1.0495838e+00   2.1361363e+00  -1.4607726e+01
   8.6500000e+01   9.2595622e-01   1.8817849e+00  -1.4796111e+01
   8.7000000e+01   7.9905963e-01   1.6214375e+00  -1.4960690e+01
   8.7500000e+01   6.6942250e-01   1.3562146e+00  -1.5100615e+01
   8.8000000e+01   5.3759474e-01   1.0872853e+00  -1.5215116e+01
   8.8500000e+01   4.0414558e-01   8.1586060e-01  -1.5303506e+01
   8.9000000e+01   2.6966115e-01   5.4318547e-01  -1.5365185e+01
   8.9500000e+01   1.3474192e-01   2.7053051e-01  -1.5399648e+01
   9.0000000e+01  -3.2756300e-08  -8.1700453e-04  -1.5406488e+01
   9.0500000e+01  -1.3394397e-01  -2.6956266e-01  -1.5385401e+01
   9.1000000e+01  -2.6646351e-01  -5.3441475e-01  -1.5336188e+01
   9.1500000e+01  -3.9692988e-01  -7.9409436e-01  -1.5258761e+01
   9.2000000e+01  -5.2471522e-01  -1.0473456e+00  -1.5153144e+01
   9.2500000e+01  -6.4919606e-01  -1.2929456e+00  -1.5019473e+01
   9.3000000e+01  -7.6975685e-01  -1.5297147e+00  -1.4858001e+01
   9.3500000e+01  -8.8579362e-01  -1.7565259e+00  -1.4669096e+01
   9.4000000e+01  -9.9671774e-01  -1.9723137e+00  -1.4453244e+01
   9.4500000e+01  -1.1019597e+00  -2.1760830e+00  -1.4211045e+01
   9.5000000e+01  -1.2009733e+00  -2.3669169e+00  -1.3943216e+01
   9.5500000e+01  -1.2932390e+00  -2.5439830e+00  -1.3650590e+01
   9.6000000e+01  -1.3782689e+00  -2.7065403e+00  -1.3334113e+01
   9.6500000e+01  -1.4556103e+00  -2.8539437e+00  -1.2994847e+01
   9.7000000e+01  -1.5248500e+00  -2.9856485e+00  -1.2633965e+01
   9.7500000e+01  -1.5856192e+00  -3.1012131e+00  -1.2252749e+01
   9.8000000e+01  -1.6375973e+00  -3.2003019e+00  -1.1852593e+01
   9.8500000e+01  -1.6805166e+00  -3.2826857e+00  -1.1434998e+01
   9.9000000e+01  -1.7141668e+00  -3.3482425e+00  -1.1001572e+01
   9.9500000e+01  -1.7383996e+00  -3.3969573e+00  -1.0554022e+01
   1.0000000e+02  -1.7531326e+00  -3.4289202e+00  -1.0094158e+01
   1.0050000e+02  -1.7583536e+00  -3.4443251e+00  -9.6238830e+00
   1.0100000e+02  -1.7541246e+00  -3.4434672e+00  -9.1451915e+00
   1.0150000e+02  -1.7405848e+00  -3.4267400e+00  -8.6601594e+00
   1.0200000e+02  -1.7179534e+00  -3.3946320e+00  -8.1709370e+00
   1.0250000e+02  -1.6865316e+00  -3.3477233e+00  -7.6797385e+00
   1.0300000e+02  -1.6467036e+00  -3.2866813e+00  -7.1888291e+00
   1.0350000e+02  -1.5989368e+00  -3.2122569e+00  -6.7005105e+00
   1.0400000e+02  -1.5437799e+00  -3.1252796e+00  -6.2171033e+00
   1.0450000e+02  -1.4818606e+00  -3.0266532e+00  -5.7409278e+00
   1.0500000e+02  -1.4138811e+00  -2.9173506e+00  -5.2742823e+00
   1.0550000e+02  -1.3406123e+00  -2.7984081e+00  -4.8194193e+00
   1.0600000e+02  -1.2628857e+00  -2.6709203e+00  -4.3785197e+00
   1.0650000e+02  -1.1815848e+00  -2.5360329e+00  -3.9536668e+00
   1.0700000e+02  -1.0976337e+00  -2.3949367e+00  -3.5468188e+00
   1.0750000e+02  -1.0119850e+00  -2.2488597e+00  -3.1597817e+00
   1.0800000e+02  -9.2560621e-01  -2.0990592e+00  -2.7941827e+00
   1.0850000e+02  -8.3946553e-01  -1.9468130e+00  -2.4514456e+00
   1.0900000e+02  -7.5451658e-01  -1.7934102e+00  -2.1327686e+00
   1.0950000e+02  -6.7168337e-01  -1.6401410e+00  -1.8391050e+00
   1.1000000e+02  -5.9184539e-01  -1.4882862e+00  -1.5711478e+00
   1.1050000e+02  -5.1582332e-01  -1.3391060e+00  -1.3293197e+00
   1.1100000e+02  -4.4436602e-01  -1.1938289e+00  -1.1137670e+00
   1.1150000e+02  -3.7813897e-01  -1.0536398e+00  -9.2435975e-01
   1.1200000e+02  -3.1771463e-01  -9.1966833e-01  -7.6069688e-01
   1.1250000e+02  -2.6356500e-01  -7.9297721e-01  -6.2211707e-01
   1.1300000e+02  -2.1605651e-01  -6.7455112e-01  -5.0771438e-01
   1.1350000e+02  -1.7544737e-01  -5.6528566e-01  -4.1635867e-01
   1.1400000e+02  -1.4188733e-01  -4.6597705e-01  -3.4671971e-01
   1.1450000e+02  -1.1541972e-01  -3.7731258e-01  -2.9729440e-01
   1.1500000e+02  -9.5985476e-02  -2.9986177e-01  -2.6643600e-01
   1.1550000e+02  -8.3428940e-02  -2.3406851e-01  -2.5238449e-01
   1.1600000e+02  -7.7504919e-02  -1.8024405e-01  -2.5329701e-01
   1.1650000e+02  -7.7886675e-02  -1.3856112e-01  -2.6727760e-01
   1.1700000e+02  -8.4174397e-02  -1.0904907e-01  -2.9240522e-01
   1.1750000e+02  -9.5903760e-02  -9.1590101e-02  -3.2675977e-01
   1.1800000e+02  -1.1255427e-01  -8.5916835e-02  -3.6844528e-01
   1.1850000e+02  -1.3355714e-01  -9.1611160e-02  -4.1561041e-01
   1.1900000e+02  -1.5830257e-01  -1.0810465e-01  -4.6646599e-01
   1.1950000e+02  -1.8614644e-01  -1.3468073e-01  -5.1929984e-01
   1.2000000e+02  -2.1641640e-01  -1.7047883e-01  -5.7248920e-01
