# Supplementary material for: Parahydrogen-induced polarization and spin order transfer in ethyl pyruvate at high magnetic fields
Source: Sci Rep. 2022 Nov 12;12:19361. doi: 10.1038/s41598-022-22347-1 (PMC9653431; doi:10.1038/s41598-022-22347-1)
Supplement: Supplementary file 1 — Supplementary Information 1. [file 41598_2022_22347_MOESM1_ESM.zip › FA_processing/out/ESOTHERIC_L_CompFA_NEEth-Pyruvate-spin951DFA.dat]

   0.0000000e+00   3.8257533e-16  -6.3656337e-17   9.5518855e-07
   5.0000000e-01  -1.6378792e-04  -4.6983427e-05  -1.7923429e-06
   1.0000000e+00  -1.4690552e-03  -4.2549117e-04  -6.1882339e-05
   1.5000000e+00  -5.0824414e-03  -1.4908538e-03  -3.3304954e-04
   2.0000000e+00  -1.2201209e-02  -3.6018740e-03  -1.0647348e-03
   2.5000000e+00  -2.4033386e-02  -7.0322606e-03  -2.5895326e-03
   3.0000000e+00  -4.1765253e-02  -1.1822454e-02  -5.3019916e-03
   3.5000000e+00  -6.6538299e-02  -1.7613732e-02  -9.6279335e-03
   4.0000000e+00  -9.9451093e-02  -2.3527809e-02  -1.5986814e-02
   4.5000000e+00  -1.4158191e-01  -2.8155772e-02  -2.4753940e-02
   5.0000000e+00  -1.9400686e-01  -2.9697788e-02  -3.6232389e-02
   5.5000000e+00  -2.5777845e-01  -2.6254377e-02  -5.0644056e-02
   6.0000000e+00  -3.3383652e-01  -1.6222093e-02  -6.8144532e-02
   6.5000000e+00  -4.2284462e-01   1.2935340e-03  -8.8858931e-02
   7.0000000e+00  -5.2496890e-01   2.6152004e-02  -1.1292838e-01
   7.5000000e+00  -6.3963395e-01   5.7028321e-02  -1.4055246e-01
   8.0000000e+00  -7.6529607e-01   9.1486013e-02  -1.7201280e-01
   8.5000000e+00  -8.9927025e-01   1.2626137e-01  -2.0766667e-01
   9.0000000e+00  -1.0376402e+00   1.5769652e-01  -2.4790554e-01
   9.5000000e+00  -1.1752749e+00   1.8223077e-01  -2.9308074e-01
   1.0000000e+01  -1.3059693e+00   1.9686031e-01  -3.4340566e-01
   1.0500000e+01  -1.4227230e+00   1.9950254e-01  -3.9884910e-01
   1.1000000e+01  -1.5181543e+00   1.8923957e-01  -4.5903491e-01
   1.1500000e+01  -1.5850278e+00   1.6644765e-01  -5.2316114e-01
   1.2000000e+01  -1.6168501e+00   1.3282467e-01  -5.8995000e-01
   1.2500000e+01  -1.6084609e+00   9.1300692e-02  -6.5764503e-01
   1.3000000e+01  -1.5565478e+00   4.5777211e-02  -7.2408091e-01
   1.3500000e+01  -1.4600259e+00   6.3629016e-04  -7.8685131e-01
   1.4000000e+01  -1.3202572e+00  -3.9968785e-02  -8.4357652e-01
   1.4500000e+01  -1.1411126e+00  -7.2897816e-02  -8.9222149e-01
   1.5000000e+01  -9.2886748e-01  -9.6625794e-02  -9.3136347e-01
   1.5500000e+01  -6.9189128e-01  -1.1141272e-01  -9.6029566e-01
   1.6000000e+01  -4.4007025e-01  -1.1895713e-01  -9.7890890e-01
   1.6500000e+01  -1.8394811e-01  -1.2169519e-01  -9.8740133e-01
   1.7000000e+01   6.6309204e-02  -1.2207228e-01  -9.8596602e-01
   1.7500000e+01   3.0188875e-01  -1.2207528e-01  -9.7462918e-01
   1.8000000e+01   5.1597031e-01  -1.2308942e-01  -9.5332901e-01
   1.8500000e+01   7.0386848e-01  -1.2590031e-01  -9.2217928e-01
   1.9000000e+01   8.6273307e-01  -1.3058842e-01  -8.8174288e-01
   1.9500000e+01   9.9105660e-01  -1.3622495e-01  -8.3312895e-01
   2.0000000e+01   1.0882791e+00  -1.4054841e-01  -7.7783634e-01
   2.0500000e+01   1.1546508e+00  -1.3995791e-01  -7.1742767e-01
   2.1000000e+01   1.1913089e+00  -1.3005322e-01  -6.5322765e-01
   2.1500000e+01   1.2003884e+00  -1.0663464e-01  -5.8622397e-01
   2.2000000e+01   1.1849959e+00  -6.6768904e-02  -5.1722122e-01
   2.2500000e+01   1.1489925e+00  -9.4593744e-03  -4.4714386e-01
   2.3000000e+01   1.0966640e+00   6.4310298e-02  -3.7730780e-01
   2.3500000e+01   1.0324051e+00   1.5201847e-01  -3.0952420e-01
   2.4000000e+01   9.6049972e-01   2.5014603e-01  -2.4602077e-01
   2.4500000e+01   8.8499889e-01   3.5447801e-01  -1.8926439e-01
   2.5000000e+01   8.0963974e-01   4.6012881e-01  -1.4176970e-01
   2.5500000e+01   7.3774737e-01   5.6156378e-01  -1.0588659e-01
   2.6000000e+01   6.7210102e-01   6.5296123e-01  -8.3468178e-02
   2.6500000e+01   6.1479408e-01   7.2901810e-01  -7.5331150e-02
   2.7000000e+01   5.6715005e-01   7.8591665e-01  -8.0565310e-02
   2.7500000e+01   5.2976192e-01   8.2192696e-01  -9.5950890e-02
   2.8000000e+01   5.0269593e-01   8.3722309e-01  -1.1585428e-01
   2.8500000e+01   4.8583852e-01   8.3290115e-01  -1.3288106e-01
   2.9000000e+01   4.7927950e-01   8.0965264e-01  -1.3927066e-01
   2.9500000e+01   4.8355395e-01   7.6676991e-01  -1.2865545e-01
   3.0000000e+01   4.9956331e-01   7.0200209e-01  -9.7576102e-02
   3.0500000e+01   5.2810006e-01   6.1234284e-01  -4.6193096e-02
   3.1000000e+01   5.6908570e-01   4.9538077e-01   2.2037637e-02
   3.1500000e+01   6.2081322e-01   3.5062590e-01   1.0150330e-01
   3.2000000e+01   6.7955366e-01   1.8032596e-01   1.8582398e-01
   3.2500000e+01   7.3977912e-01  -1.0406638e-02   2.6888919e-01
   3.3000000e+01   7.9500536e-01  -2.1402908e-01   3.4522140e-01
   3.3500000e+01   8.3898936e-01  -4.2129433e-01   4.0979642e-01
   3.4000000e+01   8.6687435e-01  -6.2205729e-01   4.5779701e-01
   3.4500000e+01   8.7593257e-01  -8.0610425e-01   4.8480674e-01
   3.5000000e+01   8.6577567e-01  -9.6405721e-01   4.8763590e-01
   3.5500000e+01   8.3814867e-01  -1.0883749e+00   4.6550003e-01
   3.6000000e+01   7.9655466e-01  -1.1743273e+00   4.2093805e-01
   3.6500000e+01   7.4591170e-01  -1.2206774e+00   3.5988076e-01
   3.7000000e+01   6.9227686e-01  -1.2297864e+00   2.9066218e-01
   3.7500000e+01   6.4251464e-01  -1.2070106e+00   2.2228359e-01
   3.8000000e+01   6.0375268e-01  -1.1595165e+00   1.6259031e-01
   3.8500000e+01   5.8257862e-01  -1.0948583e+00   1.1700877e-01
   3.9000000e+01   5.8411111e-01  -1.0197249e+00   8.8149121e-02
   3.9500000e+01   6.1120217e-01  -9.3915006e-01   7.6134874e-02
   4.0000000e+01   6.6401827e-01  -8.5627012e-01   7.9240932e-02
   4.0500000e+01   7.4011086e-01  -7.7252580e-01   9.4442778e-02
   4.1000000e+01   8.3491001e-01  -6.8813346e-01   1.1773470e-01
   4.1500000e+01   9.4245572e-01  -6.0267387e-01   1.4435863e-01
   4.2000000e+01   1.0561700e+00  -5.1570870e-01   1.6919939e-01
   4.2500000e+01   1.1695471e+00  -4.2735961e-01   1.8748458e-01
   4.3000000e+01   1.2767299e+00  -3.3876216e-01   1.9567482e-01
   4.3500000e+01   1.3729870e+00  -2.5227761e-01   1.9222487e-01
   4.4000000e+01   1.4550878e+00  -1.7136787e-01   1.7787652e-01
   4.4500000e+01   1.5215293e+00  -1.0012856e-01   1.5532524e-01
   4.5000000e+01   1.5725391e+00  -4.2593368e-02   1.2837879e-01
   4.5500000e+01   1.6098093e+00  -2.0027295e-03   1.0094065e-01
   4.6000000e+01   1.6359862e+00   1.9776456e-02   7.6197643e-02
   4.6500000e+01   1.6540254e+00   2.2575738e-02   5.6261491e-02
   4.7000000e+01   1.6665705e+00   7.9950779e-03   4.2290659e-02
   4.7500000e+01   1.6755029e+00  -2.0718453e-02   3.4921569e-02
   4.8000000e+01   1.6817464e+00  -5.8924903e-02   3.4751729e-02
   4.8500000e+01   1.6853253e+00  -1.0097162e-01   4.2660355e-02
   4.9000000e+01   1.6855998e+00  -1.4073581e-01   5.9876023e-02
   4.9500000e+01   1.6815720e+00  -1.7235492e-01   8.7829148e-02
   5.0000000e+01   1.6721708e+00  -1.9109641e-01   1.2789764e-01
   5.0500000e+01   1.6564647e+00  -1.9421801e-01   1.8114833e-01
   5.1000000e+01   1.6338019e+00  -1.8159949e-01   2.4812095e-01
   5.1500000e+01   1.6039000e+00  -1.5593341e-01   3.2864365e-01
   5.2000000e+01   1.5669110e+00  -1.2235705e-01   4.2165066e-01
   5.2500000e+01   1.5234608e+00  -8.7557863e-02   5.2500180e-01
   5.3000000e+01   1.4746407e+00  -5.8537880e-02   6.3535952e-01
   5.3500000e+01   1.4219216e+00  -4.1320446e-02   7.4821846e-01
   5.4000000e+01   1.3669754e+00  -3.9895458e-02   8.5817466e-01
   5.4500000e+01   1.3114269e+00  -5.5625304e-02   9.5945809e-01
   5.5000000e+01   1.2565910e+00  -8.7203260e-02   1.0466581e+00
   5.5500000e+01   1.2032692e+00  -1.3111302e-01   1.1154883e+00
   5.6000000e+01   1.1516678e+00  -1.8242536e-01   1.1634054e+00
   5.6500000e+01   1.1014630e+00  -2.3571323e-01   1.1899289e+00
   5.7000000e+01   1.0519908e+00  -2.8587701e-01   1.1965966e+00
   5.7500000e+01   1.0025007e+00  -3.2873293e-01   1.1865949e+00
   5.8000000e+01   9.5239587e-01  -3.6130514e-01   1.1641871e+00
   5.8500000e+01   9.0139122e-01  -3.8184586e-01   1.1340951e+00
   5.9000000e+01   8.4955660e-01  -3.8966655e-01   1.1009710e+00
   5.9500000e+01   7.9724726e-01  -3.8488517e-01   1.0690330e+00
   6.0000000e+01   7.4495960e-01  -3.6818260e-01   1.0418743e+00
   6.0500000e+01   6.9316548e-01  -3.4062580e-01   1.0223961e+00
   6.1000000e+01   6.4217671e-01  -3.0357328e-01   1.0127965e+00
   6.1500000e+01   5.9207464e-01  -2.5864314e-01   1.0145574e+00
   6.2000000e+01   5.4271633e-01  -2.0770440e-01   1.0283997e+00
   6.2500000e+01   4.9380685e-01  -1.5285149e-01   1.0542129e+00
   6.3000000e+01   4.4501190e-01  -9.6334376e-02   1.0909923e+00
   6.3500000e+01   3.9607995e-01  -4.0436845e-02   1.1368193e+00
   6.4000000e+01   3.4694586e-01   1.2684889e-02   1.1889171e+00
   6.4500000e+01   2.9779750e-01   6.1177918e-02   1.2437869e+00
   6.5000000e+01   2.4909808e-01   1.0365278e-01   1.2974129e+00
   6.5500000e+01   2.0156738e-01   1.3930198e-01   1.3455027e+00
   6.6000000e+01   1.5613233e-01   1.6796058e-01   1.3837233e+00
   6.6500000e+01   1.1386086e-01   1.9010429e-01   1.4078979e+00
   6.7000000e+01   7.5892201e-02   2.0679159e-01   1.4141378e+00
   6.7500000e+01   4.3373776e-02   2.1956368e-01   1.3989019e+00
   6.8000000e+01   1.7410212e-02   2.3031939e-01   1.3589927e+00
   6.8500000e+01  -9.7451253e-04   2.4118152e-01   1.2915075e+00
   6.9000000e+01  -1.0864265e-02   2.5436725e-01   1.1937734e+00
   6.9500000e+01  -1.1471636e-02   2.7207100e-01   1.0632908e+00
   7.0000000e+01  -2.1570124e-03   2.9636286e-01   8.9770812e-01
   7.0500000e+01   1.7550804e-02   3.2910267e-01   6.9483890e-01
   7.1000000e+01   4.7931096e-02   3.7186800e-01   4.5272339e-01
   7.1500000e+01   8.9045668e-02   4.2589353e-01   1.6972837e-01
   7.2000000e+01   1.4071387e-01   4.9202109e-01  -1.5532904e-01
   7.2500000e+01   2.0249194e-01   5.7066022e-01  -5.2305079e-01
   7.3000000e+01   2.7366062e-01   6.6176110e-01  -9.3333833e-01
   7.3500000e+01   3.5322435e-01   7.6480227e-01  -1.3852996e+00
   7.4000000e+01   4.3992425e-01   8.7879561e-01  -1.8771946e+00
   7.4500000e+01   5.3226529e-01   1.0023103e+00  -2.4064248e+00
   7.5000000e+01   6.2855674e-01   1.1335160e+00  -2.9695699e+00
   7.5500000e+01   7.2696335e-01   1.2702440e+00  -3.5624664e+00
   7.6000000e+01   8.2556387e-01   1.4100628e+00  -4.1803223e+00
   7.6500000e+01   9.2241301e-01   1.5503637e+00  -4.8178594e+00
   7.7000000e+01   1.0156027e+00   1.6884512e+00  -5.4694711e+00
   7.7500000e+01   1.1033191e+00   1.8216322e+00  -6.1293863e+00
   7.8000000e+01   1.1838924e+00   1.9472991e+00  -6.7918307e+00
   7.8500000e+01   1.2558377e+00   2.0630020e+00  -7.4511748e+00
   7.9000000e+01   1.3178841e+00   2.1665079e+00  -8.1020653e+00
   7.9500000e+01   1.3689944e+00   2.2558437e+00  -8.7395338e+00
   8.0000000e+01   1.4083733e+00   2.3293242e+00  -9.3590805e+00
   8.0500000e+01   1.4354659e+00   2.3855651e+00  -9.9567331e+00
   8.1000000e+01   1.4499485e+00   2.4234825e+00  -1.0529081e+01
   8.1500000e+01   1.4517122e+00   2.4422823e+00  -1.1073285e+01
   8.2000000e+01   1.4408420e+00   2.4414408e+00  -1.1587074e+01
   8.2500000e+01   1.4175926e+00   2.4206802e+00  -1.2068715e+01
   8.3000000e+01   1.3823618e+00   2.3799407e+00  -1.2516975e+01
   8.3500000e+01   1.3356642e+00   2.3193519e+00  -1.2931077e+01
   8.4000000e+01   1.2781054e+00   2.2392047e+00  -1.3310641e+01
   8.4500000e+01   1.2103577e+00   2.1399253e+00  -1.3655626e+01
   8.5000000e+01   1.1331382e+00   2.0220519e+00  -1.3966274e+01
   8.5500000e+01   1.0471891e+00   1.8862150e+00  -1.4243044e+01
   8.6000000e+01   9.5326187e-01   1.7331210e+00  -1.4486561e+01
   8.6500000e+01   8.5210380e-01   1.5635399e+00  -1.4697560e+01
   8.7000000e+01   7.4444771e-01   1.3782953e+00  -1.4876840e+01
   8.7500000e+01   6.3100484e-01   1.1782592e+00  -1.5025219e+01
   8.8000000e+01   5.1246023e-01   9.6434809e-01  -1.5143496e+01
   8.8500000e+01   3.8947081e-01   7.3752282e-01  -1.5232423e+01
   8.9000000e+01   2.6266564e-01   4.9879013e-01  -1.5292674e+01
   8.9500000e+01   1.3264814e-01   2.4920638e-01  -1.5324831e+01
   9.0000000e+01   1.1585488e-08  -1.0117036e-02  -1.5329364e+01
   9.0500000e+01  -1.3471342e-01  -2.7800680e-01  -1.5306623e+01
   9.1000000e+01  -2.7093680e-01  -5.5321970e-01  -1.5256838e+01
   9.1500000e+01  -4.0811747e-01  -8.3443374e-01  -1.5180115e+01
   9.2000000e+01  -5.4569762e-01  -1.1202388e+00  -1.5076445e+01
   9.2500000e+01  -6.8310616e-01  -1.4091273e+00  -1.4945716e+01
   9.3000000e+01  -8.1975062e-01  -1.6994848e+00  -1.4787726e+01
   9.3500000e+01  -9.5500923e-01  -1.9895822e+00  -1.4602204e+01
   9.4000000e+01  -1.0882236e+00  -2.2775687e+00  -1.4388838e+01
   9.4500000e+01  -1.2186924e+00  -2.5614673e+00  -1.4147302e+01
   9.5000000e+01  -1.3456661e+00  -2.8391733e+00  -1.3877292e+01
   9.5500000e+01  -1.4683430e+00  -3.1084565e+00  -1.3578562e+01
   9.6000000e+01  -1.5858683e+00  -3.3669677e+00  -1.3250971e+01
   9.6500000e+01  -1.6973337e+00  -3.6122514e+00  -1.2894519e+01
   9.7000000e+01  -1.8017812e+00  -3.8417641e+00  -1.2509404e+01
   9.7500000e+01  -1.8982093e+00  -4.0529002e+00  -1.2096063e+01
   9.8000000e+01  -1.9855825e+00  -4.2430259e+00  -1.1655226e+01
   9.8500000e+01  -2.0628441e+00  -4.4095209e+00  -1.1187956e+01
   9.9000000e+01  -2.1289337e+00  -4.5498290e+00  -1.0695696e+01
   9.9500000e+01  -2.1828071e+00  -4.6615169e+00  -1.0180305e+01
   1.0000000e+02  -2.2234609e+00  -4.7423402e+00  -9.6440809e+00
   1.0050000e+02  -2.2499596e+00  -4.7903167e+00  -9.0897849e+00
   1.0100000e+02  -2.2614663e+00  -4.8038035e+00  -8.5206382e+00
   1.0150000e+02  -2.2572741e+00  -4.7815773e+00  -7.9403116e+00
   1.0200000e+02  -2.2368393e+00  -4.7229127e+00  -7.3528927e+00
   1.0250000e+02  -2.1998137e+00  -4.6276571e+00  -6.7628346e+00
   1.0300000e+02  -2.1460742e+00  -4.4962955e+00  -6.1748826e+00
   1.0350000e+02  -2.0757495e+00  -4.3300025e+00  -5.5939800e+00
   1.0400000e+02  -1.9892394e+00  -4.1306752e+00  -5.0251540e+00
   1.0450000e+02  -1.8872265e+00  -3.9009426e+00  -4.4733844e+00
   1.0500000e+02  -1.7706780e+00  -3.6441474e+00  -3.9434596e+00
   1.0550000e+02  -1.6408352e+00  -3.3642950e+00  -3.4398250e+00
   1.0600000e+02  -1.4991898e+00  -3.0659694e+00  -2.9664320e+00
   1.0650000e+02  -1.3474478e+00  -2.7542139e+00  -2.5265962e+00
   1.0700000e+02  -1.1874796e+00  -2.4343774e+00  -2.1228751e+00
   1.0750000e+02  -1.0212601e+00  -2.1119326e+00  -1.7569751e+00
   1.0800000e+02  -8.5080089e-01  -1.7922714e+00  -1.4296982e+00
   1.0850000e+02  -6.7807986e-01  -1.4804885e+00  -1.1409367e+00
   1.0900000e+02  -5.0497342e-01  -1.1811669e+00  -8.8972292e-01
   1.0950000e+02  -3.3319739e-01  -8.9818038e-01  -6.7433294e-01
   1.1000000e+02  -1.6426282e-01  -6.3453143e-01  -4.9244428e-01
   1.1050000e+02   5.4844646e-04  -3.9224042e-01  -3.4133525e-01
   1.1100000e+02   1.6018508e-01  -1.7230145e-01  -2.1811166e-01
   1.1150000e+02   3.1380369e-01   2.5285639e-02  -1.1993904e-01
   1.1200000e+02   4.6072427e-01   2.0140434e-01  -4.4256014e-02
   1.1250000e+02   6.0036856e-01   3.5763794e-01   1.1056416e-02
   1.1300000e+02   7.3218845e-01   4.9602899e-01   4.7571270e-02
   1.1350000e+02   8.5559322e-01   6.1880629e-01   6.6292041e-02
   1.1400000e+02   9.6988528e-01   7.2810979e-01   6.7712778e-02
   1.1450000e+02   1.0742134e+00   8.2574566e-01   5.1952937e-02
   1.1500000e+02   1.1675517e+00   9.1300046e-01   1.8946204e-02
   1.1550000e+02   1.2487103e+00   9.9053465e-01  -3.1346149e-02
   1.1600000e+02   1.3163815e+00   1.0583631e+00  -9.8729872e-02
   1.1650000e+02   1.3692218e+00   1.1159154e+00  -1.8260902e-01
   1.1700000e+02   1.4059655e+00   1.1621567e+00  -2.8187232e-01
   1.1750000e+02   1.4255627e+00   1.1957391e+00  -3.9483906e-01
   1.1800000e+02   1.4273250e+00   1.2151549e+00  -5.1925441e-01
   1.1850000e+02   1.4110634e+00   1.2188667e+00  -6.5231515e-01
   1.1900000e+02   1.3771962e+00   1.2054020e+00  -7.9070484e-01
   1.1950000e+02   1.3268079e+00   1.1734165e+00  -9.3062571e-01
   1.2000000e+02   1.2616481e+00   1.1217397e+00  -1.0678295e+00
