# Supplementary material for: Parahydrogen-induced polarization and spin order transfer in ethyl pyruvate at high magnetic fields
Source: Sci Rep. 2022 Nov 12;12:19361. doi: 10.1038/s41598-022-22347-1 (PMC9653431; doi:10.1038/s41598-022-22347-1)
Supplement: Supplementary file 1 — Supplementary Information 1. [file 41598_2022_22347_MOESM1_ESM.zip › FA_processing/out/ESOTHERIC_L_CompFA_NEEth-PyruvateD3-spin611DFA.dat]

   0.0000000e+00   1.0923352e-19   1.1861914e-20  -2.5829482e-06
   5.0000000e-01   2.5515740e-04   2.2550330e-05  -1.1667896e-06
   1.0000000e+00   2.1720193e-03   2.4433184e-04   1.8856283e-05
   1.5000000e+00   7.4055323e-03   8.7536531e-04   1.0388157e-04
   2.0000000e+00   1.7596803e-02   2.1468281e-03   3.2817236e-04
   2.5000000e+00   3.4365385e-02   4.3205878e-03   7.8938014e-04
   3.0000000e+00   5.9300652e-02   7.6975169e-03   1.6024962e-03
   3.5000000e+00   9.3952022e-02   1.2624236e-02   2.8924491e-03
   4.0000000e+00   1.3981786e-01   1.9497982e-02   4.7856120e-03
   4.5000000e+00   1.9833290e-01   2.8769350e-02   7.4005239e-03
   5.0000000e+00   2.7085424e-01   4.0942714e-02   1.0838160e-02
   5.5000000e+00   3.5864579e-01   5.6574223e-02   1.5172108e-02
   6.0000000e+00   4.6286145e-01   7.6267289e-02   2.0439009e-02
   6.5000000e+00   5.8452708e-01   1.0066563e-01   2.6629630e-02
   7.0000000e+00   7.2452160e-01   1.3044394e-01   3.3680911e-02
   7.5000000e+00   8.8355757e-01   1.6629636e-01   4.1469303e-02
   8.0000000e+00   1.0621616e+00   2.0892293e-01   4.9805688e-02
   8.5000000e+00   1.2606550e+00   2.5901448e-01   5.8432109e-02
   9.0000000e+00   1.4791354e+00   3.1723609e-01   6.7020511e-02
   9.5000000e+00   1.7174598e+00   3.8420964e-01   7.5173602e-02
   1.0000000e+01   1.9752288e+00   4.6049586e-01   8.2427908e-02
   1.0500000e+01   2.2517742e+00   5.4657631e-01   8.8259028e-02
   1.1000000e+01   2.5461488e+00   6.4283571e-01   9.2088997e-02
   1.1500000e+01   2.8571196e+00   7.4954515e-01   9.3295661e-02
   1.2000000e+01   3.1831653e+00   8.6684657e-01   9.1223839e-02
   1.2500000e+01   3.5224773e+00   9.9473888e-01   8.5198060e-02
   1.3000000e+01   3.8729652e+00   1.1330662e+00   7.4536551e-02
   1.3500000e+01   4.2322674e+00   1.2815086e+00   5.8566174e-02
   1.4000000e+01   4.5977656e+00   1.4395751e+00   3.6637931e-02
   1.4500000e+01   4.9666044e+00   1.6066003e+00   8.1426612e-03
   1.5000000e+01   5.3357156e+00   1.7817432e+00  -2.7473450e-02
   1.5500000e+01   5.7018463e+00   1.9639900e+00  -7.0693952e-02
   1.6000000e+01   6.0615913e+00   2.1521592e+00  -1.2191816e-01
   1.6500000e+01   6.4114290e+00   2.3449107e+00  -1.8144852e-01
   1.7000000e+01   6.7477608e+00   2.5407570e+00  -2.4947955e-01
   1.7500000e+01   7.0669521e+00   2.7380775e+00  -3.2608877e-01
   1.8000000e+01   7.3653761e+00   2.9351359e+00  -4.1122971e-01
   1.8500000e+01   7.6394582e+00   3.1300987e+00  -5.0472728e-01
   1.9000000e+01   7.8857212e+00   3.3210566e+00  -6.0627558e-01
   1.9500000e+01   8.1008300e+00   3.5060470e+00  -7.1543822e-01
   2.0000000e+01   8.2816350e+00   3.6830773e+00  -8.3165113e-01
   2.0500000e+01   8.4252140e+00   3.8501495e+00  -9.5422787e-01
   2.1000000e+01   8.5289121e+00   4.0052848e+00  -1.0823673e+00
   2.1500000e+01   8.5903769e+00   4.1465480e+00  -1.2151632e+00
   2.2000000e+01   8.6075912e+00   4.2720711e+00  -1.3516162e+00
   2.2500000e+01   8.5789010e+00   4.3800768e+00  -1.4906473e+00
   2.3000000e+01   8.5030381e+00   4.4688995e+00  -1.6311124e+00
   2.3500000e+01   8.3791383e+00   4.5370058e+00  -1.7718185e+00
   2.4000000e+01   8.2067529e+00   4.5830123e+00  -1.9115399e+00
   2.4500000e+01   7.9858557e+00   4.6057017e+00  -2.0490359e+00
   2.5000000e+01   7.7168435e+00   4.6040361e+00  -2.1830670e+00
   2.5500000e+01   7.4005306e+00   4.5771683e+00  -2.3124121e+00
   2.6000000e+01   7.0381383e+00   4.5244501e+00  -2.4358844e+00
   2.6500000e+01   6.6312784e+00   4.4454381e+00  -2.5523463e+00
   2.7000000e+01   6.1819315e+00   4.3398967e+00  -2.6607234e+00
   2.7500000e+01   5.6924213e+00   4.2077986e+00  -2.7600163e+00
   2.8000000e+01   5.1653838e+00   4.0493227e+00  -2.8493118e+00
   2.8500000e+01   4.6037335e+00   3.8648492e+00  -2.9277912e+00
   2.9000000e+01   4.0106258e+00   3.6549529e+00  -2.9947374e+00
   2.9500000e+01   3.3894181e+00   3.4203939e+00  -3.0495391e+00
   3.0000000e+01   2.7436277e+00   3.1621066e+00  -3.0916939e+00
   3.0500000e+01   2.0768903e+00   2.8811866e+00  -3.1208092e+00
   3.1000000e+01   1.3929167e+00   2.5788767e+00  -3.1366004e+00
   3.1500000e+01   6.9545044e-01   2.2565507e+00  -3.1388882e+00
   3.2000000e+01  -1.1772973e-02   1.9156969e+00  -3.1275940e+00
   3.2500000e+01  -7.2506632e-01   1.5579006e+00  -3.1027337e+00
   3.3000000e+01  -1.4408280e+00   1.1848258e+00  -3.0644102e+00
   3.3500000e+01  -2.1555770e+00   7.9819673e-01  -3.0128049e+00
   3.4000000e+01  -2.8659844e+00   3.9977954e-01  -2.9481690e+00
   3.4500000e+01  -3.5689019e+00  -8.6363010e-03  -2.8708131e+00
   3.5000000e+01  -4.2613861e+00  -4.2525588e-01  -2.7810978e+00
   3.5500000e+01  -4.9407190e+00  -8.4829631e-01  -2.6794232e+00
   3.6000000e+01  -5.6044244e+00  -1.2760034e+00  -2.5662188e+00
   3.6500000e+01  -6.2502801e+00  -1.7066673e+00  -2.4419346e+00
   3.7000000e+01  -6.8763262e+00  -2.1386372e+00  -2.3070313e+00
   3.7500000e+01  -7.4808689e+00  -2.5703350e+00  -2.1619725e+00
   3.8000000e+01  -8.0624810e+00  -3.0002669e+00  -2.0072166e+00
   3.8500000e+01  -8.6199989e+00  -3.4270344e+00  -1.8432106e+00
   3.9000000e+01  -9.1525154e+00  -3.8493434e+00  -1.6703842e+00
   3.9500000e+01  -9.6593707e+00  -4.2660117e+00  -1.4891451e+00
   4.0000000e+01  -1.0140140e+01  -4.6759751e+00  -1.2998751e+00
   4.0500000e+01  -1.0594620e+01  -5.0782919e+00  -1.1029276e+00
   4.1000000e+01  -1.1022811e+01  -5.4721457e+00  -8.9862552e-01
   4.1500000e+01  -1.1424901e+01  -5.8568465e+00  -6.8726055e-01
   4.2000000e+01  -1.1801247e+01  -6.2318312e+00  -4.6909255e-01
   4.2500000e+01  -1.2152355e+01  -6.5966611e+00  -2.4435020e-01
   4.3000000e+01  -1.2478861e+01  -6.9510198e+00  -1.3231799e-02
   4.3500000e+01  -1.2781512e+01  -7.2947084e+00   2.2409328e-01
   4.4000000e+01  -1.3061148e+01  -7.6276409e+00   4.6748294e-01
   4.4500000e+01  -1.3318682e+01  -7.9498373e+00   7.1682051e-01
   4.5000000e+01  -1.3555083e+01  -8.2614166e+00   9.7201270e-01
   4.5500000e+01  -1.3771361e+01  -8.5625893e+00   1.2329877e+00
   4.6000000e+01  -1.3968551e+01  -8.8536483e+00   1.4996932e+00
   4.6500000e+01  -1.4147701e+01  -9.1349603e+00   1.7720948e+00
   4.7000000e+01  -1.4309856e+01  -9.4069564e+00   2.0501745e+00
   4.7500000e+01  -1.4456053e+01  -9.6701224e+00   2.3339292e+00
   4.8000000e+01  -1.4587308e+01  -9.9249899e+00   2.6233704e+00
   4.8500000e+01  -1.4704608e+01  -1.0172126e+01   2.9185228e+00
   4.9000000e+01  -1.4808908e+01  -1.0412124e+01   3.2194249e+00
   4.9500000e+01  -1.4901121e+01  -1.0645594e+01   3.5261284e+00
   5.0000000e+01  -1.4982119e+01  -1.0873158e+01   3.8386987e+00
   5.0500000e+01  -1.5052728e+01  -1.1095434e+01   4.1572158e+00
   5.1000000e+01  -1.5113727e+01  -1.1313035e+01   4.4817748e+00
   5.1500000e+01  -1.5165846e+01  -1.1526560e+01   4.8124871e+00
   5.2000000e+01  -1.5209767e+01  -1.1736587e+01   5.1494815e+00
   5.2500000e+01  -1.5246124e+01  -1.1943665e+01   5.4929056e+00
   5.3000000e+01  -1.5275505e+01  -1.2148313e+01   5.8429271e+00
   5.3500000e+01  -1.5298452e+01  -1.2351012e+01   6.1997350e+00
   5.4000000e+01  -1.5315464e+01  -1.2552206e+01   6.5635409e+00
   5.4500000e+01  -1.5326998e+01  -1.2752290e+01   6.9345802e+00
   5.5000000e+01  -1.5333471e+01  -1.2951616e+01   7.3131132e+00
   5.5500000e+01  -1.5335261e+01  -1.3150489e+01   7.6994262e+00
   5.6000000e+01  -1.5332713e+01  -1.3349161e+01   8.0938316e+00
   5.6500000e+01  -1.5326134e+01  -1.3547836e+01   8.4966690e+00
   5.7000000e+01  -1.5315801e+01  -1.3746667e+01   8.9083051e+00
   5.7500000e+01  -1.5301958e+01  -1.3945754e+01   9.3291340e+00
   5.8000000e+01  -1.5284820e+01  -1.4145149e+01   9.7595765e+00
   5.8500000e+01  -1.5264571e+01  -1.4344851e+01   1.0200080e+01
   5.9000000e+01  -1.5241369e+01  -1.4544813e+01   1.0651117e+01
   5.9500000e+01  -1.5215343e+01  -1.4744937e+01   1.1113185e+01
   6.0000000e+01  -1.5186592e+01  -1.4945078e+01   1.1586805e+01
   6.0500000e+01  -1.5155192e+01  -1.5145044e+01   1.2072517e+01
   6.1000000e+01  -1.5121188e+01  -1.5344599e+01   1.2570883e+01
   6.1500000e+01  -1.5084597e+01  -1.5543461e+01   1.3082481e+01
   6.2000000e+01  -1.5045410e+01  -1.5741304e+01   1.3607903e+01
   6.2500000e+01  -1.5003588e+01  -1.5937761e+01   1.4147753e+01
   6.3000000e+01  -1.4959061e+01  -1.6132419e+01   1.4702641e+01
   6.3500000e+01  -1.4911732e+01  -1.6324824e+01   1.5273183e+01
   6.4000000e+01  -1.4861473e+01  -1.6514480e+01   1.5859996e+01
   6.4500000e+01  -1.4808123e+01  -1.6700846e+01   1.6463691e+01
   6.5000000e+01  -1.4751492e+01  -1.6883340e+01   1.7084871e+01
   6.5500000e+01  -1.4691357e+01  -1.7061335e+01   1.7724125e+01
   6.6000000e+01  -1.4627464e+01  -1.7234158e+01   1.8382021e+01
   6.6500000e+01  -1.4559526e+01  -1.7401094e+01   1.9059102e+01
   6.7000000e+01  -1.4487224e+01  -1.7561376e+01   1.9755878e+01
   6.7500000e+01  -1.4410208e+01  -1.7714194e+01   2.0472818e+01
   6.8000000e+01  -1.4328098e+01  -1.7858686e+01   2.1210348e+01
   6.8500000e+01  -1.4240481e+01  -1.7993941e+01   2.1968833e+01
   6.9000000e+01  -1.4146918e+01  -1.8118997e+01   2.2748579e+01
   6.9500000e+01  -1.4046942e+01  -1.8232840e+01   2.3549818e+01
   7.0000000e+01  -1.3940059e+01  -1.8334406e+01   2.4372700e+01
   7.0500000e+01  -1.3825753e+01  -1.8422578e+01   2.5217284e+01
   7.1000000e+01  -1.3703488e+01  -1.8496189e+01   2.6083526e+01
   7.1500000e+01  -1.3572708e+01  -1.8554023e+01   2.6971273e+01
   7.2000000e+01  -1.3432846e+01  -1.8594814e+01   2.7880247e+01
   7.2500000e+01  -1.3283321e+01  -1.8617254e+01   2.8810037e+01
   7.3000000e+01  -1.3123548e+01  -1.8619994e+01   2.9760091e+01
   7.3500000e+01  -1.2952940e+01  -1.8601649e+01   3.0729699e+01
   7.4000000e+01  -1.2770913e+01  -1.8560802e+01   3.1717988e+01
   7.4500000e+01  -1.2576892e+01  -1.8496015e+01   3.2723909e+01
   7.5000000e+01  -1.2370319e+01  -1.8405833e+01   3.3746229e+01
   7.5500000e+01  -1.2150653e+01  -1.8288797e+01   3.4783520e+01
   7.6000000e+01  -1.1917383e+01  -1.8143453e+01   3.5834153e+01
   7.6500000e+01  -1.1670032e+01  -1.7968362e+01   3.6896289e+01
   7.7000000e+01  -1.1408164e+01  -1.7762118e+01   3.7967874e+01
   7.7500000e+01  -1.1131391e+01  -1.7523358e+01   3.9046634e+01
   7.8000000e+01  -1.0839382e+01  -1.7250780e+01   4.0130073e+01
   7.8500000e+01  -1.0531870e+01  -1.6943158e+01   4.1215468e+01
   7.9000000e+01  -1.0208656e+01  -1.6599364e+01   4.2299876e+01
   7.9500000e+01  -9.8696224e+00  -1.6218380e+01   4.3380131e+01
   8.0000000e+01  -9.5147353e+00  -1.5799322e+01   4.4452852e+01
   8.0500000e+01  -9.1440537e+00  -1.5341459e+01   4.5514452e+01
   8.1000000e+01  -8.7577358e+00  -1.4844231e+01   4.6561147e+01
   8.1500000e+01  -8.3560445e+00  -1.4307271e+01   4.7588970e+01
   8.2000000e+01  -7.9393536e+00  -1.3730425e+01   4.8593785e+01
   8.2500000e+01  -7.5081521e+00  -1.3113767e+01   4.9571310e+01
   8.3000000e+01  -7.0630485e+00  -1.2457622e+01   5.0517140e+01
   8.3500000e+01  -6.6047736e+00  -1.1762579e+01   5.1426767e+01
   8.4000000e+01  -6.1341827e+00  -1.1029510e+01   5.2295613e+01
   8.4500000e+01  -5.6522561e+00  -1.0259577e+01   5.3119061e+01
   8.5000000e+01  -5.1600990e+00  -9.4542482e+00   5.3892484e+01
   8.5500000e+01  -4.6589394e+00  -8.6153044e+00   5.4611289e+01
   8.6000000e+01  -4.1501250e+00  -7.7448418e+00   5.5270950e+01
   8.6500000e+01  -3.6351183e+00  -6.8452751e+00   5.5867047e+01
   8.7000000e+01  -3.1154904e+00  -5.9193343e+00   5.6395312e+01
   8.7500000e+01  -2.5929127e+00  -4.9700588e+00   5.6851670e+01
   8.8000000e+01  -2.0691482e+00  -4.0007860e+00   5.7232281e+01
   8.8500000e+01  -1.5460393e+00  -3.0151371e+00   5.7533580e+01
   8.9000000e+01  -1.0254962e+00  -2.0169972e+00   5.7752327e+01
   8.9500000e+01  -5.0948255e-01  -1.0104917e+00   5.7885638e+01
   9.0000000e+01   6.8863782e-08   4.2178888e-05   5.7931030e+01
   9.0500000e+01   5.0092835e-01   1.0100871e+00   5.7886456e+01
   9.1000000e+01   9.9127482e-01   2.0149824e+00   5.7750335e+01
   9.1500000e+01   1.4690261e+00   3.0099638e+00   5.7521583e+01
   9.2000000e+01   1.9322017e+00   3.9902064e+00   5.7199636e+01
   9.2500000e+01   2.3788731e+00   4.9508701e+00   5.6784470e+01
   9.3000000e+01   2.8071828e+00   5.8871475e+00   5.6276612e+01
   9.3500000e+01   3.2153633e+00   6.7943128e+00   5.5677149e+01
   9.4000000e+01   3.6017552e+00   7.6677714e+00   5.4987730e+01
   9.4500000e+01   3.9648248e+00   8.5031092e+00   5.4210557e+01
   9.5000000e+01   4.3031798e+00   9.2961410e+00   5.3348378e+01
   9.5500000e+01   4.6155845e+00   1.0042957e+01   5.2404461e+01
   9.6000000e+01   4.9009725e+00   1.0739968e+01   5.1382575e+01
   9.6500000e+01   5.1584574e+00   1.1383943e+01   5.0286955e+01
   9.7000000e+01   5.3873420e+00   1.1972047e+01   4.9122264e+01
   9.7500000e+01   5.5871242e+00   1.2501873e+01   4.7893551e+01
   9.8000000e+01   5.7575011e+00   1.2971465e+01   4.6606206e+01
   9.8500000e+01   5.8983699e+00   1.3379340e+01   4.5265901e+01
   9.9000000e+01   6.0098263e+00   1.3724498e+01   4.3878543e+01
   9.9500000e+01   6.0921611e+00   1.4006429e+01   4.2450212e+01
   1.0000000e+02   6.1458528e+00   1.4225114e+01   4.0987102e+01
   1.0050000e+02   6.1715590e+00   1.4381011e+01   3.9495466e+01
   1.0100000e+02   6.1701053e+00   1.4475047e+01   3.7981551e+01
   1.0150000e+02   6.1424716e+00   1.4508592e+01   3.6451547e+01
   1.0200000e+02   6.0897777e+00   1.4483432e+01   3.4911528e+01
   1.0250000e+02   6.0132667e+00   1.4401738e+01   3.3367400e+01
   1.0300000e+02   5.9142879e+00   1.4266027e+01   3.1824856e+01
   1.0350000e+02   5.7942781e+00   1.4079118e+01   3.0289330e+01
   1.0400000e+02   5.6547439e+00   1.3844091e+01   2.8765959e+01
   1.0450000e+02   5.4972424e+00   1.3564240e+01   2.7259552e+01
   1.0500000e+02   5.3233638e+00   1.3243022e+01   2.5774560e+01
   1.0550000e+02   5.1347132e+00   1.2884013e+01   2.4315058e+01
   1.0600000e+02   4.9328943e+00   1.2490859e+01   2.2884728e+01
   1.0650000e+02   4.7194937e+00   1.2067230e+01   2.1486851e+01
   1.0700000e+02   4.4960672e+00   1.1616783e+01   2.0124304e+01
   1.0750000e+02   4.2641272e+00   1.1143116e+01   1.8799559e+01
   1.0800000e+02   4.0251319e+00   1.0649741e+01   1.7514695e+01
   1.0850000e+02   3.7804765e+00   1.0140050e+01   1.6271408e+01
   1.0900000e+02   3.5314859e+00   9.6172897e+00   1.5071024e+01
   1.0950000e+02   3.2794099e+00   9.0845469e+00   1.3914521e+01
   1.1000000e+02   3.0254195e+00   8.5447313e+00   1.2802553e+01
   1.1050000e+02   2.7706055e+00   8.0005691e+00   1.1735470e+01
   1.1100000e+02   2.5159786e+00   7.4546002e+00   1.0713348e+01
   1.1150000e+02   2.2624709e+00   6.9091802e+00   9.7360168e+00
   1.1200000e+02   2.0109391e+00   6.3664879e+00   8.8030850e+00
   1.1250000e+02   1.7621687e+00   5.8285355e+00   7.9139721e+00
   1.1300000e+02   1.5168796e+00   5.2971839e+00   7.0679351e+00
   1.1350000e+02   1.2757320e+00   4.7741588e+00   6.2640961e+00
   1.1400000e+02   1.0393339e+00   4.2610706e+00   5.5014690e+00
   1.1450000e+02   8.0824820e-01   3.7594337e+00   4.7789848e+00
   1.1500000e+02   5.8300058e-01   3.2706879e+00   4.0955146e+00
   1.1550000e+02   3.6408759e-01   2.7962177e+00   3.4498914e+00
   1.1600000e+02   1.5198427e-01   2.3373722e+00   2.8409296e+00
   1.1650000e+02  -5.2848294e-02   1.8954817e+00   2.2674418e+00
   1.1700000e+02  -2.4995598e-01   1.4718726e+00   1.7282540e+00
   1.1750000e+02  -4.3888535e-01   1.0678793e+00   1.2222177e+00
   1.1800000e+02  -6.1917829e-01   6.8485204e-01   7.4821985e-01
   1.1850000e+02  -7.9036760e-01   3.2416199e-01   3.0518993e-01
   1.1900000e+02  -9.5197391e-01  -1.2798864e-02  -1.0789475e-01
   1.1950000e+02  -1.1035039e+00  -3.2462118e-01  -4.9200672e-01
   1.2000000e+02  -1.2444499e+00  -6.0988620e-01  -8.4806794e-01
