# Supplementary material for: Parahydrogen-induced polarization and spin order transfer in ethyl pyruvate at high magnetic fields
Source: Sci Rep. 2022 Nov 12;12:19361. doi: 10.1038/s41598-022-22347-1 (PMC9653431; doi:10.1038/s41598-022-22347-1)
Supplement: Supplementary file 1 — Supplementary Information 1. [file 41598_2022_22347_MOESM1_ESM.zip › FA_processing/out/ESOTHERIC_L_CompFA_NEEth-PyruvateD3-spin651DFA.dat]

   0.0000000e+00   1.0923350e-19   1.1861909e-20  -5.3951399e-07
   5.0000000e-01  -7.5358833e-04  -1.3137464e-03   1.6772666e-05
   1.0000000e+00  -5.8497326e-03  -1.0201203e-02   2.6756053e-04
   1.5000000e+00  -1.9225730e-02  -3.3506383e-02   1.3164843e-03
   2.0000000e+00  -4.4053528e-02  -7.6660742e-02   4.0015969e-03
   2.5000000e+00  -8.2464961e-02  -1.4309588e-01   9.2911374e-03
   3.0000000e+00  -1.3539296e-01  -2.3380252e-01   1.8105458e-02
   3.5000000e+00  -2.0254646e-01  -3.4708621e-01   3.1125500e-02
   4.0000000e+00  -2.8252170e-01  -4.7856382e-01   4.8613336e-02
   4.5000000e+00  -3.7303725e-01  -6.2143139e-01   7.0272135e-02
   5.0000000e+00  -4.7126578e-01  -7.6701082e-01   9.5171629e-02
   5.5000000e+00  -5.7422456e-01  -9.0555308e-01   1.2176014e-01
   6.0000000e+00  -6.7917938e-01  -1.0272419e+00   1.4797537e-01
   6.5000000e+00  -7.8401457e-01  -1.1233090e+00   1.7145418e-01
   7.0000000e+00  -8.8752538e-01  -1.1871478e+00   1.8982762e-01
   7.5000000e+00  -9.8959752e-01  -1.2152977e+00   2.0107365e-01
   8.0000000e+00  -1.0912519e+00  -1.2081766e+00   2.0388873e-01
   8.5000000e+00  -1.1945484e+00  -1.1704603e+00   1.9803218e-01
   9.0000000e+00  -1.3023604e+00  -1.1110404e+00   1.8459656e-01
   9.5000000e+00  -1.4180473e+00  -1.0425457e+00   1.6616322e-01
   1.0000000e+01  -1.5450652e+00  -9.8045734e-01   1.4681402e-01
   1.0500000e+01  -1.6865670e+00  -9.4190235e-01   1.3198774e-01
   1.1000000e+01  -1.8450399e+00  -9.4424407e-01   1.2818850e-01
   1.1500000e+01  -2.0220295e+00  -1.0036144e+00   1.4257276e-01
   1.2000000e+01  -2.2179851e+00  -1.1335352e+00   1.8245664e-01
   1.2500000e+01  -2.4322451e+00  -1.3437619e+00   2.5479526e-01
   1.3000000e+01  -2.6631639e+00  -1.6394554e+00   3.6568826e-01
   1.3500000e+01  -2.9083600e+00  -2.0207440e+00   5.1996138e-01
   1.4000000e+01  -3.1650501e+00  -2.4826964e+00   7.2086274e-01
   1.4500000e+01  -3.4304177e+00  -3.0156803e+00   9.6989709e-01
   1.5000000e+01  -3.7019631e+00  -3.6060483e+00   1.2668039e+00
   1.5500000e+01  -3.9777795e+00  -4.2370657e+00   1.6096682e+00
   1.6000000e+01  -4.2567123e+00  -4.8899829e+00   1.9951392e+00
   1.6500000e+01  -4.5383741e+00  -5.5451542e+00   2.4187231e+00
   1.7000000e+01  -4.8230075e+00  -6.1831157e+00   2.8751115e+00
   1.7500000e+01  -5.1112148e+00  -6.7855488e+00   3.3585098e+00
   1.8000000e+01  -5.4035881e+00  -7.3360795e+00   3.8629365e+00
   1.8500000e+01  -5.7002973e+00  -7.8208810e+00   4.3824695e+00
   1.9000000e+01  -6.0006959e+00  -8.2290695e+00   4.9114314e+00
   1.9500000e+01  -6.3030077e+00  -8.5528959e+00   5.4445073e+00
   2.0000000e+01  -6.6041460e+00  -8.7877526e+00   5.9768030e+00
   2.0500000e+01  -6.8996988e+00  -8.9320185e+00   6.5038490e+00
   2.1000000e+01  -7.1840887e+00  -8.9867785e+00   7.0215621e+00
   2.1500000e+01  -7.4508899e+00  -8.9554503e+00   7.5261741e+00
   2.2000000e+01  -7.6932598e+00  -8.8433582e+00   8.0141355e+00
   2.2500000e+01  -7.9044251e+00  -8.6572916e+00   8.4820042e+00
   2.3000000e+01  -8.0781534e+00  -8.4050803e+00   8.9263263e+00
   2.3500000e+01  -8.2091418e+00  -8.0952161e+00   9.3435209e+00
   2.4000000e+01  -8.2932701e+00  -7.7365402e+00   9.7297813e+00
   2.4500000e+01  -8.3276862e+00  -7.3380048e+00   1.0081010e+01
   2.5000000e+01  -8.3107195e+00  -6.9085088e+00   1.0392806e+01
   2.5500000e+01  -8.2416478e+00  -6.4567938e+00   1.0660516e+01
   2.6000000e+01  -8.1203642e+00  -5.9913810e+00   1.0879367e+01
   2.6500000e+01  -7.9470093e+00  -5.5205246e+00   1.1044684e+01
   2.7000000e+01  -7.7216372e+00  -5.0521553e+00   1.1152175e+01
   2.7500000e+01  -7.4439775e+00  -4.5937942e+00   1.1198278e+01
   2.8000000e+01  -7.1133391e+00  -4.1524237e+00   1.1180519e+01
   2.8500000e+01  -6.7286759e+00  -3.7343128e+00   1.1097866e+01
   2.9000000e+01  -6.2888111e+00  -3.3448067e+00   1.0951004e+01
   2.9500000e+01  -5.7927870e+00  -2.9880974e+00   1.0742520e+01
   3.0000000e+01  -5.2402931e+00  -2.6670016e+00   1.0476942e+01
   3.0500000e+01  -4.6321094e+00  -2.3827752e+00   1.0160634e+01
   3.1000000e+01  -3.9705024e+00  -2.1349887e+00   9.8015332e+00
   3.1500000e+01  -3.2595189e+00  -1.9214891e+00   9.4087527e+00
   3.2000000e+01  -2.5051330e+00  -1.7384582e+00   8.9920873e+00
   3.2500000e+01  -1.7152231e+00  -1.5805715e+00   8.5614613e+00
   3.3000000e+01  -8.9937126e-01  -1.4412508e+00   8.1263728e+00
   3.3500000e+01  -6.8498484e-02  -1.3129922e+00   7.6953793e+00
   3.4000000e+01   7.6563951e-01  -1.1877464e+00   7.2756684e+00
   3.4500000e+01   1.5910558e+00  -1.0573234e+00   6.8727379e+00
   3.5000000e+01   2.3961890e+00  -9.1379293e-01   6.4902021e+00
   3.5500000e+01   3.1705622e+00  -7.4985412e-01   6.1297221e+00
   3.6000000e+01   3.9053894e+00  -5.5915523e-01   5.7910503e+00
   3.6500000e+01   4.5940790e+00  -3.3654791e-01   5.4721693e+00
   3.7000000e+01   5.2325856e+00  -7.8270001e-02   5.1695038e+00
   3.7500000e+01   5.8195731e+00   2.1794316e-01   4.8781857e+00
   3.8000000e+01   6.3563635e+00   5.5281275e-01   4.5923548e+00
   3.8500000e+01   6.8466631e+00   9.2552597e-01   4.3054831e+00
   3.9000000e+01   7.2960794e+00   1.3337889e+00   4.0107156e+00
   3.9500000e+01   7.7114616e+00   1.7739109e+00   3.7012219e+00
   4.0000000e+01   8.1001189e+00   2.2409094e+00   3.3705535e+00
   4.0500000e+01   8.4689860e+00   2.7286287e+00   3.0129980e+00
   4.1000000e+01   8.8238139e+00   3.2298670e+00   2.6239207e+00
   4.1500000e+01   9.1684647e+00   3.7365128e+00   2.2000758e+00
   4.2000000e+01   9.5043798e+00   4.2396907e+00   1.7398698e+00
   4.2500000e+01   9.8302749e+00   4.7299226e+00   1.2435570e+00
   4.3000000e+01   1.0142090e+01   5.1973082e+00   7.1335020e-01
   4.3500000e+01   1.0433197e+01   5.6317287e+00   1.5343251e-01
   4.4000000e+01   1.0694843e+01   6.0230767e+00  -4.3013335e-01
   4.4500000e+01   1.0916782e+01   6.3615101e+00  -1.0295976e+00
   4.5000000e+01   1.1088025e+01   6.6377279e+00  -1.6358054e+00
   4.5500000e+01   1.1197655e+01   6.8432573e+00  -2.2385516e+00
   4.6000000e+01   1.1235610e+01   6.9707427e+00  -2.8269833e+00
   4.6500000e+01   1.1193392e+01   7.0142213e+00  -3.3900255e+00
   4.7000000e+01   1.1064631e+01   6.9693715e+00  -3.9168037e+00
   4.7500000e+01   1.0845488e+01   6.8337159e+00  -4.3970395e+00
   4.8000000e+01   1.0534860e+01   6.6067676e+00  -4.8214000e+00
   4.8500000e+01   1.0134412e+01   6.2901058e+00  -5.1817869e+00
   4.9000000e+01   9.6484311e+00   5.8873737e+00  -5.4715562e+00
   4.9500000e+01   9.0835496e+00   5.4041954e+00  -5.6856668e+00
   5.0000000e+01   8.4483682e+00   4.8480137e+00  -5.8207581e+00
   5.0500000e+01   7.7530169e+00   4.2278558e+00  -5.8751656e+00
   5.1000000e+01   7.0086970e+00   3.5540410e+00  -5.8488799e+00
   5.1500000e+01   6.2272365e+00   2.8378445e+00  -5.7434639e+00
   5.2000000e+01   5.4206861e+00   2.0911392e+00  -5.5619361e+00
   5.2500000e+01   4.6009743e+00   1.3260346e+00  -5.3086333e+00
   5.3000000e+01   3.7796277e+00   5.5453423e-01  -4.9890600e+00
   5.3500000e+01   2.9675587e+00  -2.1177374e-01  -4.6097321e+00
   5.4000000e+01   2.1749099e+00  -9.6197739e-01  -4.1780179e+00
   5.4500000e+01   1.4109448e+00  -1.6860486e+00  -3.7019775e+00
   5.5000000e+01   6.8396683e-01  -2.3749956e+00  -3.1901989e+00
   5.5500000e+01   1.2552551e-03  -3.0209650e+00  -2.6516268e+00
   5.6000000e+01  -6.3099710e-01  -3.6173033e+00  -2.0953806e+00
   5.6500000e+01  -1.2077493e+00  -4.1585880e+00  -1.5305586e+00
   5.7000000e+01  -1.7251836e+00  -4.6406419e+00  -9.6602611e-01
   5.7500000e+01  -2.1807788e+00  -5.0605399e+00  -4.1018959e-01
   5.8000000e+01  -2.5733778e+00  -5.4166143e+00   1.2923861e-01
   5.8500000e+01  -2.9032366e+00  -5.7084631e+00   6.4547720e-01
   5.9000000e+01  -3.1720457e+00  -5.9369572e+00   1.1329038e+00
   5.9500000e+01  -3.3829094e+00  -6.1042412e+00   1.5872612e+00
   6.0000000e+01  -3.5402773e+00  -6.2137199e+00   2.0058295e+00
   6.0500000e+01  -3.6498226e+00  -6.2700198e+00   2.3875515e+00
   6.1000000e+01  -3.7182688e+00  -6.2789180e+00   2.7331023e+00
   6.1500000e+01  -3.7531696e+00  -6.2472327e+00   3.0448959e+00
   6.2000000e+01  -3.7626520e+00  -6.1826715e+00   3.3270260e+00
   6.2500000e+01  -3.7551358e+00  -6.0936407e+00   3.5851436e+00
   6.3000000e+01  -3.7390443e+00  -5.9890211e+00   3.8262762e+00
   6.3500000e+01  -3.7225211e+00  -5.8779180e+00   4.0585978e+00
   6.4000000e+01  -3.7131678e+00  -5.7693999e+00   4.2911627e+00
   6.4500000e+01  -3.7178150e+00  -5.6722351e+00   4.5336148e+00
   6.5000000e+01  -3.7423345e+00  -5.5946423e+00   4.7958892e+00
   6.5500000e+01  -3.7915010e+00  -5.5440644e+00   5.0879172e+00
   6.6000000e+01  -3.8689038e+00  -5.5269755e+00   5.4193480e+00
   6.6500000e+01  -3.9769086e+00  -5.5487281e+00   5.7992975e+00
   6.7000000e+01  -4.1166667e+00  -5.6134443e+00   6.2361305e+00
   6.7500000e+01  -4.2881639e+00  -5.7239508e+00   6.7372820e+00
   6.8000000e+01  -4.4903047e+00  -5.8817586e+00   7.3091194e+00
   6.8500000e+01  -4.7210218e+00  -6.0870807e+00   7.9568456e+00
   6.9000000e+01  -4.9774050e+00  -6.3388857e+00   8.6844397e+00
   6.9500000e+01  -5.2558398e+00  -6.6349797e+00   9.4946337e+00
   7.0000000e+01  -5.5521519e+00  -6.9721102e+00   1.0388919e+01
   7.0500000e+01  -5.8617497e+00  -7.3460875e+00   1.1367579e+01
   7.1000000e+01  -6.1797606e+00  -7.7519156e+00   1.2429742e+01
   7.1500000e+01  -6.5011597e+00  -8.1839291e+00   1.3573449e+01
   7.2000000e+01  -6.8208856e+00  -8.6359315e+00   1.4795734e+01
   7.2500000e+01  -7.1339446e+00  -9.1013308e+00   1.6092713e+01
   7.3000000e+01  -7.4355008e+00  -9.5732702e+00   1.7459677e+01
   7.3500000e+01  -7.7209531e+00  -1.0044752e+01   1.8891183e+01
   7.4000000e+01  -7.9859989e+00  -1.0508751e+01   2.0381154e+01
   7.4500000e+01  -8.2266860e+00  -1.0958324e+01   2.1922969e+01
   7.5000000e+01  -8.4394521e+00  -1.1386701e+01   2.3509556e+01
   7.5500000e+01  -8.6211546e+00  -1.1787375e+01   2.5133481e+01
   7.6000000e+01  -8.7690904e+00  -1.2154175e+01   2.6787035e+01
   7.6500000e+01  -8.8810078e+00  -1.2481332e+01   2.8462311e+01
   7.7000000e+01  -8.9551098e+00  -1.2763537e+01   3.0151286e+01
   7.7500000e+01  -8.9900518e+00  -1.2995985e+01   3.1845890e+01
   7.8000000e+01  -8.9849332e+00  -1.3174415e+01   3.3538081e+01
   7.8500000e+01  -8.9392834e+00  -1.3295139e+01   3.5219905e+01
   7.9000000e+01  -8.8530445e+00  -1.3355061e+01   3.6883560e+01
   7.9500000e+01  -8.7265493e+00  -1.3351691e+01   3.8521451e+01
   8.0000000e+01  -8.5604974e+00  -1.3283153e+01   4.0126238e+01
   8.0500000e+01  -8.3559276e+00  -1.3148181e+01   4.1690891e+01
   8.1000000e+01  -8.1141893e+00  -1.2946111e+01   4.3208723e+01
   8.1500000e+01  -7.8369123e+00  -1.2676868e+01   4.4673434e+01
   8.2000000e+01  -7.5259753e+00  -1.2340947e+01   4.6079140e+01
   8.2500000e+01  -7.1834741e+00  -1.1939385e+01   4.7420397e+01
   8.3000000e+01  -6.8116900e+00  -1.1473738e+01   4.8692228e+01
   8.3500000e+01  -6.4130576e+00  -1.0946039e+01   4.9890135e+01
   8.4000000e+01  -5.9901345e+00  -1.0358770e+01   5.1010113e+01
   8.4500000e+01  -5.5455705e+00  -9.7148188e+00   5.2048653e+01
   8.5000000e+01  -5.0820795e+00  -9.0174402e+00   5.3002744e+01
   8.5500000e+01  -4.6024116e+00  -8.2702126e+00   5.3869868e+01
   8.6000000e+01  -4.1093279e+00  -7.4769972e+00   5.4647992e+01
   8.6500000e+01  -3.6055767e+00  -6.6418949e+00   5.5335551e+01
   8.7000000e+01  -3.0938725e+00  -5.7692056e+00   5.5931435e+01
   8.7500000e+01  -2.5768761e+00  -4.8633880e+00   5.6434962e+01
   8.8000000e+01  -2.0571784e+00  -3.9290218e+00   5.6845855e+01
   8.8500000e+01  -1.5372855e+00  -2.9707719e+00   5.7164210e+01
   8.9000000e+01  -1.0196074e+00  -1.9933562e+00   5.7390471e+01
   8.9500000e+01  -5.0644802e-01  -1.0015157e+00   5.7525388e+01
   9.0000000e+01   1.2287911e-06   1.1191939e-05   5.7569986e+01
   9.0500000e+01   4.9766641e-01   1.0065109e+00   5.7525528e+01
   9.1000000e+01   9.8459319e-01   2.0133133e+00   5.7393481e+01
   9.1500000e+01   1.4589471e+00   3.0158063e+00   5.7175471e+01
   9.2000000e+01   1.9190118e+00   4.0094469e+00   5.6873259e+01
   9.2500000e+01   2.3631858e+00   4.9897691e+00   5.6488698e+01
   9.3000000e+01   2.7899776e+00   5.9523881e+00   5.6023711e+01
   9.3500000e+01   3.1980001e+00   6.8930027e+00   5.5480254e+01
   9.4000000e+01   3.5859638e+00   7.8073956e+00   5.4860303e+01
   9.4500000e+01   3.9526702e+00   8.6914319e+00   5.4165827e+01
   9.5000000e+01   4.2970050e+00   9.5410577e+00   5.3398785e+01
   9.5500000e+01   4.6179316e+00   1.0352300e+01   5.2561109e+01
   9.6000000e+01   4.9144864e+00   1.1121265e+01   5.1654713e+01
   9.6500000e+01   5.1857742e+00   1.1844145e+01   5.0681498e+01
   9.7000000e+01   5.4309661e+00   1.2517224e+01   4.9643363e+01
   9.7500000e+01   5.6493000e+00   1.3136887e+01   4.8542231e+01
   9.8000000e+01   5.8400821e+00   1.3699642e+01   4.7380076e+01
   9.8500000e+01   6.0026919e+00   1.4202142e+01   4.6158955e+01
   9.9000000e+01   6.1365903e+00   1.4641215e+01   4.4881052e+01
   9.9500000e+01   6.2413293e+00   1.5013910e+01   4.3548719e+01
   1.0000000e+02   6.3165651e+00   1.5317537e+01   4.2164523e+01
   1.0050000e+02   6.3620733e+00   1.5549729e+01   4.0731298e+01
   1.0100000e+02   6.3777660e+00   1.5708500e+01   3.9252187e+01
   1.0150000e+02   6.3637102e+00   1.5792319e+01   3.7730692e+01
   1.0200000e+02   6.3201469e+00   1.5800177e+01   3.6170707e+01
   1.0250000e+02   6.2475102e+00   1.5731668e+01   3.4576556e+01
   1.0300000e+02   6.1464446e+00   1.5587058e+01   3.2953008e+01
   1.0350000e+02   6.0178213e+00   1.5367360e+01   3.1305293e+01
   1.0400000e+02   5.8627503e+00   1.5074394e+01   2.9639085e+01
   1.0450000e+02   5.6825891e+00   1.4710835e+01   2.7960491e+01
   1.0500000e+02   5.4789462e+00   1.4280250e+01   2.6276001e+01
   1.0550000e+02   5.2536785e+00   1.3787109e+01   2.4592433e+01
   1.0600000e+02   5.0088829e+00   1.3236770e+01   2.2916855e+01
   1.0650000e+02   4.7468806e+00   1.2635441e+01   2.1256486e+01
   1.0700000e+02   4.4701952e+00   1.1990107e+01   1.9618591e+01
   1.0750000e+02   4.1815239e+00   1.1308422e+01   1.8010352e+01
   1.0800000e+02   3.8837028e+00   1.0598571e+01   1.6438739e+01
   1.0850000e+02   3.5796669e+00   9.8691061e+00   1.4910371e+01
   1.0900000e+02   3.2724069e+00   9.1287402e+00   1.3431378e+01
   1.0950000e+02   2.9649215e+00   8.3861337e+00   1.2007281e+01
   1.1000000e+02   2.6601703e+00   7.6496575e+00   1.0642863e+01
   1.1050000e+02   2.3610249e+00   6.9271525e+00   9.3420817e+00
   1.1100000e+02   2.0702227e+00   6.2256937e+00   8.1079925e+00
   1.1150000e+02   1.7903227e+00   5.5513691e+00   6.9427020e+00
   1.1200000e+02   1.5236654e+00   4.9090872e+00   5.8473560e+00
   1.1250000e+02   1.2723376e+00   4.3024225e+00   4.8221594e+00
   1.1300000e+02   1.0381425e+00   3.7335108e+00   3.8664294e+00
   1.1350000e+02   8.2257648e-01   3.2030023e+00   2.9786809e+00
   1.1400000e+02   6.2681229e-01   2.7100801e+00   2.1567396e+00
   1.1450000e+02   4.5168975e-01   2.2525474e+00   1.3978777e+00
   1.1500000e+02   2.9771377e-01   1.8269830e+00   6.9896502e-01
   1.1550000e+02   1.6506037e-01   1.4289640e+00   5.6627846e-02
   1.1600000e+02   5.3591025e-02   1.0533462e+00  -5.3259374e-01
   1.1650000e+02  -3.7124662e-02   6.9459257e-01  -1.0720979e+00
   1.1700000e+02  -1.0777771e-01   3.4713357e-01  -1.5650902e+00
   1.1750000e+02  -1.5928035e-01   5.7403105e-03  -2.0144757e+00
   1.1800000e+02  -1.9271926e-01  -3.3411116e-01  -2.4227776e+00
   1.1850000e+02  -2.0930293e-01  -6.7590902e-01  -2.7920822e+00
   1.1900000e+02  -2.1030561e-01  -1.0218329e+00  -3.1240094e+00
   1.1950000e+02  -1.9701132e-01  -1.3725632e+00  -3.4197016e+00
   1.2000000e+02  -1.7066237e-01  -1.7271920e+00  -3.6798251e+00
   1.2050000e+02  -1.3241810e-01  -2.0832526e+00  -3.9045755e+00
   1.2100000e+02  -8.3329805e-02  -2.4368718e+00  -4.0936774e+00
   1.2150000e+02  -2.4338400e-02  -2.7830464e+00  -4.2463747e+00
   1.2200000e+02   4.3699543e-02  -3.1160282e+00  -4.3614076e+00
   1.2250000e+02   1.1995310e-01  -3.4297961e+00  -4.4369792e+00
   1.2300000e+02   2.0352403e-01  -3.7185814e+00  -4.4707189e+00
   1.2350000e+02   2.9332159e-01  -3.9774049e+00  -4.4596580e+00
   1.2400000e+02   3.8791153e-01  -4.2025809e+00  -4.4002344e+00
   1.2450000e+02   4.8535082e-01  -4.3921398e+00  -4.2883469e+00
   1.2500000e+02   5.8302410e-01  -4.5461257e+00  -4.1194827e+00
   1.2550000e+02   6.7750226e-01  -4.6667314e+00  -3.8889337e+00
   1.2600000e+02   7.6444542e-01  -4.7582436e+00  -3.5921151e+00
   1.2650000e+02   8.3857322e-01  -4.8267843e+00  -3.2249877e+00
   1.2700000e+02   8.9372246e-01  -4.8798523e+00  -2.7845752e+00
   1.2750000e+02   9.2300704e-01  -4.9256847e+00  -2.2695514e+00
   1.2800000e+02   9.1908704e-01  -4.9724774e+00  -1.6808595e+00
   1.2850000e+02   8.7454419e-01  -5.0275230e+00  -1.0223111e+00
   1.2900000e+02   7.8234917e-01  -5.0963387e+00  -3.0110192e-01
   1.2950000e+02   6.3639538e-01  -5.1818696e+00   4.7182567e-01
   1.3000000e+02   4.3206238e-01  -5.2838594e+00   1.2816425e+00
   1.3050000e+02   1.6676335e-01  -5.3984745e+00   2.1097746e+00
   1.3100000e+02  -1.5957525e-01  -5.5182545e+00   2.9343684e+00
   1.3150000e+02  -5.4415623e-01  -5.6324377e+00   3.7310900e+00
   1.3200000e+02  -9.8112697e-01  -5.7276702e+00   4.4742346e+00
   1.3250000e+02  -1.4616088e+00  -5.7890672e+00   5.1380781e+00
   1.3300000e+02  -1.9739642e+00  -5.8015448e+00   5.6983657e+00
   1.3350000e+02  -2.5043014e+00  -5.7513001e+00   6.1338047e+00
   1.3400000e+02  -3.0371874e+00  -5.6272832e+00   6.4274102e+00
   1.3450000e+02  -3.5565088e+00  -5.4224899e+00   6.5675657e+00
   1.3500000e+02  -4.0463937e+00  -5.1349144e+00   6.5486878e+00
   1.3550000e+02  -4.4920907e+00  -4.7680291e+00   6.3714339e+00
   1.3600000e+02  -4.8806966e+00  -4.3307214e+00   6.0424549e+00
   1.3650000e+02  -5.2016414e+00  -3.8366832e+00   5.5737554e+00
   1.3700000e+02  -5.4468690e+00  -3.3033341e+00   4.9817773e+00
   1.3750000e+02  -5.6107021e+00  -2.7504285e+00   4.2863504e+00
   1.3800000e+02  -5.6894291e+00  -2.1985501e+00   3.5096588e+00
   1.3850000e+02  -5.6807061e+00  -1.6677179e+00   2.6753447e+00
   1.3900000e+02  -5.5829043e+00  -1.1763054e+00   1.8078231e+00
   1.3950000e+02  -5.3945557e+00  -7.4041659e-01   9.3182015e-01
   1.4000000e+02  -5.1140422e+00  -3.7376586e-01   7.2085254e-02
   1.4050000e+02  -4.7396462e+00  -8.8001789e-02  -7.4681893e-01
   1.4100000e+02  -4.2700235e+00   1.0669565e-01  -1.5007740e+00
   1.4150000e+02  -3.7050919e+00   2.0099411e-01  -2.1665309e+00
   1.4200000e+02  -3.0472512e+00   1.8604909e-01  -2.7223944e+00
   1.4250000e+02  -2.3027760e+00   5.3665054e-02  -3.1492013e+00
   1.4300000e+02  -1.4831686e+00  -2.0285057e-01  -3.4315610e+00
   1.4350000e+02  -6.0622308e-01  -5.8710814e-01  -3.5592488e+00
   1.4400000e+02   3.0344117e-01  -1.0974698e+00  -3.5285832e+00
   1.4450000e+02   1.2145830e+00  -1.7246048e+00  -3.3435714e+00
   1.4500000e+02   2.0904047e+00  -2.4492107e+00  -3.0165994e+00
   1.4550000e+02   2.8904963e+00  -3.2404115e+00  -2.5684669e+00
   1.4600000e+02   3.5735511e+00  -4.0553271e+00  -2.0276359e+00
   1.4650000e+02   4.1006161e+00  -4.8401875e+00  -1.4286572e+00
   1.4700000e+02   4.4385403e+00  -5.5331618e+00  -8.0986055e-01
   1.4750000e+02   4.5632205e+00  -6.0688096e+00  -2.1050870e-01
   1.4800000e+02   4.4622365e+00  -6.3837770e+00   3.3228518e-01
   1.4850000e+02   4.1365250e+00  -6.4231144e+00   7.8652242e-01
   1.4900000e+02   3.6008466e+00  -6.1464232e+00   1.1278116e+00
   1.4950000e+02   2.8829518e+00  -5.5329940e+00   1.3410916e+00
   1.5000000e+02   2.0215134e+00  -4.5851869e+00   1.4213934e+00
   1.5050000e+02   1.0630517e+00  -3.3295285e+00   1.3735861e+00
   1.5100000e+02   5.8197668e-02  -1.8153101e+00   1.2111926e+00
   1.5150000e+02  -9.4228369e-01  -1.1083509e-01   9.5448204e-01
   1.5200000e+02  -1.8912766e+00   1.7022069e+00   6.2812388e-01
   1.5250000e+02  -2.7485150e+00   3.5355078e+00   2.5871550e-01
   1.5300000e+02  -3.4829052e+00   5.3011978e+00  -1.2752802e-01
   1.5350000e+02  -4.0738051e+00   6.9183570e+00  -5.0669963e-01
   1.5400000e+02  -4.5112354e+00   8.3183043e+00  -8.5860671e-01
   1.5450000e+02  -4.7951322e+00   9.4482341e+00  -1.1676160e+00
   1.5500000e+02  -4.9338580e+00   1.0273060e+01  -1.4229735e+00
   1.5550000e+02  -4.9422515e+00   1.0775595e+01  -1.6186922e+00
   1.5600000e+02  -4.8395124e+00   1.0955400e+01  -1.7531261e+00
   1.5650000e+02  -4.6471838e+00   1.0826728e+01  -1.8283499e+00
   1.5700000e+02  -4.3874269e+00   1.0416008e+01  -1.8494479e+00
   1.5750000e+02  -4.0816872e+00   9.7592069e+00  -1.8237852e+00
   1.5800000e+02  -3.7497645e+00   8.8992976e+00  -1.7603047e+00
   1.5850000e+02  -3.4092226e+00   7.8839069e+00  -1.6688707e+00
   1.5900000e+02  -3.0750361e+00   6.7631176e+00  -1.5596617e+00
   1.5950000e+02  -2.7593675e+00   5.5873406e+00  -1.4426072e+00
   1.6000000e+02  -2.4713999e+00   4.4051802e+00  -1.3268661e+00
   1.6050000e+02  -2.2171989e+00   3.2612735e+00  -1.2203511e+00
   1.6100000e+02  -1.9996307e+00   2.1941691e+00  -1.1293117e+00
   1.6150000e+02  -1.8184043e+00   1.2343952e+00  -1.0580008e+00
   1.6200000e+02  -1.6703113e+00   4.0292396e-01  -1.0084563e+00
   1.6250000e+02  -1.5497223e+00  -2.8974809e-01  -9.8042901e-01
   1.6300000e+02  -1.4493475e+00  -8.4372735e-01  -9.7148401e-01
   1.6350000e+02  -1.3612079e+00  -1.2689641e+00  -9.7728724e-01
   1.6400000e+02  -1.2777075e+00  -1.5836303e+00  -9.9206833e-01
   1.6450000e+02  -1.1926541e+00  -1.8117760e+00  -1.0092265e+00
   1.6500000e+02  -1.1020693e+00  -1.9805098e+00  -1.0220232e+00
   1.6550000e+02  -1.0046523e+00  -2.1170133e+00  -1.0242870e+00
   1.6600000e+02  -9.0181982e-01  -2.2457200e+00  -1.0110510e+00
   1.6650000e+02  -7.9731522e-01  -2.3859590e+00  -9.7904613e-01
   1.6700000e+02  -6.9645637e-01  -2.5502948e+00  -9.2699298e-01
   1.6750000e+02  -6.0515425e-01  -2.7436987e+00  -8.5566288e-01
   1.6800000e+02  -5.2886876e-01  -2.9635802e+00  -7.6770780e-01
   1.6850000e+02  -4.7167342e-01  -3.2006114e+00  -6.6729179e-01
   1.6900000e+02  -4.3557361e-01  -3.4401932e+00  -5.5957993e-01
   1.6950000e+02  -4.2017315e-01  -3.6643649e+00  -4.5015563e-01
   1.7000000e+02  -4.2272130e-01  -3.8539302e+00  -3.4444074e-01
   1.7050000e+02  -4.3850948e-01  -3.9905800e+00  -2.4718581e-01
   1.7100000e+02  -4.6153476e-01  -4.0588130e+00  -1.6208253e-01
   1.7150000e+02  -4.8531339e-01  -4.0474943e+00  -9.1529897e-02
   1.7200000e+02  -5.0371551e-01  -3.9509387e+00  -3.6563438e-02
   1.7250000e+02  -5.1170105e-01  -3.7694532e+00   3.0637439e-03
   1.7300000e+02  -5.0586285e-01  -3.5093231e+00   2.8676190e-02
   1.7350000e+02  -4.8471998e-01  -3.1822697e+00   4.2387015e-02
   1.7400000e+02  -4.4874469e-01  -2.8044491e+00   4.6769075e-02
   1.7450000e+02  -4.0014481e-01  -2.3950962e+00   4.4529914e-02
   1.7500000e+02  -3.4245377e-01  -1.9749391e+00   3.8227623e-02
   1.7550000e+02  -2.7999934e-01  -1.5645268e+00   3.0054411e-02
   1.7600000e+02  -2.1732930e-01  -1.1826121e+00   2.1702167e-02
   1.7650000e+02  -1.5866726e-01  -8.4472228e-01   1.4311637e-02
   1.7700000e+02  -1.0745808e-01  -5.6202667e-01   8.4958773e-03
   1.7750000e+02  -6.6042788e-02  -3.4058334e-01   4.4208700e-03
   1.7800000e+02  -3.5481511e-02  -1.8100838e-01   1.9222159e-03
   1.7850000e+02  -1.5524053e-02  -7.8578244e-02   6.3669331e-04
   1.7900000e+02  -4.7125788e-03  -2.3741226e-02   1.3023499e-04
   1.7950000e+02  -5.9202670e-04  -2.9868044e-03   8.3512286e-06
   1.8000000e+02   4.2999054e-18   1.0895937e-18  -1.9803358e-07
