# Supplementary material for: Parahydrogen-induced polarization and spin order transfer in ethyl pyruvate at high magnetic fields
Source: Sci Rep. 2022 Nov 12;12:19361. doi: 10.1038/s41598-022-22347-1 (PMC9653431; doi:10.1038/s41598-022-22347-1)
Supplement: Supplementary file 1 — Supplementary Information 1. [file 41598_2022_22347_MOESM1_ESM.zip › FA_processing/out/ESOTHERIC_L_CompFA_NEEth-PyruvateD6-spin311DFA.dat]

   0.0000000e+00   0.0000000e+00   0.0000000e+00   1.2691027e-06
   5.0000000e-01   1.0026004e-03  -7.8687663e-04  -3.4120344e-06
   1.0000000e+00   7.9062947e-03  -6.1178603e-03  -6.2432143e-05
   1.5000000e+00   2.6494531e-02  -2.0442693e-02  -3.0809424e-04
   2.0000000e+00   6.2317646e-02  -4.8024090e-02  -9.5222733e-04
   2.5000000e+00   1.2058171e-01  -9.2848451e-02  -2.2734534e-03
   3.0000000e+00   2.0604379e-01  -1.5854156e-01  -4.5999159e-03
   3.5000000e+00   3.2291546e-01  -2.4829083e-01  -8.2880076e-03
   4.0000000e+00   4.7477656e-01  -3.6477541e-01  -1.3697764e-02
   4.5000000e+00   6.6450058e-01  -5.1010563e-01  -2.1165706e-02
   5.0000000e+00   8.9419327e-01  -6.8577268e-01  -3.0975996e-02
   5.5000000e+00   1.1651455e+00  -8.9260960e-01  -4.3330857e-02
   6.0000000e+00   1.4778014e+00  -1.1307643e+00  -5.8321239e-02
   6.5000000e+00   1.8317422e+00  -1.3996852e+00  -7.5898732e-02
   7.0000000e+00   2.2256864e+00  -1.6981195e+00  -9.5849729e-02
   7.5000000e+00   2.6575057e+00  -2.0241249e+00  -1.1777279e-01
   8.0000000e+00   3.1242577e+00  -2.3750934e+00  -1.4106010e-01
   8.5000000e+00   3.6222325e+00  -2.7477883e+00  -1.6488387e-01
   9.0000000e+00   4.1470155e+00  -3.1383921e+00  -1.8818830e-01
   9.5000000e+00   4.6935614e+00  -3.5425668e+00  -2.0968774e-01
   1.0000000e+01   5.2562822e+00  -3.9555223e+00  -2.2787141e-01
   1.0500000e+01   5.8291436e+00  -4.3720955e+00  -2.4101495e-01
   1.1000000e+01   6.4057710e+00  -4.7868352e+00  -2.4719887e-01
   1.1500000e+01   6.9795611e+00  -5.1940937e+00  -2.4433375e-01
   1.2000000e+01   7.5437982e+00  -5.5881229e+00  -2.3019191e-01
   1.2500000e+01   8.0917722e+00  -5.9631720e+00  -2.0244508e-01
   1.3000000e+01   8.6168965e+00  -6.3135869e+00  -1.5870738e-01
   1.3500000e+01   9.1128234e+00  -6.6339079e+00  -9.6582809e-02
   1.4000000e+01   9.5735545e+00  -6.9189652e+00  -1.3716299e-02
   1.4500000e+01   9.9935449e+00  -7.1639694e+00   9.2152820e-02
   1.5000000e+01   1.0367798e+01  -7.3645965e+00   2.2313604e-01
   1.5500000e+01   1.0691950e+01  -7.5170644e+00   3.8114091e-01
   1.6000000e+01   1.0962343e+01  -7.6182010e+00   5.6781752e-01
   1.6500000e+01   1.1176083e+01  -7.6655019e+00   7.8450758e-01
   1.7000000e+01   1.1331086e+01  -7.6571770e+00   1.0321974e+00
   1.7500000e+01   1.1426104e+01  -7.5921841e+00   1.3114757e+00
   1.8000000e+01   1.1460747e+01  -7.4702516e+00   1.6224983e+00
   1.8500000e+01   1.1435471e+01  -7.2918862e+00   1.9649589e+00
   1.9000000e+01   1.1351570e+01  -7.0583693e+00   2.3380693e+00
   1.9500000e+01   1.1211138e+01  -6.7717393e+00   2.7405472e+00
   2.0000000e+01   1.1017030e+01  -6.4347621e+00   3.1706139e+00
   2.0500000e+01   1.0772797e+01  -6.0508893e+00   3.6260018e+00
   2.1000000e+01   1.0482620e+01  -5.6242055e+00   4.1039711e+00
   2.1500000e+01   1.0151230e+01  -5.1593663e+00   4.6013361e+00
   2.2000000e+01   9.7838194e+00  -4.6615265e+00   5.1145010e+00
   2.2500000e+01   9.3859481e+00  -4.1362618e+00   5.6395043e+00
   2.3000000e+01   8.9634466e+00  -3.5894847e+00   6.1720709e+00
   2.3500000e+01   8.5223146e+00  -3.0273555e+00   6.7076712e+00
   2.4000000e+01   8.0686208e+00  -2.4561919e+00   7.2415863e+00
   2.4500000e+01   7.6084040e+00  -1.8823765e+00   7.7689773e+00
   2.5000000e+01   7.1475782e+00  -1.3122661e+00   8.2849586e+00
   2.5500000e+01   6.6918428e+00  -7.5210272e-01   8.7846723e+00
   2.6000000e+01   6.2465996e+00  -2.0792900e-01   9.2633638e+00
   2.6500000e+01   5.8168783e+00   3.1449135e-01   9.7164555e+00
   2.7000000e+01   5.4072715e+00   8.0974632e-01   1.0139619e+01
   2.7500000e+01   5.0218799e+00   1.2728407e+00   1.0528842e+01
   2.8000000e+01   4.6642682e+00   1.6992523e+00   1.0880491e+01
   2.8500000e+01   4.3374329e+00   2.0849794e+00   1.1191371e+01
   2.9000000e+01   4.0437811e+00   2.4265770e+00   1.1458769e+01
   2.9500000e+01   3.7851209e+00   2.7211843e+00   1.1680498e+01
   3.0000000e+01   3.5626628e+00   2.9665403e+00   1.1854930e+01
   3.0500000e+01   3.3770314e+00   3.1609905e+00   1.1981016e+01
   3.1000000e+01   3.2282868e+00   3.3034821e+00   1.2058303e+01
   3.1500000e+01   3.1159547e+00   3.3935511e+00   1.2086933e+01
   3.2000000e+01   3.0390642e+00   3.4312994e+00   1.2067641e+01
   3.2500000e+01   2.9961924e+00   3.4173642e+00   1.2001737e+01
   3.3000000e+01   2.9855130e+00   3.3528803e+00   1.1891085e+01
   3.3500000e+01   3.0048506e+00   3.2394360e+00   1.1738067e+01
   3.4000000e+01   3.0517361e+00   3.0790240e+00   1.1545550e+01
   3.4500000e+01   3.1234645e+00   2.8739884e+00   1.1316833e+01
   3.5000000e+01   3.2171520e+00   2.6269688e+00   1.1055604e+01
   3.5500000e+01   3.3297930e+00   2.3408428e+00   1.0765878e+01
   3.6000000e+01   3.4583138e+00   2.0186682e+00   1.0451943e+01
   3.6500000e+01   3.5996251e+00   1.6636257e+00   1.0118300e+01
   3.7000000e+01   3.7506689e+00   1.2789634e+00   9.7695992e+00
   3.7500000e+01   3.9084622e+00   8.6794330e-01   9.4105831e+00
   3.8000000e+01   4.0701349e+00   4.3379199e-01   9.0460235e+00
   3.8500000e+01   4.2329636e+00  -2.0345021e-02   8.6806666e+00
   3.9000000e+01   4.3943984e+00  -4.9144416e-01   8.3191777e+00
   3.9500000e+01   4.5520850e+00  -9.7663947e-01   7.9660921e+00
   4.0000000e+01   4.7038812e+00  -1.4732528e+00   7.6257685e+00
   4.0500000e+01   4.8478679e+00  -1.9788183e+00   7.3023488e+00
   4.1000000e+01   4.9823546e+00  -2.4911012e+00   6.9997230e+00
   4.1500000e+01   5.1058808e+00  -3.0081106e+00   6.7214993e+00
   4.2000000e+01   5.2172127e+00  -3.5281073e+00   6.4709811e+00
   4.2500000e+01   5.3153359e+00  -4.0496055e+00   6.2511483e+00
   4.3000000e+01   5.3994454e+00  -4.5713703e+00   6.0646464e+00
   4.3500000e+01   5.4689322e+00  -5.0924103e+00   5.9137790e+00
   4.4000000e+01   5.5233681e+00  -5.6119662e+00   5.8005075e+00
   4.4500000e+01   5.5624886e+00  -6.1294961e+00   5.7264542e+00
   4.5000000e+01   5.5861752e+00  -6.6446575e+00   5.6929110e+00
   4.5500000e+01   5.5944365e+00  -7.1572872e+00   5.7008516e+00
   4.6000000e+01   5.5873895e+00  -7.6673796e+00   5.7509472e+00
   4.6500000e+01   5.5652413e+00  -8.1750633e+00   5.8435853e+00
   4.7000000e+01   5.5282713e+00  -8.6805776e+00   5.9788909e+00
   4.7500000e+01   5.4768144e+00  -9.1842486e+00   6.1567495e+00
   4.8000000e+01   5.4112454e+00  -9.6864660e+00   6.3768314e+00
   4.8500000e+01   5.3319652e+00  -1.0187660e+01   6.6386171e+00
   4.9000000e+01   5.2393881e+00  -1.0688280e+01   6.9414227e+00
   4.9500000e+01   5.1339309e+00  -1.1188776e+01   7.2844255e+00
   5.0000000e+01   5.0160042e+00  -1.1689579e+01   7.6666889e+00
   5.0500000e+01   4.8860046e+00  -1.2191084e+01   8.0871870e+00
   5.1000000e+01   4.7443096e+00  -1.2693638e+01   8.5448273e+00
   5.1500000e+01   4.5912728e+00  -1.3197531e+01   9.0384726e+00
   5.2000000e+01   4.4272220e+00  -1.3702979e+01   9.5669615e+00
   5.2500000e+01   4.2524574e+00  -1.4210125e+01   1.0129127e+01
   5.3000000e+01   4.0672520e+00  -1.4719027e+01   1.0723812e+01
   5.3500000e+01   3.8718529e+00  -1.5229661e+01   1.1349888e+01
   5.4000000e+01   3.6664826e+00  -1.5741917e+01   1.2006263e+01
   5.4500000e+01   3.4513425e+00  -1.6255601e+01   1.2691897e+01
   5.5000000e+01   3.2266160e+00  -1.6770434e+01   1.3405810e+01
   5.5500000e+01   2.9924723e+00  -1.7286060e+01   1.4147089e+01
   5.6000000e+01   2.7490709e+00  -1.7802051e+01   1.4914897e+01
   5.6500000e+01   2.4965657e+00  -1.8317906e+01   1.5708474e+01
   5.7000000e+01   2.2351099e+00  -1.8833065e+01   1.6527144e+01
   5.7500000e+01   1.9648601e+00  -1.9346910e+01   1.7370314e+01
   5.8000000e+01   1.6859812e+00  -1.9858776e+01   1.8237476e+01
   5.8500000e+01   1.3986504e+00  -2.0367952e+01   1.9128207e+01
   5.9000000e+01   1.1030617e+00  -2.0873692e+01   2.0042168e+01
   5.9500000e+01   7.9942971e-01  -2.1375221e+01   2.0979100e+01
   6.0000000e+01   4.8799321e-01  -2.1871736e+01   2.1938822e+01
   6.0500000e+01   1.6901903e-01  -2.2362415e+01   2.2921231e+01
   6.1000000e+01  -1.5719501e-01  -2.2846417e+01   2.3926290e+01
   6.1500000e+01  -4.9031691e-01  -2.3322889e+01   2.4954030e+01
   6.2000000e+01  -8.2997780e-01  -2.3790965e+01   2.6004542e+01
   6.2500000e+01  -1.1757693e+00  -2.4249766e+01   2.7077969e+01
   6.3000000e+01  -1.5272411e+00  -2.4698405e+01   2.8174503e+01
   6.3500000e+01  -1.8838990e+00  -2.5135981e+01   2.9294376e+01
   6.4000000e+01  -2.2452022e+00  -2.5561580e+01   3.0437850e+01
   6.4500000e+01  -2.6105623e+00  -2.5974273e+01   3.1605216e+01
   6.5000000e+01  -2.9793407e+00  -2.6373110e+01   3.2796776e+01
   6.5500000e+01  -3.3508475e+00  -2.6757121e+01   3.4012842e+01
   6.6000000e+01  -3.7243395e+00  -2.7125307e+01   3.5253721e+01
   6.6500000e+01  -4.0990194e+00  -2.7476640e+01   3.6519708e+01
   6.7000000e+01  -4.4740338e+00  -2.7810054e+01   3.7811072e+01
   6.7500000e+01  -4.8484729e+00  -2.8124444e+01   3.9128050e+01
   6.8000000e+01  -5.2213688e+00  -2.8418662e+01   4.0470828e+01
   6.8500000e+01  -5.5916957e+00  -2.8691507e+01   4.1839537e+01
   6.9000000e+01  -5.9583686e+00  -2.8941730e+01   4.3234232e+01
   6.9500000e+01  -6.3202437e+00  -2.9168023e+01   4.4654887e+01
   7.0000000e+01  -6.6761185e+00  -2.9369021e+01   4.6101375e+01
   7.0500000e+01  -7.0247322e+00  -2.9543297e+01   4.7573460e+01
   7.1000000e+01  -7.3647668e+00  -2.9689367e+01   4.9070777e+01
   7.1500000e+01  -7.6948488e+00  -2.9805681e+01   5.0592826e+01
   7.2000000e+01  -8.0135509e+00  -2.9890636e+01   5.2138950e+01
   7.2500000e+01  -8.3193945e+00  -2.9942566e+01   5.3708328e+01
   7.3000000e+01  -8.6108536e+00  -2.9959757e+01   5.5299956e+01
   7.3500000e+01  -8.8863578e+00  -2.9940446e+01   5.6912638e+01
   7.4000000e+01  -9.1442978e+00  -2.9882827e+01   5.8544971e+01
   7.4500000e+01  -9.3830299e+00  -2.9785062e+01   6.0195333e+01
   7.5000000e+01  -9.6008829e+00  -2.9645290e+01   6.1861871e+01
   7.5500000e+01  -9.7961648e+00  -2.9461634e+01   6.3542492e+01
   7.6000000e+01  -9.9671704e+00  -2.9232217e+01   6.5234850e+01
   7.6500000e+01  -1.0112190e+01  -2.8955173e+01   6.6936343e+01
   7.7000000e+01  -1.0229521e+01  -2.8628662e+01   6.8644097e+01
   7.7500000e+01  -1.0317473e+01  -2.8250883e+01   7.0354969e+01
   7.8000000e+01  -1.0374385e+01  -2.7820097e+01   7.2065535e+01
   7.8500000e+01  -1.0398636e+01  -2.7334638e+01   7.3772090e+01
   7.9000000e+01  -1.0388653e+01  -2.6792934e+01   7.5470646e+01
   7.9500000e+01  -1.0342933e+01  -2.6193527e+01   7.7156934e+01
   8.0000000e+01  -1.0260050e+01  -2.5535092e+01   7.8826403e+01
   8.0500000e+01  -1.0138674e+01  -2.4816460e+01   8.0474227e+01
   8.1000000e+01  -9.9775884e+00  -2.4036636e+01   8.2095310e+01
   8.1500000e+01  -9.7757004e+00  -2.3194821e+01   8.3684299e+01
   8.2000000e+01  -9.5320628e+00  -2.2290437e+01   8.5235587e+01
   8.2500000e+01  -9.2458895e+00  -2.1323143e+01   8.6743337e+01
   8.3000000e+01  -8.9165723e+00  -2.0292862e+01   8.8201490e+01
   8.3500000e+01  -8.5436988e+00  -1.9199799e+01   8.9603793e+01
   8.4000000e+01  -8.1270694e+00  -1.8044463e+01   9.0943812e+01
   8.4500000e+01  -7.6667144e+00  -1.6827686e+01   9.2214966e+01
   8.5000000e+01  -7.1629101e+00  -1.5550643e+01   9.3410551e+01
   8.5500000e+01  -6.6161952e+00  -1.4214870e+01   9.4523771e+01
   8.6000000e+01  -6.0273851e+00  -1.2822280e+01   9.5547778e+01
   8.6500000e+01  -5.3975860e+00  -1.1375178e+01   9.6475707e+01
   8.7000000e+01  -4.7282069e+00  -9.8762773e+00   9.7300715e+01
   8.7500000e+01  -4.0209701e+00  -8.3287034e+00   9.8016034e+01
   8.8000000e+01  -3.2779200e+00  -6.7360090e+00   9.8615012e+01
   8.8500000e+01  -2.5014288e+00  -5.1021762e+00   9.9091166e+01
   8.9000000e+01  -1.6942001e+00  -3.4316199e+00   9.9438240e+01
   8.9500000e+01  -8.5926921e-01  -1.7291863e+00   9.9650257e+01
   9.0000000e+01  -6.1367540e-07  -1.4806792e-04   9.9721581e+01
   9.0500000e+01   8.7991892e-01   1.7498046e+00   9.9646977e+01
   9.1000000e+01   1.7764905e+00   3.5145778e+00   9.9421677e+01
   9.1500000e+01   2.6854177e+00   5.2876921e+00   9.9041438e+01
   9.2000000e+01   3.6021256e+00   7.0623060e+00   9.8502611e+01
   9.2500000e+01   4.5217839e+00   8.8312442e+00   9.7802203e+01
   9.3000000e+01   5.4393354e+00   1.0587032e+01   9.6937937e+01
   9.3500000e+01   6.3495287e+00   1.2321936e+01   9.5908317e+01
   9.4000000e+01   7.2469554e+00   1.4028007e+01   9.4712682e+01
   9.4500000e+01   8.1260928e+00   1.5697133e+01   9.3351259e+01
   9.5000000e+01   8.9813497e+00   1.7321095e+01   9.1825213e+01
   9.5500000e+01   9.8071172e+00   1.8891629e+01   9.0136687e+01
   9.6000000e+01   1.0597823e+01   2.0400492e+01   8.8288838e+01
   9.6500000e+01   1.1347988e+01   2.1839534e+01   8.6285862e+01
   9.7000000e+01   1.2052288e+01   2.3200774e+01   8.4133013e+01
   9.7500000e+01   1.2705613e+01   2.4476478e+01   8.1836607e+01
   9.8000000e+01   1.3303130e+01   2.5659239e+01   7.9404017e+01
   9.8500000e+01   1.3840349e+01   2.6742063e+01   7.6843659e+01
   9.9000000e+01   1.4313182e+01   2.7718450e+01   7.4164958e+01
   9.9500000e+01   1.4718001e+01   2.8582478e+01   7.1378308e+01
   1.0000000e+02   1.5051702e+01   2.9328882e+01   6.8495016e+01
   1.0050000e+02   1.5311749e+01   2.9953138e+01   6.5527228e+01
   1.0100000e+02   1.5496228e+01   3.0451529e+01   6.2487852e+01
   1.0150000e+02   1.5603884e+01   3.0821221e+01   5.9390455e+01
   1.0200000e+02   1.5634159e+01   3.1060316e+01   5.6249158e+01
   1.0250000e+02   1.5587212e+01   3.1167912e+01   5.3078516e+01
   1.0300000e+02   1.5463941e+01   3.1144138e+01   4.9893389e+01
   1.0350000e+02   1.5265982e+01   3.0990191e+01   4.6708800e+01
   1.0400000e+02   1.4995713e+01   3.0708353e+01   4.3539794e+01
   1.0450000e+02   1.4656231e+01   3.0301994e+01   4.0401285e+01
   1.0500000e+02   1.4251330e+01   2.9775569e+01   3.7307904e+01
   1.0550000e+02   1.3785464e+01   2.9134592e+01   3.4273849e+01
   1.0600000e+02   1.3263694e+01   2.8385598e+01   3.1312726e+01
   1.0650000e+02   1.2691636e+01   2.7536090e+01   2.8437412e+01
   1.0700000e+02   1.2075390e+01   2.6594475e+01   2.5659907e+01
   1.0750000e+02   1.1421461e+01   2.5569976e+01   2.2991210e+01
   1.0800000e+02   1.0736680e+01   2.4472541e+01   2.0441196e+01
   1.0850000e+02   1.0028112e+01   2.3312731e+01   1.8018514e+01
   1.0900000e+02   9.3029602e+00   2.2101605e+01   1.5730498e+01
   1.0950000e+02   8.5684737e+00   2.0850585e+01   1.3583095e+01
   1.1000000e+02   7.8318456e+00   1.9571323e+01   1.1580815e+01
   1.1050000e+02   7.1001185e+00   1.8275556e+01   9.7266995e+00
   1.1100000e+02   6.3800902e+00   1.6974960e+01   8.0223093e+00
   1.1150000e+02   5.6782248e+00   1.5681004e+01   6.4677367e+00
   1.1200000e+02   5.0005705e+00   1.4404801e+01   5.0616363e+00
   1.1250000e+02   4.3526843e+00   1.3156967e+01   3.8012777e+00
   1.1300000e+02   3.7395683e+00   1.1947485e+01   2.6826169e+00
   1.1350000e+02   3.1656147e+00   1.0785578e+01   1.7003863e+00
   1.1400000e+02   2.6345647e+00   9.6795935e+00   8.4820082e-01
   1.1450000e+02   2.1494781e+00   8.6368995e+00   1.1867867e-01
   1.1500000e+02   1.7127174e+00   7.6637986e+00  -4.9642623e-01
   1.1550000e+02   1.3259443e+00   6.7654572e+00  -1.0060822e+00
   1.1600000e+02   9.9012941e-01   5.9458537e+00  -1.4198314e+00
   1.1650000e+02   7.0557390e-01   5.2077460e+00  -1.7476372e+00
   1.1700000e+02   4.7194345e-01   4.5526588e+00  -1.9997312e+00
   1.1750000e+02   2.8831211e-01   3.9808914e+00  -2.1864619e+00
   1.1800000e+02   1.5321553e-01   3.4915454e+00  -2.3181477e+00
   1.1850000e+02   6.4711576e-02   3.0825722e+00  -2.4049381e+00
   1.1900000e+02   2.0446898e-02   2.7508385e+00  -2.4566831e+00
   1.1950000e+02   1.7727327e-02   2.4922099e+00  -2.4828158e+00
   1.2000000e+02   5.3590362e-02   2.3016491e+00  -2.4922463e+00
   1.2050000e+02   1.2487776e-01   2.1733283e+00  -2.4932723e+00
   1.2100000e+02   2.2830635e-01   2.1007529e+00  -2.4935037e+00
   1.2150000e+02   3.6053536e-01   2.0768934e+00  -2.4998039e+00
   1.2200000e+02   5.1822856e-01   2.0943241e+00  -2.5182471e+00
   1.2250000e+02   6.9810995e-01   2.1453650e+00  -2.5540925e+00
   1.2300000e+02   8.9701166e-01   2.2222242e+00  -2.6117723e+00
   1.2350000e+02   1.1119133e+00   2.3171384e+00  -2.6948955e+00
   1.2400000e+02   1.3399723e+00   2.4225083e+00  -2.8062644e+00
   1.2450000e+02   1.5785443e+00   2.5310270e+00  -2.9479029e+00
   1.2500000e+02   1.8251948e+00   2.6357984e+00  -3.1210951e+00
   1.2550000e+02   2.0777013e+00   2.7304440e+00  -3.3264316e+00
   1.2600000e+02   2.3340466e+00   2.8091963e+00  -3.5638633e+00
   1.2650000e+02   2.5924056e+00   2.8669771e+00  -3.8327589e+00
   1.2700000e+02   2.8511245e+00   2.8994594e+00  -4.1319656e+00
   1.2750000e+02   3.1086953e+00   2.9031134e+00  -4.4598710e+00
   1.2800000e+02   3.3637264e+00   2.8752342e+00  -4.8144639e+00
   1.2850000e+02   3.6149113e+00   2.8139537e+00  -5.1933943e+00
   1.2900000e+02   3.8609959e+00   2.7182352e+00  -5.5940296e+00
   1.2950000e+02   4.1007470e+00   2.5878519e+00  -6.0135066e+00
   1.3000000e+02   4.3329234e+00   2.4233517e+00  -6.4487801e+00
   1.3050000e+02   4.5562493e+00   2.2260081e+00  -6.8966651e+00
   1.3100000e+02   4.7693941e+00   1.9977595e+00  -7.3538749e+00
   1.3150000e+02   4.9709563e+00   1.7411391e+00  -7.8170533e+00
   1.3200000e+02   5.1594550e+00   1.4591967e+00  -8.2828026e+00
   1.3250000e+02   5.3333273e+00   1.1554157e+00  -8.7477070e+00
   1.3300000e+02   5.4909331e+00   8.3362570e-01  -9.2083523e+00
   1.3350000e+02   5.6305672e+00   4.9791484e-01  -9.6613422e+00
   1.3400000e+02   5.7504774e+00   1.5254204e-01  -1.0103314e+01
   1.3450000e+02   5.8488890e+00  -1.9814733e-01  -1.0530949e+01
   1.3500000e+02   5.9240348e+00  -5.4980149e-01  -1.0940988e+01
   1.3550000e+02   5.9741886e+00  -8.9813614e-01  -1.1330245e+01
   1.3600000e+02   5.9977030e+00  -1.2390008e+00  -1.1695614e+01
   1.3650000e+02   5.9930476e+00  -1.5684369e+00  -1.2034092e+01
   1.3700000e+02   5.9588495e+00  -1.8827261e+00  -1.2342792e+01
   1.3750000e+02   5.8939316e+00  -2.1784289e+00  -1.2618963e+01
   1.3800000e+02   5.7973494e+00  -2.4524141e+00  -1.2860009e+01
   1.3850000e+02   5.6684248e+00  -2.7018769e+00  -1.3063514e+01
   1.3900000e+02   5.5067746e+00  -2.9243489e+00  -1.3227270e+01
   1.3950000e+02   5.3123347e+00  -3.1176986e+00  -1.3349296e+01
   1.4000000e+02   5.0853769e+00  -3.2801240e+00  -1.3427874e+01
   1.4050000e+02   4.8265197e+00  -3.4101386e+00  -1.3461571e+01
   1.4100000e+02   4.5367313e+00  -3.5065517e+00  -1.3449269e+01
   1.4150000e+02   4.2173256e+00  -3.5684443e+00  -1.3390191e+01
   1.4200000e+02   3.8699506e+00  -3.5951421e+00  -1.3283922e+01
   1.4250000e+02   3.4965693e+00  -3.5861876e+00  -1.3130435e+01
   1.4300000e+02   3.0994349e+00  -3.5413116e+00  -1.2930103e+01
   1.4350000e+02   2.6810595e+00  -3.4604064e+00  -1.2683713e+01
   1.4400000e+02   2.2441774e+00  -3.3435016e+00  -1.2392475e+01
   1.4450000e+02   1.7917051e+00  -3.1907437e+00  -1.2058022e+01
   1.4500000e+02   1.3266974e+00  -3.0023798e+00  -1.1682403e+01
   1.4550000e+02   8.5230228e-01  -2.7787471e+00  -1.1268073e+01
   1.4600000e+02   3.7171437e-01  -2.5202682e+00  -1.0817875e+01
   1.4650000e+02  -1.1187044e-01  -2.2274520e+00  -1.0335014e+01
   1.4700000e+02  -5.9529945e-01  -1.9009011e+00  -9.8230241e+00
   1.4750000e+02  -1.0755047e+00  -1.5413239e+00  -9.2857327e+00
   1.4800000e+02  -1.5495412e+00  -1.1495531e+00  -8.7272160e+00
   1.4850000e+02  -2.0146206e+00  -7.2656763e-01  -8.1517504e+00
   1.4900000e+02  -2.4681400e+00  -2.7351848e-01  -7.5637605e+00
   1.4950000e+02  -2.9077053e+00   2.0824343e-01  -6.9677635e+00
   1.5000000e+02  -3.3311488e+00   7.1713818e-01  -6.3683109e+00
   1.5050000e+02  -3.7365406e+00   1.2513282e+00  -5.7699298e+00
   1.5100000e+02  -4.1221948e+00   1.8086914e+00  -5.1770644e+00
   1.5150000e+02  -4.4866688e+00   2.3867975e+00  -4.5940175e+00
   1.5200000e+02  -4.8287590e+00   2.9828888e+00  -4.0248959e+00
   1.5250000e+02  -5.1474900e+00   3.5938674e+00  -3.4735577e+00
   1.5300000e+02  -5.4421013e+00   4.2162890e+00  -2.9435642e+00
   1.5350000e+02  -5.7120295e+00   4.8463647e+00  -2.4381382e+00
   1.5400000e+02  -5.9568887e+00   5.4799728e+00  -1.9601263e+00
   1.5450000e+02  -6.1764487e+00   6.1126791e+00  -1.5119694e+00
   1.5500000e+02  -6.3706133e+00   6.7397673e+00  -1.0956801e+00
   1.5550000e+02  -6.5393976e+00   7.3562799e+00  -7.1282685e-01
   1.5600000e+02  -6.6829072e+00   7.9570678e+00  -3.6452666e-01
   1.5650000e+02  -6.8013191e+00   8.5368501e+00  -5.1445178e-02
   1.5700000e+02  -6.8948644e+00   9.0902809e+00   2.2619563e-01
   1.5750000e+02  -6.9638144e+00   9.6120244e+00   4.6860250e-01
   1.5800000e+02  -7.0084704e+00   1.0096835e+01   6.7638899e-01
   1.5850000e+02  -7.0291571e+00   1.0539643e+01   8.5054750e-01
   1.5900000e+02  -7.0262190e+00   1.0935637e+01   9.9241571e-01
   1.5950000e+02  -7.0000226e+00   1.1280360e+01   1.1036383e+00
   1.6000000e+02  -6.9509603e+00   1.1569784e+01   1.1861250e+00
   1.6050000e+02  -6.8794587e+00   1.1800402e+01   1.2420057e+00
   1.6100000e+02  -6.7859901e+00   1.1969298e+01   1.2735841e+00
   1.6150000e+02  -6.6710856e+00   1.2074219e+01   1.2832902e+00
   1.6200000e+02  -6.5353504e+00   1.2113633e+01   1.2736330e+00
   1.6250000e+02  -6.3794801e+00   1.2086776e+01   1.2471550e+00
   1.6300000e+02  -6.2042765e+00   1.1993690e+01   1.2063883e+00
   1.6350000e+02  -6.0106634e+00   1.1835241e+01   1.1538136e+00
   1.6400000e+02  -5.7997003e+00   1.1613129e+01   1.0918234e+00
   1.6450000e+02  -5.5725938e+00   1.1329873e+01   1.0226887e+00
   1.6500000e+02  -5.3307063e+00   1.0988795e+01   9.4853106e-01
   1.6550000e+02  -5.0755597e+00   1.0593973e+01   8.7129960e-01
   1.6600000e+02  -4.8088360e+00   1.0150186e+01   7.9275310e-01
   1.6650000e+02  -4.5323721e+00   9.6628488e+00   7.1444755e-01
   1.6700000e+02  -4.2481498e+00   9.1379254e+00   6.3772896e-01
   1.6750000e+02  -3.9582803e+00   8.5818358e+00   5.6373116e-01
   1.6800000e+02  -3.6649841e+00   8.0013518e+00   4.9337829e-01
   1.6850000e+02  -3.3705645e+00   7.4034847e+00   4.2739155e-01
   1.6900000e+02  -3.0773784e+00   6.7953672e+00   3.6629972e-01
   1.6950000e+02  -2.7878010e+00   6.1841324e+00   3.1045278e-01
   1.7000000e+02  -2.5041889e+00   5.5767909e+00   2.6003811e-01
   1.7050000e+02  -2.2288394e+00   4.9801098e+00   2.1509851e-01
   1.7100000e+02  -1.9639492e+00   4.4004959e+00   1.7555147e-01
   1.7150000e+02  -1.7115722e+00   3.8438841e+00   1.4120905e-01
   1.7200000e+02  -1.4735779e+00   3.3156350e+00   1.1179770e-01
   1.7250000e+02  -1.2516117e+00   2.8204427e+00   8.6977638e-02
   1.7300000e+02  -1.0470584e+00   2.3622547e+00   6.6361141e-02
   1.7350000e+02  -8.6100891e-01   1.9442058e+00   4.9529558e-02
   1.7400000e+02  -6.9423309e-01   1.5685673e+00   3.6048606e-02
   1.7450000e+02  -5.4715740e-01   1.2367121e+00   2.5481827e-02
   1.7500000e+02  -4.1984993e-01   9.4909700e-01   1.7402090e-02
   1.7550000e+02  -3.1201239e-01   7.0526205e-01   1.1401110e-02
   1.7600000e+02  -2.2297987e-01   5.0384696e-01   7.0970553e-03
   1.7650000e+02  -1.5172845e-01   3.4262471e-01   4.1403747e-03
   1.7700000e+02  -9.6890753e-02   2.1855129e-01   2.2180325e-03
   1.7750000e+02  -5.6779161e-02   1.2783079e-01   1.0563850e-03
   1.7800000e+02  -2.9416288e-02   6.5994536e-02   4.2295203e-04
   1.7850000e+02  -1.2572154e-02   2.7992898e-02   1.2734992e-04
   1.7900000e+02  -3.8071991e-03   8.2978691e-03   2.1641782e-05
   1.7950000e+02  -5.2020262e-04   1.0146414e-03   3.3922531e-07
   1.8000000e+02  -3.6923129e-20  -2.0979140e-18   2.5264216e-07
