# Supplementary material for: Parahydrogen-induced polarization and spin order transfer in ethyl pyruvate at high magnetic fields
Source: Sci Rep. 2022 Nov 12;12:19361. doi: 10.1038/s41598-022-22347-1 (PMC9653431; doi:10.1038/s41598-022-22347-1)
Supplement: Supplementary file 1 — Supplementary Information 1. [file 41598_2022_22347_MOESM1_ESM.zip › FA_processing/out/ESOTHERIC_L_CompFA_NEEth-PyruvateD6-spin351DFA.dat]

   0.0000000e+00   0.0000000e+00   0.0000000e+00  -1.9165708e-06
   5.0000000e-01   1.1771687e-03   4.4211459e-03   2.1178307e-04
   1.0000000e+00   8.3576034e-03   3.4457142e-02   3.2176989e-03
   1.5000000e+00   2.5800306e-02   1.1341879e-01   1.5774446e-02
   2.0000000e+00   5.4599993e-02   2.6018459e-01   4.8073727e-02
   2.5000000e+00   9.1853478e-02   4.8742164e-01   1.1228726e-01
   3.0000000e+00   1.3056381e-01   8.0031925e-01   2.2081750e-01
   3.5000000e+00   1.6029738e-01   1.1959726e+00   3.8448042e-01
   4.0000000e+00   1.6847607e-01   1.6635048e+00   6.1084554e-01
   4.5000000e+00   1.4208271e-01   2.1849435e+00   9.0292410e-01
   5.0000000e+00   6.9502637e-02   2.7367769e+00   1.2583388e+00
   5.5000000e+00  -5.7776279e-02   3.2920213e+00   1.6690401e+00
   6.0000000e+00  -2.4383217e-01   3.8225576e+00   2.1215680e+00
   6.5000000e+00  -4.8748902e-01   4.3014520e+00   2.5978005e+00
   7.0000000e+00  -7.8205276e-01   4.7049828e+00   3.0760941e+00
   7.5000000e+00  -1.1155606e+00   5.0141531e+00   3.5326992e+00
   8.0000000e+00  -1.4714393e+00   5.2155645e+00   3.9433287e+00
   8.5000000e+00  -1.8294407e+00   5.3016386e+00   4.2847682e+00
   9.0000000e+00  -2.1667343e+00   5.2702852e+00   4.5364216e+00
   9.5000000e+00  -2.4590629e+00   5.1241914e+00   4.6817045e+00
   1.0000000e+01  -2.6819166e+00   4.8699402e+00   4.7092056e+00
   1.0500000e+01  -2.8117086e+00   4.5171522e+00   4.6135466e+00
   1.1000000e+01  -2.8269600e+00   4.0777857e+00   4.3958837e+00
   1.1500000e+01  -2.7094923e+00   3.5656527e+00   4.0640065e+00
   1.2000000e+01  -2.4456030e+00   2.9961234e+00   3.6320144e+00
   1.2500000e+01  -2.0271638e+00   2.3859353e+00   3.1195722e+00
   1.3000000e+01  -1.4525466e+00   1.7529898e+00   2.5507846e+00
   1.3500000e+01  -7.2726151e-01   1.1160278e+00   1.9527585e+00
   1.4000000e+01   1.3580690e-01   4.9411686e-01   1.3539524e+00
   1.4500000e+01   1.1166503e+00  -9.4064695e-02   7.8243721e-01
   1.5000000e+01   2.1889130e+00  -6.3109944e-01   2.6419931e-01
   1.5500000e+01   3.3211699e+00  -1.1017687e+00  -1.7838278e-01
   1.6000000e+01   4.4786183e+00  -1.4939416e+00  -5.2777480e-01
   1.6500000e+01   5.6250458e+00  -1.7993050e+00  -7.7214857e-01
   1.7000000e+01   6.7249002e+00  -2.0138464e+00  -9.0581615e-01
   1.7500000e+01   7.7452809e+00  -2.1380432e+00  -9.2921996e-01
   1.8000000e+01   8.6576831e+00  -2.1767516e+00  -8.4849852e-01
   1.8500000e+01   9.4393625e+00  -2.1388284e+00  -6.7467889e-01
   1.9000000e+01   1.0074230e+01  -2.0365418e+00  -4.2257184e-01
   1.9500000e+01   1.0553246e+01  -1.8848424e+00  -1.0946338e-01
   2.0000000e+01   1.0874314e+01  -1.7005605e+00   2.4629399e-01
   2.0500000e+01   1.1041750e+01  -1.5015848e+00   6.2668405e-01
   2.1000000e+01   1.1065384e+01  -1.3060618e+00   1.0153215e+00
   2.1500000e+01   1.0959431e+01  -1.1316330e+00   1.3985462e+00
   2.2000000e+01   1.0741220e+01  -9.9471530e-01   1.7662390e+00
   2.2500000e+01   1.0429905e+01  -9.0981800e-01   2.1123030e+00
   2.3000000e+01   1.0045258e+01  -8.8888944e-01   2.4347769e+00
   2.3500000e+01   9.6066201e+00  -9.4068879e-01   2.7355751e+00
   2.4000000e+01   9.1320768e+00  -1.0701922e+00   3.0198789e+00
   2.4500000e+01   8.6378707e+00  -1.2780571e+00   3.2952316e+00
   2.5000000e+01   8.1380649e+00  -1.5601861e+00   3.5704169e+00
   2.5500000e+01   7.6444209e+00  -1.9074500e+00   3.8542197e+00
   2.6000000e+01   7.1664450e+00  -2.3056369e+00   4.1541844e+00
   2.6500000e+01   6.7115425e+00  -2.7356995e+00   4.4754843e+00
   2.7000000e+01   6.2852155e+00  -3.1743597e+00   4.8200153e+00
   2.7500000e+01   5.8912514e+00  -3.5951064e+00   5.1858031e+00
   2.8000000e+01   5.5318632e+00  -3.9695846e+00   5.5667891e+00
   2.8500000e+01   5.2077672e+00  -4.2693280e+00   5.9530250e+00
   2.9000000e+01   4.9182075e+00  -4.4677342e+00   6.3312666e+00
   2.9500000e+01   4.6609575e+00  -4.5421352e+00   6.6859177e+00
   3.0000000e+01   4.4323429e+00  -4.4757787e+00   7.0002393e+00
   3.0500000e+01   4.2273332e+00  -4.2595168e+00   7.2577134e+00
   3.1000000e+01   4.0397425e+00  -3.8930063e+00   7.4434295e+00
   3.1500000e+01   3.8625635e+00  -3.3852569e+00   7.5453639e+00
   3.2000000e+01   3.6884306e+00  -2.7544215e+00   7.5554265e+00
   3.2500000e+01   3.5101860e+00  -2.0268005e+00   7.4701779e+00
   3.3000000e+01   3.3214941e+00  -1.2351164e+00   7.2911502e+00
   3.3500000e+01   3.1174343e+00  -4.1620157e-01   7.0247456e+00
   3.4000000e+01   2.8949956e+00   3.9168705e-01   6.6817327e+00
   3.4500000e+01   2.6534027e+00   1.1516675e+00   6.2763939e+00
   3.5000000e+01   2.3942227e+00   1.8308714e+00   5.8254153e+00
   3.5500000e+01   2.1212291e+00   2.4026642e+00   5.3466273e+00
   3.6000000e+01   1.8400336e+00   2.8482441e+00   4.8577157e+00
   3.6500000e+01   1.5575279e+00   3.1574867e+00   4.3750182e+00
   3.7000000e+01   1.2812064e+00   3.3289961e+00   3.9125054e+00
   3.7500000e+01   1.0184536e+00   3.3694116e+00   3.4810216e+00
   3.8000000e+01   7.7588612e-01   3.2921000e+00   3.0878331e+00
   3.8500000e+01   5.5882633e-01   3.1154198e+00   2.7364975e+00
   3.9000000e+01   3.7096407e-01   2.8607786e+00   2.4270412e+00
   3.9500000e+01   2.1423180e-01   2.5507010e+00   2.1564042e+00
   4.0000000e+01   8.8887900e-02   2.2071035e+00   1.9190935e+00
   4.0500000e+01  -6.2267920e-03   1.8499194e+00   1.7079715e+00
   4.1000000e+01  -7.3315400e-02   1.4961646e+00   1.5151010e+00
   4.1500000e+01  -1.1520140e-01   1.1594641e+00   1.3325665e+00
   4.2000000e+01  -1.3492145e-01   8.5000931e-01   1.1531997e+00
   4.2500000e+01  -1.3539021e-01   5.7486671e-01   9.7114664e-01
   4.3000000e+01  -1.1917449e-01   3.3853333e-01   7.8223085e-01
   4.3500000e+01  -8.8392068e-02   1.4362178e-01   5.8408629e-01
   4.4000000e+01  -4.4729539e-02  -8.4362950e-03   3.7605684e-01
   4.4500000e+01   1.0443750e-02  -1.1676297e-01   1.5888172e-01
   4.5000000e+01   7.5899031e-02  -1.8055249e-01  -6.5790907e-02
   4.5500000e+01   1.5034548e-01  -1.9877696e-01  -2.9600063e-01
   4.6000000e+01   2.3223498e-01  -1.7009315e-01  -5.3010684e-01
   4.6500000e+01   3.1959963e-01  -9.2940233e-02  -7.6737522e-01
   4.7000000e+01   4.0993687e-01   3.4200945e-02  -1.0084405e+00
   4.7500000e+01   5.0014725e-01   2.1243029e-01  -1.2555806e+00
   4.8000000e+01   5.8652190e-01   4.4198395e-01  -1.5127564e+00
   4.8500000e+01   6.6477273e-01   7.2177790e-01  -1.7854016e+00
   4.9000000e+01   7.3009759e-01   1.0489939e+00  -2.0799735e+00
   4.9500000e+01   7.7727518e-01   1.4187576e+00  -2.4033097e+00
   5.0000000e+01   8.0078781e-01   1.8239503e+00  -2.7618570e+00
   5.0500000e+01   7.9497393e-01   2.2551862e+00  -3.1608583e+00
   5.1000000e+01   7.5421372e-01   2.7009708e+00  -3.6035901e+00
   5.1500000e+01   6.7315062e-01   3.1480442e+00  -4.0907378e+00
   5.2000000e+01   5.4694742e-01   3.5818926e+00  -4.6199833e+00
   5.2500000e+01   3.7156981e-01   3.9873991e+00  -5.1858524e+00
   5.3000000e+01   1.4408304e-01   4.3495873e+00  -5.7798441e+00
   5.3500000e+01  -1.3705997e-01   4.6544037e+00  -6.3908316e+00
   5.4000000e+01  -4.7176535e-01   4.8894781e+00  -7.0056940e+00
   5.4500000e+01  -8.5810861e-01   5.0448003e+00  -7.6101183e+00
   5.5000000e+01  -1.2922354e+00   5.1132583e+00  -8.1894912e+00
   5.5500000e+01  -1.7683741e+00   5.0909950e+00  -8.7297988e+00
   5.6000000e+01  -2.2789725e+00   4.9775535e+00  -9.2184506e+00
   5.6500000e+01  -2.8149605e+00   4.7758011e+00  -9.6449586e+00
   5.7000000e+01  -3.3661275e+00   4.4916391e+00  -1.0001419e+01
   5.7500000e+01  -3.9215939e+00   4.1335235e+00  -1.0282763e+01
   5.8000000e+01  -4.4703445e+00   3.7118360e+00  -1.0486772e+01
   5.8500000e+01  -5.0017884e+00   3.2381535e+00  -1.0613866e+01
   5.9000000e+01  -5.5063053e+00   2.7244724e+00  -1.0666694e+01
   5.9500000e+01  -5.9757401e+00   2.1824401e+00  -1.0649575e+01
   6.0000000e+01  -6.4038135e+00   1.6226484e+00  -1.0567839e+01
   6.0500000e+01  -6.7864219e+00   1.0540274e+00  -1.0427120e+01
   6.1000000e+01  -7.1218098e+00   4.8337676e-01  -1.0232660e+01
   6.1500000e+01  -7.4106091e+00  -8.4947276e-02  -9.9886602e+00
   6.2000000e+01  -7.6557456e+00  -6.4917861e-01  -9.6977366e+00
   6.2500000e+01  -7.8622259e+00  -1.2101244e+00  -9.3604891e+00
   6.3000000e+01  -8.0368216e+00  -1.7709963e+00  -8.9752179e+00
   6.3500000e+01  -8.1876733e+00  -2.3371089e+00  -8.5377887e+00
   6.4000000e+01  -8.3238413e+00  -2.9154715e+00  -8.0416499e+00
   6.4500000e+01  -8.4548287e+00  -3.5143007e+00  -7.4779914e+00
   6.5000000e+01  -8.5901025e+00  -4.1424839e+00  -6.8360326e+00
   6.5500000e+01  -8.7386372e+00  -4.8090235e+00  -6.1034186e+00
   6.6000000e+01  -8.9085007e+00  -5.5224891e+00  -5.2667022e+00
   6.6500000e+01  -9.1064994e+00  -6.2905027e+00  -4.3118863e+00
   6.7000000e+01  -9.3378943e+00  -7.1192772e+00  -3.2250010e+00
   6.7500000e+01  -9.6061965e+00  -8.0132267e+00  -1.9926881e+00
   6.8000000e+01  -9.9130457e+00  -8.9746600e+00  -6.0276939e-01
   6.8500000e+01  -1.0258172e+01  -1.0003566e+01   9.5522617e-01
   6.9000000e+01  -1.0639436e+01  -1.1097496e+01   2.6895953e+00
   6.9500000e+01  -1.1052942e+01  -1.2251538e+01   4.6060716e+00
   7.0000000e+01  -1.1493216e+01  -1.3458392e+01   6.7075271e+00
   7.0500000e+01  -1.1953432e+01  -1.4708517e+01   8.9937745e+00
   7.1000000e+01  -1.2425680e+01  -1.5990366e+01   1.1461473e+01
   7.1500000e+01  -1.2901262e+01  -1.7290673e+01   1.4104138e+01
   7.2000000e+01  -1.3371001e+01  -1.8594798e+01   1.6912254e+01
   7.2500000e+01  -1.3825544e+01  -1.9887098e+01   1.9873472e+01
   7.3000000e+01  -1.4255662e+01  -2.1151324e+01   2.2972896e+01
   7.3500000e+01  -1.4652522e+01  -2.2371017e+01   2.6193425e+01
   7.4000000e+01  -1.5007931e+01  -2.3529898e+01   2.9516160e+01
   7.4500000e+01  -1.5314538e+01  -2.4612235e+01   3.2920827e+01
   7.5000000e+01  -1.5565997e+01  -2.5603181e+01   3.6386231e+01
   7.5500000e+01  -1.5757087e+01  -2.6489063e+01   3.9890702e+01
   7.6000000e+01  -1.5883776e+01  -2.7257634e+01   4.3412530e+01
   7.6500000e+01  -1.5943255e+01  -2.7898267e+01   4.6930370e+01
   7.7000000e+01  -1.5933916e+01  -2.8402102e+01   5.0423611e+01
   7.7500000e+01  -1.5855308e+01  -2.8762131e+01   5.3872697e+01
   7.8000000e+01  -1.5708044e+01  -2.8973249e+01   5.7259391e+01
   7.8500000e+01  -1.5493699e+01  -2.9032237e+01   6.0566990e+01
   7.9000000e+01  -1.5214680e+01  -2.8937725e+01   6.3780473e+01
   7.9500000e+01  -1.4874081e+01  -2.8690103e+01   6.6886604e+01
   8.0000000e+01  -1.4475543e+01  -2.8291408e+01   6.9873967e+01
   8.0500000e+01  -1.4023097e+01  -2.7745193e+01   7.2732964e+01
   8.1000000e+01  -1.3521025e+01  -2.7056367e+01   7.5455761e+01
   8.1500000e+01  -1.2973727e+01  -2.6231037e+01   7.8036199e+01
   8.2000000e+01  -1.2385592e+01  -2.5276335e+01   8.0469670e+01
   8.2500000e+01  -1.1760896e+01  -2.4200254e+01   8.2752972e+01
   8.3000000e+01  -1.1103710e+01  -2.3011485e+01   8.4884141e+01
   8.3500000e+01  -1.0417829e+01  -2.1719260e+01   8.6862272e+01
   8.4000000e+01  -9.7067186e+00  -2.0333212e+01   8.8687337e+01
   8.4500000e+01  -8.9734816e+00  -1.8863242e+01   9.0359992e+01
   8.5000000e+01  -8.2208417e+00  -1.7319414e+01   9.1881397e+01
   8.5500000e+01  -7.4511455e+00  -1.5711849e+01   9.3253034e+01
   8.6000000e+01  -6.6663792e+00  -1.4050651e+01   9.4476543e+01
   8.6500000e+01  -5.8682004e+00  -1.2345842e+01   9.5553568e+01
   8.7000000e+01  -5.0579812e+00  -1.0607314e+01   9.6485611e+01
   8.7500000e+01  -4.2368630e+00  -8.8447958e+00   9.7273914e+01
   8.8000000e+01  -3.4058190e+00  -7.0678347e+00   9.7919354e+01
   8.8500000e+01  -2.5657243e+00  -5.2857879e+00   9.8422353e+01
   8.9000000e+01  -1.7174302e+00  -3.5078263e+00   9.8782815e+01
   8.9500000e+01  -8.6184237e-01  -1.7429440e+00   9.9000079e+01
   9.0000000e+01   2.2760009e-08   2.4216878e-05   9.9072894e+01
   9.0500000e+01   8.6684546e-01   1.7123832e+00   9.8999412e+01
   9.1000000e+01   1.7371530e+00   3.3855551e+00   9.8777211e+01
   9.1500000e+01   2.6090188e+00   5.0110591e+00   9.8403327e+01
   9.2000000e+01   3.4801083e+00   6.5804931e+00   9.7874321e+01
   9.2500000e+01   4.3475950e+00   8.0855225e+00   9.7186355e+01
   9.3000000e+01   5.2081082e+00   9.5178758e+00   9.6335301e+01
   9.3500000e+01   6.0576912e+00   1.0869352e+01   9.5316866e+01
   9.4000000e+01   6.8917725e+00   1.2131838e+01   9.4126736e+01
   9.4500000e+01   7.7051506e+00   1.3297346e+01   9.2760751e+01
   9.5000000e+01   8.4919964e+00   1.4358061e+01   9.1215084e+01
   9.5500000e+01   9.2458732e+00   1.5306411e+01   8.9486454e+01
   9.6000000e+01   9.9597788e+00   1.6135158e+01   8.7572343e+01
   9.6500000e+01   1.0626209e+01   1.6837504e+01   8.5471231e+01
   9.7000000e+01   1.1237247e+01   1.7407223e+01   8.3182836e+01
   9.7500000e+01   1.1784677e+01   1.7838812e+01   8.0708367e+01
   9.8000000e+01   1.2260130e+01   1.8127660e+01   7.8050763e+01
   9.8500000e+01   1.2655250e+01   1.8270233e+01   7.5214928e+01
   9.9000000e+01   1.2961893e+01   1.8264272e+01   7.2207957e+01
   9.9500000e+01   1.3172356e+01   1.8109002e+01   6.9039322e+01
   1.0000000e+02   1.3279620e+01   1.7805342e+01   6.5721034e+01
   1.0050000e+02   1.3277622e+01   1.7356104e+01   6.2267753e+01
   1.0100000e+02   1.3161540e+01   1.6766187e+01   5.8696843e+01
   1.0150000e+02   1.2928083e+01   1.6042736e+01   5.5028359e+01
   1.0200000e+02   1.2575787e+01   1.5195276e+01   5.1284952e+01
   1.0250000e+02   1.2105291e+01   1.4235784e+01   4.7491692e+01
   1.0300000e+02   1.1519594e+01   1.3178712e+01   4.3675790e+01
   1.0350000e+02   1.0824273e+01   1.2040928e+01   3.9866222e+01
   1.0400000e+02   1.0027645e+01   1.0841573e+01   3.6093249e+01
   1.0450000e+02   9.1408598e+00   9.6018197e+00   3.2387838e+01
   1.0500000e+02   8.1779106e+00   8.3445318e+00   2.8780994e+01
   1.0550000e+02   7.1555360e+00   7.0938102e+00   2.5303004e+01
   1.0600000e+02   6.0930131e+00   5.8744347e+00   2.1982631e+01
   1.0650000e+02   5.0118252e+00   4.7112028e+00   1.8846268e+01
   1.0700000e+02   3.9352000e+00   3.6281818e+00   1.5917093e+01
   1.0750000e+02   2.8875195e+00   2.6478915e+00   1.3214250e+01
   1.0800000e+02   1.8936094e+00   1.7904473e+00   1.0752118e+01
   1.0850000e+02   9.7792352e-01   1.0726953e+00   8.5396875e+00
   1.0900000e+02   1.6364735e-01   5.0738304e-01   6.5801045e+00
   1.0950000e+02  -5.2824596e-01   1.0240917e-01   4.8704185e+00
   1.1000000e+02  -1.0799473e+00  -1.3979820e-01   3.4015682e+00
   1.1050000e+02  -1.4777233e+00  -2.2272594e-01   2.1586346e+00
   1.1100000e+02  -1.7127368e+00  -1.5599698e-01   1.1213757e+00
   1.1150000e+02  -1.7817217e+00   4.4672242e-02   2.6504378e-01
   1.1200000e+02  -1.6874621e+00   3.5780856e-01  -4.3853107e-01
   1.1250000e+02  -1.4390271e+00   7.5683110e-01  -1.0196260e+00
   1.1300000e+02  -1.0517257e+00   1.2110144e+00  -1.5091323e+00
   1.1350000e+02  -5.4675770e-01   1.6867496e+00  -1.9369568e+00
   1.1400000e+02   4.9448264e-02   2.1490679e+00  -2.3304030e+00
   1.1450000e+02   7.0619698e-01   2.5633704e+00  -2.7126344e+00
   1.1500000e+02   1.3897584e+00   2.8972884e+00  -3.1013231e+00
   1.1550000e+02   2.0648177e+00   3.1225822e+00  -3.5075930e+00
   1.1600000e+02   2.6960733e+00   3.2169722e+00  -3.9353534e+00
   1.1650000e+02   3.2499006e+00   3.1657856e+00  -4.3811059e+00
   1.1700000e+02   3.6959866e+00   2.9633028e+00  -4.8342811e+00
   1.1750000e+02   4.0088400e+00   2.6136906e+00  -5.2781257e+00
   1.1800000e+02   4.1690847e+00   2.1314205e+00  -5.6911217e+00
   1.1850000e+02   4.1644569e+00   1.5410993e+00  -6.0488707e+00
   1.1900000e+02   3.9904443e+00   8.7666120e-01  -6.3263333e+00
   1.1950000e+02   3.6505285e+00   1.7991769e-01  -6.5002653e+00
   1.2000000e+02   3.1560219e+00  -5.0150039e-01  -6.5516628e+00
   1.2050000e+02   2.5255142e+00  -1.1167228e+00  -6.4680030e+00
   1.2100000e+02   1.7839702e+00  -1.6146116e+00  -6.2450696e+00
   1.2150000e+02   9.6154135e-01  -1.9469507e+00  -5.8881674e+00
   1.2200000e+02   9.2164148e-02  -2.0716508e+00  -5.4125760e+00
   1.2250000e+02  -7.8797502e-01  -1.9557447e+00  -4.8431529e+00
   1.2300000e+02  -1.6420332e+00  -1.5779521e+00  -4.2130756e+00
   1.2350000e+02  -2.4340948e+00  -9.3060840e-01  -3.5617973e+00
   1.2400000e+02  -3.1306890e+00  -2.0791438e-02  -2.9323731e+00
   1.2450000e+02  -3.7021974e+00   1.1294657e+00  -2.3683853e+00
   1.2500000e+02  -4.1241105e+00   2.4839210e+00  -1.9107397e+00
   1.2550000e+02  -4.3780991e+00   3.9938006e+00  -1.5946245e+00
   1.2600000e+02  -4.4528584e+00   5.6003035e+00  -1.4469039e+00
   1.2650000e+02  -4.3446799e+00   7.2377674e+00  -1.4841707e+00
   1.2700000e+02  -4.0576979e+00   8.8372749e+00  -1.7116088e+00
   1.2750000e+02  -3.6037620e+00   1.0330446e+01  -2.1227282e+00
   1.2800000e+02  -3.0018980e+00   1.1653153e+01  -2.6999440e+00
   1.2850000e+02  -2.2773468e+00   1.2748902e+01  -3.4158923e+00
   1.2900000e+02  -1.4602117e+00   1.3571661e+01  -4.2353171e+00
   1.2950000e+02  -5.8379200e-01   1.4087958e+01  -5.1173289e+00
   1.3000000e+02   3.1727027e-01   1.4278160e+01  -6.0178350e+00
   1.3050000e+02   1.2088668e+00   1.4136878e+01  -6.8919598e+00
   1.3100000e+02   2.0591416e+00   1.3672557e+01  -7.6963145e+00
   1.3150000e+02   2.8398855e+00   1.2906344e+01  -8.3910197e+00
   1.3200000e+02   3.5274815e+00   1.1870407e+01  -8.9414288e+00
   1.3250000e+02   4.1033457e+00   1.0605864e+01  -9.3195342e+00
   1.3300000e+02   4.5538908e+00   9.1605372e+00  -9.5050583e+00
   1.3350000e+02   4.8701177e+00   7.5866829e+00  -9.4862324e+00
   1.3400000e+02   5.0470015e+00   5.9388213e+00  -9.2602613e+00
   1.3450000e+02   5.0828618e+00   4.2717444e+00  -8.8334524e+00
   1.3500000e+02   4.9788915e+00   2.6387095e+00  -8.2209735e+00
   1.3550000e+02   4.7389634e+00   1.0897956e+00  -7.4461949e+00
   1.3600000e+02   4.3697473e+00  -3.2961985e-01  -6.5395761e+00
   1.3650000e+02   3.8810824e+00  -1.5802973e+00  -5.5370846e+00
   1.3700000e+02   3.2864631e+00  -2.6304787e+00  -4.4781719e+00
   1.3750000e+02   2.6034504e+00  -3.4570789e+00  -3.4033953e+00
   1.3800000e+02   1.8538130e+00  -4.0466150e+00  -2.3518352e+00
   1.3850000e+02   1.0632383e+00  -4.3957255e+00  -1.3585206e+00
   1.3900000e+02   2.6053552e-01  -4.5111359e+00  -4.5211360e-01
   1.3950000e+02  -5.2365501e-01  -4.4089692e+00   3.4688356e-01
   1.4000000e+02  -1.2585286e+00  -4.1133799e+00   1.0271732e+00
   1.4050000e+02  -1.9149647e+00  -3.6546014e+00   1.5868075e+00
   1.4100000e+02  -2.4673187e+00  -3.0665970e+00   2.0324023e+00
   1.4150000e+02  -2.8949214e+00  -2.3845906e+00   2.3775214e+00
   1.4200000e+02  -3.1830969e+00  -1.6427756e+00   2.6404682e+00
   1.4250000e+02  -3.3235889e+00  -8.7247716e-01   2.8418208e+00
   1.4300000e+02  -3.3143891e+00  -1.0094539e-01   3.0020919e+00
   1.4350000e+02  -3.1590608e+00   6.4916730e-01   3.1398679e+00
   1.4400000e+02  -2.8657325e+00   1.3597324e+00   3.2706821e+00
   1.4450000e+02  -2.4459887e+00   2.0166783e+00   3.4067259e+00
   1.4500000e+02  -1.9138808e+00   2.6093966e+00   3.5573193e+00
   1.4550000e+02  -1.2852462e+00   3.1302820e+00   3.7298986e+00
   1.4600000e+02  -5.7743444e-01   3.5745934e+00   3.9311641e+00
   1.4650000e+02   1.9056424e-01   3.9407021e+00   4.1679907e+00
   1.4700000e+02   9.9770888e-01   4.2306466e+00   4.4477626e+00
   1.4750000e+02   1.8204278e+00   4.4507941e+00   4.7779220e+00
   1.4800000e+02   2.6323368e+00   4.6123224e+00   5.1647178e+00
   1.4850000e+02   3.4044222e+00   4.7312328e+00   5.6113394e+00
   1.4900000e+02   4.1058980e+00   4.8276651e+00   6.1158035e+00
   1.4950000e+02   4.7058305e+00   4.9244099e+00   6.6690687e+00
   1.5000000e+02   5.1754837e+00   5.0446785e+00   7.2538774e+00
   1.5050000e+02   5.4911755e+00   5.2093550e+00   7.8447432e+00
   1.5100000e+02   5.6373073e+00   5.4340959e+00   8.4093428e+00
   1.5150000e+02   5.6091359e+00   5.7267239e+00   8.9113436e+00
   1.5200000e+02   5.4148351e+00   6.0853807e+00   9.3144561e+00
   1.5250000e+02   5.0764460e+00   6.4978332e+00   9.5872658e+00
   1.5300000e+02   4.6294264e+00   6.9422034e+00   9.7082252e+00
   1.5350000e+02   4.1206835e+00   7.3892019e+00   9.6700867e+00
   1.5400000e+02   3.6051620e+00   7.8057347e+00   9.4830529e+00
   1.5450000e+02   3.1412554e+00   8.1595360e+00   9.1760224e+00
   1.5500000e+02   2.7854686e+00   8.4242856e+00   8.7954928e+00
   1.5550000e+02   2.5868783e+00   8.5845268e+00   8.4019542e+00
   1.5600000e+02   2.5819823e+00   8.6396332e+00   8.0639161e+00
   1.5650000e+02   2.7905212e+00   8.6060943e+00   7.8500507e+00
   1.5700000e+02   3.2127696e+00   8.5175200e+00   7.8202460e+00
   1.5750000e+02   3.8286686e+00   8.4220006e+00   8.0166189e+00
   1.5800000e+02   4.5989986e+00   8.3767951e+00   8.4556895e+00
   1.5850000e+02   5.4685943e+00   8.4407135e+00   9.1229259e+00
   1.5900000e+02   6.3714047e+00   8.6649849e+00   9.9707103e+00
   1.5950000e+02   7.2369908e+00   9.0837627e+00   1.0920437e+01
   1.6000000e+02   7.9978752e+00   9.7056776e+00   1.1868965e+01
   1.6050000e+02   8.5970044e+00   1.0507901e+01   1.2699024e+01
   1.6100000e+02   8.9944896e+00   1.1434010e+01   1.3292588e+01
   1.6150000e+02   9.1727780e+00   1.2396518e+01   1.3545600e+01
   1.6200000e+02   9.1394912e+00   1.3284298e+01   1.3382148e+01
   1.6250000e+02   8.9273709e+00   1.3974349e+01   1.2766008e+01
   1.6300000e+02   8.5910881e+00   1.4346612e+01   1.1707745e+01
   1.6350000e+02   8.2010793e+00   1.4299883e+01   1.0266069e+01
   1.6400000e+02   7.8350119e+00   1.3766532e+01   8.5429714e+00
   1.6450000e+02   7.5678905e+00   1.2723770e+01   6.6730463e+00
   1.6500000e+02   7.4621050e+00   1.1199573e+01   4.8083472e+00
   1.6550000e+02   7.5588262e+00   9.2721787e+00   3.1008102e+00
   1.6600000e+02   7.8720272e+00   7.0630007e+00   1.6846781e+00
   1.6650000e+02   8.3860578e+00   4.7238500e+00   6.6135610e-01
   1.6700000e+02   9.0571735e+00   2.4202343e+00   8.8726501e-02
   1.6750000e+02   9.8188020e+00   3.1307597e-01  -2.3763489e-02
   1.6800000e+02   1.0589756e+01  -1.4586210e+00   2.8617025e-01
   1.6850000e+02   1.1284153e+01  -2.7918651e+00   9.4059572e-01
   1.6900000e+02   1.1821601e+01  -3.6288377e+00   1.8326972e+00
   1.6950000e+02   1.2136221e+01  -3.9602436e+00   2.8406836e+00
   1.7000000e+02   1.2183383e+01  -3.8228646e+00   3.8422693e+00
   1.7050000e+02   1.1943444e+01  -3.2921223e+00   4.7278487e+00
   1.7100000e+02   1.1422290e+01  -2.4710356e+00   5.4108741e+00
   1.7150000e+02   1.0648951e+01  -1.4772629e+00   5.8344971e+00
   1.7200000e+02   9.6709273e+00  -4.2993165e-01   5.9741369e+00
   1.7250000e+02   8.5480646e+00   5.6225227e-01   5.8361903e+00
   1.7300000e+02   7.3458647e+00   1.4104934e+00   5.4535371e+00
   1.7350000e+02   6.1290466e+00   2.0523022e+00   4.8787675e+00
   1.7400000e+02   4.9560007e+00   2.4545256e+00   4.1761766e+00
   1.7450000e+02   3.8745820e+00   2.6131033e+00   3.4135483e+00
   1.7500000e+02   2.9194813e+00   2.5499192e+00   2.6546291e+00
   1.7550000e+02   2.1112294e+00   2.3073219e+00   1.9529981e+00
   1.7600000e+02   1.4567240e+00   1.9410250e+00   1.3478204e+00
   1.7650000e+02   9.5103195e-01   1.5121895e+00   8.6173163e-01
   1.7700000e+02   5.8010555e-01   1.0795254e+00   5.0087709e-01
   1.7750000e+02   3.2396710e-01   6.9224131e-01   2.5690969e-01
   1.7800000e+02   1.5988285e-01   3.8458900e-01   1.1056791e-01
   1.7850000e+02   6.5070794e-02   1.7259284e-01   3.6303557e-02
   1.7900000e+02   1.8581240e-02   5.3320763e-02   7.3329743e-03
   1.7950000e+02   2.1471116e-03   6.7554362e-03   4.5265524e-04
   1.8000000e+02  -3.2938797e-18  -4.2215958e-18   4.9747158e-08
