# Supplementary material for: Parahydrogen-induced polarization and spin order transfer in ethyl pyruvate at high magnetic fields
Source: Sci Rep. 2022 Nov 12;12:19361. doi: 10.1038/s41598-022-22347-1 (PMC9653431; doi:10.1038/s41598-022-22347-1)
Supplement: Supplementary file 1 — Supplementary Information 1. [file 41598_2022_22347_MOESM1_ESM.zip › FA_processing/out/ESOTHERIC_L_FA_NEEth-Pyruvate-spin911DFA.dat]

   0.0000000e+00   3.8257537e-16  -6.3656284e-17  -4.4610202e-08
   5.0000000e-01   3.9098872e-05  -2.0505518e-06  -3.7083696e-07
   1.0000000e+00   3.3397320e-04  -9.5804458e-06  -6.0589940e-06
   1.5000000e+00   1.1373370e-03  -2.8468644e-05  -3.1141630e-05
   2.0000000e+00   2.6958141e-03  -6.5382501e-05  -9.8688520e-05
   2.5000000e+00   5.2469739e-03  -1.2814496e-04  -2.4033621e-04
   3.0000000e+00   9.0164642e-03  -2.2606961e-04  -4.9564182e-04
   3.5000000e+00   1.4215272e-02  -3.7025349e-04  -9.1127318e-04
   4.0000000e+00   2.1037142e-02  -5.7381776e-04  -1.5400508e-03
   4.5000000e+00   2.9656183e-02  -8.5208733e-04  -2.4398593e-03
   5.0000000e+00   4.0224689e-02  -1.2227009e-03  -3.6724500e-03
   5.5000000e+00   5.2871199e-02  -1.7056444e-03  -5.3021561e-03
   6.0000000e+00   6.7698823e-02  -2.3232009e-03  -7.3945462e-03
   6.5000000e+00   8.4783850e-02  -3.0998134e-03  -1.0015041e-02
   7.0000000e+00   1.0417466e-01  -4.0618560e-03  -1.3227522e-02
   7.5000000e+00   1.2589097e-01  -5.2373135e-03  -1.7092953e-02
   8.0000000e+00   1.4992334e-01  -6.6553682e-03  -2.1668051e-02
   8.5000000e+00   1.7623312e-01  -8.3458989e-03  -2.7004024e-02
   9.0000000e+00   2.0475267e-01  -1.0338896e-02  -3.3145395e-02
   9.5000000e+00   2.3538589e-01  -1.2663802e-02  -4.0128954e-02
   1.0000000e+01   2.6800913e-01  -1.5348782e-02  -4.7982832e-02
   1.0500000e+01   3.0247241e-01  -1.8419947e-02  -5.6725733e-02
   1.1000000e+01   3.3860093e-01  -2.1900537e-02  -6.6366328e-02
   1.1500000e+01   3.7619684e-01  -2.5810082e-02  -7.6902819e-02
   1.2000000e+01   4.1504132e-01  -3.0163566e-02  -8.8322685e-02
   1.2500000e+01   4.5489684e-01  -3.4970602e-02  -1.0060260e-01
   1.3000000e+01   4.9550964e-01  -4.0234663e-02  -1.1370854e-01
   1.3500000e+01   5.3661235e-01  -4.5952361e-02  -1.2759605e-01
   1.4000000e+01   5.7792680e-01  -5.2112828e-02  -1.4221063e-01
   1.4500000e+01   6.1916682e-01  -5.8697196e-02  -1.5748837e-01
   1.5000000e+01   6.6004117e-01  -6.5678218e-02  -1.7335658e-01
   1.5500000e+01   7.0025647e-01  -7.3020023e-02  -1.8973461e-01
   1.6000000e+01   7.3952004e-01  -8.0678058e-02  -2.0653472e-01
   1.6500000e+01   7.7754277e-01  -8.8599195e-02  -2.2366303e-01
   1.7000000e+01   8.1404187e-01  -9.6722031e-02  -2.4102048e-01
   1.7500000e+01   8.4874342e-01  -1.0497739e-01  -2.5850383e-01
   1.8000000e+01   8.8138489e-01  -1.1328900e-01  -2.7600661e-01
   1.8500000e+01   9.1171740e-01  -1.2157439e-01  -2.9342011e-01
   1.9000000e+01   9.3950783e-01  -1.2974594e-01  -3.1063427e-01
   1.9500000e+01   9.6454070e-01  -1.3771210e-01  -3.2753850e-01
   2.0000000e+01   9.8661988e-01  -1.4537878e-01  -3.4402250e-01
   2.0500000e+01   1.0055700e+00  -1.5265079e-01  -3.5997696e-01
   2.1000000e+01   1.0212379e+00  -1.5943345e-01  -3.7529416e-01
   2.1500000e+01   1.0334931e+00  -1.6563420e-01  -3.8986854e-01
   2.2000000e+01   1.0422295e+00  -1.7116421e-01  -4.0359719e-01
   2.2500000e+01   1.0473650e+00  -1.7594006e-01  -4.1638026e-01
   2.3000000e+01   1.0488428e+00  -1.7988519e-01  -4.2812139e-01
   2.3500000e+01   1.0466310e+00  -1.8293144e-01  -4.3872800e-01
   2.4000000e+01   1.0407230e+00  -1.8502029e-01  -4.4811170e-01
   2.4500000e+01   1.0311371e+00  -1.8610401e-01  -4.5618859e-01
   2.5000000e+01   1.0179166e+00  -1.8614656e-01  -4.6287967e-01
   2.5500000e+01   1.0011291e+00  -1.8512424e-01  -4.6811125e-01
   2.6000000e+01   9.8086606e-01  -1.8302614e-01  -4.7181541e-01
   2.6500000e+01   9.5724222e-01  -1.7985425e-01  -4.7393061e-01
   2.7000000e+01   9.3039463e-01  -1.7562330e-01  -4.7440225e-01
   2.7500000e+01   9.0048184e-01  -1.7036031e-01  -4.7318341e-01
   2.8000000e+01   8.6768285e-01  -1.6410394e-01  -4.7023567e-01
   2.8500000e+01   8.3219595e-01  -1.5690342e-01  -4.6552996e-01
   2.9000000e+01   7.9423744e-01  -1.4881745e-01  -4.5904755e-01
   2.9500000e+01   7.5404022e-01  -1.3991270e-01  -4.5078101e-01
   3.0000000e+01   7.1185233e-01  -1.3026227e-01  -4.4073525e-01
   3.0500000e+01   6.6793524e-01  -1.1994402e-01  -4.2892864e-01
   3.1000000e+01   6.2256215e-01  -1.0903874e-01  -4.1539395e-01
   3.1500000e+01   5.7601611e-01  -9.7628427e-02  -4.0017939e-01
   3.2000000e+01   5.2858802e-01  -8.5794496e-02  -3.8334948e-01
   3.2500000e+01   4.8057455e-01  -7.3616124e-02  -3.6498587e-01
   3.3000000e+01   4.3227595e-01  -6.1168725e-02  -3.4518792e-01
   3.3500000e+01   3.8399378e-01  -4.8522616e-02  -3.2407314e-01
   3.4000000e+01   3.3602857e-01  -3.5741907e-02  -3.0177746e-01
   3.4500000e+01   2.8867736e-01  -2.2883678e-02  -2.7845513e-01
   3.5000000e+01   2.4223133e-01  -9.9974328e-03  -2.5427842e-01
   3.5500000e+01   1.9697325e-01   2.8751033e-03  -2.2943703e-01
   3.6000000e+01   1.5317502e-01   1.5699870e-02  -2.0413713e-01
   3.6500000e+01   1.1109523e-01   2.8450020e-02  -1.7860005e-01
   3.7000000e+01   7.0976684e-02   4.1105141e-02  -1.5306077e-01
   3.7500000e+01   3.3044093e-02   5.3650184e-02  -1.2776585e-01
   3.8000000e+01  -2.4982460e-03   6.6074113e-02  -1.0297124e-01
   3.8500000e+01  -3.5468600e-02   7.8368331e-02  -7.8939621e-02
   3.9000000e+01  -6.5709835e-02   9.0524922e-02  -5.5937531e-02
   3.9500000e+01  -9.3091292e-02   1.0253477e-01  -3.4232158e-02
   4.0000000e+01  -1.1751047e-01   1.1438564e-01  -1.4087920e-02
   4.0500000e+01  -1.3889453e-01   1.2606021e-01   4.2371722e-03
   4.1000000e+01  -1.5720150e-01   1.3753427e-01   2.0495320e-02
   4.1500000e+01  -1.7242130e-01   1.4877498e-01   3.4452858e-02
   4.2000000e+01  -1.8457642e-01   1.5973942e-01   4.5894238e-02
   4.2500000e+01  -1.9372230e-01   1.7037335e-01   5.4626019e-02
   4.3000000e+01  -1.9994742e-01   1.8061040e-01   6.0480802e-02
   4.3500000e+01  -2.0337295e-01   1.9037157e-01   6.3321041e-02
   4.4000000e+01  -2.0415206e-01   1.9956520e-01   6.3042667e-02
   4.4500000e+01  -2.0246883e-01   2.0808742e-01   5.9578448e-02
   4.5000000e+01  -1.9853674e-01   2.1582303e-01   5.2901018e-02
   4.5500000e+01  -1.9259666e-01   2.2264693e-01   4.3025498e-02
   4.6000000e+01  -1.8491449e-01   2.2842599e-01   3.0011640e-02
   4.6500000e+01  -1.7577825e-01   2.3302134e-01   1.3965426e-02
   4.7000000e+01  -1.6549478e-01   2.3629119e-01  -4.9599543e-03
   4.7500000e+01  -1.5438596e-01   2.3809389e-01  -2.6563798e-02
   4.8000000e+01  -1.4278455e-01   2.3829140e-01  -5.0598318e-02
   4.8500000e+01  -1.3102960e-01   2.3675291e-01  -7.6769861e-02
   4.9000000e+01  -1.1946149e-01   2.3335871e-01  -1.0474094e-01
   4.9500000e+01  -1.0841675e-01   2.2800405e-01  -1.3413312e-01
   5.0000000e+01  -9.8222507e-02   2.2060305e-01  -1.6453080e-01
   5.0500000e+01  -8.9190859e-02   2.1109239e-01  -1.9548578e-01
   5.1000000e+01  -8.1613125e-02   1.9943494e-01  -2.2652285e-01
   5.1500000e+01  -7.5754086e-02   1.8562293e-01  -2.5714600e-01
   5.2000000e+01  -7.1846327e-02   1.6968086e-01  -2.8684564e-01
   5.2500000e+01  -7.0084784e-02   1.5166786e-01  -3.1510638e-01
   5.3000000e+01  -7.0621599e-02   1.3167953e-01  -3.4141553e-01
   5.3500000e+01  -7.3561397e-02   1.0984923e-01  -3.6527218e-01
   5.4000000e+01  -7.8957095e-02   8.6348604e-02  -3.8619671e-01
   5.4500000e+01  -8.6806352e-02   6.1387571e-02  -4.0374059e-01
   5.5000000e+01  -9.7048758e-02   3.5213473e-02  -4.1749644e-01
   5.5500000e+01  -1.0956386e-01   8.1095945e-03  -4.2710806e-01
   5.6000000e+01  -1.2417010e-01  -1.9607049e-02  -4.3228041e-01
   5.6500000e+01  -1.4062475e-01  -4.7588599e-02  -4.3278925e-01
   5.7000000e+01  -1.5862484e-01  -7.5459884e-02  -4.2849038e-01
   5.7500000e+01  -1.7780924e-01  -1.0282254e-01  -4.1932828e-01
   5.8000000e+01  -1.9776174e-01  -1.2925967e-01  -4.0534390e-01
   5.8500000e+01  -2.1801524e-01  -1.5434095e-01  -3.8668156e-01
   5.9000000e+01  -2.3805701e-01  -1.7762811e-01  -3.6359482e-01
   5.9500000e+01  -2.5733495e-01  -1.9868073e-01  -3.3645100e-01
   6.0000000e+01  -2.7526474e-01  -2.1706223e-01  -3.0573443e-01
   6.0500000e+01  -2.9123789e-01  -2.3234590e-01  -2.7204824e-01
   6.1000000e+01  -3.0463051e-01  -2.4412109e-01  -2.3611456e-01
   6.1500000e+01  -3.1481264e-01  -2.5199914e-01  -1.9877315e-01
   6.2000000e+01  -3.2115815e-01  -2.5561923e-01  -1.6097831e-01
   6.2500000e+01  -3.2305490e-01  -2.5465400e-01  -1.2379415e-01
   6.3000000e+01  -3.1991505e-01  -2.4881472e-01  -8.8388125e-02
   6.3500000e+01  -3.1118539e-01  -2.3785615e-01  -5.6022983e-02
   6.4000000e+01  -2.9635755e-01  -2.2158084e-01  -2.8047012e-02
   6.4500000e+01  -2.7497774e-01  -1.9984293e-01  -5.8828054e-03
   6.5000000e+01  -2.4665614e-01  -1.7255137e-01   8.9854483e-03
   6.5500000e+01  -2.1107551e-01  -1.3967250e-01   1.5025997e-02
   6.6000000e+01  -1.6799908e-01  -1.0123194e-01   1.0674761e-02
   6.6500000e+01  -1.1727741e-01  -5.7315912e-02  -5.6483906e-03
   6.7000000e+01  -5.8854268e-02  -8.0717673e-03  -3.5522472e-02
   6.7500000e+01   7.2287140e-03   4.6292092e-02  -8.0507525e-02
   6.8000000e+01   8.0828629e-02   1.0550700e-01  -1.4212624e-01
   6.8500000e+01   1.6169920e-01   1.6924545e-01  -2.2184528e-01
   6.9000000e+01   2.4949009e-01   2.3712320e-01  -3.2105649e-01
   6.9500000e+01   3.4374755e-01   3.0870195e-01  -4.4105820e-01
   7.0000000e+01   4.4391657e-01   3.8349261e-01  -5.8303686e-01
   7.0500000e+01   5.4934436e-01   4.6095913e-01  -7.4804918e-01
   7.1000000e+01   6.5928523e-01   5.4052286e-01  -9.3700502e-01
   7.1500000e+01   7.7290680e-01   6.2156730e-01  -1.1506512e+00
   7.2000000e+01   8.8929742e-01   7.0344338e-01  -1.3895564e+00
   7.2500000e+01   1.0074749e+00   7.8547502e-01  -1.6540975e+00
   7.3000000e+01   1.1263960e+00   8.6696512e-01  -1.9444471e+00
   7.3500000e+01   1.2449674e+00   9.4720173e-01  -2.2605634e+00
   7.4000000e+01   1.3620569e+00   1.0254645e+00  -2.6021807e+00
   7.4500000e+01   1.4765061e+00   1.1010315e+00  -2.9688033e+00
   7.5000000e+01   1.5871428e+00   1.1731855e+00  -3.3597001e+00
   7.5500000e+01   1.6927942e+00   1.2412215e+00  -3.7739027e+00
   7.6000000e+01   1.7923010e+00   1.3044529e+00  -4.2102043e+00
   7.6500000e+01   1.8845303e+00   1.3622188e+00  -4.6671623e+00
   7.7000000e+01   1.9683898e+00   1.4138905e+00  -5.1431027e+00
   7.7500000e+01   2.0428408e+00   1.4588781e+00  -5.6361265e+00
   7.8000000e+01   2.1069114e+00   1.4966367e+00  -6.1441192e+00
   7.8500000e+01   2.1597091e+00   1.5266728e+00  -6.6647625e+00
   7.9000000e+01   2.2004324e+00   1.5485494e+00  -7.1955482e+00
   7.9500000e+01   2.2283819e+00   1.5618917e+00  -7.7337943e+00
   8.0000000e+01   2.2429706e+00   1.5663920e+00  -8.2766635e+00
   8.0500000e+01   2.2437324e+00   1.5618134e+00  -8.8211836e+00
   8.1000000e+01   2.2303299e+00   1.5479938e+00  -9.3642700e+00
   8.1500000e+01   2.2025608e+00   1.5248488e+00  -9.9027496e+00
   8.2000000e+01   2.1603629e+00   1.4923739e+00  -1.0433386e+01
   8.2500000e+01   2.1038168e+00   1.4506459e+00  -1.0952908e+01
   8.3000000e+01   2.0331484e+00   1.3998235e+00  -1.1458036e+01
   8.3500000e+01   1.9487280e+00   1.3401473e+00  -1.1945509e+01
   8.4000000e+01   1.8510692e+00   1.2719383e+00  -1.2412117e+01
   8.4500000e+01   1.7408249e+00   1.1955963e+00  -1.2854730e+01
   8.5000000e+01   1.6187824e+00   1.1115968e+00  -1.3270326e+01
   8.5500000e+01   1.4858562e+00   1.0204872e+00  -1.3656017e+01
   8.6000000e+01   1.3430794e+00   9.2288225e-01  -1.4009083e+01
   8.6500000e+01   1.1915935e+00   8.1945853e-01  -1.4326994e+01
   8.7000000e+01   1.0326369e+00   7.1094813e-01  -1.4607436e+01
   8.7500000e+01   8.6753118e-01   5.9813175e-01  -1.4848338e+01
   8.8000000e+01   6.9766760e-01   4.8183104e-01  -1.5047887e+01
   8.8500000e+01   5.2449117e-01   3.6290047e-01  -1.5204553e+01
   8.9000000e+01   3.4948471e-01   2.4221868e-01  -1.5317103e+01
   8.9500000e+01   1.7415189e-01   1.2067955e-01  -1.5384615e+01
   9.0000000e+01  -3.2756301e-08  -8.1700453e-04  -1.5406488e+01
   9.0500000e+01  -1.7147775e-01  -1.2137426e-01  -1.5382453e+01
   9.1000000e+01  -3.3881933e-01  -2.4010793e-01  -1.5312569e+01
   9.1500000e+01  -5.0061143e-01  -3.5615528e-01  -1.5197234e+01
   9.2000000e+01  -6.5550595e-01  -4.6868383e-01  -1.5037175e+01
   9.2500000e+01  -8.0223591e-01  -5.7689977e-01  -1.4833444e+01
   9.3000000e+01  -9.3963032e-01  -6.8005576e-01  -1.4587411e+01
   9.3500000e+01  -1.0666278e+00  -7.7745813e-01  -1.4300747e+01
   9.4000000e+01  -1.1822890e+00  -8.6847332e-01  -1.3975411e+01
   9.4500000e+01  -1.2858068e+00  -9.5253347e-01  -1.3613631e+01
   9.5000000e+01  -1.3765156e+00  -1.0291412e+00  -1.3217882e+01
   9.5500000e+01  -1.4538979e+00  -1.0978735e+00  -1.2790862e+01
   9.6000000e+01  -1.5175892e+00  -1.1583841e+00  -1.2335465e+01
   9.6500000e+01  -1.5673811e+00  -1.2104060e+00  -1.1854755e+01
   9.7000000e+01  -1.6032214e+00  -1.2537518e+00  -1.1351934e+01
   9.7500000e+01  -1.6252131e+00  -1.2883138e+00  -1.0830314e+01
   9.8000000e+01  -1.6336106e+00  -1.3140626e+00  -1.0293282e+01
   9.8500000e+01  -1.6288138e+00  -1.3310460e+00  -9.7442703e+00
   9.9000000e+01  -1.6113608e+00  -1.3393853e+00  -9.1867243e+00
   9.9500000e+01  -1.5819182e+00  -1.3392726e+00  -8.6240692e+00
   1.0000000e+02  -1.5412699e+00  -1.3309665e+00  -8.0596801e+00
   1.0050000e+02  -1.4903044e+00  -1.3147872e+00  -7.4968509e+00
   1.0100000e+02  -1.4300011e+00  -1.2911118e+00  -6.9387663e+00
   1.0150000e+02  -1.3614149e+00  -1.2603689e+00  -6.3884741e+00
   1.0200000e+02  -1.2856602e+00  -1.2230325e+00  -5.8488601e+00
   1.0250000e+02  -1.2038948e+00  -1.1796164e+00  -5.3226250e+00
   1.0300000e+02  -1.1173029e+00  -1.1306683e+00  -4.8122640e+00
   1.0350000e+02  -1.0270781e+00  -1.0767637e+00  -4.3200490e+00
   1.0400000e+02  -9.3440712e-01  -1.0185002e+00  -3.8480128e+00
   1.0450000e+02  -8.4045295e-01  -9.5649106e-01  -3.3979380e+00
   1.0500000e+02  -7.4633991e-01  -8.9136036e-01  -2.9713466e+00
   1.0550000e+02  -6.5313880e-01  -8.2373686e-01  -2.5694948e+00
   1.0600000e+02  -5.6185353e-01  -7.5424886e-01  -2.1933697e+00
   1.0650000e+02  -4.7340900e-01  -6.8351912e-01  -1.8436891e+00
   1.0700000e+02  -3.8864057e-01  -6.1215987e-01  -1.5209047e+00
   1.0750000e+02  -3.0828507e-01  -5.4076812e-01  -1.2252079e+00
   1.0800000e+02  -2.3297371e-01  -4.6992119e-01  -9.5653865e-01
   1.0850000e+02  -1.6322674e-01  -4.0017237e-01  -7.1459651e-01
   1.0900000e+02  -9.9450111e-02  -3.3204683e-01  -4.9885447e-01
   1.0950000e+02  -4.1933968e-02  -2.6603770e-01  -3.0857478e-01
   1.1000000e+02   9.1468464e-03  -2.0260243e-01  -1.4282682e-01
   1.1050000e+02   5.3730460e-02  -1.4215924e-01  -5.0657974e-04
   1.1100000e+02   9.1863809e-02  -8.5083955e-02   1.1964234e-01
   1.1150000e+02   1.2369678e-01  -3.1706977e-02   2.1900672e-01
   1.1200000e+02   1.4947478e-01   1.7689318e-02   2.9908087e-01
   1.1250000e+02   1.6952985e-01   6.2872907e-02   3.6144328e-01
   1.1300000e+02   1.8427060e-01   1.0366401e-01   4.0773311e-01
   1.1350000e+02   1.9417104e-01   1.3993650e-01   4.3962681e-01
   1.1400000e+02   1.9975857e-01   1.7161887e-01   4.5881525e-01
   1.1450000e+02   2.0160146e-01   1.9869448e-01   4.6698153e-01
   1.1500000e+02   2.0029582e-01   2.2120128e-01   4.6577989e-01
   1.1550000e+02   1.9645259e-01   2.3923085e-01   4.5681595e-01
   1.1600000e+02   1.9068449e-01   2.5292660e-01   4.4162843e-01
   1.1650000e+02   1.8359350e-01   2.6248134e-01   4.2167277e-01
   1.1700000e+02   1.7575875e-01   2.6813403e-01   3.9830664e-01
   1.1750000e+02   1.6772533e-01   2.7016576e-01   3.7277760e-01
   1.1800000e+02   1.5999408e-01   2.6889502e-01   3.4621304e-01
   1.1850000e+02   1.5301252e-01   2.6467231e-01   3.1961247e-01
   1.1900000e+02   1.4716720e-01   2.5787407e-01   2.9384212e-01
   1.1950000e+02   1.4277746e-01   2.4889614e-01   2.6963205e-01
   1.2000000e+02   1.4009085e-01   2.3814682e-01   2.4757551e-01
