# Supplementary material for: Parahydrogen-induced polarization and spin order transfer in ethyl pyruvate at high magnetic fields
Source: Sci Rep. 2022 Nov 12;12:19361. doi: 10.1038/s41598-022-22347-1 (PMC9653431; doi:10.1038/s41598-022-22347-1)
Supplement: Supplementary file 1 — Supplementary Information 1. [file 41598_2022_22347_MOESM1_ESM.zip › FA_processing/out/ESOTHERIC_L_FA_NEEth-Pyruvate-spin951DFA.dat]

   0.0000000e+00   3.8257533e-16  -6.3656337e-17   9.5518855e-07
   5.0000000e-01  -4.4512823e-05   7.2534071e-07   7.4857769e-07
   1.0000000e+00  -4.8671775e-04   4.8096079e-05  -1.1228667e-05
   1.5000000e+00  -1.7383926e-03   1.8349105e-04  -6.8575597e-05
   2.0000000e+00  -4.2342208e-03   4.4025749e-04  -2.2584005e-04
   2.5000000e+00  -8.4311855e-03   8.4592223e-04  -5.5673102e-04
   3.0000000e+00  -1.4796375e-02   1.4316319e-03  -1.1522182e-03
   3.5000000e+00  -2.3783522e-02   2.2504102e-03  -2.1187907e-03
   4.0000000e+00  -3.5801107e-02   3.4045242e-03  -3.5769163e-03
   4.5000000e+00  -5.1176909e-02   5.0803320e-03  -5.6594826e-03
   5.0000000e+00  -7.0125098e-02   7.5867064e-03  -8.5098163e-03
   5.5000000e+00  -9.2722149e-02   1.1391004e-02  -1.2278827e-02
   6.0000000e+00  -1.1889687e-01   1.7145187e-02  -1.7120931e-02
   6.5000000e+00  -1.4843789e-01   2.5694674e-02  -2.3188631e-02
   7.0000000e+00  -1.8101924e-01   3.8064042e-02  -3.0625897e-02
   7.5000000e+00  -2.1624159e-01   5.5416803e-02  -3.9560766e-02
   8.0000000e+00  -2.5368365e-01   7.8990481e-02  -5.0097793e-02
   8.5000000e+00  -2.9295616e-01   1.1001243e-01  -6.2311125e-02
   9.0000000e+00  -3.3374959e-01   1.4960512e-01  -7.6239067e-02
   9.5000000e+00  -3.7586711e-01   1.9869138e-01  -9.1880944e-02
   1.0000000e+01  -4.1923642e-01   2.5790955e-01  -1.0919694e-01
   1.0500000e+01  -4.6389715e-01   3.2754651e-01  -1.2811128e-01
   1.1000000e+01  -5.0996462e-01   4.0749263e-01  -1.4851876e-01
   1.1500000e+01  -5.5757472e-01   4.9721919e-01  -1.7029402e-01
   1.2000000e+01  -6.0681756e-01   5.9577565e-01  -1.9330268e-01
   1.2500000e+01  -6.5766921e-01   7.0180269e-01  -2.1741292e-01
   1.3000000e+01  -7.0993060e-01   8.1355759e-01  -2.4250624e-01
   1.3500000e+01  -7.6318046e-01   9.2895030e-01  -2.6848598e-01
   1.4000000e+01  -8.1674624e-01   1.0455914e+00  -2.9528275e-01
   1.4500000e+01  -8.6969317e-01   1.1608555e+00  -3.2285608e-01
   1.5000000e+01  -9.2082922e-01   1.2719627e+00  -3.5119238e-01
   1.5500000e+01  -9.6872224e-01   1.3760798e+00  -3.8029963e-01
   1.6000000e+01  -1.0117269e+00   1.4704366e+00  -4.1019943e-01
   1.6500000e+01  -1.0480218e+00   1.5524458e+00  -4.4091793e-01
   1.7000000e+01  -1.0756609e+00   1.6198103e+00  -4.7247671e-01
   1.7500000e+01  -1.0926458e+00   1.6706012e+00  -5.0488506e-01
   1.8000000e+01  -1.0970261e+00   1.7032921e+00  -5.3813425e-01
   1.8500000e+01  -1.0870280e+00   1.7167512e+00  -5.7219389e-01
   1.9000000e+01  -1.0612065e+00   1.7102026e+00  -6.0700919e-01
   1.9500000e+01  -1.0186013e+00   1.6831864e+00  -6.4249740e-01
   2.0000000e+01  -9.5887218e-01   1.6355485e+00  -6.7854144e-01
   2.0500000e+01  -8.8238112e-01   1.5674853e+00  -7.1497918e-01
   2.1000000e+01  -7.9019854e-01   1.4796493e+00  -7.5158861e-01
   2.1500000e+01  -6.8402103e-01   1.3732912e+00  -7.8807068e-01
   2.2000000e+01  -5.6601036e-01   1.2503947e+00  -8.2403373e-01
   2.2500000e+01  -4.3858304e-01   1.1137440e+00  -8.5898442e-01
   2.3000000e+01  -3.0419348e-01   9.6687704e-01  -8.9233017e-01
   2.3500000e+01  -1.6515580e-01   8.1390342e-01  -9.2339657e-01
   2.4000000e+01  -2.3537803e-02   6.5920795e-01  -9.5146106e-01
   2.4500000e+01   1.1886191e-01   5.0709654e-01  -9.7580064e-01
   2.5000000e+01   2.6046837e-01   3.6146201e-01  -9.9574881e-01
   2.5500000e+01   3.9985222e-01   2.2554299e-01  -1.0107543e+00
   2.6000000e+01   5.3566391e-01   1.0182029e-01  -1.0204330e+00
   2.6500000e+01   6.6661757e-01  -7.9468569e-03  -1.0246058e+00
   2.7000000e+01   7.9154131e-01  -1.0258297e-01  -1.0233160e+00
   2.7500000e+01   9.0948280e-01  -1.8131966e-01  -1.0168257e+00
   2.8000000e+01   1.0198333e+00  -2.4364445e-01  -1.0055932e+00
   2.8500000e+01   1.1224192e+00  -2.8921907e-01  -9.9023928e-01
   2.9000000e+01   1.2175142e+00  -3.1787929e-01  -9.7151260e-01
   2.9500000e+01   1.3057425e+00  -3.2969721e-01  -9.5026286e-01
   3.0000000e+01   1.3878785e+00  -3.2506826e-01  -9.2742902e-01
   3.0500000e+01   1.4645790e+00  -3.0478191e-01  -9.0404186e-01
   3.1000000e+01   1.5361114e+00  -2.7004730e-01  -8.8123345e-01
   3.1500000e+01   1.6021480e+00  -2.2246361e-01  -8.6024038e-01
   3.2000000e+01   1.6616871e+00  -1.6394338e-01  -8.4238534e-01
   3.2500000e+01   1.7131300e+00  -9.6609086e-02  -8.2902567e-01
   3.3000000e+01   1.7545060e+00  -2.2687746e-02  -8.2146556e-01
   3.3500000e+01   1.7837996e+00   5.5574720e-02  -8.2083959e-01
   3.4000000e+01   1.7993074e+00   1.3596480e-01  -8.2798475e-01
   3.4500000e+01   1.7999483e+00   2.1631448e-01  -8.4332297e-01
   3.5000000e+01   1.7854646e+00   2.9448480e-01  -8.6677381e-01
   3.5500000e+01   1.7564805e+00   3.6834185e-01  -8.9770961e-01
   3.6000000e+01   1.7144235e+00   4.3575736e-01  -9.3495440e-01
   3.6500000e+01   1.6613454e+00   4.9466891e-01  -9.7681986e-01
   3.7000000e+01   1.5996984e+00   5.4322404e-01  -1.0211687e+00
   3.7500000e+01   1.5321222e+00   5.8000745e-01  -1.0654995e+00
   3.8000000e+01   1.4612801e+00   6.0431529e-01  -1.1070549e+00
   3.8500000e+01   1.3897542e+00   6.1640597e-01  -1.1429604e+00
   3.9000000e+01   1.3199811e+00   6.1763825e-01  -1.1704026e+00
   3.9500000e+01   1.2541887e+00   6.1041628e-01  -1.1868432e+00
   4.0000000e+01   1.1942954e+00   5.9790176e-01  -1.1902508e+00
   4.0500000e+01   1.1417500e+00   5.8351685e-01  -1.1793128e+00
   4.1000000e+01   1.0973221e+00   5.7032869e-01  -1.1535797e+00
   4.1500000e+01   1.0608920e+00   5.6045426e-01  -1.1135016e+00
   4.2000000e+01   1.0313106e+00   5.5463281e-01  -1.0603326e+00
   4.2500000e+01   1.0064059e+00   5.5207780e-01  -9.9591955e-01
   4.3000000e+01   9.8318174e-01   5.5064923e-01  -9.2241776e-01
   4.3500000e+01   9.5820901e-01   5.4730434e-01  -8.4200409e-01
   4.4000000e+01   9.2814908e-01   5.3871612e-01  -7.5665406e-01
   4.4500000e+01   8.9030239e-01   5.2191679e-01  -6.6802857e-01
   4.5000000e+01   8.4305779e-01   4.9483388e-01  -5.7747548e-01
   4.5500000e+01   7.8613767e-01   4.5663119e-01  -4.8611050e-01
   4.6000000e+01   7.2058772e-01   4.0782646e-01  -3.9491398e-01
   4.6500000e+01   6.4852999e-01   3.5020807e-01  -3.0477881e-01
   4.7000000e+01   5.7276122e-01   2.8660162e-01  -2.1646991e-01
   4.7500000e+01   4.9631373e-01   2.2053956e-01  -1.3050053e-01
   4.8000000e+01   4.2209230e-01   1.5587442e-01  -4.6976978e-02
   4.8500000e+01   3.5266052e-01   9.6363406e-02   3.4506788e-02
   4.9000000e+01   2.9018958e-01   4.5251390e-02   1.1484470e-01
   4.9500000e+01   2.3652454e-01   4.8926801e-03   1.9521874e-01
   5.0000000e+01   1.9328643e-01  -2.3529661e-02   2.7673663e-01
   5.0500000e+01   1.6192660e-01  -4.0121421e-02   3.5998248e-01
   5.1000000e+01   1.4367830e-01  -4.6183799e-02   4.4459894e-01
   5.1500000e+01   1.3939903e-01  -4.3906033e-02   5.2902760e-01
   5.2000000e+01   1.4934559e-01  -3.5901841e-02   6.1050048e-01
   5.2500000e+01   1.7295550e-01  -2.4701217e-02   6.8531173e-01
   5.3000000e+01   2.0871368e-01  -1.2332062e-02   7.4932327e-01
   5.3500000e+01   2.5416200e-01  -1.0401800e-04   7.9859721e-01
   5.4000000e+01   3.0607130e-01   1.1356996e-02   8.3001978e-01
   5.4500000e+01   3.6075409e-01   2.1859618e-02   8.4179172e-01
   5.5000000e+01   4.1446406e-01   3.1293213e-02   8.3370291e-01
   5.5500000e+01   4.6381395e-01   3.9313788e-02   8.0716543e-01
   5.6000000e+01   5.0614602e-01   4.5194869e-02   7.6503039e-01
   5.6500000e+01   5.3980444e-01   4.7902619e-02   7.1124631e-01
   5.7000000e+01   5.6427993e-01   4.6367386e-02   6.5042619e-01
   5.7500000e+01   5.8021657e-01   3.9849359e-02   5.8738353e-01
   5.8000000e+01   5.8928750e-01   2.8262507e-02   5.2668478e-01
   5.8500000e+01   5.9395981e-01   1.2339958e-02   4.7225609e-01
   5.9000000e+01   5.9718085e-01  -6.4137567e-03   4.2707810e-01
   5.9500000e+01   6.0202811e-01  -2.5958568e-02   3.9299990e-01
   6.0000000e+01   6.1137131e-01  -4.4051990e-02   3.7069505e-01
   6.0500000e+01   6.2759323e-01  -5.8561084e-02   3.5976447e-01
   6.1000000e+01   6.5240408e-01  -6.7654013e-02   3.5896514e-01
   6.1500000e+01   6.8676227e-01  -6.9828188e-02   3.6651809e-01
   6.2000000e+01   7.3088905e-01  -6.3802352e-02   3.8043485e-01
   6.2500000e+01   7.8434292e-01  -4.8357240e-02   3.9880503e-01
   6.3000000e+01   8.4611085e-01  -2.2232298e-02   4.2000808e-01
   6.3500000e+01   9.1468130e-01   1.5833880e-02   4.4284111e-01
   6.4000000e+01   9.8808581e-01   6.6887278e-02   4.6657833e-01
   6.4500000e+01   1.0639235e+00   1.3140594e-01   4.9098682e-01
   6.5000000e+01   1.1394038e+00   2.0891355e-01   5.1631436e-01
   6.5500000e+01   1.2114477e+00   2.9769262e-01   5.4324651e-01
   6.6000000e+01   1.2768733e+00   3.9471742e-01   5.7281315e-01
   6.6500000e+01   1.3326587e+00   4.9587137e-01   6.0622259e-01
   6.7000000e+01   1.3762436e+00   5.9643130e-01   6.4461957e-01
   6.7500000e+01   1.4058019e+00   6.9171813e-01   6.8879533e-01
   6.8000000e+01   1.4204185e+00   7.7775804e-01   7.3891074e-01
   6.8500000e+01   1.4201186e+00   8.5178889e-01   7.9431006e-01
   6.9000000e+01   1.4057421e+00   9.1249034e-01   8.5349135e-01
   6.9500000e+01   1.3786978e+00   9.5989765e-01   9.1426113e-01
   7.0000000e+01   1.3406653e+00   9.9505433e-01   9.7404623e-01
   7.0500000e+01   1.2933288e+00   1.0195329e+00   1.0302850e+00
   7.1000000e+01   1.2382100e+00   1.0349830e+00   1.0807934e+00
   7.1500000e+01   1.1766348e+00   1.0428414e+00   1.1240093e+00
   7.2000000e+01   1.1098258e+00   1.0442715e+00   1.1590592e+00
   7.2500000e+01   1.0390713e+00   1.0403141e+00   1.1856523e+00
   7.3000000e+01   9.6590012e-01   1.0321618e+00   1.2038643e+00
   7.3500000e+01   8.9218935e-01   1.0214302e+00   1.2139096e+00
   7.4000000e+01   8.2015088e-01   1.0103095e+00   1.2159999e+00
   7.4500000e+01   7.5217513e-01   1.0015143e+00   1.2103486e+00
   7.5000000e+01   6.9054922e-01   9.9800949e-01   1.1973216e+00
   7.5500000e+01   6.3710015e-01   1.0025375e+00   1.1776639e+00
   7.6000000e+01   5.9283614e-01   1.0170139e+00   1.1526837e+00
   7.6500000e+01   5.5766507e-01   1.0418832e+00   1.1242577e+00
   7.7000000e+01   5.3025773e-01   1.0755416e+00   1.0945487e+00
   7.7500000e+01   5.0809839e-01   1.1139392e+00   1.0653914e+00
   7.8000000e+01   4.8773069e-01   1.1504671e+00   1.0373893e+00
   7.8500000e+01   4.6517081e-01   1.1762134e+00   1.0088550e+00
   7.9000000e+01   4.3642981e-01   1.1806212e+00   9.7478879e-01
   7.9500000e+01   3.9806776e-01   1.1525179e+00   9.2611518e-01
   8.0000000e+01   3.4769790e-01   1.0814091e+00   8.4937397e-01
   8.0500000e+01   2.8436851e-01   9.5886998e-01   7.2699766e-01
   8.1000000e+01   2.0877071e-01   7.7983404e-01   5.3822020e-01
   8.1500000e+01   1.2324724e-01   5.4358894e-01   2.6056833e-01
   8.2000000e+01   3.1604646e-02   2.5433611e-01  -1.2819202e-01
   8.2500000e+01  -6.1244621e-02  -7.8757390e-02  -6.4783825e-01
   8.3000000e+01  -1.4976646e-01  -4.4200844e-01  -1.3134148e+00
   8.3500000e+01  -2.2836168e-01  -8.1809652e-01  -2.1331164e+00
   8.4000000e+01  -2.9193769e-01  -1.1872559e+00  -3.1065373e+00
   8.4500000e+01  -3.3644003e-01  -1.5286490e+00  -4.2234660e+00
   8.5000000e+01  -3.5929408e-01  -1.8217909e+00  -5.4633683e+00
   8.5500000e+01  -3.5971527e-01  -2.0479161e+00  -6.7956498e+00
   8.6000000e+01  -3.3885618e-01  -2.1911998e+00  -8.1807256e+00
   8.6500000e+01  -2.9977128e-01  -2.2397775e+00  -9.5718524e+00
   8.7000000e+01  -2.4719430e-01  -2.1865272e+00  -1.0917605e+01
   8.7500000e+01  -1.8713998e-01  -2.0296036e+00  -1.2164810e+01
   8.8000000e+01  -1.2635939e-01  -1.7727245e+00  -1.3261718e+01
   8.8500000e+01  -7.1694346e-02  -1.4252142e+00  -1.4161157e+01
   8.9000000e+01  -2.9390416e-02  -1.0018017e+00  -1.4823440e+01
   8.9500000e+01  -4.4363312e-03  -5.2215503e-01  -1.5218825e+01
   9.0000000e+01   1.1585491e-08  -1.0117036e-02  -1.5329364e+01
   9.0500000e+01  -1.7026395e-02   5.0739730e-01  -1.5150025e+01
   9.1000000e+01  -5.4050809e-02   1.0018672e+00  -1.4689016e+01
   9.1500000e+01  -1.0726138e-01   1.4449756e+00  -1.3967276e+01
   9.2000000e+01  -1.7082049e-01   1.8106706e+00  -1.3017127e+01
   9.2500000e+01  -2.3742425e-01   2.0773068e+00  -1.1880171e+01
   9.3000000e+01  -2.9904824e-01   2.2296181e+00  -1.0604529e+01
   9.3500000e+01  -3.4779812e-01   2.2602387e+00  -9.2416466e+00
   9.4000000e+01  -3.7676247e-01   2.1705033e+00  -7.8429171e+00
   9.4500000e+01  -3.8075694e-01   1.9703390e+00  -6.4564528e+00
   9.5000000e+01  -3.5685824e-01   1.6771930e+00  -5.1243249e+00
   9.5500000e+01  -3.0465460e-01   1.3141027e+00  -3.8805556e+00
   9.6000000e+01  -2.2618281e-01   9.0717257e-01  -2.7500506e+00
   9.6500000e+01  -1.2557309e-01   4.8282886e-01  -1.7485242e+00
   9.7000000e+01  -8.4707481e-03   6.5266924e-02  -8.8332057e-01
   9.7500000e+01   1.1866237e-01  -3.2554535e-01  -1.5490131e-01
   9.8000000e+01   2.4925152e-01  -6.7506336e-01   4.4131913e-01
   9.8500000e+01   3.7721468e-01  -9.7448454e-01   9.1312920e-01
   9.9000000e+01   4.9739858e-01  -1.2202835e+00   1.2699570e+00
   9.9500000e+01   6.0581614e-01  -1.4131900e+00   1.5217706e+00
   1.0000000e+02   6.9969834e-01  -1.5569001e+00   1.6784919e+00
   1.0050000e+02   7.7740485e-01  -1.6568033e+00   1.7498466e+00
   1.0100000e+02   8.3825275e-01  -1.7189328e+00   1.7454906e+00
   1.0150000e+02   8.8231982e-01  -1.7492442e+00   1.6752235e+00
   1.0200000e+02   9.1026340e-01  -1.7532232e+00   1.5491296e+00
   1.0250000e+02   9.2317339e-01  -1.7357485e+00   1.3775519e+00
   1.0300000e+02   9.2245730e-01  -1.7011039e+00   1.1708840e+00
   1.0350000e+02   9.0974156e-01  -1.6530397e+00   9.3923022e-01
   1.0400000e+02   8.8676990e-01  -1.5948150e+00   6.9201793e-01
   1.0450000e+02   8.5528585e-01  -1.5291938e+00   4.3765555e-01
   1.0500000e+02   8.1689853e-01  -1.4584023e+00   1.8330386e-01
   1.0550000e+02   7.7294543e-01  -1.3840726e+00  -6.5202428e-02
   1.0600000e+02   7.2437630e-01  -1.3072080e+00  -3.0328347e-01
   1.0650000e+02   6.7168628e-01  -1.2281977e+00  -5.2742275e-01
   1.0700000e+02   6.1492170e-01  -1.1468965e+00  -7.3490309e-01
   1.0750000e+02   5.5376993e-01  -1.0627730e+00  -9.2352519e-01
   1.0800000e+02   4.8772747e-01  -9.7510982e-01  -1.0913596e+00
   1.0850000e+02   4.1632310e-01  -8.8323332e-01  -1.2365714e+00
   1.0900000e+02   3.3935864e-01  -7.8673636e-01  -1.3573383e+00
   1.0950000e+02   2.5712280e-01  -6.8566155e-01  -1.4518635e+00
   1.1000000e+02   1.7053522e-01  -5.8061691e-01  -1.5184691e+00
   1.1050000e+02   8.1187949e-02  -4.7280930e-01  -1.5557412e+00
   1.1100000e+02  -8.7312312e-03  -3.6399558e-01  -1.5627010e+00
   1.1150000e+02  -9.6628060e-02  -2.5636377e-01  -1.5389733e+00
   1.1200000e+02  -1.7977768e-01  -1.5236394e-01  -1.4849366e+00
   1.1250000e+02  -2.5564442e-01  -5.4509697e-02  -1.4018414e+00
   1.1300000e+02  -3.2219376e-01   3.4831023e-02  -1.2918850e+00
   1.1350000e+02  -3.7814509e-01   1.1363952e-01  -1.1582307e+00
   1.1400000e+02  -4.2312331e-01   1.8042737e-01  -1.0049533e+00
   1.1450000e+02  -4.5768464e-01   2.3437487e-01  -8.3689414e-01
   1.1500000e+02  -4.8321304e-01   2.7540334e-01  -6.5941828e-01
   1.1550000e+02  -5.0170544e-01   3.0415960e-01  -4.7808238e-01
   1.1600000e+02  -5.1548127e-01   3.2190078e-01  -2.9824458e-01
   1.1650000e+02  -5.2686340e-01   3.3028658e-01  -1.2466857e-01
   1.1700000e+02  -5.3787969e-01   3.3110925e-01   3.8815434e-02
   1.1750000e+02  -5.5002904e-01   3.2601180e-01   1.8953437e-01
   1.1800000e+02  -5.6414223e-01   3.1625294e-01   3.2604132e-01
   1.1850000e+02  -5.8035053e-01   3.0256983e-01   4.4802113e-01
   1.1900000e+02  -5.9815572e-01   2.8516627e-01   5.5605656e-01
   1.1950000e+02  -6.1657845e-01   2.6382161e-01   6.5130515e-01
   1.2000000e+02  -6.3435066e-01   2.3808506e-01   7.3515058e-01
