# Supplementary material for: Parahydrogen-induced polarization and spin order transfer in ethyl pyruvate at high magnetic fields
Source: Sci Rep. 2022 Nov 12;12:19361. doi: 10.1038/s41598-022-22347-1 (PMC9653431; doi:10.1038/s41598-022-22347-1)
Supplement: Supplementary file 1 — Supplementary Information 1. [file 41598_2022_22347_MOESM1_ESM.zip › FA_processing/out/ESOTHERIC_L_FA_NEEth-PyruvateD3-spin611DFA.dat]

   0.0000000e+00   1.0923352e-19   1.1861914e-20  -2.5829482e-06
   5.0000000e-01   1.9000078e-05  -2.0895574e-05  -2.1986806e-06
   1.0000000e+00   2.1545246e-04  -1.7379629e-04   2.2671234e-06
   1.5000000e+00   7.7085029e-04  -5.9048453e-04   2.0534605e-05
   2.0000000e+00   1.8746509e-03  -1.4022776e-03   6.8080001e-05
   2.5000000e+00   3.7279665e-03  -2.7397467e-03   1.6506891e-04
   3.0000000e+00   6.5469118e-03  -4.7323796e-03   3.3490096e-04
   3.5000000e+00   1.0565506e-02  -7.5081719e-03   6.0240311e-04
   4.0000000e+00   1.6038031e-02  -1.1193131e-02   9.9171772e-04
   4.5000000e+00   2.3240771e-02  -1.5910688e-02   1.5239404e-03
   5.0000000e+00   3.2473052e-02  -2.1781002e-02   2.2145688e-03
   5.5000000e+00   4.4057536e-02  -2.8920161e-02   3.0708306e-03
   6.0000000e+00   5.8339715e-02  -3.7439278e-02   4.0889615e-03
   6.5000000e+00   7.5686602e-02  -4.7443486e-02   5.2515083e-03
   7.0000000e+00   9.6484583e-02  -5.9030838e-02   6.5247332e-03
   7.5000000e+00   1.2113647e-01  -7.2291130e-02   7.8561936e-03
   8.0000000e+00   1.5005777e-01  -8.7304665e-02   9.1725705e-03
   8.5000000e+00   1.8367216e-01  -1.0414097e-01   1.0377817e-02
   9.0000000e+00   2.2240640e-01  -1.2285749e-01   1.1351685e-02
   9.5000000e+00   2.6668448e-01  -1.4349831e-01   1.1948700e-02
   1.0000000e+01   3.1692136e-01  -1.6609287e-01   1.1997613e-02
   1.0500000e+01   3.7351630e-01  -1.9065484e-01   1.1301393e-02
   1.1000000e+01   4.3684578e-01  -2.1718092e-01   9.6377716e-03
   1.1500000e+01   5.0725634e-01  -2.4564997e-01   6.7603670e-03
   1.2000000e+01   5.8505733e-01  -2.7602218e-01   2.4003965e-03
   1.2500000e+01   6.7051368e-01  -3.0823839e-01  -3.7310338e-03
   1.3000000e+01   7.6383897e-01  -3.4221975e-01  -1.1940072e-02
   1.3500000e+01   8.6518875e-01  -3.7786753e-01  -2.2546729e-02
   1.4000000e+01   9.7465438e-01  -4.1506319e-01  -3.5880987e-02
   1.4500000e+01   1.0922574e+00  -4.5366872e-01  -5.2278466e-02
   1.5000000e+01   1.2179446e+00  -4.9352735e-01  -7.2075703e-02
   1.5500000e+01   1.3515842e+00  -5.3446440e-01  -9.5605113e-02
   1.6000000e+01   1.4929623e+00  -5.7628857e-01  -1.2318972e-01
   1.6500000e+01   1.6417807e+00  -6.1879342e-01  -1.5513772e-01
   1.7000000e+01   1.7976562e+00  -6.6175913e-01  -1.9173701e-01
   1.7500000e+01   1.9601200e+00  -7.0495458e-01  -2.3324969e-01
   1.8000000e+01   2.1286191e+00  -7.4813961e-01  -2.7990677e-01
   1.8500000e+01   2.3025184e+00  -7.9106749e-01  -3.3190301e-01
   1.9000000e+01   2.4811040e+00  -8.3348759e-01  -3.8939214e-01
   1.9500000e+01   2.6635878e+00  -8.7514811e-01  -4.5248245e-01
   2.0000000e+01   2.8491129e+00  -9.1579903e-01  -5.2123284e-01
   2.0500000e+01   3.0367606e+00  -9.5519498e-01  -5.9564954e-01
   2.1000000e+01   3.2255570e+00  -9.9309813e-01  -6.7568332e-01
   2.1500000e+01   3.4144824e+00  -1.0292811e+00  -7.6122752e-01
   2.2000000e+01   3.6024796e+00  -1.0635297e+00  -8.5211678e-01
   2.2500000e+01   3.7884643e+00  -1.0956456e+00  -9.4812655e-01
   2.3000000e+01   3.9713347e+00  -1.1254484e+00  -1.0489734e+00
   2.3500000e+01   4.1499828e+00  -1.1527782e+00  -1.1543164e+00
   2.4000000e+01   4.3233047e+00  -1.1774972e+00  -1.2637586e+00
   2.4500000e+01   4.4902117e+00  -1.1994912e+00  -1.3768506e+00
   2.5000000e+01   4.6496414e+00  -1.2186709e+00  -1.4930934e+00
   2.5500000e+01   4.8005680e+00  -1.2349725e+00  -1.6119433e+00
   2.6000000e+01   4.9420129e+00  -1.2483579e+00  -1.7328169e+00
   2.6500000e+01   5.0730540e+00  -1.2588148e+00  -1.8550965e+00
   2.7000000e+01   5.1928354e+00  -1.2663560e+00  -1.9781367e+00
   2.7500000e+01   5.3005755e+00  -1.2710186e+00  -2.1012709e+00
   2.8000000e+01   5.3955744e+00  -1.2728622e+00  -2.2238188e+00
   2.8500000e+01   5.4772205e+00  -1.2719674e+00  -2.3450934e+00
   2.9000000e+01   5.5449961e+00  -1.2684334e+00  -2.4644090e+00
   2.9500000e+01   5.5984813e+00  -1.2623754e+00  -2.5810887e+00
   3.0000000e+01   5.6373573e+00  -1.2539217e+00  -2.6944720e+00
   3.0500000e+01   5.6614083e+00  -1.2432107e+00  -2.8039227e+00
   3.1000000e+01   5.6705220e+00  -1.2303872e+00  -2.9088357e+00
   3.1500000e+01   5.6646888e+00  -1.2155993e+00  -3.0086441e+00
   3.2000000e+01   5.6439999e+00  -1.1989944e+00  -3.1028258e+00
   3.2500000e+01   5.6086440e+00  -1.1807161e+00  -3.1909091e+00
   3.3000000e+01   5.5589033e+00  -1.1608998e+00  -3.2724782e+00
   3.3500000e+01   5.4951476e+00  -1.1396704e+00  -3.3471772e+00
   3.4000000e+01   5.4178278e+00  -1.1171379e+00  -3.4147147e+00
   3.4500000e+01   5.3274686e+00  -1.0933954e+00  -3.4748655e+00
   3.5000000e+01   5.2246603e+00  -1.0685157e+00  -3.5274734e+00
   3.5500000e+01   5.1100492e+00  -1.0425495e+00  -3.5724518e+00
   3.6000000e+01   4.9843287e+00  -1.0155235e+00  -3.6097838e+00
   3.6500000e+01   4.8482288e+00  -9.8743895e-01  -3.6395212e+00
   3.7000000e+01   4.7025054e+00  -9.5827085e-01  -3.6617824e+00
   3.7500000e+01   4.5479304e+00  -9.2796779e-01  -3.6767500e+00
   3.8000000e+01   4.3852804e+00  -8.9645222e-01  -3.6846665e+00
   3.8500000e+01   4.2153266e+00  -8.6362137e-01  -3.6858298e+00
   3.9000000e+01   4.0388239e+00  -8.2934878e-01  -3.6805880e+00
   3.9500000e+01   3.8565017e+00  -7.9348636e-01  -3.6693324e+00
   4.0000000e+01   3.6690538e+00  -7.5586702e-01  -3.6524916e+00
   4.0500000e+01   3.4771300e+00  -7.1630786e-01  -3.6305229e+00
   4.1000000e+01   3.2813277e+00  -6.7461380e-01  -3.6039053e+00
   4.1500000e+01   3.0821849e+00  -6.3058166e-01  -3.5731303e+00
   4.2000000e+01   2.8801735e+00  -5.8400457e-01  -3.5386935e+00
   4.2500000e+01   2.6756944e+00  -5.3467676e-01  -3.5010856e+00
   4.3000000e+01   2.4690726e+00  -4.8239847e-01  -3.4607836e+00
   4.3500000e+01   2.2605547e+00  -4.2698108e-01  -3.4182413e+00
   4.4000000e+01   2.0503062e+00  -3.6825225e-01  -3.3738811e+00
   4.4500000e+01   1.8384108e+00  -3.0606105e-01  -3.3280845e+00
   4.5000000e+01   1.6248707e+00  -2.4028293e-01  -3.2811847e+00
   4.5500000e+01   1.4096079e+00  -1.7082453e-01  -3.2334581e+00
   4.6000000e+01   1.1924665e+00  -9.7628123e-02  -3.1851168e+00
   4.6500000e+01   9.7321626e-01  -2.0675713e-02  -3.1363022e+00
   4.7000000e+01   7.5155742e-01   6.0007342e-02  -3.0870785e+00
   4.7500000e+01   5.2712578e-01   1.4434927e-01  -3.0374277e+00
   4.8000000e+01   2.9949929e-01   2.3222939e-01  -2.9872442e+00
   4.8500000e+01   6.8205125e-02   3.2347633e-01  -2.9363316e+00
   4.9000000e+01  -1.6727246e-01   4.1786694e-01  -2.8843995e+00
   4.9500000e+01  -4.0748367e-01   5.1512590e-01  -2.8310614e+00
   5.0000000e+01  -6.5300426e-01   6.1492617e-01  -2.7758335e+00
   5.0500000e+01  -9.0442614e-01   7.1689017e-01  -2.7181343e+00
   5.1000000e+01  -1.1623478e+00   8.2059179e-01  -2.6572857e+00
   5.1500000e+01  -1.4273645e+00   9.2555910e-01  -2.5925138e+00
   5.2000000e+01  -1.7000585e+00   1.0312778e+00  -2.5229518e+00
   5.2500000e+01  -1.9809889e+00   1.1371957e+00  -2.4476431e+00
   5.3000000e+01  -2.2706824e+00   1.2427269e+00  -2.3655454e+00
   5.3500000e+01  -2.5696237e+00   1.3472580e+00  -2.2755356e+00
   5.4000000e+01  -2.8782463e+00   1.4501537e+00  -2.1764151e+00
   5.4500000e+01  -3.1969238e+00   1.5507631e+00  -2.0669165e+00
   5.5000000e+01  -3.5259620e+00   1.6484268e+00  -1.9457100e+00
   5.5500000e+01  -3.8655911e+00   1.7424836e+00  -1.8114113e+00
   5.6000000e+01  -4.2159587e+00   1.8322779e+00  -1.6625897e+00
   5.6500000e+01  -4.5771238e+00   1.9171673e+00  -1.4977758e+00
   5.7000000e+01  -4.9490511e+00   1.9965292e+00  -1.3154713e+00
   5.7500000e+01  -5.3316066e+00   2.0697687e+00  -1.1141577e+00
   5.8000000e+01  -5.7245531e+00   2.1363250e+00  -8.9230570e-01
   5.8500000e+01  -6.1275482e+00   2.1956783e+00  -6.4838536e-01
   5.9000000e+01  -6.5401410e+00   2.2473560e+00  -3.8087557e-01
   5.9500000e+01  -6.9617718e+00   2.2909383e+00  -8.8274202e-02
   6.0000000e+01  -7.3917711e+00   2.3260636e+00   2.3089186e-01
   6.0500000e+01  -7.8293603e+00   2.3524327e+00   5.7805672e-01
   6.1000000e+01  -8.2736530e+00   2.3698131e+00   9.5460548e-01
   6.1500000e+01  -8.7236570e+00   2.3780417e+00   1.3618644e+00
   6.2000000e+01  -9.1782776e+00   2.3770272e+00   1.8010910e+00
   6.2500000e+01  -9.6363208e+00   2.3667519e+00   2.2734650e+00
   6.3000000e+01  -1.0096498e+01   2.3472718e+00   2.7800785e+00
   6.3500000e+01  -1.0557432e+01   2.3187172e+00   3.3219275e+00
   6.4000000e+01  -1.1017661e+01   2.2812910e+00   3.8999028e+00
   6.4500000e+01  -1.1475646e+01   2.2352674e+00   4.5147822e+00
   6.5000000e+01  -1.1929780e+01   2.1809891e+00   5.1672224e+00
   6.5500000e+01  -1.2378389e+01   2.1188641e+00   5.8577515e+00
   6.6000000e+01  -1.2819750e+01   2.0493615e+00   6.5867625e+00
   6.6500000e+01  -1.3252088e+01   1.9730073e+00   7.3545064e+00
   6.7000000e+01  -1.3673594e+01   1.8903784e+00   8.1610868e+00
   6.7500000e+01  -1.4082430e+01   1.8020977e+00   9.0064546e+00
   6.8000000e+01  -1.4476738e+01   1.7088271e+00   9.8904030e+00
   6.8500000e+01  -1.4854648e+01   1.6112617e+00   1.0812564e+01
   6.9000000e+01  -1.5214294e+01   1.5101221e+00   1.1772405e+01
   6.9500000e+01  -1.5553816e+01   1.4061482e+00   1.2769227e+01
   7.0000000e+01  -1.5871373e+01   1.3000916e+00   1.3802159e+01
   7.0500000e+01  -1.6165154e+01   1.1927081e+00   1.4870164e+01
   7.1000000e+01  -1.6433383e+01   1.0847513e+00   1.5972032e+01
   7.1500000e+01  -1.6674336e+01   9.7696477e-01   1.7106381e+01
   7.2000000e+01  -1.6886340e+01   8.7007569e-01   1.8271665e+01
   7.2500000e+01  -1.7067792e+01   7.6478811e-01   1.9466166e+01
   7.3000000e+01  -1.7217160e+01   6.6177675e-01   2.0688006e+01
   7.3500000e+01  -1.7332996e+01   5.6168109e-01   2.1935143e+01
   7.4000000e+01  -1.7413942e+01   4.6510006e-01   2.3205381e+01
   7.4500000e+01  -1.7458738e+01   3.7258708e-01   2.4496372e+01
   7.5000000e+01  -1.7466228e+01   2.8464578e-01   2.5805624e+01
   7.5500000e+01  -1.7435371e+01   2.0172618e-01   2.7130506e+01
   7.6000000e+01  -1.7365239e+01   1.2422157e-01   2.8468255e+01
   7.6500000e+01  -1.7255032e+01   5.2465976e-02   2.9815987e+01
   7.7000000e+01  -1.7104076e+01  -1.3267758e-02   3.1170702e+01
   7.7500000e+01  -1.6911832e+01  -7.2769164e-02   3.2529298e+01
   7.8000000e+01  -1.6677895e+01  -1.2589075e-01   3.3888577e+01
   7.8500000e+01  -1.6402004e+01  -1.7254796e-01   3.5245257e+01
   7.9000000e+01  -1.6084038e+01  -2.1271843e-01   3.6595985e+01
   7.9500000e+01  -1.5724023e+01  -2.4644075e-01   3.7937344e+01
   8.0000000e+01  -1.5322129e+01  -2.7381252e-01   3.9265872e+01
   8.0500000e+01  -1.4878676e+01  -2.9498792e-01   4.0578068e+01
   8.1000000e+01  -1.4394130e+01  -3.1017469e-01   4.1870408e+01
   8.1500000e+01  -1.3869103e+01  -3.1963070e-01   4.3139359e+01
   8.2000000e+01  -1.3304354e+01  -3.2366001e-01   4.4381388e+01
   8.2500000e+01  -1.2700784e+01  -3.2260849e-01   4.5592981e+01
   8.3000000e+01  -1.2059439e+01  -3.1685921e-01   4.6770653e+01
   8.3500000e+01  -1.1381499e+01  -3.0682736e-01   4.7910963e+01
   8.4000000e+01  -1.0668283e+01  -2.9295505e-01   4.9010526e+01
   8.4500000e+01  -9.9212392e+00  -2.7570577e-01   5.0066028e+01
   8.5000000e+01  -9.1419420e+00  -2.5555882e-01   5.1074242e+01
   8.5500000e+01  -8.3320873e+00  -2.3300350e-01   5.2032034e+01
   8.6000000e+01  -7.4934863e+00  -2.0853339e-01   5.2936385e+01
   8.6500000e+01  -6.6280598e+00  -1.8264050e-01   5.3784397e+01
   8.7000000e+01  -5.7378310e+00  -1.5580953e-01   5.4573307e+01
   8.7500000e+01  -4.8249189e+00  -1.2851223e-01   5.5300501e+01
   8.8000000e+01  -3.8915308e+00  -1.0120187e-01   5.5963527e+01
   8.8500000e+01  -2.9399541e+00  -7.4307948e-02   5.6560098e+01
   8.9000000e+01  -1.9725486e+00  -4.8231059e-02   5.7088113e+01
   8.9500000e+01  -9.9173783e-01  -2.3338113e-02   5.7545661e+01
   9.0000000e+01   6.8863795e-08   4.2178888e-05   5.7931030e+01
   9.0500000e+01   1.0001411e+00   2.1623462e-02   5.8242719e+01
   9.1000000e+01   2.0061249e+00   4.1165512e-02   5.8479443e+01
   9.1500000e+01   3.0153643e+00   5.8477600e-02   5.8640143e+01
   9.2000000e+01   4.0252552e+00   7.3421428e-02   5.8723990e+01
   9.2500000e+01   5.0331862e+00   8.5913595e-02   5.8730391e+01
   9.3000000e+01   6.0365489e+00   9.5927594e-02   5.8658996e+01
   9.3500000e+01   7.0327478e+00   1.0349531e-01   5.8509699e+01
   9.4000000e+01   8.0192109e+00   1.0870803e-01   5.8282642e+01
   9.4500000e+01   8.9933995e+00   1.1171689e-01   5.7978218e+01
   9.5000000e+01   9.9528184e+00   1.1273288e-01   5.7597068e+01
   9.5500000e+01   1.0895026e+01   1.1202623e-01   5.7140086e+01
   9.6000000e+01   1.1817646e+01   1.0992538e-01   5.6608417e+01
   9.6500000e+01   1.2718373e+01   1.0681537e-01   5.6003449e+01
   9.7000000e+01   1.3594987e+01   1.0313571e-01   5.5326818e+01
   9.7500000e+01   1.4445361e+01   9.9377845e-02   5.4580398e+01
   9.8000000e+01   1.5267470e+01   9.6082038e-02   5.3766295e+01
   9.8500000e+01   1.6059397e+01   9.3833877e-02   5.2886847e+01
   9.9000000e+01   1.6819349e+01   9.3260306e-02   5.1944606e+01
   9.9500000e+01   1.7545658e+01   9.5025253e-02   5.0942341e+01
   1.0000000e+02   1.8236790e+01   9.9824885e-02   4.9883016e+01
   1.0050000e+02   1.8891355e+01   1.0838250e-01   4.8769788e+01
   1.0100000e+02   1.9508111e+01   1.2144312e-01   4.7605993e+01
   1.0150000e+02   2.0085970e+01   1.3976776e-01   4.6395130e+01
   1.0200000e+02   2.0624002e+01   1.6412752e-01   4.5140849e+01
   1.0250000e+02   2.1121443e+01   1.9529739e-01   4.3846936e+01
   1.0300000e+02   2.1577694e+01   2.3405000e-01   4.2517299e+01
   1.0350000e+02   2.1992328e+01   2.8114911e-01   4.1155948e+01
   1.0400000e+02   2.2365088e+01   3.3734315e-01   3.9766981e+01
   1.0450000e+02   2.2695891e+01   4.0335867e-01   3.8354565e+01
   1.0500000e+02   2.2984826e+01   4.7989383e-01   3.6922916e+01
   1.0550000e+02   2.3232152e+01   5.6761192e-01   3.5476283e+01
   1.0600000e+02   2.3438301e+01   6.6713503e-01   3.4018927e+01
   1.0650000e+02   2.3603869e+01   7.7903787e-01   3.2555102e+01
   1.0700000e+02   2.3729616e+01   9.0384178e-01   3.1089035e+01
   1.0750000e+02   2.3816458e+01   1.0420090e+00   2.9624909e+01
   1.0800000e+02   2.3865466e+01   1.1939372e+00   2.8166838e+01
   1.0850000e+02   2.3877851e+01   1.3599545e+00   2.6718854e+01
   1.0900000e+02   2.3854964e+01   1.5403148e+00   2.5284884e+01
   1.0950000e+02   2.3798282e+01   1.7351930e+00   2.3868732e+01
   1.1000000e+02   2.3709400e+01   1.9446821e+00   2.2474065e+01
   1.1050000e+02   2.3590023e+01   2.1687891e+00   2.1104389e+01
   1.1100000e+02   2.3441947e+01   2.4074325e+00   1.9763040e+01
   1.1150000e+02   2.3267056e+01   2.6604401e+00   1.8453164e+01
   1.1200000e+02   2.3067305e+01   2.9275475e+00   1.7177703e+01
   1.1250000e+02   2.2844704e+01   3.2083968e+00   1.5939386e+01
   1.1300000e+02   2.2601310e+01   3.5025365e+00   1.4740714e+01
   1.1350000e+02   2.2339211e+01   3.8094216e+00   1.3583948e+01
   1.1400000e+02   2.2060510e+01   4.1284146e+00   1.2471105e+01
   1.1450000e+02   2.1767312e+01   4.4587872e+00   1.1403948e+01
   1.1500000e+02   2.1461711e+01   4.7997223e+00   1.0383981e+01
   1.1550000e+02   2.1145775e+01   5.1503173e+00   9.4124448e+00
   1.1600000e+02   2.0821531e+01   5.5095875e+00   8.4903140e+00
   1.1650000e+02   2.0490952e+01   5.8764703e+00   7.6182986e+00
   1.1700000e+02   2.0155946e+01   6.2498298e+00   6.7968437e+00
   1.1750000e+02   1.9818340e+01   6.6284631e+00   6.0261331e+00
   1.1800000e+02   1.9479874e+01   7.0111053e+00   5.3060939e+00
   1.1850000e+02   1.9142182e+01   7.3964367e+00   4.6364028e+00
   1.1900000e+02   1.8806791e+01   7.7830895e+00   4.0164947e+00
   1.1950000e+02   1.8475104e+01   8.1696557e+00   3.4455715e+00
   1.2000000e+02   1.8148399e+01   8.5546945e+00   2.9226141e+00
