# Supplementary material for: Parahydrogen-induced polarization and spin order transfer in ethyl pyruvate at high magnetic fields
Source: Sci Rep. 2022 Nov 12;12:19361. doi: 10.1038/s41598-022-22347-1 (PMC9653431; doi:10.1038/s41598-022-22347-1)
Supplement: Supplementary file 1 — Supplementary Information 1. [file 41598_2022_22347_MOESM1_ESM.zip › FA_processing/out/ESOTHERIC_L_FA_NEEth-PyruvateD3-spin651DFA.dat]

   0.0000000e+00   1.0923350e-19   1.1861909e-20  -5.3951399e-07
   5.0000000e-01  -2.4854668e-04  -1.9248729e-04   1.6150413e-06
   1.0000000e+00  -1.8827685e-03  -1.4671168e-03   3.1530596e-05
   1.5000000e+00  -6.2311059e-03  -4.8467812e-03   1.5751419e-04
   2.0000000e+00  -1.4510265e-02  -1.1238053e-02   4.8671155e-04
   2.5000000e+00  -2.7776093e-02  -2.1378459e-02   1.1555076e-03
   3.0000000e+00  -4.6882279e-02  -3.5790246e-02   2.3169725e-03
   3.5000000e+00  -7.2449037e-02  -5.4742694e-02   4.1262073e-03
   4.0000000e+00  -1.0484355e-01  -7.8224909e-02   6.7246331e-03
   4.5000000e+00  -1.4417345e-01  -1.0593080e-01   1.0224422e-02
   5.0000000e+00  -1.9029406e-01  -1.3725755e-01   1.4694355e-02
   5.5000000e+00  -2.4282942e-01  -1.7131856e-01   2.0148418e-02
   6.0000000e+00  -3.0120652e-01  -2.0697094e-01   2.6538377e-02
   6.5000000e+00  -3.6470126e-01  -2.4285748e-01   3.3751436e-02
   7.0000000e+00  -4.3249413e-01  -2.7746153e-01   4.1613819e-02
   7.5000000e+00  -5.0373288e-01  -3.0917323e-01   4.9900797e-02
   8.0000000e+00  -5.7759885e-01  -3.3636418e-01   5.8353280e-02
   8.5000000e+00  -6.5337329e-01  -3.5746739e-01   6.6700623e-02
   9.0000000e+00  -7.3049991e-01  -3.7105875e-01   7.4688845e-02
   9.5000000e+00  -8.0863970e-01  -3.7593603e-01   8.2112979e-02
   1.0000000e+01  -8.8771462e-01  -3.7119131e-01   8.8851873e-02
   1.0500000e+01  -9.6793692e-01  -3.5627330e-01   9.4903437e-02
   1.1000000e+01  -1.0498219e+00  -3.3103594e-01   1.0041814e-01
   1.1500000e+01  -1.1341825e+00  -2.9577092e-01   1.0572849e-01
   1.2000000e+01  -1.2221056e+00  -2.5122216e-01   1.1137233e-01
   1.2500000e+01  -1.3149101e+00  -1.9858142e-01   1.1810799e-01
   1.3000000e+01  -1.4140893e+00  -1.3946514e-01   1.2691992e-01
   1.3500000e+01  -1.5212389e+00  -7.5873404e-02   1.3901354e-01
   1.4000000e+01  -1.6379761e+00  -1.0132876e-02   1.5579905e-01
   1.4500000e+01  -1.7658517e+00   5.5173898e-02   1.7886434e-01
   1.5000000e+01  -1.9062613e+00   1.1728992e-01   2.0993772e-01
   1.5500000e+01  -2.0603588e+00   1.7337269e-01   2.5084190e-01
   1.6000000e+01  -2.2289783e+00   2.2058746e-01   3.0344090e-01
   1.6500000e+01  -2.4125662e+00   2.5620141e-01   3.6958226e-01
   1.7000000e+01  -2.6111286e+00   2.7767586e-01   4.5103664e-01
   1.7500000e+01  -2.8241949e+00   2.8275368e-01   5.4943755e-01
   1.8000000e+01  -3.0508013e+00   2.6953931e-01   6.6622334e-01
   1.8500000e+01  -3.2894920e+00   2.3656945e-01   8.0258378e-01
   1.9000000e+01  -3.5383407e+00   1.8287236e-01   9.5941314e-01
   1.9500000e+01  -3.7949886e+00   1.0801433e-01   1.1372712e+00
   2.0000000e+01  -4.0566989e+00   1.2131757e-02   1.3363538e+00
   2.0500000e+01  -4.3204246e+00  -1.0405219e-01   1.5564730e+00
   2.1000000e+01  -4.5828861e+00  -2.3922742e-01   1.7970481e+00
   2.1500000e+01  -4.8406562e+00  -3.9151403e-01   2.0571072e+00
   2.2000000e+01  -5.0902492e+00  -5.5849712e-01   2.3352994e+00
   2.2500000e+01  -5.3282097e+00  -7.3727942e-01   2.6299166e+00
   2.3000000e+01  -5.5512005e+00  -9.2455128e-01   2.9389256e+00
   2.3500000e+01  -5.7560837e+00  -1.1166769e+00   3.2600080e+00
   2.4000000e+01  -5.9399960e+00  -1.3097952e+00   3.5906091e+00
   2.4500000e+01  -6.1004138e+00  -1.4999319e+00   3.9279923e+00
   2.5000000e+01  -6.2352082e+00  -1.6831210e+00   4.2693002e+00
   2.5500000e+01  -6.3426881e+00  -1.8555289e+00   4.6116190e+00
   2.6000000e+01  -6.4216316e+00  -2.0135788e+00   4.9520458e+00
   2.6500000e+01  -6.4713047e+00  -2.1540679e+00   5.2877557e+00
   2.7000000e+01  -6.4914687e+00  -2.2742734e+00   5.6160679e+00
   2.7500000e+01  -6.4823755e+00  -2.3720410e+00   5.9345076e+00
   2.8000000e+01  -6.4447529e+00  -2.4458517e+00   6.2408605e+00
   2.8500000e+01  -6.3797800e+00  -2.4948633e+00   6.5332201e+00
   2.9000000e+01  -6.2890543e+00  -2.5189236e+00   6.8100219e+00
   2.9500000e+01  -6.1745518e+00  -2.5185549e+00   7.0700663e+00
   3.0000000e+01  -6.0385806e+00  -2.4949117e+00   7.3125259e+00
   3.0500000e+01  -5.8837300e+00  -2.4497121e+00   7.5369391e+00
   3.1000000e+01  -5.7128148e+00  -2.3851496e+00   7.7431883e+00
   3.1500000e+01  -5.5288170e+00  -2.3037900e+00   7.9314657e+00
   3.2000000e+01  -5.3348236e+00  -2.2084596e+00   8.1022276e+00
   3.2500000e+01  -5.1339609e+00  -2.1021333e+00   8.2561410e+00
   3.3000000e+01  -4.9293269e+00  -1.9878281e+00   8.3940257e+00
   3.3500000e+01  -4.7239191e+00  -1.8685094e+00   8.5167948e+00
   3.4000000e+01  -4.5205594e+00  -1.7470148e+00   8.6253997e+00
   3.4500000e+01  -4.3218166e+00  -1.6259984e+00   8.7207789e+00
   3.5000000e+01  -4.1299259e+00  -1.5078987e+00   8.8038172e+00
   3.5500000e+01  -3.9467091e+00  -1.3949274e+00   8.8753134e+00
   3.6000000e+01  -3.7734966e+00  -1.2890788e+00   8.9359583e+00
   3.6500000e+01  -3.6110551e+00  -1.1921542e+00   8.9863213e+00
   3.7000000e+01  -3.4595260e+00  -1.1057969e+00   9.0268443e+00
   3.7500000e+01  -3.3183788e+00  -1.0315312e+00   9.0578398e+00
   3.8000000e+01  -3.1863841e+00  -9.7079864e-01   9.0794906e+00
   3.8500000e+01  -3.0616132e+00  -9.2498656e-01   9.0918473e+00
   3.9000000e+01  -2.9414663e+00  -8.9544259e-01   9.0948234e+00
   3.9500000e+01  -2.8227336e+00  -8.8347210e-01   9.0881840e+00
   4.0000000e+01  -2.7016913e+00  -8.9031587e-01   9.0715307e+00
   4.0500000e+01  -2.5742299e+00  -9.1710758e-01   9.0442815e+00
   4.1000000e+01  -2.4360143e+00  -9.6481244e-01   9.0056502e+00
   4.1500000e+01  -2.2826682e+00  -1.0341497e+00   8.9546272e+00
   4.2000000e+01  -2.1099779e+00  -1.1255033e+00   8.8899671e+00
   4.2500000e+01  -1.9141044e+00  -1.2388270e+00   8.8101868e+00
   4.3000000e+01  -1.6917944e+00  -1.3735485e+00   8.7135784e+00
   4.3500000e+01  -1.4405791e+00  -1.5284819e+00   8.5982407e+00
   4.4000000e+01  -1.1589492e+00  -1.7017532e+00   8.4621307e+00
   4.4500000e+01  -8.4649504e-01  -1.8907471e+00   8.3031355e+00
   4.5000000e+01  -5.0400278e-01  -2.0920805e+00   8.1191636e+00
   4.5500000e+01  -1.3349808e-01  -2.3016081e+00   7.9082507e+00
   4.6000000e+01   2.6176814e-01  -2.5144649e+00   7.6686761e+00
   4.6500000e+01   6.7739523e-01  -2.7251465e+00   7.3990808e+00
   4.7000000e+01   1.1079696e+00  -2.9276304e+00   7.0985806e+00
   4.7500000e+01   1.5472595e+00  -3.1155344e+00   6.7668637e+00
   4.8000000e+01   1.9884616e+00  -3.2823116e+00   6.4042658e+00
   4.8500000e+01   2.4244883e+00  -3.4214736e+00   6.0118138e+00
   4.9000000e+01   2.8482837e+00  -3.5268368e+00   5.5912328e+00
   4.9500000e+01   3.2531510e+00  -3.5927800e+00   5.1449120e+00
   5.0000000e+01   3.6330744e+00  -3.6145036e+00   4.6758306e+00
   5.0500000e+01   3.9830140e+00  -3.5882755e+00   4.1874437e+00
   5.1000000e+01   4.2991571e+00  -3.5116528e+00   3.6835363e+00
   5.1500000e+01   4.5791046e+00  -3.3836647e+00   3.1680546e+00
   5.2000000e+01   4.8219802e+00  -3.2049441e+00   2.6449238e+00
   5.2500000e+01   5.0284487e+00  -2.9777991e+00   2.1178698e+00
   5.3000000e+01   5.2006391e+00  -2.7062152e+00   1.5902561e+00
   5.3500000e+01   5.3419726e+00  -2.3957857e+00   1.0649521e+00
   5.4000000e+01   5.4569039e+00  -2.0535693e+00   5.4424312e-01
   5.4500000e+01   5.5505883e+00  -1.6878796e+00   2.9794740e-02
   5.5000000e+01   5.6284976e+00  -1.3080151e+00  -4.7732646e-01
   5.5500000e+01   5.6960093e+00  -9.2394238e-01  -9.7657245e-01
   5.6000000e+01   5.7579979e+00  -5.4594749e-01  -1.4677793e+00
   5.6500000e+01   5.8184591e+00  -1.8427278e-01  -1.9509881e+00
   5.7000000e+01   5.8801949e+00   1.5124165e-01  -2.4262347e+00
   5.7500000e+01   5.9445842e+00   4.5149509e-01  -2.8933275e+00
   5.8000000e+01   6.0114588e+00   7.0842554e-01  -3.3516308e+00
   5.8500000e+01   6.0790938e+00   9.1525843e-01  -3.7998760e+00
   5.9000000e+01   6.1443167e+00   1.0666951e+00  -4.2360170e+00
   5.9500000e+01   6.2027255e+00   1.1590361e+00  -4.6571474e+00
   6.0000000e+01   6.2490024e+00   1.1902382e+00  -5.0594869e+00
   6.0500000e+01   6.2772979e+00   1.1599089e+00  -5.4384453e+00
   6.1000000e+01   6.2816576e+00   1.0692433e+00  -5.7887584e+00
   6.1500000e+01   6.2564580e+00   9.2091560e-01  -6.1046913e+00
   6.2000000e+01   6.1968210e+00   7.1893356e-01  -6.3802927e+00
   6.2500000e+01   6.0989736e+00   4.6846887e-01  -6.6096833e+00
   6.3000000e+01   5.9605283e+00   1.7567495e-01  -6.7873560e+00
   6.3500000e+01   5.7806628e+00  -1.5249856e-01  -6.9084652e+00
   6.4000000e+01   5.5601877e+00  -5.0848649e-01  -6.9690824e+00
   6.4500000e+01   5.3014968e+00  -8.8427921e-01  -6.9663981e+00
   6.5000000e+01   5.0084062e+00  -1.2715822e+00  -6.8988523e+00
   6.5500000e+01   4.6858957e+00  -1.6619649e+00  -6.7661832e+00
   6.6000000e+01   4.3397726e+00  -2.0470023e+00  -6.5693889e+00
   6.6500000e+01   3.9762851e+00  -2.4184144e+00  -6.3106027e+00
   6.7000000e+01   3.6017175e+00  -2.7682071e+00  -5.9928924e+00
   6.7500000e+01   3.2219967e+00  -3.0888204e+00  -5.6199974e+00
   6.8000000e+01   2.8423429e+00  -3.3732844e+00  -5.1960260e+00
   6.8500000e+01   2.4669898e+00  -3.6153804e+00  -4.7251354e+00
   6.9000000e+01   2.0989937e+00  -3.8098038e+00  -4.2112209e+00
   6.9500000e+01   1.7401430e+00  -3.9523176e+00  -3.6576387e+00
   7.0000000e+01   1.3909694e+00  -4.0398861e+00  -3.0669804e+00
   7.0500000e+01   1.0508510e+00  -4.0707759e+00  -2.4409140e+00
   7.1000000e+01   7.1819291e-01  -4.0446133e+00  -1.7800974e+00
   7.1500000e+01   3.9066111e-01  -3.9623882e+00  -1.0841597e+00
   7.2000000e+01   6.5444997e-02  -3.8264026e+00  -3.5174405e-01
   7.2500000e+01  -2.6047624e-01  -3.6401637e+00   4.1940588e-01
   7.3000000e+01  -5.9008497e-01  -3.4082285e+00   1.2323312e+00
   7.3500000e+01  -9.2610993e-01  -3.1360130e+00   2.0907322e+00
   7.4000000e+01  -1.2708531e+00  -2.8295782e+00   2.9988447e+00
   7.4500000e+01  -1.6260609e+00  -2.4954097e+00   3.9613270e+00
   7.5000000e+01  -1.9928347e+00  -2.1402044e+00   4.9831589e+00
   7.5500000e+01  -2.3715742e+00  -1.7706766e+00   6.0695476e+00
   7.6000000e+01  -2.7619428e+00  -1.3933906e+00   7.2258335e+00
   7.6500000e+01  -3.1628457e+00  -1.0146255e+00   8.4573828e+00
   7.7000000e+01  -3.5724147e+00  -6.4027051e-01   9.7694567e+00
   7.7500000e+01  -3.9879953e+00  -2.7575051e-01   1.1167048e+01
   7.8000000e+01  -4.4061364e+00   7.4023886e-02   1.2654679e+01
   7.8500000e+01  -4.8225865e+00   4.0468676e-01   1.4236166e+01
   7.9000000e+01  -5.2323008e+00   7.1243325e-01   1.5914349e+01
   7.9500000e+01  -5.6294686e+00   9.9402680e-01   1.7690802e+01
   8.0000000e+01  -6.0075638e+00   1.2468008e+00   1.9565538e+01
   8.0500000e+01  -6.3594272e+00   1.4686566e+00   2.1536719e+01
   8.1000000e+01  -6.6773820e+00   1.6580575e+00   2.3600394e+01
   8.1500000e+01  -6.9533820e+00   1.8140175e+00   2.5750267e+01
   8.2000000e+01  -7.1791921e+00   1.9360800e+00   2.7977512e+01
   8.2500000e+01  -7.3465960e+00   2.0242836e+00   3.0270651e+01
   8.3000000e+01  -7.4476242e+00   2.0791101e+00   3.2615471e+01
   8.3500000e+01  -7.4747966e+00   2.1014138e+00   3.4995022e+01
   8.4000000e+01  -7.4213721e+00   2.0923315e+00   3.7389656e+01
   8.4500000e+01  -7.2815973e+00   2.0531811e+00   3.9777144e+01
   8.5000000e+01  -7.0509485e+00   1.9853554e+00   4.2132848e+01
   8.5500000e+01  -6.7263599e+00   1.8902262e+00   4.4429976e+01
   8.6000000e+01  -6.3064315e+00   1.7690720e+00   4.6639907e+01
   8.6500000e+01  -5.7916102e+00   1.6230436e+00   4.8732621e+01
   8.7000000e+01  -5.1843354e+00   1.4531753e+00   5.0677213e+01
   8.7500000e+01  -4.4891403e+00   1.2604476e+00   5.2442527e+01
   8.8000000e+01  -3.7127001e+00   1.0458943e+00   5.3997882e+01
   8.8500000e+01  -2.8638156e+00   8.1074232e-01   5.5313893e+01
   8.9000000e+01  -1.9533257e+00   5.5656559e-01   5.6363345e+01
   8.9500000e+01  -9.9394103e-01   2.8543068e-01   5.7122101e+01
   9.0000000e+01   1.2287911e-06   1.1191939e-05   5.7569986e+01
   9.0500000e+01   1.0128585e+00  -2.9634697e-01   5.7691589e+01
   9.1000000e+01   2.0280700e+00  -5.9962148e-01   5.7476946e+01
   9.1500000e+01   3.0285937e+00  -9.0517420e-01   5.6922045e+01
   9.2000000e+01   3.9973754e+00  -1.2078714e+00   5.6029119e+01
   9.2500000e+01   4.9178243e+00  -1.5022520e+00   5.4806718e+01
   9.3000000e+01   5.7742741e+00  -1.7827260e+00   5.3269539e+01
   9.3500000e+01   6.5524078e+00  -2.0437865e+00   5.1438045e+01
   9.4000000e+01   7.2396266e+00  -2.2802163e+00   4.9337891e+01
   9.4500000e+01   7.8253512e+00  -2.4872755e+00   4.6999187e+01
   9.5000000e+01   8.3012453e+00  -2.6608612e+00   4.4455656e+01
   9.5500000e+01   8.6613619e+00  -2.7976336e+00   4.1743725e+01
   9.6000000e+01   8.9022107e+00  -2.8951074e+00   3.8901586e+01
   9.6500000e+01   9.0227555e+00  -2.9517119e+00   3.5968270e+01
   9.7000000e+01   9.0243494e+00  -2.9668204e+00   3.2982767e+01
   9.7500000e+01   8.9106159e+00  -2.9407548e+00   2.9983206e+01
   9.8000000e+01   8.6872883e+00  -2.8747660e+00   2.7006114e+01
   9.8500000e+01   8.3620131e+00  -2.7709930e+00   2.4085771e+01
   9.9000000e+01   7.9441262e+00  -2.6324000e+00   2.1253639e+01
   9.9500000e+01   7.4444056e+00  -2.4626918e+00   1.8537890e+01
   1.0000000e+02   6.8748035e+00  -2.2662076e+00   1.5963010e+01
   1.0050000e+02   6.2481602e+00  -2.0477940e+00   1.3549489e+01
   1.0100000e+02   5.5779003e+00  -1.8126589e+00   1.1313589e+01
   1.0150000e+02   4.8777130e+00  -1.5662100e+00   9.2671852e+00
   1.0200000e+02   4.1612218e+00  -1.3138838e+00   7.4177070e+00
   1.0250000e+02   3.4416478e+00  -1.0609715e+00   5.7681635e+00
   1.0300000e+02   2.7314784e+00  -8.1245237e-01   4.3172782e+00
   1.0350000e+02   2.0421530e+00  -5.7284087e-01   3.0597366e+00
   1.0400000e+02   1.3837815e+00  -3.4606110e-01   1.9865541e+00
   1.0450000e+02   7.6491338e-01  -1.3535494e-01   1.0855627e+00
   1.0500000e+02   1.9237154e-01   5.6767445e-02   3.4201039e-01
   1.0550000e+02  -3.2883256e-01   2.2853002e-01  -2.6074736e-01
   1.0600000e+02  -7.9549608e-01   3.7884501e-01  -7.4049142e-01
   1.0650000e+02  -1.2061308e+00   5.0722133e-01  -1.1153561e+00
   1.0700000e+02  -1.5607843e+00   6.1363425e-01  -1.4030642e+00
   1.0750000e+02  -1.8607903e+00   6.9836720e-01  -1.6202265e+00
   1.0800000e+02  -2.1084694e+00   7.6183977e-01  -1.7817514e+00
   1.0850000e+02  -2.3068089e+00   8.0443763e-01  -1.9004024e+00
   1.0900000e+02  -2.4591487e+00   8.2636054e-01  -1.9865297e+00
   1.0950000e+02  -2.5689056e+00   8.2750293e-01  -2.0479885e+00
   1.1000000e+02  -2.6393586e+00   8.0737859e-01  -2.0902378e+00
   1.1050000e+02  -2.6735125e+00   7.6509666e-01  -2.1165987e+00
   1.1100000e+02  -2.6740482e+00   6.9939114e-01  -2.1286381e+00
   1.1150000e+02  -2.6433562e+00   6.0870128e-01  -2.1266301e+00
   1.1200000e+02  -2.5836380e+00   4.9129562e-01  -2.1100472e+00
   1.1250000e+02  -2.4970556e+00   3.4542916e-01  -2.0780305e+00
   1.1300000e+02  -2.3859008e+00   1.6952074e-01  -2.0297988e+00
   1.1350000e+02  -2.2527556e+00  -3.7662677e-02  -1.9649621e+00
   1.1400000e+02  -2.1006176e+00  -2.7682835e-01  -1.8837246e+00
   1.1450000e+02  -1.9329723e+00  -5.4799873e-01  -1.7869704e+00
   1.1500000e+02  -1.7537975e+00  -8.5038140e-01  -1.6762451e+00
   1.1550000e+02  -1.5675012e+00  -1.1822764e+00  -1.5536495e+00
   1.1600000e+02  -1.3787970e+00  -1.5410273e+00  -1.4216748e+00
   1.1650000e+02  -1.1925344e+00  -1.9230201e+00  -1.2830066e+00
   1.1700000e+02  -1.0135006e+00  -2.3237318e+00  -1.1403258e+00
   1.1750000e+02  -8.4621583e-01  -2.7378282e+00  -9.9612799e-01
   1.1800000e+02  -6.9474262e-01  -3.1593089e+00  -8.5257890e-01
   1.1850000e+02  -5.6252257e-01  -3.5816909e+00  -7.1141331e-01
   1.1900000e+02  -4.5225361e-01  -3.9982257e+00  -5.7388109e-01
   1.1950000e+02  -3.6581169e-01  -4.4021353e+00  -4.4073700e-01
   1.2000000e+02  -3.0421751e-01  -4.7868562e+00  -3.1226820e-01
