# Supplementary material for: Parahydrogen-induced polarization and spin order transfer in ethyl pyruvate at high magnetic fields
Source: Sci Rep. 2022 Nov 12;12:19361. doi: 10.1038/s41598-022-22347-1 (PMC9653431; doi:10.1038/s41598-022-22347-1)
Supplement: Supplementary file 1 — Supplementary Information 1. [file 41598_2022_22347_MOESM1_ESM.zip › FA_processing/out/ESOTHERIC_L_FA_NEEth-PyruvateD6-spin311DFA.dat]

   0.0000000e+00   0.0000000e+00   0.0000000e+00   1.2691027e-06
   5.0000000e-01  -2.0614678e-05  -5.4124901e-04   2.6390838e-06
   1.0000000e+00  -1.1415658e-04  -4.1206562e-03   2.9461265e-05
   1.5000000e+00  -3.4983723e-04  -1.3718422e-02   1.4977849e-04
   2.0000000e+00  -7.8947373e-04  -3.2199682e-02   4.7668141e-04
   2.5000000e+00  -1.4838842e-03  -6.2259093e-02   1.1678334e-03
   3.0000000e+00  -2.4693939e-03  -1.0636792e-01   2.4247974e-03
   3.5000000e+00  -3.7644907e-03  -1.6672443e-01   4.4921576e-03
   4.0000000e+00  -5.3666643e-03  -2.4520823e-01   7.6564262e-03
   4.5000000e+00  -7.2494693e-03  -3.4333943e-01   1.2244726e-02
   5.0000000e+00  -9.3598465e-03  -4.6224292e-01   1.8623236e-02
   5.5000000e+00  -1.1615741e-02  -6.0261864e-01   2.7195390e-02
   6.0000000e+00  -1.3904048e-02  -7.6471801e-01   3.8399822e-02
   6.5000000e+00  -1.6078933e-02  -9.4832700e-01   5.2708033e-02
   7.0000000e+00  -1.7960538e-02  -1.1527561e+00   7.0621789e-02
   7.5000000e+00  -1.9334134e-02  -1.3768374e+00   9.2670237e-02
   8.0000000e+00  -1.9949718e-02  -1.6189286e+00   1.1940672e-01
   8.5000000e+00  -1.9522111e-02  -1.8769242e+00   1.5140534e-01
   9.0000000e+00  -1.7731551e-02  -2.1482735e+00   1.8925715e-01
   9.5000000e+00  -1.4224828e-02  -2.4300059e+00   2.3356621e-01
   1.0000000e+01  -8.6169460e-03  -2.7187611e+00   2.8494522e-01
   1.0500000e+01  -4.9334726e-04  -3.0108270e+00   3.4401100e-01
   1.1000000e+01   1.0587316e-02  -3.3021817e+00   4.1137970e-01
   1.1500000e+01   2.5089858e-02  -3.5885410e+00   4.8766183e-01
   1.2000000e+01   4.3498699e-02  -3.8654099e+00   5.7345707e-01
   1.2500000e+01   6.6313485e-02  -4.1281374e+00   6.6934899e-01
   1.3000000e+01   9.4044207e-02  -4.3719745e+00   7.7589958e-01
   1.3500000e+01   1.2720586e-01  -4.5921337e+00   8.9364385e-01
   1.4000000e+01   1.6631271e-01  -4.7838501e+00   1.0230843e+00
   1.4500000e+01   2.1187213e-01  -4.9424423e+00   1.1646853e+00
   1.5000000e+01   2.6437818e-01  -5.0633729e+00   1.3188682e+00
   1.5500000e+01   3.2430495e-01  -5.1423083e+00   1.4860055e+00
   1.6000000e+01   3.9209965e-01  -5.1751758e+00   1.6664160e+00
   1.6500000e+01   4.6817573e-01  -5.1582177e+00   1.8603602e+00
   1.7000000e+01   5.5290587e-01  -5.0880424e+00   2.0680355e+00
   1.7500000e+01   6.4661511e-01  -4.9616707e+00   2.2895722e+00
   1.8000000e+01   7.4957418e-01  -4.7765777e+00   2.5250297e+00
   1.8500000e+01   8.6199304e-01  -4.5307292e+00   2.7743930e+00
   1.9000000e+01   9.8401485e-01  -4.2226120e+00   3.0375699e+00
   1.9500000e+01   1.1157103e+00  -3.8512582e+00   3.3143889e+00
   2.0000000e+01   1.2570728e+00  -3.4162631e+00   3.6045970e+00
   2.0500000e+01   1.4080136e+00  -2.9177966e+00   3.9078589e+00
   2.1000000e+01   1.5683589e+00  -2.3566068e+00   4.2237559e+00
   2.1500000e+01   1.7378463e+00  -1.7340186e+00   4.5517863e+00
   2.2000000e+01   1.9161233e+00  -1.0519233e+00   4.8913659e+00
   2.2500000e+01   2.1027462e+00  -3.1276366e-01   5.2418290e+00
   2.3000000e+01   2.2971804e+00   4.8048842e-01   5.6024306e+00
   2.3500000e+01   2.4988011e+00   1.3243602e+00   5.9723485e+00
   2.4000000e+01   2.7068958e+00   2.2149117e+00   6.3506866e+00
   2.4500000e+01   2.9206676e+00   3.1477746e+00   6.7364785e+00
   2.5000000e+01   3.1392394e+00   4.1181955e+00   7.1286914e+00
   2.5500000e+01   3.3616597e+00   5.1210837e+00   7.5262309e+00
   2.6000000e+01   3.5869091e+00   6.1510619e+00   7.9279464e+00
   2.6500000e+01   3.8139078e+00   7.2025200e+00   8.3326360e+00
   2.7000000e+01   4.0415239e+00   8.2696705e+00   8.7390534e+00
   2.7500000e+01   4.2685837e+00   9.3466057e+00   9.1459131e+00
   2.8000000e+01   4.4938808e+00   1.0427355e+01   9.5518980e+00
   2.8500000e+01   4.7161880e+00   1.1505944e+01   9.9556657e+00
   2.9000000e+01   4.9342680e+00   1.2576450e+01   1.0355856e+01
   2.9500000e+01   5.1468862e+00   1.3633056e+01   1.0751097e+01
   3.0000000e+01   5.3528222e+00   1.4670109e+01   1.1140015e+01
   3.0500000e+01   5.5508828e+00   1.5682166e+01   1.1521239e+01
   3.1000000e+01   5.7399141e+00   1.6664045e+01   1.1893410e+01
   3.1500000e+01   5.9188143e+00   1.7610866e+01   1.2255190e+01
   3.2000000e+01   6.0865453e+00   1.8518094e+01   1.2605264e+01
   3.2500000e+01   6.2421447e+00   1.9381574e+01   1.2942355e+01
   3.3000000e+01   6.3847370e+00   2.0197559e+01   1.3265226e+01
   3.3500000e+01   6.5135434e+00   2.0962739e+01   1.3572690e+01
   3.4000000e+01   6.6278920e+00   2.1674261e+01   1.3863614e+01
   3.4500000e+01   6.7272259e+00   2.2329741e+01   1.4136932e+01
   3.5000000e+01   6.8111106e+00   2.2927279e+01   1.4391645e+01
   3.5500000e+01   6.8792403e+00   2.3465460e+01   1.4626835e+01
   3.6000000e+01   6.9314428e+00   2.3943355e+01   1.4841664e+01
   3.6500000e+01   6.9676830e+00   2.4360513e+01   1.5035387e+01
   3.7000000e+01   6.9880648e+00   2.4716956e+01   1.5207353e+01
   3.7500000e+01   6.9928319e+00   2.5013159e+01   1.5357018e+01
   3.8000000e+01   6.9823668e+00   2.5250032e+01   1.5483942e+01
   3.8500000e+01   6.9571883e+00   2.5428899e+01   1.5587801e+01
   3.9000000e+01   6.9179475e+00   2.5551470e+01   1.5668390e+01
   3.9500000e+01   6.8654226e+00   2.5619813e+01   1.5725628e+01
   4.0000000e+01   6.8005122e+00   2.5636321e+01   1.5759564e+01
   4.0500000e+01   6.7242269e+00   2.5603677e+01   1.5770381e+01
   4.1000000e+01   6.6376801e+00   2.5524821e+01   1.5758397e+01
   4.1500000e+01   6.5420775e+00   2.5402911e+01   1.5724075e+01
   4.2000000e+01   6.4387056e+00   2.5241289e+01   1.5668018e+01
   4.2500000e+01   6.3289191e+00   2.5043440e+01   1.5590980e+01
   4.3000000e+01   6.2141283e+00   2.4812953e+01   1.5493863e+01
   4.3500000e+01   6.0957846e+00   2.4553492e+01   1.5377720e+01
   4.4000000e+01   5.9753669e+00   2.4268752e+01   1.5243758e+01
   4.4500000e+01   5.8543668e+00   2.3962430e+01   1.5093334e+01
   4.5000000e+01   5.7342742e+00   2.3638191e+01   1.4927960e+01
   4.5500000e+01   5.6165628e+00   2.3299636e+01   1.4749298e+01
   4.6000000e+01   5.5026757e+00   2.2950279e+01   1.4559161e+01
   4.6500000e+01   5.3940115e+00   2.2593515e+01   1.4359509e+01
   4.7000000e+01   5.2919109e+00   2.2232602e+01   1.4152445e+01
   4.7500000e+01   5.1976441e+00   2.1870638e+01   1.3940211e+01
   4.8000000e+01   5.1123986e+00   2.1510545e+01   1.3725184e+01
   4.8500000e+01   5.0372686e+00   2.1155057e+01   1.3509867e+01
   4.9000000e+01   4.9732448e+00   2.0806702e+01   1.3296885e+01
   4.9500000e+01   4.9212057e+00   2.0467800e+01   1.3088974e+01
   5.0000000e+01   4.8819101e+00   2.0140455e+01   1.2888970e+01
   5.0500000e+01   4.8559906e+00   1.9826550e+01   1.2699804e+01
   5.1000000e+01   4.8439489e+00   1.9527748e+01   1.2524487e+01
   5.1500000e+01   4.8461521e+00   1.9245494e+01   1.2366097e+01
   5.2000000e+01   4.8628304e+00   1.8981018e+01   1.2227767e+01
   5.2500000e+01   4.8940764e+00   1.8735339e+01   1.2112672e+01
   5.3000000e+01   4.9398459e+00   1.8509276e+01   1.2024012e+01
   5.3500000e+01   4.9999592e+00   1.8303454e+01   1.1964996e+01
   5.4000000e+01   5.0741046e+00   1.8118312e+01   1.1938829e+01
   5.4500000e+01   5.1618429e+00   1.7954120e+01   1.1948690e+01
   5.5000000e+01   5.2626124e+00   1.7810985e+01   1.1997721e+01
   5.5500000e+01   5.3757360e+00   1.7688866e+01   1.2089002e+01
   5.6000000e+01   5.5004286e+00   1.7587583e+01   1.2225539e+01
   5.6500000e+01   5.6358050e+00   1.7506835e+01   1.2410244e+01
   5.7000000e+01   5.7808899e+00   1.7446204e+01   1.2645915e+01
   5.7500000e+01   5.9346267e+00   1.7405174e+01   1.2935223e+01
   5.8000000e+01   6.0958885e+00   1.7383138e+01   1.3280688e+01
   5.8500000e+01   6.2634882e+00   1.7379411e+01   1.3684668e+01
   5.9000000e+01   6.4361901e+00   1.7393235e+01   1.4149340e+01
   5.9500000e+01   6.6127200e+00   1.7423793e+01   1.4676682e+01
   6.0000000e+01   6.7917771e+00   1.7470214e+01   1.5268464e+01
   6.0500000e+01   6.9720447e+00   1.7531579e+01   1.5926226e+01
   6.1000000e+01   7.1522009e+00   1.7606927e+01   1.6651274e+01
   6.1500000e+01   7.3309295e+00   1.7695261e+01   1.7444661e+01
   6.2000000e+01   7.5069296e+00   1.7795548e+01   1.8307180e+01
   6.2500000e+01   7.6789256e+00   1.7906725e+01   1.9239356e+01
   6.3000000e+01   7.8456764e+00   1.8027698e+01   2.0241437e+01
   6.3500000e+01   8.0059835e+00   1.8157342e+01   2.1313386e+01
   6.4000000e+01   8.1586993e+00   1.8294505e+01   2.2454881e+01
   6.4500000e+01   8.3027340e+00   1.8438000e+01   2.3665309e+01
   6.5000000e+01   8.4370616e+00   1.8586609e+01   2.4943764e+01
   6.5500000e+01   8.5607262e+00   1.8739080e+01   2.6289052e+01
   6.6000000e+01   8.6728461e+00   1.8894122e+01   2.7699686e+01
   6.6500000e+01   8.7726181e+00   1.9050406e+01   2.9173897e+01
   6.7000000e+01   8.8593204e+00   1.9206562e+01   3.0709633e+01
   6.7500000e+01   8.9323154e+00   1.9361174e+01   3.2304568e+01
   6.8000000e+01   8.9910506e+00   1.9512780e+01   3.3956112e+01
   6.8500000e+01   9.0350599e+00   1.9659872e+01   3.5661414e+01
   6.9000000e+01   9.0639634e+00   1.9800892e+01   3.7417380e+01
   6.9500000e+01   9.0774669e+00   1.9934232e+01   3.9220681e+01
   7.0000000e+01   9.0753605e+00   2.0058237e+01   4.1067764e+01
   7.0500000e+01   9.0575166e+00   2.0171204e+01   4.2954869e+01
   7.1000000e+01   9.0238877e+00   2.0271383e+01   4.4878043e+01
   7.1500000e+01   8.9745031e+00   2.0356984e+01   4.6833151e+01
   7.2000000e+01   8.9094656e+00   2.0426176e+01   4.8815900e+01
   7.2500000e+01   8.8289475e+00   2.0477100e+01   5.0821846e+01
   7.3000000e+01   8.7331865e+00   2.0507865e+01   5.2846419e+01
   7.3500000e+01   8.6224809e+00   2.0516565e+01   5.4884934e+01
   7.4000000e+01   8.4971850e+00   2.0501282e+01   5.6932611e+01
   7.4500000e+01   8.3577042e+00   2.0460099e+01   5.8984592e+01
   7.5000000e+01   8.2044894e+00   2.0391106e+01   6.1035957e+01
   7.5500000e+01   8.0380322e+00   2.0292419e+01   6.3081745e+01
   7.6000000e+01   7.8588591e+00   2.0162185e+01   6.5116964e+01
   7.6500000e+01   7.6675268e+00   1.9998597e+01   6.7136615e+01
   7.7000000e+01   7.4646161e+00   1.9799913e+01   6.9135705e+01
   7.7500000e+01   7.2507276e+00   1.9564463e+01   7.1109261e+01
   7.8000000e+01   7.0264758e+00   1.9290669e+01   7.3052350e+01
   7.8500000e+01   6.7924844e+00   1.8977055e+01   7.4960093e+01
   7.9000000e+01   6.5493819e+00   1.8622269e+01   7.6827678e+01
   7.9500000e+01   6.2977967e+00   1.8225090e+01   7.8650375e+01
   8.0000000e+01   6.0383526e+00   1.7784450e+01   8.0423553e+01
   8.0500000e+01   5.7716656e+00   1.7299441e+01   8.2142689e+01
   8.1000000e+01   5.4983393e+00   1.6769335e+01   8.3803384e+01
   8.1500000e+01   5.2189622e+00   1.6193594e+01   8.5401374e+01
   8.2000000e+01   4.9341043e+00   1.5571884e+01   8.6932543e+01
   8.2500000e+01   4.6443148e+00   1.4904081e+01   8.8392935e+01
   8.3000000e+01   4.3501194e+00   1.4190289e+01   8.9778764e+01
   8.3500000e+01   4.0520191e+00   1.3430841e+01   9.1086425e+01
   8.4000000e+01   3.7504881e+00   1.2626309e+01   9.2312504e+01
   8.4500000e+01   3.4459733e+00   1.1777513e+01   9.3453792e+01
   8.5000000e+01   3.1388935e+00   1.0885517e+01   9.4507287e+01
   8.5500000e+01   2.8296391e+00   9.9516383e+00   9.5470209e+01
   8.6000000e+01   2.5185729e+00   8.9774434e+00   9.6340009e+01
   8.6500000e+01   2.2060300e+00   7.9647476e+00   9.7114372e+01
   8.7000000e+01   1.8923195e+00   6.9156111e+00   9.7791231e+01
   8.7500000e+01   1.5777259e+00   5.8323329e+00   9.8368770e+01
   8.8000000e+01   1.2625108e+00   4.7174431e+00   9.8845431e+01
   8.8500000e+01   9.4691506e-01   3.5736931e+00   9.9219924e+01
   8.9000000e+01   6.3116153e-01   2.4040436e+00   9.9491229e+01
   8.9500000e+01   3.1545782e-01   1.2116510e+00   9.9658602e+01
   9.0000000e+01  -6.1367543e-07  -1.4806792e-04   9.9721581e+01
   9.0500000e+01  -3.1502718e-01  -1.2278545e+00   9.9679985e+01
   9.1000000e+01  -6.2944061e-01  -2.4678254e+00   9.9533924e+01
   9.1500000e+01  -9.4306136e-01  -3.7162946e+00   9.9283792e+01
   9.2000000e+01  -1.2557079e+00  -4.9693949e+00   9.8930277e+01
   9.2500000e+01  -1.5671928e+00  -6.2231807e+00   9.8474355e+01
   9.3000000e+01  -1.8773194e+00  -7.4736527e+00   9.7917288e+01
   9.3500000e+01  -2.1858778e+00  -8.7167825e+00   9.7260628e+01
   9.4000000e+01  -2.4926413e+00  -9.9485383e+00   9.6506208e+01
   9.4500000e+01  -2.7973634e+00  -1.1164911e+01   9.5656140e+01
   9.5000000e+01  -3.0997746e+00  -1.2361942e+01   9.4712808e+01
   9.5500000e+01  -3.3995793e+00  -1.3535745e+01   9.3678862e+01
   9.6000000e+01  -3.6964538e+00  -1.4682538e+01   9.2557207e+01
   9.6500000e+01  -3.9900442e+00  -1.5798664e+01   9.1350999e+01
   9.7000000e+01  -4.2799644e+00  -1.6880618e+01   9.0063629e+01
   9.7500000e+01  -4.5657957e+00  -1.7925072e+01   8.8698711e+01
   9.8000000e+01  -4.8470857e+00  -1.8928892e+01   8.7260071e+01
   9.8500000e+01  -5.1233483e+00  -1.9889168e+01   8.5751733e+01
   9.9000000e+01  -5.3940648e+00  -2.0803226e+01   8.4177899e+01
   9.9500000e+01  -5.6586845e+00  -2.1668648e+01   8.2542937e+01
   1.0000000e+02  -5.9166269e+00  -2.2483290e+01   8.0851360e+01
   1.0050000e+02  -6.1672837e+00  -2.3245294e+01   7.9107809e+01
   1.0100000e+02  -6.4100222e+00  -2.3953097e+01   7.7317033e+01
   1.0150000e+02  -6.6441888e+00  -2.4605444e+01   7.5483869e+01
   1.0200000e+02  -6.8691129e+00  -2.5201392e+01   7.3613221e+01
   1.0250000e+02  -7.0841117e+00  -2.5740314e+01   7.1710039e+01
   1.0300000e+02  -7.2884958e+00  -2.6221901e+01   6.9779299e+01
   1.0350000e+02  -7.4815740e+00  -2.6646158e+01   6.7825981e+01
   1.0400000e+02  -7.6626601e+00  -2.7013403e+01   6.5855046e+01
   1.0450000e+02  -7.8310787e+00  -2.7324259e+01   6.3871415e+01
   1.0500000e+02  -7.9861720e+00  -2.7579641e+01   6.1879950e+01
   1.0550000e+02  -8.1273065e+00  -2.7780752e+01   5.9885435e+01
   1.0600000e+02  -8.2538798e+00  -2.7929059e+01   5.7892548e+01
   1.0650000e+02  -8.3653275e+00  -2.8026285e+01   5.5905854e+01
   1.0700000e+02  -8.4611301e+00  -2.8074384e+01   5.3929776e+01
   1.0750000e+02  -8.5408194e+00  -2.8075525e+01   5.1968584e+01
   1.0800000e+02  -8.6039852e+00  -2.8032069e+01   5.0026378e+01
   1.0850000e+02  -8.6502810e+00  -2.7946541e+01   4.8107071e+01
   1.0900000e+02  -8.6794300e+00  -2.7821612e+01   4.6214380e+01
   1.0950000e+02  -8.6912302e+00  -2.7660069e+01   4.4351807e+01
   1.1000000e+02  -8.6855588e+00  -2.7464789e+01   4.2522636e+01
   1.1050000e+02  -8.6623765e+00  -2.7238713e+01   4.0729922e+01
   1.1100000e+02  -8.6217304e+00  -2.6984819e+01   3.8976477e+01
   1.1150000e+02  -8.5637571e+00  -2.6706097e+01   3.7264876e+01
   1.1200000e+02  -8.4886839e+00  -2.6405517e+01   3.5597442e+01
   1.1250000e+02  -8.3968302e+00  -2.6086010e+01   3.3976250e+01
   1.1300000e+02  -8.2886070e+00  -2.5750440e+01   3.2403124e+01
   1.1350000e+02  -8.1645170e+00  -2.5401580e+01   3.0879636e+01
   1.1400000e+02  -8.0251520e+00  -2.5042094e+01   2.9407111e+01
   1.1450000e+02  -7.8711911e+00  -2.4674510e+01   2.7986628e+01
   1.1500000e+02  -7.7033970e+00  -2.4301208e+01   2.6619027e+01
   1.1550000e+02  -7.5226118e+00  -2.3924401e+01   2.5304915e+01
   1.1600000e+02  -7.3297522e+00  -2.3546119e+01   2.4044669e+01
   1.1650000e+02  -7.1258038e+00  -2.3168202e+01   2.2838450e+01
   1.1700000e+02  -6.9118145e+00  -2.2792284e+01   2.1686210e+01
   1.1750000e+02  -6.6888878e+00  -2.2419792e+01   2.0587703e+01
   1.1800000e+02  -6.4581749e+00  -2.2051936e+01   1.9542493e+01
   1.1850000e+02  -6.2208671e+00  -2.1689714e+01   1.8549970e+01
   1.1900000e+02  -5.9781871e+00  -2.1333905e+01   1.7609358e+01
   1.1950000e+02  -5.7313805e+00  -2.0985075e+01   1.6719732e+01
   1.2000000e+02  -5.4817067e+00  -2.0643583e+01   1.5880025e+01
   1.2050000e+02  -5.2304301e+00  -2.0309588e+01   1.5089047e+01
   1.2100000e+02  -4.9788110e+00  -1.9983058e+01   1.4345492e+01
   1.2150000e+02  -4.7280965e+00  -1.9663779e+01   1.3647958e+01
   1.2200000e+02  -4.4795120e+00  -1.9351374e+01   1.2994950e+01
   1.2250000e+02  -4.2342525e+00  -1.9045312e+01   1.2384903e+01
   1.2300000e+02  -3.9934743e+00  -1.8744927e+01   1.1816186e+01
   1.2350000e+02  -3.7582872e+00  -1.8449432e+01   1.1287120e+01
   1.2400000e+02  -3.5297476e+00  -1.8157941e+01   1.0795982e+01
   1.2450000e+02  -3.3088512e+00  -1.7869486e+01   1.0341025e+01
   1.2500000e+02  -3.0965270e+00  -1.7583035e+01   9.9204791e+00
   1.2550000e+02  -2.8936320e+00  -1.7297511e+01   9.5325676e+00
   1.2600000e+02  -2.7009462e+00  -1.7011812e+01   9.1755128e+00
   1.2650000e+02  -2.5191686e+00  -1.6724829e+01   8.8475449e+00
   1.2700000e+02  -2.3489140e+00  -1.6435465e+01   8.5469102e+00
   1.2750000e+02  -2.1907100e+00  -1.6142651e+01   8.2718773e+00
   1.2800000e+02  -2.0449960e+00  -1.5845364e+01   8.0207439e+00
   1.2850000e+02  -1.9121213e+00  -1.5542639e+01   7.7918420e+00
   1.2900000e+02  -1.7923454e+00  -1.5233588e+01   7.5835431e+00
   1.2950000e+02  -1.6858386e+00  -1.4917409e+01   7.3942626e+00
   1.3000000e+02  -1.5926827e+00  -1.4593395e+01   7.2224632e+00
   1.3050000e+02  -1.5128732e+00  -1.4260949e+01   7.0666583e+00
   1.3100000e+02  -1.4463216e+00  -1.3919589e+01   6.9254144e+00
   1.3150000e+02  -1.3928586e+00  -1.3568951e+01   6.7973536e+00
   1.3200000e+02  -1.3522379e+00  -1.3208798e+01   6.6811545e+00
   1.3250000e+02  -1.3241398e+00  -1.2839020e+01   6.5755541e+00
   1.3300000e+02  -1.3081761e+00  -1.2459634e+01   6.4793484e+00
   1.3350000e+02  -1.3038949e+00  -1.2070787e+01   6.3913924e+00
   1.3400000e+02  -1.3107856e+00  -1.1672749e+01   6.3106008e+00
   1.3450000e+02  -1.3282846e+00  -1.1265910e+01   6.2359477e+00
   1.3500000e+02  -1.3557806e+00  -1.0850778e+01   6.1664660e+00
   1.3550000e+02  -1.3926205e+00  -1.0427968e+01   6.1012467e+00
   1.3600000e+02  -1.4381154e+00  -9.9981980e+00   6.0394386e+00
   1.3650000e+02  -1.4915457e+00  -9.5622780e+00   5.9802470e+00
   1.3700000e+02  -1.5521676e+00  -9.1211016e+00   5.9229325e+00
   1.3750000e+02  -1.6192183e+00  -8.6756355e+00   5.8668101e+00
   1.3800000e+02  -1.6919218e+00  -8.2269093e+00   5.8112481e+00
   1.3850000e+02  -1.7694941e+00  -7.7760039e+00   5.7556662e+00
   1.3900000e+02  -1.8511485e+00  -7.3240410e+00   5.6995346e+00
   1.3950000e+02  -1.9361001e+00  -6.8721713e+00   5.6423727e+00
   1.4000000e+02  -2.0235714e+00  -6.4215638e+00   5.5837473e+00
   1.4050000e+02  -2.1127955e+00  -5.9733950e+00   5.5232716e+00
   1.4100000e+02  -2.2030211e+00  -5.5288380e+00   5.4606034e+00
   1.4150000e+02  -2.2935159e+00  -5.0890527e+00   5.3954440e+00
   1.4200000e+02  -2.3835703e+00  -4.6551766e+00   5.3275366e+00
   1.4250000e+02  -2.4725001e+00  -4.2283157e+00   5.2566651e+00
   1.4300000e+02  -2.5596499e+00  -3.8095363e+00   5.1826523e+00
   1.4350000e+02  -2.6443954e+00  -3.3998583e+00   5.1053589e+00
   1.4400000e+02  -2.7261455e+00  -3.0002482e+00   5.0246820e+00
   1.4450000e+02  -2.8043444e+00  -2.6116140e+00   4.9405535e+00
   1.4500000e+02  -2.8784732e+00  -2.2347998e+00   4.8529391e+00
   1.4550000e+02  -2.9480514e+00  -1.8705829e+00   4.7618365e+00
   1.4600000e+02  -3.0126378e+00  -1.5196699e+00   4.6672740e+00
   1.4650000e+02  -3.0718315e+00  -1.1826949e+00   4.5693094e+00
   1.4700000e+02  -3.1252725e+00  -8.6021813e-01   4.4680282e+00
   1.4750000e+02  -3.1726424e+00  -5.5272527e-01   4.3635424e+00
   1.4800000e+02  -3.2136640e+00  -2.6062725e-01   4.2559885e+00
   1.4850000e+02  -3.2481020e+00   1.5738952e-02   4.1455268e+00
   1.4900000e+02  -3.2757627e+00   2.7610920e-01   4.0323389e+00
   1.4950000e+02  -3.2964935e+00   5.2029054e-01   3.9166267e+00
   1.5000000e+02  -3.3101824e+00   7.4815913e-01   3.7986107e+00
   1.5050000e+02  -3.3167580e+00   9.5965784e-01   3.6785280e+00
   1.5100000e+02  -3.3161882e+00   1.1547936e+00   3.5566312e+00
   1.5150000e+02  -3.3084794e+00   1.3336344e+00   3.4331859e+00
   1.5200000e+02  -3.2936761e+00   1.4963066e+00   3.3084696e+00
   1.5250000e+02  -3.2718591e+00   1.6429912e+00   3.1827696e+00
   1.5300000e+02  -3.2431448e+00   1.7739215e+00   3.0563812e+00
   1.5350000e+02  -3.2076839e+00   1.8893791e+00   2.9296058e+00
   1.5400000e+02  -3.1656598e+00   1.9896916e+00   2.8027495e+00
   1.5450000e+02  -3.1172871e+00   2.0752291e+00   2.6761206e+00
   1.5500000e+02  -3.0628105e+00   2.1464013e+00   2.5500280e+00
   1.5550000e+02  -3.0025024e+00   2.2036550e+00   2.4247796e+00
   1.5600000e+02  -2.9366618e+00   2.2474711e+00   2.3006801e+00
   1.5650000e+02  -2.8656119e+00   2.2783622e+00   2.1780294e+00
   1.5700000e+02  -2.7896986e+00   2.2968701e+00   2.0571206e+00
   1.5750000e+02  -2.7092880e+00   2.3035636e+00   1.9382385e+00
   1.5800000e+02  -2.6247647e+00   2.2990361e+00   1.8216577e+00
   1.5850000e+02  -2.5365291e+00   2.2839031e+00   1.7076410e+00
   1.5900000e+02  -2.4449958e+00   2.2588008e+00   1.5964381e+00
   1.5950000e+02  -2.3505903e+00   2.2243833e+00   1.4882837e+00
   1.6000000e+02  -2.2537475e+00   2.1813207e+00   1.3833961e+00
   1.6050000e+02  -2.1549086e+00   2.1302967e+00   1.2819764e+00
   1.6100000e+02  -2.0545189e+00   2.0720067e+00   1.1842068e+00
   1.6150000e+02  -1.9530251e+00   2.0071549e+00   1.0902498e+00
   1.6200000e+02  -1.8508726e+00   1.9364524e+00   1.0002473e+00
   1.6250000e+02  -1.7485034e+00   1.8606139e+00   9.1431971e-01
   1.6300000e+02  -1.6463529e+00   1.7803557e+00   8.3256521e-01
   1.6350000e+02  -1.5448476e+00   1.6963921e+00   7.5505956e-01
   1.6400000e+02  -1.4444030e+00   1.6094325e+00   6.8185562e-01
   1.6450000e+02  -1.3454202e+00   1.5201783e+00   6.1298327e-01
   1.6500000e+02  -1.2482843e+00   1.4293196e+00   5.4844942e-01
   1.6550000e+02  -1.1533619e+00   1.3375312e+00   4.8823826e-01
   1.6600000e+02  -1.0609986e+00   1.2454694e+00   4.3231166e-01
   1.6650000e+02  -9.7151708e-01   1.1537683e+00   3.8060974e-01
   1.6700000e+02  -8.8521527e-01   1.0630357e+00   3.3305166e-01
   1.6750000e+02  -8.0236430e-01   9.7384965e-01   2.8953653e-01
   1.6800000e+02  -7.2320699e-01   8.8675470e-01   2.4994455e-01
   1.6850000e+02  -6.4795627e-01   8.0225817e-01   2.1413826e-01
   1.6900000e+02  -5.7679400e-01   7.2082669e-01   1.8196398e-01
   1.6950000e+02  -5.0986981e-01   6.4288291e-01   1.5325338e-01
   1.7000000e+02  -4.4730022e-01   5.6880242e-01   1.2782520e-01
   1.7050000e+02  -3.8916804e-01   4.9891093e-01   1.0548706e-01
   1.7100000e+02  -3.3552189e-01   4.3348188e-01   8.6037401e-02
   1.7150000e+02  -2.8637604e-01   3.7273429e-01   6.9267493e-02
   1.7200000e+02  -2.4171040e-01   3.1683124e-01   5.4963531e-02
   1.7250000e+02  -2.0147085e-01   2.6587860e-01   4.2908763e-02
   1.7300000e+02  -1.6556972e-01   2.1992443e-01   3.2885663e-02
   1.7350000e+02  -1.3388656e-01   1.7895887e-01   2.4678104e-02
   1.7400000e+02  -1.0626908e-01   1.4291449e-01   1.8073526e-02
   1.7450000e+02  -8.2534407e-02   1.1166739e-01   1.2865063e-02
   1.7500000e+02  -6.2470450e-02   8.5038668e-02   8.8536323e-03
   1.7550000e+02  -4.5837573e-02   6.2796638e-02   5.8499276e-03
   1.7600000e+02  -3.2370406e-02   4.4659490e-02   3.6763353e-03
   1.7650000e+02  -2.1779851e-02   3.0298550e-02   2.1687258e-03
   1.7700000e+02  -1.3755275e-02   1.9342037e-02   1.1781145e-03
   1.7750000e+02  -7.9668422e-03   1.1379308e-02   5.7217149e-04
   1.7800000e+02  -4.0679906e-03   5.9655371e-03   2.3656364e-04
   1.7850000e+02  -1.6980324e-03   2.6267875e-03   7.6116341e-05
   1.7900000e+02  -4.8485293e-04   8.6541615e-04   1.5781048e-05
   1.7950000e+02  -4.7694011e-05   1.6575476e-04   1.3989915e-06
   1.8000000e+02   1.9470588e-18   1.1238657e-18   2.5264216e-07
