# Supplementary material for: Parahydrogen-induced polarization and spin order transfer in ethyl pyruvate at high magnetic fields
Source: Sci Rep. 2022 Nov 12;12:19361. doi: 10.1038/s41598-022-22347-1 (PMC9653431; doi:10.1038/s41598-022-22347-1)
Supplement: Supplementary file 1 — Supplementary Information 1. [file 41598_2022_22347_MOESM1_ESM.zip › FA_processing/out/ESOTHERIC_L_FA_NEEth-PyruvateD6-spin351DFA.dat]

   0.0000000e+00   0.0000000e+00   0.0000000e+00  -1.9165708e-06
   5.0000000e-01   1.1511827e-03   2.6745725e-04   4.1929322e-05
   1.0000000e+00   8.5844025e-03   2.3490817e-03   6.2646218e-04
   1.5000000e+00   2.8228318e-02   8.1060239e-03   3.0813550e-03
   2.0000000e+00   6.5323211e-02   1.9483540e-02   9.5269783e-03
   2.5000000e+00   1.2412168e-01   3.8529892e-02   2.2737423e-02
   3.0000000e+00   2.0764024e-01   6.7391404e-02   4.5961348e-02
   3.5000000e+00   3.1747398e-01   1.0828146e-01   8.2711761e-02
   4.0000000e+00   4.5368290e-01   1.6342478e-01   1.3653715e-01
   4.5000000e+00   6.1475403e-01   2.3498117e-01   2.1078665e-01
   5.0000000e+00   7.9763925e-01   3.2495493e-01   3.0838135e-01
   5.5000000e+00   9.9786461e-01   4.3509629e-01   4.3160252e-01
   6.0000000e+00   1.2097029e+00   5.6680074e-01   5.8190607e-01
   6.5000000e+00   1.4263985e+00   7.2100959e-01   7.5977054e-01
   7.0000000e+00   1.6404326e+00   8.9811309e-01   9.6458479e-01
   7.5000000e+00   1.8438142e+00   1.0978547e+00   1.1945796e+00
   8.0000000e+00   2.0283858e+00   1.3192337e+00   1.4468070e+00
   8.5000000e+00   2.1861326e+00   1.5604035e+00   1.7171697e+00
   9.0000000e+00   2.3094862e+00   1.8185645e+00   2.0005019e+00
   9.5000000e+00   2.3916174e+00   2.0898538e+00   2.2907029e+00
   1.0000000e+01   2.4267149e+00   2.3692393e+00   2.5809205e+00
   1.0500000e+01   2.4102457e+00   2.6504306e+00   2.8637825e+00
   1.1000000e+01   2.3391985e+00   2.9258246e+00   3.1316689e+00
   1.1500000e+01   2.2123033e+00   3.1865071e+00   3.3770150e+00
   1.2000000e+01   2.0302249e+00   3.4223324e+00   3.5926347e+00
   1.2500000e+01   1.7957200e+00   3.6221024e+00   3.7720456e+00
   1.3000000e+01   1.5137478e+00   3.7738585e+00   3.9097801e+00
   1.3500000e+01   1.1915169e+00   3.8652935e+00   4.0016627e+00
   1.4000000e+01   8.3845452e-01   3.8842773e+00   4.0450345e+00
   1.4500000e+01   4.6607996e-01   3.8194788e+00   4.0389088e+00
   1.5000000e+01   8.7768531e-02   3.6610505e+00   3.9840440e+00
   1.5500000e+01  -2.8160208e-01   3.4013344e+00   3.8829266e+00
   1.6000000e+01  -6.2612465e-01   3.0355375e+00   3.7396621e+00
   1.6500000e+01  -9.2944572e-01   2.5623192e+00   3.5597776e+00
   1.7000000e+01  -1.1754401e+00   1.9842393e+00   3.3499492e+00
   1.7500000e+01  -1.3489466e+00   1.3080155e+00   3.1176684e+00
   1.8000000e+01  -1.4365269e+00   5.4455663e-01   2.8708717e+00
   1.8500000e+01  -1.4271992e+00  -2.9125032e-01   2.6175552e+00
   1.9000000e+01  -1.3131004e+00  -1.1810001e+00   2.3653992e+00
   1.9500000e+01  -1.0900261e+00  -2.1034589e+00   2.1214280e+00
   2.0000000e+01  -7.5780520e-01  -3.0354476e+00   1.8917226e+00
   2.0500000e+01  -3.2047685e-01  -3.9528651e+00   1.6812038e+00
   2.1000000e+01   2.1375414e-01  -4.8317894e+00   1.4934955e+00
   2.1500000e+01   8.3278771e-01  -5.6495843e+00   1.3308713e+00
   2.2000000e+01   1.5211158e+00  -6.3859416e+00   1.1942830e+00
   2.2500000e+01   2.2605009e+00  -7.0237921e+00   1.0834630e+00
   2.3000000e+01   3.0308063e+00  -7.5500296e+00   9.9708820e-01
   2.3500000e+01   3.8109281e+00  -7.9560062e+00   9.3298988e-01
   2.4000000e+01   4.5797720e+00  -8.2377740e+00   8.8839249e-01
   2.4500000e+01   5.3172151e+00  -8.3960672e+00   8.6016287e-01
   2.5000000e+01   6.0049957e+00  -8.4360354e+00   8.4505350e-01
   2.5500000e+01   6.6274797e+00  -8.3667550e+00   8.3992462e-01
   2.6000000e+01   7.1722615e+00  -8.2005608e+00   8.4193345e-01
   2.6500000e+01   7.6305709e+00  -7.9522466e+00   8.4868184e-01
   2.7000000e+01   7.9974698e+00  -7.6381898e+00   8.5831775e-01
   2.7500000e+01   8.2718373e+00  -7.2754588e+00   8.6958928e-01
   2.8000000e+01   8.4561556e+00  -6.8809536e+00   8.8185344e-01
   2.8500000e+01   8.5561194e+00  -6.4706307e+00   8.9504467e-01
   2.9000000e+01   8.5801044e+00  -6.0588475e+00   9.0960995e-01
   2.9500000e+01   8.5385335e+00  -5.6578571e+00   9.2641872e-01
   3.0000000e+01   8.4431857e+00  -5.2774673e+00   9.4665639e-01
   3.0500000e+01   8.3064946e+00  -4.9248696e+00   9.7170960e-01
   3.1000000e+01   8.1408774e+00  -4.6046303e+00   1.0030507e+00
   3.1500000e+01   7.9581362e+00  -4.3188281e+00   1.0421270e+00
   3.2000000e+01   7.7689610e+00  -4.0673123e+00   1.0902596e+00
   3.2500000e+01   7.5825611e+00  -3.8480519e+00   1.1485527e+00
   3.3000000e+01   7.4064368e+00  -3.6575414e+00   1.2178150e+00
   3.3500000e+01   7.2462963e+00  -3.4912291e+00   1.2984912e+00
   3.4000000e+01   7.1061116e+00  -3.3439334e+00   1.3906033e+00
   3.4500000e+01   6.9882977e+00  -3.2102198e+00   1.4936966e+00
   3.5000000e+01   6.8939904e+00  -3.0847127e+00   1.6067927e+00
   3.5500000e+01   6.8233913e+00  -2.9623274e+00   1.7283451e+00
   3.6000000e+01   6.7761467e+00  -2.8384114e+00   1.8562010e+00
   3.6500000e+01   6.7517195e+00  -2.7087974e+00   1.9875702e+00
   3.7000000e+01   6.7497199e+00  -2.5697742e+00   2.1190068e+00
   3.7500000e+01   6.7701620e+00  -2.4179904e+00   2.2464091e+00
   3.8000000e+01   6.8136169e+00  -2.2503139e+00   2.3650458e+00
   3.8500000e+01   6.8812479e+00  -2.0636704e+00   2.4696145e+00
   3.9000000e+01   6.9747169e+00  -1.8548887e+00   2.5543395e+00
   3.9500000e+01   7.0959685e+00  -1.6205787e+00   2.6131143e+00
   4.0000000e+01   7.2469057e+00  -1.3570666e+00   2.6396893e+00
   4.0500000e+01   7.4289844e+00  -1.0604031e+00   2.6279028e+00
   4.1000000e+01   7.6427622e+00  -7.2645880e-01   2.5719503e+00
   4.1500000e+01   7.8874424e+00  -3.5110659e-01   2.4666793e+00
   4.2000000e+01   8.1604594e+00   6.9512768e-02   2.3078977e+00
   4.2500000e+01   8.4571479e+00   5.3865773e-01   2.0926763e+00
   4.3000000e+01   8.7705355e+00   1.0586079e+00   1.8196267e+00
   4.3500000e+01   9.0912897e+00   1.6302697e+00   1.4891359e+00
   4.4000000e+01   9.4078387e+00   2.2527973e+00   1.1035372e+00
   4.4500000e+01   9.7066709e+00   2.9232644e+00   6.6720462e-01
   4.5000000e+01   9.9728054e+00   3.6364164e+00   1.8655791e-01
   4.5500000e+01   1.0190411e+01   4.3845327e+00  -3.3002599e-01
   4.6000000e+01   1.0343538e+01   5.1574191e+00  -8.7239525e-01
   4.6500000e+01   1.0416918e+01   5.9425420e+00  -1.4288928e+00
   4.7000000e+01   1.0396785e+01   6.7253081e+00  -1.9867015e+00
   4.7500000e+01   1.0271656e+01   7.4894809e+00  -2.5322492e+00
   4.8000000e+01   1.0033032e+01   8.2177161e+00  -3.0516546e+00
   4.8500000e+01   9.6759631e+00   8.8921915e+00  -3.5311940e+00
   4.9000000e+01   9.1994588e+00   9.4952977e+00  -3.9577690e+00
   4.9500000e+01   8.6066985e+00   1.0010353e+01  -4.3193554e+00
   5.0000000e+01   7.9050506e+00   1.0422304e+01  -4.6054188e+00
   5.0500000e+01   7.1058910e+00   1.0718378e+01  -4.8072818e+00
   5.1000000e+01   6.2242391e+00   1.0888645e+01  -4.9184349e+00
   5.1500000e+01   5.2782340e+00   1.0926469e+01  -4.9347820e+00
   5.2000000e+01   4.2884811e+00   1.0828822e+01  -4.8548191e+00
   5.2500000e+01   3.2773083e+00   1.0596450e+01  -4.6797420e+00
   5.3000000e+01   2.2679669e+00   1.0233878e+01  -4.4134849e+00
   5.3500000e+01   1.2838176e+00   9.7492656e+00  -4.0626878e+00
   5.4000000e+01   3.4753668e-01   9.1541183e+00  -3.6365967e+00
   5.4500000e+01  -5.1962619e-01   8.4628671e+00  -3.1468939e+00
   5.5000000e+01  -1.2985121e+00   7.6923467e+00  -2.6074622e+00
   5.5500000e+01  -1.9726179e+00   6.8611922e+00  -2.0340801e+00
   5.6000000e+01  -2.5285475e+00   5.9891831e+00  -1.4440513e+00
   5.6500000e+01  -2.9563403e+00   5.0965669e+00  -8.5576646e-01
   5.7000000e+01  -3.2496732e+00   4.2033879e+00  -2.8820292e-01
   5.7500000e+01  -3.4059351e+00   3.3288512e+00   2.3963543e-01
   5.8000000e+01  -3.4261813e+00   2.4907448e+00   7.0932772e-01
   5.8500000e+01  -3.3149716e+00   1.7049422e+00   1.1036824e+00
   5.9000000e+01  -3.0801052e+00   9.8500127e-01   1.4074003e+00
   5.9500000e+01  -2.7322621e+00   3.4187180e-01   1.6077295e+00
   6.0000000e+01  -2.2845662e+00  -2.1628106e-01   1.6950778e+00
   6.0500000e+01  -1.7520844e+00  -6.8413598e-01   1.6635474e+00
   6.1000000e+01  -1.1512782e+00  -1.0591598e+00   1.5113484e+00
   6.1500000e+01  -4.9942766e-01  -1.3414449e+00   1.2410517e+00
   6.2000000e+01   1.8595335e-01  -1.5334511e+00   8.5964189e-01
   6.2500000e+01   8.8768783e-01  -1.6396685e+00   3.7834429e-01
   6.3000000e+01   1.5894693e+00  -1.6662201e+00  -1.8779138e-01
   6.3500000e+01   2.2763347e+00  -1.6204265e+00  -8.2054572e-01
   6.4000000e+01   2.9350531e+00  -1.5103556e+00  -1.4994002e+00
   6.4500000e+01   3.5544105e+00  -1.3443832e+00  -2.2025785e+00
   6.5000000e+01   4.1253740e+00  -1.1307888e+00  -2.9081938e+00
   6.5500000e+01   4.6411265e+00  -8.7740776e-01  -3.5954237e+00
   6.6000000e+01   5.0969709e+00  -5.9136262e-01  -4.2456246e+00
   6.6500000e+01   5.4901114e+00  -2.7888563e-01  -4.8433007e+00
   6.7000000e+01   5.8193319e+00   5.4756167e-02  -5.3768486e+00
   6.7500000e+01   6.0845979e+00   4.0523184e-01  -5.8390235e+00
   6.8000000e+01   6.2866170e+00   7.6901836e-01  -6.2270920e+00
   6.8500000e+01   6.4263968e+00   1.1431855e+00  -6.5426706e+00
   6.9000000e+01   6.5048395e+00   1.5251133e+00  -6.7912756e+00
   6.9500000e+01   6.5224092e+00   1.9121654e+00  -6.9816371e+00
   7.0000000e+01   6.4788994e+00   2.3013471e+00  -7.1248449e+00
   7.0500000e+01   6.3733203e+00   2.6889757e+00  -7.2334034e+00
   7.1000000e+01   6.2039105e+00   3.0703913e+00  -7.3202688e+00
   7.1500000e+01   5.9682688e+00   3.4397323e+00  -7.3979278e+00
   7.2000000e+01   5.6635878e+00   3.7897955e+00  -7.4775537e+00
   7.2500000e+01   5.2869666e+00   4.1119942e+00  -7.5682562e+00
   7.3000000e+01   4.8357718e+00   4.3964237e+00  -7.6764091e+00
   7.3500000e+01   4.3080179e+00   4.6320344e+00  -7.8050294e+00
   7.4000000e+01   3.7027397e+00   4.8069116e+00  -7.9531678e+00
   7.4500000e+01   3.0203345e+00   4.9086539e+00  -8.1152738e+00
   7.5000000e+01   2.2628594e+00   4.9248394e+00  -8.2805181e+00
   7.5500000e+01   1.4342752e+00   4.8435682e+00  -8.4320769e+00
   7.6000000e+01   5.4063145e-01   4.6540628e+00  -8.5464192e+00
   7.6500000e+01  -4.0980497e-01   4.3473091e+00  -8.5926750e+00
   7.7000000e+01  -1.4064808e+00   3.9167133e+00  -8.5321912e+00
   7.7500000e+01  -2.4365479e+00   3.3587501e+00  -8.3184077e+00
   7.8000000e+01  -3.4849209e+00   2.6735671e+00  -7.8971923e+00
   7.8500000e+01  -4.5344125e+00   1.8655126e+00  -7.2077639e+00
   7.9000000e+01  -5.5659573e+00   9.4354515e-01  -6.1843023e+00
   7.9500000e+01  -6.5589402e+00  -7.8513204e-02  -4.7582989e+00
   8.0000000e+01  -7.4916401e+00  -1.1819187e+00  -2.8616368e+00
   8.0500000e+01  -8.3417971e+00  -2.3431738e+00  -4.3032261e-01
   8.1000000e+01  -9.0873006e+00  -3.5344436e+00   2.5912850e+00
   8.1500000e+01  -9.7069871e+00  -4.7242269e+00   6.2459696e+00
   8.2000000e+01  -1.0181523e+01  -5.8782749e+00   1.0559152e+01
   8.2500000e+01  -1.0494338e+01  -6.9607294e+00   1.5534698e+01
   8.3000000e+01  -1.0632557e+01  -7.9354356e+00   2.1151375e+01
   8.3500000e+01  -1.0587890e+01  -8.7673691e+00   2.7360258e+01
   8.4000000e+01  -1.0357405e+01  -9.4241035e+00   3.4083387e+01
   8.4500000e+01  -9.9441457e+00  -9.8772391e+00   4.1213863e+01
   8.5000000e+01  -9.3575288e+00  -1.0103713e+01   4.8617545e+01
   8.5500000e+01  -8.6134855e+00  -1.0086914e+01   5.6136353e+01
   8.6000000e+01  -7.7343167e+00  -9.8175410e+00   6.3593123e+01
   8.6500000e+01  -6.7482440e+00  -9.2941540e+00   7.0797818e+01
   8.7000000e+01  -5.6886588e+00  -8.5233962e+00   7.7554835e+01
   8.7500000e+01  -4.5930852e+00  -7.5198733e+00   8.3671029e+01
   8.8000000e+01  -3.5018882e+00  -6.3057073e+00   8.8964044e+01
   8.8500000e+01  -2.4567744e+00  -4.9097938e+00   9.3270499e+01
   8.9000000e+01  -1.4991432e+00  -3.3668101e+00   9.6453568e+01
   8.9500000e+01  -6.6835629e-01  -1.7160253e+00   9.8409527e+01
   9.0000000e+01   2.2760019e-08   2.4216878e-05   9.9072894e+01
   9.0500000e+01   4.7577903e-01   1.7369369e+00   9.8419853e+01
   9.1000000e+01   7.3578658e-01   3.4498689e+00   9.6469775e+01
   9.1500000e+01   7.6506441e-01   5.0949278e+00   9.3284718e+01
   9.2000000e+01   5.5787249e-01   6.6304964e+00   8.8966927e+01
   9.2500000e+01   1.1830768e-01   8.0184537e+00   8.3654449e+01
   9.3000000e+01  -5.3949177e-01   9.2252671e+00   7.7515078e+01
   9.3500000e+01  -1.3915910e+00   1.0222938e+01   7.0738947e+01
   9.4000000e+01  -2.4049685e+00   1.0989785e+01   6.3530121e+01
   9.4500000e+01  -3.5386871e+00   1.1511050e+01   5.6097654e+01
   9.5000000e+01  -4.7454948e+00   1.1779314e+01   4.8646543e+01
   9.5500000e+01  -5.9738031e+00   1.1794715e+01   4.1369076e+01
   9.6000000e+01  -7.1699603e+00   1.1564938e+01   3.4437019e+01
   9.6500000e+01  -8.2807161e+00   1.1104985e+01   2.7995067e+01
   9.7000000e+01  -9.2557507e+00   1.0436684e+01   2.2155916e+01
   9.7500000e+01  -1.0050129e+01   9.5879664e+00   1.6997218e+01
   9.8000000e+01  -1.0626533e+01   8.5918831e+00   1.2560571e+01
   9.8500000e+01  -1.0957125e+01   7.4854013e+00   8.8525693e+00
   9.9000000e+01  -1.1024921e+01   6.3080012e+00   5.8478026e+00
   9.9500000e+01  -1.0824565e+01   5.1001284e+00   3.4935492e+00
   1.0000000e+02  -1.0362448e+01   3.9015659e+00   1.7157964e+00
   1.0050000e+02  -9.6561481e+00   2.7498069e+00   4.2611367e-01
   1.0100000e+02  -8.7332376e+00   1.6785178e+00  -4.7115064e-01
   1.0150000e+02  -7.6295238e+00   7.1618273e-01  -1.0718955e+00
   1.0200000e+02  -6.3868686e+00  -1.1498347e-01  -1.4660302e+00
   1.0250000e+02  -5.0507407e+00  -7.9978117e-01  -1.7324043e+00
   1.0300000e+02  -3.6676872e+00  -1.3303788e+00  -1.9352156e+00
   1.0350000e+02  -2.2829066e+00  -1.7062478e+00  -2.1220533e+00
   1.0400000e+02  -9.3809370e-01  -1.9336867e+00  -2.3235740e+00
   1.0450000e+02   3.3030555e-01  -2.0249711e+00  -2.5546520e+00
   1.0500000e+02   1.4923374e+00  -1.9971969e+00  -2.8167137e+00
   1.0550000e+02   2.5252372e+00  -1.8709086e+00  -3.1008743e+00
   1.0600000e+02   3.4135910e+00  -1.6686161e+00  -3.3914537e+00
   1.0650000e+02   4.1490173e+00  -1.4133148e+00  -3.6694534e+00
   1.0700000e+02   4.7294628e+00  -1.1271150e+00  -3.9156371e+00
   1.0750000e+02   5.1582314e+00  -8.3007527e-01  -4.1129487e+00
   1.0800000e+02   5.4428689e+00  -5.3931144e-01  -4.2481177e+00
   1.0850000e+02   5.5940279e+00  -2.6842496e-01  -4.3124249e+00
   1.0900000e+02   5.6244102e+00  -2.7265064e-02  -4.3017098e+00
   1.0950000e+02   5.5478666e+00   1.7799234e-01  -4.2157861e+00
   1.1000000e+02   5.3786953e+00   3.4449230e-01  -4.0574801e+00
   1.1050000e+02   5.1311570e+00   4.7213972e-01  -3.8315213e+00
   1.1100000e+02   4.8191926e+00   5.6290838e-01  -3.5434896e+00
   1.1150000e+02   4.4563133e+00   6.2010431e-01  -3.1989760e+00
   1.1200000e+02   4.0556171e+00   6.4766512e-01  -2.8030471e+00
   1.1250000e+02   3.6298818e+00   6.4956607e-01  -2.3600375e+00
   1.1300000e+02   3.1916835e+00   6.2938677e-01  -1.8736330e+00
   1.1350000e+02   2.7534955e+00   5.9007071e-01  -1.3471640e+00
   1.1400000e+02   2.3277290e+00   5.3388586e-01  -7.8400828e-01
   1.1450000e+02   1.9266883e+00   4.6257068e-01  -1.8799933e-01
   1.1500000e+02   1.5624238e+00   3.7762834e-01   4.3624483e-01
   1.1550000e+02   1.2464749e+00   2.8071505e-01   1.0831290e+00
   1.1600000e+02   9.8951026e-01   1.7405769e-01   1.7460475e+00
   1.1650000e+02   8.0088069e-01   6.0832547e-02   2.4175038e+00
   1.1700000e+02   6.8811598e-01  -5.4558454e-02   3.0893512e+00
   1.1750000e+02   6.5640333e-01  -1.6636553e-01   3.7531155e+00
   1.1800000e+02   7.0809670e-01  -2.6755656e-01   4.4003537e+00
   1.1850000e+02   8.4230958e-01  -3.5008129e-01   5.0230147e+00
   1.1900000e+02   1.0546439e+00  -4.0532170e-01   5.6137756e+00
   1.1950000e+02   1.3371008e+00  -4.2469256e-01   6.1663438e+00
   1.2000000e+02   1.6782060e+00  -4.0033804e-01   6.6757188e+00
   1.2050000e+02   2.0633646e+00  -3.2585702e-01   7.1384160e+00
   1.2100000e+02   2.4754358e+00  -1.9698560e-01   7.5526479e+00
   1.2150000e+02   2.8954965e+00  -1.2168893e-02   7.9184558e+00
   1.2200000e+02   3.3037419e+00   2.2703428e-01   8.2377721e+00
   1.2250000e+02   3.6804530e+00   5.1575172e-01   8.5143900e+00
   1.2300000e+02   4.0069561e+00   8.4581983e-01   8.7538139e+00
   1.2350000e+02   4.2665014e+00   1.2060210e+00   8.9629676e+00
   1.2400000e+02   4.4449960e+00   1.5825102e+00   9.1497512e+00
   1.2450000e+02   4.5315515e+00   1.9593885e+00   9.3224545e+00
   1.2500000e+02   4.5188236e+00   2.3193730e+00   9.4890543e+00
   1.2550000e+02   4.4031517e+00   2.6445115e+00   9.6564477e+00
   1.2600000e+02   4.1845258e+00   2.9168947e+00   9.8296854e+00
   1.2650000e+02   3.8664225e+00   3.1193300e+00   1.0011283e+01
   1.2700000e+02   3.4555611e+00   3.2359556e+00   1.0200683e+01
   1.2750000e+02   2.9616256e+00   3.2527851e+00   1.0393934e+01
   1.2800000e+02   2.3969882e+00   3.1581880e+00   1.0583634e+01
   1.2850000e+02   1.7764517e+00   2.9433146e+00   1.0759150e+01
   1.2900000e+02   1.1170079e+00   2.6024784e+00   1.0907112e+01
   1.2950000e+02   4.3759222e-01   2.1335037e+00   1.1012148e+01
   1.3000000e+02  -2.4120241e-01   1.5380377e+00   1.1057784e+01
   1.3050000e+02  -8.9749032e-01   8.2181529e-01   1.1027461e+01
   1.3100000e+02  -1.5085754e+00  -5.1466457e-03   1.0905564e+01
   1.3150000e+02  -2.0515746e+00  -9.2845853e-01   1.0678403e+01
   1.3200000e+02  -2.5041880e+00  -1.9294073e+00   1.0335073e+01
   1.3250000e+02  -2.8455987e+00  -2.9851821e+00   9.8681474e+00
   1.3300000e+02  -3.0574593e+00  -4.0693038e+00   9.2741689e+00
   1.3350000e+02  -3.1249056e+00  -5.1522737e+00   8.5539274e+00
   1.3400000e+02  -3.0375216e+00  -6.2024383e+00   7.7125350e+00
   1.3450000e+02  -2.7901756e+00  -7.1870459e+00   6.7593100e+00
   1.3500000e+02  -2.3836533e+00  -8.0734557e+00   5.7074991e+00
   1.3550000e+02  -1.8250239e+00  -8.8304364e+00   4.5738669e+00
   1.3600000e+02  -1.1276964e+00  -9.4294884e+00   3.3781835e+00
   1.3650000e+02  -3.1114836e-01  -9.8461110e+00   2.1426363e+00
   1.3700000e+02   5.9966754e-01  -1.0060942e+01   8.9119120e-01
   1.3750000e+02   1.5752094e+00  -1.0060703e+01  -3.5107891e-01
   1.3800000e+02   2.5824740e+00  -9.8388981e+00  -1.5586805e+00
   1.3850000e+02   3.5863022e+00  -9.3962264e+00  -2.7063879e+00
   1.3900000e+02   4.5507905e+00  -8.7406943e+00  -3.7699202e+00
   1.3950000e+02   5.4407314e+00  -7.8874244e+00  -4.7265946e+00
   1.4000000e+02   6.2230107e+00  -6.8581778e+00  -5.5559419e+00
   1.4050000e+02   6.8678954e+00  -5.6806222e+00  -6.2402741e+00
   1.4100000e+02   7.3501547e+00  -4.3873845e+00  -6.7651877e+00
   1.4150000e+02   7.6499690e+00  -3.0149382e+00  -7.1199952e+00
   1.4200000e+02   7.7535921e+00  -1.6023761e+00  -7.2980720e+00
   1.4250000e+02   7.6537486e+00  -1.9012118e-01  -7.2971105e+00
   1.4300000e+02   7.3497552e+00   1.1813736e+00  -7.1192773e+00
   1.4350000e+02   6.8473753e+00   2.4728889e+00  -6.7712666e+00
   1.4400000e+02   6.1584218e+00   3.6476244e+00  -6.2642463e+00
   1.4450000e+02   5.3001404e+00   4.6722713e+00  -5.6136965e+00
   1.4500000e+02   4.2944133e+00   5.5179427e+00  -4.8391353e+00
   1.4550000e+02   3.1668336e+00   6.1609419e+00  -3.9637319e+00
   1.4600000e+02   1.9457052e+00   6.5833579e+00  -3.0138065e+00
   1.4650000e+02   6.6102498e-01   6.7734844e+00  -2.0182166e+00
   1.4700000e+02  -6.5650022e-01   6.7260655e+00  -1.0076349e+00
   1.4750000e+02  -1.9763548e+00   6.4423811e+00  -1.3725296e-02
   1.4800000e+02  -3.2690011e+00   5.9301841e+00   9.3176828e-01
   1.4850000e+02  -4.5065340e+00   5.2035082e+00   1.7980015e+00
   1.4900000e+02  -5.6631993e+00   4.2823613e+00   2.5560509e+00
   1.4950000e+02  -6.7157938e+00   3.1923154e+00   3.1799438e+00
   1.5000000e+02  -7.6439707e+00   1.9639992e+00   3.6476569e+00
   1.5050000e+02  -8.4304890e+00   6.3249214e-01   3.9420404e+00
   1.5100000e+02  -9.0614425e+00  -7.6339058e-01   4.0516224e+00
   1.5150000e+02  -9.5265015e+00  -2.1819347e+00   3.9712465e+00
   1.5200000e+02  -9.8191868e+00  -3.5795027e+00   3.7025020e+00
   1.5250000e+02  -9.9371789e+00  -4.9116622e+00   3.2539094e+00
   1.5300000e+02  -9.8826444e+00  -6.1344705e+00   2.6408353e+00
   1.5350000e+02  -9.6625420e+00  -7.2059073e+00   1.8851197e+00
   1.5400000e+02  -9.2888522e+00  -8.0874250e+00   1.0144151e+00
   1.5450000e+02  -8.7786643e+00  -8.7455657e+00   6.1247827e-02
   1.5500000e+02  -8.1540543e+00  -9.1535696e+00  -9.3816946e-01
   1.5550000e+02  -7.4416923e+00  -9.2928784e+00  -1.9453331e+00
   1.5600000e+02  -6.6721408e+00  -9.1544254e+00  -2.9209953e+00
   1.5650000e+02  -5.8788299e+00  -8.7395934e+00  -3.8267953e+00
   1.5700000e+02  -5.0967305e+00  -8.0607330e+00  -4.6268990e+00
   1.5750000e+02  -4.3607828e+00  -7.1411481e+00  -5.2895649e+00
   1.5800000e+02  -3.7041695e+00  -6.0144895e+00  -5.7885561e+00
   1.5850000e+02  -3.1565506e+00  -4.7235352e+00  -6.1043186e+00
   1.5900000e+02  -2.7423929e+00  -3.3183891e+00  -6.2248588e+00
   1.5950000e+02  -2.4795293e+00  -1.8541738e+00  -6.1462640e+00
   1.6000000e+02  -2.3780719e+00  -3.8834835e-01  -5.8728320e+00
   1.6050000e+02  -2.4397774e+00   1.0221867e+00  -5.4167936e+00
   1.6100000e+02  -2.6579290e+00   2.3240036e+00  -4.7976402e+00
   1.6150000e+02  -3.0177521e+00   3.4698804e+00  -4.0410906e+00
   1.6200000e+02  -3.4973403e+00   4.4211608e+00  -3.1777553e+00
   1.6250000e+02  -4.0690190e+00   5.1495758e+00  -2.2415769e+00
   1.6300000e+02  -4.7010447e+00   5.6384041e+00  -1.2681397e+00
   1.6350000e+02  -5.3595059e+00   5.8829015e+00  -2.9294784e-01
   1.6400000e+02  -6.0102850e+00   5.8899892e+00   6.5022365e-01
   1.6450000e+02  -6.6209386e+00   5.6772492e+00   1.5308129e+00
   1.6500000e+02  -7.1623700e+00   5.2713283e+00   2.3227078e+00
   1.6550000e+02  -7.6101913e+00   4.7058927e+00   3.0051748e+00
   1.6600000e+02  -7.9457060e+00   4.0193027e+00   3.5634427e+00
   1.6650000e+02  -8.1564760e+00   3.2521862e+00   3.9889287e+00
   1.6700000e+02  -8.2364742e+00   2.4450851e+00   4.2791218e+00
   1.6750000e+02  -8.1858543e+00   1.6363252e+00   4.4371557e+00
   1.6800000e+02  -8.0103925e+00   8.6023016e-01   4.4711281e+00
   1.6850000e+02  -7.7206751e+00   1.4576053e-01   4.3932283e+00
   1.6900000e+02  -7.3311128e+00  -4.8438215e-01   4.2187464e+00
   1.6950000e+02  -6.8588648e+00  -1.0141867e+00   3.9650344e+00
   1.7000000e+02  -6.3227482e+00  -1.4343320e+00   3.6504837e+00
   1.7050000e+02  -5.7422000e+00  -1.7418157e+00   3.2935759e+00
   1.7100000e+02  -5.1363429e+00  -1.9392870e+00   2.9120481e+00
   1.7150000e+02  -4.5231918e+00  -2.0341697e+00   2.5222036e+00
   1.7200000e+02  -3.9190243e+00  -2.0376572e+00   2.1383820e+00
   1.7250000e+02  -3.3379228e+00  -1.9636568e+00   1.7725936e+00
   1.7300000e+02  -2.7914854e+00  -1.8277476e+00   1.4343116e+00
   1.7350000e+02  -2.2886935e+00  -1.6462027e+00   1.1304076e+00
   1.7400000e+02  -1.8359169e+00  -1.4351119e+00   8.6521416e-01
   1.7450000e+02  -1.4370328e+00  -1.2096288e+00   6.4069120e-01
   1.7500000e+02  -1.0936328e+00  -9.8335447e-01   4.5667781e-01
   1.7550000e+02  -8.0529170e-01  -7.6786084e-01   3.1120692e-01
   1.7600000e+02  -5.6987086e-01  -5.7235405e-01   2.0086469e-01
   1.7650000e+02  -3.8383403e-01  -4.0347078e-01   1.2117662e-01
   1.7700000e+02  -2.4255351e-01  -2.6520106e-01   6.7004430e-02
   1.7750000e+02  -1.4059046e-01  -1.5892871e-01   3.2938570e-02
   1.7800000e+02  -7.1936849e-02  -8.3579957e-02   1.3672577e-02
   1.7850000e+02  -3.0211642e-02  -3.5869617e-02   4.3461223e-03
   1.7900000e+02  -8.8089007e-03  -1.0632856e-02   8.4477226e-04
   1.7950000e+02  -1.0004425e-03  -1.2287524e-03   4.5669201e-05
   1.8000000e+02   5.1146087e-18   3.1345992e-18   4.9747186e-08
