# Supplementary material for: Parahydrogen-induced polarization and spin order transfer in ethyl pyruvate at high magnetic fields
Source: Sci Rep. 2022 Nov 12;12:19361. doi: 10.1038/s41598-022-22347-1 (PMC9653431; doi:10.1038/s41598-022-22347-1)
Supplement: Supplementary file 1 — Supplementary Information 1. [file 41598_2022_22347_MOESM1_ESM.zip › FA_processing/PlotData.m]

%folder="125"; xlims=[3.4,6];
folder="126"; xlims=[1.3,8.19];
%folder="225"; xlims=[3.4,6.7];
%folder="226"; xlims=[1.3,8.19];
%folder = "21_1H25mm"; xlims=[0.5, 3.81];
%folder = "23_1H25mm"; xlims=[-0.5,4.44];
%folder = "105_1H25mm1.5mL"; xlims=[-1,5];
folder = "106_1H25mm1.5mL"; xlims=[-2,6];
%

[X,Period,Amplitude,Period_total]=loadData(folder);
Amplitude_mask =set_mask(X,Amplitude,xlims);
Period_mask =set_mask(X,Period,xlims);
NAngle = Period_total./Period * 90;
NAngle_mask = set_mask(X,NAngle,xlims);
max(NAngle_mask)

norm=sum(Amplitude_mask);
Amplitude=Amplitude/norm;
Amplitude_mask=Amplitude_mask/norm;

[X_sort, Y_sort, X_eq, Y_eq, Y_acc] = calc_distibution(Period_mask/4,Amplitude_mask,0.1);
plot_amplitudes_periods(X,Amplitude,Amplitude_mask,Period,Period_mask,X_sort,Y_sort,X_eq,Y_eq,Y_acc);
out=[X, Amplitude,Amplitude_mask,Period/4,Period_mask/4];
save(folder+"\PPM_A_Am_P4_P4m.txt","out","-ASCII");

[X_sort, Y_sort, X_eq, Y_eq, Y_acc] = calc_distibution(NAngle_mask,Amplitude_mask,0.5);
plot_distribution_NAngle(X_sort, Y_sort, X_eq, Y_eq, Y_acc)
out=[X_eq, Y_eq, Y_acc];
save(folder+"\FA_PDF_ECDF.txt","out","-ASCII");


function plot_distribution_NAngle(X_sort, Y_sort, X_eq, Y_eq, Y_acc)
    figure('Color','white')
    
    subplot(2,1,1)
    hold off    
    plot(X_eq,Y_eq,"r*")
    hold on
    plot([90 90],[0 max(Y_eq)],"b-","linewidth",2)
    plot([95 95],[0 max(Y_eq)],"b--","linewidth",1)
    plot([85 85],[0 max(Y_eq)],"b--","linewidth",1)
    xlabel("real angle distibution [degree]")
    ylabel("PDF")
    axis([0 120 0, max(Y_eq)])
    legend(["distibution","90","95","85"], 'Location', 'best')
    grid on
    
    subplot(2,1,2)
    hold off    
    plot(X_eq,Y_acc,"r*")
    hold on
    plot([90 90],[0 max(Y_acc)],"b-","linewidth",2)
    plot([95 95],[0 max(Y_acc)],"b--","linewidth",1)
    plot([85 85],[0 max(Y_acc)],"b--","linewidth",1)
    xlabel("real angle distibution [degree]")
    ylabel("eCDF")
    axis([0 120 0, max(Y_acc)])    
    legend(["distibution","90","95","85"], 'Location', 'best')
    grid on
end

function plot_amplitudes_periods(X,Amplitude,Amplitude_mask,Period,Period_mask,X_sort,Y_sort,X_eq,Y_eq,Y_acc)
    figure('Color','white')

    subplot(5,1,1)
    hold off
    plot(X,Amplitude)
    hold on
    plot(X,Amplitude_mask,"r*-","linewidth",2)
    xlabel("1H chemical shift [ppm]")
    ylabel("nutation period [us]")
    axis([min(X) max(X) 0, max(Amplitude_mask)])
    legend("fit amplitude","with mask")

    subplot(5,1,2)
    hold off
    plot(X,Period/4)
    hold on
    plot(X,Period_mask/4,"r*-","linewidth",2)
    xlabel("1H chemical shift [ppm]")
    ylabel("nutation period/4 [us]")
    axis([min(X) max(X) 0, max(Period_mask)/4])
    legend("fit period","with mask")

    subplot(5,1,3)
    hold off
    plot(X_sort,Y_sort,"r*")
    xlabel("nutation period/4 [us]")
    ylabel("Amplitude [norm]")
    axis([0 max(X_sort) 0, max(Y_sort)])
    legend("fit period")

    subplot(5,1,4)
    hold off
    plot(X_eq,Y_eq,"r*-")
    xlabel("nutation period/4 [us]")
    ylabel("Distibution")
    axis([0 max(X_eq) 0, max(Y_eq)])
    legend("distribution")

    subplot(5,1,5)
    hold off
    plot(X_eq,Y_acc,"r*-")
    xlabel("nutation period/4 [us]")
    ylabel("Accumulative distribution")
    axis([0 max(X_eq) 0, max(Y_acc)])
    legend("Accumulative distribution")
end

function [X,Period,Amplitude,Period_total]=loadData(folder)
    Period = load(folder+'\periods_vs_ppm.csv');
    Amplitude = load(folder+'\amplitudes_vs_ppm.csv');
    Period_total = load(folder+'\period_total_vs_ppm.csv');
    Period_total=Period_total*1e6;
    X=Period(:,1);
    Period=Period(:,2);
    Amplitude=Amplitude(:,2);
end

function Amplitude_corr =set_mask(X,Amplitude,xlims)
    indexs = [interp1(X,1:length(X),xlims(1),'nearest') interp1(X,1:length(X),xlims(2),'nearest')];
    if isnan(indexs(1))
        indexs(1)=1;
    end
    if isnan(indexs(2))
        indexs(2)=length(X);
    end
    Amplitude_corr=Amplitude;
    Amplitude_corr(1:indexs(1))=0;
    Amplitude_corr(indexs(2):end)=0;
end

function [X_sort, Y_sort, X_eq, Y_eq, Y_acc] = calc_distibution(X,Y,dx)
    sorted=sortrows([X,Y],1,"descend");
    X_sort=sorted(:,1);
    Y_sort=sorted(:,2);
    
    if max(X)*1.2>120
        mX=120;
    else
        mX=max(X)*1.2;
    end
    
    X_eq = (0:dx:mX)';
    Y_eq = zeros(length(X_eq),1);
    Y_acc = zeros(length(X_eq),1);
    
    for ix=1:length(X_eq)
        Y_eq(ix)=sum(Y_sort.*((X_sort<X_eq(ix)+dx/2) & (X_eq(ix)-dx/2<=X_sort)));
    end
        
    Y_acc(1)=Y_eq(1);
    for ix=2:length(X_eq)
        Y_acc(ix)=Y_acc(ix-1)+Y_eq(ix);
    end
    
    
    
end
