# Supplementary material for: Parahydrogen-induced polarization and spin order transfer in ethyl pyruvate at high magnetic fields
Source: Sci Rep. 2022 Nov 12;12:19361. doi: 10.1038/s41598-022-22347-1 (PMC9653431; doi:10.1038/s41598-022-22347-1)
Supplement: Supplementary file 1 — Supplementary Information 1. [file 41598_2022_22347_MOESM1_ESM.zip › FA_processing/Start_FA_analysis.m]

clear % clear workspace
clf % clear figure

% --- USER INPUT ---

%folder_names = "126"; start_ppm = 0.82; end_ppm =9;number_of_graphs = 336;
%folder_names = "125"; start_ppm = 3.1; end_ppm =7;number_of_graphs = 160;
%folder_names = "225"; start_ppm = 3.1; end_ppm =7;number_of_graphs = 160;
%folder_names = "226"; start_ppm = 0.82; end_ppm =9;number_of_graphs = 336;
%folder_names = "23_1H25mm"; start_ppm = -1; end_ppm =5;number_of_graphs = 305;
%folder_names = "21_1H25mm"; start_ppm = -1; end_ppm =5;number_of_graphs = 305;
%folder_names = "105_1H25mm1.5mL"; start_ppm = -1; end_ppm =5;number_of_graphs = 304;
folder_names = "106_1H25mm1.5mL"; start_ppm = -3; end_ppm =8;number_of_graphs = 559;

spectra_file_name = "stack2";
stop_at_graph = number_of_graphs;

show_live_data = 0;
show_live_plots = 1;

% --- YOU CAN EXPECT THE FOLLOWING OUTPUT OF SCRIPT ---

% full_export.csv       -> rows: vdlist; columns: raw spectrum data
% range_export.csv      -> rows: picked ppm scale (see value in column 1);
% columns: spectrum values along ppm value
% periods_vs_ppm.csv    -> period duration vs. ppm

% --- SCRIPT ---
for j=1:length(folder_names)
    % spectra
    [full_ppm_scale, spectra] = load_spectra(folder_names(:,j),spectra_file_name);       
    [spectra_rows, number_of_spectra] = size(spectra);        
    % vp list
    vplist_array = load_vp(folder_names(:,j));    
    vplist_array = vplist_array(1:number_of_spectra);
    % initialize zeros
    periods = zeros(1,number_of_graphs);
    amplitudes = zeros(1, number_of_graphs);
    rsquares = zeros(1,number_of_graphs);
    result_x = zeros(1,number_of_graphs);              
    
    % start/end ppm
    start_ppm = max([start_ppm,  min(full_ppm_scale)]);
    end_ppm = min([end_ppm, max(full_ppm_scale)]);
            
    ppm_step_size = (end_ppm - start_ppm) / number_of_graphs;

    start_ppm_index = interp1(full_ppm_scale,1:length(full_ppm_scale),start_ppm,'nearest');
    end_ppm_index = interp1(full_ppm_scale,1:length(full_ppm_scale),end_ppm,'nearest');

    fprintf('Range goes from %d(id %d) to %d(id %d) and is divided into %d steps with %d ppm resolution',start_ppm, start_ppm_index, end_ppm, end_ppm_index, number_of_graphs, ppm_step_size);
    fprintf('\n');

    ppm_scale_start_to_end = full_ppm_scale(start_ppm_index:end_ppm_index,:);
    integral_of_start_to_end = mean(spectra(start_ppm_index:end_ppm_index,:));

    for i = 1:1:(stop_at_graph) % loop through number of desired ppms of interest        
        X = vplist_array;           
         
        actual_ppm = start_ppm + (i-1)*ppm_step_size;
        next_ppm   = start_ppm + (i)  *ppm_step_size;        
        actual_ppm_index = interp1(full_ppm_scale,1:length(full_ppm_scale),actual_ppm,'nearest'); % determine actual index of ppm point                
        next_ppm_index   = interp1(full_ppm_scale,1:length(full_ppm_scale),next_ppm,  'nearest')-1;                
        
        Y = mean(spectra(actual_ppm_index:next_ppm_index,:),1)';                                         
                        
        [y_size_of_rows, y_size_of_columns] = size(Y);

        [shift_guess,xscale_guess,yscale_guess,tau_guess,yshift_guess]=best_guess(X,Y);
        
        fit_results=fit_sindec(X,Y,shift_guess,xscale_guess,yscale_guess,tau_guess,yshift_guess);
                 
        result_x(i) = full_ppm_scale(actual_ppm_index);        
        periods(i) = fit_results.xscale;        
        amplitudes(i) = fit_results.yscale;        
        rsquares(i) = fit_results.gof.rsquare;

        if show_live_data==1
            fprintf('[%d/%d] %d ppm -> period = %d us; tau=%d; rsquare=%d',i, number_of_graphs,full_ppm_scale(actual_ppm_index), temporary_period*1e6, tau, gof.rsquare);
            fprintf('\n');
        end

        clf
        if show_live_plots==1
            plot4_fit_period_amp_r2(X,Y,fit_results.Yfit,result_x(1,1:i),periods(1,1:i),amplitudes(1,1:i),rsquares(1,1:i),[start_ppm end_ppm])            
        end
    end       
   
    %total integral fit        
    actual_ppm_index = interp1(full_ppm_scale,1:length(full_ppm_scale),start_ppm,'nearest'); % determine actual index of ppm point                
    next_ppm_index   = interp1(full_ppm_scale,1:length(full_ppm_scale),end_ppm,  'nearest')-1;                

    Y = mean(spectra(actual_ppm_index:next_ppm_index,:),1)';                                         

    [y_size_of_rows, y_size_of_columns] = size(Y);

    [shift_guess,xscale_guess,yscale_guess,tau_guess,yshift_guess]=best_guess(X,Y);

    fit_results=fit_sindec(X,Y,shift_guess,xscale_guess,yscale_guess,tau_guess,yshift_guess);
           
    periods_total = fit_results.xscale;
    amplitudes_total = fit_results.yscale;
    rsquares_total = fit_results.gof.rsquare;            

    
    subplot(4,1,2)
    hold on 
    plot(result_x, (result_x*0+mean(periods, "all"))*1e6,"g") 
    plot(result_x, (result_x*0+periods_total)*1e6,"r")     
    legend("Period(Z)","mean(period(Z))","period of total integral fit")
    hold off
    report(folder_names(:,j),result_x,periods,amplitudes,periods_total,amplitudes_total);
    
end

function vplist=load_vp(folder_name)
    filename_vplist = strcat(folder_name,'/vplist');
    f = fopen(filename_vplist); 
    data = textscan(f,'%s');
    fclose(f);
    vplist = str2double(data{1}(1:end))*1e-6;
end

function [full_ppm_scale, spectra] = load_spectra(folder_name,spectra_file_name)
    filename_spectra = strcat(folder_name,'/',spectra_file_name,'.csv');   
    spectra_table = readtable(filename_spectra,'NumHeaderLines',1); % read spectra from file
    spectra = table2array(spectra_table); % convert spectra to array 
    full_ppm_scale = spectra(:,1); % isolate ppm scale from full array
    spectra = spectra(:, 2:end); % isolate spectra scale from full array
end

function plot4_fit_period_amp_r2(X,Y,Yfit,result_x,periods,amplitudes,rsquares,ppm_xlim)            
    subplot(4,1,1)
    hold on
    plot(X, Y);
    plot(X, Yfit);
    %plot(fitobj);
    title("Signal vs. pulse length")
    xlabel("pulse length index (a.u.)")
    ylabel("Signal (a.u.)")
    legend('Exp','Fit');
    hold off

    subplot(4,1,2)
    plot(result_x, periods.*1e6)
    xlim(ppm_xlim)   
    title("Period vs. Frequency")
    xlabel("Frequency (ppm)")
    ylabel("Period (µs)")

    subplot(4,1,3)
    plot(result_x, amplitudes)
    xlim(ppm_xlim)
    title("amplitudes vs. Frequency")
    xlabel("Frequency (ppm)")
    ylabel("amplitudes (a.u.)")

    subplot(4,1,4)
    plot(result_x, rsquares)
    xlim(ppm_xlim)
    title("R^2 vs. Frequency")
    xlabel("Frequency (ppm)")
    ylabel("rsquare (a.u.)")
end

function report(folder,result_x,periods,amplitudes,periods_total,amplitudes_total)
    periods_vs_ppm = vertcat(result_x, periods*1e6);
    writematrix(periods_vs_ppm',folder+'\periods_vs_ppm.csv') 

    amplitudes_vs_ppm = vertcat(result_x, amplitudes);
    writematrix(amplitudes_vs_ppm',folder+'\amplitudes_vs_ppm.csv') 
    
    writematrix(periods_total,folder+'\period_total_vs_ppm.csv') 
    
    fprintf('[%s] Mean period/4: %.2f µs\n', folder, mean(periods, "all")*1e6/4);   
    fprintf('[%s] period of total integral/4: %.2f µs\n', folder, periods_total*1e6/4);
    
    
end

function fit_results=fit_sindec(X,Y,shift_guess,xscale_guess,yscale_guess,tau_guess,yshift_guess)
    ft = fittype('exp(-tau*x)*sin(2*pi*(x - shift)/xscale)*yscale+yshift','coefficients',{'tau', 'shift','xscale','yscale', 'yshift'});
    [fitobj,gof,opt] = fit(X,Y,ft,'startpoint',[tau_guess, shift_guess, xscale_guess, yscale_guess, yshift_guess]);
    coefficients = coeffvalues(fitobj);
    tau = coefficients(1);
    shift = coefficients(2);
    xscale = coefficients(3);
    yscale = coefficients(4);
    yshift = coefficients(5);        
    
    fit_results.Yfit=exp(-tau.*X).*sin(2*pi*(X-shift)/xscale)*yscale+yshift;
    fit_results.tau = tau;
    fit_results.shift = shift;
    fit_results.xscale = xscale;
    fit_results.yscale = yscale;
    fit_results.yshift = yshift;
    fit_results.fitobj = fitobj;
    fit_results.gof = gof;
    fit_results.opt = opt;
end

function [shift_guess,xscale_guess,yscale_guess,tau_guess,yshift_guess]=best_guess(X,Y)
    shift_guess = 0;
    
    [Maxima,MaxIdx] = findpeaks(Y);    
    %if size(MaxIdx, 2)>1
        %period_guess = MaxIdXValues(2)-MaxIdXValues(1);
    %    xscale_guess = period_guess * 2;
    %end
    if length(MaxIdx)>1
        MaxIdXValues = X(MaxIdx);
        xscale_guess = MaxIdXValues(1) * 4;
    else
        xscale_guess = X(end);
        display('did not find the period');
    end
    yscale_guess = max(Y);
    tau_guess = 1;
    yshift_guess = 0;
        
    
end
