# Supplementary material for: Parahydrogen-induced polarization and spin order transfer in ethyl pyruvate at high magnetic fields
Source: Sci Rep. 2022 Nov 12;12:19361. doi: 10.1038/s41598-022-22347-1 (PMC9653431; doi:10.1038/s41598-022-22347-1)
Supplement: Supplementary file 1 — Supplementary Information 1. [file 41598_2022_22347_MOESM1_ESM.zip › lib/clean_coh.m]

function r0 = clean_coh(ex,r0,B)
    H0 = 2*pi*HZJij(ex.S,ex.ChSh,ex.J,B);
    [Q,E0] = eig(full(H0));
    r0 = r0.RemoveCoherences(Q);
end
