# Supplementary material for: Parahydrogen-induced polarization and spin order transfer in ethyl pyruvate at high magnetic fields
Source: Sci Rep. 2022 Nov 12;12:19361. doi: 10.1038/s41598-022-22347-1 (PMC9653431; doi:10.1038/s41598-022-22347-1)
Supplement: Supplementary file 1 — Supplementary Information 1. [file 41598_2022_22347_MOESM1_ESM.zip › lib/ESOTHERIC_L.m]

function rM = ESOTHERIC_L(r0,H0,t1,t2,t3,S,eH,eC)
    %r0.ShowOperators(S,1e-1)
    %asdf
    rM=r0. RotationSuperOperator(pi/2,'Y',S,eH);
    %rM.ShowOperators(S,1e-1)
    %3
    [X1,Y1,rM]=rM. EvolutionConstH(H0,t1,0);
    %4
    rM=rM.RotationSuperOperator(pi,'X',S,[eH, eC]);    
    %5
    [X2,Y2,rM]=rM.EvolutionConstH(H0,t1,0);
    %rM.ShowOperators(S,1e-1)        
    %6
    rM=rM.RotationSuperOperator(pi/2,'-Y',S,eH);    
    %7    
    [X3,Y3,rM]=rM.EvolutionConstH(H0,t2,0);
    %8        
    rM=rM.RotationSuperOperator(pi,'X',S,eH);    
    %9            
    [X4,Y4,rM]=rM. EvolutionConstH(H0,t2,0);
    %rM.ShowOperators(S,1e-1)
    %10
    rM=rM.RotationSuperOperator(pi/2,'Y',S,eH);
    rM=rM.RotationSuperOperator(pi/2,'X',S,eC);
    %rM.ShowOperators(S,1e-1) 
    %11           
    [X5,Y5,rM]=rM. EvolutionConstH(H0,t3,0);   
    %12
    rM=rM.RotationSuperOperator(pi,'X',S,[eH, eC]);    
    %13
    [X6,Y6,rM]=rM. EvolutionConstH(H0,t3,0);
    %rM.ShowOperators(S,1e-1)
    rM=rM.RotationSuperOperator(pi/2,'Y',S,[eC]);
end
