# Supplementary material for: Parahydrogen-induced polarization and spin order transfer in ethyl pyruvate at high magnetic fields
Source: Sci Rep. 2022 Nov 12;12:19361. doi: 10.1038/s41598-022-22347-1 (PMC9653431; doi:10.1038/s41598-022-22347-1)
Supplement: Supplementary file 1 — Supplementary Information 1. [file 41598_2022_22347_MOESM1_ESM.zip › lib/get_Amplitudes.m]

function Ymap = get_Amplitudes(rM,SOs,Ymap,it1,it2)
    Amps = real(Amplitudes(rM,SOs))*100; 
    Ymap.X(it2,it1)=Amps(1);
    Ymap.Y(it2,it1)=Amps(2);
    Ymap.Z(it2,it1)=Amps(3);
end
