# Supplementary material for: Parahydrogen-induced polarization and spin order transfer in ethyl pyruvate at high magnetic fields
Source: Sci Rep. 2022 Nov 12;12:19361. doi: 10.1038/s41598-022-22347-1 (PMC9653431; doi:10.1038/s41598-022-22347-1)
Supplement: Supplementary file 1 — Supplementary Information 1. [file 41598_2022_22347_MOESM1_ESM.zip › lib/load_Ymap.m]

function [ex,Ymap] = load_Ymap(Folder,INEPT_type,System)
    ex.t1v=load(Folder+INEPT_type+System+"t1.dat","-ASCII");
    ex.t2v=load(Folder+INEPT_type+System+"t2.dat","-ASCII");
    Ymap.X=load(Folder+INEPT_type+System+"X.dat","-ASCII");
    Ymap.Y=load(Folder+INEPT_type+System+"Y.dat","-ASCII");
    Ymap.Z=load(Folder+INEPT_type+System+"Z.dat","-ASCII");
end
