# Supplementary material for: Parahydrogen-induced polarization and spin order transfer in ethyl pyruvate at high magnetic fields
Source: Sci Rep. 2022 Nov 12;12:19361. doi: 10.1038/s41598-022-22347-1 (PMC9653431; doi:10.1038/s41598-022-22347-1)
Supplement: Supplementary file 1 — Supplementary Information 1. [file 41598_2022_22347_MOESM1_ESM.zip › lib/plot2Df.m]

function [ax]=plot2Df(X,Y,Z,texts,f)
    %size(c)
    %c
    %colormap(f,c/2)
    %colormap(pink(20));%hot|
    %colormap(jet(20));%hot|
    %colormap(hot(20));%hot|
    ax=axes('Box','on');
    surf(ax,X,Y,Z,'EdgeColor', 'None', 'facecolor', 'interp');
    ax.set('FontSize',20,'FontName','Arial','TickDir','out','TickLength',[0.02 0.025],'XMinorTick','on','YMinorTick','on','Box','on','LineWidth',3);
    view(2); colorbar;    
    title(ax,sprintf(texts.title),'FontSize',16,'FontName','Arial');%'phINEPT+ Z'
    xlabel(texts.x,'FontSize',20,'FontName','Arial');%'t1, s'
    ylabel(texts.y,'FontSize',20,'FontName','Arial');%'t2, s'
end
