# Supplementary material for: Parahydrogen-induced polarization and spin order transfer in ethyl pyruvate at high magnetic fields
Source: Sci Rep. 2022 Nov 12;12:19361. doi: 10.1038/s41598-022-22347-1 (PMC9653431; doi:10.1038/s41598-022-22347-1)
Supplement: Supplementary file 1 — Supplementary Information 1. [file 41598_2022_22347_MOESM1_ESM.zip › lib/plot_Ymap.m]

function plot_Ymap(ex,Ymap,t1v,t2v)
    [X, Y] = meshgrid(t1v,t2v); 
    texts.x = 't1, s';
    texts.y = 't2, s';
    texts.title = 'phINEPT+ X';
    plot2D(X,Y,Ymap.X,texts)
    texts.title = 'phINEPT+ Y';
    plot2D(X,Y,Ymap.Y,texts)
    texts.title = 'phINEPT+ Z';
    plot2D(X,Y,Ymap.Z,texts)
end
