# Supplementary material for: Parahydrogen-induced polarization and spin order transfer in ethyl pyruvate at high magnetic fields
Source: Sci Rep. 2022 Nov 12;12:19361. doi: 10.1038/s41598-022-22347-1 (PMC9653431; doi:10.1038/s41598-022-22347-1)
Supplement: Supplementary file 1 — Supplementary Information 1. [file 41598_2022_22347_MOESM1_ESM.zip › lib/save_Ymap.m]

function save_Ymap(Folder,INEPT_type,System,ex,Ymap)
    out=ex.t1v;
    save(Folder+INEPT_type+System+"t1.dat","out","-ASCII");
    out=ex.t2v;
    save(Folder+INEPT_type+System+"t2.dat","out","-ASCII");
    out=Ymap.X;
    save(Folder+INEPT_type+System+"X.dat","out","-ASCII");
    out=Ymap.Y;
    save(Folder+INEPT_type+System+"Y.dat","out","-ASCII");
    out=Ymap.Z;
    save(Folder+INEPT_type+System+"Z.dat","out","-ASCII");
end
