# Supplementary material for: Parahydrogen-induced polarization and spin order transfer in ethyl pyruvate at high magnetic fields
Source: Sci Rep. 2022 Nov 12;12:19361. doi: 10.1038/s41598-022-22347-1 (PMC9653431; doi:10.1038/s41598-022-22347-1)
Supplement: Supplementary file 1 — Supplementary Information 1. [file 41598_2022_22347_MOESM1_ESM.zip › MOIN/functions/drawing/myplot.m]

xvector=1:0.1:10;
yvector=1:20;
[X,Y] = meshgrid(xvector,yvector);
Z = sin(X) + cos(Y);


figure('Name','Name of plot','Color','white','NumberTitle','off');
colormap('jet');%hot
ax=axes
surf(ax,X,Y,Z,'EdgeColor', 'None', 'facecolor', 'interp');
%imagesc(ax,xvector,yvector,Z);
ax.set('FontSize',14,'FontName','Times New Roman');

limits=[min(min(X)),max(max(X)),min(min(Y)),max(max(Y)),min(min(Z)),max(max(Z))];
axis(ax,'equal',limits);
view(2); colorbar; 


xlabel('X axis');
ylabel('Y axis');
zlabel('Z axis');
