# Supplementary material for: Parahydrogen-induced polarization and spin order transfer in ethyl pyruvate at high magnetic fields
Source: Sci Rep. 2022 Nov 12;12:19361. doi: 10.1038/s41598-022-22347-1 (PMC9653431; doi:10.1038/s41598-022-22347-1)
Supplement: Supplementary file 1 — Supplementary Information 1. [file 41598_2022_22347_MOESM1_ESM.zip › MOIN/functions/drawing/PlotSLICE.m]

function PlotSLICE(M,varargin)

if nargin==1
    f1=figure('Name','Name of Image','Color','white','NumberTitle','off');
end
    s1=subplot(2,2,1);
    imagesc(real(M));
    colorbar('location','EastOutside')
    axis('square');xlabel('X axis');ylabel('Y axis');
    title('real');

    s2=subplot(2,2,2);
    imagesc(imag(M));
    colorbar('location','EastOutside')
    axis('square');xlabel('X axis');ylabel('Y axis');
    title('imag');

    s3=subplot(2,2,3);
    imagesc(abs(M));
    colorbar('location','EastOutside')
    axis('square');xlabel('X axis');ylabel('Y axis');
    title('abs');
 colormap('Gray');   
end


%colormap('Gray');
% colormap('Spring');
% colormap('Summer');
% colormap('Autumn');
% colormap('Hot');
% colormap('Cool');
% colormap('Copper');
% colormap('Pink');
