# Supplementary material for: Parahydrogen-induced polarization and spin order transfer in ethyl pyruvate at high magnetic fields
Source: Sci Rep. 2022 Nov 12;12:19361. doi: 10.1038/s41598-022-22347-1 (PMC9653431; doi:10.1038/s41598-022-22347-1)
Supplement: Supplementary file 1 — Supplementary Information 1. [file 41598_2022_22347_MOESM1_ESM.zip › MOIN/functions/sub_dens/collectX.m]

function [AQ] = collectX( varargin ) %combines AQ arrows
t=0;
T=0;
temp=varargin{1};
T=T+temp(end)-temp(1);
temp=temp-temp(1)+t;
AQ=temp';
t=T;
for in=2:nargin
    temp=varargin{in};
    T=T+temp(end)-temp(1);
    temp=temp-temp(1)+t;
    AQ=[AQ temp'];
    t=T;
end
AQ=AQ';

end
