# Supplementary material for: Parahydrogen-induced polarization and spin order transfer in ethyl pyruvate at high magnetic fields
Source: Sci Rep. 2022 Nov 12;12:19361. doi: 10.1038/s41598-022-22347-1 (PMC9653431; doi:10.1038/s41598-022-22347-1)
Supplement: Supplementary file 1 — Supplementary Information 1. [file 41598_2022_22347_MOESM1_ESM.zip › MOIN/functions/sub_dens/collectY.m]

function [ M ] = collectY(varargin) %collect magnetizations (for single voxel) 
    M=varargin{1}';
    for in=2:nargin
        M=[M varargin{in}'];
    end
    M=M';
end
