# Supplementary material for: Parahydrogen-induced polarization and spin order transfer in ethyl pyruvate at high magnetic fields
Source: Sci Rep. 2022 Nov 12;12:19361. doi: 10.1038/s41598-022-22347-1 (PMC9653431; doi:10.1038/s41598-022-22347-1)
Supplement: Supplementary file 1 — Supplementary Information 1. [file 41598_2022_22347_MOESM1_ESM.zip › MOIN/functions/sub_dens/EvolutionH_RD_sol.m]

function dYdt = EvolutionH_RD_sol(t,Y,yeq,S,Lc,Lr,rd,y0)
                   
    n1=sqrt(length(y0));
    ro=zeros(n1);
    x=0;
    for m=1:n1
        for q=1:n1
            x=x+1;   
            ro(m,q)=Y(x);
        end
    end
    %SO={S.norm('y',1),S.norm('x',1),...
     %   S.norm('y',2),S.norm('x',2)};
        
    %A=zeros(1,length(SO));
    %for n=1:length(SO)
    %    A(n)=full(trace(ro'*SO{n})/trace(SO{n}*SO{n}'));
    %end
    %A=real(A);
    
% 	    AA=0;
%     for n=1:S.N
%         x=S.norm('y',n);
%         my=real(full(trace(ro'*x)/trace(x*x')));
%         x=S.norm('x',n);
%         mx=real(full(trace(ro'*x)/trace(x*x')));
%         AA=AA+S.x{n}*my-S.y{n}*mx;    
%     end
	
    
    Sx=0;
    Sy=0;
    mx=0;
    my=0;
    for n=1:S.N
        x=S.norm('y',n);        
        my=my+real(full(trace(ro'*x)/trace(x*x')));
        x=S.norm('x',n);        
        mx=mx+real(full(trace(ro'*x)/trace(x*x')));        
        Sy=Sy+S.y{n};
        Sx=Sx+S.x{n};
    end
    AA=Sx*my-Sy*mx; 

%     fileID = fopen('save.txt','a');
%     fprintf(fileID,sprintf('%d %d %d %d \n',[real(A(1)) real(A(2)) real(A(3)) real(A(4))]  ));
%     fclose(fileID);
    
    %AA=S.x{1}*A(1)-S.y{1}*A(2)+...
    %   S.x{2}*A(3)-S.y{2}*A(4);
   
   %AA=S.x{1}*A(1)-S.y{1}*A(2)+...
   %   S.x{2}*A(3)-S.y{2}*A(4);    
    AAA=-1i*H2Super(AA*rd);
    dYdt=(Lc+AAA)*Y+Lr*(Y-yeq)+y0;
    %dYdt=(L)*Y+y0;
end
