# Supplementary material for: Parahydrogen-induced polarization and spin order transfer in ethyl pyruvate at high magnetic fields
Source: Sci Rep. 2022 Nov 12;12:19361. doi: 10.1038/s41598-022-22347-1 (PMC9653431; doi:10.1038/s41598-022-22347-1)
Supplement: Supplementary file 1 — Supplementary Information 1. [file 41598_2022_22347_MOESM1_ESM.zip › MOIN/functions/sub_dens/H2Super.m]

function Hs=H2Super(H)
    
    [n1, n2]=size(H);
    
    %not equivalent! there is difference in RD
    %Hs=kron(transpose(H),eye(n1))-kron(eye(n1),H); 
      
    Hs=zeros(n1*n1,n1*n1);
    A=0;
    for k=1:n1
        for l=1:n1
            A=A+1;B=0;
            for m=1:n1
                for q=1:n1
                    B=B+1;
                    %A=(k-1)*n1+l;
                    %B=(m-1)*n1+q;
                    if l==q
                        Hs(A,B)=Hs(A,B)+H(k,m);
                    end
                    if m==k
                        Hs(A,B)=Hs(A,B)-H(q,l);
                    end
                end
            end      
        end
    end 
    
end
