# Supplementary material for: Parahydrogen-induced polarization and spin order transfer in ethyl pyruvate at high magnetic fields
Source: Sci Rep. 2022 Nov 12;12:19361. doi: 10.1038/s41598-022-22347-1 (PMC9653431; doi:10.1038/s41598-022-22347-1)
Supplement: Supplementary file 1 — Supplementary Information 1. [file 41598_2022_22347_MOESM1_ESM.zip › MOIN/functions/sub_dens/HZJijzz.m]

function H = HZJijzz(S,ChSh,Jij,B0)

V=0;
for in=1:N-1
    for im=in+1:N        
        V=V+Jij(in,im)*(S.z{in}*S.z{im});
    end
end
H=0;
for in=1:N
   H=H-(1+ChSh(in))*S.g_gh{in}*S.z{in}; 
end

H=H*B0*900.130*1e6/21.1416+V;
