# Supplementary material for: Parahydrogen-induced polarization and spin order transfer in ethyl pyruvate at high magnetic fields
Source: Sci Rep. 2022 Nov 12;12:19361. doi: 10.1038/s41598-022-22347-1 (PMC9653431; doi:10.1038/s41598-022-22347-1)
Supplement: Supplementary file 1 — Supplementary Information 1. [file 41598_2022_22347_MOESM1_ESM.zip › MOIN/functions/sub_dens/HZJij_RF1.m]

function H = HZJij_RF1(S,ChSh,Jij,B0,v1,ppmrf,dir,nuc)

V=0;
for in=1:S.N-1
    for im=in+1:S.N
        if S.g_gh{in}==S.g_gh{im}
            V=V+Jij(in,im)*(S.x{in}*S.x{im}+S.y{in}*S.y{im}+S.z{in}*S.z{im});
        else
            V=V+Jij(in,im)*(S.z{in}*S.z{im});
        end
    end
end
H=0;
for in=1:S.N
    if max(in==nuc)
        H=H-(ChSh(in)-ppmrf)*S.g_gh{in}*S.z{in}; 
    else
        H=H-(1+ChSh(in))*S.g_gh{in}*S.z{in}; 
    end
end
if nuc~=0
    Vrf=S.Dir(dir,nuc);
else 
    Vrf=0;
end


H=H*B0*S.gH/(2*pi)+V+Vrf*v1;
