# Supplementary material for: Parahydrogen-induced polarization and spin order transfer in ethyl pyruvate at high magnetic fields
Source: Sci Rep. 2022 Nov 12;12:19361. doi: 10.1038/s41598-022-22347-1 (PMC9653431; doi:10.1038/s41598-022-22347-1)
Supplement: Supplementary file 1 — Supplementary Information 1. [file 41598_2022_22347_MOESM1_ESM.zip › MOIN/functions/sub_dens/KronSuper.m]

function S2=KronSuper(A,da,db)
%multiplies  two matrixes with sizes da and db. Matrix A is a first, e.g.
%KronSuper = A*(matrix with size db)
S2=zeros((db*da)^2,db^2);
K=0;
for m=1:db*da
    for n=1:db*da
        K=K+1;L=0;
        for x=1:db
            for y=1:db
                L=L+1;
                if (1+rem(m-1,db)==x) && (1+rem(n-1,db)==y)
                S2(K,L)=A(1+fix((m-1)/db),1+fix((n-1)/db));
                end
            end
        end
    end
end


end
