# Supplementary material for: Parahydrogen-induced polarization and spin order transfer in ethyl pyruvate at high magnetic fields
Source: Sci Rep. 2022 Nov 12;12:19361. doi: 10.1038/s41598-022-22347-1 (PMC9653431; doi:10.1038/s41598-022-22347-1)
Supplement: Supplementary file 1 — Supplementary Information 1. [file 41598_2022_22347_MOESM1_ESM.zip › MOIN/functions/sub_dens/mtz2vec.m]

function Pv=mtz2vec(P)
[n1,n2]=size(P);
Pv=zeros(n1*n2,1);
A=0;
for m=1:n1
    for q=1:n2
        %A=(m-1)*n1+q;
        A=A+1;
        Pv(A)=P(m,q);
    end
end
