# Supplementary material for: Parahydrogen-induced polarization and spin order transfer in ethyl pyruvate at high magnetic fields
Source: Sci Rep. 2022 Nov 12;12:19361. doi: 10.1038/s41598-022-22347-1 (PMC9653431; doi:10.1038/s41598-022-22347-1)
Supplement: Supplementary file 1 — Supplementary Information 1. [file 41598_2022_22347_MOESM1_ESM.zip › MOIN/functions/sub_dens/TraceSuper.m]

function B2=TraceSuper(da,db)
%calculate trace over the first spins db - defines the size of basis i.e.
%number of spins
%S4=zeros(db,db,db*da,db*da);
B2=zeros(db^2,(db*da)^2);
K=0;
for m=1:db
    for n=1:db
        K=K+1;L=0;
        for x=1:db*da
            for y=1:db*da
                L=L+1;
                for j=1:da
                    if (m+(j-1)*db==x) && (n+(j-1)*db==y)
                    %B4(m,n,x,y)=1;
                    B2(K,L)=1;
                    end
                end
            end
        end
    end
end

end
