# Supplementary material for: Parahydrogen-induced polarization and spin order transfer in ethyl pyruvate at high magnetic fields
Source: Sci Rep. 2022 Nov 12;12:19361. doi: 10.1038/s41598-022-22347-1 (PMC9653431; doi:10.1038/s41598-022-22347-1)
Supplement: Supplementary file 1 — Supplementary Information 1. [file 41598_2022_22347_MOESM1_ESM.zip › MOIN/functions/sub_dens/vec2mtz.m]

function P=vec2mtz(Pv)
n1=sqrt(length(Pv));
P=zeros(n1,n1);
A=0;
for m=1:n1
    for q=1:n1
        A=A+1;
        %A=(m-1)*n1+q;
        P(m,q)=Pv(A);
    end
end
