# Supplementary material for: Parahydrogen-induced polarization and spin order transfer in ethyl pyruvate at high magnetic fields
Source: Sci Rep. 2022 Nov 12;12:19361. doi: 10.1038/s41598-022-22347-1 (PMC9653431; doi:10.1038/s41598-022-22347-1)
Supplement: Supplementary file 1 — Supplementary Information 1. [file 41598_2022_22347_MOESM1_ESM.zip › MOIN/functions/sub_dens/VJij.m]

function V = VJij(S,Jij)

V=0;
for in=1:S.N-1
    for im=in+1:S.N
        V=V+Jij(in,im)*(S.x{in}*S.x{im}+S.y{in}*S.y{im}+S.z{in}*S.z{im});
    end
end
