# Supplementary material for: Parahydrogen-induced polarization and spin order transfer in ethyl pyruvate at high magnetic fields
Source: Sci Rep. 2022 Nov 12;12:19361. doi: 10.1038/s41598-022-22347-1 (PMC9653431; doi:10.1038/s41598-022-22347-1)
Supplement: Supplementary file 1 — Supplementary Information 1. [file 41598_2022_22347_MOESM1_ESM.zip › MOIN/functions/sub_MRI/addZEROSaround.m]

function [ Zout ] = addZEROSaround( Z,add1,add2)
[n1,n2]=size(Z);
Zout=zeros(n1+2*add1,n2+2*add2);
Zout(add1+1:end-add1,add2+1:end-add2)=Z;
end
