# Supplementary material for: Parahydrogen-induced polarization and spin order transfer in ethyl pyruvate at high magnetic fields
Source: Sci Rep. 2022 Nov 12;12:19361. doi: 10.1038/s41598-022-22347-1 (PMC9653431; doi:10.1038/s41598-022-22347-1)
Supplement: Supplementary file 1 — Supplementary Information 1. [file 41598_2022_22347_MOESM1_ESM.zip › MOIN/functions/sub_MRI/Bloch.m]

function dM=Bloch(t,M,T1,T2,w,Meq)
    %Bloh differential equation
    if T1~=0 && T2~=0
        dM(1)=(M(2)*w(3)-M(3)*w(2))-M(1)/T2;
        dM(2)=(M(3)*w(1)-M(1)*w(3))-M(2)/T2;
        dM(3)=(M(1)*w(2)-M(2)*w(1))-(M(3)-Meq)/T1;
    else
        dM(1)=0;
        dM(2)=0;
        dM(3)=0;
    end
    dM=dM(:);
end
