# Supplementary material for: Parahydrogen-induced polarization and spin order transfer in ethyl pyruvate at high magnetic fields
Source: Sci Rep. 2022 Nov 12;12:19361. doi: 10.1038/s41598-022-22347-1 (PMC9653431; doi:10.1038/s41598-022-22347-1)
Supplement: Supplementary file 1 — Supplementary Information 1. [file 41598_2022_22347_MOESM1_ESM.zip › MOIN/functions/sub_MRI/GAUSSaround.m]

function [ Zout ] = GAUSSaround( Z,s1,s2)
[n1,n2]=size(Z);
x1=1:n1; x2=1:n2;
g1=exp(-(x1-n1/2).^2/(2*s1^2));
g2=exp(-(x2-n2/2).^2/(2*s2^2));
G=g1'*g2;
Zout=G.*Z;
end
