# Supplementary material for: Parahydrogen-induced polarization and spin order transfer in ethyl pyruvate at high magnetic fields
Source: Sci Rep. 2022 Nov 12;12:19361. doi: 10.1038/s41598-022-22347-1 (PMC9653431; doi:10.1038/s41598-022-22347-1)
Supplement: Supplementary file 1 — Supplementary Information 1. [file 41598_2022_22347_MOESM1_ESM.zip › MOIN/functions/sub_MRI/GrayMap.m]

function [map] = GrayMap(Center,W,N)
map=zeros(N,3);
x1=1;
x4=N;
x2=round(Center-W/2,0);
x3=round(Center+W/2,0);
%[x1 x2 x3 x4]
if x2<x1
    x=(x1:x3)';
    map(x1:x3,1)=(x-x2)/(x3-x2);
    map(x3:x4,1)=1; 
elseif x3>x4
    x=(x2:x4)';
    map(x2:x4,1)=(x-x2)/(x3-x2);
else
   
    x=(x2:x3)';
    map(x2:x3,1)=(x-x2)/(x3-x2);
    
    map(x3:x4,1)=1;        
end
    map(:,2)=map(:,1);
    map(:,3)=map(:,1);   
end
