# Supplementary material for: Parahydrogen-induced polarization and spin order transfer in ethyl pyruvate at high magnetic fields
Source: Sci Rep. 2022 Nov 12;12:19361. doi: 10.1038/s41598-022-22347-1 (PMC9653431; doi:10.1038/s41598-022-22347-1)
Supplement: Supplementary file 1 — Supplementary Information 1. [file 41598_2022_22347_MOESM1_ESM.zip › LoadPath.m]

function p = LoadPath()
    p=path;
    PATH2MOIN='D:\GDrive2\Hyper_projects\7_VPyr_MRI_RFpol\Soft\MOIN\'; %write your own path here
    p=path(p,[PATH2MOIN 'functions\classes']);
    p=path(p,[PATH2MOIN 'functions\drawing']);
    p=path(p,[PATH2MOIN 'functions\sub_dens']);
    p=path(p,[PATH2MOIN 'functions\sub_MRI']);
    p=path(p,['lib']);
end
