# Supplementary material for: Parahydrogen-induced polarization and spin order transfer in ethyl pyruvate at high magnetic fields
Source: Sci Rep. 2022 Nov 12;12:19361. doi: 10.1038/s41598-022-22347-1 (PMC9653431; doi:10.1038/s41598-022-22347-1)
Supplement: Supplementary file 1 — Supplementary Information 1. [file 41598_2022_22347_MOESM1_ESM.zip › plot_3D.m]

function plot_3D()

    p = LoadPath();

    System=load_System_name();
    System_index=9;% 7 9 36
    
    INEPT_type{1}="ESOTHERIC_L";
    INEPT_type_index=1;

    Folder="out/";
    Name=Folder+INEPT_type{INEPT_type_index}+System{System_index}
    
    ex=load(Name+"_3D.mat");
    ex=ex.ex;    
    V=abs(ex.Ymap.Z);
    z=ex.t1v*1e3*2;
    x=ex.t2v*1e3*2;
    y=ex.t3v*1e3*2;
        
    switch System_index
        case 7
            Threshold=13;    
            ex.axis=[0,60,20,120,100,180];
            ex.translate3=[0 0 -ex.axis(2)];
            ex.translate1=[0 0 ex.axis(5)];
            ex.translate2=[0 0 -ex.axis(4)];      
        case 9    
            Threshold=95;
            ex.axis=[40,100,116,210,116,210];
            ex.translate3=[0 0 -ex.axis(2)];
            ex.translate1=[0 0 ex.axis(5)];
            ex.translate2=[0 0 -ex.axis(4)];  
        case 36
            Threshold=50;
            ex.axis=[20,120,40,160,90,240];
            ex.translate3=[0 0 -ex.axis(2)];
            ex.translate1=[0 0 ex.axis(5)];
            ex.translate2=[0 0 -ex.axis(4)];    
        otherwise
        error
    end
    
    f=plotisonorm(x,y,z,V,Threshold,INEPT_type{INEPT_type_index}+" "+System{System_index})
    [n1,n2,n3]=show_max(x,y,z,V,Threshold);
    
    %YZX
    hold on
    CC=[Threshold,Threshold];
    [X2,Y2] = meshgrid(x,y);
    ZZ=squeeze(V(:,:,n1));    
    ax = gca;
    HG = hgtransform(ax);
    c=colormap('parula');%hot
    [~, h] = contourf(X2, Y2, ZZ,CC, 'Parent', HG);
    HG.Matrix = makehgtform('translate',ex.translate1);
    
    [Y2,X2] = meshgrid(z,x);
    ZZ=squeeze(V(n3,:,:));
    ax = gca;
    HG = hgtransform(ax);
    [~, h] = contourf(X2, Y2, ZZ,CC, 'Parent', HG);
    HG.Matrix = makehgtform('xrotate', pi/2,'translate',ex.translate2);
    
    [X2,Y2] = meshgrid(z,y);
    ZZ=squeeze(V(:,n2,:));
    ax = gca;
    HG = hgtransform(ax);
    [~, h] = contourf(X2, Y2, ZZ,CC, 'Parent', HG);
    HG.Matrix = makehgtform('yrotate', -pi/2,'translate',ex.translate3);
    %HG.Matrix = makehgtform();  
    
    axis(ex.axis) 
    imagewd = getframe(gcf); 
    imwrite(imagewd.cdata, Name+".tiff",'Compression','none','Resolution',300);
end

function f=plotisonorm(x,y,z,V,Threshold,Ntitle)
    % isosurface(X,Y,Z,V,Threshold);
    f=figure('Name','Measured Data','Color','white');
    ax = axes();
    grid(ax,'on')
    ax.set('FontSize',16,'FontName','Arial','TickDir','out','TickLength',[0.02 0.025],'XMinorTick','on','YMinorTick','on','Box','on','LineWidth',1);    
    %c=colormap('jet');%hot
    [X,Y,Z] = meshgrid(x,y,z);
    fv = isosurface(X,Y,Z,V,Threshold);
    p2 = patch(fv,'FaceColor','red','EdgeColor','none');
    isonormals(X,Y,Z,V,p2)   
    %view(3) 
    view(-62,20) 
    daspect([1 1 1])
    %axis tight   
    camlight(-80,-10) 
    lighting gouraud
    %title(Ntitle+" "+num2str(Threshold)+"%")
    %YZX
    xlabel("\tau_2, ms")
    ylabel("\tau_3, ms")
    zlabel("\tau_1, ms")
           
    
    
    xticks(0:20:max(x))
    yticks(0:20:max(y))
    zticks(0:20:max(z))
    %hold on
    %plot3([20,30],[50,100],[60,60],"-black")

end

function [n1,n2,n3]=show_max(x,y,z,V, Threshold)
    [m1 n1]=max(max(max(abs(V))));
    [m2 n2]=    max(max(abs(V(:,:,n1))));
    [m3 n3]=        max(abs(V(:,n2,n1)));
    display("tau1, tau2, tau3, P = ");        
    display([z(n1) x(n2) y(n3) V(n3,n2,n1)] );
    Vt=abs(V-Threshold);    
    [m1 n1d]=min(Vt(n3,n2,1:n1-1));
    [m1 n1u]=min(Vt(n3,n2,n1+1:end));  
    
    [m1 n2d]=min(Vt(n3,1:n2-1,  n1));
    [m1 n2u]=min(Vt(n3,n2+1:end,n1));

    [m1 n3d]=min(Vt(1:n3-1,  n2,n1));
    [m1 n3u]=min(Vt(n3+1:end,n2,n1));
    display("tau1-D, tau1, tau1+D, D");
    display([z(n1d),z(n1),z(n1u+n1),(z(n1u+n1)-z(n1d))]);

    display("tau2-D, tau2, tau2+D, D");
    display([x(n2d),x(n2),x(n2u+n2),(x(n2u+n2)-x(n2d))]);

    display("tau3-D, tau3, tau3+D, D");
    display([y(n3d),y(n3),y(n3u+n3),(y(n3u+n3)-y(n3d))]);

    %Vt(n3,n2,n1)
    %Vt(n3,n2,n1d)
    %Vt(n3,n2,n1+n1u)
end
