# Supplementary material for: Parahydrogen-induced polarization and spin order transfer in ethyl pyruvate at high magnetic fields
Source: Sci Rep. 2022 Nov 12;12:19361. doi: 10.1038/s41598-022-22347-1 (PMC9653431; doi:10.1038/s41598-022-22347-1)
Supplement: Supplementary file 1 — Supplementary Information 1. [file 41598_2022_22347_MOESM1_ESM.zip › plot_FA.m]

function plot_FA()

p = LoadPath();
INEPT_type{1} = "ESOTHERIC_L_FA_1";
INEPT_type{2} = "ESOTHERIC_L_FA_NE";
INEPT_type{3} = "ESOTHERIC_L_CompFA_NE";
INEPT_type_index = 3;

System=load_System_name();
System_index=9; % 7 9 36
ex.NE=5;
switch System_index
    case 7
        texts.CC = [-16:3:16];    
        Threshold=13;
        Top=16;
    case 36
        texts.CC=[-60:20:40 50];
        Threshold=50;
        Top=60;
    case 9
        texts.CC=[-100:20:80 95 100];    
        Threshold=95;
        Top=100;
end

Folder="out/";
ex=load(Folder+INEPT_type{INEPT_type_index}+System{System_index}+num2str(ex.NE)+".mat","ex");
ex=ex.ex;
ex


%plot_Ymap(ex,Ymap);

Z=ex.Ymap.Z;
x=ex.FAHv*180/pi-90;
y=ex.FACv*180/pi-90;
texts.x = 'FA-H';
texts.y = 'FA-C';

[X, Y] = meshgrid(x,y);
texts.title = ' ';
ax=plot2D(X,Y,Z,texts);

[n1,n2]=show_max(x,y,abs(Z),Threshold,Top);


%colorbar('XTick', 60:10:120)
xticks(-30:10:30)
yticks(-30:10:30)
axis([-30,30,-30,30])
hold on
plot3([0 0], ylim,[Top,Top], '-black')
plot3(xlim, [0,0],[Top,Top], '-black')
%ax = gca;
%ax.XGrid = 'on';
%ax.YGrid = 'on';

%print(gcf, '-dtiff', 'myfigure.tiff');
imagewd = getframe(gcf); 
imwrite(imagewd.cdata, "out\"+INEPT_type{INEPT_type_index}+System{System_index}+num2str(ex.NE)+".tiff",'Compression','none','Resolution',300);
%To change the quality of a TIFF file, you can specify 'Compression',''none' and increase the resolution with 'Resolution',300.
end


function [n1,n2]=show_max(x,y,Z,Threshold,Top)
    'max'
    [m, n1]=max(max(Z));
    [m, n2]=max(abs(Z(:,n1)));
    display("tau 1, tau 2, maxP");
    [x(n1), y(n2), Z(n2,n1)]
    caxis([-Top,Threshold]);
    
    V=abs(Z-Threshold);

    [m1 n1d]=min(V(n2,1:n1-1));
    [m1 n1u]=min(V(n2,n1+1:end)); 
    
    [m1 n2d]=min(V(1:n2-1,  n1));
    [m1 n2u]=min(V(n2+1:end,n1));
    
    display("FAH-D, FAH, FAH+D, 2D");
    display([x(n1d),x(n1),x(n1u+n1),(x(n1u+n1)-x(n1d))]);
    
    display("FAC-D, FAC, FAC+D, 2D");
    display([y(n2d),y(n2),y(n2u+n2),(y(n2u+n2)-y(n2d))]);
    
end
