# Supplementary material for: Parahydrogen-induced polarization and spin order transfer in ethyl pyruvate at high magnetic fields
Source: Sci Rep. 2022 Nov 12;12:19361. doi: 10.1038/s41598-022-22347-1 (PMC9653431; doi:10.1038/s41598-022-22347-1)
Supplement: Supplementary file 1 — Supplementary Information 1. [file 41598_2022_22347_MOESM1_ESM.zip › readme.txt]

We use the original classes and functions of the MOIN spin library with some modifications
Here are several scrips given, which will help you to reproduce our analysis and beyond. The source code is fully open and easy to modify.
If you have any questions please contact Andrey Pravdivtsev a.n.pravdivtsev@gmail.com.

Content:
1. LoadPath.m, change folder Path here PATH2MOIN='D:\...\MOIN\'; %write your own path here
2. start_ESOTHERIC_3D.m - calculates SOT performance as a function of t1,t2,t3
3. plot_3D.m - use to plot [2]
4. start_ESOTHERIC_FA.m - calculates SOT performance as a function of 1H and 13C fliping angles
5. plot_FA.m - use to plot [4]
6. FA_processing - folder with scripts and analysis of experimentally acquired nutation curves
7. Start_FA_analysis.m - fit nutation curves
8. PlotData.m - plot PDF and ECDF and result of analysis in [7]
9. avgFAraw.m - average SOT performance [4] with the results obtained in [7,8].

Best of luck!
