# Supplementary material for: Parahydrogen-induced polarization and spin order transfer in ethyl pyruvate at high magnetic fields
Source: Sci Rep. 2022 Nov 12;12:19361. doi: 10.1038/s41598-022-22347-1 (PMC9653431; doi:10.1038/s41598-022-22347-1)
Supplement: Supplementary file 1 — Supplementary Information 1. [file 41598_2022_22347_MOESM1_ESM.zip › start_ESOTHERIC_1DFA.m]

%%%%%%%%%%%%%%%%%%%%%%%%%%%%%%%%%%%%%%%%%%%%%%%%%%%%%%%%%%%%%%%%%%%%%%%%%%%
clear all; %clear all and delete all previous data
LoadPath();
%%%%%%%%%%%%%%%%%%%%%%%%%%%%%%%%%%%%%%%%%%%%%%%%%%%%%%%%%%%%%%%%%%%%%%%%%%%
tic 
%%%%%%%%%%%%%%%%%  ESOTHERIC, start from S, evolution during seq %%%%%%
System=load_System_name();
System_index = 9;% 7 9 36
ex = load_System(System{System_index});

SOT_type{1} = "ESOTHERIC_L_FA_1";
SOT_type{2} = "ESOTHERIC_L_FA_NE";
SOT_type{3} = "ESOTHERIC_L_CompFA_NE";
SOT_type_index = 3;
ex.NE=5;   % number of echo repetitions
ex.B0=9.4; % Tesla
switch System_index
    case 7
        ex.t1 = 142/2*1e-3; %s
        ex.t2 = 28/2*1e-3; %s
        ex.t3 = 70/2*1e-3; %s
    case 36
        ex.t1 = 165/2*1e-3; %s
        ex.t2 = 71/2*1e-3; %s
        ex.t3 = 100/2*1e-3; %s
    case 9
        ex.t1 = 166/2*1e-3; %s
        ex.t2 = 70/2*1e-3; %s
        ex.t3 = 166/2*1e-3; %s        
end
ex.FAH = (0:0.5:180)';  % angle in degree
ex.FAC = ex.FAH;        % angle in degree

ex.Ymap = get_INEPTmap1DFA(ex,SOT_type{SOT_type_index});
          
Folder="out/";
save(Folder+SOT_type{SOT_type_index}+System{System_index}+num2str(ex.NE)+"1DFA.mat","ex")
out=[ex.FAH,ex.Ymap.X,ex.Ymap.Y,ex.Ymap.Z];
save(Folder+SOT_type{SOT_type_index}+System{System_index}+num2str(ex.NE)+"1DFA.dat","out","-ASCII")

f=figure('Name','Measured Data','Color','white');
ax=axes('Box','on');
ax.set('FontSize',20,'FontName','Arial','TickDir','out','TickLength',[0.02 0.025],'XMinorTick','on','YMinorTick','on','Box','on','LineWidth',3);
xlabel("1H angle, degree",'FontSize',20,'FontName','Arial');%'t1, s'
ylabel("polarization",'FontSize',20,'FontName','Arial');%'t2, s'
plot(ex.FAH,ex.Ymap.X)
hold on
plot(ex.FAH,ex.Ymap.Y)
plot(ex.FAH,ex.Ymap.Z)
legend("X","Y","Z")

toc
