# Supplementary material for: Parahydrogen-induced polarization and spin order transfer in ethyl pyruvate at high magnetic fields
Source: Sci Rep. 2022 Nov 12;12:19361. doi: 10.1038/s41598-022-22347-1 (PMC9653431; doi:10.1038/s41598-022-22347-1)
Supplement: Supplementary file 1 — Supplementary Information 1. [file 41598_2022_22347_MOESM1_ESM.zip › start_ESOTHERIC_3D.m]

%%%%%%%%%%%%%%%%%%%%%%%%%%%%%%%%%%%%%%%%%%%%%%%%%%%%%%%%%%%%%%%%%%%%%%%%%%%
clear all; %clear all and delete all previous data
LoadPath();
%%%%%%%%%%%%%%%%%%%%%%%%%%%%%%%%%%%%%%%%%%%%%%%%%%%%%%%%%%%%%%%%%%%%%%%%%%%
tic 
%%%%%%%%%%%%%%%%%  ESOTHERIC, start from S, evolution during seq %%%%%%
System=load_System_name();
System_index=9;% 7, 9, 36
INEPT_type{1}="ESOTHERIC_L";
INEPT_type_index=1;

ex = load_System(System{System_index});
ex.B0=9.4;% Tesla
ex.t1v = linspace(0.00,0.2,111)';
ex.t2v = linspace(0.0,0.2,112)';
ex.t3v = linspace(0.0,0.2,113)';
          
Ymap = get_INEPT3map(ex,INEPT_type{INEPT_type_index});

[m1 n1]=max(max(max(abs(Ymap.X))))
[m2 n2]=    max(max(abs(Ymap.X(:,:,n1))))
[m3 n3]=        max(abs(Ymap.X(:,n2,n1)))
Ymap.X(n3,n2,n1)
ex.t1v(n1)
ex.t2v(n2)
ex.t3v(n3)

ex.Ymap=Ymap;

Folder="out/";
save(Folder+INEPT_type{INEPT_type_index}+System{System_index}+"_3D.mat","ex")


toc
