# Supplementary material for: Parahydrogen-induced polarization and spin order transfer in ethyl pyruvate at high magnetic fields
Source: Sci Rep. 2022 Nov 12;12:19361. doi: 10.1038/s41598-022-22347-1 (PMC9653431; doi:10.1038/s41598-022-22347-1)
Supplement: Supplementary file 2 — Supplementary Information 2. [file 41598_2022_22347_MOESM2_ESM.zip]

Archive with 1,369 entries (1,134 files):
- raw_data/
- raw_data/1T/
- raw_data/1T/220403-185618 JPP_T1HP_2/
- raw_data/1T/220403-185618 JPP_T1HP_2/1D_T1/
- raw_data/1T/220403-185618 JPP_T1HP_2/1D_T1/0000/
- raw_data/1T/220403-185618 JPP_T1HP_2/1D_T1/0000/acqu.par
- raw_data/1T/220403-185618 JPP_T1HP_2/1D_T1/0000/data.1d
- raw_data/1T/220403-185618 JPP_T1HP_2/1D_T1/0000/desktop.ini
- raw_data/1T/220403-185618 JPP_T1HP_2/1D_T1/0001/
- raw_data/1T/220403-185618 JPP_T1HP_2/1D_T1/0001/acqu.par
- raw_data/1T/220403-185618 JPP_T1HP_2/1D_T1/0001/data.1d
- raw_data/1T/220403-185618 JPP_T1HP_2/1D_T1/0001/desktop.ini
- raw_data/1T/220403-185618 JPP_T1HP_2/1D_T1/0002/
- raw_data/1T/220403-185618 JPP_T1HP_2/1D_T1/0002/acqu.par
- raw_data/1T/220403-185618 JPP_T1HP_2/1D_T1/0002/data.1d
- raw_data/1T/220403-185618 JPP_T1HP_2/1D_T1/0002/desktop.ini
- raw_data/1T/220403-185618 JPP_T1HP_2/1D_T1/0003/
- raw_data/1T/220403-185618 JPP_T1HP_2/1D_T1/0003/acqu.par
- raw_data/1T/220403-185618 JPP_T1HP_2/1D_T1/0003/data.1d
- raw_data/1T/220403-185618 JPP_T1HP_2/1D_T1/0003/desktop.ini
- raw_data/1T/220403-185618 JPP_T1HP_2/1D_T1/0004/
- raw_data/1T/220403-185618 JPP_T1HP_2/1D_T1/0004/acqu.par
- raw_data/1T/220403-185618 JPP_T1HP_2/1D_T1/0004/data.1d
- raw_data/1T/220403-185618 JPP_T1HP_2/1D_T1/0004/desktop.ini
- raw_data/1T/220403-185618 JPP_T1HP_2/1D_T1/0005/
- raw_data/1T/220403-185618 JPP_T1HP_2/1D_T1/0005/acqu.par
- raw_data/1T/220403-185618 JPP_T1HP_2/1D_T1/0005/data.1d
- raw_data/1T/220403-185618 JPP_T1HP_2/1D_T1/0005/desktop.ini
- raw_data/1T/220403-185618 JPP_T1HP_2/1D_T1/0006/
- raw_data/1T/220403-185618 JPP_T1HP_2/1D_T1/0006/acqu.par
- raw_data/1T/220403-185618 JPP_T1HP_2/1D_T1/0006/data.1d
- raw_data/1T/220403-185618 JPP_T1HP_2/1D_T1/0006/desktop.ini
- raw_data/1T/220403-185618 JPP_T1HP_2/1D_T1/0007/
- raw_data/1T/220403-185618 JPP_T1HP_2/1D_T1/0007/acqu.par
- raw_data/1T/220403-185618 JPP_T1HP_2/1D_T1/0007/data.1d
- raw_data/1T/220403-185618 JPP_T1HP_2/1D_T1/0007/desktop.ini
- raw_data/1T/220403-185618 JPP_T1HP_2/1D_T1/0008/
- raw_data/1T/220403-185618 JPP_T1HP_2/1D_T1/0008/acqu.par
- raw_data/1T/220403-185618 JPP_T1HP_2/1D_T1/0008/data.1d
- raw_data/1T/220403-185618 JPP_T1HP_2/1D_T1/0008/desktop.ini
- raw_data/1T/220403-185618 JPP_T1HP_2/1D_T1/0009/
- raw_data/1T/220403-185618 JPP_T1HP_2/1D_T1/0009/acqu.par
- raw_data/1T/220403-185618 JPP_T1HP_2/1D_T1/0009/data.1d
- raw_data/1T/220403-185618 JPP_T1HP_2/1D_T1/0009/desktop.ini
- raw_data/1T/220403-185618 JPP_T1HP_2/1D_T1/0010/
- raw_data/1T/220403-185618 JPP_T1HP_2/1D_T1/0010/acqu.par
- raw_data/1T/220403-185618 JPP_T1HP_2/1D_T1/0010/data.1d
- raw_data/1T/220403-185618 JPP_T1HP_2/1D_T1/0010/desktop.ini
- raw_data/1T/220403-185618 JPP_T1HP_2/1D_T1/0011/
- raw_data/1T/220403-185618 JPP_T1HP_2/1D_T1/0011/acqu.par
- raw_data/1T/220403-185618 JPP_T1HP_2/1D_T1/0011/data.1d
- raw_data/1T/220403-185618 JPP_T1HP_2/1D_T1/0011/desktop.ini
- raw_data/1T/220403-185618 JPP_T1HP_2/1D_T1/0012/
- raw_data/1T/220403-185618 JPP_T1HP_2/1D_T1/0012/acqu.par
- raw_data/1T/220403-185618 JPP_T1HP_2/1D_T1/0012/data.1d
- raw_data/1T/220403-185618 JPP_T1HP_2/1D_T1/0012/desktop.ini
- raw_data/1T/220403-185618 JPP_T1HP_2/1D_T1/0013/
- raw_data/1T/220403-185618 JPP_T1HP_2/1D_T1/0013/acqu.par
- raw_data/1T/220403-185618 JPP_T1HP_2/1D_T1/0013/data.1d
- raw_data/1T/220403-185618 JPP_T1HP_2/1D_T1/0013/desktop.ini
- raw_data/1T/220403-185618 JPP_T1HP_2/1D_T1/0014/
- raw_data/1T/220403-185618 JPP_T1HP_2/1D_T1/0014/acqu.par
- raw_data/1T/220403-185618 JPP_T1HP_2/1D_T1/0014/data.1d
- raw_data/1T/220403-185618 JPP_T1HP_2/1D_T1/0014/desktop.ini
- raw_data/1T/220403-185618 JPP_T1HP_2/1D_T1/0015/
- raw_data/1T/220403-185618 JPP_T1HP_2/1D_T1/0015/acqu.par
- raw_data/1T/220403-185618 JPP_T1HP_2/1D_T1/0015/data.1d
- raw_data/1T/220403-185618 JPP_T1HP_2/1D_T1/0015/desktop.ini
- raw_data/1T/220403-185618 JPP_T1HP_2/1D_T1/0016/
- raw_data/1T/220403-185618 JPP_T1HP_2/1D_T1/0016/acqu.par
- raw_data/1T/220403-185618 JPP_T1HP_2/1D_T1/0016/data.1d
- raw_data/1T/220403-185618 JPP_T1HP_2/1D_T1/0016/desktop.ini
- raw_data/1T/220403-185618 JPP_T1HP_2/1D_T1/0017/
- raw_data/1T/220403-185618 JPP_T1HP_2/1D_T1/0017/acqu.par
- raw_data/1T/220403-185618 JPP_T1HP_2/1D_T1/0017/data.1d
- raw_data/1T/220403-185618 JPP_T1HP_2/1D_T1/0017/desktop.ini
- raw_data/1T/220403-185618 JPP_T1HP_2/1D_T1/0018/
- raw_data/1T/220403-185618 JPP_T1HP_2/1D_T1/0018/acqu.par
- raw_data/1T/220403-185618 JPP_T1HP_2/1D_T1/0018/data.1d
- raw_data/1T/220403-185618 JPP_T1HP_2/1D_T1/0018/desktop.ini
- raw_data/1T/220403-185618 JPP_T1HP_2/1D_T1/0019/
- raw_data/1T/220403-185618 JPP_T1HP_2/1D_T1/0019/acqu.par
- raw_data/1T/220403-185618 JPP_T1HP_2/1D_T1/0019/data.1d
- raw_data/1T/220403-185618 JPP_T1HP_2/1D_T1/0019/desktop.ini
- raw_data/1T/220403-185618 JPP_T1HP_2/1D_T1/0020/
- raw_data/1T/220403-185618 JPP_T1HP_2/1D_T1/0020/acqu.par
- raw_data/1T/220403-185618 JPP_T1HP_2/1D_T1/0020/data.1d
- raw_data/1T/220403-185618 JPP_T1HP_2/1D_T1/0020/desktop.ini
- raw_data/1T/220403-185618 JPP_T1HP_2/1D_T1/0021/
- raw_data/1T/220403-185618 JPP_T1HP_2/1D_T1/0021/acqu.par
- raw_data/1T/220403-185618 JPP_T1HP_2/1D_T1/0021/data.1d
- raw_data/1T/220403-185618 JPP_T1HP_2/1D_T1/0021/desktop.ini
- raw_data/1T/220403-185618 JPP_T1HP_2/1D_T1/0022/
- raw_data/1T/220403-185618 JPP_T1HP_2/1D_T1/0022/acqu.par
- raw_data/1T/220403-185618 JPP_T1HP_2/1D_T1/0022/data.1d
- raw_data/1T/220403-185618 JPP_T1HP_2/1D_T1/0022/desktop.ini
- raw_data/1T/220403-185618 JPP_T1HP_2/1D_T1/0023/
- raw_data/1T/220403-185618 JPP_T1HP_2/1D_T1/0023/acqu.par
- raw_data/1T/220403-185618 JPP_T1HP_2/1D_T1/0023/data.1d
- raw_data/1T/220403-185618 JPP_T1HP_2/1D_T1/0023/desktop.ini
- raw_data/1T/220403-185618 JPP_T1HP_2/1D_T1/0024/
- raw_data/1T/220403-185618 JPP_T1HP_2/1D_T1/0024/acqu.par
- raw_data/1T/220403-185618 JPP_T1HP_2/1D_T1/0024/data.1d
- raw_data/1T/220403-185618 JPP_T1HP_2/1D_T1/0024/desktop.ini
- raw_data/1T/220403-185618 JPP_T1HP_2/1D_T1/0025/
- raw_data/1T/220403-185618 JPP_T1HP_2/1D_T1/0025/acqu.par
- raw_data/1T/220403-185618 JPP_T1HP_2/1D_T1/0025/data.1d
- raw_data/1T/220403-185618 JPP_T1HP_2/1D_T1/0025/desktop.ini
- raw_data/1T/220403-185618 JPP_T1HP_2/1D_T1/0026/
- raw_data/1T/220403-185618 JPP_T1HP_2/1D_T1/0026/acqu.par
- raw_data/1T/220403-185618 JPP_T1HP_2/1D_T1/0026/data.1d
- raw_data/1T/220403-185618 JPP_T1HP_2/1D_T1/0026/desktop.ini
- raw_data/1T/220403-185618 JPP_T1HP_2/1D_T1/0027/
- raw_data/1T/220403-185618 JPP_T1HP_2/1D_T1/0027/acqu.par
- raw_data/1T/220403-185618 JPP_T1HP_2/1D_T1/0027/data.1d
- raw_data/1T/220403-185618 JPP_T1HP_2/1D_T1/0027/desktop.ini
- raw_data/1T/220403-185618 JPP_T1HP_2/1D_T1/0028/
- raw_data/1T/220403-185618 JPP_T1HP_2/1D_T1/0028/acqu.par
- raw_data/1T/220403-185618 JPP_T1HP_2/1D_T1/0028/data.1d
- raw_data/1T/220403-185618 JPP_T1HP_2/1D_T1/0028/desktop.ini
- raw_data/1T/220403-185618 JPP_T1HP_2/1D_T1/0029/
- raw_data/1T/220403-185618 JPP_T1HP_2/1D_T1/0029/acqu.par
- raw_data/1T/220403-185618 JPP_T1HP_2/1D_T1/0029/data.1d
- raw_data/1T/220403-185618 JPP_T1HP_2/1D_T1/0029/desktop.ini
- raw_data/1T/220403-185618 JPP_T1HP_2/1D_T1/0030/
- raw_data/1T/220403-185618 JPP_T1HP_2/1D_T1/0030/acqu.par
- raw_data/1T/220403-185618 JPP_T1HP_2/1D_T1/0030/data.1d
- raw_data/1T/220403-185618 JPP_T1HP_2/1D_T1/0030/desktop.ini
- raw_data/1T/220403-185618 JPP_T1HP_2/1D_T1/0031/
- raw_data/1T/220403-185618 JPP_T1HP_2/1D_T1/0031/acqu.par
- raw_data/1T/220403-185618 JPP_T1HP_2/1D_T1/0031/data.1d
- raw_data/1T/220403-185618 JPP_T1HP_2/1D_T1/0031/desktop.ini
- raw_data/1T/220403-185618 JPP_T1HP_2/1D_T1/0032/
- raw_data/1T/220403-185618 JPP_T1HP_2/1D_T1/0032/acqu.par
- raw_data/1T/220403-185618 JPP_T1HP_2/1D_T1/0032/data.1d
- raw_data/1T/220403-185618 JPP_T1HP_2/1D_T1/0032/desktop.ini
- raw_data/1T/220403-185618 JPP_T1HP_2/1D_T1/0033/
- raw_data/1T/220403-185618 JPP_T1HP_2/1D_T1/0033/acqu.par
- raw_data/1T/220403-185618 JPP_T1HP_2/1D_T1/0033/data.1d
- raw_data/1T/220403-185618 JPP_T1HP_2/1D_T1/0033/desktop.ini
- raw_data/1T/220403-185618 JPP_T1HP_2/1D_T1/0034/
- raw_data/1T/220403-185618 JPP_T1HP_2/1D_T1/0034/acqu.par
- raw_data/1T/220403-185618 JPP_T1HP_2/1D_T1/0034/data.1d
- raw_data/1T/220403-185618 JPP_T1HP_2/1D_T1/0034/desktop.ini
- raw_data/1T/220403-185618 JPP_T1HP_2/1D_T1/0035/
- raw_data/1T/220403-185618 JPP_T1HP_2/1D_T1/0035/acqu.par
- raw_data/1T/220403-185618 JPP_T1HP_2/1D_T1/0035/data.1d
- raw_data/1T/220403-185618 JPP_T1HP_2/1D_T1/0035/desktop.ini
- raw_data/1T/220403-185618 JPP_T1HP_2/1D_T1/0036/
- raw_data/1T/220403-185618 JPP_T1HP_2/1D_T1/0036/acqu.par
- raw_data/1T/220403-185618 JPP_T1HP_2/1D_T1/0036/data.1d
- raw_data/1T/220403-185618 JPP_T1HP_2/1D_T1/0036/desktop.ini
- raw_data/1T/220403-185618 JPP_T1HP_2/1D_T1/0037/
- raw_data/1T/220403-185618 JPP_T1HP_2/1D_T1/0037/acqu.par
- raw_data/1T/220403-185618 JPP_T1HP_2/1D_T1/0037/data.1d
- raw_data/1T/220403-185618 JPP_T1HP_2/1D_T1/0037/desktop.ini
- raw_data/1T/220403-185618 JPP_T1HP_2/1D_T1/0038/
- raw_data/1T/220403-185618 JPP_T1HP_2/1D_T1/0038/acqu.par
- raw_data/1T/220403-185618 JPP_T1HP_2/1D_T1/0038/data.1d
- raw_data/1T/220403-185618 JPP_T1HP_2/1D_T1/0038/desktop.ini
- raw_data/1T/220403-185618 JPP_T1HP_2/1D_T1/0039/
- raw_data/1T/220403-185618 JPP_T1HP_2/1D_T1/0039/acqu.par
- raw_data/1T/220403-185618 JPP_T1HP_2/1D_T1/0039/data.1d
- raw_data/1T/220403-185618 JPP_T1HP_2/1D_T1/0039/desktop.ini
- raw_data/1T/220403-185618 JPP_T1HP_2/1D_T1/0040/
- raw_data/1T/220403-185618 JPP_T1HP_2/1D_T1/0040/acqu.par
- raw_data/1T/220403-185618 JPP_T1HP_2/1D_T1/0040/data.1d
- raw_data/1T/220403-185618 JPP_T1HP_2/1D_T1/0040/desktop.ini
- raw_data/1T/220403-185618 JPP_T1HP_2/1D_T1/0041/
- raw_data/1T/220403-185618 JPP_T1HP_2/1D_T1/0041/acqu.par
- raw_data/1T/220403-185618 JPP_T1HP_2/1D_T1/0041/data.1d
- raw_data/1T/220403-185618 JPP_T1HP_2/1D_T1/0041/desktop.ini
- raw_data/1T/220403-185618 JPP_T1HP_2/1D_T1/0042/
- raw_data/1T/220403-185618 JPP_T1HP_2/1D_T1/0042/acqu.par
- raw_data/1T/220403-185618 JPP_T1HP_2/1D_T1/0042/data.1d
- raw_data/1T/220403-185618 JPP_T1HP_2/1D_T1/0042/desktop.ini
- raw_data/1T/220403-185618 JPP_T1HP_2/1D_T1/0043/
- raw_data/1T/220403-185618 JPP_T1HP_2/1D_T1/0043/acqu.par
- raw_data/1T/220403-185618 JPP_T1HP_2/1D_T1/0043/data.1d
- raw_data/1T/220403-185618 JPP_T1HP_2/1D_T1/0043/desktop.ini
- raw_data/1T/220403-185618 JPP_T1HP_2/1D_T1/0044/
- raw_data/1T/220403-185618 JPP_T1HP_2/1D_T1/0044/acqu.par
- raw_data/1T/220403-185618 JPP_T1HP_2/1D_T1/0044/data.1d
- raw_data/1T/220403-185618 JPP_T1HP_2/1D_T1/0044/desktop.ini
- raw_data/1T/220403-185618 JPP_T1HP_2/1D_T1/0045/
- raw_data/1T/220403-185618 JPP_T1HP_2/1D_T1/0045/acqu.par
- raw_data/1T/220403-185618 JPP_T1HP_2/1D_T1/0045/data.1d
- raw_data/1T/220403-185618 JPP_T1HP_2/1D_T1/0045/desktop.ini
- raw_data/1T/220403-185618 JPP_T1HP_2/1D_T1/0046/
- raw_data/1T/220403-185618 JPP_T1HP_2/1D_T1/0046/acqu.par
- raw_data/1T/220403-185618 JPP_T1HP_2/1D_T1/0046/data.1d
- raw_data/1T/220403-185618 JPP_T1HP_2/1D_T1/0046/desktop.ini
- raw_data/1T/220403-185618 JPP_T1HP_2/1D_T1/0047/
- raw_data/1T/220403-185618 JPP_T1HP_2/1D_T1/0047/acqu.par
- raw_data/1T/220403-185618 JPP_T1HP_2/1D_T1/0047/data.1d
- raw_data/1T/220403-185618 JPP_T1HP_2/1D_T1/0047/desktop.ini
- raw_data/1T/220403-185618 JPP_T1HP_2/1D_T1/0048/
- raw_data/1T/220403-185618 JPP_T1HP_2/1D_T1/0048/acqu.par
- raw_data/1T/220403-185618 JPP_T1HP_2/1D_T1/0048/data.1d
- raw_data/1T/220403-185618 JPP_T1HP_2/1D_T1/0048/desktop.ini
- raw_data/1T/220403-185618 JPP_T1HP_2/1D_T1/0049/
- raw_data/1T/220403-185618 JPP_T1HP_2/1D_T1/0049/acqu.par
- raw_data/1T/220403-185618 JPP_T1HP_2/1D_T1/0049/data.1d
- raw_data/1T/220403-185618 JPP_T1HP_2/1D_T1/0049/desktop.ini
- raw_data/1T/220403-185618 JPP_T1HP_2/1D_T1/0050/
- raw_data/1T/220403-185618 JPP_T1HP_2/1D_T1/0050/acqu.par
- raw_data/1T/220403-185618 JPP_T1HP_2/1D_T1/0050/data.1d
- raw_data/1T/220403-185618 JPP_T1HP_2/1D_T1/0050/desktop.ini
- raw_data/1T/220403-185618 JPP_T1HP_2/1D_T1/0051/
- raw_data/1T/220403-185618 JPP_T1HP_2/1D_T1/0051/acqu.par
- raw_data/1T/220403-185618 JPP_T1HP_2/1D_T1/0051/data.1d
- raw_data/1T/220403-185618 JPP_T1HP_2/1D_T1/0051/desktop.ini
- raw_data/1T/220403-185618 JPP_T1HP_2/1D_T1/0052/
- raw_data/1T/220403-185618 JPP_T1HP_2/1D_T1/0052/acqu.par
- raw_data/1T/220403-185618 JPP_T1HP_2/1D_T1/0052/data.1d
- raw_data/1T/220403-185618 JPP_T1HP_2/1D_T1/0052/desktop.ini
- raw_data/1T/220403-185618 JPP_T1HP_2/1D_T1/0053/
- raw_data/1T/220403-185618 JPP_T1HP_2/1D_T1/0053/acqu.par
- raw_data/1T/220403-185618 JPP_T1HP_2/1D_T1/0053/data.1d
- raw_data/1T/220403-185618 JPP_T1HP_2/1D_T1/0053/desktop.ini
- raw_data/1T/220403-185618 JPP_T1HP_2/1D_T1/0054/
- raw_data/1T/220403-185618 JPP_T1HP_2/1D_T1/0054/acqu.par
- raw_data/1T/220403-185618 JPP_T1HP_2/1D_T1/0054/data.1d
- raw_data/1T/220403-185618 JPP_T1HP_2/1D_T1/0054/desktop.ini
- raw_data/1T/220403-185618 JPP_T1HP_2/1D_T1/0055/
- raw_data/1T/220403-185618 JPP_T1HP_2/1D_T1/0055/acqu.par
- raw_data/1T/220403-185618 JPP_T1HP_2/1D_T1/0055/data.1d
- raw_data/1T/220403-185618 JPP_T1HP_2/1D_T1/0055/desktop.ini
- raw_data/1T/220403-185618 JPP_T1HP_2/1D_T1/0056/
- raw_data/1T/220403-185618 JPP_T1HP_2/1D_T1/0056/acqu.par
- raw_data/1T/220403-185618 JPP_T1HP_2/1D_T1/0056/data.1d
- raw_data/1T/220403-185618 JPP_T1HP_2/1D_T1/0056/desktop.ini
- raw_data/1T/220403-185618 JPP_T1HP_2/1D_T1/0057/
- raw_data/1T/220403-185618 JPP_T1HP_2/1D_T1/0057/acqu.par
- raw_data/1T/220403-185618 JPP_T1HP_2/1D_T1/0057/data.1d
- raw_data/1T/220403-185618 JPP_T1HP_2/1D_T1/0057/desktop.ini
- raw_data/1T/220403-185618 JPP_T1HP_2/1D_T1/0058/
- raw_data/1T/220403-185618 JPP_T1HP_2/1D_T1/0058/acqu.par
- raw_data/1T/220403-185618 JPP_T1HP_2/1D_T1/0058/data.1d
- raw_data/1T/220403-185618 JPP_T1HP_2/1D_T1/0058/desktop.ini
- raw_data/1T/220403-185618 JPP_T1HP_2/1D_T1/0059/
- raw_data/1T/220403-185618 JPP_T1HP_2/1D_T1/0059/acqu.par
- raw_data/1T/220403-185618 JPP_T1HP_2/1D_T1/0059/data.1d
- raw_data/1T/220403-185618 JPP_T1HP_2/1D_T1/0059/desktop.ini
- raw_data/1T/220403-185618 JPP_T1HP_2/1D_T1/desktop.ini
- raw_data/1T/220403-185618 JPP_T1HP_2/acqu.par
- raw_data/1T/220403-185618 JPP_T1HP_2/acqu.par.bak
- raw_data/1T/220403-185618 JPP_T1HP_2/data.2d
- raw_data/1T/220403-185618 JPP_T1HP_2/desktop.ini
- raw_data/1T/220403-185618 JPP_T1HP_2/proc.par
- raw_data/1T/220403-185618 JPP_T1HP_2/processing.script
- raw_data/1T/220403-185618 JPP_T1HP_2/T1IR-Bulk.pt1
- raw_data/1T/220403-185618 JPP_T1HP_2/T1IR-Spectra.pt1
- raw_data/1T/220403-185618 JPP_T1HP_2/timestamps.dat
- raw_data/1T/220403-195756 JPP_T1HP_1/
- raw_data/1T/220403-195756 JPP_T1HP_1/1D_T1/
- raw_data/1T/220403-195756 JPP_T1HP_1/1D_T1/0000/
- raw_data/1T/220403-195756 JPP_T1HP_1/1D_T1/0000/acqu.par
- raw_data/1T/220403-195756 JPP_T1HP_1/1D_T1/0000/data.1d
- raw_data/1T/220403-195756 JPP_T1HP_1/1D_T1/0000/desktop.ini
- raw_data/1T/220403-195756 JPP_T1HP_1/1D_T1/0001/
- raw_data/1T/220403-195756 JPP_T1HP_1/1D_T1/0001/acqu.par
- raw_data/1T/220403-195756 JPP_T1HP_1/1D_T1/0001/data.1d
- raw_data/1T/220403-195756 JPP_T1HP_1/1D_T1/0001/desktop.ini
- raw_data/1T/220403-195756 JPP_T1HP_1/1D_T1/0002/
- raw_data/1T/220403-195756 JPP_T1HP_1/1D_T1/0002/acqu.par
- raw_data/1T/220403-195756 JPP_T1HP_1/1D_T1/0002/data.1d
- raw_data/1T/220403-195756 JPP_T1HP_1/1D_T1/0002/desktop.ini
- raw_data/1T/220403-195756 JPP_T1HP_1/1D_T1/0003/
- raw_data/1T/220403-195756 JPP_T1HP_1/1D_T1/0003/acqu.par
- raw_data/1T/220403-195756 JPP_T1HP_1/1D_T1/0003/data.1d
- raw_data/1T/220403-195756 JPP_T1HP_1/1D_T1/0003/desktop.ini
- raw_data/1T/220403-195756 JPP_T1HP_1/1D_T1/0004/
- raw_data/1T/220403-195756 JPP_T1HP_1/1D_T1/0004/acqu.par
- raw_data/1T/220403-195756 JPP_T1HP_1/1D_T1/0004/data.1d
- raw_data/1T/220403-195756 JPP_T1HP_1/1D_T1/0004/desktop.ini
- raw_data/1T/220403-195756 JPP_T1HP_1/1D_T1/0005/
- raw_data/1T/220403-195756 JPP_T1HP_1/1D_T1/0005/acqu.par
- raw_data/1T/220403-195756 JPP_T1HP_1/1D_T1/0005/data.1d
- raw_data/1T/220403-195756 JPP_T1HP_1/1D_T1/0005/desktop.ini
- raw_data/1T/220403-195756 JPP_T1HP_1/1D_T1/0006/
- raw_data/1T/220403-195756 JPP_T1HP_1/1D_T1/0006/acqu.par
- raw_data/1T/220403-195756 JPP_T1HP_1/1D_T1/0006/data.1d
- raw_data/1T/220403-195756 JPP_T1HP_1/1D_T1/0006/desktop.ini
- raw_data/1T/220403-195756 JPP_T1HP_1/1D_T1/0007/
- raw_data/1T/220403-195756 JPP_T1HP_1/1D_T1/0007/acqu.par
- raw_data/1T/220403-195756 JPP_T1HP_1/1D_T1/0007/data.1d
- raw_data/1T/220403-195756 JPP_T1HP_1/1D_T1/0007/desktop.ini
- raw_data/1T/220403-195756 JPP_T1HP_1/1D_T1/0008/
- raw_data/1T/220403-195756 JPP_T1HP_1/1D_T1/0008/acqu.par
- raw_data/1T/220403-195756 JPP_T1HP_1/1D_T1/0008/data.1d
- raw_data/1T/220403-195756 JPP_T1HP_1/1D_T1/0008/desktop.ini
- raw_data/1T/220403-195756 JPP_T1HP_1/1D_T1/0009/
- raw_data/1T/220403-195756 JPP_T1HP_1/1D_T1/0009/acqu.par
- raw_data/1T/220403-195756 JPP_T1HP_1/1D_T1/0009/data.1d
- raw_data/1T/220403-195756 JPP_T1HP_1/1D_T1/0009/desktop.ini
- raw_data/1T/220403-195756 JPP_T1HP_1/1D_T1/0010/
- raw_data/1T/220403-195756 JPP_T1HP_1/1D_T1/0010/acqu.par
- raw_data/1T/220403-195756 JPP_T1HP_1/1D_T1/0010/data.1d
- raw_data/1T/220403-195756 JPP_T1HP_1/1D_T1/0010/desktop.ini
[truncated: 1,069 more entries]
