# Supplementary material for: Parahydrogen-induced polarization and spin order transfer in ethyl pyruvate at high magnetic fields
Source: Sci Rep. 2022 Nov 12;12:19361. doi: 10.1038/s41598-022-22347-1 (PMC9653431; doi:10.1038/s41598-022-22347-1)
Supplement: Supplementary file 2 — Supplementary Information 2. [file 41598_2022_22347_MOESM2_ESM.zip › raw_data/1T/220403-185618 JPP_T1HP_2/1D_T1/0000/acqu.par]

90Amplitude13C = -5.6
accumulate = "yes"
acqDelay = 20
acqTime = 1638.4
autoPhase = "yes"
b1Freq = 11.011270399999999
b1Freq13C = 11.011270400000001
bandwidth = 5
bulkInt = [140,180]
dataDirectory = "C:\Data\2022\04\03"
dispRange = 0
dispRangeMaxPPM = 220
dispRangeMinPPM = 100
dwellTime = 200
experiment = "1Pulse-C"
expName = "220403-185618 JPP_T1HP ()"
expNr = ""
exptName = "1Pulse-C"
fdPhaseCorr = "autophase"
filter = "no"
filterType = "exponential"
fitType = "exp"
flatFilter = "yes"
incExpNr = "no"
lowestFrequency = -1288.760256
nrPnts = 8192
nrScans = 1
nrSteps = 60
nucleus = "13C"
offFreq = 0
position = [-1,-1]
pulseLength13C = 3.05
repTime = 3000
rxChannel = "13C"
rxGain = 31
rxPhase = 0.4
saveData = "true"
softwareVersion = "1.41.04 Beta"
specID = "SPA3085"
specType = "C43"
tdPhaseCorr = "none"
useEndDelay = 0
usePhaseCycle = "yes"
usePPMScale = "yes"
useStartDelay = 0
windowSize = "small"
zf = 1
