# Supplementary material for: Parahydrogen-induced polarization and spin order transfer in ethyl pyruvate at high magnetic fields
Source: Sci Rep. 2022 Nov 12;12:19361. doi: 10.1038/s41598-022-22347-1 (PMC9653431; doi:10.1038/s41598-022-22347-1)
Supplement: Supplementary file 2 — Supplementary Information 2. [file 41598_2022_22347_MOESM2_ESM.zip › raw_data/1T/220403-185618 JPP_T1HP_2/processing.script]

Phase(0,0);
Zoom(100,220);
