# Supplementary material for: Parahydrogen-induced polarization and spin order transfer in ethyl pyruvate at high magnetic fields
Source: Sci Rep. 2022 Nov 12;12:19361. doi: 10.1038/s41598-022-22347-1 (PMC9653431; doi:10.1038/s41598-022-22347-1)
Supplement: Supplementary file 2 — Supplementary Information 2. [file 41598_2022_22347_MOESM2_ESM.zip › raw_data/1T/220403-185618 JPP_T1HP_2/timestamps.dat]

2
4.5
7.5
10.5
13.5
16.5
19.5
22.5
25.5
28.5
31.5
34.5
37.5
40.5
43.5
46.5
49.5
52.5
55.5
58.5
61.5
64.5
67.5
70.5
73.5
76.5
79.5
82.5
85.5
88.5
91.5
94.5
97.5
100.5
103.5
106.5
109.5
112.5
115.5
118.5
121.5
124.5
127.5
130.5
133.5
136.5
139.5
142.5
145.5
148.5
151.5
154.5
157.5
160.5
163.5
166.5
169.5
172.5
175.5
178.5
